# Supplementary material for: Characterization of Critical Functions of Long Non-Coding RNAs and mRNAs in Rhabdomyosarcoma Cells and Mouse Skeletal Muscle Infected by Enterovirus 71 Using RNA-Seq
Source: Viruses. 2018 Oct 11;10(10):556. doi: 10.3390/v10100556 (PMC6213062; doi:10.3390/v10100556)
Supplement: Supplementary file 1 [file viruses-10-00556-s001.zip]

Archive with 10 entries (10 files):
- Table S1 lncRNA_CPC_CPAT_Pfam_CNCI_predicted.xlsx
- Table S10 sequence homology analysis.xlsx
- Table S2 lncRNA exprssion level.xlsx
- Table S3 mRNA expression level.xlsx
- Table S4 cis-regulation target genes.xlsx
- Table S5 trans-regulation target genes.xlsx
- Table S6 GO annotation of DEGs in RD cell.xlsx
- Table S7 GO annotation of DEGs in mouse skeletal.xlsx
- Table S8 KEGG enrichment of DEGs in RD cell.xlsx
- Table S9 KEGG enrichment of DEGs in mouse skeletal.xlsx
