# Supplementary material for: Characterization of Critical Functions of Long Non-Coding RNAs and mRNAs in Rhabdomyosarcoma Cells and Mouse Skeletal Muscle Infected by Enterovirus 71 Using RNA-Seq
Source: Viruses. 2018 Oct 11;10(10):556. doi: 10.3390/v10100556 (PMC6213062; doi:10.3390/v10100556)
Supplement: Supplementary file 1 [file viruses-10-00556-s001.zip › Table S1 lncRNA_CPC_CPAT_Pfam_CNCI_predicted.xlsx]

## Sheet: human RD cell
Transcript_id	CPC_isCoding	CPC_score	Length	ORF_size	Fickett_score	Hexamer_score	CPAT_score	CPAT_isCoding	Pfam_isCoding	CNCI_score	CNCI_isCoding
XLOC_025567//TCONS_00068319	noncoding	-1.09275	975	168	0.6087	0.217258	0.0477524	noncoding	noncoding	-0.028672	noncoding
XLOC_083140//TCONS_00239456	noncoding	-1.03129	272	96	0.493	-0.386118	0.000310868	noncoding	noncoding	-0.0667648	noncoding
XLOC_080109//TCONS_00229223	noncoding	-1.15435	360	132	0.6113	0.0246964	0.00987446	noncoding	noncoding	-0.0098304	noncoding
XLOC_125367//TCONS_00343237	noncoding	-0.989938	258	27	0.8765	0.0116498	0.00676096	noncoding	noncoding	-0.012288	noncoding
XLOC_113671//TCONS_00318062	noncoding	-0.693652	802	132	0.5756	0.177014	0.0231754	noncoding	noncoding	-0.04096	noncoding
XLOC_063021//TCONS_00186558	noncoding	-0.893107	1990	162	0.9908	0.146158	0.0840779	noncoding	noncoding	-0.0466944	noncoding
XLOC_118805//TCONS_00326787	noncoding	-0.913369	9739	228	0.5981	-0.140996	0.00509249	noncoding	noncoding	-0.004096	noncoding
XLOC_003919//TCONS_00018839	noncoding	-1.08654	239	99	0.8171	-0.232407	0.00245244	noncoding	noncoding	-0.0004096	noncoding
XLOC_002679//TCONS_00012780	noncoding	-1.2311	940	105	0.6764	-0.136969	0.00302486	noncoding	noncoding	-0.0212992	noncoding
XLOC_064553//TCONS_00194860	noncoding	-1.12832	205	84	1.1659	-0.411014	0.00192355	noncoding	noncoding	-0.0004096	noncoding
XLOC_058694//TCONS_00171334	noncoding	-1.18291	1680	186	1.1129	0.0240202	0.0736002	noncoding	noncoding	-0.016384	noncoding
XLOC_097318//TCONS_00277402	noncoding	-1.1072	511	51	0.7354	-0.580869	0.000111531	noncoding	noncoding	-0.024576	noncoding
XLOC_032780//TCONS_00089283	noncoding	-0.733732	2316	342	0.731	0.0364576	0.118946	noncoding	noncoding	-0.0090112	noncoding
XLOC_103895//TCONS_00290478	noncoding	-1.30736	5353	183	0.8343	-0.232178	0.00470226	noncoding	noncoding	-0.0282624	noncoding
XLOC_059695//TCONS_00177541	noncoding	-1.14123	823	102	0.5084	-0.428216	0.000255002	noncoding	noncoding	-0.0208896	noncoding
XLOC_066417//TCONS_00203600	noncoding	-1.29288	633	96	0.594	-0.140524	0.00211014	noncoding	noncoding	-0.0004096	noncoding
XLOC_032792//TCONS_00089305	noncoding	-0.953808	2465	276	0.5873	-0.190016	0.00926832	noncoding	noncoding	-0.135168	noncoding
XLOC_103519//TCONS_00288859	noncoding	-0.989634	371	99	1.0138	-0.0284288	0.0170996	noncoding	noncoding	-0.028672	noncoding
XLOC_104107//TCONS_00291160	noncoding	-1.08888	506	96	0.8285	0.271845	0.063462	noncoding	noncoding	-0.0196608	noncoding
XLOC_118802//TCONS_00326783	noncoding	-1.12816	229	21	0.6604	-0.51137	0.000102545	noncoding	noncoding	-0.0724992	noncoding
XLOC_019461//TCONS_00049941	noncoding	-1.0899	204	27	0.7604	-0.82299	1.91732e-05	noncoding	noncoding	-0.0004096	noncoding
XLOC_111499//TCONS_00307869	noncoding	-0.738722	921	243	0.5679	-0.216873	0.00563474	noncoding	noncoding	-0.053248	noncoding
XLOC_082098//TCONS_00234064	noncoding	-1.02284	492	144	0.6706	-0.0912571	0.00627172	noncoding	noncoding	-0.0135168	noncoding
XLOC_066610//TCONS_00204561	noncoding	-1.28618	1904	144	0.5565	0.00872193	0.00777113	noncoding	noncoding	-0.0004096	noncoding
XLOC_077602//TCONS_00220814	noncoding	-1.17886	277	24	0.8345	-1.11327	3.43115e-06	noncoding	noncoding	-0.069632	noncoding
XLOC_090204//TCONS_00259190	noncoding	-1.06671	333	186	0.6376	-0.259911	0.00296213	noncoding	noncoding	-0.0004096	noncoding
XLOC_089327//TCONS_00255692	noncoding	-0.898788	272	120	0.811	-0.0299075	0.0113699	noncoding	noncoding	-0.0036864	noncoding
XLOC_033306//TCONS_00091171	noncoding	-1.04753	697	186	0.6587	-0.245332	0.00340726	noncoding	noncoding	-0.0004096	noncoding
XLOC_080264//TCONS_00230102	noncoding	-1.06058	201	105	0.9235	-0.213509	0.00414391	noncoding	noncoding	-0.077824	noncoding
XLOC_111310//TCONS_00306715	noncoding	-1.01905	448	108	0.6189	-0.291558	0.000970358	noncoding	noncoding	-0.0958464	noncoding
XLOC_032792//TCONS_00089301	noncoding	-1.00484	4753	192	0.8658	0.0121122	0.0290467	noncoding	noncoding	-0.0135168	noncoding
XLOC_112280//TCONS_00311534	noncoding	-1.04478	878	132	0.8488	0.16607	0.0492799	noncoding	noncoding	-0.0380928	noncoding
XLOC_084311//TCONS_00246119	noncoding	-1.09086	203	75	0.5802	-0.0738436	0.00256576	noncoding	noncoding	-0.0090112	noncoding
XLOC_066523//TCONS_00204082	noncoding	-1.15049	242	159	0.9193	-0.223889	0.0068112	noncoding	noncoding	-0.0004096	noncoding
XLOC_120191//TCONS_00332544	noncoding	-1.14407	3377	237	0.5183	0.0309172	0.0197052	noncoding	noncoding	-0.004096	noncoding
XLOC_020916//TCONS_00057973	noncoding	-1.28486	483	96	0.9217	-0.0870054	0.00843569	noncoding	noncoding	-0.0004096	noncoding
XLOC_118569//TCONS_00325977	noncoding	-1.02305	388	129	0.5768	-0.428304	0.000434307	noncoding	noncoding	-0.176128	noncoding
XLOC_117978//TCONS_00323460	noncoding	-1.16778	465	225	0.7307	-0.0772006	0.0197164	noncoding	noncoding	-0.0802816	noncoding
XLOC_041618//TCONS_00112027	noncoding	-0.953719	259	87	0.9298	0.0927259	0.0256207	noncoding	noncoding	-0.012288	noncoding
XLOC_041953//TCONS_00113205	noncoding	-0.804965	339	129	1.0978	0.00645026	0.0380175	noncoding	noncoding	-0.086016	noncoding
XLOC_042821//TCONS_00117923	noncoding	-1.05271	341	81	0.5803	0.164428	0.0129586	noncoding	noncoding	-0.0221184	noncoding
XLOC_125648//TCONS_00344111	noncoding	-1.40057	512	126	0.3926	-0.19219	0.00111131	noncoding	noncoding	-0.0004096	noncoding
XLOC_050383//TCONS_00143472	noncoding	-1.10597	279	120	0.879	0.0157349	0.0188767	noncoding	noncoding	-0.055296	noncoding
XLOC_038238//TCONS_00105168	noncoding	-0.863449	1368	285	0.4501	-0.449035	0.00129343	noncoding	noncoding	-0.12329	noncoding
XLOC_033509//TCONS_00091742	noncoding	-0.899955	376	45	0.7902	-0.280949	0.000906164	noncoding	noncoding	-0.0004096	noncoding
XLOC_118806//TCONS_00326792	noncoding	-1.17795	409	81	1.2245	0.189799	0.10475	noncoding	noncoding	-0.024576	noncoding
XLOC_096040//TCONS_00271782	noncoding	-0.757647	402	192	0.9015	-0.137359	0.0159864	noncoding	noncoding	-0.0016384	noncoding
XLOC_097755//TCONS_00278942	noncoding	-1.12203	1032	129	0.5528	-0.223523	0.00149553	noncoding	noncoding	-0.053248	noncoding
XLOC_004064//TCONS_00019480	noncoding	-1.3468	205	30	0.504	-0.466225	9.32928e-05	noncoding	noncoding	-0.0004096	noncoding
XLOC_046244//TCONS_00129799	noncoding	-1.02352	543	204	0.5555	0.0390677	0.0194363	noncoding	noncoding	-0.167936	noncoding
XLOC_083621//TCONS_00242129	noncoding	-1.01795	418	177	0.7605	0.0305312	0.0261458	noncoding	noncoding	-0.06144	noncoding
XLOC_037576//TCONS_00102245	noncoding	-1.3205	288	111	0.599	0.153838	0.0176962	noncoding	noncoding	-0.02048	noncoding
XLOC_040869//TCONS_00108162	noncoding	-1.28079	1093	138	0.9014	-0.187751	0.0061894	noncoding	noncoding	-0.0004096	noncoding
XLOC_065839//TCONS_00200456	noncoding	-1.25402	1053	174	0.7327	-0.0337598	0.0147684	noncoding	noncoding	-0.086016	noncoding
XLOC_125253//TCONS_00342748	noncoding	-1.25467	1279	132	0.7565	-0.0872052	0.00705952	noncoding	noncoding	-0.0888832	noncoding
XLOC_096405//TCONS_00273676	noncoding	-1.31415	334	93	1.0599	0.0267731	0.0264739	noncoding	noncoding	-0.0004096	noncoding
XLOC_050370//TCONS_00143380	noncoding	-0.751595	684	216	1.0755	0.208533	0.259781	noncoding	noncoding	-0.0364544	noncoding
XLOC_089524//TCONS_00256456	noncoding	-1.07894	230	132	0.8544	-0.286756	0.0027524	noncoding	noncoding	-0.0004096	noncoding
XLOC_065096//TCONS_00197287	noncoding	-0.801832	200	138	0.571	0.0530845	0.01129	noncoding	noncoding	-0.098304	noncoding
XLOC_044808//TCONS_00121549	noncoding	-0.792348	412	252	0.7105	0.0365152	0.0509837	noncoding	noncoding	-0.0004096	noncoding
XLOC_132646//TCONS_00357012	noncoding	-1.31186	204	54	0.6368	0.0524815	0.00560681	noncoding	noncoding	-0.0004096	noncoding
XLOC_060185//TCONS_00180809	noncoding	-1.39564	1174	207	0.7089	-0.0207273	0.0210479	noncoding	noncoding	-0.0499712	noncoding
XLOC_026117//TCONS_00071235	noncoding	-0.867547	328	162	0.575	-0.108587	0.00508869	noncoding	noncoding	-0.06144	noncoding
XLOC_058894//TCONS_00172693	noncoding	-1.19464	525	87	0.8226	-0.460228	0.000479534	noncoding	noncoding	-0.012288	noncoding
XLOC_026509//TCONS_00073240	noncoding	-1.09756	3334	267	0.4975	-0.119081	0.00960601	noncoding	noncoding	-0.0458752	noncoding
XLOC_118554//TCONS_00325887	noncoding	-0.983843	680	159	1.0298	0.282634	0.21124	noncoding	noncoding	-0.045056	noncoding
XLOC_019179//TCONS_00048854	noncoding	-1.17124	326	69	0.9227	-0.138059	0.0045724	noncoding	noncoding	-0.0745472	noncoding
XLOC_105711//TCONS_00297593	noncoding	-1.19406	291	57	0.7818	-0.21497	0.00156041	noncoding	noncoding	-0.0004096	noncoding
XLOC_090204//TCONS_00259199	noncoding	-0.815233	452	201	0.731	0.00692923	0.0263733	noncoding	noncoding	-0.016384	noncoding
XLOC_124408//TCONS_00338743	noncoding	-1.15924	532	105	0.6351	-0.52172	0.000215325	noncoding	noncoding	-0.0004096	noncoding
XLOC_084279//TCONS_00245984	noncoding	-1.02228	750	159	0.8416	0.0441043	0.0296581	noncoding	noncoding	-0.200704	noncoding
XLOC_125794//TCONS_00344655	noncoding	-0.903758	679	171	1.0475	0.140363	0.111908	noncoding	noncoding	-0.07168	noncoding
XLOC_124744//TCONS_00340140	noncoding	-1.1666	6691	222	0.7389	-0.173729	0.00718593	noncoding	noncoding	-0.0069632	noncoding
XLOC_066457//TCONS_00203811	noncoding	-1.06828	229	102	0.813	-0.207681	0.00294469	noncoding	noncoding	-0.0004096	noncoding
XLOC_019951//TCONS_00053063	noncoding	-1.28935	208	0	0	0	0.000300571	noncoding	noncoding	-0.0237568	noncoding
XLOC_120034//TCONS_00331873	noncoding	-1.13532	1331	165	0.8276	-0.131334	0.00937181	noncoding	noncoding	-0.012288	noncoding
XLOC_073961//TCONS_00212567	noncoding	-1.2956	299	60	0.7296	-0.294518	0.00080931	noncoding	noncoding	-0.0004096	noncoding
XLOC_117789//TCONS_00322481	noncoding	-1.0653	1005	147	1.097	0.213384	0.152772	noncoding	noncoding	-0.139264	noncoding
XLOC_111383//TCONS_00307188	noncoding	-0.873725	666	279	0.7272	0.0545502	0.0775664	noncoding	noncoding	-0.0892928	noncoding
XLOC_133682//TCONS_00360495	noncoding	-1.00152	463	129	0.9093	-0.0318978	0.0165623	noncoding	noncoding	-0.0004096	noncoding
XLOC_091074//TCONS_00262667	noncoding	-0.980069	507	243	0.7554	-0.283536	0.00669923	noncoding	noncoding	-0.036864	noncoding
XLOC_082904//TCONS_00238183	noncoding	-1.07125	540	174	0.6672	0.0846791	0.0267775	noncoding	noncoding	-0.114688	noncoding
XLOC_066091//TCONS_00201888	noncoding	-0.978878	348	153	0.9117	-0.0417559	0.0203321	noncoding	noncoding	-0.417792	noncoding
XLOC_110967//TCONS_00305546	noncoding	-0.852782	767	165	0.6316	-0.215744	0.00301986	noncoding	noncoding	-0.012288	noncoding
XLOC_002347//TCONS_00011269	noncoding	-1.00029	2607	267	0.9893	0.247234	0.348013	noncoding	noncoding	-0.0917504	noncoding
XLOC_001067//TCONS_00005510	noncoding	-1.0563	816	210	0.8345	-0.196746	0.0104254	noncoding	noncoding	-0.028672	noncoding
XLOC_097467//TCONS_00277972	noncoding	-1.20331	837	195	0.6233	-0.291127	0.00246471	noncoding	noncoding	-0.045056	noncoding
XLOC_001985//TCONS_00009720	noncoding	-1.23145	263	66	1.1622	-0.107657	0.011447	noncoding	noncoding	-0.0004096	noncoding
XLOC_111374//TCONS_00307167	noncoding	-1.16281	504	159	0.3517	-0.156772	0.00176385	noncoding	noncoding	-0.004096	noncoding
XLOC_125133//TCONS_00342368	noncoding	-1.36129	558	96	0.9621	-0.542063	0.000476328	noncoding	noncoding	-0.0004096	noncoding
XLOC_004938//TCONS_00023530	noncoding	-1.04551	12954	273	0.7445	-0.19647	0.00746637	noncoding	noncoding	-0.004096	noncoding
XLOC_091109//TCONS_00262797	noncoding	-1.20673	2455	204	0.843	-0.141803	0.0130226	noncoding	noncoding	-0.049152	noncoding
XLOC_032744//TCONS_00089193	noncoding	-1.04941	311	126	1.1224	-0.337042	0.00426822	noncoding	noncoding	-0.0004096	noncoding
XLOC_118527//TCONS_00325758	noncoding	-1.15159	315	102	0.8078	-0.0103667	0.0105231	noncoding	noncoding	-0.0004096	noncoding
XLOC_105722//TCONS_00297636	noncoding	-1.04497	1301	261	1.0195	-0.143162	0.0432708	noncoding	noncoding	-0.012288	noncoding
XLOC_027974//TCONS_00081152	noncoding	-1.16094	314	171	0.9886	-0.0164508	0.0366274	noncoding	noncoding	-0.0114688	noncoding
XLOC_084059//TCONS_00245124	noncoding	-1.12036	2123	228	0.6668	-0.0826926	0.0146053	noncoding	noncoding	-0.0815104	noncoding
XLOC_113087//TCONS_00315170	noncoding	-1.29013	365	51	0.7963	-0.455804	0.000311081	noncoding	noncoding	-0.0004096	noncoding
XLOC_124413//TCONS_00338754	noncoding	-1.21754	1658	159	0.8316	-0.096969	0.0109231	noncoding	noncoding	-0.032768	noncoding
XLOC_125862//TCONS_00345044	noncoding	-1.00012	363	183	0.9848	0.00800045	0.0477258	noncoding	noncoding	-0.114688	noncoding
XLOC_089889//TCONS_00257922	noncoding	-0.7549	239	165	0.9065	-0.132142	0.0127202	noncoding	noncoding	-0.0004096	noncoding
XLOC_112187//TCONS_00311060	noncoding	-1.11593	2341	183	0.8123	0.0529424	0.0336101	noncoding	noncoding	-0.0548864	noncoding
XLOC_113468//TCONS_00317192	noncoding	-0.732386	324	225	0.8862	-0.0789889	0.0316437	noncoding	noncoding	-0.14336	noncoding
XLOC_066118//TCONS_00201968	noncoding	-0.666262	382	201	1.0026	-0.0765887	0.0354858	noncoding	noncoding	-0.0241664	noncoding
XLOC_004893//TCONS_00023406	noncoding	-1.09258	676	159	0.6749	-0.297081	0.0019079	noncoding	noncoding	-0.100352	noncoding
XLOC_037209//TCONS_00100185	noncoding	-1.10743	4373	267	0.7715	-0.198313	0.0126043	noncoding	noncoding	-0.008192	noncoding
XLOC_095993//TCONS_00271640	noncoding	-1.13359	215	69	0.8333	-0.089653	0.00478399	noncoding	noncoding	-0.0004096	noncoding
XLOC_038238//TCONS_00105169	noncoding	-0.873661	1484	285	0.4501	-0.449035	0.00128436	noncoding	noncoding	-0.12329	noncoding
XLOC_074206//TCONS_00213648	noncoding	-0.975999	255	69	1.0827	-0.118422	0.00860765	noncoding	noncoding	-0.012288	noncoding
XLOC_089890//TCONS_00257923	noncoding	-0.887957	492	135	0.639	-0.321661	0.00113132	noncoding	noncoding	-0.0720896	noncoding
XLOC_065968//TCONS_00201274	noncoding	-1.02241	382	126	1.044	0.0781346	0.0491846	noncoding	noncoding	-0.086016	noncoding
XLOC_078021//TCONS_00222644	noncoding	-1.24415	216	60	0.7444	-0.0349708	0.00471006	noncoding	noncoding	-0.155648	noncoding
XLOC_120029//TCONS_00331862	noncoding	-1.18856	3080	201	0.623	0.0784058	0.0256894	noncoding	noncoding	-0.016384	noncoding
XLOC_096190//TCONS_00272417	noncoding	-0.865233	352	219	0.7921	-0.285543	0.00578288	noncoding	noncoding	-0.0651264	noncoding
XLOC_111862//TCONS_00309822	noncoding	-0.644605	457	342	0.6937	0.218764	0.309363	noncoding	noncoding	-0.026624	noncoding
XLOC_063476//TCONS_00188559	noncoding	-1.17496	225	57	0.8282	-0.0230241	0.00640569	noncoding	noncoding	-0.0004096	noncoding
XLOC_090433//TCONS_00260046	noncoding	-1.18251	407	99	0.8032	-0.00136217	0.010596	noncoding	noncoding	-0.0106496	noncoding
XLOC_096077//TCONS_00271942	noncoding	-0.938717	287	123	0.7503	-0.243404	0.00238983	noncoding	noncoding	-0.0004096	noncoding
XLOC_036764//TCONS_00098006	noncoding	-0.939304	222	0	0	0	0.000300316	noncoding	noncoding	-0.018432	noncoding
XLOC_014390//TCONS_00039475	noncoding	-0.814455	2906	390	0.4573	-0.127956	0.0303307	noncoding	noncoding	-0.0413696	noncoding
XLOC_001484//TCONS_00007244	noncoding	-1.00736	1569	165	0.7937	-0.0332839	0.0157627	noncoding	noncoding	-0.032768	noncoding
XLOC_059577//TCONS_00176677	noncoding	-0.788402	395	87	0.9994	-0.294813	0.00250568	noncoding	noncoding	-0.0208896	noncoding
XLOC_079930//TCONS_00228322	noncoding	-1.02807	218	0	0	0	0.000300389	noncoding	noncoding	-0.155648	noncoding
XLOC_001883//TCONS_00009297	noncoding	-1.17749	600	114	0.6993	-0.0588322	0.00610779	noncoding	noncoding	-0.012288	noncoding
XLOC_027735//TCONS_00080219	noncoding	-0.899623	292	138	0.8193	-0.10985	0.00837834	noncoding	noncoding	-0.045056	noncoding
XLOC_063914//TCONS_00190883	noncoding	-1.01595	357	120	0.6807	-0.0780641	0.005498	noncoding	noncoding	-0.0004096	noncoding
XLOC_057593//TCONS_00164515	noncoding	-1.34313	231	75	0.9141	-0.16949	0.00388384	noncoding	noncoding	-0.0004096	noncoding
XLOC_051425//TCONS_00149690	noncoding	-1.0419	204	15	0.4088	-0.946529	2.46804e-06	noncoding	noncoding	-0.0069632	noncoding
XLOC_131874//TCONS_00354348	noncoding	-1.09339	202	0	0	0	0.000300681	noncoding	noncoding	-0.0913408	noncoding
XLOC_014159//TCONS_00038553	noncoding	-1.19651	9605	261	0.7939	0.000241211	0.033496	noncoding	noncoding	-0.022528	noncoding
XLOC_026340//TCONS_00072488	noncoding	-1.04698	846	201	0.7741	-0.292906	0.00416515	noncoding	noncoding	-0.104448	noncoding
XLOC_064324//TCONS_00193221	noncoding	-1.33163	447	114	0.8043	-0.0612827	0.00841701	noncoding	noncoding	-0.008192	noncoding
XLOC_098279//TCONS_00281556	noncoding	-0.957226	690	222	0.8761	-0.17338	0.015818	noncoding	noncoding	-0.0024576	noncoding
XLOC_013272//TCONS_00034907	noncoding	-0.971567	969	105	0.6503	-0.215322	0.00166055	noncoding	noncoding	-0.0008192	noncoding
XLOC_097703//TCONS_00278834	noncoding	-1.05331	1805	120	0.4523	-0.598261	7.96354e-05	noncoding	noncoding	-0.151552	noncoding
XLOC_001902//TCONS_00009392	noncoding	-0.897015	277	24	0.8778	-0.0740123	0.00374012	noncoding	noncoding	-0.0954368	noncoding
XLOC_133611//TCONS_00359948	noncoding	-1.14286	666	129	0.8644	-0.0806357	0.0103628	noncoding	noncoding	-0.016384	noncoding
XLOC_117737//TCONS_00322388	noncoding	-1.17459	1533	240	0.7362	-0.187132	0.0107974	noncoding	noncoding	-0.073728	noncoding
XLOC_059526//TCONS_00176419	noncoding	-1.25099	202	0	0	0	0.000300681	noncoding	noncoding	-0.016384	noncoding
XLOC_080297//TCONS_00230286	noncoding	-0.826094	525	228	0.6983	0.0858076	0.0519984	noncoding	noncoding	-0.0196608	noncoding
XLOC_083367//TCONS_00240789	noncoding	-1.05613	3961	285	0.8008	-0.48684	0.00258787	noncoding	noncoding	-0.0352256	noncoding
XLOC_002855//TCONS_00013560	noncoding	-0.627458	375	240	0.7141	-0.195641	0.0102224	noncoding	noncoding	-0.0004096	noncoding
XLOC_050416//TCONS_00143642	noncoding	-1.00462	236	171	1.0645	0.197368	0.165936	noncoding	noncoding	-0.15401	noncoding
XLOC_111851//TCONS_00309772	noncoding	-0.981838	356	147	0.8204	0.0429232	0.0248887	noncoding	noncoding	-0.159744	noncoding
XLOC_112277//TCONS_00311527	noncoding	-1.11177	2282	153	0.7042	-0.572295	0.000289445	noncoding	noncoding	-0.086016	noncoding
XLOC_001901//TCONS_00009389	noncoding	-1.02824	1791	270	0.8518	0.0218191	0.0782682	noncoding	noncoding	-0.0065536	noncoding
XLOC_084820//TCONS_00248698	noncoding	-1.12681	439	48	0.8635	-0.0420374	0.0056577	noncoding	noncoding	-0.012288	noncoding
XLOC_119174//TCONS_00328117	noncoding	-1.13718	1554	99	0.9323	-0.31709	0.00186018	noncoding	noncoding	-0.028672	noncoding
XLOC_097240//TCONS_00277134	noncoding	-1.20297	2724	258	0.4184	-0.131274	0.00652859	noncoding	noncoding	-0.0299008	noncoding
XLOC_001764//TCONS_00008625	noncoding	-1.1972	1390	282	0.6571	-0.15787	0.0161406	noncoding	noncoding	-0.0233472	noncoding
XLOC_075165//TCONS_00217695	noncoding	-1.07445	298	99	1.0036	0.0170744	0.0223432	noncoding	noncoding	-0.0987136	noncoding
XLOC_047018//TCONS_00133471	noncoding	-1.05009	537	279	0.7801	0.116232	0.130722	noncoding	noncoding	-0.032768	noncoding
XLOC_120029//TCONS_00331853	noncoding	-1.24522	3846	228	0.4566	-0.226911	0.00265433	noncoding	noncoding	-0.016384	noncoding
XLOC_126033//TCONS_00345592	noncoding	-1.03602	2582	204	0.8785	-0.265685	0.00641899	noncoding	noncoding	-0.0004096	noncoding
XLOC_096115//TCONS_00272088	noncoding	-1.07661	819	138	0.7428	0.0431659	0.0173652	noncoding	noncoding	-0.147456	noncoding
XLOC_090658//TCONS_00260933	noncoding	-1.2758	788	132	0.6176	-0.318161	0.00102938	noncoding	noncoding	-0.106496	noncoding
XLOC_064657//TCONS_00195204	noncoding	-0.859642	772	207	0.76	0.0279604	0.0344476	noncoding	noncoding	-0.016384	noncoding
XLOC_058198//TCONS_00168272	noncoding	-1.01854	210	90	0.9619	0.159103	0.0446219	noncoding	noncoding	-0.0802816	noncoding
XLOC_045974//TCONS_00128252	noncoding	-1.05639	410	138	0.9123	0.182188	0.0717249	noncoding	noncoding	-0.0249856	noncoding
XLOC_026545//TCONS_00073423	noncoding	-1.03059	4046	297	0.564	-0.393976	0.00257164	noncoding	noncoding	-0.0405504	noncoding
XLOC_032763//TCONS_00089255	noncoding	-1.32201	440	252	0.6115	-0.052707	0.0213367	noncoding	noncoding	-0.073728	noncoding
XLOC_091460//TCONS_00264259	noncoding	-0.894217	481	171	0.8795	-0.0678801	0.0186674	noncoding	noncoding	-0.167936	noncoding
XLOC_032753//TCONS_00089217	noncoding	-0.900166	465	99	0.8964	-0.442858	0.000774688	noncoding	noncoding	-0.3072	noncoding
XLOC_050317//TCONS_00142888	noncoding	-1.1662	410	153	0.8095	-0.354208	0.00190222	noncoding	noncoding	-0.159744	noncoding
XLOC_082281//TCONS_00235127	noncoding	-1.07396	861	180	0.8069	-0.0698181	0.015847	noncoding	noncoding	-0.0282624	noncoding
XLOC_096471//TCONS_00274043	noncoding	-0.695091	442	84	0.8586	-0.0739722	0.0066513	noncoding	noncoding	-0.0118784	noncoding
XLOC_058388//TCONS_00169643	noncoding	-1.2372	378	180	0.496	-0.146156	0.00375718	noncoding	noncoding	-0.0864256	noncoding
XLOC_117845//TCONS_00322741	noncoding	-0.510951	4555	375	0.8513	0.101194	0.273643	noncoding	noncoding	-0.0512	noncoding
XLOC_054823//TCONS_00157203	noncoding	-1.18611	1504	186	0.3665	-0.365053	0.000589316	noncoding	noncoding	-0.008192	noncoding
XLOC_120031//TCONS_00331869	noncoding	-1.07711	964	207	0.6197	-0.289452	0.00278302	noncoding	noncoding	-0.114688	noncoding
XLOC_105276//TCONS_00295979	noncoding	-0.998113	233	63	0.9738	0.0895239	0.022331	noncoding	noncoding	-0.0864256	noncoding
XLOC_060047//TCONS_00179987	noncoding	-1.46655	261	84	0.7319	0.0688173	0.0115369	noncoding	noncoding	-0.024576	noncoding
XLOC_091006//TCONS_00262216	noncoding	-1.0194	1058	135	0.4489	-0.275953	0.000813701	noncoding	noncoding	-0.004096	noncoding
XLOC_103953//TCONS_00290650	noncoding	-1.22227	642	105	0.6076	-0.19404	0.00170456	noncoding	noncoding	-0.0032768	noncoding
XLOC_112123//TCONS_00310595	noncoding	-1.1346	331	108	0.7802	-0.105858	0.00550324	noncoding	noncoding	-0.114688	noncoding
XLOC_019590//TCONS_00050747	noncoding	-0.866469	297	183	0.5611	-0.0737911	0.00768597	noncoding	noncoding	-0.032768	noncoding
XLOC_049734//TCONS_00139482	noncoding	-1.19019	1042	270	0.5495	-0.0126967	0.0266401	noncoding	noncoding	-0.036864	noncoding
XLOC_014427//TCONS_00039627	noncoding	-1.07689	876	231	0.9794	0.02649	0.0831377	noncoding	noncoding	-0.008192	noncoding
XLOC_026512//TCONS_00073253	noncoding	-0.936964	704	183	0.9023	-0.149189	0.0132407	noncoding	noncoding	-0.0352256	noncoding
XLOC_004540//TCONS_00021841	noncoding	-1.1643	1089	126	0.9084	-0.289882	0.00284164	noncoding	noncoding	-0.0004096	noncoding
XLOC_064311//TCONS_00193158	noncoding	-0.992645	1387	276	0.5632	-0.148054	0.012068	noncoding	noncoding	-0.016384	noncoding
XLOC_090204//TCONS_00259195	noncoding	-1.07571	703	219	0.4417	-0.392437	0.000934029	noncoding	noncoding	-0.0561152	noncoding
XLOC_090517//TCONS_00260413	noncoding	-1.25235	1042	126	0.8056	-0.407997	0.000947707	noncoding	noncoding	-0.043008	noncoding
XLOC_066418//TCONS_00203628	noncoding	-1.05096	2024	171	0.814	0.0346901	0.0270038	noncoding	noncoding	-0.0106496	noncoding
XLOC_004492//TCONS_00021478	noncoding	-1.04242	1746	111	0.8608	0.0760743	0.0219683	noncoding	noncoding	-0.012288	noncoding
XLOC_002234//TCONS_00010713	noncoding	-0.603872	255	165	0.5293	0.202946	0.0347076	noncoding	noncoding	-0.0045056	noncoding
XLOC_065663//TCONS_00199894	noncoding	-1.15242	935	171	0.5314	0.000497622	0.00964188	noncoding	noncoding	-0.053248	noncoding
XLOC_090559//TCONS_00260534	noncoding	-1.0554	457	138	0.521	-0.282311	0.00104822	noncoding	noncoding	-0.0528384	noncoding
XLOC_091677//TCONS_00264954	noncoding	-1.42347	227	108	0.8881	-0.244769	0.00311402	noncoding	noncoding	-0.0004096	noncoding
XLOC_082281//TCONS_00235126	noncoding	-0.904768	1376	159	0.8095	-0.133809	0.00815092	noncoding	noncoding	-0.016384	noncoding
XLOC_027799//TCONS_00080417	noncoding	-1.33366	255	96	0.9564	-0.23711	0.00355797	noncoding	noncoding	-0.0630784	noncoding
XLOC_019741//TCONS_00052071	noncoding	-1.09254	251	123	1.2899	-0.206863	0.0163781	noncoding	noncoding	-0.155648	noncoding
XLOC_026362//TCONS_00072569	noncoding	-0.829599	584	177	0.8742	-0.0385949	0.0235037	noncoding	noncoding	-0.065536	noncoding
XLOC_005216//TCONS_00024733	noncoding	-1.11236	1935	297	0.6962	-0.0899439	0.0319925	noncoding	noncoding	-0.086016	noncoding
XLOC_038067//TCONS_00104755	noncoding	-1.35196	254	0	0	0	0.000299733	noncoding	noncoding	-0.077824	noncoding
XLOC_062795//TCONS_00185469	noncoding	-1.32827	301	60	0.5795	-0.363129	0.00032116	noncoding	noncoding	-0.0004096	noncoding
XLOC_091593//TCONS_00264717	noncoding	-0.83182	211	39	0.9483	-0.0889276	0.0049882	noncoding	noncoding	-0.098304	noncoding
XLOC_090822//TCONS_00261568	noncoding	-0.806328	543	30	0.7052	-0.414264	0.00024233	noncoding	noncoding	-0.0241664	noncoding
XLOC_098335//TCONS_00281919	noncoding	-1.15934	581	303	0.4396	0.0956234	0.0550089	noncoding	noncoding	-0.0851968	noncoding
XLOC_091067//TCONS_00262643	noncoding	-1.03217	217	159	1.0105	0.132108	0.0875572	noncoding	noncoding	-0.038912	noncoding
XLOC_026846//TCONS_00075052	noncoding	-1.12058	458	108	0.8926	-0.143908	0.00604369	noncoding	noncoding	-0.0012288	noncoding
XLOC_120134//TCONS_00332202	noncoding	-1.19411	2889	303	0.625	-0.0597333	0.0314611	noncoding	noncoding	-0.0016384	noncoding
XLOC_113132//TCONS_00315422	noncoding	-0.947924	497	147	1.023	0.123554	0.0753148	noncoding	noncoding	-0.059392	noncoding
XLOC_111039//TCONS_00305871	noncoding	-0.927127	3425	246	1.0058	-0.303122	0.0111363	noncoding	noncoding	-0.0356352	noncoding
XLOC_065774//TCONS_00200234	noncoding	-1.23146	375	183	0.7329	-0.156564	0.00759913	noncoding	noncoding	-0.0356352	noncoding
XLOC_057810//TCONS_00165960	noncoding	-0.877466	297	6	0.3299	-2.90185	4.29803e-12	noncoding	noncoding	-0.0970752	noncoding
XLOC_078030//TCONS_00222673	noncoding	-1.13842	591	132	0.4556	0.0374878	0.00651797	noncoding	noncoding	-0.0606208	noncoding
XLOC_033658//TCONS_00092190	noncoding	-0.945188	2250	267	0.6813	0.210324	0.139731	noncoding	noncoding	-0.094208	noncoding
XLOC_000531//TCONS_00002574	noncoding	-1.03472	4922	222	0.7104	-0.240792	0.00471007	noncoding	noncoding	-0.034816	noncoding
XLOC_033504//TCONS_00091737	noncoding	-0.991486	764	141	0.5534	0.0385004	0.00969999	noncoding	noncoding	-0.016384	noncoding
XLOC_105751//TCONS_00297700	noncoding	-1.04373	468	192	0.5429	0.00275549	0.0130541	noncoding	noncoding	-0.0561152	noncoding
XLOC_041815//TCONS_00112826	noncoding	-1.27216	989	174	0.8805	-0.224628	0.0067441	noncoding	noncoding	-0.02048	noncoding
XLOC_025925//TCONS_00069852	noncoding	-1.23936	487	96	0.8903	-0.211389	0.00337847	noncoding	noncoding	-0.03072	noncoding
XLOC_014599//TCONS_00040284	noncoding	-0.990042	1411	228	0.7033	-0.0344118	0.0233172	noncoding	noncoding	-0.024576	noncoding
XLOC_124469//TCONS_00338989	noncoding	-1.09874	251	99	0.5913	-0.178432	0.00172288	noncoding	noncoding	-0.0004096	noncoding
XLOC_105917//TCONS_00298495	noncoding	-1.09343	205	66	0.8102	-0.0468248	0.00571278	noncoding	noncoding	-0.0004096	noncoding
XLOC_096905//TCONS_00276014	noncoding	-0.990191	758	210	0.7143	-0.00859817	0.0244842	noncoding	noncoding	-0.004096	noncoding
XLOC_083014//TCONS_00238796	noncoding	-0.91686	234	0	0	0	0.000300097	noncoding	noncoding	-0.0806912	noncoding
XLOC_002970//TCONS_00014273	noncoding	-1.26906	889	123	0.5694	-0.263152	0.001147	noncoding	noncoding	-0.069632	noncoding
XLOC_037371//TCONS_00101402	noncoding	-1.05449	464	216	0.591	-0.180716	0.00590507	noncoding	noncoding	-0.106496	noncoding
XLOC_049137//TCONS_00136322	noncoding	-0.804332	348	78	0.9481	-0.0122585	0.01241	noncoding	noncoding	-0.022528	noncoding
XLOC_111377//TCONS_00307173	noncoding	-1.00283	1650	231	0.6068	-0.136206	0.00908199	noncoding	noncoding	-0.0004096	noncoding
XLOC_063619//TCONS_00189190	noncoding	-1.12228	2645	249	0.7857	-0.135877	0.0180947	noncoding	noncoding	-0.0995328	noncoding
XLOC_014159//TCONS_00038547	noncoding	-0.935861	5920	264	0.5675	-0.224756	0.00495225	noncoding	noncoding	-0.0262144	noncoding
XLOC_020843//TCONS_00057627	noncoding	-1.03225	324	102	0.8185	-0.530375	0.000354708	noncoding	noncoding	-0.0004096	noncoding
XLOC_063557//TCONS_00188859	noncoding	-1.07747	5485	291	0.7749	-0.0440215	0.0414996	noncoding	noncoding	-0.0200704	noncoding
XLOC_111413//TCONS_00307379	noncoding	-1.46796	678	39	0.871	-0.306978	0.000905085	noncoding	noncoding	-0.049152	noncoding
XLOC_003421//TCONS_00016566	noncoding	-0.948803	4021	270	0.8839	-0.120287	0.0311014	noncoding	noncoding	-0.0274432	noncoding
XLOC_026598//TCONS_00073779	noncoding	-1.03728	1131	129	0.4517	-0.411492	0.000313156	noncoding	noncoding	-0.0090112	noncoding
XLOC_033289//TCONS_00091125	noncoding	-1.2332	244	0	0	0	0.000299915	noncoding	noncoding	-0.04096	noncoding
XLOC_118445//TCONS_00325415	noncoding	-1.02805	3065	231	0.4064	-0.136538	0.00445131	noncoding	noncoding	-0.159744	noncoding
XLOC_124627//TCONS_00339644	noncoding	-1.09529	398	105	0.8046	0.0175484	0.0128439	noncoding	noncoding	-0.0188416	noncoding
XLOC_105761//TCONS_00297756	noncoding	-1.17513	1728	147	0.6578	-0.239823	0.00217371	noncoding	noncoding	-0.0131072	noncoding
XLOC_096641//TCONS_00274844	noncoding	-0.813341	8175	291	0.8671	-0.0348067	0.0496189	noncoding	noncoding	-0.016384	noncoding
XLOC_096524//TCONS_00274304	noncoding	-0.9237	518	159	0.4901	-0.345297	0.000784857	noncoding	noncoding	-0.053248	noncoding
XLOC_001600//TCONS_00007706	noncoding	-0.626362	248	189	0.7894	-0.0623833	0.0179832	noncoding	noncoding	-0.466944	noncoding
XLOC_075123//TCONS_00217568	noncoding	-1.13873	204	105	0.9777	0.12993	0.0454636	noncoding	noncoding	-0.0004096	noncoding
XLOC_001054//TCONS_00005429	noncoding	-0.837036	309	159	0.7803	0.0541261	0.0269207	noncoding	noncoding	-0.014336	noncoding
XLOC_014426//TCONS_00039625	noncoding	-0.78034	375	240	0.4686	0.0497329	0.0235642	noncoding	noncoding	-0.0135168	noncoding
XLOC_120201//TCONS_00332638	noncoding	-1.14897	572	123	0.8209	0.26988	0.0801218	noncoding	noncoding	-0.0290816	noncoding
XLOC_042824//TCONS_00117926	noncoding	-1.40008	308	33	0.7871	-0.222361	0.00116496	noncoding	noncoding	-0.0004096	noncoding
XLOC_036345//TCONS_00095893	noncoding	-0.992927	391	48	0.9525	-0.582773	0.000212429	noncoding	noncoding	-0.06144	noncoding
XLOC_003597//TCONS_00017483	noncoding	-0.99985	265	81	0.7184	-0.148881	0.00256549	noncoding	noncoding	-0.161382	noncoding
XLOC_058551//TCONS_00170735	noncoding	-1.18066	330	114	1.2348	0.0170849	0.0525546	noncoding	noncoding	-0.053248	noncoding
XLOC_064291//TCONS_00193045	noncoding	-1.04925	1206	246	0.7869	-0.124906	0.0205782	noncoding	noncoding	-0.114688	noncoding
XLOC_119739//TCONS_00330524	noncoding	-1.24877	1319	114	0.5903	-0.314549	0.000771387	noncoding	noncoding	-0.053248	noncoding
XLOC_103141//TCONS_00287192	noncoding	-1.37304	299	81	0.3977	-0.298062	0.000349839	noncoding	noncoding	-0.024576	noncoding
XLOC_113118//TCONS_00315338	noncoding	-1.39116	2777	207	0.8455	-0.195181	0.00938098	noncoding	noncoding	-0.065536	noncoding
XLOC_041114//TCONS_00109428	noncoding	-1.25656	201	45	0.9907	-0.37559	0.000920518	noncoding	noncoding	-0.0004096	noncoding
XLOC_014599//TCONS_00040296	noncoding	-0.98377	1180	168	0.4986	0.0427115	0.0109479	noncoding	noncoding	-0.090112	noncoding
XLOC_125664//TCONS_00344134	noncoding	-0.737759	211	135	0.5669	-0.17029	0.00248924	noncoding	noncoding	-0.0004096	noncoding
XLOC_054662//TCONS_00156549	noncoding	-0.978545	921	162	0.4904	-0.0700848	0.00485325	noncoding	noncoding	-0.002048	noncoding
XLOC_063930//TCONS_00190951	noncoding	-1.39127	320	75	1.1087	-0.228353	0.00482238	noncoding	noncoding	-0.0077824	noncoding
XLOC_124045//TCONS_00337636	noncoding	-1.12461	1962	168	0.7792	-0.268724	0.0032505	noncoding	noncoding	-0.180224	noncoding
XLOC_037709//TCONS_00102772	noncoding	-1.11763	1932	252	0.6995	-0.0329012	0.0290547	noncoding	noncoding	-0.012288	noncoding
XLOC_074311//TCONS_00214138	noncoding	-1.0407	536	201	0.7108	-0.0807669	0.0139772	noncoding	noncoding	-0.24576	noncoding
XLOC_120258//TCONS_00333062	noncoding	-0.879616	1755	291	0.6657	-0.149713	0.0188145	noncoding	noncoding	-0.0315392	noncoding
XLOC_001575//TCONS_00007586	noncoding	-1.21748	1357	147	0.7222	-0.161524	0.00455345	noncoding	noncoding	-0.0139264	noncoding
XLOC_014599//TCONS_00040286	noncoding	-0.958962	1292	228	0.7033	-0.0344118	0.0234823	noncoding	noncoding	-0.0315392	noncoding
XLOC_111830//TCONS_00309669	noncoding	-1.22566	941	366	0.6653	-0.0302375	0.0906062	noncoding	noncoding	-0.0421888	noncoding
XLOC_063469//TCONS_00188539	noncoding	-0.839059	8365	303	0.3946	-0.164694	0.0056164	noncoding	noncoding	-0.0303104	noncoding
XLOC_103860//TCONS_00290366	noncoding	-0.931965	2036	276	0.4712	-0.208407	0.00587008	noncoding	noncoding	-0.114688	noncoding
XLOC_090069//TCONS_00258600	noncoding	-1.10568	2299	216	0.9668	-0.00194648	0.0533338	noncoding	noncoding	-0.0004096	noncoding
XLOC_051453//TCONS_00149857	noncoding	-1.15705	747	165	0.9809	0.134194	0.0839095	noncoding	noncoding	-0.008192	noncoding
XLOC_002656//TCONS_00012690	noncoding	-1.03698	249	81	0.8732	0.0563499	0.0159743	noncoding	noncoding	-0.0004096	noncoding
XLOC_040998//TCONS_00108616	noncoding	-1.19482	210	78	1.0019	-0.128131	0.00693379	noncoding	noncoding	-0.0004096	noncoding
XLOC_111375//TCONS_00307168	noncoding	-1.51808	215	24	0.3621	-0.0177604	0.00107966	noncoding	noncoding	-0.157696	noncoding
XLOC_049075//TCONS_00136054	noncoding	-1.12599	323	105	0.5663	-0.335546	0.000600339	noncoding	noncoding	-0.0147456	noncoding
XLOC_125252//TCONS_00342745	noncoding	-0.983588	816	255	0.5389	-0.119073	0.0111794	noncoding	noncoding	-0.094208	noncoding
XLOC_026150//TCONS_00071584	noncoding	-0.884297	2765	186	0.4364	-0.3305	0.000853961	noncoding	noncoding	-0.0954368	noncoding
XLOC_133208//TCONS_00358792	noncoding	-0.810635	406	54	0.7743	-0.952395	1.12735e-05	noncoding	noncoding	-0.0004096	noncoding
XLOC_014354//TCONS_00039346	noncoding	-1.16569	340	87	0.6174	-0.184101	0.00157394	noncoding	noncoding	-0.057344	noncoding
XLOC_028345//TCONS_00083351	noncoding	-1.01114	256	141	0.88	0.0537518	0.0302313	noncoding	noncoding	-0.053248	noncoding
XLOC_064795//TCONS_00195873	noncoding	-1.1351	1010	210	0.639	-0.308414	0.00268778	noncoding	noncoding	-0.0086016	noncoding
XLOC_054872//TCONS_00157394	noncoding	-0.854612	489	234	0.5563	-0.215836	0.00509782	noncoding	noncoding	-0.032768	noncoding
XLOC_113087//TCONS_00315177	noncoding	-0.888386	2073	270	0.5873	-0.0959789	0.0164307	noncoding	noncoding	-0.012288	noncoding
XLOC_083524//TCONS_00241621	noncoding	-1.09677	837	105	0.4528	-0.0240834	0.00317641	noncoding	noncoding	-0.0192512	noncoding
XLOC_058533//TCONS_00170583	noncoding	-1.11112	202	90	0.7039	-0.222962	0.00166447	noncoding	noncoding	-0.0004096	noncoding
XLOC_084279//TCONS_00245981	noncoding	-0.617345	221	171	0.9278	-0.0216067	0.0296248	noncoding	noncoding	-0.004096	noncoding
XLOC_058362//TCONS_00169508	noncoding	-1.16604	238	138	0.5202	0.0335502	0.00846447	noncoding	noncoding	-0.09216	noncoding
XLOC_033503//TCONS_00091733	noncoding	-0.733973	330	165	0.9055	-0.366581	0.00270944	noncoding	noncoding	-0.0344064	noncoding
XLOC_113562//TCONS_00317575	noncoding	-0.968747	505	135	0.5045	0.131592	0.0145711	noncoding	noncoding	-0.08192	noncoding
XLOC_096615//TCONS_00274748	noncoding	-0.854746	525	360	0.5687	0.0997826	0.142959	noncoding	noncoding	-0.0008192	noncoding
XLOC_085103//TCONS_00250165	noncoding	-1.04411	2214	186	0.8709	-0.141888	0.0118813	noncoding	noncoding	-0.0004096	noncoding
XLOC_095371//TCONS_00269197	noncoding	-0.791905	659	327	0.7533	-0.00836733	0.0919629	noncoding	noncoding	-0.0090112	noncoding
XLOC_119359//TCONS_00329014	noncoding	-1.14659	2218	294	0.5819	-0.134058	0.016147	noncoding	noncoding	-0.0004096	noncoding
XLOC_064496//TCONS_00194568	noncoding	-1.31729	212	114	1.0162	0.0452595	0.0327498	noncoding	noncoding	-0.180224	noncoding
XLOC_014599//TCONS_00040283	noncoding	-0.813233	2162	255	0.8916	0.114928	0.128867	noncoding	noncoding	-0.0094208	noncoding
XLOC_025442//TCONS_00067545	noncoding	-1.22691	2771	249	0.811	-0.0740821	0.0289155	noncoding	noncoding	-0.0434176	noncoding
XLOC_033510//TCONS_00091756	noncoding	-0.975401	2632	306	0.4615	-0.206092	0.00769825	noncoding	noncoding	-0.0749568	noncoding
XLOC_026508//TCONS_00073245	noncoding	-1.14099	3510	207	0.5994	-0.313642	0.00190852	noncoding	noncoding	-0.06144	noncoding
XLOC_124413//TCONS_00338753	noncoding	-1.18403	1223	159	0.8316	-0.096969	0.0112122	noncoding	noncoding	-0.032768	noncoding
XLOC_097703//TCONS_00278833	noncoding	-0.902079	637	153	0.5548	-0.0605476	0.00583521	noncoding	noncoding	-0.04096	noncoding
XLOC_132565//TCONS_00356757	noncoding	-1.26252	892	213	0.6184	-0.243828	0.0040096	noncoding	noncoding	-0.197837	noncoding
XLOC_095725//TCONS_00270407	noncoding	-0.841945	1443	192	0.413	-0.045766	0.00598075	noncoding	noncoding	-0.0012288	noncoding
XLOC_021384//TCONS_00060520	noncoding	-1.18606	748	147	0.7592	0.0256381	0.0180154	noncoding	noncoding	-0.118784	noncoding
XLOC_084820//TCONS_00248697	noncoding	-0.946839	558	153	1.0276	-0.0235935	0.0321802	noncoding	noncoding	-0.154419	noncoding
XLOC_064762//TCONS_00195799	noncoding	-1.04594	246	30	0.7452	-0.483874	0.000176705	noncoding	noncoding	-0.034816	noncoding
XLOC_097180//TCONS_00276913	noncoding	-1.07789	200	81	0.5637	0.0810007	0.0071934	noncoding	noncoding	-0.0004096	noncoding
XLOC_074164//TCONS_00213433	noncoding	-1.0985	354	90	0.9938	0.268106	0.0951161	noncoding	noncoding	-0.0004096	noncoding
XLOC_013361//TCONS_00035249	noncoding	-1.13897	438	111	1.069	0.0332726	0.0340604	noncoding	noncoding	-0.0004096	noncoding
XLOC_079185//TCONS_00224817	noncoding	-0.727065	8381	300	0.5774	-0.3833	0.00228563	noncoding	noncoding	-0.036864	noncoding
XLOC_090416//TCONS_00259874	noncoding	-0.823065	440	312	0.7904	0.177745	0.250976	noncoding	noncoding	-0.0856064	noncoding
XLOC_075147//TCONS_00217638	noncoding	-1.14843	1906	243	0.7202	-0.102441	0.0180054	noncoding	noncoding	-0.02048	noncoding
XLOC_055557//TCONS_00160203	noncoding	-0.478917	348	252	0.7836	0.0201336	0.0574044	noncoding	noncoding	-0.02048	noncoding
XLOC_058691//TCONS_00171314	noncoding	-1.08479	276	114	0.7466	-0.0620009	0.00707071	noncoding	noncoding	-0.086016	noncoding
XLOC_041296//TCONS_00110199	noncoding	-1.36124	201	105	0.741	-0.144228	0.0036918	noncoding	noncoding	-0.0004096	noncoding
XLOC_062724//TCONS_00185211	noncoding	-1.09603	210	84	1.0277	-0.252979	0.00353055	noncoding	noncoding	-0.0794624	noncoding
XLOC_080461//TCONS_00231114	noncoding	-1.11559	627	99	0.834	-0.393293	0.000874556	noncoding	noncoding	-0.059392	noncoding
XLOC_026718//TCONS_00074342	noncoding	-0.877007	239	138	1.3096	0.193984	0.227247	noncoding	noncoding	-0.0618496	noncoding
XLOC_097347//TCONS_00277493	noncoding	-1.06839	441	126	0.7977	-0.332004	0.0015826	noncoding	noncoding	-0.0004096	noncoding
XLOC_080038//TCONS_00228962	noncoding	-0.867102	416	114	0.6858	-0.111715	0.00418329	noncoding	noncoding	-0.032768	noncoding
XLOC_125826//TCONS_00344868	noncoding	-0.603774	1875	300	0.927	-0.0561846	0.0812411	noncoding	noncoding	-0.0131072	noncoding
XLOC_132609//TCONS_00356933	noncoding	-1.08297	617	165	1.0515	-0.356022	0.00450844	noncoding	noncoding	-0.0442368	noncoding
XLOC_118416//TCONS_00325330	noncoding	-1.21513	931	171	0.7564	0.0184584	0.0217493	noncoding	noncoding	-0.0671744	noncoding
XLOC_055130//TCONS_00158478	noncoding	-0.99955	1571	303	0.5316	0.00391514	0.0384114	noncoding	noncoding	-0.045056	noncoding
XLOC_125681//TCONS_00344187	noncoding	-1.24605	408	66	0.7783	-0.0167908	0.00622105	noncoding	noncoding	-0.0004096	noncoding
XLOC_025564//TCONS_00068314	noncoding	-0.604381	656	273	0.5274	0.0187943	0.0321712	noncoding	noncoding	-0.0520192	noncoding
XLOC_049829//TCONS_00140133	noncoding	-0.952082	211	90	1.0631	0.134593	0.051769	noncoding	noncoding	-0.0282624	noncoding
XLOC_133473//TCONS_00359539	noncoding	-1.14108	11465	231	0.6062	-0.220836	0.00287467	noncoding	noncoding	-0.0262144	noncoding
XLOC_118085//TCONS_00323903	noncoding	-1.02009	1666	249	0.8352	0.101862	0.0989234	noncoding	noncoding	-0.0331776	noncoding
XLOC_133473//TCONS_00359536	noncoding	-1.14054	11173	231	0.6062	-0.220836	0.00292594	noncoding	noncoding	-0.0262144	noncoding
XLOC_075271//TCONS_00218192	noncoding	-1.01	639	207	1.0942	-0.198896	0.0224678	noncoding	noncoding	-0.0425984	noncoding
XLOC_036530//TCONS_00096562	noncoding	-0.952352	1207	234	0.6247	-0.0494074	0.0179213	noncoding	noncoding	-0.077824	noncoding
XLOC_044772//TCONS_00121332	noncoding	-0.478303	780	306	0.6862	-0.111957	0.0317049	noncoding	noncoding	-0.0004096	noncoding
XLOC_105249//TCONS_00295879	noncoding	-1.40391	215	24	0.7502	-0.273348	0.000676338	noncoding	noncoding	-0.090112	noncoding
XLOC_111413//TCONS_00307380	noncoding	-0.817563	205	105	0.836	0.129554	0.0295388	noncoding	noncoding	-0.0004096	noncoding
XLOC_004382//TCONS_00020804	noncoding	-0.867755	1309	237	0.8492	-0.188022	0.0149605	noncoding	noncoding	-0.0004096	noncoding
XLOC_124402//TCONS_00338733	noncoding	-1.19851	691	159	0.5689	-0.221939	0.00224304	noncoding	noncoding	-0.0004096	noncoding
XLOC_026512//TCONS_00073254	noncoding	-0.745656	448	243	0.7356	-0.0565042	0.0276873	noncoding	noncoding	-0.02048	noncoding
XLOC_051192//TCONS_00148283	noncoding	-0.912476	337	210	0.5786	-0.0963953	0.00932752	noncoding	noncoding	-0.0004096	noncoding
XLOC_025442//TCONS_00067549	noncoding	-1.06937	466	126	0.7724	-0.352724	0.00127324	noncoding	noncoding	-0.0561152	noncoding
XLOC_105999//TCONS_00298759	noncoding	-1.25911	2498	153	0.8344	0.0525173	0.0259322	noncoding	noncoding	-0.016384	noncoding
XLOC_014587//TCONS_00040199	noncoding	-0.80848	1529	255	0.7759	0.142366	0.113553	noncoding	noncoding	-0.0303104	noncoding
XLOC_049830//TCONS_00140134	noncoding	-0.939439	1530	204	0.7104	0.0503431	0.031683	noncoding	noncoding	-0.053248	noncoding
XLOC_037652//TCONS_00102618	noncoding	-1.06826	437	87	1.0095	0.0881964	0.0314105	noncoding	noncoding	-0.0004096	noncoding
XLOC_066430//TCONS_00203734	noncoding	-1.14336	352	156	0.8906	-0.017574	0.0229896	noncoding	noncoding	-0.045056	noncoding
XLOC_124744//TCONS_00340143	noncoding	-0.71276	6364	231	0.7708	-0.516223	0.000936593	noncoding	noncoding	-0.004096	noncoding
XLOC_084821//TCONS_00248699	noncoding	-0.736983	206	144	0.485	-0.206332	0.00167382	noncoding	noncoding	-0.0004096	noncoding
XLOC_117783//TCONS_00322468	noncoding	-0.871156	875	297	0.5101	-0.00993162	0.0322387	noncoding	noncoding	-0.0843776	noncoding
XLOC_028468//TCONS_00083681	noncoding	-0.798798	1955	300	0.7943	0.0421571	0.0999211	noncoding	noncoding	-0.0454656	noncoding
XLOC_120029//TCONS_00331858	noncoding	-1.20573	1858	201	0.623	0.0784058	0.0276133	noncoding	noncoding	-0.016384	noncoding
XLOC_078022//TCONS_00222646	noncoding	-0.920307	445	192	0.5993	0.00568098	0.0158659	noncoding	noncoding	-0.090112	noncoding
XLOC_059650//TCONS_00177275	noncoding	-0.781319	343	150	0.5238	0.0911063	0.0140818	noncoding	noncoding	-0.0606208	noncoding
XLOC_091109//TCONS_00262800	noncoding	-1.32608	468	72	0.6977	-0.212918	0.00141317	noncoding	noncoding	-0.0004096	noncoding
XLOC_063697//TCONS_00189693	noncoding	-1.17628	1561	315	0.7572	-0.199322	0.0235932	noncoding	noncoding	-0.049152	noncoding
XLOC_027729//TCONS_00080208	noncoding	-0.707417	2767	249	0.8144	0.0158461	0.0516925	noncoding	noncoding	-0.0987136	noncoding
XLOC_098170//TCONS_00280910	noncoding	-0.801234	437	129	1.016	0.168671	0.0814463	noncoding	noncoding	-0.016384	noncoding
XLOC_105673//TCONS_00297402	noncoding	-1.05815	842	87	0.6285	-0.166547	0.00177478	noncoding	noncoding	-0.0569344	noncoding
XLOC_103065//TCONS_00286932	noncoding	-1.00362	896	228	0.6051	0.0410428	0.0289149	noncoding	noncoding	-0.004096	noncoding
XLOC_103826//TCONS_00290245	noncoding	-1.12328	371	96	0.4538	-0.235712	0.000737168	noncoding	noncoding	-0.073728	noncoding
XLOC_027627//TCONS_00079245	noncoding	-0.855601	363	222	0.7091	-0.0945195	0.0160661	noncoding	noncoding	-0.14336	noncoding
XLOC_083542//TCONS_00241705	noncoding	-0.883138	310	111	0.7844	0.0213716	0.0132559	noncoding	noncoding	-0.0004096	noncoding
XLOC_131150//TCONS_00352094	noncoding	-1.24284	297	219	0.5117	0.0956987	0.0290971	noncoding	noncoding	-0.0249856	noncoding
XLOC_084144//TCONS_00245564	noncoding	-1.05005	314	24	0.5236	0.0949601	0.003742	noncoding	noncoding	-0.0335872	noncoding
XLOC_105276//TCONS_00295980	noncoding	-1.19712	307	75	0.7814	-0.0477598	0.00568134	noncoding	noncoding	-0.0004096	noncoding
XLOC_119622//TCONS_00330055	noncoding	-1.01263	2601	210	0.7121	-0.170973	0.00757104	noncoding	noncoding	-0.151552	noncoding
XLOC_063230//TCONS_00187428	noncoding	-1.25026	201	45	0.9141	-0.315921	0.00107285	noncoding	noncoding	-0.0004096	noncoding
XLOC_001618//TCONS_00007803	noncoding	-1.16543	1978	213	0.9481	-0.0629504	0.0338673	noncoding	noncoding	-0.01024	noncoding
XLOC_131421//TCONS_00352874	noncoding	-0.973715	1585	282	1.0922	0.049772	0.20037	noncoding	noncoding	-0.0413696	noncoding
XLOC_124745//TCONS_00340147	noncoding	-1.12276	1941	153	0.6518	-0.109792	0.00528526	noncoding	noncoding	-0.0131072	noncoding
XLOC_079811//TCONS_00227911	noncoding	-1.02353	245	156	1.1094	0.155428	0.128615	noncoding	noncoding	-0.0249856	noncoding
XLOC_045743//TCONS_00126661	noncoding	-1.39635	244	0	0	0	0.000299915	noncoding	noncoding	-0.032768	noncoding
XLOC_019207//TCONS_00049017	noncoding	-1.03828	200	129	0.7332	-0.0312621	0.00978512	noncoding	noncoding	-0.0548864	noncoding
XLOC_064415//TCONS_00193963	noncoding	-0.556284	312	48	1.0849	-0.142981	0.00586892	noncoding	noncoding	-0.0004096	noncoding
XLOC_051658//TCONS_00150857	noncoding	-1.22986	218	54	0.9116	-0.487535	0.000377704	noncoding	noncoding	-0.0004096	noncoding
XLOC_033504//TCONS_00091734	noncoding	-0.927165	332	129	0.5048	-0.282113	0.000912031	noncoding	noncoding	-0.0004096	noncoding
XLOC_120029//TCONS_00331866	noncoding	-1.21892	1790	156	0.4221	-0.0187144	0.00488688	noncoding	noncoding	-0.376832	noncoding
XLOC_083868//TCONS_00243405	noncoding	-0.758602	940	174	1.1623	0.196995	0.210786	noncoding	noncoding	-0.137216	noncoding
XLOC_120268//TCONS_00333155	noncoding	-0.808082	1192	342	0.5838	0.166898	0.177195	noncoding	noncoding	-0.049152	noncoding
XLOC_001468//TCONS_00007215	noncoding	-1.09857	1684	183	0.4819	-0.113856	0.00424301	noncoding	noncoding	-0.043008	noncoding
XLOC_004371//TCONS_00020764	noncoding	-1.05838	484	222	0.6998	0.113145	0.0583971	noncoding	noncoding	-0.01024	noncoding
XLOC_105660//TCONS_00297297	noncoding	-0.815145	1123	291	0.6772	-0.104602	0.0270727	noncoding	noncoding	-0.02048	noncoding
XLOC_001777//TCONS_00008743	noncoding	-1.04834	288	162	1.1213	0.232192	0.213026	noncoding	noncoding	-0.016384	noncoding
XLOC_041617//TCONS_00112025	noncoding	-1.09126	1235	246	0.5333	-0.364888	0.0019349	noncoding	noncoding	-0.0069632	noncoding
XLOC_014170//TCONS_00038587	noncoding	-0.919118	260	183	0.7365	-0.257719	0.00398323	noncoding	noncoding	-0.0004096	noncoding
XLOC_125280//TCONS_00342857	noncoding	-1.1334	202	12	1.1355	-1.15887	5.76827e-06	noncoding	noncoding	-0.0925696	noncoding
XLOC_001459//TCONS_00007204	noncoding	-0.696138	515	105	1.0514	-0.076039	0.0148978	noncoding	noncoding	-0.045056	noncoding
XLOC_103868//TCONS_00290389	noncoding	-1.11045	995	192	0.6158	-0.00258598	0.0153114	noncoding	noncoding	-0.0098304	noncoding
XLOC_096015//TCONS_00271683	noncoding	-0.890935	2546	294	0.6067	-0.0638884	0.0268978	noncoding	noncoding	-0.032768	noncoding
XLOC_033464//TCONS_00091679	noncoding	-0.995944	14341	216	0.6199	-0.0409944	0.00699665	noncoding	noncoding	-0.047104	noncoding
XLOC_064684//TCONS_00195389	noncoding	-1.01863	372	174	0.8067	-0.161564	0.00840613	noncoding	noncoding	-0.06144	noncoding
XLOC_080245//TCONS_00230005	noncoding	-1.11414	266	102	0.4209	-0.260143	0.000607599	noncoding	noncoding	-0.0004096	noncoding
XLOC_037209//TCONS_00100180	noncoding	-1.12806	2701	171	0.8534	-0.213175	0.00583383	noncoding	noncoding	-0.024576	noncoding
XLOC_049485//TCONS_00138240	noncoding	-1.08548	2320	183	0.653	-0.30566	0.00197416	noncoding	noncoding	-0.008192	noncoding
XLOC_131172//TCONS_00352177	noncoding	-1.02492	242	18	0.841	0.483107	0.110572	noncoding	noncoding	-0.06144	noncoding
XLOC_077935//TCONS_00222444	noncoding	-0.891648	1439	189	0.9996	-0.0174703	0.0424719	noncoding	noncoding	-0.114688	noncoding
XLOC_065330//TCONS_00198517	noncoding	-0.921302	218	195	0.7328	0.22991	0.101428	noncoding	noncoding	-0.0016384	noncoding
XLOC_000999//TCONS_00005129	noncoding	-0.985216	557	144	1.1184	0.0616454	0.0658128	noncoding	noncoding	-0.036864	noncoding
XLOC_049837//TCONS_00140181	noncoding	-0.999506	2256	258	0.6195	0.0432946	0.0387102	noncoding	noncoding	-0.034816	noncoding
XLOC_112817//TCONS_00313921	noncoding	-1.35292	368	102	0.8546	-0.0767481	0.00786013	noncoding	noncoding	-0.012288	noncoding
XLOC_118130//TCONS_00324179	noncoding	-0.807134	220	180	0.8433	-0.0629901	0.0192571	noncoding	noncoding	-0.0004096	noncoding
XLOC_111850//TCONS_00309770	noncoding	-1.25985	216	111	0.7936	-0.168001	0.00396737	noncoding	noncoding	-0.117146	noncoding
XLOC_124476//TCONS_00339026	noncoding	-0.863401	593	111	0.531	-0.363918	0.000467719	noncoding	noncoding	-0.180224	noncoding
XLOC_066418//TCONS_00203615	noncoding	-1.14631	4070	276	0.5503	-0.106233	0.012966	noncoding	noncoding	-0.0425984	noncoding
XLOC_125063//TCONS_00342029	noncoding	-0.95931	429	96	0.9076	-0.383469	0.00115187	noncoding	noncoding	-0.0438272	noncoding
XLOC_014275//TCONS_00039041	noncoding	-1.02112	375	60	1.0619	-0.206632	0.00407498	noncoding	noncoding	-0.114688	noncoding
XLOC_105844//TCONS_00298116	noncoding	-0.9497	1407	171	0.6722	-0.23936	0.00301279	noncoding	noncoding	-0.028672	noncoding
XLOC_124046//TCONS_00337638	noncoding	-1.08616	1110	165	0.6632	-0.145609	0.00517876	noncoding	noncoding	-0.0004096	noncoding
XLOC_065972//TCONS_00201293	noncoding	-0.962065	221	54	0.5032	-0.250553	0.000500342	noncoding	noncoding	-0.0630784	noncoding
XLOC_042223//TCONS_00114604	noncoding	-1.21265	1621	189	0.6905	-0.225662	0.00418391	noncoding	noncoding	-0.0004096	noncoding
XLOC_055712//TCONS_00160965	noncoding	-1.23176	528	141	0.8361	-0.159902	0.00647528	noncoding	noncoding	-0.0004096	noncoding
XLOC_020330//TCONS_00054860	noncoding	-1.14189	1253	204	0.4429	-0.0561452	0.00705796	noncoding	noncoding	-0.06144	noncoding
XLOC_078021//TCONS_00222645	noncoding	-1.19936	405	138	0.601	-0.192956	0.00243556	noncoding	noncoding	-0.02048	noncoding
XLOC_064267//TCONS_00192918	noncoding	-1.01182	784	273	0.8392	-0.155372	0.0270665	noncoding	noncoding	-0.032768	noncoding
XLOC_112911//TCONS_00314203	noncoding	-1.00948	1578	162	0.6629	-0.0896982	0.00702909	noncoding	noncoding	-0.04096	noncoding
XLOC_120130//TCONS_00332192	noncoding	-1.17122	711	198	0.6352	0.0359553	0.0226167	noncoding	noncoding	-0.0438272	noncoding
XLOC_078276//TCONS_00223822	noncoding	-0.997144	297	21	0.5094	-0.367505	0.000164275	noncoding	noncoding	-0.0401408	noncoding
XLOC_014129//TCONS_00038431	noncoding	-1.18782	826	216	0.8899	-0.176306	0.0150716	noncoding	noncoding	-0.0253952	noncoding
XLOC_082142//TCONS_00234254	noncoding	-0.962453	2600	279	0.3938	-0.226359	0.00408831	noncoding	noncoding	-0.006144	noncoding
XLOC_026812//TCONS_00074972	noncoding	-1.21779	349	93	0.6256	-0.242364	0.0011728	noncoding	noncoding	-0.0176128	noncoding
XLOC_037880//TCONS_00103672	noncoding	-1.07656	210	66	0.7815	-0.130985	0.00300202	noncoding	noncoding	-0.0004096	noncoding
XLOC_014599//TCONS_00040302	noncoding	-1.19314	2497	132	0.4582	-0.453734	0.000229935	noncoding	noncoding	-0.0446464	noncoding
XLOC_089925//TCONS_00258059	noncoding	-1.05409	440	138	0.6335	-0.167401	0.003184	noncoding	noncoding	-0.0315392	noncoding
XLOC_046059//TCONS_00128868	noncoding	-1.10133	2005	162	0.9272	-0.271424	0.00474462	noncoding	noncoding	-0.08192	noncoding
XLOC_082929//TCONS_00238304	noncoding	-1.1473	6819	336	0.7471	-0.1702	0.0252196	noncoding	noncoding	-0.034816	noncoding
XLOC_026333//TCONS_00072454	noncoding	-0.860628	207	153	0.6271	-0.251663	0.00213628	noncoding	noncoding	-0.0004096	noncoding
XLOC_005215//TCONS_00024732	noncoding	-1.04292	365	123	1.1495	0.0642907	0.0599135	noncoding	noncoding	-0.0004096	noncoding
XLOC_089604//TCONS_00256675	noncoding	-0.895868	203	150	1.0086	-0.179758	0.0109291	noncoding	noncoding	-0.0155648	noncoding
XLOC_004310//TCONS_00020496	noncoding	-1.3874	210	99	0.8516	-0.257971	0.00231311	noncoding	noncoding	-0.0004096	noncoding
XLOC_033312//TCONS_00091181	noncoding	-1.04578	389	132	1.1203	-0.128816	0.0175681	noncoding	noncoding	-0.059392	noncoding
XLOC_089843//TCONS_00257768	noncoding	-1.21341	509	78	0.9454	0.124081	0.0294591	noncoding	noncoding	-0.139264	noncoding
XLOC_045070//TCONS_00123033	noncoding	-1.08747	636	123	0.8883	-0.181762	0.00540637	noncoding	noncoding	-0.180224	noncoding
XLOC_082985//TCONS_00238651	noncoding	-1.00289	225	84	1.0267	0.270575	0.100645	noncoding	noncoding	-0.0516096	noncoding
XLOC_125804//TCONS_00344689	noncoding	-1.29466	465	93	0.9191	-0.162378	0.00494723	noncoding	noncoding	-0.04096	noncoding
XLOC_125280//TCONS_00342849	noncoding	-1.32631	467	66	1.089	-0.191721	0.00518946	noncoding	noncoding	-0.1024	noncoding
XLOC_113025//TCONS_00314842	noncoding	-1.08596	512	111	0.8624	-0.0817393	0.00851017	noncoding	noncoding	-0.0004096	noncoding
XLOC_062719//TCONS_00185185	noncoding	-1.19779	370	81	0.9929	-0.177373	0.00499124	noncoding	noncoding	-0.045056	noncoding
XLOC_104916//TCONS_00294067	noncoding	-1.16813	329	126	1.0004	0.200523	0.0921678	noncoding	noncoding	-0.0053248	noncoding
XLOC_004936//TCONS_00023523	noncoding	-0.856621	394	102	0.4931	-0.214646	0.00102103	noncoding	noncoding	-0.0671744	noncoding
XLOC_125667//TCONS_00344141	noncoding	-1.41429	327	45	0.7222	-0.261484	0.00083475	noncoding	noncoding	-0.417792	noncoding
XLOC_013970//TCONS_00037827	noncoding	-1.10005	2958	234	0.9149	0.018391	0.0600545	noncoding	noncoding	-0.0299008	noncoding
XLOC_063617//TCONS_00189187	noncoding	-1.14359	214	135	0.5877	-0.143048	0.00317822	noncoding	noncoding	-0.0004096	noncoding
XLOC_051916//TCONS_00152561	noncoding	-1.10275	512	153	0.963	0.180207	0.0946371	noncoding	noncoding	-0.0417792	noncoding
XLOC_000369//TCONS_00001772	noncoding	-0.830536	206	108	0.5966	-0.150654	0.00232446	noncoding	noncoding	-0.0004096	noncoding
XLOC_019586//TCONS_00050720	noncoding	-1.11793	1999	216	1.0022	0.0150715	0.0669462	noncoding	noncoding	-0.0221184	noncoding
XLOC_026830//TCONS_00075013	noncoding	-1.08142	228	84	0.7252	-0.0452471	0.00536353	noncoding	noncoding	-0.0004096	noncoding
XLOC_133616//TCONS_00359942	noncoding	-0.899779	200	0	0	0	0.000300717	noncoding	noncoding	-0.0196608	noncoding
XLOC_118622//TCONS_00326110	noncoding	-1.04075	432	162	0.6802	-0.181861	0.00434142	noncoding	noncoding	-0.0004096	noncoding
XLOC_083117//TCONS_00239358	noncoding	-1.05306	269	99	0.4353	-0.119917	0.00155158	noncoding	noncoding	-0.0454656	noncoding
XLOC_004992//TCONS_00023768	noncoding	-0.889313	1792	279	0.587	-0.121186	0.0155957	noncoding	noncoding	-0.0217088	noncoding
XLOC_045780//TCONS_00126776	noncoding	-1.27439	250	36	0.7465	-0.130705	0.00194536	noncoding	noncoding	-0.0729088	noncoding
XLOC_005159//TCONS_00024435	noncoding	-0.998979	422	132	1.1946	0.000967661	0.050421	noncoding	noncoding	-0.045056	noncoding
XLOC_126051//TCONS_00345676	noncoding	-0.892853	993	288	0.5917	-0.144893	0.0156582	noncoding	noncoding	-0.12288	noncoding
XLOC_103966//TCONS_00290663	noncoding	-0.969024	373	117	0.6442	0.201098	0.0292328	noncoding	noncoding	-0.139264	noncoding
XLOC_132107//TCONS_00355098	noncoding	-1.27318	372	138	0.8056	-0.253626	0.00310736	noncoding	noncoding	-0.0618496	noncoding
XLOC_055215//TCONS_00158821	noncoding	-1.13009	882	144	0.6878	-0.0839596	0.0067807	noncoding	noncoding	-0.0004096	noncoding
XLOC_002209//TCONS_00010623	noncoding	-0.960866	445	168	0.642	-0.245544	0.00270052	noncoding	noncoding	-0.036864	noncoding
XLOC_103233//TCONS_00287418	noncoding	-0.825754	844	135	0.8768	0.0765426	0.0314216	noncoding	noncoding	-0.0438272	noncoding
XLOC_032752//TCONS_00089215	noncoding	-0.873895	892	225	0.4745	-0.131025	0.00610421	noncoding	noncoding	-0.26583	noncoding
XLOC_065105//TCONS_00197321	noncoding	-1.09943	673	132	0.6414	-0.123505	0.00402657	noncoding	noncoding	-0.016384	noncoding
XLOC_060111//TCONS_00180429	noncoding	-0.678398	335	177	0.6172	0.0686188	0.0216407	noncoding	noncoding	-0.008192	noncoding
XLOC_111421//TCONS_00307389	noncoding	-1.18317	228	69	0.4491	-0.221061	0.000602858	noncoding	noncoding	-0.0004096	noncoding
XLOC_125603//TCONS_00343955	noncoding	-1.50649	207	39	0.9252	-0.461311	0.000398797	noncoding	noncoding	-0.0004096	noncoding
XLOC_120192//TCONS_00332545	noncoding	-1.04869	960	189	0.6743	-0.233246	0.00393792	noncoding	noncoding	-0.008192	noncoding
XLOC_065971//TCONS_00201292	noncoding	-1.03245	463	84	1.016	-0.0271334	0.0147195	noncoding	noncoding	-0.016384	noncoding
XLOC_065164//TCONS_00197898	noncoding	-1.04408	4466	282	0.6606	-0.18465	0.0113993	noncoding	noncoding	-0.0004096	noncoding
XLOC_089300//TCONS_00255618	noncoding	-1.26866	816	126	0.5509	-0.200472	0.00169754	noncoding	noncoding	-0.0004096	noncoding
XLOC_032763//TCONS_00089251	noncoding	-1.09823	526	129	0.7443	-0.244827	0.00244312	noncoding	noncoding	-0.0004096	noncoding
XLOC_074703//TCONS_00215766	noncoding	-0.956312	914	111	0.924	-0.254296	0.00324267	noncoding	noncoding	-0.0004096	noncoding
XLOC_105511//TCONS_00296687	noncoding	-1.26508	241	156	0.5645	0.0203873	0.0108073	noncoding	noncoding	-0.0892928	noncoding
XLOC_124914//TCONS_00341150	noncoding	-1.18187	551	144	0.9453	-0.0984324	0.0140183	noncoding	noncoding	-0.106496	noncoding
XLOC_096905//TCONS_00276015	noncoding	-1.00184	704	210	0.7143	-0.00859817	0.0245626	noncoding	noncoding	-0.0794624	noncoding
XLOC_089064//TCONS_00254739	noncoding	-1.02849	242	144	1.0765	0.162484	0.109135	noncoding	noncoding	-0.02048	noncoding
XLOC_120178//TCONS_00332481	noncoding	-0.865439	1611	177	1.0257	0.0257246	0.052725	noncoding	noncoding	-0.06144	noncoding
XLOC_096517//TCONS_00274295	noncoding	-0.987877	5411	222	0.6192	-0.190673	0.00477936	noncoding	noncoding	-0.057344	noncoding
XLOC_125650//TCONS_00344114	noncoding	-1.09708	1141	183	0.5481	-0.156019	0.00408785	noncoding	noncoding	-0.114688	noncoding
XLOC_041739//TCONS_00112635	noncoding	-1.24438	304	81	0.7438	-0.284807	0.00113154	noncoding	noncoding	-0.0884736	noncoding
XLOC_000203//TCONS_00001081	noncoding	-0.947176	264	132	0.8591	-0.200975	0.00490073	noncoding	noncoding	-0.036864	noncoding
XLOC_001547//TCONS_00007478	noncoding	-1.25861	2257	192	0.6331	-0.24804	0.00299863	noncoding	noncoding	-0.032768	noncoding
XLOC_037946//TCONS_00104172	noncoding	-1.23061	507	102	0.8887	-0.238998	0.00298666	noncoding	noncoding	-0.0458752	noncoding
XLOC_000653//TCONS_00003223	noncoding	-0.912402	1230	255	0.605	-0.37345	0.00252395	noncoding	noncoding	-0.0004096	noncoding
XLOC_013116//TCONS_00034412	noncoding	-1.14027	592	132	0.7815	-0.0654724	0.00917059	noncoding	noncoding	-0.167936	noncoding
XLOC_084920//TCONS_00249097	noncoding	-1.19485	508	96	0.7266	-0.266518	0.00140467	noncoding	noncoding	-0.032768	noncoding
XLOC_097318//TCONS_00277401	noncoding	-1.06524	456	51	0.7354	-0.580869	0.000111904	noncoding	noncoding	-0.0630784	noncoding
XLOC_084958//TCONS_00249261	noncoding	-1.25286	682	162	0.8667	-0.118941	0.0115554	noncoding	noncoding	-0.0528384	noncoding
XLOC_045672//TCONS_00126318	noncoding	-0.898127	4913	402	0.4954	-0.152659	0.0293034	noncoding	noncoding	-0.0024576	noncoding
XLOC_036659//TCONS_00097339	noncoding	-1.08604	555	99	0.9539	-0.173006	0.00545696	noncoding	noncoding	-0.0679936	noncoding
XLOC_050957//TCONS_00147134	noncoding	-1.17738	2660	219	0.8947	0.0704485	0.0682167	noncoding	noncoding	-0.028672	noncoding
XLOC_003263//TCONS_00015655	noncoding	-1.22695	331	0	0	0	0.000298335	noncoding	noncoding	-0.0274432	noncoding
XLOC_124627//TCONS_00339643	noncoding	-0.965852	1296	261	0.3982	-0.158144	0.00578465	noncoding	noncoding	-0.0294912	noncoding
XLOC_014599//TCONS_00040292	noncoding	-1.03052	1833	222	0.7736	-0.0562739	0.0230014	noncoding	noncoding	-0.0094208	noncoding
XLOC_003364//TCONS_00016252	noncoding	-1.08891	1059	168	0.7335	-0.0922564	0.00947734	noncoding	noncoding	-0.0864256	noncoding
XLOC_125648//TCONS_00344109	noncoding	-1.22816	1748	156	0.4591	-0.04189	0.00472329	noncoding	noncoding	-0.0172032	noncoding
XLOC_125998//TCONS_00345464	noncoding	-1.22264	3383	282	0.4273	-0.364576	0.00180039	noncoding	noncoding	-0.032768	noncoding
XLOC_118209//TCONS_00324541	noncoding	-1.40216	493	93	0.9993	-0.44828	0.000966044	noncoding	noncoding	-0.012288	noncoding
XLOC_019260//TCONS_00049253	noncoding	-0.919732	218	102	0.7245	0.0922406	0.0159537	noncoding	noncoding	-0.0671744	noncoding
XLOC_001635//TCONS_00007947	noncoding	-1.05998	349	156	0.7896	-0.0661586	0.0122805	noncoding	noncoding	-0.125747	noncoding
XLOC_003839//TCONS_00018524	noncoding	-0.701796	344	255	1.0597	0.136016	0.243564	noncoding	noncoding	-0.0462848	noncoding
XLOC_097143//TCONS_00276793	noncoding	-1.05577	2896	369	0.6716	-0.00375099	0.0999433	noncoding	noncoding	-0.0712704	noncoding
XLOC_124977//TCONS_00341573	noncoding	-0.786194	461	279	0.7778	0.0829231	0.107444	noncoding	noncoding	-0.111002	noncoding
XLOC_020127//TCONS_00053618	noncoding	-1.03157	387	132	1.185	0.0973581	0.0888923	noncoding	noncoding	-0.180224	noncoding
XLOC_079691//TCONS_00227195	noncoding	-1.00663	364	111	0.9504	0.0169499	0.0214389	noncoding	noncoding	-0.233472	noncoding
XLOC_098231//TCONS_00281089	noncoding	-0.999706	764	177	0.6435	-0.14341	0.00573949	noncoding	noncoding	-0.0843776	noncoding
XLOC_104352//TCONS_00292115	noncoding	-1.1017	2153	162	0.3437	-0.375696	0.000379319	noncoding	noncoding	-0.23552	noncoding
XLOC_079185//TCONS_00224813	noncoding	-1.11377	4629	261	0.6131	-0.130004	0.0111167	noncoding	noncoding	-0.0241664	noncoding
XLOC_019841//TCONS_00052580	noncoding	-1.14498	237	63	0.8842	-0.19742	0.00258487	noncoding	noncoding	-0.167936	noncoding
XLOC_083634//TCONS_00242163	noncoding	-1.07732	675	126	1.1437	-0.121789	0.0182305	noncoding	noncoding	-0.0004096	noncoding
XLOC_124498//TCONS_00339105	noncoding	-1.15651	437	51	0.7104	-0.0692647	0.00302653	noncoding	noncoding	-0.0032768	noncoding
XLOC_050636//TCONS_00145171	noncoding	-1.01252	1966	231	0.6203	-0.0179833	0.0200642	noncoding	noncoding	-0.053248	noncoding
XLOC_065121//TCONS_00197639	noncoding	-0.913232	261	42	0.8764	-0.653218	9.92388e-05	noncoding	noncoding	-0.0413696	noncoding
XLOC_064074//TCONS_00191840	noncoding	-0.83321	1626	309	0.6318	-0.198843	0.0150298	noncoding	noncoding	-0.0004096	noncoding
XLOC_019616//TCONS_00050948	noncoding	-1.04883	434	144	0.5945	-0.235167	0.00192451	noncoding	noncoding	-0.249856	noncoding
XLOC_096105//TCONS_00272073	noncoding	-1.25105	2249	186	0.6686	-0.134239	0.00663937	noncoding	noncoding	-0.012288	noncoding
XLOC_020518//TCONS_00055953	noncoding	-1.05086	234	87	0.8411	0.113244	0.0223111	noncoding	noncoding	-0.0004096	noncoding
XLOC_112966//TCONS_00314572	noncoding	-0.928531	962	171	0.9272	-0.117412	0.0152397	noncoding	noncoding	-0.0516096	noncoding
XLOC_002685//TCONS_00012839	noncoding	-1.04519	478	141	0.866	-0.156625	0.00728482	noncoding	noncoding	-0.065536	noncoding
XLOC_125018//TCONS_00341734	noncoding	-1.09517	286	102	0.937	-0.0575777	0.011571	noncoding	noncoding	-0.0897024	noncoding
XLOC_001984//TCONS_00009717	noncoding	-1.24111	1368	153	0.7554	-0.0893954	0.00864092	noncoding	noncoding	-0.012288	noncoding
XLOC_041183//TCONS_00109684	noncoding	-1.3219	669	99	1.0918	-0.266579	0.00451039	noncoding	noncoding	-0.02048	noncoding
XLOC_051948//TCONS_00152817	noncoding	-1.37753	227	24	0.6491	-0.28108	0.000467534	noncoding	noncoding	-0.0004096	noncoding
XLOC_004614//TCONS_00022225	noncoding	-1.18328	666	117	0.6021	-0.207409	0.00174369	noncoding	noncoding	-0.131482	noncoding
XLOC_120291//TCONS_00333368	noncoding	-0.887475	257	237	0.9099	-0.052464	0.0457533	noncoding	noncoding	-0.016384	noncoding
XLOC_063469//TCONS_00188547	noncoding	-1.25685	2447	306	0.6268	-0.133052	0.0209143	noncoding	noncoding	-0.0229376	noncoding
XLOC_013185//TCONS_00034709	noncoding	-1.00387	217	174	0.9334	0.201559	0.122889	noncoding	noncoding	-0.086016	noncoding
XLOC_036291//TCONS_00095620	noncoding	-0.880323	566	237	1.2593	0.0928641	0.269118	noncoding	noncoding	-0.0024576	noncoding
XLOC_125883//TCONS_00345096	noncoding	-1.11349	3424	270	0.721	-0.125256	0.0189413	noncoding	noncoding	-0.146227	noncoding
XLOC_118184//TCONS_00324429	noncoding	-1.10725	317	108	0.5778	-0.379182	0.000482236	noncoding	noncoding	-0.0004096	noncoding
XLOC_133112//TCONS_00358543	noncoding	-1.02516	3353	273	0.745	-0.121406	0.0216743	noncoding	noncoding	-0.0139264	noncoding
XLOC_133611//TCONS_00359951	noncoding	-1.04391	959	237	0.532	-0.124229	0.00865047	noncoding	noncoding	-0.036864	noncoding
XLOC_124671//TCONS_00339809	noncoding	-0.816667	760	204	0.5312	-0.199596	0.00373495	noncoding	noncoding	-0.098304	noncoding
XLOC_132880//TCONS_00357883	noncoding	-1.06758	1999	174	0.667	-0.282451	0.00222399	noncoding	noncoding	-0.0462848	noncoding
XLOC_020146//TCONS_00053731	noncoding	-1.07078	241	60	1.1828	0.151576	0.0603269	noncoding	noncoding	-0.0094208	noncoding
XLOC_090625//TCONS_00260871	noncoding	-0.857519	349	87	0.8664	-0.220816	0.00269621	noncoding	noncoding	-0.04096	noncoding
XLOC_041372//TCONS_00110608	noncoding	-1.45452	210	99	0.9399	-0.184689	0.00493934	noncoding	noncoding	-0.032768	noncoding
XLOC_066093//TCONS_00201907	noncoding	-0.762138	623	222	0.5255	-0.142696	0.00652493	noncoding	noncoding	-0.04096	noncoding
XLOC_059897//TCONS_00178921	noncoding	-1.41387	606	105	0.6187	-0.194919	0.00175859	noncoding	noncoding	-0.0004096	noncoding
XLOC_089328//TCONS_00255693	noncoding	-0.778289	333	270	0.9099	0.0795424	0.140165	noncoding	noncoding	-0.004096	noncoding
XLOC_001730//TCONS_00008282	noncoding	-1.1503	623	219	0.5652	0.0515798	0.0253184	noncoding	noncoding	-0.0299008	noncoding
XLOC_104739//TCONS_00293552	noncoding	-1.18231	1828	408	0.4239	-0.237867	0.0173723	noncoding	noncoding	-0.069632	noncoding
XLOC_064247//TCONS_00192879	noncoding	-1.10674	640	177	0.8646	0.00891316	0.0308672	noncoding	noncoding	-0.0925696	noncoding
XLOC_055703//TCONS_00160931	noncoding	-1.08356	768	93	0.7587	-0.158477	0.00301669	noncoding	noncoding	-0.036864	noncoding
XLOC_104739//TCONS_00293555	noncoding	-1.25642	415	90	0.8575	0.0685943	0.0179522	noncoding	noncoding	-0.0004096	noncoding
XLOC_097876//TCONS_00279544	noncoding	-1.05876	299	111	0.7434	-0.439182	0.000564559	noncoding	noncoding	-0.0004096	noncoding
XLOC_090798//TCONS_00261469	noncoding	-1.06797	234	93	1.0852	0.0102273	0.0258704	noncoding	noncoding	-0.036864	noncoding
XLOC_026598//TCONS_00073778	noncoding	-1.03788	1137	129	0.4517	-0.411492	0.000313042	noncoding	noncoding	-0.0090112	noncoding
XLOC_125280//TCONS_00342847	noncoding	-1.23249	489	87	0.9711	-0.0983611	0.00829112	noncoding	noncoding	-0.0004096	noncoding
XLOC_073824//TCONS_00211952	noncoding	-0.813946	324	195	0.7439	0.178724	0.0764931	noncoding	noncoding	-0.028672	noncoding
XLOC_111035//TCONS_00305852	noncoding	-0.966585	210	156	0.9597	0.0988682	0.0598094	noncoding	noncoding	-0.04096	noncoding
XLOC_120283//TCONS_00333322	noncoding	-1.11903	496	135	0.5615	-0.110036	0.00357668	noncoding	noncoding	-0.06144	noncoding
XLOC_119866//TCONS_00331112	noncoding	-1.19228	1108	126	0.8895	0.0188832	0.0201843	noncoding	noncoding	-0.0233472	noncoding
XLOC_075196//TCONS_00217824	noncoding	-0.767796	881	333	0.6794	-0.176235	0.0271452	noncoding	noncoding	-0.524288	noncoding
XLOC_025533//TCONS_00068160	noncoding	-1.34464	228	63	0.961	-0.2535	0.00227407	noncoding	noncoding	-0.0004096	noncoding
XLOC_117845//TCONS_00322750	noncoding	-1.07476	5935	330	0.6631	-0.231786	0.0129155	noncoding	noncoding	-0.024576	noncoding
XLOC_090685//TCONS_00260993	noncoding	-0.996551	350	183	0.5316	-0.175526	0.00358198	noncoding	noncoding	-0.0589824	noncoding
XLOC_118183//TCONS_00324427	noncoding	-0.571934	419	216	1.1114	0.194157	0.266367	noncoding	noncoding	-0.012288	noncoding
XLOC_096114//TCONS_00272087	noncoding	-0.764788	492	237	1.0201	-0.0361649	0.0692627	noncoding	noncoding	-0.012288	noncoding
XLOC_014898//TCONS_00041414	noncoding	-0.926078	400	207	0.4096	-0.0305046	0.00818182	noncoding	noncoding	-0.0892928	noncoding
XLOC_066522//TCONS_00204081	noncoding	-1.17201	331	84	0.7238	-0.122406	0.00319539	noncoding	noncoding	-0.036864	noncoding
XLOC_026398//TCONS_00072639	noncoding	-0.80743	249	141	0.5443	0.0329902	0.00938153	noncoding	noncoding	-0.0925696	noncoding
XLOC_014221//TCONS_00038787	noncoding	-1.03838	391	135	0.6937	0.100161	0.0214536	noncoding	noncoding	-0.063488	noncoding
XLOC_110818//TCONS_00304796	noncoding	-1.21454	228	48	0.4677	-0.438283	0.000121433	noncoding	noncoding	-0.0004096	noncoding
XLOC_077815//TCONS_00221979	noncoding	-0.895764	513	216	0.92	-0.0623451	0.0351023	noncoding	noncoding	-0.018432	noncoding
XLOC_104110//TCONS_00291163	noncoding	-1.02465	409	177	0.6033	-0.111593	0.00637289	noncoding	noncoding	-0.0950272	noncoding
XLOC_105039//TCONS_00294982	noncoding	-1.32106	275	123	0.9174	-0.110544	0.00964912	noncoding	noncoding	-0.0004096	noncoding
XLOC_066091//TCONS_00201889	noncoding	-1.05905	394	150	0.8793	-0.0647412	0.0153103	noncoding	noncoding	-0.08192	noncoding
XLOC_074213//TCONS_00213658	noncoding	-1.23431	2469	243	0.7238	-0.217773	0.00829922	noncoding	noncoding	-0.0282624	noncoding
XLOC_079185//TCONS_00224808	noncoding	-0.973125	6874	267	0.7715	-0.198313	0.0108478	noncoding	noncoding	-0.004096	noncoding
XLOC_027000//TCONS_00075778	noncoding	-1.12878	2943	285	0.5369	-0.00592172	0.0280193	noncoding	noncoding	-0.0090112	noncoding
XLOC_090291//TCONS_00259498	noncoding	-1.07351	252	180	1.0932	-0.0283064	0.051261	noncoding	noncoding	-0.036864	noncoding
XLOC_014465//TCONS_00039731	noncoding	-1.01277	977	159	0.7736	-0.203846	0.0047143	noncoding	noncoding	-0.0454656	noncoding
XLOC_003855//TCONS_00018548	noncoding	-1.12098	322	99	0.8012	-0.197531	0.00292087	noncoding	noncoding	-0.0004096	noncoding
XLOC_050885//TCONS_00146921	noncoding	-1.20034	428	114	0.7756	-0.321625	0.00139013	noncoding	noncoding	-0.0004096	noncoding
XLOC_084824//TCONS_00248705	noncoding	-0.951374	237	144	0.9104	-0.054092	0.0171054	noncoding	noncoding	-0.0004096	noncoding
XLOC_002554//TCONS_00012275	noncoding	-1.2076	279	87	1.0434	0.114098	0.0414244	noncoding	noncoding	-0.008192	noncoding
XLOC_112702//TCONS_00313701	noncoding	-1.48937	252	27	0.8292	-0.398684	0.000390666	noncoding	noncoding	-0.024576	noncoding
XLOC_027535//TCONS_00078722	noncoding	-1.09209	318	132	0.7936	-0.16196	0.00514312	noncoding	noncoding	-0.118784	noncoding
XLOC_025642//TCONS_00068639	noncoding	-1.19592	1277	129	0.6978	-0.341521	0.00106667	noncoding	noncoding	-0.0086016	noncoding
XLOC_083737//TCONS_00242671	noncoding	-1.27009	3438	204	0.6196	-0.366664	0.00139399	noncoding	noncoding	-0.0028672	noncoding
XLOC_005159//TCONS_00024433	noncoding	-0.945415	463	132	0.8069	0.151037	0.0404882	noncoding	noncoding	-0.200704	noncoding
XLOC_125735//TCONS_00344432	noncoding	-1.02706	239	96	1.0353	-0.12966	0.00922385	noncoding	noncoding	-0.0004096	noncoding
XLOC_026979//TCONS_00075709	noncoding	-1.15586	583	93	0.906	-0.289374	0.00204404	noncoding	noncoding	-0.012288	noncoding
XLOC_066531//TCONS_00204097	noncoding	-1.10142	448	93	0.7896	0.00200623	0.00971348	noncoding	noncoding	-0.0004096	noncoding
XLOC_090683//TCONS_00260991	noncoding	-1.06591	236	93	0.4992	-0.2154	0.000948727	noncoding	noncoding	-0.0004096	noncoding
XLOC_002347//TCONS_00011267	noncoding	-0.997928	2546	378	0.6055	0.151736	0.220907	noncoding	noncoding	-0.0626688	noncoding
XLOC_084913//TCONS_00249068	noncoding	-1.01219	203	63	0.8796	-0.0115526	0.00865694	noncoding	noncoding	-0.14295	noncoding
XLOC_027619//TCONS_00079153	noncoding	-1.06131	209	141	0.4728	-0.154521	0.00219399	noncoding	noncoding	-0.0057344	noncoding
XLOC_019591//TCONS_00050751	noncoding	-0.788067	854	369	0.7649	0.0389537	0.182609	noncoding	noncoding	-0.0937984	noncoding
XLOC_066418//TCONS_00203633	noncoding	-1.19465	1398	255	0.5255	-0.144498	0.00876884	noncoding	noncoding	-0.12288	noncoding
XLOC_000476//TCONS_00002322	noncoding	-0.906862	424	12	0.6523	-0.753412	1.81328e-05	noncoding	noncoding	-0.0049152	noncoding
XLOC_041992//TCONS_00113397	noncoding	-0.964562	1059	225	0.483	-0.0703771	0.00923328	noncoding	noncoding	-0.106086	noncoding
XLOC_063936//TCONS_00190989	noncoding	-1.20695	1827	174	0.5575	-0.40992	0.000687728	noncoding	noncoding	-0.0004096	noncoding
XLOC_124462//TCONS_00338970	noncoding	-1.02856	2573	189	0.5911	-0.271777	0.00213554	noncoding	noncoding	-0.0372736	noncoding
XLOC_091435//TCONS_00264171	noncoding	-0.988024	568	177	0.8247	0.127984	0.0583298	noncoding	noncoding	-0.086016	noncoding
XLOC_050935//TCONS_00147091	noncoding	-1.01302	1062	183	0.6781	-0.19883	0.00465546	noncoding	noncoding	-0.0802816	noncoding
XLOC_119651//TCONS_00330155	noncoding	-0.897326	1303	204	0.8494	-0.26417	0.006395	noncoding	noncoding	-0.024576	noncoding
XLOC_117729//TCONS_00322373	noncoding	-0.878773	485	261	0.7343	0.0650188	0.0712215	noncoding	noncoding	-0.055296	noncoding
XLOC_041922//TCONS_00113097	noncoding	-1.00625	274	111	0.7397	-0.0359604	0.00794875	noncoding	noncoding	-0.024576	noncoding
XLOC_001439//TCONS_00007117	noncoding	-1.04056	2814	255	0.6005	0.161695	0.0719944	noncoding	noncoding	-0.045056	noncoding
XLOC_118864//TCONS_00326991	noncoding	-0.916735	261	165	0.5953	-0.00184683	0.011311	noncoding	noncoding	-0.109773	noncoding
XLOC_118275//TCONS_00324715	noncoding	-1.13731	290	111	0.8135	-0.097321	0.0066863	noncoding	noncoding	-0.0004096	noncoding
XLOC_073942//TCONS_00212485	noncoding	-1.19694	957	159	0.5227	-0.149797	0.003071	noncoding	noncoding	-0.1024	noncoding
XLOC_079195//TCONS_00224870	noncoding	-1.14501	213	69	0.7682	-0.232471	0.00152376	noncoding	noncoding	-0.0004096	noncoding
XLOC_050641//TCONS_00145210	noncoding	-1.11644	811	147	0.5867	-0.0349666	0.00707349	noncoding	noncoding	-0.0344064	noncoding
XLOC_096190//TCONS_00272418	noncoding	-0.887038	350	183	0.7871	-0.30533	0.00339346	noncoding	noncoding	-0.057344	noncoding
XLOC_105909//TCONS_00298482	noncoding	-1.02151	561	189	0.6719	-0.0696596	0.0117	noncoding	noncoding	-0.024576	noncoding
XLOC_104122//TCONS_00291208	noncoding	-1.00718	695	162	1.035	-0.294423	0.00618396	noncoding	noncoding	-0.131072	noncoding
XLOC_119622//TCONS_00330056	noncoding	-1.03232	3436	210	0.7121	-0.170973	0.00719945	noncoding	noncoding	-0.151552	noncoding
XLOC_119358//TCONS_00329012	noncoding	-1.07911	201	81	0.4013	-0.278855	0.000404032	noncoding	noncoding	-0.0004096	noncoding
XLOC_021882//TCONS_00062798	noncoding	-1.12575	208	159	0.8538	-0.214604	0.00591237	noncoding	noncoding	-0.0004096	noncoding
XLOC_119706//TCONS_00330395	noncoding	-1.08727	1907	153	0.7812	-0.0971731	0.00861511	noncoding	noncoding	-0.045056	noncoding
XLOC_074206//TCONS_00213649	noncoding	-1.25641	280	57	1.0431	-0.052712	0.0102691	noncoding	noncoding	-0.212992	noncoding
XLOC_103902//TCONS_00290491	noncoding	-1.36582	1427	132	0.9421	-0.0227093	0.0189596	noncoding	noncoding	-0.24576	noncoding
XLOC_004375//TCONS_00020796	noncoding	-1.14427	246	54	0.8255	0.0555681	0.0102778	noncoding	noncoding	-0.159744	noncoding
XLOC_090204//TCONS_00259191	noncoding	-1.31857	401	165	0.4377	-0.167436	0.00231144	noncoding	noncoding	-0.008192	noncoding
XLOC_002656//TCONS_00012691	noncoding	-1.09839	233	81	0.8732	0.0563499	0.0159896	noncoding	noncoding	-0.0004096	noncoding
XLOC_111460//TCONS_00307669	noncoding	-0.846299	208	138	0.7117	-0.14747	0.00470203	noncoding	noncoding	-0.0004096	noncoding
XLOC_062629//TCONS_00184690	noncoding	-1.32965	249	57	0.8826	-0.232699	0.00190942	noncoding	noncoding	-0.131072	noncoding
XLOC_063334//TCONS_00187827	noncoding	-1.03519	2581	204	0.9302	-0.0304891	0.034667	noncoding	noncoding	-0.0466944	noncoding
XLOC_104959//TCONS_00294321	noncoding	-0.989061	234	150	1.0988	-0.0335842	0.0370151	noncoding	noncoding	-0.0462848	noncoding
XLOC_028060//TCONS_00081546	noncoding	-1.03976	347	252	0.6312	-0.22491	0.00742702	noncoding	noncoding	-0.016384	noncoding
XLOC_001049//TCONS_00005399	noncoding	-1.04136	4814	387	0.5602	-0.00867795	0.0757009	noncoding	noncoding	-0.0294912	noncoding
XLOC_062502//TCONS_00183921	noncoding	-1.30496	619	177	0.8886	-0.151005	0.0118223	noncoding	noncoding	-0.032768	noncoding
XLOC_049962//TCONS_00140938	noncoding	-1.17706	739	105	0.9707	-0.165548	0.00637061	noncoding	noncoding	-0.0483328	noncoding
XLOC_123997//TCONS_00337497	noncoding	-0.844306	317	105	0.4946	-0.164835	0.00147854	noncoding	noncoding	-0.036864	noncoding
XLOC_051765//TCONS_00151459	noncoding	-0.839092	733	87	1.2028	0.0185381	0.035597	noncoding	noncoding	-0.024576	noncoding
XLOC_096540//TCONS_00274348	noncoding	-0.721072	226	180	0.9902	-0.144439	0.0178629	noncoding	noncoding	-0.012288	noncoding
XLOC_021766//TCONS_00062314	noncoding	-0.984223	684	141	0.8715	-0.209644	0.0051688	noncoding	noncoding	-0.172032	noncoding
XLOC_059294//TCONS_00175509	noncoding	-1.02372	868	156	0.6718	-0.0434037	0.00957685	noncoding	noncoding	-0.045056	noncoding
XLOC_001492//TCONS_00007252	noncoding	-0.92236	217	90	1.1944	0.303553	0.200996	noncoding	noncoding	-0.135168	noncoding
XLOC_063917//TCONS_00190894	noncoding	-1.07837	454	48	1.2171	-0.109763	0.0109205	noncoding	noncoding	-0.0831488	noncoding
XLOC_027010//TCONS_00075838	noncoding	-0.91009	418	204	0.939	-0.0375402	0.0386327	noncoding	noncoding	-0.0008192	noncoding
XLOC_060146//TCONS_00180669	noncoding	-1.13334	637	285	0.6979	-0.00798901	0.051455	noncoding	noncoding	-0.0397312	noncoding
XLOC_103085//TCONS_00286996	noncoding	-1.42622	367	93	0.598	-0.285941	0.000805922	noncoding	noncoding	-0.077824	noncoding
XLOC_063797//TCONS_00190220	noncoding	-0.807709	443	192	0.5743	0.0936679	0.0259551	noncoding	noncoding	-0.0036864	noncoding
XLOC_095277//TCONS_00268942	noncoding	-0.975965	5028	219	0.8033	-0.108244	0.014412	noncoding	noncoding	-0.0495616	noncoding
XLOC_105751//TCONS_00297696	noncoding	-1.23355	1140	192	0.5429	0.00275549	0.0125388	noncoding	noncoding	-0.036864	noncoding
XLOC_063183//TCONS_00187097	noncoding	-0.89392	698	189	0.7117	-0.0849599	0.0118831	noncoding	noncoding	-0.0004096	noncoding
XLOC_059484//TCONS_00176295	noncoding	-0.627683	767	279	0.9603	-0.11173	0.0548116	noncoding	noncoding	-0.024576	noncoding
XLOC_124005//TCONS_00337561	noncoding	-1.12548	2675	192	0.3752	-0.151551	0.00245978	noncoding	noncoding	-0.0393216	noncoding
XLOC_090172//TCONS_00259023	noncoding	-1.06957	3774	264	0.7773	-0.31857	0.00586505	noncoding	noncoding	-0.012288	noncoding
XLOC_125826//TCONS_00344873	noncoding	-0.588961	1756	300	0.927	-0.0561846	0.081782	noncoding	noncoding	-0.0131072	noncoding
XLOC_118659//TCONS_00326292	noncoding	-1.22309	569	117	0.8214	-0.18875	0.00394289	noncoding	noncoding	-0.0339968	noncoding
XLOC_002265//TCONS_00010814	noncoding	-1.07558	2026	222	0.7684	-0.0430956	0.0243641	noncoding	noncoding	-0.114278	noncoding
XLOC_096639//TCONS_00274825	noncoding	-1.17991	633	111	0.6988	-0.126989	0.00376559	noncoding	noncoding	-0.0565248	noncoding
XLOC_118802//TCONS_00326782	noncoding	-0.777768	423	210	0.6491	0.00381642	0.0221507	noncoding	noncoding	-0.065536	noncoding
XLOC_112457//TCONS_00312322	noncoding	-1.13838	211	102	0.8785	-0.362546	0.0013048	noncoding	noncoding	-0.0065536	noncoding
XLOC_104352//TCONS_00292117	noncoding	-1.09291	1747	189	0.9136	-0.131702	0.0153885	noncoding	noncoding	-0.0679936	noncoding
XLOC_021258//TCONS_00059542	noncoding	-1.08057	202	45	1.0976	0.423981	0.201859	noncoding	noncoding	-0.08192	noncoding
XLOC_105187//TCONS_00295716	noncoding	-0.995698	2530	234	0.6555	0.0072302	0.026255	noncoding	noncoding	-0.024576	noncoding
XLOC_095372//TCONS_00269198	noncoding	-0.762297	2895	243	1.0146	0.0787354	0.125894	noncoding	noncoding	-0.0200704	noncoding
XLOC_032765//TCONS_00089258	noncoding	-1.31146	205	150	0.6372	-0.00037882	0.0111177	noncoding	noncoding	-0.0004096	noncoding
XLOC_002633//TCONS_00012584	noncoding	-0.729427	863	189	0.7267	0.098345	0.0401825	noncoding	noncoding	-0.008192	noncoding
XLOC_066099//TCONS_00201913	noncoding	-1.15454	920	249	0.6559	0.0430459	0.042467	noncoding	noncoding	-0.004096	noncoding
XLOC_120035//TCONS_00331874	noncoding	-1.03352	2170	306	0.6663	-0.149473	0.0215903	noncoding	noncoding	-0.049152	noncoding
XLOC_054662//TCONS_00156548	noncoding	-0.937097	651	96	0.8345	-0.290512	0.00166771	noncoding	noncoding	-0.002048	noncoding
XLOC_057893//TCONS_00166455	noncoding	-1.19347	3539	195	0.6029	-0.186108	0.00391902	noncoding	noncoding	-0.016384	noncoding
XLOC_131185//TCONS_00352229	noncoding	-0.827872	227	66	1.1971	0.122973	0.0560435	noncoding	noncoding	-0.270336	noncoding
XLOC_091436//TCONS_00264170	noncoding	-1.02217	288	102	0.6286	-0.403543	0.000452202	noncoding	noncoding	-0.0004096	noncoding
XLOC_091109//TCONS_00262804	noncoding	-0.701701	426	210	0.4423	-0.0620881	0.00759565	noncoding	noncoding	-0.0753664	noncoding
XLOC_051666//TCONS_00150891	noncoding	-1.13772	1978	147	0.5979	-0.306481	0.00114337	noncoding	noncoding	-0.110592	noncoding
XLOC_064918//TCONS_00196498	noncoding	-1.31633	979	243	0.6033	-0.321049	0.00316236	noncoding	noncoding	-0.0323584	noncoding
XLOC_050276//TCONS_00142667	noncoding	-0.712161	4181	285	0.5116	-0.0376047	0.0196412	noncoding	noncoding	-0.02048	noncoding
XLOC_042716//TCONS_00117556	noncoding	-1.06379	1050	195	0.6682	-0.296959	0.00269522	noncoding	noncoding	-0.049152	noncoding
XLOC_057529//TCONS_00164187	noncoding	-1.27587	1293	120	0.8408	-0.0559651	0.00989525	noncoding	noncoding	-0.073728	noncoding
XLOC_124990//TCONS_00341615	noncoding	-1.23709	626	201	0.8029	-0.120059	0.0143187	noncoding	noncoding	-0.0151552	noncoding
XLOC_096515//TCONS_00274291	noncoding	-0.827065	557	195	0.813	-0.362504	0.00283905	noncoding	noncoding	-0.065536	noncoding
XLOC_005439//TCONS_00025593	noncoding	-1.44126	324	270	0.8199	-0.159243	0.0247777	noncoding	noncoding	-0.0004096	noncoding
XLOC_095725//TCONS_00270405	noncoding	-0.835764	1403	192	0.413	-0.045766	0.00599521	noncoding	noncoding	-0.038912	noncoding
XLOC_112200//TCONS_00311110	noncoding	-0.961372	10683	324	0.6417	0.0200391	0.0433526	noncoding	noncoding	-0.045056	noncoding
XLOC_065743//TCONS_00200115	noncoding	-1.14007	640	156	0.4332	-0.313018	0.000780554	noncoding	noncoding	-0.0004096	noncoding
XLOC_090275//TCONS_00259400	noncoding	-1.04271	382	156	1.0237	-0.134487	0.0162226	noncoding	noncoding	-0.135168	noncoding
XLOC_026422//TCONS_00072680	noncoding	-1.24878	296	99	0.9618	0.141763	0.0436633	noncoding	noncoding	-0.0733184	noncoding
XLOC_083106//TCONS_00239301	noncoding	-0.795621	360	186	0.7341	-0.0348005	0.017446	noncoding	noncoding	-0.167936	noncoding
XLOC_080044//TCONS_00228970	noncoding	-0.940852	312	108	0.6066	-0.0383071	0.00499063	noncoding	noncoding	-0.0004096	noncoding
XLOC_019458//TCONS_00049897	noncoding	-0.882258	1948	186	0.6327	-0.453635	0.000737585	noncoding	noncoding	-0.049152	noncoding
XLOC_090517//TCONS_00260412	noncoding	-1.22597	820	126	0.8056	-0.407997	0.000960556	noncoding	noncoding	-0.139264	noncoding
XLOC_126188//TCONS_00346415	noncoding	-1.02569	494	99	0.9472	0.201913	0.0602363	noncoding	noncoding	-0.100352	noncoding
XLOC_002957//TCONS_00014232	noncoding	-1.22211	2420	333	0.6567	0.0339376	0.086578	noncoding	noncoding	-0.0577536	noncoding
XLOC_021756//TCONS_00062276	noncoding	-0.976108	569	159	0.9243	0.138397	0.0694919	noncoding	noncoding	-0.0167936	noncoding
XLOC_057965//TCONS_00166725	noncoding	-1.18178	1591	225	0.4379	-0.276013	0.00201048	noncoding	noncoding	-0.014336	noncoding
XLOC_063935//TCONS_00190980	noncoding	-1.16648	1687	126	0.7504	-0.544542	0.000311238	noncoding	noncoding	-0.02048	noncoding
XLOC_063233//TCONS_00187440	noncoding	-1.03051	775	171	0.6552	-0.0485977	0.0103803	noncoding	noncoding	-0.0094208	noncoding
XLOC_032792//TCONS_00089300	noncoding	-1.30142	1625	138	1.261	0.00185783	0.0612674	noncoding	noncoding	-0.0536576	noncoding
XLOC_090708//TCONS_00261133	noncoding	-1.00315	207	84	0.5859	-0.217693	0.00111507	noncoding	noncoding	-0.008192	noncoding
XLOC_089528//TCONS_00256460	noncoding	-1.35635	225	147	0.6434	-0.25348	0.00208002	noncoding	noncoding	-0.0495616	noncoding
XLOC_096173//TCONS_00272361	noncoding	-1.09484	370	186	0.8868	-0.0214754	0.0303572	noncoding	noncoding	-0.159744	noncoding
XLOC_044807//TCONS_00121547	noncoding	-0.819606	1107	273	0.8805	0.135943	0.175307	noncoding	noncoding	-0.0548864	noncoding
XLOC_003669//TCONS_00017875	noncoding	-1.41946	302	33	1.0267	-0.220895	0.00249479	noncoding	noncoding	-0.0004096	noncoding
XLOC_065224//TCONS_00198157	noncoding	-0.810053	4756	369	0.4904	-0.266909	0.00977988	noncoding	noncoding	-0.004096	noncoding
XLOC_042376//TCONS_00115560	noncoding	-1.01529	331	114	0.6687	0.00768476	0.00872586	noncoding	noncoding	-0.028672	noncoding
XLOC_118199//TCONS_00324526	noncoding	-0.94514	272	186	0.5407	-0.058633	0.00823817	noncoding	noncoding	-0.139264	noncoding
XLOC_062885//TCONS_00185914	noncoding	-1.0072	225	48	0.7745	-0.13271	0.00238929	noncoding	noncoding	-0.0004096	noncoding
XLOC_105497//TCONS_00296579	noncoding	-1.19848	569	102	0.937	-0.145761	0.00638738	noncoding	noncoding	-0.0004096	noncoding
XLOC_025589//TCONS_00068441	noncoding	-0.917079	423	192	0.6119	-0.258064	0.00293523	noncoding	noncoding	-0.077824	noncoding
XLOC_062585//TCONS_00184424	noncoding	-1.46167	517	96	0.9717	-0.216876	0.00419674	noncoding	noncoding	-0.0360448	noncoding
XLOC_091043//TCONS_00262457	noncoding	-0.884651	462	156	0.9541	-0.0772472	0.0188797	noncoding	noncoding	-0.372736	noncoding
XLOC_105918//TCONS_00298496	noncoding	-0.91963	217	93	1.0402	-0.181191	0.00647938	noncoding	noncoding	-0.0004096	noncoding
XLOC_105707//TCONS_00297586	noncoding	-0.872095	252	180	0.4527	-0.12459	0.00380992	noncoding	noncoding	-0.06144	noncoding
XLOC_037177//TCONS_00100079	noncoding	-1.30489	246	54	0.9848	-0.184586	0.00349637	noncoding	noncoding	-0.0004096	noncoding
XLOC_132000//TCONS_00354785	noncoding	-1.06441	560	132	0.8551	-0.0225514	0.0152777	noncoding	noncoding	-0.0004096	noncoding
XLOC_111374//TCONS_00307166	noncoding	-1.10662	802	219	0.868	-0.232505	0.0100935	noncoding	noncoding	-0.004096	noncoding
XLOC_033358//TCONS_00091439	noncoding	-1.15711	3388	312	0.6216	-0.142127	0.0195562	noncoding	noncoding	-0.0208896	noncoding
XLOC_118968//TCONS_00327605	noncoding	-1.29537	411	75	0.8297	0.012073	0.00971439	noncoding	noncoding	-0.0004096	noncoding
XLOC_082791//TCONS_00237712	noncoding	-0.979438	5212	303	0.4451	-0.171664	0.0075973	noncoding	noncoding	-0.053248	noncoding
XLOC_096228//TCONS_00272581	noncoding	-1.37179	418	51	0.9419	-0.185956	0.0029026	noncoding	noncoding	-0.147456	noncoding
XLOC_049313//TCONS_00137493	noncoding	-0.905239	240	141	1.2591	-0.044935	0.0508026	noncoding	noncoding	-0.0049152	noncoding
XLOC_014599//TCONS_00040299	noncoding	-1.32162	2008	132	0.6219	-0.372695	0.000676165	noncoding	noncoding	-0.090112	noncoding
XLOC_111774//TCONS_00309394	noncoding	-1.06184	279	48	0.6166	-0.573973	7.89061e-05	noncoding	noncoding	-0.045056	noncoding
XLOC_118349//TCONS_00325076	noncoding	-0.946195	1296	306	0.5658	0.0632772	0.0646635	noncoding	noncoding	-0.0454656	noncoding
XLOC_083208//TCONS_00239803	noncoding	-1.20625	330	99	0.7286	-0.0832405	0.00493262	noncoding	noncoding	-0.200704	noncoding
XLOC_014231//TCONS_00038837	noncoding	-1.06583	407	30	0.6386	-0.0389488	0.0023571	noncoding	noncoding	-0.0647168	noncoding
XLOC_085052//TCONS_00249790	noncoding	-1.30007	294	48	0.8716	-0.123292	0.00343161	noncoding	noncoding	-0.028672	noncoding
XLOC_004371//TCONS_00020766	noncoding	-1.08584	1527	270	0.9355	-0.178716	0.0289974	noncoding	noncoding	-0.008192	noncoding
XLOC_021318//TCONS_00060083	noncoding	-1.1682	237	72	1.0021	0.182478	0.0483611	noncoding	noncoding	-0.0724992	noncoding
XLOC_057865//TCONS_00166386	noncoding	-1.13095	457	120	0.9965	-0.175529	0.00772753	noncoding	noncoding	-0.06144	noncoding
XLOC_033658//TCONS_00092191	noncoding	-1.02183	2829	258	0.9393	-0.0504822	0.0540989	noncoding	noncoding	-0.090112	noncoding
XLOC_096525//TCONS_00274316	noncoding	-1.15194	1196	144	0.9536	-0.130873	0.0112004	noncoding	noncoding	-0.036864	noncoding
XLOC_082585//TCONS_00236888	noncoding	-1.12736	212	78	0.7877	0.106964	0.0165397	noncoding	noncoding	-0.049152	noncoding
XLOC_014595//TCONS_00040254	noncoding	-0.515815	674	393	0.6645	-0.115101	0.0716944	noncoding	noncoding	-0.057344	noncoding
XLOC_084080//TCONS_00245257	noncoding	-0.997797	232	87	0.8857	0.186603	0.0408751	noncoding	noncoding	-0.008192	noncoding
XLOC_131643//TCONS_00353632	noncoding	-1.17306	777	177	0.6149	-0.336464	0.00147164	noncoding	noncoding	-0.0258048	noncoding
XLOC_083896//TCONS_00243543	noncoding	-0.747632	1892	213	0.878	0.0385782	0.0523744	noncoding	noncoding	-0.0053248	noncoding
XLOC_096756//TCONS_00275493	noncoding	-1.22638	622	120	0.7687	-0.204721	0.00309859	noncoding	noncoding	-0.032768	noncoding
XLOC_026833//TCONS_00075026	noncoding	-0.588983	825	156	0.8552	-0.24888	0.00442264	noncoding	noncoding	-0.032768	noncoding
XLOC_124469//TCONS_00338988	noncoding	-0.945805	939	144	0.9572	-0.132702	0.0113658	noncoding	noncoding	-0.028672	noncoding
XLOC_025538//TCONS_00068204	noncoding	-0.633855	1408	186	0.6976	0.0751967	0.0297968	noncoding	noncoding	-0.0897024	noncoding
XLOC_013639//TCONS_00036410	noncoding	-1.00844	1772	174	0.6341	-0.144558	0.0050396	noncoding	noncoding	-0.036864	noncoding
XLOC_105148//TCONS_00295529	noncoding	-1.41383	553	81	0.6507	-0.445222	0.000288706	noncoding	noncoding	-0.139264	noncoding
XLOC_001067//TCONS_00005511	noncoding	-0.713384	542	261	0.802	-0.0699458	0.0373297	noncoding	noncoding	-0.028672	noncoding
XLOC_112597//TCONS_00313008	noncoding	-1.06967	324	81	0.8647	-0.437531	0.000603145	noncoding	noncoding	-0.032768	noncoding
XLOC_126081//TCONS_00345821	noncoding	-0.978431	3027	207	0.4719	-0.281321	0.00163025	noncoding	noncoding	-0.045056	noncoding
XLOC_066418//TCONS_00203612	noncoding	-1.08328	1361	276	0.5503	-0.106233	0.0152488	noncoding	noncoding	-0.0196608	noncoding
XLOC_096268//TCONS_00272781	noncoding	-0.979669	330	234	0.6728	-0.016408	0.0270821	noncoding	noncoding	-0.02048	noncoding
XLOC_049485//TCONS_00138243	noncoding	-1.2827	2057	183	0.653	-0.30566	0.00200588	noncoding	noncoding	-0.0004096	noncoding
XLOC_113072//TCONS_00315101	noncoding	-1.30319	1889	204	0.5399	-0.0496534	0.00958901	noncoding	noncoding	-0.0045056	noncoding
XLOC_064958//TCONS_00196726	noncoding	-0.916845	220	21	1.0589	-0.879667	3.15422e-05	noncoding	noncoding	-0.126976	noncoding
XLOC_097774//TCONS_00279008	noncoding	-1.03042	480	201	0.5524	-0.244531	0.00292428	noncoding	noncoding	-0.0856064	noncoding
XLOC_104406//TCONS_00292273	noncoding	-1.1302	1509	156	0.7582	-0.127701	0.00694468	noncoding	noncoding	-0.0049152	noncoding
XLOC_066418//TCONS_00203622	noncoding	-1.12437	6779	255	0.5255	-0.144498	0.0063403	noncoding	noncoding	-0.028672	noncoding
XLOC_098192//TCONS_00280968	noncoding	-1.1661	1055	117	0.9788	-0.106396	0.0107385	noncoding	noncoding	-0.0331776	noncoding
XLOC_120128//TCONS_00332188	noncoding	-1.03604	4240	225	0.7443	-0.252102	0.00523234	noncoding	noncoding	-0.04096	noncoding
XLOC_074223//TCONS_00213704	noncoding	-1.23856	636	81	1.2423	0.139622	0.0805669	noncoding	noncoding	-0.086016	noncoding
XLOC_059970//TCONS_00179484	noncoding	-0.644442	858	123	0.779	-0.129028	0.00535971	noncoding	noncoding	-0.0630784	noncoding
XLOC_104724//TCONS_00293530	noncoding	-1.24452	235	69	0.5902	-0.182983	0.00120639	noncoding	noncoding	-0.0004096	noncoding
XLOC_062770//TCONS_00185409	noncoding	-1.10196	1129	153	0.9159	-0.0527644	0.0183084	noncoding	noncoding	-0.0004096	noncoding
XLOC_089665//TCONS_00256982	noncoding	-1.1013	232	129	0.8858	-0.207425	0.00495374	noncoding	noncoding	-0.0475136	noncoding
XLOC_110961//TCONS_00305506	noncoding	-1.07635	3715	312	0.6034	-0.20646	0.0119323	noncoding	noncoding	-0.0090112	noncoding
XLOC_014599//TCONS_00040285	noncoding	-1.08563	3167	177	0.9879	0.0935195	0.0657349	noncoding	noncoding	-0.0094208	noncoding
XLOC_013843//TCONS_00037348	noncoding	-1.38244	803	159	0.9605	-0.190177	0.00933705	noncoding	noncoding	-0.004096	noncoding
XLOC_004376//TCONS_00020797	noncoding	-1.04618	306	102	1.0686	-0.00672463	0.0241366	noncoding	noncoding	-0.0241664	noncoding
XLOC_125709//TCONS_00344315	noncoding	-1.07455	422	99	0.6204	-0.132527	0.00252774	noncoding	noncoding	-0.034816	noncoding
XLOC_097755//TCONS_00278947	noncoding	-1.29253	277	42	1.0746	-0.166552	0.00457331	noncoding	noncoding	-0.0004096	noncoding
XLOC_073844//TCONS_00212041	noncoding	-0.754646	1498	222	0.5162	-0.0846741	0.00879413	noncoding	noncoding	-0.073728	noncoding
XLOC_012917//TCONS_00033482	noncoding	-1.06721	1029	213	0.5731	-0.065224	0.0111349	noncoding	noncoding	-0.036864	noncoding
XLOC_000569//TCONS_00002849	noncoding	-1.12739	253	78	0.4467	-0.0510387	0.00202044	noncoding	noncoding	-0.04096	noncoding
XLOC_096028//TCONS_00271767	noncoding	-1.30382	1014	156	0.8999	-0.243679	0.00520312	noncoding	noncoding	-0.0004096	noncoding
XLOC_058901//TCONS_00172744	noncoding	-0.977007	441	219	0.4581	-0.223694	0.003038	noncoding	noncoding	-0.126976	noncoding
XLOC_073844//TCONS_00212042	noncoding	-0.823243	1658	222	0.5162	-0.0846741	0.00870985	noncoding	noncoding	-0.0720896	noncoding
XLOC_117880//TCONS_00322822	noncoding	-1.12817	516	42	1.2036	-0.198695	0.00546259	noncoding	noncoding	-0.069632	noncoding
XLOC_104843//TCONS_00293842	noncoding	-0.989633	3599	315	0.9604	-0.0351719	0.106745	noncoding	noncoding	-0.0364544	noncoding
XLOC_105844//TCONS_00298112	noncoding	-0.847174	2979	282	0.5883	-0.080596	0.0195967	noncoding	noncoding	-0.0466944	noncoding
XLOC_066399//TCONS_00203557	noncoding	-1.16607	315	87	0.8806	0.0930943	0.0220111	noncoding	noncoding	-0.0004096	noncoding
XLOC_124045//TCONS_00337635	noncoding	-1.11496	2028	168	0.7792	-0.268724	0.00323754	noncoding	noncoding	-0.086016	noncoding
XLOC_091688//TCONS_00264995	noncoding	-1.15021	221	183	1.1377	0.236926	0.270343	noncoding	noncoding	-0.158515	noncoding
XLOC_058409//TCONS_00169769	noncoding	-1.02255	327	63	0.5444	-0.025443	0.00275076	noncoding	noncoding	-0.0667648	noncoding
XLOC_032746//TCONS_00089196	noncoding	-1.18663	3353	252	0.7797	-0.494499	0.00167367	noncoding	noncoding	-0.0094208	noncoding
XLOC_124413//TCONS_00338755	noncoding	-1.09446	1379	225	0.8765	0.0363688	0.0598638	noncoding	noncoding	-0.06144	noncoding
XLOC_004063//TCONS_00019479	noncoding	-1.04741	589	210	0.6751	-0.019279	0.020465	noncoding	noncoding	-0.02048	noncoding
XLOC_014159//TCONS_00038548	noncoding	-0.993358	7732	264	0.5675	-0.224756	0.00443859	noncoding	noncoding	-0.0192512	noncoding
XLOC_079377//TCONS_00225613	noncoding	-1.21728	205	192	0.4669	0.0785778	0.0171625	noncoding	noncoding	-0.158925	noncoding
XLOC_133611//TCONS_00359945	noncoding	-1.18529	1014	285	0.6427	0.0286987	0.0537421	noncoding	noncoding	-0.016384	noncoding
XLOC_065343//TCONS_00198545	noncoding	-1.21242	207	66	0.7084	-0.667938	6.90811e-05	noncoding	noncoding	-0.0004096	noncoding
XLOC_065890//TCONS_00200697	noncoding	-1.10833	3941	372	0.8354	-0.0337056	0.128757	noncoding	noncoding	-0.065536	noncoding
XLOC_032797//TCONS_00089330	noncoding	-1.19141	499	69	0.7113	-0.338049	0.000624291	noncoding	noncoding	-0.229376	noncoding
XLOC_080155//TCONS_00229456	noncoding	-1.13288	1998	177	0.7211	-0.270263	0.00294916	noncoding	noncoding	-0.0303104	noncoding
XLOC_054918//TCONS_00157647	noncoding	-1.02227	1635	246	0.5976	-0.0429284	0.0190342	noncoding	noncoding	-0.0466944	noncoding
XLOC_133442//TCONS_00359455	noncoding	-1.03193	845	216	0.579	-0.394614	0.00135973	noncoding	noncoding	-0.032768	noncoding
XLOC_036811//TCONS_00098355	noncoding	-0.899856	1111	297	0.5818	0.0276338	0.0500758	noncoding	noncoding	-0.0249856	noncoding
XLOC_079258//TCONS_00225079	noncoding	-1.19182	588	123	0.852	0.0735979	0.0255835	noncoding	noncoding	-0.0688128	noncoding
XLOC_096782//TCONS_00275582	noncoding	-1.32249	1710	159	0.9594	-0.215	0.00748901	noncoding	noncoding	-0.057344	noncoding
XLOC_097531//TCONS_00278215	noncoding	-1.16775	254	81	0.5747	-0.225261	0.000988662	noncoding	noncoding	-0.0004096	noncoding
XLOC_065130//TCONS_00197672	noncoding	-1.26961	481	66	1.0549	0.124831	0.0364777	noncoding	noncoding	-0.07168	noncoding
XLOC_079185//TCONS_00224814	noncoding	-0.914394	2034	240	0.4656	-0.1052	0.00771171	noncoding	noncoding	-0.057344	noncoding
XLOC_111424//TCONS_00307394	noncoding	-1.07619	590	210	0.6454	-0.441836	0.00116759	noncoding	noncoding	-0.065536	noncoding
XLOC_036296//TCONS_00095714	noncoding	-1.00014	1727	219	0.5423	-0.155423	0.00573003	noncoding	noncoding	-0.016384	noncoding
XLOC_038238//TCONS_00105171	noncoding	-0.91233	2082	285	0.4501	-0.449035	0.00123862	noncoding	noncoding	-0.12329	noncoding
XLOC_105708//TCONS_00297587	noncoding	-1.27186	647	231	0.7473	-0.221959	0.00852516	noncoding	noncoding	-0.0004096	noncoding
XLOC_064914//TCONS_00196480	noncoding	-0.886469	2852	396	0.4855	-0.419608	0.00530568	noncoding	noncoding	-0.069632	noncoding
XLOC_032752//TCONS_00089226	noncoding	-1.10691	602	129	0.975	0.0748494	0.0398814	noncoding	noncoding	-0.0004096	noncoding
XLOC_096518//TCONS_00274297	noncoding	-1.0934	2004	177	0.6217	-0.453949	0.000642994	noncoding	noncoding	-0.036864	noncoding
XLOC_113025//TCONS_00314833	noncoding	-1.17678	366	27	0.3348	-0.798872	5.84575e-06	noncoding	noncoding	-0.0802816	noncoding
XLOC_013121//TCONS_00034418	noncoding	-1.16759	2755	234	0.7388	-0.0373728	0.0250938	noncoding	noncoding	-0.0237568	noncoding
XLOC_059483//TCONS_00176294	noncoding	-0.994519	299	93	0.8325	-0.208025	0.00282235	noncoding	noncoding	-0.094208	noncoding
XLOC_082281//TCONS_00235125	noncoding	-1.26472	1099	159	0.8095	-0.133809	0.00828802	noncoding	noncoding	-0.0045056	noncoding
XLOC_063914//TCONS_00190884	noncoding	-0.729698	1156	330	0.3801	-0.162191	0.0112527	noncoding	noncoding	-0.136397	noncoding
XLOC_133117//TCONS_00358557	noncoding	-1.11233	834	207	1.112	0.036865	0.102269	noncoding	noncoding	-0.118784	noncoding
XLOC_125826//TCONS_00344870	noncoding	-0.614143	1966	300	0.927	-0.0561846	0.0808296	noncoding	noncoding	-0.0131072	noncoding
XLOC_105506//TCONS_00296662	noncoding	-1.07133	2345	231	0.8114	0.00351991	0.0403429	noncoding	noncoding	-0.002048	noncoding
XLOC_089426//TCONS_00256120	noncoding	-1.1067	283	102	0.8082	0.0769373	0.0186335	noncoding	noncoding	-0.0004096	noncoding
XLOC_003577//TCONS_00017422	noncoding	-0.938328	223	78	1.0125	0.0381295	0.0211622	noncoding	noncoding	-0.0376832	noncoding
XLOC_131469//TCONS_00353022	noncoding	-1.16623	3216	324	0.6895	-0.150128	0.0262365	noncoding	noncoding	-0.065536	noncoding
XLOC_075123//TCONS_00217569	noncoding	-1.19423	764	216	0.8676	0.0313021	0.0533866	noncoding	noncoding	-0.0126976	noncoding
XLOC_046850//TCONS_00132670	noncoding	-1.20021	213	60	0.6814	-0.205136	0.00126099	noncoding	noncoding	-0.179405	noncoding
XLOC_047040//TCONS_00133578	noncoding	-0.924336	321	249	0.8625	0.108525	0.119433	noncoding	noncoding	-0.0282624	noncoding
XLOC_033053//TCONS_00090211	noncoding	-1.16822	409	96	0.5548	-0.266966	0.000821727	noncoding	noncoding	-0.0004096	noncoding
XLOC_015115//TCONS_00042541	noncoding	-1.01895	250	90	0.7193	-0.217789	0.00180218	noncoding	noncoding	-0.1024	noncoding
XLOC_026340//TCONS_00072487	noncoding	-1.0838	1033	201	0.7741	-0.292906	0.00411832	noncoding	noncoding	-0.0004096	noncoding
XLOC_131684//TCONS_00353768	noncoding	-0.852257	298	171	0.8896	0.120648	0.0644928	noncoding	noncoding	-0.079872	noncoding
XLOC_005365//TCONS_00025344	noncoding	-0.813672	252	147	0.8721	-0.199224	0.00607095	noncoding	noncoding	-0.0004096	noncoding
XLOC_126046//TCONS_00345656	noncoding	-1.13397	200	0	0	0	0.000300717	noncoding	noncoding	-0.0815104	noncoding
XLOC_097858//TCONS_00279480	noncoding	-0.791559	1156	420	0.6478	0.024185	0.192921	noncoding	noncoding	-0.0147456	noncoding
XLOC_120029//TCONS_00331852	noncoding	-1.22933	3035	228	0.4566	-0.226911	0.00278793	noncoding	noncoding	-0.155648	noncoding
XLOC_095699//TCONS_00270267	noncoding	-0.896935	3100	174	0.917	0.0235398	0.0333332	noncoding	noncoding	-0.036864	noncoding
XLOC_026322//TCONS_00072420	noncoding	-0.61575	210	177	0.905	-0.0434748	0.025592	noncoding	noncoding	-0.0004096	noncoding
XLOC_125604//TCONS_00343957	noncoding	-1.09804	773	153	0.8722	0.0531619	0.0323507	noncoding	noncoding	-0.073728	noncoding
XLOC_054823//TCONS_00157206	noncoding	-1.29121	4054	312	0.5092	-0.395769	0.002515	noncoding	noncoding	-0.3072	noncoding
XLOC_073891//TCONS_00212269	noncoding	-0.918676	1350	141	0.888	-0.294901	0.0029842	noncoding	noncoding	-0.0253952	noncoding
XLOC_066418//TCONS_00203613	noncoding	-1.0979	4224	255	0.5255	-0.144498	0.00739643	noncoding	noncoding	-0.0004096	noncoding
XLOC_020030//TCONS_00053243	noncoding	-1.09324	3012	165	0.4629	-0.409184	0.000433556	noncoding	noncoding	-0.057344	noncoding
XLOC_103860//TCONS_00290368	noncoding	-0.94436	2401	276	0.4712	-0.208407	0.00574215	noncoding	noncoding	-0.114688	noncoding
XLOC_091603//TCONS_00264728	noncoding	-1.37577	201	27	0.595	-0.527925	8.00065e-05	noncoding	noncoding	-0.0004096	noncoding
XLOC_058817//TCONS_00172204	noncoding	-1.13303	212	81	1.35	0.326225	0.301851	noncoding	noncoding	-0.0299008	noncoding
XLOC_084188//TCONS_00245686	noncoding	-1.11516	204	141	0.8825	-0.0450289	0.016153	noncoding	noncoding	-0.0004096	noncoding
XLOC_111269//TCONS_00306556	noncoding	-1.11656	441	165	0.5682	-0.310029	0.00135657	noncoding	noncoding	-0.004096	noncoding
XLOC_125253//TCONS_00342756	noncoding	-0.765346	5836	210	0.8165	-0.206443	0.00683785	noncoding	noncoding	-0.01024	noncoding
XLOC_002985//TCONS_00014347	noncoding	-1.00033	236	126	0.66	0.122275	0.0204733	noncoding	noncoding	-0.098304	noncoding
XLOC_124671//TCONS_00339802	noncoding	-1.04396	1726	249	0.855	-0.0440382	0.0425344	noncoding	noncoding	-0.0032768	noncoding
XLOC_084367//TCONS_00246400	noncoding	-1.24298	238	114	0.7776	-0.354177	0.00114173	noncoding	noncoding	-0.0004096	noncoding
XLOC_051447//TCONS_00149847	noncoding	-1.06165	272	147	0.9043	0.130556	0.0562085	noncoding	noncoding	-0.0155648	noncoding
XLOC_037178//TCONS_00100083	noncoding	-0.997501	813	105	0.7898	0.0124801	0.0115767	noncoding	noncoding	-0.0004096	noncoding
XLOC_104739//TCONS_00293558	noncoding	-1.18585	1862	408	0.4239	-0.237867	0.0173371	noncoding	noncoding	-0.045056	noncoding
XLOC_090584//TCONS_00260669	noncoding	-0.867146	471	222	0.7608	0.0523409	0.0479105	noncoding	noncoding	-0.0512	noncoding
XLOC_020711//TCONS_00056959	noncoding	-1.05067	270	159	0.8378	0.0603572	0.0334591	noncoding	noncoding	-0.0004096	noncoding
XLOC_033203//TCONS_00090763	noncoding	-1.36738	201	159	0.8572	0.118259	0.0513701	noncoding	noncoding	-0.06144	noncoding
XLOC_082472//TCONS_00236513	noncoding	-1.15357	547	54	0.9144	-0.299519	0.00129127	noncoding	noncoding	-0.0200704	noncoding
XLOC_050447//TCONS_00143877	noncoding	-1.0758	215	0	0	0	0.000300444	noncoding	noncoding	-0.118784	noncoding
XLOC_083738//TCONS_00242672	noncoding	-1.03839	659	162	0.8038	-0.213537	0.0051184	noncoding	noncoding	-0.0004096	noncoding
XLOC_059913//TCONS_00179080	noncoding	-1.21634	1086	138	0.7141	-0.359046	0.00111505	noncoding	noncoding	-0.114688	noncoding
XLOC_118805//TCONS_00326791	noncoding	-1.00453	6343	315	0.4704	-0.231182	0.00591255	noncoding	noncoding	-0.004096	noncoding
XLOC_103921//TCONS_00290566	noncoding	-1.33452	219	78	1.0154	0.315209	0.119687	noncoding	noncoding	-0.180224	noncoding
XLOC_077604//TCONS_00220816	noncoding	-0.967353	422	90	0.7088	-0.102263	0.00369292	noncoding	noncoding	-0.0004096	noncoding
XLOC_096577//TCONS_00274557	noncoding	-1.26683	1729	165	0.584	-0.239194	0.00210294	noncoding	noncoding	-0.057344	noncoding
XLOC_132733//TCONS_00357268	noncoding	-1.10465	439	120	0.8666	-0.225028	0.00372458	noncoding	noncoding	-0.0004096	noncoding
XLOC_124578//TCONS_00339444	noncoding	-1.02223	563	183	0.942	-0.226213	0.00913577	noncoding	noncoding	-0.012288	noncoding
XLOC_096079//TCONS_00271959	noncoding	-1.12761	1046	255	0.6095	-0.210233	0.00756628	noncoding	noncoding	-0.131072	noncoding
XLOC_037209//TCONS_00100186	noncoding	-1.18558	2257	246	0.3867	-0.262002	0.00226226	noncoding	noncoding	-0.008192	noncoding
XLOC_120029//TCONS_00331865	noncoding	-1.16498	2995	159	0.5284	-0.230303	0.00162594	noncoding	noncoding	-0.024576	noncoding
XLOC_002349//TCONS_00011272	noncoding	-1.17249	1551	243	0.8085	-0.467745	0.00221161	noncoding	noncoding	-0.0004096	noncoding
XLOC_013076//TCONS_00034281	noncoding	-1.2219	1632	198	0.6536	-0.256875	0.00334246	noncoding	noncoding	-0.024576	noncoding
XLOC_044612//TCONS_00120155	noncoding	-1.26835	207	93	0.5486	-0.221921	0.00106308	noncoding	noncoding	-0.0004096	noncoding
XLOC_064225//TCONS_00192641	noncoding	-0.987362	1826	174	1.0336	-0.188532	0.0130764	noncoding	noncoding	-0.032768	noncoding
XLOC_062651//TCONS_00184824	noncoding	-1.11226	8960	282	0.7869	-0.267609	0.00749119	noncoding	noncoding	-0.02048	noncoding
XLOC_132372//TCONS_00355897	noncoding	-1.03425	2439	225	0.8573	-0.305556	0.00584573	noncoding	noncoding	-0.0188416	noncoding
XLOC_013781//TCONS_00037012	noncoding	-1.16374	218	78	0.707	0.0332646	0.00795607	noncoding	noncoding	-0.0004096	noncoding
XLOC_037209//TCONS_00100181	noncoding	-1.21666	4710	261	0.6956	-0.110684	0.0162022	noncoding	noncoding	-0.008192	noncoding
XLOC_124784//TCONS_00340333	noncoding	-1.05027	280	96	1.1379	-0.0986274	0.0154903	noncoding	noncoding	-0.0004096	noncoding
XLOC_002163//TCONS_00010495	noncoding	-1.32367	311	54	0.5511	-0.260543	0.000541493	noncoding	noncoding	-0.0004096	noncoding
XLOC_026752//TCONS_00074540	noncoding	-1.14467	465	90	0.9561	0.140598	0.0384287	noncoding	noncoding	-0.0114688	noncoding
XLOC_066509//TCONS_00204025	noncoding	-1.03111	245	96	0.9606	-0.010845	0.0158705	noncoding	noncoding	-0.04096	noncoding
XLOC_063917//TCONS_00190891	noncoding	-1.2107	988	174	0.745	0.0193404	0.0217276	noncoding	noncoding	-0.069632	noncoding
XLOC_028469//TCONS_00083682	noncoding	-1.22329	1760	249	0.8515	0.0994664	0.101601	noncoding	noncoding	-0.0413696	noncoding
XLOC_000823//TCONS_00004360	noncoding	-1.00446	501	213	0.5756	-0.131453	0.00751115	noncoding	noncoding	-0.045056	noncoding
XLOC_095601//TCONS_00269931	noncoding	-1.10512	285	144	0.4919	-0.338579	0.000711631	noncoding	noncoding	-0.0004096	noncoding
XLOC_063915//TCONS_00190888	noncoding	-1.23124	230	66	1.1965	-0.176632	0.00812908	noncoding	noncoding	-0.0004096	noncoding
XLOC_133432//TCONS_00359404	noncoding	-1.05196	1448	303	0.6562	-0.166387	0.0189711	noncoding	noncoding	-0.0319488	noncoding
XLOC_064230//TCONS_00192726	noncoding	-1.336	689	117	0.7718	-0.296122	0.0016523	noncoding	noncoding	-0.270336	noncoding
XLOC_046705//TCONS_00131688	noncoding	-0.773678	227	144	0.9995	0.0284774	0.0382212	noncoding	noncoding	-0.0004096	noncoding
XLOC_120128//TCONS_00332189	noncoding	-1.24459	1632	183	0.8864	-0.0509552	0.0225579	noncoding	noncoding	-0.0311296	noncoding
XLOC_002347//TCONS_00011273	noncoding	-0.998713	2566	267	0.9893	0.247234	0.348579	noncoding	noncoding	-0.0319488	noncoding
XLOC_113194//TCONS_00315892	noncoding	-0.961966	959	150	0.5724	0.123829	0.0195058	noncoding	noncoding	-0.0323584	noncoding
XLOC_037730//TCONS_00102891	noncoding	-1.16247	225	39	1.0786	-0.393543	0.00100844	noncoding	noncoding	-0.156467	noncoding
XLOC_055190//TCONS_00158716	noncoding	-1.02668	346	204	0.5179	-0.149782	0.00509682	noncoding	noncoding	-0.0004096	noncoding
XLOC_097619//TCONS_00278525	noncoding	-1.14516	514	144	0.747	-0.24209	0.00295126	noncoding	noncoding	-0.0004096	noncoding
XLOC_033504//TCONS_00091735	noncoding	-1.13616	438	198	0.7084	-0.010457	0.0213304	noncoding	noncoding	-0.016384	noncoding
XLOC_038113//TCONS_00104952	noncoding	-0.829707	1736	288	0.9683	-0.0477549	0.0861573	noncoding	noncoding	-0.0540672	noncoding
XLOC_079185//TCONS_00224809	noncoding	-0.750889	19951	300	0.5034	0.0109219	0.0119972	noncoding	noncoding	-0.036864	noncoding
XLOC_015069//TCONS_00042288	noncoding	-0.806227	424	201	0.8783	-0.0742094	0.0246053	noncoding	noncoding	-0.0147456	noncoding
XLOC_065093//TCONS_00197268	noncoding	-0.633304	238	168	0.9144	0.0175872	0.0353706	noncoding	noncoding	-0.032768	noncoding
XLOC_089276//TCONS_00255576	noncoding	-0.984532	242	126	0.8138	0.179314	0.047044	noncoding	noncoding	-0.0012288	noncoding
XLOC_051611//TCONS_00150589	noncoding	-1.11839	5731	312	0.6611	-0.131073	0.0206356	noncoding	noncoding	-0.0364544	noncoding
XLOC_119560//TCONS_00329811	noncoding	-0.898034	311	51	0.9002	-0.305549	0.00116558	noncoding	noncoding	-0.0446464	noncoding
XLOC_125666//TCONS_00344137	noncoding	-1.21177	423	60	0.7393	-0.0335603	0.00462054	noncoding	noncoding	-0.253952	noncoding
XLOC_111269//TCONS_00306555	noncoding	-1.01228	334	57	0.7763	-0.0836481	0.00363286	noncoding	noncoding	-0.14336	noncoding
XLOC_126162//TCONS_00346308	noncoding	-0.851475	1699	297	0.8844	0.0737114	0.151412	noncoding	noncoding	-0.053248	noncoding
XLOC_050641//TCONS_00145212	noncoding	-1.1523	822	147	0.5867	-0.0349666	0.0070688	noncoding	noncoding	-0.0344064	noncoding
XLOC_112966//TCONS_00314573	noncoding	-1.18657	968	81	0.8802	-0.0555603	0.00753067	noncoding	noncoding	-0.0372736	noncoding
XLOC_036420//TCONS_00096211	noncoding	-0.863494	524	189	0.4911	-0.072807	0.0065417	noncoding	noncoding	-0.065536	noncoding
XLOC_078202//TCONS_00223529	noncoding	-1.05743	349	180	0.7137	-0.0333093	0.0155275	noncoding	noncoding	-0.0864256	noncoding
XLOC_036501//TCONS_00096440	noncoding	-1.13325	286	168	0.6085	-0.209232	0.00311794	noncoding	noncoding	-0.024576	noncoding
XLOC_026922//TCONS_00075371	noncoding	-1.29665	352	45	0.9282	0.232908	0.0400166	noncoding	noncoding	-0.024576	noncoding
XLOC_074627//TCONS_00215570	noncoding	-1.283	473	132	0.8965	-0.45309	0.00103407	noncoding	noncoding	-0.0004096	noncoding
XLOC_083468//TCONS_00241411	noncoding	-1.10857	1014	150	0.4589	-0.0587223	0.00414136	noncoding	noncoding	-0.217088	noncoding
XLOC_004924//TCONS_00023496	noncoding	-1.17294	572	144	0.778	-0.0580662	0.0108392	noncoding	noncoding	-0.012288	noncoding
XLOC_003855//TCONS_00018547	noncoding	-1.06332	320	93	0.7416	-0.169629	0.00272996	noncoding	noncoding	-0.0004096	noncoding
XLOC_058950//TCONS_00173013	noncoding	-1.19187	206	15	1.2839	-0.068095	0.0125815	noncoding	noncoding	-0.187597	noncoding
XLOC_066219//TCONS_00202587	noncoding	-1.19865	907	159	1.0674	-0.288408	0.00680422	noncoding	noncoding	-0.036864	noncoding
XLOC_001901//TCONS_00009390	noncoding	-1.25596	710	252	0.5552	-0.155016	0.00906224	noncoding	noncoding	-0.065536	noncoding
XLOC_112383//TCONS_00312035	noncoding	-1.06142	411	156	0.5768	-0.150201	0.00363088	noncoding	noncoding	-0.0004096	noncoding
XLOC_104432//TCONS_00292369	noncoding	-1.08218	241	57	0.911	-0.070448	0.00607141	noncoding	noncoding	-0.0004096	noncoding
XLOC_026758//TCONS_00074562	noncoding	-0.601662	367	180	0.969	0.169058	0.117915	noncoding	noncoding	-0.086016	noncoding
XLOC_105751//TCONS_00297697	noncoding	-1.2465	1245	294	0.6908	-0.0532527	0.0401177	noncoding	noncoding	-0.036864	noncoding
XLOC_050936//TCONS_00147092	noncoding	-1.37516	697	180	0.6526	-0.0167663	0.0140169	noncoding	noncoding	-0.0512	noncoding
XLOC_111130//TCONS_00306190	noncoding	-0.967486	825	144	0.7259	-0.583087	0.00028602	noncoding	noncoding	-0.165069	noncoding
XLOC_119835//TCONS_00331009	noncoding	-0.890387	206	180	1.2277	0.126362	0.186695	noncoding	noncoding	-0.0569344	noncoding
XLOC_105660//TCONS_00297298	noncoding	-0.82173	1250	291	0.6772	-0.104602	0.0268703	noncoding	noncoding	-0.0237568	noncoding
XLOC_096641//TCONS_00274845	noncoding	-0.959096	2205	297	0.4617	-0.0533691	0.0194277	noncoding	noncoding	-0.0090112	noncoding
XLOC_091073//TCONS_00262666	noncoding	-1.21742	1187	246	0.8857	0.080732	0.100341	noncoding	noncoding	-0.0049152	noncoding
XLOC_020150//TCONS_00053746	noncoding	-0.931721	1676	165	0.8142	-0.0899662	0.0115375	noncoding	noncoding	-0.049152	noncoding
XLOC_091421//TCONS_00264109	noncoding	-0.965552	216	204	0.9517	0.119725	0.106809	noncoding	noncoding	-0.045056	noncoding
XLOC_125253//TCONS_00342763	noncoding	-1.14182	7160	228	0.6784	-0.135559	0.00792246	noncoding	noncoding	-0.06144	noncoding
XLOC_032633//TCONS_00088868	noncoding	-1.08408	1343	141	0.837	0.0273838	0.0209719	noncoding	noncoding	-0.028672	noncoding
XLOC_104786//TCONS_00293704	noncoding	-1.13023	1261	186	0.7806	-0.377807	0.00201659	noncoding	noncoding	-0.077824	noncoding
XLOC_001982//TCONS_00009718	noncoding	-0.881837	1672	201	0.7033	-0.268388	0.00373022	noncoding	noncoding	-0.0331776	noncoding
XLOC_096104//TCONS_00272071	noncoding	-1.10241	1440	240	0.4059	-0.12847	0.00569518	noncoding	noncoding	-0.065536	noncoding
XLOC_003507//TCONS_00016996	noncoding	-0.823778	1467	282	0.7705	0.094816	0.110055	noncoding	noncoding	-0.0421888	noncoding
XLOC_004509//TCONS_00021559	noncoding	-1.37729	233	18	1.0939	0.151175	0.0298482	noncoding	noncoding	-0.008192	noncoding
XLOC_003694//TCONS_00017978	noncoding	-1.08225	4105	312	0.5411	-0.224622	0.00852796	noncoding	noncoding	-0.0110592	noncoding
XLOC_054823//TCONS_00157210	noncoding	-1.02864	431	171	0.76	-0.174552	0.00643944	noncoding	noncoding	-0.0106496	noncoding
XLOC_066620//TCONS_00204600	noncoding	-1.21722	278	81	0.7354	0.205085	0.027295	noncoding	noncoding	-0.0004096	noncoding
XLOC_062969//TCONS_00186437	noncoding	-0.868596	296	135	0.7823	-0.197533	0.00406388	noncoding	noncoding	-0.0221184	noncoding
XLOC_059786//TCONS_00178184	noncoding	-1.00797	568	138	0.8768	-0.213083	0.00500961	noncoding	noncoding	-0.241664	noncoding
XLOC_032283//TCONS_00087670	noncoding	-0.856675	450	189	0.7673	0.203755	0.0890973	noncoding	noncoding	-0.0004096	noncoding
XLOC_019527//TCONS_00050376	noncoding	-0.902551	247	93	0.6418	-0.554224	0.000158573	noncoding	noncoding	-0.0004096	noncoding
XLOC_062668//TCONS_00184954	noncoding	-1.34548	295	42	1.014	-0.179654	0.00346721	noncoding	noncoding	-0.253952	noncoding
XLOC_104699//TCONS_00293453	noncoding	-1.17835	326	105	0.7237	-0.204974	0.00232673	noncoding	noncoding	-0.069632	noncoding
XLOC_065839//TCONS_00200462	noncoding	-0.980303	1888	168	0.5844	-0.296773	0.0014738	noncoding	noncoding	-0.028672	noncoding
XLOC_124413//TCONS_00338751	noncoding	-1.01643	1518	270	0.9493	-0.0377514	0.0733382	noncoding	noncoding	-0.057344	noncoding
XLOC_059534//TCONS_00176434	noncoding	-1.04634	517	183	0.9636	-0.0622522	0.0283828	noncoding	noncoding	-0.065536	noncoding
XLOC_133473//TCONS_00359537	noncoding	-1.14012	10954	231	0.6062	-0.220836	0.00296499	noncoding	noncoding	-0.0262144	noncoding
XLOC_098299//TCONS_00281661	noncoding	-0.998234	236	126	1.0056	-0.0674128	0.017387	noncoding	noncoding	-0.065536	noncoding
XLOC_020685//TCONS_00056799	noncoding	-1.05536	705	135	0.5675	0.115894	0.015799	noncoding	noncoding	-0.016384	noncoding
XLOC_124604//TCONS_00339534	noncoding	-0.913825	813	132	0.4649	-0.195819	0.00142621	noncoding	noncoding	-0.0172032	noncoding
XLOC_074521//TCONS_00215080	noncoding	-1.15684	273	126	0.5973	0.0257824	0.00897511	noncoding	noncoding	-0.114688	noncoding
XLOC_020282//TCONS_00054625	noncoding	-1.04603	1342	174	0.6961	-0.104119	0.00818307	noncoding	noncoding	-0.04096	noncoding
XLOC_104914//TCONS_00294056	noncoding	-0.782591	1124	156	0.8863	-0.0893838	0.0136004	noncoding	noncoding	-0.115917	noncoding
XLOC_065839//TCONS_00200459	noncoding	-0.896981	6723	264	0.7385	-0.0965438	0.0185618	noncoding	noncoding	-0.04096	noncoding
XLOC_060079//TCONS_00180215	noncoding	-1.00678	235	99	0.6538	-0.228469	0.00150862	noncoding	noncoding	-0.0004096	noncoding
XLOC_065625//TCONS_00199732	noncoding	-0.89821	258	147	0.4319	-0.315837	0.000708584	noncoding	noncoding	-0.0004096	noncoding
XLOC_075213//TCONS_00217885	noncoding	-1.01031	1521	336	0.8739	0.0395171	0.175106	noncoding	noncoding	-0.0110592	noncoding
XLOC_113087//TCONS_00315165	noncoding	-0.786404	1102	270	0.5873	-0.0959789	0.0174112	noncoding	noncoding	-0.1024	noncoding
XLOC_131686//TCONS_00353771	noncoding	-1.21565	1489	198	0.7445	0.117875	0.0507313	noncoding	noncoding	-0.0032768	noncoding
XLOC_133111//TCONS_00358541	noncoding	-1.24527	377	78	0.633	-0.212574	0.00124034	noncoding	noncoding	-0.0004096	noncoding
XLOC_059637//TCONS_00177122	noncoding	-0.469095	870	267	1.0367	-0.160217	0.0446354	noncoding	noncoding	-0.0503808	noncoding
XLOC_025564//TCONS_00068313	noncoding	-1.31946	1558	207	0.7739	-0.222843	0.00673802	noncoding	noncoding	-0.0172032	noncoding
XLOC_005086//TCONS_00024138	noncoding	-1.05518	201	174	0.9323	-0.065504	0.0234052	noncoding	noncoding	-0.0004096	noncoding
XLOC_019652//TCONS_00051295	noncoding	-1.04572	255	99	0.6617	-0.131165	0.00293239	noncoding	noncoding	-0.11305	noncoding
XLOC_065556//TCONS_00199517	noncoding	-1.31038	328	0	0	0	0.00029839	noncoding	noncoding	-0.117146	noncoding
XLOC_096862//TCONS_00275899	noncoding	-1.02036	358	222	0.6186	-0.211922	0.00562982	noncoding	noncoding	-0.057344	noncoding
XLOC_014599//TCONS_00040301	noncoding	-1.04907	1672	237	0.7166	-0.00759924	0.0312285	noncoding	noncoding	-0.065536	noncoding
XLOC_005159//TCONS_00024434	noncoding	-1.10967	1352	132	0.8069	0.151037	0.0384424	noncoding	noncoding	-0.200704	noncoding
XLOC_084412//TCONS_00246769	noncoding	-1.15292	951	165	0.689	0.00931425	0.0156054	noncoding	noncoding	-0.008192	noncoding
XLOC_018844//TCONS_00047445	noncoding	-1.03492	3615	243	0.8252	0.0369366	0.0545501	noncoding	noncoding	-0.0651264	noncoding
XLOC_084485//TCONS_00247203	noncoding	-1.03926	1125	177	0.631	-0.137707	0.00560673	noncoding	noncoding	-0.024576	noncoding
XLOC_066118//TCONS_00201974	noncoding	-1.18971	259	63	0.9145	-0.228148	0.00231852	noncoding	noncoding	-0.131072	noncoding
XLOC_112299//TCONS_00311580	noncoding	-0.91728	1104	216	0.7413	0.208014	0.106588	noncoding	noncoding	-0.0192512	noncoding
XLOC_033503//TCONS_00091732	noncoding	-1.04849	314	108	0.8873	-0.119542	0.00703559	noncoding	noncoding	-0.0004096	noncoding
XLOC_126038//TCONS_00345638	noncoding	-1.11644	1413	237	0.7308	0.275421	0.181573	noncoding	noncoding	-0.0782336	noncoding
XLOC_097774//TCONS_00279009	noncoding	-1.32723	1280	90	0.8987	-0.38462	0.000989496	noncoding	noncoding	-0.073728	noncoding
XLOC_059781//TCONS_00178143	noncoding	-1.02352	588	138	0.8923	0.0523368	0.0295559	noncoding	noncoding	-0.094208	noncoding
XLOC_057852//TCONS_00166291	noncoding	-0.960868	1415	411	0.4497	-0.202991	0.0249283	noncoding	noncoding	-0.0086016	noncoding
XLOC_032414//TCONS_00088046	noncoding	-1.09695	5895	255	0.5904	-0.262954	0.00376221	noncoding	noncoding	-0.008192	noncoding
XLOC_050516//TCONS_00144327	noncoding	-0.668913	742	90	0.8171	-0.0681613	0.00635815	noncoding	noncoding	-0.008192	noncoding
XLOC_105083//TCONS_00295211	noncoding	-1.23994	229	54	0.9223	0.161294	0.0275394	noncoding	noncoding	-0.113459	noncoding
XLOC_026196//TCONS_00071749	noncoding	-1.22285	249	102	0.7449	-0.0698192	0.00588317	noncoding	noncoding	-0.012288	noncoding
XLOC_133626//TCONS_00360002	noncoding	-1.04017	226	213	0.9302	0.0547751	0.0742315	noncoding	noncoding	-0.004096	noncoding
XLOC_041673//TCONS_00112382	noncoding	-0.939773	287	150	0.707	-0.158888	0.00486766	noncoding	noncoding	-0.0212992	noncoding
XLOC_041601//TCONS_00111911	noncoding	-1.01979	448	159	1.1889	-0.234596	0.0145074	noncoding	noncoding	-0.04096	noncoding
XLOC_124744//TCONS_00340141	noncoding	-0.893672	6478	228	0.4687	-0.278372	0.00167466	noncoding	noncoding	-0.0069632	noncoding
XLOC_014599//TCONS_00040298	noncoding	-1.06539	1098	168	0.4986	0.0427115	0.0110019	noncoding	noncoding	-0.090112	noncoding
XLOC_084528//TCONS_00247409	noncoding	-1.12362	287	42	0.9612	-0.415446	0.000621255	noncoding	noncoding	-0.055296	noncoding
XLOC_112619//TCONS_00313049	noncoding	-1.24302	688	138	1.0693	-0.123038	0.0163134	noncoding	noncoding	-0.036864	noncoding
XLOC_120029//TCONS_00331857	noncoding	-1.19784	1671	201	0.623	0.0784058	0.0279198	noncoding	noncoding	-0.016384	noncoding
XLOC_002487//TCONS_00011930	noncoding	-0.952704	249	60	0.8306	-0.22282	0.00178818	noncoding	noncoding	-0.08192	noncoding
XLOC_066418//TCONS_00203626	noncoding	-1.15531	5601	249	0.5774	-0.181969	0.00586922	noncoding	noncoding	-0.028672	noncoding
XLOC_118822//TCONS_00326825	noncoding	-1.25429	502	36	0.7778	-0.343011	0.000521096	noncoding	noncoding	-0.0557056	noncoding
XLOC_001573//TCONS_00007583	noncoding	-1.25961	810	96	0.6032	-0.279563	0.000859133	noncoding	noncoding	-0.0024576	noncoding
XLOC_025480//TCONS_00067748	noncoding	-1.09525	844	198	0.3485	-0.367298	0.000650238	noncoding	noncoding	-0.006144	noncoding
XLOC_055710//TCONS_00160966	noncoding	-1.30921	621	111	0.7905	-0.145544	0.00444403	noncoding	noncoding	-0.0004096	noncoding
XLOC_041295//TCONS_00110196	noncoding	-1.07672	1162	186	0.5032	-0.155698	0.00367165	noncoding	noncoding	-0.024576	noncoding
XLOC_124400//TCONS_00338729	noncoding	-1.36065	710	90	0.9714	-0.12449	0.00712636	noncoding	noncoding	-0.090112	noncoding
XLOC_113025//TCONS_00314837	noncoding	-0.895485	1869	216	0.4936	-0.371752	0.0011365	noncoding	noncoding	-0.045056	noncoding
XLOC_079500//TCONS_00226146	noncoding	-1.05459	1646	234	0.5694	-0.273217	0.00339594	noncoding	noncoding	-0.0180224	noncoding
XLOC_055193//TCONS_00158743	noncoding	-1.17817	200	162	0.5641	0.162185	0.0289067	noncoding	noncoding	-0.109363	noncoding
XLOC_025648//TCONS_00068650	noncoding	-0.978166	460	177	0.7784	-0.165338	0.00771305	noncoding	noncoding	-0.065536	noncoding
XLOC_020971//TCONS_00058219	noncoding	-1.16141	813	279	0.632	-0.162403	0.014538	noncoding	noncoding	-0.0069632	noncoding
XLOC_117845//TCONS_00322744	noncoding	-0.509847	4492	375	0.8513	0.101194	0.274404	noncoding	noncoding	-0.0512	noncoding
XLOC_020495//TCONS_00055836	noncoding	-0.784012	859	222	0.9604	-0.00405645	0.0596303	noncoding	noncoding	-0.0364544	noncoding
XLOC_033669//TCONS_00092257	noncoding	-1.1497	254	15	0.9004	-1.03069	6.61463e-06	noncoding	noncoding	-0.0004096	noncoding
XLOC_051446//TCONS_00149844	noncoding	-1.0735	409	195	0.5478	-0.250702	0.00260547	noncoding	noncoding	-0.0004096	noncoding
XLOC_104801//TCONS_00293733	noncoding	-0.955144	233	111	0.4985	-0.0995115	0.00246843	noncoding	noncoding	-0.0004096	noncoding
XLOC_066435//TCONS_00203743	noncoding	-1.14124	2125	219	0.5969	-0.132549	0.00770707	noncoding	noncoding	-0.14336	noncoding
XLOC_021785//TCONS_00062372	noncoding	-1.02716	218	117	0.527	-0.304526	0.00074605	noncoding	noncoding	-0.0004096	noncoding
XLOC_041393//TCONS_00110696	noncoding	-1.13311	236	96	0.8331	-0.19301	0.0032363	noncoding	noncoding	-0.024576	noncoding
XLOC_097588//TCONS_00278450	noncoding	-1.18185	263	81	1.0794	0.0987359	0.0393999	noncoding	noncoding	-0.004096	noncoding
XLOC_041587//TCONS_00111841	noncoding	-1.21237	409	93	0.69	-0.208973	0.00178237	noncoding	noncoding	-0.0004096	noncoding
XLOC_124627//TCONS_00339642	noncoding	-0.917778	1199	222	0.7152	-0.0979943	0.0152264	noncoding	noncoding	-0.26624	noncoding
XLOC_041950//TCONS_00113198	noncoding	-1.14714	1037	132	1.0785	0.0705634	0.0532402	noncoding	noncoding	-0.0724992	noncoding
XLOC_074487//TCONS_00214902	noncoding	-1.14212	588	138	0.754	-0.259859	0.00250425	noncoding	noncoding	-0.262144	noncoding
XLOC_027839//TCONS_00080559	noncoding	-1.07905	436	108	0.6827	-0.219069	0.00191315	noncoding	noncoding	-0.115507	noncoding
XLOC_104352//TCONS_00292116	noncoding	-0.738511	2682	426	0.6554	-0.0787939	0.107651	noncoding	noncoding	-0.03072	noncoding
XLOC_080043//TCONS_00228969	noncoding	-0.891231	2204	333	0.8005	-0.0933041	0.0611497	noncoding	noncoding	-0.012288	noncoding
XLOC_063469//TCONS_00188535	noncoding	-1.15305	1361	174	0.7514	-0.119761	0.00876527	noncoding	noncoding	-0.0086016	noncoding
XLOC_118301//TCONS_00324837	noncoding	-1.06993	220	87	1.1489	0.00529845	0.0286129	noncoding	noncoding	-0.086016	noncoding
XLOC_125648//TCONS_00344108	noncoding	-1.23632	2043	156	0.4591	-0.04189	0.00463983	noncoding	noncoding	-0.016384	noncoding
XLOC_063855//TCONS_00190532	noncoding	-0.810837	201	168	0.7767	-0.0354046	0.0165263	noncoding	noncoding	-0.142541	noncoding
XLOC_014599//TCONS_00040308	noncoding	-1.11741	2604	258	0.6242	-0.123283	0.0131467	noncoding	noncoding	-0.065536	noncoding
XLOC_063062//TCONS_00186856	noncoding	-0.61947	1059	375	0.5687	-0.0873757	0.0523081	noncoding	noncoding	-0.0086016	noncoding
XLOC_079501//TCONS_00226147	noncoding	-1.20821	282	72	1.0952	0.0852867	0.0345092	noncoding	noncoding	-0.0004096	noncoding
XLOC_125810//TCONS_00344756	noncoding	-1.1716	622	96	0.7237	-0.234386	0.0017085	noncoding	noncoding	-0.0004096	noncoding
XLOC_046738//TCONS_00131951	noncoding	-0.841405	1021	270	0.6933	-0.141104	0.0181094	noncoding	noncoding	-0.0774144	noncoding
XLOC_103895//TCONS_00290479	noncoding	-1.1924	1562	183	0.8343	-0.232178	0.00591216	noncoding	noncoding	-0.04096	noncoding
XLOC_026978//TCONS_00075708	noncoding	-0.975868	638	270	0.6537	-0.0160243	0.0366719	noncoding	noncoding	-0.0049152	noncoding
XLOC_110694//TCONS_00304182	noncoding	-1.09336	202	114	1.151	0.0696142	0.0572908	noncoding	noncoding	-0.0319488	noncoding
XLOC_001708//TCONS_00008162	noncoding	-1.08237	1644	285	0.8526	0.0837846	0.132002	noncoding	noncoding	-0.0344064	noncoding
XLOC_051934//TCONS_00152667	noncoding	-1.22666	206	39	0.6937	-0.380956	0.000327591	noncoding	noncoding	-0.012288	noncoding
XLOC_096015//TCONS_00271684	noncoding	-0.772942	632	279	0.5091	-0.205409	0.00757389	noncoding	noncoding	-0.0004096	noncoding
XLOC_075179//TCONS_00217759	noncoding	-0.966653	1730	207	0.7348	-0.106876	0.0126065	noncoding	noncoding	-0.012288	noncoding
XLOC_000283//TCONS_00001465	noncoding	-0.941891	387	123	0.6266	0.116436	0.0170728	noncoding	noncoding	-0.0229376	noncoding
XLOC_042719//TCONS_00117566	noncoding	-1.07626	225	189	0.7824	0.127418	0.0590997	noncoding	noncoding	-0.0827392	noncoding
XLOC_111036//TCONS_00305853	noncoding	-1.15369	294	24	0.9234	-0.375945	0.000589206	noncoding	noncoding	-0.127386	noncoding
XLOC_015201//TCONS_00042929	noncoding	-0.86928	239	87	1.087	-0.291377	0.00340436	noncoding	noncoding	-0.0045056	noncoding
XLOC_063491//TCONS_00188590	noncoding	-1.0481	668	159	0.9361	-0.13851	0.012228	noncoding	noncoding	-0.024576	noncoding
XLOC_027034//TCONS_00076144	noncoding	-1.12451	224	168	0.4607	-0.0110965	0.00724696	noncoding	noncoding	-0.034816	noncoding
XLOC_027046//TCONS_00076239	noncoding	-1.07995	228	153	1.115	0.24633	0.209674	noncoding	noncoding	-0.888832	noncoding
XLOC_103618//TCONS_00289348	noncoding	-1.03706	3879	210	0.6552	-0.00118026	0.0177903	noncoding	noncoding	-0.0495616	noncoding
XLOC_063619//TCONS_00189205	noncoding	-1.24522	527	78	0.8247	-0.128758	0.00389355	noncoding	noncoding	-0.0004096	noncoding
XLOC_077600//TCONS_00220812	noncoding	-1.11616	1299	177	0.8813	-0.0758174	0.0180982	noncoding	noncoding	-0.02048	noncoding
XLOC_065603//TCONS_00199671	noncoding	-0.893395	975	183	0.9495	-0.0251171	0.0335657	noncoding	noncoding	-0.004096	noncoding
XLOC_124671//TCONS_00339808	noncoding	-1.05183	615	129	0.7899	-0.323074	0.00167414	noncoding	noncoding	-0.0069632	noncoding
XLOC_112615//TCONS_00313035	noncoding	-1.19483	646	150	0.5728	-0.170098	0.002907	noncoding	noncoding	-0.0004096	noncoding
XLOC_013116//TCONS_00034411	noncoding	-1.10882	480	132	0.7815	-0.0654724	0.00923259	noncoding	noncoding	-0.167936	noncoding
XLOC_057845//TCONS_00166221	noncoding	-1.06302	1161	249	0.7418	-0.0491629	0.0302021	noncoding	noncoding	-0.073728	noncoding
XLOC_041756//TCONS_00112705	noncoding	-0.928868	1003	225	0.5129	-0.0918379	0.00883627	noncoding	noncoding	-0.0241664	noncoding
XLOC_020871//TCONS_00057784	noncoding	-0.776164	678	219	0.8196	-0.119268	0.0182957	noncoding	noncoding	-0.147456	noncoding
XLOC_001121//TCONS_00005696	noncoding	-1.17814	377	93	0.9339	-0.231876	0.00329852	noncoding	noncoding	-0.008192	noncoding
XLOC_004338//TCONS_00020593	noncoding	-0.92112	1189	219	0.6809	-0.322796	0.0030389	noncoding	noncoding	-0.032768	noncoding
XLOC_014784//TCONS_00041100	noncoding	-1.36296	217	24	0.7428	-0.276081	0.000648914	noncoding	noncoding	-0.200704	noncoding
XLOC_119174//TCONS_00328118	noncoding	-0.958296	2125	204	0.8985	0.0676815	0.0600623	noncoding	noncoding	-0.086016	noncoding
XLOC_032780//TCONS_00089284	noncoding	-0.923024	2269	189	0.3863	-0.373324	0.000585551	noncoding	noncoding	-0.0090112	noncoding
XLOC_045673//TCONS_00126321	noncoding	-1.18149	1984	204	0.6972	-0.00692768	0.0204934	noncoding	noncoding	-0.06144	noncoding
XLOC_059125//TCONS_00174424	noncoding	-1.03013	356	75	0.6802	-0.189413	0.00162427	noncoding	noncoding	-0.036864	noncoding
XLOC_104896//TCONS_00293968	noncoding	-1.14986	244	84	0.9804	-0.0596266	0.0108054	noncoding	noncoding	-0.0004096	noncoding
XLOC_066093//TCONS_00201906	noncoding	-1.05417	1561	186	0.6933	-0.325287	0.00212878	noncoding	noncoding	-0.04096	noncoding
XLOC_112658//TCONS_00313429	noncoding	-1.12668	1506	216	0.6129	-0.0260752	0.016311	noncoding	noncoding	-0.06144	noncoding
XLOC_080297//TCONS_00230287	noncoding	-1.0297	489	150	0.697	0.0408475	0.017205	noncoding	noncoding	-0.086016	noncoding
XLOC_120029//TCONS_00331861	noncoding	-1.17541	2375	159	0.8365	-0.197427	0.00550105	noncoding	noncoding	-0.155648	noncoding
XLOC_082701//TCONS_00237265	noncoding	-1.36913	1577	222	0.7539	-0.238966	0.00668289	noncoding	noncoding	-0.016384	noncoding
XLOC_082786//TCONS_00237703	noncoding	-1.12016	222	78	0.6076	0.0465771	0.00636541	noncoding	noncoding	-0.0004096	noncoding
XLOC_113087//TCONS_00315173	noncoding	-1.1418	2663	264	0.4552	-0.158686	0.00654946	noncoding	noncoding	-0.0004096	noncoding
XLOC_119725//TCONS_00330495	noncoding	-0.719375	314	234	0.8694	-0.0984642	0.0291839	noncoding	noncoding	-0.0536576	noncoding
XLOC_004938//TCONS_00023529	noncoding	-0.973939	515	252	0.8071	-0.31931	0.00685446	noncoding	noncoding	-0.0004096	noncoding
XLOC_090327//TCONS_00259613	noncoding	-1.09064	327	111	0.9597	-0.0813855	0.0116738	noncoding	noncoding	-0.0004096	noncoding
XLOC_112240//TCONS_00311289	noncoding	-1.30079	416	54	0.4572	-0.391317	0.000168995	noncoding	noncoding	-0.0585728	noncoding
XLOC_049837//TCONS_00140182	noncoding	-0.995994	2170	258	0.6195	0.0432946	0.038905	noncoding	noncoding	-0.034816	noncoding
XLOC_082061//TCONS_00233774	noncoding	-1.17494	271	93	0.5198	-0.36646	0.000372758	noncoding	noncoding	-0.0004096	noncoding
XLOC_020764//TCONS_00057293	noncoding	-1.05958	1185	369	0.6372	-0.0970973	0.0563399	noncoding	noncoding	-0.028672	noncoding
XLOC_058855//TCONS_00172481	noncoding	-1.07867	296	75	0.838	-0.0305126	0.00759611	noncoding	noncoding	-0.0933888	noncoding
XLOC_118621//TCONS_00326108	noncoding	-1.10014	933	150	1.1619	-0.00914879	0.0501368	noncoding	noncoding	-0.0458752	noncoding
XLOC_014599//TCONS_00040280	noncoding	-0.740511	1293	255	0.8916	0.114928	0.134907	noncoding	noncoding	-0.0094208	noncoding
XLOC_004283//TCONS_00020357	noncoding	-1.29048	876	93	0.9354	0.145794	0.0375785	noncoding	noncoding	-0.0745472	noncoding
XLOC_095602//TCONS_00269932	noncoding	-1.09091	256	27	0.7248	-0.796415	2.03679e-05	noncoding	noncoding	-0.0004096	noncoding
XLOC_097791//TCONS_00279079	noncoding	-1.19595	990	111	0.8645	-0.295975	0.00203575	noncoding	noncoding	-0.0004096	noncoding
XLOC_004089//TCONS_00019567	noncoding	-1.20217	285	48	0.8802	-0.204895	0.002061	noncoding	noncoding	-0.0004096	noncoding
XLOC_037209//TCONS_00100175	noncoding	-1.06995	2582	228	0.8962	0.0372264	0.0613986	noncoding	noncoding	-0.0331776	noncoding
XLOC_004936//TCONS_00023522	noncoding	-1.08086	285	45	1.1214	-0.26728	0.00281776	noncoding	noncoding	-0.0004096	noncoding
XLOC_055122//TCONS_00158405	noncoding	-1.0155	302	57	1.0399	0.110381	0.0292308	noncoding	noncoding	-0.012288	noncoding
XLOC_096515//TCONS_00274292	noncoding	-0.815255	532	195	0.813	-0.362504	0.00284335	noncoding	noncoding	-0.065536	noncoding
XLOC_026333//TCONS_00072455	noncoding	-0.871017	228	153	0.4547	-0.218819	0.00154274	noncoding	noncoding	-0.0004096	noncoding
XLOC_065586//TCONS_00199611	noncoding	-1.06186	708	210	0.5786	-0.326608	0.00200939	noncoding	noncoding	-0.0004096	noncoding
XLOC_079768//TCONS_00227619	noncoding	-1.03677	217	138	1.1412	0.24648	0.197009	noncoding	noncoding	-0.111411	noncoding
XLOC_032907//TCONS_00089727	noncoding	-1.05651	201	63	0.9603	0.145816	0.0308285	noncoding	noncoding	-0.0004096	noncoding
XLOC_124528//TCONS_00339180	noncoding	-1.06741	2297	204	0.5244	-0.101573	0.00634469	noncoding	noncoding	-0.0172032	noncoding
XLOC_014599//TCONS_00040295	noncoding	-1.10107	1709	228	0.7033	-0.0344118	0.0229086	noncoding	noncoding	-0.0004096	noncoding
XLOC_064159//TCONS_00192248	noncoding	-0.91844	1295	297	0.6554	-0.106575	0.0263682	noncoding	noncoding	-0.024576	noncoding
XLOC_118809//TCONS_00326796	noncoding	-0.951962	977	282	0.8652	-0.0360094	0.0674425	noncoding	noncoding	-0.116326	noncoding
XLOC_079827//TCONS_00228020	noncoding	-0.221102	1664	318	0.6586	-0.0816099	0.038076	noncoding	noncoding	-0.0106496	noncoding
XLOC_020470//TCONS_00055546	noncoding	-1.1823	259	126	0.6228	0.117414	0.0176654	noncoding	noncoding	-0.0724992	noncoding
XLOC_079185//TCONS_00224810	noncoding	-0.753431	23258	300	0.5034	0.0109219	0.0098361	noncoding	noncoding	-0.036864	noncoding
XLOC_097859//TCONS_00279482	noncoding	-0.44495	2399	411	0.8	0.0311725	0.253586	noncoding	noncoding	-0.0446464	noncoding
XLOC_125253//TCONS_00342760	noncoding	-1.19609	8135	210	0.8165	-0.206443	0.00595227	noncoding	noncoding	-0.08192	noncoding
XLOC_026250//TCONS_00072018	noncoding	-1.08267	2301	261	0.555	-0.208269	0.00639351	noncoding	noncoding	-0.0360448	noncoding
XLOC_131284//TCONS_00352548	noncoding	-0.796235	729	243	0.5523	-0.0510609	0.0160519	noncoding	noncoding	-0.110592	noncoding
XLOC_026311//TCONS_00072360	noncoding	-0.951484	379	141	0.6888	-0.0325987	0.0095038	noncoding	noncoding	-0.086016	noncoding
XLOC_118026//TCONS_00323701	noncoding	-0.955367	394	117	0.7352	-0.0743933	0.00645088	noncoding	noncoding	-0.0548864	noncoding
XLOC_049867//TCONS_00140308	noncoding	-1.15132	1662	174	0.7742	0.0108031	0.02161	noncoding	noncoding	-0.0548864	noncoding
XLOC_058856//TCONS_00172482	noncoding	-0.977508	284	117	0.9486	0.187661	0.0672516	noncoding	noncoding	-0.110592	noncoding
XLOC_055130//TCONS_00158477	noncoding	-1.04379	3165	288	0.5047	0.0325519	0.0330975	noncoding	noncoding	-0.0323584	noncoding
XLOC_111862//TCONS_00309820	noncoding	-0.576403	1185	270	0.79	0.199561	0.190008	noncoding	noncoding	-0.0274432	noncoding
XLOC_131738//TCONS_00353972	noncoding	-1.19909	236	84	0.6587	0.100382	0.0113103	noncoding	noncoding	-0.04096	noncoding
XLOC_111471//TCONS_00307744	noncoding	-0.86525	834	183	0.8618	0.0669309	0.0465591	noncoding	noncoding	-0.036864	noncoding
XLOC_026834//TCONS_00075028	noncoding	-0.978799	590	174	1.0198	-0.0100325	0.0425513	noncoding	noncoding	-0.012288	noncoding
XLOC_125280//TCONS_00342848	noncoding	-1.23349	492	87	0.9711	-0.0983611	0.00828962	noncoding	noncoding	-0.34816	noncoding
XLOC_074515//TCONS_00215001	noncoding	-1.2251	239	72	0.6593	0.0256149	0.00610602	noncoding	noncoding	-0.0004096	noncoding
XLOC_124526//TCONS_00339171	noncoding	-0.819963	533	66	0.5797	-0.544655	0.000102008	noncoding	noncoding	-0.401408	noncoding
XLOC_080168//TCONS_00229550	noncoding	-1.2735	287	9	0.6233	-0.842189	8.99218e-06	noncoding	noncoding	-0.17449	noncoding
XLOC_002170//TCONS_00010521	noncoding	-1.40017	734	135	0.6957	-0.185153	0.0032739	noncoding	noncoding	-0.094208	noncoding
XLOC_027032//TCONS_00076122	noncoding	-0.827969	611	159	0.9954	0.355157	0.280389	noncoding	noncoding	-0.0720896	noncoding
XLOC_078003//TCONS_00222568	noncoding	-1.06324	239	102	1.1666	0.193827	0.112697	noncoding	noncoding	-0.02048	noncoding
XLOC_118183//TCONS_00324428	noncoding	-1.16098	573	105	0.9762	-0.114394	0.00915219	noncoding	noncoding	-0.151552	noncoding
XLOC_058550//TCONS_00170730	noncoding	-0.871724	833	348	0.6196	0.0239482	0.0927815	noncoding	noncoding	-0.0036864	noncoding
XLOC_119726//TCONS_00330496	noncoding	-1.23744	310	66	0.8747	-0.141187	0.00373577	noncoding	noncoding	-0.049152	noncoding
XLOC_103892//TCONS_00290461	noncoding	-0.960904	546	108	0.6898	-0.2365	0.00173234	noncoding	noncoding	-0.08192	noncoding
XLOC_014129//TCONS_00038430	noncoding	-1.03838	740	75	1.0222	-0.300711	0.00222743	noncoding	noncoding	-0.024576	noncoding
XLOC_119177//TCONS_00328155	noncoding	-1.12264	469	90	0.6136	-0.383567	0.000427597	noncoding	noncoding	-0.0004096	noncoding
XLOC_133226//TCONS_00358844	noncoding	-1.26826	3912	213	1.0002	-0.129941	0.0230474	noncoding	noncoding	-0.024576	noncoding
XLOC_063697//TCONS_00189692	noncoding	-1.17787	1575	315	0.7572	-0.199322	0.0235736	noncoding	noncoding	-0.069632	noncoding
XLOC_097572//TCONS_00278411	noncoding	-1.11532	568	159	0.6243	-0.0468681	0.00849077	noncoding	noncoding	-0.1024	noncoding
XLOC_097531//TCONS_00278216	noncoding	-1.05692	1246	234	0.9732	0.023564	0.0809664	noncoding	noncoding	-0.0249856	noncoding
XLOC_066460//TCONS_00203818	noncoding	-1.06923	1253	216	0.6598	-0.16895	0.00753916	noncoding	noncoding	-0.0012288	noncoding
XLOC_080255//TCONS_00230029	noncoding	-1.04732	500	183	0.8192	0.0625706	0.0406323	noncoding	noncoding	-0.098304	noncoding
XLOC_001049//TCONS_00005398	noncoding	-1.04415	4932	387	0.5602	-0.00867795	0.0752011	noncoding	noncoding	-0.0294912	noncoding
XLOC_125253//TCONS_00342755	noncoding	-0.822188	880	192	0.9867	0.0580503	0.0697169	noncoding	noncoding	-0.0335872	noncoding
XLOC_077807//TCONS_00221926	noncoding	-1.21551	850	114	0.898	-0.00663228	0.0156997	noncoding	noncoding	-0.0258048	noncoding
XLOC_063808//TCONS_00190353	noncoding	-1.01792	410	171	0.9687	0.0658517	0.0576167	noncoding	noncoding	-0.024576	noncoding
XLOC_004182//TCONS_00020035	noncoding	-1.23602	1633	96	0.5932	-0.204656	0.0012981	noncoding	noncoding	-0.036864	noncoding
XLOC_041577//TCONS_00111778	noncoding	-0.96372	2055	243	0.722	0.01733	0.0387344	noncoding	noncoding	-0.0995328	noncoding
XLOC_082281//TCONS_00235124	noncoding	-0.869471	1013	159	0.8095	-0.133809	0.00833105	noncoding	noncoding	-0.008192	noncoding
XLOC_083568//TCONS_00241786	noncoding	-0.8748	730	258	0.6226	-0.166798	0.0110207	noncoding	noncoding	-0.0004096	noncoding
XLOC_113025//TCONS_00314836	noncoding	-1.05024	1829	216	0.4936	-0.371752	0.00113926	noncoding	noncoding	-0.049152	noncoding
XLOC_064460//TCONS_00194376	noncoding	-1.17496	425	114	1.0848	0.191637	0.0982778	noncoding	noncoding	-0.0487424	noncoding
XLOC_045818//TCONS_00127009	noncoding	-1.02276	2333	162	0.8047	-0.0652128	0.0122574	noncoding	noncoding	-0.0012288	noncoding
XLOC_063469//TCONS_00188544	noncoding	-1.1413	1367	123	0.5817	-0.297918	0.000920771	noncoding	noncoding	-0.036864	noncoding
XLOC_038011//TCONS_00104462	noncoding	-0.980708	208	66	0.893	0.168087	0.0298749	noncoding	noncoding	-0.0344064	noncoding
XLOC_084543//TCONS_00247497	noncoding	-1.09822	232	96	1.0575	-0.181675	0.00703397	noncoding	noncoding	-0.116736	noncoding
XLOC_124671//TCONS_00339804	noncoding	-1.29956	449	150	0.6831	-0.139652	0.00507581	noncoding	noncoding	-0.0004096	noncoding
XLOC_112839//TCONS_00313978	noncoding	-1.15721	389	0	0	0	0.000297287	noncoding	noncoding	-0.0004096	noncoding
XLOC_110786//TCONS_00304692	noncoding	-0.97866	560	180	0.8543	-0.0735894	0.0182263	noncoding	noncoding	-0.024576	noncoding
XLOC_097788//TCONS_00279063	noncoding	-1.14351	2517	384	0.9265	-0.212679	0.0697057	noncoding	noncoding	-0.073728	noncoding
XLOC_080076//TCONS_00229113	noncoding	-1.16196	4166	342	0.6138	-0.0745162	0.0385788	noncoding	noncoding	-0.0323584	noncoding
XLOC_112852//TCONS_00314063	noncoding	-1.1599	483	72	0.7844	-0.85606	2.65799e-05	noncoding	noncoding	-0.35799	noncoding
XLOC_021936//TCONS_00063181	noncoding	-1.39139	209	21	0.8196	-0.134064	0.00204044	noncoding	noncoding	-0.0004096	noncoding
XLOC_082852//TCONS_00238001	noncoding	-0.837888	229	120	1.1256	0.144924	0.0894833	noncoding	noncoding	-0.0700416	noncoding
XLOC_036658//TCONS_00097336	noncoding	-1.19035	3325	249	0.6683	-0.0841707	0.0169126	noncoding	noncoding	-0.016384	noncoding
XLOC_104352//TCONS_00292118	noncoding	-1.10024	2081	162	0.3437	-0.375696	0.000380981	noncoding	noncoding	-0.0004096	noncoding
XLOC_032763//TCONS_00089253	noncoding	-1.0209	1227	228	0.5314	-0.248492	0.00341092	noncoding	noncoding	-0.036864	noncoding
XLOC_095869//TCONS_00271142	noncoding	-0.905293	634	309	0.7072	-0.235708	0.0158464	noncoding	noncoding	-0.047104	noncoding
XLOC_082142//TCONS_00234256	noncoding	-1.13783	1465	141	1.0915	0.0225429	0.0438089	noncoding	noncoding	-0.04096	noncoding
XLOC_004786//TCONS_00022985	noncoding	-1.18894	1645	234	0.4931	-0.258271	0.00295067	noncoding	noncoding	-0.028672	noncoding
XLOC_090771//TCONS_00261419	noncoding	-1.29196	963	108	0.6687	-0.427527	0.000448386	noncoding	noncoding	-0.032768	noncoding
XLOC_063619//TCONS_00189195	noncoding	-1.07054	1204	375	0.4321	-0.0717922	0.0379797	noncoding	noncoding	-0.0311296	noncoding
XLOC_118445//TCONS_00325403	noncoding	-1.248	2119	171	0.5908	-0.178083	0.00334719	noncoding	noncoding	-0.226099	noncoding
XLOC_124019//TCONS_00337587	noncoding	-1.18923	275	9	0.412	-0.851878	4.34585e-06	noncoding	noncoding	-0.036864	noncoding
XLOC_004532//TCONS_00021751	noncoding	-0.982152	338	204	0.4723	0.0455638	0.0158742	noncoding	noncoding	-0.118784	noncoding
XLOC_051533//TCONS_00150237	noncoding	-1.33878	304	42	0.6565	-0.298744	0.000514906	noncoding	noncoding	-0.155648	noncoding
XLOC_125826//TCONS_00344866	noncoding	-0.7879	2262	276	0.7311	-0.0841032	0.0290736	noncoding	noncoding	-0.0004096	noncoding
XLOC_037795//TCONS_00103201	noncoding	-1.27823	687	108	1.0936	-0.0786623	0.0170523	noncoding	noncoding	-0.090112	noncoding
XLOC_026927//TCONS_00075376	noncoding	-0.983961	949	171	0.6955	0.0245258	0.0187329	noncoding	noncoding	-0.026624	noncoding
XLOC_014898//TCONS_00041413	noncoding	-1.07787	775	195	0.4877	-0.264608	0.00192596	noncoding	noncoding	-0.0892928	noncoding
XLOC_019619//TCONS_00050951	noncoding	-1.04236	212	96	1.2388	0.0700278	0.0619636	noncoding	noncoding	-0.0483328	noncoding
XLOC_097143//TCONS_00276795	noncoding	-1.10301	5305	369	0.6716	-0.00375099	0.0875339	noncoding	noncoding	-0.0712704	noncoding
XLOC_003839//TCONS_00018526	noncoding	-0.845846	1353	324	0.4883	-0.11626	0.0196575	noncoding	noncoding	-0.004096	noncoding
XLOC_125141//TCONS_00342398	noncoding	-1.11961	289	21	0.967	-0.348669	0.000783311	noncoding	noncoding	-0.0004096	noncoding
XLOC_049719//TCONS_00139431	noncoding	-1.05005	223	135	0.7697	-0.0127284	0.0131703	noncoding	noncoding	-0.0004096	noncoding
XLOC_057942//TCONS_00166651	noncoding	-1.14476	1432	324	0.6997	-0.566868	0.00197512	noncoding	noncoding	-0.166707	noncoding
XLOC_002207//TCONS_00010612	noncoding	-1.00781	218	51	1.0112	-0.297632	0.00174946	noncoding	noncoding	-0.0004096	noncoding
XLOC_050378//TCONS_00143451	noncoding	-0.948179	210	45	0.9316	0.110803	0.0186239	noncoding	noncoding	-0.012288	noncoding
XLOC_045854//TCONS_00127476	noncoding	-1.12119	680	198	0.7824	-0.0726302	0.0176581	noncoding	noncoding	-0.028672	noncoding
XLOC_066418//TCONS_00203610	noncoding	-1.0741	2739	183	0.5839	-0.279303	0.00184366	noncoding	noncoding	-0.0004096	noncoding
XLOC_113252//TCONS_00316252	noncoding	-1.14872	206	93	1.2448	-0.148917	0.015127	noncoding	noncoding	-0.0004096	noncoding
XLOC_001601//TCONS_00007707	noncoding	-1.10892	208	45	1.305	0.0862318	0.0495755	noncoding	noncoding	-0.024576	noncoding
XLOC_074876//TCONS_00216336	noncoding	-1.34934	703	126	0.9071	-0.0971332	0.0102664	noncoding	noncoding	-0.0004096	noncoding
XLOC_013965//TCONS_00037818	noncoding	-0.917115	2004	195	0.7787	0.178183	0.0767593	noncoding	noncoding	-0.0028672	noncoding
XLOC_045492//TCONS_00125248	noncoding	-0.938513	277	246	0.7838	0.0119769	0.0515488	noncoding	noncoding	-0.0421888	noncoding
XLOC_083208//TCONS_00239801	noncoding	-1.19184	301	81	0.6291	-0.0724076	0.00320162	noncoding	noncoding	-0.200704	noncoding
XLOC_027396//TCONS_00077808	noncoding	-1.03433	273	72	0.8484	0.188931	0.0316152	noncoding	noncoding	-0.053248	noncoding
XLOC_065773//TCONS_00200233	noncoding	-1.02627	759	99	1.0253	-0.0650035	0.0136488	noncoding	noncoding	-0.0569344	noncoding
XLOC_111584//TCONS_00308443	noncoding	-0.917475	3588	399	0.7093	0.0557943	0.197194	noncoding	noncoding	-0.0548864	noncoding
XLOC_015047//TCONS_00042195	noncoding	-1.17905	216	156	0.8296	0.0658146	0.0328536	noncoding	noncoding	-0.186368	noncoding
XLOC_104609//TCONS_00293074	noncoding	-1.1875	243	216	0.5525	0.0840865	0.0297357	noncoding	noncoding	-0.154419	noncoding
XLOC_058877//TCONS_00172638	noncoding	-0.834619	339	237	0.7583	-0.0887013	0.0227937	noncoding	noncoding	-0.237568	noncoding
XLOC_042349//TCONS_00115391	noncoding	-1.13197	745	180	0.9164	-0.136892	0.0144777	noncoding	noncoding	-0.14336	noncoding
XLOC_089023//TCONS_00254276	noncoding	-0.924887	222	165	0.6663	-0.190344	0.0041121	noncoding	noncoding	-0.024576	noncoding
XLOC_095989//TCONS_00271632	noncoding	-1.04477	555	123	0.9438	-0.123354	0.00947273	noncoding	noncoding	-0.04096	noncoding
XLOC_050530//TCONS_00144391	noncoding	-1.14505	251	75	0.8776	0.184862	0.0347791	noncoding	noncoding	-0.053248	noncoding
XLOC_013936//TCONS_00037712	noncoding	-0.916483	827	165	0.5133	-0.029074	0.00708702	noncoding	noncoding	-0.053248	noncoding
XLOC_080375//TCONS_00230731	noncoding	-1.22743	504	93	0.6629	-0.0345427	0.00513117	noncoding	noncoding	-0.0004096	noncoding
XLOC_062356//TCONS_00183371	noncoding	-1.05294	912	168	0.8181	0.0226399	0.0261859	noncoding	noncoding	-0.024576	noncoding
XLOC_074267//TCONS_00213960	noncoding	-0.951883	2130	282	0.8917	-0.190245	0.0257876	noncoding	noncoding	-0.176128	noncoding
XLOC_065890//TCONS_00200698	noncoding	-1.46435	934	60	1.0456	-0.226171	0.003292	noncoding	noncoding	-0.0004096	noncoding
XLOC_118621//TCONS_00326107	noncoding	-1.07956	1001	177	0.849	-0.15685	0.00983343	noncoding	noncoding	-0.0376832	noncoding
XLOC_059430//TCONS_00176195	noncoding	-0.894159	1344	150	0.9908	0.0375946	0.0393359	noncoding	noncoding	-0.034816	noncoding
XLOC_118349//TCONS_00325077	noncoding	-0.912635	1099	306	0.5658	0.0632772	0.0653908	noncoding	noncoding	-0.0454656	noncoding
XLOC_025538//TCONS_00068203	noncoding	-0.602858	1101	186	0.6976	0.0751967	0.0303404	noncoding	noncoding	-0.0897024	noncoding
XLOC_026471//TCONS_00072970	noncoding	-1.19485	3718	363	0.6184	0.0803488	0.127358	noncoding	noncoding	-0.0270336	noncoding
XLOC_059136//TCONS_00174459	noncoding	-0.990642	8202	300	0.3977	-0.314841	0.00206497	noncoding	noncoding	-0.0475136	noncoding
XLOC_014599//TCONS_00040288	noncoding	-0.760925	895	177	0.9511	-0.105249	0.0189995	noncoding	noncoding	-0.057344	noncoding
XLOC_126072//TCONS_00345788	noncoding	-1.13674	466	105	0.6573	-0.190472	0.00206133	noncoding	noncoding	-0.158106	noncoding
XLOC_124209//TCONS_00338236	noncoding	-1.15326	1268	123	0.9246	-0.597864	0.000375693	noncoding	noncoding	-0.0385024	noncoding
XLOC_104105//TCONS_00291151	noncoding	-1.35546	1234	111	0.6689	-0.391616	0.000577805	noncoding	noncoding	-0.032768	noncoding
XLOC_125280//TCONS_00342851	noncoding	-1.23593	968	102	0.8365	-0.200863	0.00317008	noncoding	noncoding	-0.206848	noncoding
XLOC_118445//TCONS_00325413	noncoding	-1.17674	4584	231	0.4064	-0.136538	0.00406072	noncoding	noncoding	-0.0131072	noncoding
XLOC_096525//TCONS_00274318	noncoding	-0.993814	705	156	0.5979	-0.0129218	0.00937935	noncoding	noncoding	-0.008192	noncoding
XLOC_104739//TCONS_00293554	noncoding	-1.24259	2624	408	0.4239	-0.237867	0.0165663	noncoding	noncoding	-0.0004096	noncoding
XLOC_065056//TCONS_00197162	noncoding	-1.20301	1213	297	0.93	0.0143512	0.125351	noncoding	noncoding	-0.0417792	noncoding
XLOC_074850//TCONS_00216246	noncoding	-1.21143	742	93	0.8478	0.0736233	0.018224	noncoding	noncoding	-0.0004096	noncoding
XLOC_119795//TCONS_00330765	noncoding	-1.25052	1795	123	0.5471	-0.269275	0.000972213	noncoding	noncoding	-0.126976	noncoding
XLOC_084823//TCONS_00248703	noncoding	-1.0829	912	126	0.6829	-0.0983718	0.00499727	noncoding	noncoding	-0.315392	noncoding
XLOC_073891//TCONS_00212271	noncoding	-1.08939	1392	183	0.5326	-0.0916753	0.00585402	noncoding	noncoding	-0.0294912	noncoding
XLOC_113087//TCONS_00315171	noncoding	-1.19442	382	69	1.0423	-0.022342	0.0141089	noncoding	noncoding	-0.0004096	noncoding
XLOC_026920//TCONS_00075368	noncoding	-1.25264	207	54	0.9635	-0.181814	0.00333886	noncoding	noncoding	-0.0004096	noncoding
XLOC_118700//TCONS_00326415	noncoding	-1.04027	261	120	0.497	-0.291652	0.000761538	noncoding	noncoding	-0.0004096	noncoding
XLOC_014599//TCONS_00040294	noncoding	-0.838002	1740	228	0.7033	-0.0344118	0.0228665	noncoding	noncoding	-0.090112	noncoding
XLOC_019446//TCONS_00049855	noncoding	-0.587069	372	213	1.0907	0.207264	0.26479	noncoding	noncoding	-0.0278528	noncoding
XLOC_082324//TCONS_00235403	noncoding	-1.07409	2629	198	0.6419	0.0605413	0.0241442	noncoding	noncoding	-0.0004096	noncoding
XLOC_079805//TCONS_00227857	noncoding	-0.890196	2773	393	0.5684	-0.104838	0.0510487	noncoding	noncoding	-0.004096	noncoding
XLOC_049856//TCONS_00140233	noncoding	-1.09411	204	0	0	0	0.000300644	noncoding	noncoding	-0.090112	noncoding
XLOC_027116//TCONS_00076568	noncoding	-1.04414	847	162	0.4579	-0.207996	0.00177635	noncoding	noncoding	-0.0622592	noncoding
XLOC_113373//TCONS_00316737	noncoding	-1.20845	286	54	0.693	-0.194817	0.0013062	noncoding	noncoding	-0.0004096	noncoding
XLOC_131739//TCONS_00353973	noncoding	-0.911536	698	144	0.5732	-0.39019	0.000637295	noncoding	noncoding	-0.008192	noncoding
XLOC_074990//TCONS_00216968	noncoding	-1.08915	6869	276	0.7006	-0.0631222	0.0230796	noncoding	noncoding	-0.024576	noncoding
XLOC_119174//TCONS_00328121	noncoding	-0.947365	1902	204	0.8985	0.0676815	0.0608313	noncoding	noncoding	-0.08192	noncoding
XLOC_032792//TCONS_00089303	noncoding	-1.03473	247	147	0.7647	-0.188773	0.00464973	noncoding	noncoding	-0.0004096	noncoding
XLOC_098316//TCONS_00281832	noncoding	-1.31636	276	60	0.5795	-0.363129	0.000321648	noncoding	noncoding	-0.0004096	noncoding
XLOC_125730//TCONS_00344384	noncoding	-1.18943	2232	207	0.8685	0.0907127	0.0649678	noncoding	noncoding	-0.0929792	noncoding
XLOC_097755//TCONS_00278939	noncoding	-0.872846	5121	396	0.4331	-0.13994	0.0243736	noncoding	noncoding	-0.237568	noncoding
XLOC_132203//TCONS_00355365	noncoding	-1.14547	6217	309	0.665	-0.183147	0.0140167	noncoding	noncoding	-0.0487424	noncoding
XLOC_049485//TCONS_00138242	noncoding	-0.955486	716	183	0.653	-0.30566	0.00217567	noncoding	noncoding	-0.008192	noncoding
XLOC_082922//TCONS_00238272	noncoding	-1.13368	642	126	1.2312	-0.0796071	0.0313456	noncoding	noncoding	-0.0786432	noncoding
XLOC_065968//TCONS_00201272	noncoding	-0.965057	247	114	0.8257	-0.0335884	0.0109131	noncoding	noncoding	-0.0004096	noncoding
XLOC_000864//TCONS_00004491	noncoding	-1.23875	258	51	0.8099	0.107576	0.0133049	noncoding	noncoding	-0.0401408	noncoding
XLOC_062775//TCONS_00185421	noncoding	-1.16746	629	162	0.4835	-0.130755	0.00324378	noncoding	noncoding	-0.0004096	noncoding
XLOC_041992//TCONS_00113396	noncoding	-0.98511	1191	225	0.483	-0.0703771	0.00916024	noncoding	noncoding	-0.069632	noncoding
XLOC_065969//TCONS_00201271	noncoding	-1.1866	542	78	0.7869	-0.0645134	0.00527211	noncoding	noncoding	-0.148685	noncoding
XLOC_058385//TCONS_00169638	noncoding	-1.22647	405	156	0.8963	-0.0826226	0.0153036	noncoding	noncoding	-0.008192	noncoding
XLOC_065352//TCONS_00198570	noncoding	-1.05344	2211	285	0.9807	0.0997037	0.196201	noncoding	noncoding	-0.0581632	noncoding
XLOC_083208//TCONS_00239804	noncoding	-1.04607	442	84	0.8368	-0.165122	0.00341358	noncoding	noncoding	-0.024576	noncoding
XLOC_104192//TCONS_00291491	noncoding	-1.06203	230	66	0.9569	-0.00586449	0.0117803	noncoding	noncoding	-0.0004096	noncoding
XLOC_112648//TCONS_00313383	noncoding	-1.22017	388	24	0.7424	-0.269385	0.000670383	noncoding	noncoding	-0.036864	noncoding
XLOC_103967//TCONS_00290664	noncoding	-0.667666	334	162	1.2348	-0.28353	0.0126422	noncoding	noncoding	-0.012288	noncoding
XLOC_125439//TCONS_00343550	noncoding	-1.16245	1450	123	0.7265	-0.542391	0.00028762	noncoding	noncoding	-0.0397312	noncoding
XLOC_046796//TCONS_00132292	noncoding	-1.3343	543	87	0.8771	0.0645892	0.0178631	noncoding	noncoding	-0.0372736	noncoding
XLOC_003430//TCONS_00016628	noncoding	-1.07921	1003	198	0.7504	0.177579	0.0767814	noncoding	noncoding	-0.125338	noncoding
XLOC_083261//TCONS_00239979	noncoding	-1.21562	1057	147	0.583	-0.201337	0.00230742	noncoding	noncoding	-0.0004096	noncoding
XLOC_032752//TCONS_00089214	noncoding	-0.793897	3430	180	1.2063	0.0413375	0.0914555	noncoding	noncoding	-0.246579	noncoding
XLOC_131154//TCONS_00352098	noncoding	-1.14581	334	78	0.8062	-0.159477	0.00303725	noncoding	noncoding	-0.055296	noncoding
XLOC_083005//TCONS_00238778	noncoding	-0.918949	1842	240	0.6229	-0.0361827	0.019924	noncoding	noncoding	-0.0016384	noncoding
XLOC_119174//TCONS_00328119	noncoding	-1.00322	1690	237	0.5217	-0.161588	0.00627517	noncoding	noncoding	-0.086016	noncoding
XLOC_111853//TCONS_00309775	noncoding	-1.11857	724	144	0.7272	-0.20451	0.00350725	noncoding	noncoding	-0.139264	noncoding
XLOC_037338//TCONS_00101271	noncoding	-1.0435	244	240	0.7112	0.0408689	0.0468637	noncoding	noncoding	-0.0036864	noncoding
XLOC_000647//TCONS_00003193	noncoding	-0.870844	316	213	0.4758	-0.0496808	0.00950612	noncoding	noncoding	-0.0233472	noncoding
XLOC_074346//TCONS_00214254	noncoding	-1.05819	345	105	0.929	0.147927	0.0436441	noncoding	noncoding	-0.0352256	noncoding
XLOC_033660//TCONS_00092193	noncoding	-1.24467	330	57	0.8933	-0.286111	0.00138179	noncoding	noncoding	-0.0004096	noncoding
XLOC_000195//TCONS_00001023	noncoding	-1.15843	437	45	0.8841	-0.116441	0.00358323	noncoding	noncoding	-0.0004096	noncoding
XLOC_082141//TCONS_00234251	noncoding	-1.04768	710	57	0.6206	-0.115356	0.00176916	noncoding	noncoding	-0.0610304	noncoding
XLOC_124968//TCONS_00341489	noncoding	-1.30477	1168	177	0.6462	-0.0126005	0.0132946	noncoding	noncoding	-0.028672	noncoding
XLOC_033495//TCONS_00091723	noncoding	-1.16607	2452	216	0.5956	-0.142028	0.00684858	noncoding	noncoding	-0.032768	noncoding
XLOC_014660//TCONS_00040532	noncoding	-1.00898	226	81	0.7878	0.127223	0.0194615	noncoding	noncoding	-0.028672	noncoding
XLOC_090092//TCONS_00258662	noncoding	-1.11789	611	114	0.4606	-0.232585	0.000920283	noncoding	noncoding	-0.0004096	noncoding
XLOC_003758//TCONS_00018245	noncoding	-0.981755	2755	285	0.4648	-0.19433	0.00665626	noncoding	noncoding	-0.034816	noncoding
XLOC_025442//TCONS_00067547	noncoding	-1.02079	2408	312	0.4719	-0.239275	0.00691604	noncoding	noncoding	-0.032768	noncoding
XLOC_103902//TCONS_00290492	noncoding	-1.36613	1433	132	0.9421	-0.0227093	0.0189528	noncoding	noncoding	-0.339968	noncoding
XLOC_112525//TCONS_00312733	noncoding	-1.39153	201	54	1.1388	0.0748382	0.0306766	noncoding	noncoding	-0.0004096	noncoding
XLOC_001618//TCONS_00007802	noncoding	-1.12457	2124	273	0.6506	-0.0276468	0.0319023	noncoding	noncoding	-0.090112	noncoding
XLOC_111838//TCONS_00309687	noncoding	-1.25958	338	93	0.7563	-0.147545	0.00330228	noncoding	noncoding	-0.022528	noncoding
XLOC_049944//TCONS_00140862	noncoding	-0.976141	327	147	0.7731	-0.248632	0.00320457	noncoding	noncoding	-0.045056	noncoding
XLOC_111496//TCONS_00307866	noncoding	-1.42495	1001	90	0.5766	-0.236466	0.000972926	noncoding	noncoding	-0.0688128	noncoding
XLOC_002210//TCONS_00010624	noncoding	-1.42835	214	45	1.0077	-0.267733	0.00197558	noncoding	noncoding	-0.0004096	noncoding
XLOC_013116//TCONS_00034408	noncoding	-1.01118	621	132	0.7815	-0.0654724	0.0091546	noncoding	noncoding	-0.167936	noncoding
XLOC_096104//TCONS_00272069	noncoding	-1.00519	955	237	0.4808	-0.163304	0.00570852	noncoding	noncoding	-0.0065536	noncoding
XLOC_045765//TCONS_00126741	noncoding	-1.43419	317	0	0	0	0.000298589	noncoding	noncoding	-0.004096	noncoding
XLOC_083524//TCONS_00241622	noncoding	-1.11937	1005	141	0.9459	-0.231542	0.00553981	noncoding	noncoding	-0.0192512	noncoding
XLOC_049144//TCONS_00136368	noncoding	-1.09528	472	57	0.9126	-0.0908641	0.00526252	noncoding	noncoding	-0.090112	noncoding
XLOC_057566//TCONS_00164386	noncoding	-1.22264	268	105	0.7054	-0.175509	0.00267695	noncoding	noncoding	-0.049152	noncoding
XLOC_025590//TCONS_00068442	noncoding	-1.20329	447	117	0.6015	0.0279217	0.00828627	noncoding	noncoding	-0.0004096	noncoding
XLOC_026257//TCONS_00072051	noncoding	-1.19999	651	111	1.1839	0.180401	0.116554	noncoding	noncoding	-0.008192	noncoding
XLOC_105751//TCONS_00297695	noncoding	-1.23355	1140	192	0.5429	0.00275549	0.0125388	noncoding	noncoding	-0.0454656	noncoding
XLOC_090275//TCONS_00259399	noncoding	-0.978915	213	156	0.9605	-0.0327543	0.026043	noncoding	noncoding	-0.04096	noncoding
XLOC_125709//TCONS_00344323	noncoding	-1.07636	2646	240	0.5436	-0.138841	0.00760377	noncoding	noncoding	-0.053248	noncoding
XLOC_038020//TCONS_00104501	noncoding	-0.91596	1016	267	0.6156	-0.0834408	0.0200634	noncoding	noncoding	-0.0679936	noncoding
XLOC_096110//TCONS_00272082	noncoding	-1.03752	3874	192	0.6628	-0.285179	0.00233672	noncoding	noncoding	-0.0065536	noncoding
XLOC_051609//TCONS_00150587	noncoding	-1.21198	405	66	0.9286	-0.110756	0.00536992	noncoding	noncoding	-0.0524288	noncoding
XLOC_118699//TCONS_00326413	noncoding	-0.997215	203	120	0.9921	-0.0696283	0.0154526	noncoding	noncoding	-0.0876544	noncoding
XLOC_118803//TCONS_00326785	noncoding	-1.07102	3745	273	0.5271	-0.445846	0.00127919	noncoding	noncoding	-0.004096	noncoding
XLOC_132372//TCONS_00355895	noncoding	-0.777728	924	258	0.6838	-0.130039	0.0167298	noncoding	noncoding	-0.147456	noncoding
XLOC_065596//TCONS_00199649	noncoding	-0.950538	1619	237	0.6024	-0.0616103	0.0155673	noncoding	noncoding	-0.069632	noncoding
XLOC_083158//TCONS_00239506	noncoding	-0.8768	840	162	0.7037	-0.0121108	0.013852	noncoding	noncoding	-0.008192	noncoding
XLOC_124413//TCONS_00338752	noncoding	-1.22882	312	78	0.5665	0.139071	0.0102072	noncoding	noncoding	-0.0004096	noncoding
XLOC_125309//TCONS_00342889	noncoding	-1.08031	6052	363	0.4686	-0.355498	0.00443157	noncoding	noncoding	-0.0253952	noncoding
XLOC_096470//TCONS_00274041	noncoding	-0.903649	415	129	0.8039	-0.0701888	0.00933145	noncoding	noncoding	-0.135168	noncoding
XLOC_013808//TCONS_00037178	noncoding	-1.06019	396	69	0.733	-0.378188	0.000516019	noncoding	noncoding	-0.0004096	noncoding
XLOC_005426//TCONS_00025578	noncoding	-1.10436	229	117	0.9506	-0.0114048	0.0191824	noncoding	noncoding	-0.0049152	noncoding
XLOC_074916//TCONS_00216509	noncoding	-1.11786	895	216	1.269	0.130923	0.276005	noncoding	noncoding	-0.11305	noncoding
XLOC_013873//TCONS_00037432	noncoding	-1.21821	260	105	0.7688	-0.234175	0.00221994	noncoding	noncoding	-0.0004096	noncoding
XLOC_036291//TCONS_00095622	noncoding	-0.876592	550	237	1.2593	0.0928641	0.269309	noncoding	noncoding	-0.0024576	noncoding
XLOC_019093//TCONS_00048546	noncoding	-1.23945	364	66	1.0134	-0.563411	0.00035563	noncoding	noncoding	-0.004096	noncoding
XLOC_096113//TCONS_00272086	noncoding	-1.1441	509	96	0.4594	0.017246	0.0039401	noncoding	noncoding	-0.0004096	noncoding
XLOC_097899//TCONS_00279710	noncoding	-0.651145	1024	282	0.8842	-0.0795063	0.0543207	noncoding	noncoding	-0.0065536	noncoding
XLOC_084280//TCONS_00245982	noncoding	-1.49114	271	84	0.8946	-0.0197857	0.0107184	noncoding	noncoding	-0.0004096	noncoding
XLOC_049235//TCONS_00137121	noncoding	-0.981068	358	90	0.684	-0.0121346	0.00620236	noncoding	noncoding	-0.108954	noncoding
XLOC_104393//TCONS_00292209	noncoding	-1.03409	1477	189	0.3915	-0.180857	0.00222184	noncoding	noncoding	-0.0094208	noncoding
XLOC_050692//TCONS_00145677	noncoding	-1.24373	291	237	1.0913	0.124559	0.213999	noncoding	noncoding	-0.036864	noncoding
XLOC_064293//TCONS_00193047	noncoding	-0.984015	915	189	0.4377	-0.179371	0.00268309	noncoding	noncoding	-0.0004096	noncoding
XLOC_027537//TCONS_00078724	noncoding	-1.34386	276	93	1.124	-0.0066266	0.0260748	noncoding	noncoding	-0.0004096	noncoding
XLOC_033323//TCONS_00091247	noncoding	-1.24329	3190	192	0.711	-0.229451	0.00408738	noncoding	noncoding	-0.0434176	noncoding
XLOC_059957//TCONS_00179439	noncoding	-1.23768	250	66	0.5604	-0.0699272	0.00223909	noncoding	noncoding	-0.026624	noncoding
XLOC_075196//TCONS_00217823	noncoding	-0.575749	433	147	0.9345	0.0707491	0.0418626	noncoding	noncoding	-0.0049152	noncoding
XLOC_105497//TCONS_00296580	noncoding	-1.1755	1508	174	0.6738	0.0547828	0.02128	noncoding	noncoding	-0.144589	noncoding
XLOC_026775//TCONS_00074677	noncoding	-1.19706	894	108	0.7164	0.0104534	0.00934427	noncoding	noncoding	-0.024576	noncoding
XLOC_124744//TCONS_00340142	noncoding	-1.03728	4030	264	0.5885	-0.108011	0.0127247	noncoding	noncoding	-0.0069632	noncoding
XLOC_014599//TCONS_00040291	noncoding	-1.28664	760	96	0.5176	-0.288732	0.000619992	noncoding	noncoding	-0.0004096	noncoding
XLOC_075011//TCONS_00217056	noncoding	-0.787124	224	147	1.2024	-0.322829	0.00757905	noncoding	noncoding	-0.0339968	noncoding
XLOC_065265//TCONS_00198381	noncoding	-1.07809	264	12	0.4037	0.116742	0.00261467	noncoding	noncoding	-0.04096	noncoding
XLOC_063473//TCONS_00188551	noncoding	-1.17343	4175	240	0.8608	-0.189576	0.0133518	noncoding	noncoding	-0.0323584	noncoding
XLOC_104107//TCONS_00291158	noncoding	-1.05552	1291	90	0.6354	-0.00782681	0.00518127	noncoding	noncoding	-0.0339968	noncoding
XLOC_095270//TCONS_00268920	noncoding	-1.0274	352	117	1.0369	0.0065135	0.0278573	noncoding	noncoding	-0.0557056	noncoding
XLOC_041764//TCONS_00112724	noncoding	-1.27534	452	84	0.6437	-0.321834	0.000662664	noncoding	noncoding	-0.0004096	noncoding
XLOC_049893//TCONS_00140484	noncoding	-1.24255	274	132	0.8785	-0.142336	0.00764559	noncoding	noncoding	-0.0643072	noncoding
XLOC_033510//TCONS_00091743	noncoding	-1.01691	910	120	1.0064	-0.196108	0.00677658	noncoding	noncoding	-0.0004096	noncoding
XLOC_055713//TCONS_00160979	noncoding	-1.19241	1710	183	0.7931	-0.0462301	0.0173692	noncoding	noncoding	-0.012288	noncoding
XLOC_059865//TCONS_00178657	noncoding	-1.15585	889	213	0.6016	-0.0327931	0.0151528	noncoding	noncoding	-0.0004096	noncoding
XLOC_078273//TCONS_00223804	noncoding	-0.955998	474	192	0.7238	0.0995113	0.0423437	noncoding	noncoding	-0.0630784	noncoding
XLOC_066418//TCONS_00203608	noncoding	-1.09769	4210	255	0.5255	-0.144498	0.00740268	noncoding	noncoding	-0.0004096	noncoding
XLOC_037209//TCONS_00100187	noncoding	-0.967535	3279	303	0.8528	-0.0355425	0.0707476	noncoding	noncoding	-0.0499712	noncoding
XLOC_050058//TCONS_00141609	noncoding	-0.819986	712	252	0.8051	-0.0285562	0.0441699	noncoding	noncoding	-0.0151552	noncoding
XLOC_044597//TCONS_00119939	noncoding	-0.77697	847	207	0.9107	0.152625	0.114942	noncoding	noncoding	-0.0741376	noncoding
XLOC_001575//TCONS_00007585	noncoding	-1.20546	4606	198	0.7744	0.00611385	0.0227016	noncoding	noncoding	-0.086016	noncoding
XLOC_051426//TCONS_00149693	noncoding	-0.846669	539	144	1.1263	-0.062139	0.0309414	noncoding	noncoding	-0.0212992	noncoding
XLOC_058695//TCONS_00171335	noncoding	-0.206813	805	339	1.1119	0.0398505	0.326521	noncoding	noncoding	-0.01024	noncoding
XLOC_118800//TCONS_00326780	noncoding	-1.09687	499	111	0.9422	0.00312199	0.0189627	noncoding	noncoding	-0.0221184	noncoding
XLOC_097755//TCONS_00278948	noncoding	-1.17776	2875	222	0.9729	-0.0902029	0.0319837	noncoding	noncoding	-0.036864	noncoding
XLOC_078276//TCONS_00223821	noncoding	-1.0028	321	21	0.5094	-0.367505	0.000164036	noncoding	noncoding	-0.0679936	noncoding
XLOC_125136//TCONS_00342377	noncoding	-0.974169	227	24	0.982	-0.850007	3.11106e-05	noncoding	noncoding	-0.086016	noncoding
XLOC_083038//TCONS_00238951	noncoding	-0.726106	374	216	0.7871	-0.170664	0.0116809	noncoding	noncoding	-0.21545	noncoding
XLOC_066418//TCONS_00203614	noncoding	-1.07546	2797	171	0.814	0.0346901	0.0257976	noncoding	noncoding	-0.0004096	noncoding
XLOC_095725//TCONS_00270406	noncoding	-0.885717	1793	237	0.6124	-0.180346	0.00731864	noncoding	noncoding	-0.038912	noncoding
XLOC_026295//TCONS_00072342	noncoding	-1.09181	812	117	1.0699	0.0562027	0.0411472	noncoding	noncoding	-0.098304	noncoding
XLOC_117787//TCONS_00322475	noncoding	-1.01926	2999	198	0.6608	-0.0698171	0.0107394	noncoding	noncoding	-0.024576	noncoding
XLOC_118434//TCONS_00325365	noncoding	-0.931383	298	48	0.5717	-0.431212	0.000175652	noncoding	noncoding	-0.0004096	noncoding
XLOC_125794//TCONS_00344657	noncoding	-0.920846	2135	243	0.6471	-0.183544	0.00834286	noncoding	noncoding	-0.0196608	noncoding
XLOC_112283//TCONS_00311544	noncoding	-1.15922	284	270	0.8098	0.0286828	0.0786194	noncoding	noncoding	-0.004096	noncoding
XLOC_083906//TCONS_00243643	noncoding	-0.834394	1432	402	0.8304	-0.254514	0.0517161	noncoding	noncoding	-0.0004096	noncoding
XLOC_050641//TCONS_00145211	noncoding	-1.18519	815	147	0.5867	-0.0349666	0.00707179	noncoding	noncoding	-0.0344064	noncoding
XLOC_003883//TCONS_00018689	noncoding	-1.18052	2722	189	0.7575	-0.272371	0.00355071	noncoding	noncoding	-0.057344	noncoding
XLOC_003169//TCONS_00015209	noncoding	-1.23557	745	117	0.8447	0.0182506	0.0162599	noncoding	noncoding	-0.1024	noncoding
XLOC_000048//TCONS_00000208	noncoding	-1.29099	286	99	0.9809	0.176218	0.0574057	noncoding	noncoding	-0.206029	noncoding
XLOC_013580//TCONS_00036150	noncoding	-1.06161	654	195	0.6351	-0.0611395	0.0116983	noncoding	noncoding	-0.0077824	noncoding
XLOC_055047//TCONS_00158171	noncoding	-0.922222	3207	309	0.835	-0.0139181	0.0817224	noncoding	noncoding	-0.0004096	noncoding
XLOC_044838//TCONS_00121614	noncoding	-0.949378	570	153	0.4948	-0.281	0.00113729	noncoding	noncoding	-0.0393216	noncoding
XLOC_013187//TCONS_00034712	noncoding	-1.16317	435	111	0.8159	-0.140949	0.00501497	noncoding	noncoding	-0.0786432	noncoding
XLOC_095920//TCONS_00271329	noncoding	-0.918833	445	219	0.7964	0.163497	0.102071	noncoding	noncoding	-0.053248	noncoding
XLOC_064458//TCONS_00194358	noncoding	-1.33767	512	90	0.6897	-0.0177811	0.00602781	noncoding	noncoding	-0.0188416	noncoding
XLOC_074049//TCONS_00212860	noncoding	-1.11824	2164	300	0.7679	-0.0467985	0.0530976	noncoding	noncoding	-0.0180224	noncoding
XLOC_018844//TCONS_00047444	noncoding	-1.00555	2115	243	0.8252	0.0369366	0.0594424	noncoding	noncoding	-0.0651264	noncoding
XLOC_090177//TCONS_00259028	noncoding	-1.09425	658	114	0.6557	-0.367707	0.000694304	noncoding	noncoding	-0.0180224	noncoding
XLOC_036929//TCONS_00098914	noncoding	-0.979516	225	96	0.8132	0.0385658	0.0138849	noncoding	noncoding	-0.0237568	noncoding
XLOC_063614//TCONS_00189184	noncoding	-1.28459	1286	84	1.1256	-0.156816	0.00844596	noncoding	noncoding	-0.04096	noncoding
XLOC_002193//TCONS_00010557	noncoding	-1.18267	821	189	0.4169	-0.350704	0.000817075	noncoding	noncoding	-0.118784	noncoding
XLOC_132451//TCONS_00356322	noncoding	-0.994637	274	0	0	0	0.000299369	noncoding	noncoding	-0.0929792	noncoding
XLOC_120029//TCONS_00331864	noncoding	-1.1014	1672	159	0.5284	-0.230303	0.0017617	noncoding	noncoding	-0.024576	noncoding
XLOC_051611//TCONS_00150590	noncoding	-1.11304	5230	312	0.6611	-0.131073	0.0212594	noncoding	noncoding	-0.0364544	noncoding
XLOC_125016//TCONS_00341732	noncoding	-0.94609	270	87	1.1138	0.272316	0.132939	noncoding	noncoding	-0.149094	noncoding
XLOC_075221//TCONS_00217934	noncoding	-1.27811	257	183	0.6449	0.13764	0.0392049	noncoding	noncoding	-0.114278	noncoding
XLOC_113164//TCONS_00315666	noncoding	-1.00256	677	87	0.8293	-0.180074	0.00307708	noncoding	noncoding	-0.0581632	noncoding
XLOC_020340//TCONS_00054859	noncoding	-1.10287	475	171	0.6768	-0.240928	0.0032007	noncoding	noncoding	-0.04096	noncoding
XLOC_117845//TCONS_00322743	noncoding	-1.03168	3853	279	0.4602	-0.165681	0.00694781	noncoding	noncoding	-0.217088	noncoding
XLOC_057698//TCONS_00165197	noncoding	-1.08306	510	258	0.6933	-0.341606	0.00442714	noncoding	noncoding	-0.0233472	noncoding
XLOC_105844//TCONS_00298115	noncoding	-1.08414	936	162	0.4922	-0.166959	0.00257814	noncoding	noncoding	-0.028672	noncoding
XLOC_037902//TCONS_00103734	noncoding	-1.28087	395	147	0.6448	-0.118612	0.00502266	noncoding	noncoding	-0.0004096	noncoding
XLOC_055710//TCONS_00160964	noncoding	-1.16093	942	126	0.6179	-0.17488	0.00246021	noncoding	noncoding	-0.380928	noncoding
XLOC_037876//TCONS_00103647	noncoding	-1.53228	210	96	1.0057	0.0426149	0.0258186	noncoding	noncoding	-0.0004096	noncoding
XLOC_019096//TCONS_00048551	noncoding	-1.00845	217	132	0.8554	-0.27047	0.00307592	noncoding	noncoding	-0.0004096	noncoding
XLOC_126264//TCONS_00346797	noncoding	-0.544771	1480	195	1.0198	0.00526713	0.0552245	noncoding	noncoding	-0.045056	noncoding
XLOC_014934//TCONS_00041525	noncoding	-1.16451	851	129	0.9308	-0.0851205	0.0122327	noncoding	noncoding	-0.02048	noncoding
XLOC_125647//TCONS_00344103	noncoding	-0.898051	2222	360	0.7949	0.101005	0.235918	noncoding	noncoding	-0.0229376	noncoding
XLOC_111252//TCONS_00306443	noncoding	-0.95162	620	249	0.7811	0.131897	0.107416	noncoding	noncoding	-0.02048	noncoding
XLOC_125709//TCONS_00344332	noncoding	-1.00149	1035	354	0.4552	-0.19346	0.0150755	noncoding	noncoding	-0.2048	noncoding
XLOC_020127//TCONS_00053617	noncoding	-1.0183	532	168	1.1274	0.0612492	0.0857865	noncoding	noncoding	-0.049152	noncoding
XLOC_042594//TCONS_00116906	noncoding	-1.16735	294	75	1.2046	0.245094	0.130012	noncoding	noncoding	-0.110592	noncoding
XLOC_040869//TCONS_00108159	noncoding	-1.15296	954	90	0.9083	0.175405	0.0403168	noncoding	noncoding	-0.0069632	noncoding
XLOC_105752//TCONS_00297705	noncoding	-1.09382	532	84	0.7733	-0.374066	0.000701847	noncoding	noncoding	-0.0929792	noncoding
XLOC_105187//TCONS_00295717	noncoding	-0.900128	3771	297	0.6388	0.0217239	0.0490657	noncoding	noncoding	-0.024576	noncoding
XLOC_026230//TCONS_00071868	noncoding	-0.948745	285	66	1.1091	-0.114262	0.00928247	noncoding	noncoding	-0.0004096	noncoding
XLOC_004265//TCONS_00020280	noncoding	-1.28322	264	51	0.6306	-0.305976	0.000499998	noncoding	noncoding	-0.09216	noncoding
XLOC_096106//TCONS_00272077	noncoding	-0.86684	1790	228	1.0706	-0.000651245	0.0846297	noncoding	noncoding	-0.0036864	noncoding
XLOC_058633//TCONS_00170929	noncoding	-0.930989	265	132	0.9969	-0.229389	0.00625462	noncoding	noncoding	-0.0598016	noncoding
XLOC_000774//TCONS_00004195	noncoding	-1.11475	3769	189	0.6508	-0.199337	0.0038583	noncoding	noncoding	-0.0274432	noncoding
XLOC_013076//TCONS_00034283	noncoding	-1.16677	744	87	0.571	0.122342	0.00995535	noncoding	noncoding	-0.0200704	noncoding
XLOC_119629//TCONS_00330071	noncoding	-1.04995	518	198	0.8564	-0.0870685	0.0203976	noncoding	noncoding	-0.1024	noncoding
XLOC_026389//TCONS_00072619	noncoding	-1.29946	232	54	0.8848	-0.440918	0.000471892	noncoding	noncoding	-0.0004096	noncoding
XLOC_083200//TCONS_00239790	noncoding	-0.666179	301	237	0.6432	-0.118489	0.0132005	noncoding	noncoding	-0.0004096	noncoding
XLOC_014595//TCONS_00040257	noncoding	-0.587737	878	339	0.488	-0.100793	0.026154	noncoding	noncoding	-0.0806912	noncoding
XLOC_014057//TCONS_00038193	noncoding	-0.681774	617	240	0.9422	-0.0193298	0.0625715	noncoding	noncoding	-0.0077824	noncoding
XLOC_051428//TCONS_00149708	noncoding	-1.19058	749	195	0.8391	-0.309623	0.00431234	noncoding	noncoding	-0.077824	noncoding
XLOC_066093//TCONS_00201905	noncoding	-1.14261	1149	186	0.6933	-0.325287	0.00218259	noncoding	noncoding	-0.065536	noncoding
XLOC_063887//TCONS_00190719	noncoding	-0.852635	230	138	1.0286	-0.13433	0.0137355	noncoding	noncoding	-0.417792	noncoding
XLOC_002969//TCONS_00014272	noncoding	-0.842531	433	165	0.7726	-0.266167	0.00343897	noncoding	noncoding	-0.0917504	noncoding
XLOC_120178//TCONS_00332479	noncoding	-0.902686	1490	138	0.8962	-0.461246	0.000982049	noncoding	noncoding	-0.036864	noncoding
XLOC_004938//TCONS_00023528	noncoding	-1.15131	2242	159	0.5204	-0.279912	0.00119668	noncoding	noncoding	-0.008192	noncoding
XLOC_095577//TCONS_00269830	noncoding	-1.00468	1923	396	0.7426	0.0789492	0.253931	noncoding	noncoding	-0.049152	noncoding
XLOC_089427//TCONS_00256121	noncoding	-1.22259	402	57	0.994	0.238985	0.0571056	noncoding	noncoding	-0.028672	noncoding
XLOC_004124//TCONS_00019751	noncoding	-1.2565	628	168	0.9799	-0.155455	0.0138401	noncoding	noncoding	-0.0765952	noncoding
XLOC_111316//TCONS_00306734	noncoding	-0.937683	4309	198	0.9922	-0.164407	0.0149813	noncoding	noncoding	-0.0565248	noncoding
XLOC_033312//TCONS_00091183	noncoding	-0.797482	490	219	1.0183	-0.107232	0.0367056	noncoding	noncoding	-0.045056	noncoding
XLOC_042772//TCONS_00117742	noncoding	-1.0726	451	153	0.8385	-0.0408381	0.0162194	noncoding	noncoding	-0.032768	noncoding
XLOC_020021//TCONS_00053230	noncoding	-1.10769	295	45	0.5509	0.000901866	0.00275542	noncoding	noncoding	-0.118784	noncoding
XLOC_079491//TCONS_00226067	noncoding	-0.704339	760	132	0.7045	-0.163945	0.00374033	noncoding	noncoding	-0.0278528	noncoding
XLOC_025423//TCONS_00067361	noncoding	-1.11993	2963	288	0.7888	-0.0254578	0.0545393	noncoding	noncoding	-0.0684032	noncoding
XLOC_059403//TCONS_00176088	noncoding	-1.12722	204	102	0.62	-0.285862	0.000961677	noncoding	noncoding	-0.0528384	noncoding
XLOC_079185//TCONS_00224815	noncoding	-0.751242	20343	300	0.5034	0.0109219	0.0117183	noncoding	noncoding	-0.036864	noncoding
XLOC_103330//TCONS_00287761	noncoding	-1.09206	355	189	0.6453	-0.251803	0.00330155	noncoding	noncoding	-0.065536	noncoding
XLOC_000373//TCONS_00001778	noncoding	-1.15785	232	21	0.7767	-0.301825	0.000589075	noncoding	noncoding	-0.012288	noncoding
XLOC_089961//TCONS_00258231	noncoding	-1.23404	571	75	1.03	0.175321	0.0508383	noncoding	noncoding	-0.0004096	noncoding
XLOC_125778//TCONS_00344614	noncoding	-0.715592	2473	180	0.8288	-0.328907	0.00281916	noncoding	noncoding	-0.14336	noncoding
XLOC_045543//TCONS_00125779	noncoding	-1.33202	619	213	0.6772	-0.214661	0.00593375	noncoding	noncoding	-0.0442368	noncoding
XLOC_083139//TCONS_00239455	noncoding	-1.21107	219	48	0.615	0.0277729	0.00417041	noncoding	noncoding	-0.200704	noncoding
XLOC_032752//TCONS_00089224	noncoding	-1.02351	468	99	0.9334	-0.0707663	0.0100559	noncoding	noncoding	-0.0004096	noncoding
XLOC_003444//TCONS_00016685	noncoding	-1.18938	1483	144	0.9789	0.126129	0.0617084	noncoding	noncoding	-0.043008	noncoding
XLOC_091379//TCONS_00263939	noncoding	-0.44444	296	207	0.8813	0.203912	0.146599	noncoding	noncoding	-0.073728	noncoding
XLOC_051612//TCONS_00150592	noncoding	-1.39751	323	222	0.5559	0.0274461	0.022129	noncoding	noncoding	-0.149914	noncoding
XLOC_014129//TCONS_00038432	noncoding	-1.21178	842	237	0.7372	-0.0814117	0.0217337	noncoding	noncoding	-0.0114688	noncoding
XLOC_065839//TCONS_00200463	noncoding	-1.09865	1864	168	0.5844	-0.296773	0.00147594	noncoding	noncoding	-0.028672	noncoding
XLOC_021793//TCONS_00062405	noncoding	-1.04669	577	153	0.6868	0.0403267	0.0170636	noncoding	noncoding	-0.004096	noncoding
XLOC_111423//TCONS_00307393	noncoding	-1.26774	2020	138	0.6481	-0.229026	0.00201852	noncoding	noncoding	-0.0069632	noncoding
XLOC_096905//TCONS_00276013	noncoding	-0.989947	757	228	0.9776	0.00633142	0.0714637	noncoding	noncoding	-0.004096	noncoding
XLOC_014599//TCONS_00040300	noncoding	-1.33888	570	96	0.6254	-0.0355984	0.00466198	noncoding	noncoding	-0.106496	noncoding
XLOC_120029//TCONS_00331851	noncoding	-1.23947	3511	246	0.5194	-0.115062	0.00834128	noncoding	noncoding	-0.053248	noncoding
XLOC_110994//TCONS_00305630	noncoding	-1.10899	621	141	0.7847	-0.125071	0.00689227	noncoding	noncoding	-0.090112	noncoding
XLOC_078147//TCONS_00223194	noncoding	-1.09628	814	162	0.7096	0.0216595	0.0175967	noncoding	noncoding	-0.155238	noncoding
XLOC_106145//TCONS_00299371	noncoding	-0.988062	1241	321	1.0065	-0.0278321	0.151475	noncoding	noncoding	-0.0679936	noncoding
XLOC_055047//TCONS_00158172	noncoding	-0.942844	1361	294	0.9234	-0.00558775	0.105598	noncoding	noncoding	-0.0036864	noncoding
XLOC_103965//TCONS_00290662	noncoding	-1.17904	205	72	0.5363	-0.510633	0.000121278	noncoding	noncoding	-0.0004096	noncoding
XLOC_118445//TCONS_00325386	noncoding	-1.26096	5879	183	0.5312	-0.138603	0.00326432	noncoding	noncoding	-0.0065536	noncoding
XLOC_097791//TCONS_00279080	noncoding	-1.12487	2048	210	0.7889	-0.106735	0.0151152	noncoding	noncoding	-0.0004096	noncoding
XLOC_132216//TCONS_00355392	noncoding	-1.10816	755	144	1.1358	-0.133377	0.0198823	noncoding	noncoding	-0.090112	noncoding
XLOC_033315//TCONS_00091208	noncoding	-0.818412	1945	186	0.5839	-0.205132	0.00325661	noncoding	noncoding	-0.0512	noncoding
XLOC_096278//TCONS_00272861	noncoding	-1.2517	534	135	0.657	-0.504054	0.000358413	noncoding	noncoding	-0.016384	noncoding
XLOC_124440//TCONS_00338879	noncoding	-0.808469	735	285	0.7054	-0.285051	0.0087849	noncoding	noncoding	-0.0274432	noncoding
XLOC_065573//TCONS_00199597	noncoding	-1.01521	2222	156	0.9013	-0.0796497	0.0142137	noncoding	noncoding	-0.0094208	noncoding
XLOC_090658//TCONS_00260935	noncoding	-1.08084	3896	177	0.5055	-0.252094	0.00150724	noncoding	noncoding	-0.0393216	noncoding
XLOC_050490//TCONS_00144159	noncoding	-0.914395	2881	276	0.7886	0.106935	0.108707	noncoding	noncoding	-0.067584	noncoding
XLOC_105844//TCONS_00298111	noncoding	-1.11586	1804	165	0.6551	-0.50199	0.000462422	noncoding	noncoding	-0.028672	noncoding
XLOC_013900//TCONS_00037549	noncoding	-1.0443	633	240	0.8158	0.0231206	0.0560056	noncoding	noncoding	-0.0638976	noncoding
XLOC_003493//TCONS_00016965	noncoding	-0.822704	598	204	0.7599	-0.0534336	0.0199799	noncoding	noncoding	-0.06144	noncoding
XLOC_000618//TCONS_00003111	noncoding	-1.16105	954	192	0.8006	-0.0462009	0.0204608	noncoding	noncoding	-0.049152	noncoding
XLOC_089961//TCONS_00258232	noncoding	-1.23401	1275	171	0.8315	-0.17717	0.00751931	noncoding	noncoding	-0.028672	noncoding
XLOC_111693//TCONS_00308974	noncoding	-0.926524	227	30	0.6116	-0.272193	0.000470213	noncoding	noncoding	-0.0004096	noncoding
XLOC_037140//TCONS_00099846	noncoding	-0.896776	410	141	0.601	-0.0886788	0.00499393	noncoding	noncoding	-0.012288	noncoding
XLOC_096788//TCONS_00275655	noncoding	-1.18147	248	93	0.9129	0.0659435	0.0218216	noncoding	noncoding	-0.111411	noncoding
XLOC_118805//TCONS_00326789	noncoding	-0.264936	9415	315	0.4704	-0.231182	0.00491139	noncoding	noncoding	-0.11264	noncoding
XLOC_097755//TCONS_00278945	noncoding	-1.21655	1962	240	0.6594	-0.326454	0.00331886	noncoding	noncoding	-0.0004096	noncoding
XLOC_063619//TCONS_00189199	noncoding	-1.29127	716	93	0.8932	-0.428978	0.000775831	noncoding	noncoding	-0.0057344	noncoding
XLOC_041651//TCONS_00112203	noncoding	-1.15431	1245	288	0.5806	-0.0479231	0.0278977	noncoding	noncoding	-0.0577536	noncoding
XLOC_002967//TCONS_00014270	noncoding	-1.20705	813	207	0.7152	-0.183854	0.00757724	noncoding	noncoding	-0.0016384	noncoding
XLOC_057825//TCONS_00166050	noncoding	-0.655571	5208	249	0.6425	-0.0131389	0.0221168	noncoding	noncoding	-0.0335872	noncoding
XLOC_097531//TCONS_00278213	noncoding	-1.09121	1906	201	0.7181	-0.00341962	0.0217571	noncoding	noncoding	-0.073728	noncoding
XLOC_105499//TCONS_00296583	noncoding	-0.901169	369	84	0.909	-0.392568	0.000960599	noncoding	noncoding	-0.008192	noncoding
XLOC_110786//TCONS_00304696	noncoding	-1.11127	1116	198	0.7373	-0.011789	0.0221999	noncoding	noncoding	-0.0610304	noncoding
XLOC_019133//TCONS_00048670	noncoding	-1.03164	443	96	0.5209	-0.149068	0.00160433	noncoding	noncoding	-0.147456	noncoding
XLOC_001783//TCONS_00008771	noncoding	-0.852685	915	267	0.5137	-0.256137	0.0047595	noncoding	noncoding	-0.012288	noncoding
XLOC_003047//TCONS_00014471	noncoding	-1.15512	264	48	0.999	-0.198555	0.00312215	noncoding	noncoding	-0.036864	noncoding
XLOC_132107//TCONS_00355100	noncoding	-1.07147	513	156	0.5932	-0.104699	0.00512298	noncoding	noncoding	-0.0524288	noncoding
XLOC_028485//TCONS_00083815	noncoding	-1.13416	2787	246	0.5808	-0.163854	0.00766468	noncoding	noncoding	-0.0016384	noncoding
XLOC_013116//TCONS_00034410	noncoding	-0.764432	523	201	0.6863	-0.0309315	0.0179262	noncoding	noncoding	-0.004096	noncoding
XLOC_097422//TCONS_00277809	noncoding	-1.12907	970	186	0.7129	-0.130257	0.00845138	noncoding	noncoding	-0.0032768	noncoding
XLOC_021261//TCONS_00059558	noncoding	-0.917542	433	156	0.948	0.0330927	0.037706	noncoding	noncoding	-0.016384	noncoding
XLOC_119174//TCONS_00328122	noncoding	-1.02214	710	108	0.7498	-0.0551992	0.00682064	noncoding	noncoding	-0.08192	noncoding
XLOC_051609//TCONS_00150586	noncoding	-1.26879	654	66	0.9286	-0.110756	0.00528977	noncoding	noncoding	-0.0745472	noncoding
XLOC_037209//TCONS_00100188	noncoding	-1.12237	3278	219	0.816	-0.238315	0.00711928	noncoding	noncoding	-0.0499712	noncoding
XLOC_080249//TCONS_00230012	noncoding	-0.633485	929	300	0.8531	0.0628579	0.140109	noncoding	noncoding	-0.0090112	noncoding
XLOC_082163//TCONS_00234316	noncoding	-0.834366	543	153	0.7374	-0.0199264	0.0135148	noncoding	noncoding	-0.0462848	noncoding
XLOC_064462//TCONS_00194386	noncoding	-1.04047	380	48	0.9793	-0.497093	0.000407067	noncoding	noncoding	-0.0495616	noncoding
XLOC_098016//TCONS_00280329	noncoding	-1.08315	760	210	0.9138	0.0452376	0.0628088	noncoding	noncoding	-0.148685	noncoding
XLOC_125137//TCONS_00342379	noncoding	-1.11597	211	57	0.6418	-0.488597	0.00016608	noncoding	noncoding	-0.0004096	noncoding
XLOC_103993//TCONS_00290733	noncoding	-1.08519	792	174	0.5984	-0.166322	0.00414484	noncoding	noncoding	-0.0004096	noncoding
XLOC_125277//TCONS_00342844	noncoding	-1.26299	377	69	0.6882	-0.227768	0.00121073	noncoding	noncoding	-0.02048	noncoding
XLOC_125648//TCONS_00344107	noncoding	-0.817035	677	186	0.4654	-0.217947	0.0022295	noncoding	noncoding	-0.08192	noncoding
XLOC_037638//TCONS_00102577	noncoding	-1.18639	246	60	0.7399	-0.0955634	0.00311206	noncoding	noncoding	-0.0147456	noncoding
XLOC_104459//TCONS_00292495	noncoding	-0.85063	2267	201	0.637	-0.425155	0.00104048	noncoding	noncoding	-0.036864	noncoding
XLOC_057461//TCONS_00163756	noncoding	-1.35398	570	159	0.7135	-0.0671554	0.00981428	noncoding	noncoding	-0.0004096	noncoding
XLOC_027859//TCONS_00080641	noncoding	-1.00807	302	99	0.5852	-0.176404	0.00170769	noncoding	noncoding	-0.0004096	noncoding
XLOC_032812//TCONS_00089359	noncoding	-1.16202	614	303	0.503	0.0938039	0.0654672	noncoding	noncoding	-0.0643072	noncoding
XLOC_090924//TCONS_00261846	noncoding	-1.19187	740	132	1.1434	-0.0460604	0.0314839	noncoding	noncoding	-0.0688128	noncoding
XLOC_057454//TCONS_00163746	noncoding	-1.00694	340	18	0.9999	-0.422329	0.000515583	noncoding	noncoding	-0.073728	noncoding
XLOC_077937//TCONS_00222452	noncoding	-0.779309	4576	315	1.0247	0.164712	0.34029	noncoding	noncoding	-0.0536576	noncoding
XLOC_036659//TCONS_00097338	noncoding	-1.08249	419	186	0.9441	-0.209684	0.0106712	noncoding	noncoding	-0.0282624	noncoding
XLOC_004686//TCONS_00022614	noncoding	-0.909146	1030	189	0.7152	-0.248579	0.00402927	noncoding	noncoding	-0.0188416	noncoding
XLOC_111388//TCONS_00307227	noncoding	-1.09947	1991	153	0.4906	-0.0225185	0.00564775	noncoding	noncoding	-0.077824	noncoding
XLOC_118567//TCONS_00325969	noncoding	-1.32789	221	75	0.6305	-0.0656519	0.00316668	noncoding	noncoding	-0.0004096	noncoding
XLOC_111226//TCONS_00306340	noncoding	-1.19252	588	126	0.765	-0.0954702	0.00671236	noncoding	noncoding	-0.0004096	noncoding
XLOC_041711//TCONS_00112525	noncoding	-0.83961	543	240	0.4372	-0.0445645	0.0114796	noncoding	noncoding	-0.0249856	noncoding
XLOC_083207//TCONS_00239799	noncoding	-1.22987	255	69	0.5539	-0.194073	0.00099935	noncoding	noncoding	-0.0004096	noncoding
XLOC_004536//TCONS_00021786	noncoding	-1.27017	597	126	0.4022	-0.242144	0.000819558	noncoding	noncoding	-0.0188416	noncoding
XLOC_050846//TCONS_00146643	noncoding	-1.01293	216	135	0.8868	-0.017697	0.018325	noncoding	noncoding	-0.012288	noncoding
XLOC_111602//TCONS_00308554	noncoding	-1.31711	257	147	0.9504	-0.0681686	0.0182146	noncoding	noncoding	-0.0946176	noncoding
XLOC_025764//TCONS_00069202	noncoding	-1.0215	209	108	0.6856	-0.0089072	0.00779374	noncoding	noncoding	-0.024576	noncoding
XLOC_041717//TCONS_00112540	noncoding	-1.10779	1033	93	0.9699	-0.190747	0.00465035	noncoding	noncoding	-0.0004096	noncoding
XLOC_124119//TCONS_00337948	noncoding	-0.887875	297	168	0.9354	0.192678	0.110324	noncoding	noncoding	-0.0208896	noncoding
XLOC_032763//TCONS_00089254	noncoding	-1.26997	776	213	0.7123	-0.0985028	0.0140156	noncoding	noncoding	-0.053248	noncoding
XLOC_096676//TCONS_00274976	noncoding	-0.981426	643	159	0.5166	-0.115007	0.00386056	noncoding	noncoding	-0.098304	noncoding
XLOC_132001//TCONS_00354786	noncoding	-1.04202	237	108	1.108	-0.446988	0.00163651	noncoding	noncoding	-0.0004096	noncoding
XLOC_055047//TCONS_00158165	noncoding	-1.01336	2117	180	0.8524	0.0464201	0.0357553	noncoding	noncoding	-0.069632	noncoding
XLOC_125253//TCONS_00342753	noncoding	-1.02674	3855	186	0.5419	-0.248145	0.00191574	noncoding	noncoding	-0.045056	noncoding
XLOC_091414//TCONS_00264066	noncoding	-1.24219	209	60	0.3988	-0.197986	0.000544515	noncoding	noncoding	-0.0004096	noncoding
XLOC_082293//TCONS_00235232	noncoding	-1.31231	703	156	0.7173	-0.181567	0.00450515	noncoding	noncoding	-0.0004096	noncoding
XLOC_066604//TCONS_00204450	noncoding	-0.661587	296	288	0.7074	0.0473181	0.0782713	noncoding	noncoding	-0.0446464	noncoding
XLOC_103076//TCONS_00286973	noncoding	-1.37609	206	21	1.0016	-0.332535	0.000976144	noncoding	noncoding	-0.0299008	noncoding
XLOC_014159//TCONS_00038550	noncoding	-1.04768	2882	201	0.9567	0.00313787	0.0442723	noncoding	noncoding	-0.065536	noncoding
XLOC_050092//TCONS_00141763	noncoding	-0.9602	374	180	0.7797	0.0751008	0.0381302	noncoding	noncoding	-0.057344	noncoding
XLOC_083832//TCONS_00243126	noncoding	-1.06025	208	9	0.6248	-1.663	4.02148e-08	noncoding	noncoding	-0.0004096	noncoding
XLOC_096927//TCONS_00276090	noncoding	-1.11638	6292	282	0.774	-0.0900336	0.0267889	noncoding	noncoding	-0.0319488	noncoding
XLOC_080052//TCONS_00229000	noncoding	-1.20944	224	60	0.6235	0.0553235	0.00583796	noncoding	noncoding	-0.0004096	noncoding
XLOC_020807//TCONS_00057520	noncoding	-1.06383	215	114	0.9803	0.141478	0.054	noncoding	noncoding	-0.049152	noncoding
XLOC_098066//TCONS_00280583	noncoding	-1.17119	229	75	0.5198	-0.209096	0.000869013	noncoding	noncoding	-0.0004096	noncoding
XLOC_132752//TCONS_00357312	noncoding	-1.09796	1057	141	0.6337	0.0427327	0.0125745	noncoding	noncoding	-0.012288	noncoding
XLOC_096525//TCONS_00274312	noncoding	-1.11543	798	144	0.9536	-0.130873	0.0114712	noncoding	noncoding	-0.036864	noncoding
XLOC_055537//TCONS_00160067	noncoding	-0.956018	215	105	0.7243	-0.221807	0.0021005	noncoding	noncoding	-0.0643072	noncoding
XLOC_013766//TCONS_00036962	noncoding	-1.07902	207	90	0.6869	-0.231289	0.00149329	noncoding	noncoding	-0.008192	noncoding
XLOC_063668//TCONS_00189581	noncoding	-1.03682	4032	294	0.6134	-0.171031	0.0125547	noncoding	noncoding	-0.06144	noncoding
XLOC_112972//TCONS_00314584	noncoding	-1.04756	3529	243	0.5046	-0.0210607	0.0142372	noncoding	noncoding	-0.016384	noncoding
XLOC_064761//TCONS_00195798	noncoding	-1.09747	243	84	0.9005	-0.0493847	0.0090115	noncoding	noncoding	-0.0004096	noncoding
XLOC_112930//TCONS_00314347	noncoding	-1.30157	313	90	0.9639	-0.0351648	0.0127865	noncoding	noncoding	-0.0004096	noncoding
XLOC_104432//TCONS_00292371	noncoding	-0.932549	1607	114	0.8626	-0.1478	0.00533811	noncoding	noncoding	-0.233472	noncoding
XLOC_014599//TCONS_00040290	noncoding	-0.969392	1580	174	0.6365	-0.111514	0.00638113	noncoding	noncoding	-0.057344	noncoding
XLOC_028103//TCONS_00081805	noncoding	-0.735164	262	117	1.228	-0.183433	0.0147649	noncoding	noncoding	-0.02048	noncoding
XLOC_032357//TCONS_00087910	noncoding	-0.992191	546	162	0.4649	-0.009261	0.00683387	noncoding	noncoding	-0.0258048	noncoding
XLOC_091298//TCONS_00263718	noncoding	-1.01619	450	141	0.7532	0.00186596	0.0144724	noncoding	noncoding	-0.057344	noncoding
XLOC_027224//TCONS_00077096	noncoding	-1.03671	583	147	0.6617	-0.307865	0.00150627	noncoding	noncoding	-0.094208	noncoding
XLOC_014599//TCONS_00040281	noncoding	-0.781095	1265	255	0.8916	0.114928	0.135105	noncoding	noncoding	-0.0094208	noncoding
XLOC_091028//TCONS_00262393	noncoding	-1.23407	617	102	0.8522	-0.20163	0.00338421	noncoding	noncoding	-0.0053248	noncoding
XLOC_003842//TCONS_00018530	noncoding	-1.05842	240	111	0.5216	-0.169775	0.00166966	noncoding	noncoding	-0.0004096	noncoding
XLOC_044747//TCONS_00121209	noncoding	-1.13143	518	210	0.6556	-0.14174	0.00871583	noncoding	noncoding	-0.0970752	noncoding
XLOC_103673//TCONS_00289701	noncoding	-1.11692	320	81	0.9752	-0.0904959	0.00837543	noncoding	noncoding	-0.028672	noncoding
XLOC_096525//TCONS_00274319	noncoding	-0.928809	370	207	0.5767	-0.176106	0.00531386	noncoding	noncoding	-0.0004096	noncoding
XLOC_000157//TCONS_00000829	noncoding	-1.00239	223	60	0.6315	-0.139858	0.00165715	noncoding	noncoding	-0.0495616	noncoding
XLOC_055136//TCONS_00158491	noncoding	-1.20181	243	93	0.4231	-0.248959	0.000598467	noncoding	noncoding	-0.0004096	noncoding
XLOC_063474//TCONS_00188553	noncoding	-1.34524	1031	171	0.8159	-0.290814	0.0034454	noncoding	noncoding	-0.139264	noncoding
XLOC_111826//TCONS_00309648	noncoding	-0.888447	734	270	0.5156	-0.151763	0.0099093	noncoding	noncoding	-0.0401408	noncoding
XLOC_111863//TCONS_00309818	noncoding	-0.994636	2197	162	0.8715	-0.0703879	0.0146968	noncoding	noncoding	-0.004096	noncoding
XLOC_080042//TCONS_00228966	noncoding	-0.911526	637	129	0.818	0.0267692	0.0180924	noncoding	noncoding	-0.0376832	noncoding
XLOC_124162//TCONS_00338136	noncoding	-0.793123	659	198	0.7452	-0.170893	0.00830033	noncoding	noncoding	-0.159744	noncoding
XLOC_064891//TCONS_00196385	noncoding	-1.09379	2229	306	0.5576	-0.271693	0.00692444	noncoding	noncoding	-0.0335872	noncoding
XLOC_060060//TCONS_00180186	noncoding	-0.549598	1644	309	0.5637	-0.17272	0.0144122	noncoding	noncoding	-0.0524288	noncoding
XLOC_125173//TCONS_00342498	noncoding	-1.29513	296	102	1.0728	0.0630035	0.0382205	noncoding	noncoding	-0.012288	noncoding
XLOC_113509//TCONS_00317322	noncoding	-0.949129	247	123	0.9935	-0.0597499	0.0170397	noncoding	noncoding	-0.0167936	noncoding
XLOC_090091//TCONS_00258661	noncoding	-0.954227	364	129	0.4824	0.0239316	0.00636469	noncoding	noncoding	-0.0917504	noncoding
XLOC_063021//TCONS_00186556	noncoding	-0.891694	1968	162	0.9908	0.146158	0.0841808	noncoding	noncoding	-0.0466944	noncoding
XLOC_004000//TCONS_00019160	noncoding	-1.15632	200	144	0.854	0.0270365	0.0243536	noncoding	noncoding	-0.0004096	noncoding
XLOC_057507//TCONS_00163986	noncoding	-1.04107	351	150	0.9384	0.10398	0.0540888	noncoding	noncoding	-0.114688	noncoding
XLOC_098278//TCONS_00281529	noncoding	-1.00416	264	240	0.7444	0.108817	0.078653	noncoding	noncoding	-0.016384	noncoding
XLOC_097791//TCONS_00279083	noncoding	-1.03873	1825	231	0.5815	-0.208769	0.0051605	noncoding	noncoding	-0.032768	noncoding
XLOC_063714//TCONS_00189775	noncoding	-0.631809	523	321	0.8322	0.0197729	0.128665	noncoding	noncoding	-0.0008192	noncoding
XLOC_027032//TCONS_00076121	noncoding	-0.812506	569	159	0.9954	0.355157	0.280904	noncoding	noncoding	-0.101171	noncoding
XLOC_028287//TCONS_00082935	noncoding	-1.00111	2109	453	0.5042	-0.0641533	0.102785	noncoding	noncoding	-0.141722	noncoding
XLOC_120029//TCONS_00331856	noncoding	-1.20579	4986	228	0.4566	-0.226911	0.00247725	noncoding	noncoding	-0.016384	noncoding
XLOC_131627//TCONS_00353602	noncoding	-0.979558	1008	141	0.7575	-0.310983	0.00182041	noncoding	noncoding	-0.0106496	noncoding
XLOC_042771//TCONS_00117740	noncoding	-1.29952	5549	327	0.9495	-0.15035	0.0517695	noncoding	noncoding	-0.026624	noncoding
XLOC_014640//TCONS_00040476	noncoding	-1.03915	637	198	0.9044	-0.125271	0.0183361	noncoding	noncoding	-0.0950272	noncoding
XLOC_124997//TCONS_00341631	noncoding	-0.925507	1546	324	0.6758	0.0244077	0.0829216	noncoding	noncoding	-0.0241664	noncoding
XLOC_027972//TCONS_00081150	noncoding	-1.24752	678	132	0.7643	0.0115623	0.0142987	noncoding	noncoding	-0.086016	noncoding
XLOC_036547//TCONS_00096664	noncoding	-1.03969	631	144	0.8778	0.0819646	0.0362933	noncoding	noncoding	-0.0118784	noncoding
XLOC_032958//TCONS_00089970	noncoding	-1.01771	890	204	0.7591	0.0584748	0.0401476	noncoding	noncoding	-0.0331776	noncoding
XLOC_125196//TCONS_00342614	noncoding	-1.07798	2241	402	0.5288	-0.000464431	0.0972404	noncoding	noncoding	-0.0311296	noncoding
XLOC_000618//TCONS_00003109	noncoding	-1.01709	230	69	0.7916	-0.0344904	0.00602733	noncoding	noncoding	-0.0004096	noncoding
XLOC_026860//TCONS_00075078	noncoding	-0.960744	471	165	0.6442	-0.292322	0.00193143	noncoding	noncoding	-0.12288	noncoding
XLOC_104737//TCONS_00293547	noncoding	-1.2888	294	66	0.922	-0.241531	0.0022401	noncoding	noncoding	-0.012288	noncoding
XLOC_120029//TCONS_00331860	noncoding	-1.21194	2037	201	0.623	0.0784058	0.027323	noncoding	noncoding	-0.016384	noncoding
XLOC_055191//TCONS_00158717	noncoding	-1.14553	306	213	1.0191	-0.0384191	0.0539477	noncoding	noncoding	-0.032768	noncoding
XLOC_131634//TCONS_00353617	noncoding	-1.26098	237	171	0.905	-0.110271	0.0155645	noncoding	noncoding	-0.0512	noncoding
XLOC_124460//TCONS_00338967	noncoding	-1.39343	1253	90	0.8077	-0.755722	6.43067e-05	noncoding	noncoding	-0.0331776	noncoding
XLOC_013059//TCONS_00034181	noncoding	-0.99599	701	72	0.596	-0.727412	3.39321e-05	noncoding	noncoding	-0.0004096	noncoding
XLOC_084822//TCONS_00248700	noncoding	-1.38296	279	36	0.7204	-0.00577505	0.00407305	noncoding	noncoding	-0.101171	noncoding
XLOC_119627//TCONS_00330069	noncoding	-0.966057	350	99	0.9242	0.0330702	0.0193475	noncoding	noncoding	-0.0004096	noncoding
XLOC_057733//TCONS_00165354	noncoding	-1.16452	2377	234	0.6218	-0.0109519	0.0212497	noncoding	noncoding	-0.0585728	noncoding
XLOC_098253//TCONS_00281231	noncoding	-0.959867	211	99	1.0365	0.192376	0.0749818	noncoding	noncoding	-0.0610304	noncoding
XLOC_002179//TCONS_00010534	noncoding	-1.07939	219	78	1.2019	-0.176991	0.00938563	noncoding	noncoding	-0.0004096	noncoding
XLOC_036421//TCONS_00096212	noncoding	-1.13676	204	93	0.8033	-0.00481477	0.00983763	noncoding	noncoding	-0.0004096	noncoding
XLOC_033495//TCONS_00091724	noncoding	-1.19369	3576	216	0.5956	-0.142028	0.00639967	noncoding	noncoding	-0.032768	noncoding
XLOC_133611//TCONS_00359941	noncoding	-1.03267	792	162	0.6027	-0.041107	0.00839871	noncoding	noncoding	-0.0458752	noncoding
XLOC_028472//TCONS_00083685	noncoding	-0.944243	512	150	0.6147	0.0847828	0.0177215	noncoding	noncoding	-0.022528	noncoding
XLOC_001432//TCONS_00007103	noncoding	-1.0997	257	93	0.5501	-0.204317	0.00119595	noncoding	noncoding	-0.0004096	noncoding
XLOC_026250//TCONS_00072016	noncoding	-0.966013	1023	222	0.6541	0.0171305	0.0268424	noncoding	noncoding	-0.0786432	noncoding
XLOC_033306//TCONS_00091173	noncoding	-1.10822	908	174	0.6049	-0.584228	0.000267116	noncoding	noncoding	-0.0004096	noncoding
XLOC_131497//TCONS_00353162	noncoding	-1.02728	223	129	0.737	0.0985974	0.022997	noncoding	noncoding	-0.032768	noncoding
XLOC_019691//TCONS_00051586	noncoding	-1.07386	212	162	1.0602	-0.144009	0.0183792	noncoding	noncoding	-0.024576	noncoding
XLOC_097629//TCONS_00278546	noncoding	-1.19084	391	99	0.8486	-0.0703401	0.00777963	noncoding	noncoding	-0.012288	noncoding
XLOC_060138//TCONS_00180635	noncoding	-0.776923	230	141	0.8471	0.0882163	0.0341442	noncoding	noncoding	-0.134349	noncoding
XLOC_045721//TCONS_00126545	noncoding	-0.778319	514	123	0.6146	0.0951483	0.0142168	noncoding	noncoding	-0.0303104	noncoding
XLOC_132470//TCONS_00356399	noncoding	-1.28291	234	0	0	0	0.000300097	noncoding	noncoding	-0.0004096	noncoding
XLOC_113463//TCONS_00317175	noncoding	-1.18862	204	63	0.7225	-0.140402	0.0022714	noncoding	noncoding	-0.0004096	noncoding
XLOC_002592//TCONS_00012436	noncoding	-1.03523	384	96	0.6263	0.0321311	0.00737438	noncoding	noncoding	-0.0376832	noncoding
XLOC_037732//TCONS_00102901	noncoding	-1.09776	282	27	0.7513	-0.265537	0.000735115	noncoding	noncoding	-0.0851968	noncoding
XLOC_083738//TCONS_00242673	noncoding	-0.911678	389	162	0.8038	-0.213537	0.00520257	noncoding	noncoding	-0.12288	noncoding
XLOC_125802//TCONS_00344687	noncoding	-0.90944	881	183	0.9519	0.193184	0.129483	noncoding	noncoding	-0.0974848	noncoding
XLOC_042348//TCONS_00115390	noncoding	-0.713557	435	243	0.524	-0.0732376	0.012955	noncoding	noncoding	-0.0315392	noncoding
XLOC_084467//TCONS_00247147	noncoding	-1.02839	232	93	1.2093	-0.00202178	0.0349156	noncoding	noncoding	-0.0094208	noncoding
XLOC_126276//TCONS_00346880	noncoding	-1.13054	200	0	0	0	0.000300717	noncoding	noncoding	-0.0004096	noncoding
XLOC_074285//TCONS_00214077	noncoding	-0.998173	220	192	0.8747	0.0192955	0.040748	noncoding	noncoding	-0.004096	noncoding
XLOC_131155//TCONS_00352099	noncoding	-0.906806	243	219	0.6672	-0.0548825	0.0178115	noncoding	noncoding	-0.0913408	noncoding
XLOC_131686//TCONS_00353770	noncoding	-1.10307	617	198	0.7445	0.117875	0.0533426	noncoding	noncoding	-0.0548864	noncoding
XLOC_014604//TCONS_00040309	noncoding	-1.00563	344	75	0.6699	-0.0573809	0.00375477	noncoding	noncoding	-0.0004096	noncoding
XLOC_014716//TCONS_00040765	noncoding	-1.17491	3311	171	1.2856	0.0072187	0.0861024	noncoding	noncoding	-0.0446464	noncoding
XLOC_019085//TCONS_00048492	noncoding	-1.15387	897	186	0.9518	0.216031	0.151416	noncoding	noncoding	-0.0339968	noncoding
XLOC_096109//TCONS_00272080	noncoding	-1.22672	7881	231	0.7279	-0.12604	0.0097271	noncoding	noncoding	-0.045056	noncoding
XLOC_014159//TCONS_00038546	noncoding	-0.944997	7918	264	0.5675	-0.224756	0.00438896	noncoding	noncoding	-0.0192512	noncoding
XLOC_058825//TCONS_00172231	noncoding	-1.08258	2738	285	0.5836	-0.173177	0.011079	noncoding	noncoding	-0.0372736	noncoding
XLOC_050250//TCONS_00142519	noncoding	-1.39442	327	114	0.908	-0.182878	0.00527878	noncoding	noncoding	-0.0438272	noncoding
XLOC_124890//TCONS_00340972	noncoding	-1.06053	254	147	0.6504	0.111563	0.0231376	noncoding	noncoding	-0.0262144	noncoding
XLOC_113025//TCONS_00314840	noncoding	-1.04444	1766	216	0.4936	-0.371752	0.00114362	noncoding	noncoding	-0.106496	noncoding
XLOC_105276//TCONS_00295982	noncoding	-0.707626	482	273	0.6033	0.0199025	0.0411849	noncoding	noncoding	-0.0253952	noncoding
XLOC_124581//TCONS_00339450	noncoding	-1.0793	289	36	1.0812	-0.343791	0.00136122	noncoding	noncoding	-0.0004096	noncoding
XLOC_133112//TCONS_00358544	noncoding	-1.10141	1740	216	0.4881	-0.155614	0.00467394	noncoding	noncoding	-0.106496	noncoding
XLOC_036788//TCONS_00098193	noncoding	-0.710096	519	207	1.02	0.0537188	0.0885941	noncoding	noncoding	-0.067584	noncoding
XLOC_013022//TCONS_00034050	noncoding	-1.02917	279	108	0.6714	0.0715781	0.0125665	noncoding	noncoding	-0.065536	noncoding
XLOC_118349//TCONS_00325074	noncoding	-0.998496	1762	306	0.5658	0.0632772	0.0629731	noncoding	noncoding	-0.0454656	noncoding
XLOC_065836//TCONS_00200424	noncoding	-0.914838	1575	291	0.6012	-0.14596	0.0159679	noncoding	noncoding	-0.036864	noncoding
XLOC_025457//TCONS_00067593	noncoding	-1.03725	2377	219	0.6205	-0.271739	0.00327542	noncoding	noncoding	-0.012288	noncoding
XLOC_125730//TCONS_00344383	noncoding	-1.03632	2337	207	0.8685	0.0907127	0.0645816	noncoding	noncoding	-0.0929792	noncoding
XLOC_032785//TCONS_00089291	noncoding	-1.30526	3198	207	0.5295	-0.190603	0.00351276	noncoding	noncoding	-0.08192	noncoding
XLOC_077935//TCONS_00222446	noncoding	-1.21147	2343	159	0.7325	-0.246884	0.00287548	noncoding	noncoding	-0.006144	noncoding
XLOC_097423//TCONS_00277810	noncoding	-0.962525	604	126	0.6954	0.0573384	0.0146608	noncoding	noncoding	-0.0004096	noncoding
XLOC_013885//TCONS_00037485	noncoding	-1.002	1541	186	0.7603	-0.140204	0.00886839	noncoding	noncoding	-0.0094208	noncoding
XLOC_032777//TCONS_00089271	noncoding	-1.07234	477	126	1.1248	0.132738	0.086818	noncoding	noncoding	-0.0598016	noncoding
XLOC_132372//TCONS_00355896	noncoding	-0.975155	2488	225	0.8573	-0.305556	0.00582846	noncoding	noncoding	-0.0188416	noncoding
XLOC_033510//TCONS_00091755	noncoding	-1.03567	9430	234	0.797	-0.210129	0.00654316	noncoding	noncoding	-0.172032	noncoding
XLOC_096302//TCONS_00272970	noncoding	-1.4193	217	36	0.8365	-0.300109	0.00084607	noncoding	noncoding	-0.0004096	noncoding
XLOC_097335//TCONS_00277475	noncoding	-0.987524	506	153	0.9515	-0.222985	0.00699104	noncoding	noncoding	-0.0004096	noncoding
XLOC_028118//TCONS_00081848	noncoding	-1.01083	1168	210	0.7934	-0.256394	0.0060757	noncoding	noncoding	-0.012288	noncoding
XLOC_133473//TCONS_00359534	noncoding	-1.13916	10471	231	0.6062	-0.220836	0.00305296	noncoding	noncoding	-0.0262144	noncoding
XLOC_131669//TCONS_00353747	noncoding	-0.882642	486	192	0.7383	0.152458	0.0615566	noncoding	noncoding	-0.100762	noncoding
XLOC_041950//TCONS_00113197	noncoding	-1.0891	1063	186	0.842	-0.113411	0.014012	noncoding	noncoding	-0.0069632	noncoding
XLOC_037178//TCONS_00100080	noncoding	-0.88702	492	105	0.7898	0.0124801	0.0118018	noncoding	noncoding	-0.0004096	noncoding
XLOC_058927//TCONS_00172893	noncoding	-1.18678	2808	258	0.7384	-0.0104602	0.0381614	noncoding	noncoding	-0.036864	noncoding
XLOC_089173//TCONS_00255160	noncoding	-0.486353	489	306	0.7215	-0.0620813	0.0492107	noncoding	noncoding	-0.149914	noncoding
XLOC_026471//TCONS_00072969	noncoding	-1.01822	4925	318	0.5664	0.0647119	0.0600325	noncoding	noncoding	-0.0499712	noncoding
XLOC_112994//TCONS_00314636	noncoding	-1.17884	1915	339	0.4899	-0.271338	0.00816043	noncoding	noncoding	-0.0258048	noncoding
XLOC_000999//TCONS_00005130	noncoding	-1.10714	403	102	1.0222	-0.194136	0.00612861	noncoding	noncoding	-0.0004096	noncoding
XLOC_046871//TCONS_00132767	noncoding	-1.10009	5668	264	0.6911	-0.331108	0.0036788	noncoding	noncoding	-0.047104	noncoding
XLOC_013900//TCONS_00037550	noncoding	-1.20955	548	222	0.8934	0.051256	0.0701401	noncoding	noncoding	-0.0724992	noncoding
XLOC_095987//TCONS_00271635	noncoding	-1.0471	525	96	1.2471	-0.247793	0.00809351	noncoding	noncoding	-0.0004096	noncoding
XLOC_014598//TCONS_00040274	noncoding	-0.993641	301	117	1.0245	-0.19148	0.00742456	noncoding	noncoding	-0.123699	noncoding
XLOC_111262//TCONS_00306498	noncoding	-1.09657	675	81	0.6963	0.0894229	0.0111624	noncoding	noncoding	-0.0729088	noncoding
XLOC_083014//TCONS_00238795	noncoding	-1.1348	275	0	0	0	0.000299351	noncoding	noncoding	-0.0741376	noncoding
XLOC_041416//TCONS_00110942	noncoding	-1.17523	1222	174	0.8442	-0.113203	0.0123114	noncoding	noncoding	-0.016384	noncoding
XLOC_119150//TCONS_00328057	noncoding	-1.2147	1168	264	0.6919	-0.0953766	0.0225474	noncoding	noncoding	-0.073728	noncoding
XLOC_125252//TCONS_00342746	noncoding	-1.04006	1851	318	0.8171	-0.12638	0.0457254	noncoding	noncoding	-0.049152	noncoding
XLOC_096516//TCONS_00274293	noncoding	-1.05375	573	237	0.7448	-0.295895	0.00558083	noncoding	noncoding	-0.04096	noncoding
XLOC_055079//TCONS_00158309	noncoding	-1.09616	309	36	0.8901	-0.127794	0.0030991	noncoding	noncoding	-0.0303104	noncoding
XLOC_064029//TCONS_00191634	noncoding	-1.12209	645	117	0.6849	-0.155051	0.00319526	noncoding	noncoding	-0.0004096	noncoding
XLOC_112383//TCONS_00312036	noncoding	-1.05292	398	156	0.5768	-0.150201	0.00363374	noncoding	noncoding	-0.0004096	noncoding
XLOC_000067//TCONS_00000325	noncoding	-1.09085	3734	234	0.8337	-0.101027	0.0210154	noncoding	noncoding	-0.022528	noncoding
XLOC_041014//TCONS_00108718	noncoding	-0.916343	794	303	0.5951	0.0024245	0.0481823	noncoding	noncoding	-0.0397312	noncoding
XLOC_080297//TCONS_00230288	noncoding	-0.771926	497	150	0.697	0.0408475	0.0171968	noncoding	noncoding	-0.145818	noncoding
XLOC_111223//TCONS_00306323	noncoding	-1.02634	364	120	0.5283	-0.0368807	0.00447304	noncoding	noncoding	-0.063488	noncoding
XLOC_096029//TCONS_00271772	noncoding	-1.1024	814	168	0.8876	-0.211669	0.00711297	noncoding	noncoding	-0.114688	noncoding
XLOC_124695//TCONS_00339878	noncoding	-1.26904	365	42	0.8022	0.280172	0.0357544	noncoding	noncoding	-0.0004096	noncoding
XLOC_004504//TCONS_00021522	noncoding	-1.03599	3065	306	0.7012	0.0103535	0.0627892	noncoding	noncoding	-0.012288	noncoding
XLOC_105844//TCONS_00298118	noncoding	-0.9296	994	213	0.6038	-0.224536	0.00432187	noncoding	noncoding	-0.028672	noncoding
XLOC_111639//TCONS_00308715	noncoding	-0.927667	420	234	0.9109	0.102736	0.113835	noncoding	noncoding	-0.0294912	noncoding
XLOC_064185//TCONS_00192338	noncoding	-0.88358	203	141	0.6228	-0.142719	0.00379504	noncoding	noncoding	-0.036864	noncoding
XLOC_105751//TCONS_00297698	noncoding	-1.26192	1396	192	0.5429	0.00275549	0.0123478	noncoding	noncoding	-0.012288	noncoding
XLOC_124411//TCONS_00338748	noncoding	-1.20748	1961	111	0.7648	0.0337623	0.012249	noncoding	noncoding	-0.401408	noncoding
XLOC_111388//TCONS_00307228	noncoding	-1.12575	1265	153	0.4906	-0.0225185	0.00590078	noncoding	noncoding	-0.004096	noncoding
XLOC_037584//TCONS_00102286	noncoding	-1.14365	344	114	0.7194	0.0348378	0.0121895	noncoding	noncoding	-0.118784	noncoding
XLOC_118445//TCONS_00325393	noncoding	-1.21722	1522	171	0.5908	-0.178083	0.00347032	noncoding	noncoding	-0.016384	noncoding
XLOC_124464//TCONS_00338974	noncoding	-0.990787	1046	243	0.9092	0.00903691	0.0680625	noncoding	noncoding	-0.0016384	noncoding
XLOC_077623//TCONS_00220925	noncoding	-1.10418	1150	144	0.7917	-0.282633	0.00250134	noncoding	noncoding	-0.0765952	noncoding
XLOC_089273//TCONS_00255556	noncoding	-1.11924	207	63	0.9462	0.0391383	0.0148177	noncoding	noncoding	-0.0004096	noncoding
XLOC_090325//TCONS_00259611	noncoding	-1.07486	1053	135	0.4505	-0.0655472	0.00327363	noncoding	noncoding	-0.049152	noncoding
XLOC_066418//TCONS_00203609	noncoding	-1.08746	1425	234	0.4843	-0.18878	0.00459468	noncoding	noncoding	-0.057344	noncoding
XLOC_096525//TCONS_00274317	noncoding	-1.13635	558	147	0.8772	-0.16673	0.00749377	noncoding	noncoding	-0.0004096	noncoding
XLOC_019677//TCONS_00051479	noncoding	-0.818794	271	0	0	0	0.000299424	noncoding	noncoding	-0.172442	noncoding
XLOC_113087//TCONS_00315179	noncoding	-1.06542	2577	186	1.0673	0.0915938	0.0924362	noncoding	noncoding	-0.016384	noncoding
XLOC_003112//TCONS_00014856	noncoding	-0.959742	204	135	0.8574	-0.0345249	0.0150125	noncoding	noncoding	-0.0004096	noncoding
XLOC_083208//TCONS_00239802	noncoding	-1.24775	520	99	0.7286	-0.0832405	0.00487632	noncoding	noncoding	-0.028672	noncoding
XLOC_082328//TCONS_00235409	noncoding	-1.18945	209	93	0.851	-0.183459	0.00353474	noncoding	noncoding	-0.0004096	noncoding
XLOC_040869//TCONS_00108158	noncoding	-1.38689	392	84	1.1281	-0.449408	0.00131149	noncoding	noncoding	-0.053248	noncoding
XLOC_090204//TCONS_00259198	noncoding	-0.801735	418	222	0.5414	-0.126968	0.00769598	noncoding	noncoding	-0.0004096	noncoding
XLOC_055047//TCONS_00158169	noncoding	-0.537114	595	297	0.7126	0.05712	0.0906384	noncoding	noncoding	-0.036864	noncoding
XLOC_079805//TCONS_00227858	noncoding	-0.996198	2220	264	0.6402	-0.019192	0.0295223	noncoding	noncoding	-0.004096	noncoding
XLOC_119174//TCONS_00328120	noncoding	-1.11439	1785	171	0.9164	-0.0240092	0.0256878	noncoding	noncoding	-0.012288	noncoding
XLOC_066368//TCONS_00203307	noncoding	-0.785231	281	165	0.8362	-0.0401422	0.0185645	noncoding	noncoding	-0.0815104	noncoding
XLOC_025965//TCONS_00070161	noncoding	-1.0928	2470	207	0.6595	-0.287986	0.00290577	noncoding	noncoding	-0.0139264	noncoding
XLOC_047039//TCONS_00133577	noncoding	-1.06145	353	132	0.712	0.0106478	0.0123239	noncoding	noncoding	-0.004096	noncoding
XLOC_119537//TCONS_00329754	noncoding	-1.07305	295	117	0.8757	-0.0757078	0.00996867	noncoding	noncoding	-0.0004096	noncoding
XLOC_014599//TCONS_00040289	noncoding	-0.940341	1227	183	0.9081	-0.0303233	0.0281991	noncoding	noncoding	-0.057344	noncoding
XLOC_077622//TCONS_00220923	noncoding	-1.08706	261	66	0.8263	-0.11883	0.00373024	noncoding	noncoding	-0.0004096	noncoding
XLOC_074488//TCONS_00214903	noncoding	-0.902983	2742	288	0.9151	0.186998	0.261194	noncoding	noncoding	-0.067584	noncoding
XLOC_049452//TCONS_00138179	noncoding	-1.00039	449	264	0.6926	0.0178282	0.0485198	noncoding	noncoding	-0.155648	noncoding
XLOC_051462//TCONS_00149901	noncoding	-1.1787	2939	270	0.4943	-0.266319	0.00382835	noncoding	noncoding	-0.028672	noncoding
XLOC_051925//TCONS_00152612	noncoding	-0.97448	235	132	0.811	-0.129047	0.0067736	noncoding	noncoding	-0.278528	noncoding
XLOC_084823//TCONS_00248702	noncoding	-0.952018	1182	138	0.7794	-0.117654	0.0066622	noncoding	noncoding	-0.315392	noncoding
XLOC_036880//TCONS_00098624	noncoding	-1.1103	220	54	0.8052	-0.360846	0.000623841	noncoding	noncoding	-0.185549	noncoding
XLOC_013147//TCONS_00034518	noncoding	-1.07768	2148	420	0.5321	0.0497106	0.156254	noncoding	noncoding	-0.0135168	noncoding
XLOC_096104//TCONS_00272070	noncoding	-0.96849	1211	237	0.4808	-0.163304	0.00562097	noncoding	noncoding	-0.065536	noncoding
XLOC_014791//TCONS_00041119	noncoding	-1.0237	941	186	0.8379	-0.217467	0.00705994	noncoding	noncoding	-0.032768	noncoding
XLOC_044870//TCONS_00121814	noncoding	-0.743392	401	159	0.8994	-0.0425077	0.0206946	noncoding	noncoding	-0.04096	noncoding
XLOC_014595//TCONS_00040256	noncoding	-0.649229	755	339	0.488	-0.100793	0.0263448	noncoding	noncoding	-0.004096	noncoding
XLOC_073853//TCONS_00212109	noncoding	-0.890547	3773	285	0.841	0.121299	0.14168	noncoding	noncoding	-0.0499712	noncoding
XLOC_124045//TCONS_00337637	noncoding	-1.11788	2101	168	0.7792	-0.268724	0.00322327	noncoding	noncoding	-0.0004096	noncoding
XLOC_032408//TCONS_00088029	noncoding	-1.02974	3061	279	0.7222	0.0946097	0.0852922	noncoding	noncoding	-0.0581632	noncoding
XLOC_106014//TCONS_00298867	noncoding	-1.05295	2362	294	0.5604	-0.315805	0.00455933	noncoding	noncoding	-0.0196608	noncoding
XLOC_055664//TCONS_00160803	noncoding	-0.941472	488	216	0.4637	-0.208824	0.00329178	noncoding	noncoding	-0.0364544	noncoding
XLOC_050249//TCONS_00142518	noncoding	-1.16603	561	69	0.9425	-0.102894	0.00604165	noncoding	noncoding	-0.077824	noncoding
XLOC_014599//TCONS_00040297	noncoding	-1.2899	1711	168	0.4986	0.0427115	0.0106042	noncoding	noncoding	-0.090112	noncoding
XLOC_049072//TCONS_00136044	noncoding	-1.13846	570	162	0.7359	0.0276236	0.0201249	noncoding	noncoding	-0.0090112	noncoding
XLOC_001054//TCONS_00005428	noncoding	-0.855164	329	159	0.7803	0.0541261	0.0268889	noncoding	noncoding	-0.014336	noncoding
XLOC_105058//TCONS_00295100	noncoding	-0.973031	360	162	0.854	0.101105	0.0466863	noncoding	noncoding	-0.028672	noncoding
XLOC_125284//TCONS_00342855	noncoding	-1.22965	425	111	0.6974	-0.59968	0.000168103	noncoding	noncoding	-0.14336	noncoding
XLOC_090490//TCONS_00260317	noncoding	-1.20267	384	138	0.7499	0.0952825	0.0255073	noncoding	noncoding	-0.149504	noncoding
XLOC_097422//TCONS_00277808	noncoding	-1.13104	346	72	0.6627	-0.207063	0.0013258	noncoding	noncoding	-0.0208896	noncoding
XLOC_097791//TCONS_00279084	noncoding	-1.38951	659	69	0.7113	-0.433138	0.000330094	noncoding	noncoding	-0.0004096	noncoding
XLOC_124404//TCONS_00338738	noncoding	-0.859094	1784	228	0.3663	-0.222618	0.00233111	noncoding	noncoding	-0.121242	noncoding
XLOC_096946//TCONS_00276128	noncoding	-1.16326	481	66	1.109	-0.225193	0.00442993	noncoding	noncoding	-0.149094	noncoding
XLOC_045705//TCONS_00126445	noncoding	-1.07422	224	186	1.1494	-0.168986	0.0264966	noncoding	noncoding	-0.0233472	noncoding
XLOC_004504//TCONS_00021523	noncoding	-1.08512	2211	288	0.674	-0.128144	0.0209229	noncoding	noncoding	-0.012288	noncoding
XLOC_027228//TCONS_00077100	noncoding	-0.974866	1978	192	0.8541	-0.156168	0.0111104	noncoding	noncoding	-0.049152	noncoding
XLOC_003781//TCONS_00018310	noncoding	-1.08092	338	54	0.5345	-0.196329	0.000783882	noncoding	noncoding	-0.0004096	noncoding
XLOC_059555//TCONS_00176481	noncoding	-1.00747	408	360	0.5888	-0.0438497	0.0648279	noncoding	noncoding	-0.006144	noncoding
XLOC_090981//TCONS_00262131	noncoding	-1.11245	6305	270	0.6919	-0.25245	0.00634676	noncoding	noncoding	-0.073728	noncoding
XLOC_112934//TCONS_00314381	noncoding	-1.09174	443	180	0.6988	-0.000285169	0.0182714	noncoding	noncoding	-0.012288	noncoding
XLOC_000613//TCONS_00003059	noncoding	-1.06946	1344	213	0.941	0.0403011	0.0658075	noncoding	noncoding	-0.0413696	noncoding
XLOC_027901//TCONS_00080823	noncoding	-0.922171	310	108	0.8362	-0.254607	0.00246822	noncoding	noncoding	-0.0004096	noncoding
XLOC_014340//TCONS_00039283	noncoding	-1.11176	285	90	0.9153	-0.163135	0.00476153	noncoding	noncoding	-0.069632	noncoding
XLOC_001635//TCONS_00007946	noncoding	-1.1253	299	153	0.6774	-0.0651073	0.00847291	noncoding	noncoding	-0.103219	noncoding
XLOC_066222//TCONS_00202590	noncoding	-1.27438	348	75	0.8918	-0.392751	0.000825849	noncoding	noncoding	-0.090112	noncoding
XLOC_021519//TCONS_00061238	noncoding	-1.31684	384	69	0.6631	-1.26059	1.22355e-06	noncoding	noncoding	-0.057344	noncoding
XLOC_103964//TCONS_00290661	noncoding	-1.49539	292	30	1.0391	-0.790824	5.84752e-05	noncoding	noncoding	-0.0004096	noncoding
XLOC_112115//TCONS_00310586	noncoding	-1.10175	1450	156	1.0739	-0.0671265	0.0274549	noncoding	noncoding	-0.065536	noncoding
XLOC_090626//TCONS_00260872	noncoding	-1.27122	2962	351	0.6414	0.0281478	0.0927299	noncoding	noncoding	-0.055296	noncoding
XLOC_105844//TCONS_00298114	noncoding	-0.85419	3459	282	0.5883	-0.080596	0.0190446	noncoding	noncoding	-0.0466944	noncoding
XLOC_124671//TCONS_00339803	noncoding	-0.967238	1044	225	0.9264	0.011168	0.060471	noncoding	noncoding	-0.0032768	noncoding
XLOC_032752//TCONS_00089230	noncoding	-0.992371	2307	282	0.9225	-0.0734221	0.0587238	noncoding	noncoding	-0.0098304	noncoding
XLOC_064245//TCONS_00192878	noncoding	-1.10629	646	198	0.5812	-0.0352251	0.012106	noncoding	noncoding	-0.0413696	noncoding
XLOC_045854//TCONS_00127477	noncoding	-1.14593	785	198	0.7824	-0.0726302	0.0175479	noncoding	noncoding	-0.028672	noncoding
XLOC_111496//TCONS_00307865	noncoding	-1.27459	364	90	0.5766	-0.236466	0.00101125	noncoding	noncoding	-0.0688128	noncoding
XLOC_063469//TCONS_00188526	noncoding	-0.905969	1802	255	0.6399	-0.0447631	0.0233315	noncoding	noncoding	-0.0503808	noncoding
XLOC_058275//TCONS_00168868	noncoding	-1.20335	436	93	0.4931	-0.233498	0.000816028	noncoding	noncoding	-0.049152	noncoding
XLOC_111830//TCONS_00309668	noncoding	-1.17236	509	141	0.9611	0.281271	0.15103	noncoding	noncoding	-0.0565248	noncoding
XLOC_021845//TCONS_00062616	noncoding	-0.883413	1404	252	0.9739	-0.0914575	0.0473584	noncoding	noncoding	-0.0528384	noncoding
XLOC_004288//TCONS_00020381	noncoding	-1.09143	318	165	1.0264	-0.0497344	0.0311968	noncoding	noncoding	-0.0004096	noncoding
XLOC_004504//TCONS_00021521	noncoding	-0.982093	1794	306	0.7012	0.0103535	0.0674867	noncoding	noncoding	-0.0004096	noncoding
XLOC_038009//TCONS_00104460	noncoding	-1.02642	474	117	1.1629	0.0836588	0.0657073	noncoding	noncoding	-0.008192	noncoding
XLOC_113025//TCONS_00314835	noncoding	-1.04301	1718	216	0.4936	-0.371752	0.00114696	noncoding	noncoding	-0.106496	noncoding
XLOC_005376//TCONS_00025362	noncoding	-1.11541	321	78	0.8295	-0.0871675	0.00526003	noncoding	noncoding	-0.0069632	noncoding
XLOC_082701//TCONS_00237264	noncoding	-1.0905	396	63	0.742	-0.079962	0.00355294	noncoding	noncoding	-0.238387	noncoding
XLOC_046847//TCONS_00132648	noncoding	-0.91356	458	159	0.8079	-0.0259753	0.0173142	noncoding	noncoding	-0.18432	noncoding
XLOC_084551//TCONS_00247551	noncoding	-0.928716	1424	279	0.7226	0.0527455	0.0725425	noncoding	noncoding	-0.0528384	noncoding
XLOC_014129//TCONS_00038429	noncoding	-1.06225	584	294	0.5574	-0.149202	0.0149572	noncoding	noncoding	-0.0315392	noncoding
XLOC_083089//TCONS_00239216	noncoding	-1.08542	406	72	0.8126	0.0295966	0.0100057	noncoding	noncoding	-0.159744	noncoding
XLOC_112662//TCONS_00313459	noncoding	-1.12055	530	216	1.0552	0.0439527	0.100818	noncoding	noncoding	-0.106496	noncoding
XLOC_113025//TCONS_00314838	noncoding	-0.981605	5162	276	0.908	-0.218979	0.0176501	noncoding	noncoding	-0.0356352	noncoding
XLOC_062976//TCONS_00186448	noncoding	-1.08068	318	78	0.6996	-0.0693441	0.00394001	noncoding	noncoding	-0.004096	noncoding
XLOC_032746//TCONS_00089197	noncoding	-1.12111	2955	204	0.8349	-0.385971	0.00248283	noncoding	noncoding	-0.045056	noncoding
XLOC_003263//TCONS_00015657	noncoding	-1.41969	293	30	0.8438	0.0869065	0.0102989	noncoding	noncoding	-0.397312	noncoding
XLOC_055665//TCONS_00160817	noncoding	-1.09589	275	69	1.2274	-0.137786	0.0118808	noncoding	noncoding	-0.0004096	noncoding
XLOC_049952//TCONS_00140893	noncoding	-0.989242	221	117	0.6751	-0.0548047	0.00614434	noncoding	noncoding	-0.0004096	noncoding
XLOC_059966//TCONS_00179474	noncoding	-1.06541	213	0	0	0	0.00030048	noncoding	noncoding	-0.057344	noncoding
XLOC_001069//TCONS_00005513	noncoding	-1.31457	273	48	0.789	-0.202251	0.00157667	noncoding	noncoding	-0.0004096	noncoding
XLOC_074288//TCONS_00214086	noncoding	-0.922859	309	42	0.9214	-0.568702	0.000199121	noncoding	noncoding	-0.0090112	noncoding
XLOC_032763//TCONS_00089252	noncoding	-0.888594	765	222	0.6134	-0.0668637	0.0139622	noncoding	noncoding	-0.0167936	noncoding
XLOC_036530//TCONS_00096561	noncoding	-0.869632	969	210	0.9042	-0.145881	0.0178543	noncoding	noncoding	-0.12288	noncoding
XLOC_120037//TCONS_00331876	noncoding	-0.993116	336	141	0.644	-0.0185406	0.00908643	noncoding	noncoding	-0.0004096	noncoding
XLOC_091109//TCONS_00262798	noncoding	-1.06566	2404	348	0.7118	-0.0829973	0.0577613	noncoding	noncoding	-0.008192	noncoding
XLOC_113398//TCONS_00316862	noncoding	-0.765722	321	222	0.6005	0.0586057	0.0309931	noncoding	noncoding	-0.0405504	noncoding
XLOC_025442//TCONS_00067546	noncoding	-0.976639	3995	312	0.4719	-0.239275	0.00628471	noncoding	noncoding	-0.0434176	noncoding
XLOC_096490//TCONS_00274183	noncoding	-1.04467	1080	240	0.8459	0.0220725	0.0592921	noncoding	noncoding	-0.0180224	noncoding
XLOC_000370//TCONS_00001773	noncoding	-1.18356	363	87	1.0653	0.0144784	0.0233028	noncoding	noncoding	-0.036864	noncoding
XLOC_000283//TCONS_00001466	noncoding	-0.929669	368	123	0.6266	0.116436	0.0170922	noncoding	noncoding	-0.026624	noncoding
XLOC_063469//TCONS_00188534	noncoding	-0.981292	918	165	0.5573	-0.22576	0.00221947	noncoding	noncoding	-0.073728	noncoding
XLOC_036420//TCONS_00096210	noncoding	-0.770906	601	231	0.6514	-0.0938164	0.0146488	noncoding	noncoding	-0.065536	noncoding
XLOC_063619//TCONS_00189194	noncoding	-1.11268	1051	222	0.6952	-0.104871	0.0138076	noncoding	noncoding	-0.0311296	noncoding
XLOC_095480//TCONS_00269436	noncoding	-1.30351	298	99	0.339	-0.65665	3.3131e-05	noncoding	noncoding	-0.0004096	noncoding
XLOC_004938//TCONS_00023536	noncoding	-1.10937	235	93	1.0301	-0.0909188	0.011324	noncoding	noncoding	-0.0004096	noncoding
XLOC_113059//TCONS_00314985	noncoding	-0.956829	520	165	0.9669	0.0641856	0.0530101	noncoding	noncoding	-0.024576	noncoding
XLOC_118723//TCONS_00326485	noncoding	-0.960181	214	126	0.8208	-0.107828	0.00753502	noncoding	noncoding	-0.0004096	noncoding
XLOC_077669//TCONS_00221069	noncoding	-0.943777	443	210	0.6619	-0.250917	0.00436245	noncoding	noncoding	-0.3072	noncoding
XLOC_050554//TCONS_00144681	noncoding	-1.24544	444	84	1.0965	-0.0558618	0.0156834	noncoding	noncoding	-0.0364544	noncoding
XLOC_090979//TCONS_00262128	noncoding	-1.09989	1959	204	0.6352	-0.163402	0.00610002	noncoding	noncoding	-0.0282624	noncoding
XLOC_120029//TCONS_00331859	noncoding	-1.19855	1686	201	0.623	0.0784058	0.0278951	noncoding	noncoding	-0.016384	noncoding
XLOC_036825//TCONS_00098386	noncoding	-0.926571	408	114	1.1274	-0.121543	0.0155292	noncoding	noncoding	-0.053248	noncoding
XLOC_083567//TCONS_00241784	noncoding	-1.01064	1081	156	1.0949	-0.146713	0.0179078	noncoding	noncoding	-0.069632	noncoding
XLOC_125287//TCONS_00342860	noncoding	-0.991639	216	84	0.9853	0.0891321	0.0288163	noncoding	noncoding	-0.0110592	noncoding
XLOC_003820//TCONS_00018420	noncoding	-0.850918	299	153	0.7469	-0.047289	0.0118166	noncoding	noncoding	-0.016384	noncoding
XLOC_131156//TCONS_00352100	noncoding	-1.29129	216	210	1.1428	-0.0526893	0.0693439	noncoding	noncoding	-0.0004096	noncoding
XLOC_026509//TCONS_00073241	noncoding	-1.08158	4093	258	0.799	-0.142041	0.0182818	noncoding	noncoding	-0.0458752	noncoding
XLOC_033342//TCONS_00091335	noncoding	-1.16913	276	60	0.7715	0.206026	0.0245865	noncoding	noncoding	-0.14336	noncoding
XLOC_059337//TCONS_00175879	noncoding	-1.29969	597	96	0.827	-0.126349	0.00481572	noncoding	noncoding	-0.012288	noncoding
XLOC_027536//TCONS_00078723	noncoding	-1.026	485	240	0.7734	-0.222784	0.0102267	noncoding	noncoding	-0.04096	noncoding
XLOC_104676//TCONS_00293380	noncoding	-1.27897	2419	138	0.7567	-0.322004	0.00150079	noncoding	noncoding	-0.188006	noncoding
XLOC_126197//TCONS_00346453	noncoding	-1.08871	211	0	0	0	0.000300516	noncoding	noncoding	-0.0802816	noncoding
XLOC_049441//TCONS_00138166	noncoding	-0.998071	209	111	0.858	0.323264	0.111119	noncoding	noncoding	-0.0004096	noncoding
XLOC_000414//TCONS_00001973	noncoding	-1.38643	321	72	0.4471	-0.33825	0.000283942	noncoding	noncoding	-0.139264	noncoding
XLOC_058550//TCONS_00170731	noncoding	-1.38175	220	93	0.9504	-0.0837592	0.00926989	noncoding	noncoding	-0.0237568	noncoding
XLOC_066418//TCONS_00203611	noncoding	-0.733142	3051	357	0.7691	-0.263535	0.0230702	noncoding	noncoding	-0.053248	noncoding
XLOC_014220//TCONS_00038786	noncoding	-1.18235	213	66	0.9183	-0.238809	0.00226543	noncoding	noncoding	-0.028672	noncoding
XLOC_091304//TCONS_00263727	noncoding	-1.35225	203	48	0.5674	-0.251442	0.000570943	noncoding	noncoding	-0.0004096	noncoding
XLOC_131739//TCONS_00353974	noncoding	-1.35504	555	144	0.5732	-0.39019	0.000642849	noncoding	noncoding	-0.0217088	noncoding
XLOC_000286//TCONS_00001472	noncoding	-1.08213	498	168	1.0578	-0.0915158	0.0268195	noncoding	noncoding	-0.0004096	noncoding
XLOC_063937//TCONS_00190990	noncoding	-1.14929	483	102	1.0301	0.230096	0.0938329	noncoding	noncoding	-0.073728	noncoding
XLOC_065586//TCONS_00199612	noncoding	-1.07722	830	192	0.6761	0.0208209	0.0216745	noncoding	noncoding	-0.0004096	noncoding
XLOC_063021//TCONS_00186560	noncoding	-0.915698	2402	243	0.8972	-0.31924	0.00736	noncoding	noncoding	-0.0466944	noncoding
XLOC_002856//TCONS_00013561	noncoding	-0.967807	317	141	0.7639	0.106242	0.0295951	noncoding	noncoding	-0.098304	noncoding
XLOC_025467//TCONS_00067672	noncoding	-0.969904	1112	252	0.5151	-0.0719643	0.013432	noncoding	noncoding	-0.0118784	noncoding
XLOC_095492//TCONS_00269506	noncoding	-0.845721	277	123	0.7424	0.0542845	0.0164171	noncoding	noncoding	-0.0004096	noncoding
XLOC_117845//TCONS_00322747	noncoding	-1.01934	2789	279	0.4602	-0.165681	0.00740805	noncoding	noncoding	-0.008192	noncoding
XLOC_028431//TCONS_00083610	noncoding	-1.14608	229	75	0.7527	0.036447	0.00906402	noncoding	noncoding	-0.0483328	noncoding
XLOC_063619//TCONS_00189204	noncoding	-0.966506	413	150	0.6645	-0.0887285	0.00670471	noncoding	noncoding	-0.118784	noncoding
XLOC_084506//TCONS_00247353	noncoding	-0.54842	1442	237	0.7415	-0.166395	0.0122375	noncoding	noncoding	-0.0905216	noncoding
XLOC_097755//TCONS_00278940	noncoding	-0.883393	5927	396	0.4331	-0.13994	0.0232366	noncoding	noncoding	-0.237568	noncoding
XLOC_063469//TCONS_00188545	noncoding	-0.723037	1154	252	0.8891	0.138469	0.149991	noncoding	noncoding	-0.008192	noncoding
XLOC_083117//TCONS_00239357	noncoding	-1.21776	643	153	0.5442	-0.0480609	0.00612509	noncoding	noncoding	-0.0475136	noncoding
XLOC_120029//TCONS_00331854	noncoding	-1.23074	3096	228	0.4566	-0.226911	0.00277765	noncoding	noncoding	-0.155648	noncoding
XLOC_052032//TCONS_00153522	noncoding	-1.14605	208	180	0.7203	0.184671	0.0641042	noncoding	noncoding	-0.075776	noncoding
XLOC_090575//TCONS_00260595	noncoding	-1.12362	539	99	0.9471	-0.08614	0.00944988	noncoding	noncoding	-0.02048	noncoding
XLOC_003882//TCONS_00018687	noncoding	-0.936385	1209	159	0.6244	-0.325212	0.00130975	noncoding	noncoding	-0.167936	noncoding
XLOC_089289//TCONS_00255590	noncoding	-1.13367	256	99	0.6079	0.0133521	0.00640702	noncoding	noncoding	-0.0004096	noncoding
XLOC_125282//TCONS_00342853	noncoding	-1.19506	850	177	0.7491	-0.103315	0.0103196	noncoding	noncoding	-0.0004096	noncoding
XLOC_066459//TCONS_00203817	noncoding	-1.1241	1062	219	0.4521	-0.256988	0.00230609	noncoding	noncoding	-0.008192	noncoding
XLOC_041529//TCONS_00111565	noncoding	-0.991558	602	138	0.7009	-0.0166312	0.0104666	noncoding	noncoding	-0.073728	noncoding
XLOC_066418//TCONS_00203631	noncoding	-1.14483	3885	339	0.5189	-0.171196	0.0152534	noncoding	noncoding	-0.0385024	noncoding
XLOC_106139//TCONS_00299331	noncoding	-1.02388	347	189	0.9366	0.161437	0.112453	noncoding	noncoding	-0.0098304	noncoding
XLOC_066547//TCONS_00204178	noncoding	-1.05646	613	135	0.5338	-0.177255	0.00209171	noncoding	noncoding	-0.0217088	noncoding
XLOC_083635//TCONS_00242165	noncoding	-0.934436	4179	303	0.7884	-0.0226168	0.0602615	noncoding	noncoding	-0.053248	noncoding
XLOC_019665//TCONS_00051391	noncoding	-0.968511	1936	210	0.6349	-0.100807	0.00980763	noncoding	noncoding	-0.028672	noncoding
XLOC_096272//TCONS_00272815	noncoding	-0.97783	1740	285	0.5921	0.0537229	0.0518498	noncoding	noncoding	-0.098304	noncoding
XLOC_104507//TCONS_00292715	noncoding	-0.555208	369	327	0.7352	0.079651	0.148297	noncoding	noncoding	-0.0765952	noncoding
XLOC_003998//TCONS_00019158	noncoding	-0.805552	327	246	0.839	-0.0303127	0.046481	noncoding	noncoding	-0.032768	noncoding
XLOC_083126//TCONS_00239391	noncoding	-1.31675	229	39	0.4261	-0.388328	0.000134438	noncoding	noncoding	-0.0004096	noncoding
XLOC_125667//TCONS_00344139	noncoding	-1.15511	299	57	1.0979	-0.305534	0.00231389	noncoding	noncoding	-0.0004096	noncoding
XLOC_060112//TCONS_00180445	noncoding	-0.884193	1201	204	0.6966	-0.052831	0.0159163	noncoding	noncoding	-0.073728	noncoding
XLOC_033510//TCONS_00091758	noncoding	-0.992415	3323	267	0.83	-0.146926	0.0224405	noncoding	noncoding	-0.028672	noncoding
XLOC_004338//TCONS_00020592	noncoding	-0.674972	727	174	0.8724	-0.124188	0.0128852	noncoding	noncoding	-0.110592	noncoding
XLOC_019653//TCONS_00051297	noncoding	-1.08133	287	93	0.8272	-0.0681053	0.00696773	noncoding	noncoding	-0.016384	noncoding
XLOC_002004//TCONS_00009781	noncoding	-1.0202	908	111	0.5458	-0.169179	0.00173667	noncoding	noncoding	-0.028672	noncoding
XLOC_046937//TCONS_00133134	noncoding	-1.07242	1239	129	0.796	-0.0742625	0.00843631	noncoding	noncoding	-0.069632	noncoding
XLOC_046719//TCONS_00131772	noncoding	-0.969712	298	123	0.87	0.0579234	0.0248625	noncoding	noncoding	-0.02048	noncoding
XLOC_089259//TCONS_00255480	noncoding	-0.961373	305	123	0.5076	-0.0916661	0.00303065	noncoding	noncoding	-0.016384	noncoding
XLOC_132972//TCONS_00358120	noncoding	-1.22731	249	18	0.5807	-0.394549	0.000166914	noncoding	noncoding	-0.06144	noncoding
XLOC_125412//TCONS_00343453	noncoding	-1.08641	816	249	0.7915	-0.0468312	0.03638	noncoding	noncoding	-0.0466944	noncoding
XLOC_013670//TCONS_00036546	noncoding	-0.967207	460	255	0.8613	-0.116038	0.0314374	noncoding	noncoding	-0.0360448	noncoding
XLOC_089845//TCONS_00257769	noncoding	-1.11546	949	105	0.438	-0.425481	0.000213356	noncoding	noncoding	-0.012288	noncoding
XLOC_003389//TCONS_00016400	noncoding	-1.00023	392	111	0.8959	0.0555015	0.0232193	noncoding	noncoding	-0.0212992	noncoding
XLOC_091304//TCONS_00263729	noncoding	-1.02719	2125	165	1.1057	-0.259726	0.00916855	noncoding	noncoding	-0.077824	noncoding
XLOC_097573//TCONS_00278412	noncoding	-0.905554	447	78	0.7277	-0.317705	0.000831077	noncoding	noncoding	-0.131072	noncoding
XLOC_089178//TCONS_00255166	noncoding	-0.987555	557	75	0.6877	-0.166132	0.00191524	noncoding	noncoding	-0.04096	noncoding
XLOC_036419//TCONS_00096205	noncoding	-0.732555	363	204	1.096	-0.0849096	0.0460719	noncoding	noncoding	-0.1024	noncoding
XLOC_084059//TCONS_00245123	noncoding	-1.17779	908	108	0.4399	-0.207405	0.000937267	noncoding	noncoding	-0.106496	noncoding
XLOC_059782//TCONS_00178145	noncoding	-0.919837	539	186	1.1049	0.224049	0.237246	noncoding	noncoding	-0.045056	noncoding
XLOC_073891//TCONS_00212270	noncoding	-1.12044	722	141	0.888	-0.294901	0.00309983	noncoding	noncoding	-0.0761856	noncoding
XLOC_125649//TCONS_00344112	noncoding	-1.3496	635	105	0.9805	-0.11624	0.00913008	noncoding	noncoding	-0.036864	noncoding
XLOC_028467//TCONS_00083677	noncoding	-1.05662	815	210	0.7665	0.0718402	0.0477295	noncoding	noncoding	-0.024576	noncoding
XLOC_004223//TCONS_00020183	noncoding	-1.1491	655	144	0.9392	-0.438611	0.00146452	noncoding	noncoding	-0.02048	noncoding
XLOC_111548//TCONS_00308168	noncoding	-0.892284	635	216	0.6158	-0.046342	0.0151979	noncoding	noncoding	-0.012288	noncoding
XLOC_132372//TCONS_00355894	noncoding	-0.901793	1918	279	0.692	-0.115273	0.0222318	noncoding	noncoding	-0.0188416	noncoding
XLOC_013623//TCONS_00036328	noncoding	-1.18265	713	156	0.9037	-0.0578771	0.0180514	noncoding	noncoding	-0.008192	noncoding
XLOC_079752//TCONS_00227528	noncoding	-0.984527	767	231	0.6747	-0.101814	0.0147986	noncoding	noncoding	-0.0004096	noncoding
XLOC_020459//TCONS_00055480	noncoding	-0.946691	623	228	1.2443	0.0613434	0.205036	noncoding	noncoding	-0.0249856	noncoding
XLOC_103499//TCONS_00288757	noncoding	-1.316	212	42	0.6669	-0.0135159	0.00350677	noncoding	noncoding	-0.0004096	noncoding
XLOC_083158//TCONS_00239507	noncoding	-0.873302	817	168	0.7051	-0.0868173	0.00912152	noncoding	noncoding	-0.008192	noncoding
XLOC_096029//TCONS_00271768	noncoding	-1.09533	763	168	0.8876	-0.211669	0.00713488	noncoding	noncoding	-0.114688	noncoding
XLOC_105752//TCONS_00297704	noncoding	-1.13758	446	180	0.7269	-0.420146	0.00126935	noncoding	noncoding	-0.131072	noncoding
XLOC_096802//TCONS_00275683	noncoding	-0.793651	840	279	0.7351	0.0118488	0.0604515	noncoding	noncoding	-0.0708608	noncoding
XLOC_066460//TCONS_00203819	noncoding	-1.1418	2272	216	0.6598	-0.16895	0.00709004	noncoding	noncoding	-0.0012288	noncoding
XLOC_064595//TCONS_00194990	noncoding	-1.14589	3822	270	0.592	-0.357088	0.0027118	noncoding	noncoding	-0.02048	noncoding
XLOC_037209//TCONS_00100177	noncoding	-1.09776	4205	276	0.4817	-0.227553	0.00469235	noncoding	noncoding	-0.130253	noncoding
XLOC_113149//TCONS_00315560	noncoding	-0.884998	300	135	1.1739	0.166207	0.133562	noncoding	noncoding	-0.0364544	noncoding
XLOC_003758//TCONS_00018244	noncoding	-0.832196	5932	435	0.8502	0.0777103	0.361323	noncoding	noncoding	-0.002048	noncoding
XLOC_025424//TCONS_00067362	noncoding	-0.934153	1007	195	0.7353	0.00696064	0.0242799	noncoding	noncoding	-0.028672	noncoding
XLOC_037326//TCONS_00101024	noncoding	-1.49234	254	18	1.0383	-0.409402	0.000636765	noncoding	noncoding	-0.0004096	noncoding
XLOC_041313//TCONS_00110308	noncoding	-1.07264	662	213	0.8688	-0.184525	0.0130892	noncoding	noncoding	-0.0217088	noncoding
XLOC_119406//TCONS_00329250	noncoding	-1.10719	372	117	1.2898	0.062188	0.0838283	noncoding	noncoding	-0.0069632	noncoding
XLOC_082322//TCONS_00235400	noncoding	-1.0051	357	144	0.8532	0.063486	0.0304185	noncoding	noncoding	-0.02048	noncoding
XLOC_133606//TCONS_00359889	noncoding	-1.09101	769	108	0.8964	-0.0956705	0.00823462	noncoding	noncoding	-0.016384	noncoding
XLOC_058385//TCONS_00169639	noncoding	-1.17028	321	120	0.7443	-0.0624993	0.00744251	noncoding	noncoding	-0.0303104	noncoding
XLOC_080155//TCONS_00229454	noncoding	-1.51509	380	9	0.3791	-1.61974	2.44701e-08	noncoding	noncoding	-0.217088	noncoding
XLOC_133115//TCONS_00358553	noncoding	-0.776567	1444	279	0.8337	-0.103615	0.0379506	noncoding	noncoding	-0.0004096	noncoding
XLOC_124904//TCONS_00341099	noncoding	-0.0155191	259	51	1.2858	0.363351	0.245585	noncoding	noncoding	-0.381747	noncoding
XLOC_105761//TCONS_00297755	noncoding	-1.15727	1422	174	0.903	-0.35607	0.00297138	noncoding	noncoding	-0.032768	noncoding
XLOC_131623//TCONS_00353598	noncoding	-0.739411	683	246	0.821	0.034532	0.0646972	noncoding	noncoding	-0.0155648	noncoding
XLOC_063914//TCONS_00190886	noncoding	-1.00504	329	120	0.6509	-0.0802147	0.00494714	noncoding	noncoding	-0.0004096	noncoding
XLOC_062453//TCONS_00183754	noncoding	-0.981301	276	198	0.7973	-0.266505	0.00533856	noncoding	noncoding	-0.0004096	noncoding
XLOC_096106//TCONS_00272075	noncoding	-0.850825	1466	228	1.0706	-0.000651245	0.0861662	noncoding	noncoding	-0.0036864	noncoding
XLOC_120029//TCONS_00331863	noncoding	-1.03071	790	135	0.8001	-0.0678606	0.00976193	noncoding	noncoding	-0.0094208	noncoding
XLOC_105751//TCONS_00297699	noncoding	-1.25455	1320	192	0.5429	0.00275549	0.0124042	noncoding	noncoding	-0.0438272	noncoding
XLOC_104739//TCONS_00293550	noncoding	-1.00762	2535	408	0.4239	-0.237867	0.0166545	noncoding	noncoding	-0.069632	noncoding
XLOC_118311//TCONS_00324893	noncoding	-0.880453	582	135	0.8857	0.13465	0.0473892	noncoding	noncoding	-0.02048	noncoding
XLOC_074126//TCONS_00213144	noncoding	-1.10809	935	207	0.845	-0.105195	0.0187941	noncoding	noncoding	-0.03072	noncoding
XLOC_131360//TCONS_00352740	noncoding	-0.952367	219	93	0.6928	0.131901	0.0170051	noncoding	noncoding	-0.197427	noncoding
XLOC_013076//TCONS_00034282	noncoding	-0.954268	2519	246	0.8221	0.0396214	0.0603371	noncoding	noncoding	-0.049152	noncoding
XLOC_096529//TCONS_00274326	noncoding	-1.05805	584	72	0.9307	0.00513796	0.0121791	noncoding	noncoding	-0.016384	noncoding
XLOC_020691//TCONS_00056818	noncoding	-1.04321	205	24	0.995	-0.52537	0.000276687	noncoding	noncoding	-0.0004096	noncoding
XLOC_113087//TCONS_00315166	noncoding	-0.976425	6544	270	0.5873	-0.0959789	0.0125735	noncoding	noncoding	-0.045056	noncoding
XLOC_105844//TCONS_00298117	noncoding	-1.17052	1781	177	0.665	-0.121396	0.00666976	noncoding	noncoding	-0.028672	noncoding
XLOC_063474//TCONS_00188555	noncoding	-1.35148	1140	171	0.8159	-0.290814	0.00342275	noncoding	noncoding	-0.0004096	noncoding
XLOC_032763//TCONS_00089256	noncoding	-1.1233	389	186	0.7632	0.0449033	0.0318259	noncoding	noncoding	-0.02048	noncoding
XLOC_133473//TCONS_00359538	noncoding	-1.14097	11455	231	0.6062	-0.220836	0.00287641	noncoding	noncoding	-0.0262144	noncoding
XLOC_080109//TCONS_00229222	noncoding	-0.958894	386	210	0.9514	-0.0712593	0.0345192	noncoding	noncoding	-0.0098304	noncoding
XLOC_074087//TCONS_00212996	noncoding	-1.1105	250	6	0.5388	0.160247	0.00498512	noncoding	noncoding	-0.045056	noncoding
XLOC_104432//TCONS_00292370	noncoding	-0.8557	1211	243	0.4235	-0.250862	0.0028181	noncoding	noncoding	-0.0466944	noncoding
XLOC_095921//TCONS_00271331	noncoding	-1.05071	288	105	0.9704	-0.12211	0.00869363	noncoding	noncoding	-0.0991232	noncoding
XLOC_063881//TCONS_00190691	noncoding	-1.12393	230	96	0.7045	-0.209479	0.00194119	noncoding	noncoding	-0.0004096	noncoding
XLOC_059246//TCONS_00175229	noncoding	-0.917515	2623	297	0.4898	-0.163708	0.0100804	noncoding	noncoding	-0.0028672	noncoding
XLOC_103549//TCONS_00288979	noncoding	-0.935564	211	39	0.9341	-0.383034	0.000687257	noncoding	noncoding	-0.0004096	noncoding
XLOC_062632//TCONS_00184693	noncoding	-1.08588	4001	276	0.537	-0.105265	0.0125726	noncoding	noncoding	-0.0024576	noncoding
XLOC_110786//TCONS_00304688	noncoding	-1.24099	887	165	0.8524	-0.314964	0.00311578	noncoding	noncoding	-0.053248	noncoding
XLOC_041719//TCONS_00112542	noncoding	-1.08383	206	102	0.578	-0.0843191	0.00318131	noncoding	noncoding	-0.086016	noncoding
XLOC_032925//TCONS_00089778	noncoding	-1.12157	1510	225	0.6217	0.0208012	0.0249586	noncoding	noncoding	-0.02048	noncoding
XLOC_082178//TCONS_00234403	noncoding	-1.05023	3887	228	1.0717	-0.017892	0.0679417	noncoding	noncoding	-0.0811008	noncoding
XLOC_001049//TCONS_00005400	noncoding	-1.24523	223	3	0.3299	0	0.000874074	noncoding	noncoding	-0.0004096	noncoding
XLOC_095277//TCONS_00268940	noncoding	-0.977911	5165	255	0.5405	-0.0874034	0.0106406	noncoding	noncoding	-0.0233472	noncoding
XLOC_119174//TCONS_00328116	noncoding	-1.43069	329	84	0.9188	-0.400242	0.000944	noncoding	noncoding	-0.0004096	noncoding
XLOC_083524//TCONS_00241623	noncoding	-1.20715	273	108	0.5034	-0.277305	0.000749735	noncoding	noncoding	-0.0004096	noncoding
XLOC_125663//TCONS_00344133	noncoding	-1.40111	321	30	0.9285	0.0426458	0.0100194	noncoding	noncoding	-0.0004096	noncoding
XLOC_082224//TCONS_00234765	noncoding	-0.916711	551	141	0.8925	-0.301315	0.00304522	noncoding	noncoding	-0.036864	noncoding
XLOC_047016//TCONS_00133468	noncoding	-0.937732	1497	231	0.7698	0.0349405	0.0456109	noncoding	noncoding	-0.0405504	noncoding
XLOC_090658//TCONS_00260937	noncoding	-1.0351	1925	174	0.6483	-0.227912	0.00301723	noncoding	noncoding	-0.294912	noncoding
XLOC_095884//TCONS_00271228	noncoding	-1.13776	208	78	0.5453	0.113988	0.00816011	noncoding	noncoding	-0.0004096	noncoding
XLOC_045915//TCONS_00127878	noncoding	-0.66646	497	426	0.6804	-0.0208367	0.179302	noncoding	noncoding	-0.018432	noncoding
XLOC_026579//TCONS_00073595	noncoding	-0.826213	2024	345	0.7057	0.051551	0.126516	noncoding	noncoding	-0.059392	noncoding
XLOC_027997//TCONS_00081241	noncoding	-1.29227	651	132	0.7102	-0.350377	0.00112235	noncoding	noncoding	-0.065536	noncoding
XLOC_002479//TCONS_00011915	noncoding	-1.08814	1246	144	0.9509	-0.152283	0.00962778	noncoding	noncoding	-0.0126976	noncoding
XLOC_125645//TCONS_00344101	noncoding	-1.06084	264	87	0.3922	-0.0071906	0.00250362	noncoding	noncoding	-0.0004096	noncoding
XLOC_073919//TCONS_00212391	noncoding	-1.15935	350	174	0.8892	-0.162645	0.0108043	noncoding	noncoding	-0.0548864	noncoding
XLOC_119065//TCONS_00327806	noncoding	-0.750738	1702	168	0.7844	-0.229244	0.00435139	noncoding	noncoding	-0.0180224	noncoding
XLOC_104196//TCONS_00291495	noncoding	-0.712518	232	195	0.5373	-0.282675	0.00206433	noncoding	noncoding	-0.065536	noncoding
XLOC_112200//TCONS_00311112	noncoding	-0.953407	7784	324	0.6417	0.0200391	0.0512687	noncoding	noncoding	-0.045056	noncoding
XLOC_110921//TCONS_00305291	noncoding	-1.14504	203	15	0.7771	-0.621143	6.72852e-05	noncoding	noncoding	-0.303104	noncoding
XLOC_001874//TCONS_00009184	noncoding	-1.01563	7517	336	0.6847	-0.0745685	0.0369112	noncoding	noncoding	-0.0004096	noncoding
XLOC_052028//TCONS_00153518	noncoding	-0.901922	780	255	0.6419	-0.116991	0.0156289	noncoding	noncoding	-0.159744	noncoding
XLOC_005481//TCONS_00025755	noncoding	-1.21659	232	69	0.7143	-0.0579728	0.00405621	noncoding	noncoding	-0.0004096	noncoding
XLOC_049949//TCONS_00140889	noncoding	-1.04102	235	66	1.2422	-0.159573	0.010475	noncoding	noncoding	-0.1024	noncoding
XLOC_001617//TCONS_00007800	noncoding	-1.18843	1182	129	0.6188	-0.184573	0.00235619	noncoding	noncoding	-0.0004096	noncoding
XLOC_059395//TCONS_00176071	noncoding	-0.688748	222	192	0.8051	0.065303	0.0442016	noncoding	noncoding	-0.0012288	noncoding
XLOC_032807//TCONS_00089351	noncoding	-0.945527	253	162	0.6129	-0.179132	0.00361957	noncoding	noncoding	-0.0004096	noncoding
XLOC_063475//TCONS_00188558	noncoding	-0.865772	434	129	0.6789	-0.0925208	0.00545186	noncoding	noncoding	-0.0212992	noncoding
XLOC_033469//TCONS_00091686	noncoding	-1.01821	795	249	1.0718	-0.0450693	0.084472	noncoding	noncoding	-0.094208	noncoding
XLOC_028382//TCONS_00083498	noncoding	-1.1453	212	159	0.7398	-0.0658061	0.0109785	noncoding	noncoding	-0.147456	noncoding
XLOC_091530//TCONS_00264478	noncoding	-0.956304	228	132	0.6896	-0.170592	0.0035289	noncoding	noncoding	-0.0004096	noncoding
XLOC_091109//TCONS_00262802	noncoding	-1.0831	1384	369	0.593	-0.0354045	0.0716247	noncoding	noncoding	-0.0008192	noncoding
XLOC_065346//TCONS_00198548	noncoding	-1.21499	276	72	0.7878	-0.0259629	0.00648729	noncoding	noncoding	-0.0004096	noncoding
XLOC_014248//TCONS_00038914	noncoding	-1.04315	521	168	0.5026	-0.136917	0.00355086	noncoding	noncoding	-0.0004096	noncoding
XLOC_110741//TCONS_00304445	noncoding	-0.913297	1041	210	0.6506	-0.0271317	0.0175563	noncoding	noncoding	-0.057344	noncoding
XLOC_000048//TCONS_00000207	noncoding	-1.16731	236	99	0.9809	0.176218	0.0575702	noncoding	noncoding	-0.045056	noncoding
XLOC_079836//TCONS_00228038	noncoding	-0.841437	298	33	0.865	-0.299319	0.000896017	noncoding	noncoding	-0.006144	noncoding
XLOC_125253//TCONS_00342749	noncoding	-0.947333	3342	285	0.5812	-0.12274	0.0147338	noncoding	noncoding	-0.0131072	noncoding
XLOC_013935//TCONS_00037711	noncoding	-1.17104	1781	222	0.8762	0.159867	0.119587	noncoding	noncoding	-0.0167936	noncoding
XLOC_090204//TCONS_00259193	noncoding	-1.11983	768	150	0.7044	-0.260311	0.00240625	noncoding	noncoding	-0.119603	noncoding
XLOC_014639//TCONS_00040473	noncoding	-1.09615	1325	132	0.7646	-0.279556	0.00203825	noncoding	noncoding	-0.053248	noncoding
XLOC_019978//TCONS_00053160	noncoding	-1.1227	211	90	1.0327	-0.0969884	0.0106412	noncoding	noncoding	-0.118784	noncoding
XLOC_091576//TCONS_00264606	noncoding	-1.1365	343	90	0.5616	-0.0419587	0.0034802	noncoding	noncoding	-0.032768	noncoding
XLOC_021396//TCONS_00060570	noncoding	-0.968115	596	270	0.7852	-0.0679947	0.0393241	noncoding	noncoding	-0.0589824	noncoding
XLOC_084722//TCONS_00248320	noncoding	-1.2663	1157	102	0.5917	0.0254375	0.00644931	noncoding	noncoding	-0.0380928	noncoding
XLOC_020771//TCONS_00057350	noncoding	-0.958652	315	129	0.9694	0.078282	0.0407517	noncoding	noncoding	-0.0180224	noncoding
XLOC_064250//TCONS_00192882	noncoding	-1.21526	383	87	0.7808	-0.238855	0.00182687	noncoding	noncoding	-0.0004096	noncoding
XLOC_090517//TCONS_00260414	noncoding	-1.12786	1251	246	0.7184	-0.053906	0.0262903	noncoding	noncoding	-0.043008	noncoding
XLOC_050444//TCONS_00143874	noncoding	-0.940551	247	219	0.8134	0.0355251	0.0495517	noncoding	noncoding	-0.028672	noncoding
XLOC_063698//TCONS_00189695	noncoding	-1.08545	541	117	0.8694	-0.490853	0.000626964	noncoding	noncoding	-0.067584	noncoding
XLOC_051575//TCONS_00150461	noncoding	-0.99049	381	57	0.7164	0.00447276	0.00536042	noncoding	noncoding	-0.036864	noncoding
XLOC_032812//TCONS_00089358	noncoding	-1.20325	881	303	0.503	0.0938039	0.0644823	noncoding	noncoding	-0.06144	noncoding
XLOC_055617//TCONS_00160629	noncoding	-1.2009	454	99	0.875	-0.059367	0.00904135	noncoding	noncoding	-0.045056	noncoding
XLOC_033053//TCONS_00090212	noncoding	-1.34095	223	27	0.8166	-0.578546	0.000114752	noncoding	noncoding	-0.0004096	noncoding
XLOC_131658//TCONS_00353714	noncoding	-0.796664	518	330	0.5553	0.0643917	0.0838906	noncoding	noncoding	-0.0135168	noncoding
XLOC_085104//TCONS_00250166	noncoding	-1.18263	248	75	1.0029	0.140222	0.038265	noncoding	noncoding	-0.0364544	noncoding
XLOC_119873//TCONS_00331120	noncoding	-1.04323	2069	303	0.4877	-0.192004	0.00917595	noncoding	noncoding	-0.16384	noncoding
XLOC_113025//TCONS_00314839	noncoding	-1.12715	5314	276	0.908	-0.218979	0.0174908	noncoding	noncoding	-0.0356352	noncoding
XLOC_132530//TCONS_00356600	noncoding	-1.12254	275	192	0.7605	0.00189691	0.0256864	noncoding	noncoding	-0.0745472	noncoding
XLOC_120020//TCONS_00331794	noncoding	-0.94818	216	21	0.7087	-0.842917	1.33821e-05	noncoding	noncoding	-0.0028672	noncoding
XLOC_063697//TCONS_00189694	noncoding	-0.831382	870	213	0.8657	0.10078	0.0786055	noncoding	noncoding	-0.0405504	noncoding
XLOC_051221//TCONS_00148425	noncoding	-0.919623	529	183	0.7796	-0.0744912	0.0148787	noncoding	noncoding	-0.016384	noncoding
XLOC_112947//TCONS_00314432	noncoding	-1.154	558	138	0.6282	0.0131734	0.0101708	noncoding	noncoding	-0.008192	noncoding
XLOC_037407//TCONS_00101549	noncoding	-0.959341	574	342	0.6692	-0.152947	0.0341786	noncoding	noncoding	-0.0602112	noncoding
XLOC_014599//TCONS_00040293	noncoding	-1.18262	1590	237	0.7166	-0.00759924	0.0313795	noncoding	noncoding	-0.090112	noncoding
XLOC_111388//TCONS_00307226	noncoding	-1.04714	3749	183	0.9644	-0.0766138	0.021421	noncoding	noncoding	-0.077824	noncoding
XLOC_003390//TCONS_00016401	noncoding	-1.00979	241	90	0.8835	-0.210105	0.00317342	noncoding	noncoding	-0.08192	noncoding
XLOC_018772//TCONS_00046936	noncoding	-0.866461	263	90	1.3134	0.3334	0.307482	noncoding	noncoding	-0.158515	noncoding
XLOC_003344//TCONS_00016150	noncoding	-0.259992	2456	348	1.0208	-0.0186509	0.197913	noncoding	noncoding	-0.0311296	noncoding
XLOC_124077//TCONS_00337722	noncoding	-1.07631	396	48	0.8594	0.163505	0.02141	noncoding	noncoding	-0.0004096	noncoding
XLOC_059012//TCONS_00173520	noncoding	-0.924429	2547	294	0.5259	-0.178436	0.00996488	noncoding	noncoding	-0.090112	noncoding
XLOC_104406//TCONS_00292271	noncoding	-1.11538	1302	156	0.7582	-0.127701	0.00703189	noncoding	noncoding	-0.0016384	noncoding
XLOC_090682//TCONS_00260990	noncoding	-1.24116	1178	147	0.6658	-0.268055	0.00191329	noncoding	noncoding	-0.0319488	noncoding
XLOC_064388//TCONS_00193718	noncoding	-1.19207	481	126	0.9784	-0.135264	0.0101225	noncoding	noncoding	-0.0004096	noncoding
XLOC_074040//TCONS_00212839	noncoding	-0.818329	386	234	0.5807	-0.087892	0.0127906	noncoding	noncoding	-0.012288	noncoding
XLOC_097202//TCONS_00276984	noncoding	-1.16389	368	84	0.6911	-0.00906481	0.00606278	noncoding	noncoding	-0.0004096	noncoding
XLOC_049455//TCONS_00138183	noncoding	-1.10803	671	171	0.7277	0.181939	0.0572595	noncoding	noncoding	-0.0548864	noncoding
XLOC_118526//TCONS_00325757	noncoding	-0.971448	1362	171	1.0799	-0.0652022	0.0333011	noncoding	noncoding	-0.0569344	noncoding
XLOC_050058//TCONS_00141610	noncoding	-0.953132	451	54	0.8581	-0.373604	0.000667674	noncoding	noncoding	-0.0974848	noncoding
XLOC_131152//TCONS_00352096	noncoding	-1.14833	652	186	0.9057	-0.0660934	0.023748	noncoding	noncoding	-0.02048	noncoding
XLOC_126027//TCONS_00345547	noncoding	-0.389798	232	189	0.6839	0.136756	0.0467142	noncoding	noncoding	-0.0004096	noncoding
XLOC_096802//TCONS_00275684	noncoding	-0.778085	770	261	0.8025	-0.0137807	0.0525819	noncoding	noncoding	-0.0708608	noncoding
XLOC_105728//TCONS_00297643	noncoding	-1.34466	228	36	0.8076	-0.612819	9.80254e-05	noncoding	noncoding	-0.0004096	noncoding
XLOC_125027//TCONS_00341775	noncoding	-1.14506	279	78	1.3228	0.175567	0.12399	noncoding	noncoding	-0.169574	noncoding
XLOC_065329//TCONS_00198504	noncoding	-0.433629	3962	348	0.874	0.0862742	0.221093	noncoding	noncoding	-0.0745472	noncoding
XLOC_003411//TCONS_00016534	noncoding	-1.03423	326	72	1.0613	-0.654084	0.000242989	noncoding	noncoding	-0.06144	noncoding
XLOC_103025//TCONS_00286771	noncoding	-1.02758	706	216	0.9334	-0.116657	0.0255319	noncoding	noncoding	-0.04096	noncoding
XLOC_065121//TCONS_00197638	noncoding	-0.981833	239	75	0.89	-0.0488753	0.00794772	noncoding	noncoding	-0.0004096	noncoding
XLOC_079549//TCONS_00226367	noncoding	-1.14154	3879	273	0.7041	-0.00273583	0.0396713	noncoding	noncoding	-0.0299008	noncoding
XLOC_019851//TCONS_00052600	noncoding	-1.52767	223	198	0.8343	-0.0611943	0.022923	noncoding	noncoding	-0.0004096	noncoding
XLOC_104772//TCONS_00293680	noncoding	-1.08774	233	120	0.5843	-0.104319	0.00344782	noncoding	noncoding	-0.0004096	noncoding
XLOC_104738//TCONS_00293548	noncoding	-1.42774	232	117	0.875	0.0107659	0.0175374	noncoding	noncoding	-0.0004096	noncoding
XLOC_015049//TCONS_00042197	noncoding	-0.846524	2850	378	0.6984	-0.0271647	0.102648	noncoding	noncoding	-0.0466944	noncoding
XLOC_096525//TCONS_00274314	noncoding	-1.11113	844	144	0.9536	-0.130873	0.0114396	noncoding	noncoding	-0.135168	noncoding
XLOC_124477//TCONS_00339027	noncoding	-0.959969	430	210	0.828	-0.0592711	0.0255223	noncoding	noncoding	-0.08192	noncoding
XLOC_005090//TCONS_00024156	noncoding	-1.07751	292	234	0.7553	-0.139024	0.0158365	noncoding	noncoding	-0.0004096	noncoding
XLOC_002481//TCONS_00011919	noncoding	-1.41971	238	117	1.0381	0.125001	0.0595575	noncoding	noncoding	-0.083968	noncoding
XLOC_125283//TCONS_00342854	noncoding	-1.31915	394	90	1.0544	-0.3093	0.00279526	noncoding	noncoding	-0.0004096	noncoding
XLOC_105693//TCONS_00297473	noncoding	-1.17672	833	243	0.6993	-0.199157	0.00958438	noncoding	noncoding	-0.0425984	noncoding
XLOC_014599//TCONS_00040306	noncoding	-1.14638	1395	180	0.6077	-0.474419	0.000576215	noncoding	noncoding	-0.0004096	noncoding
XLOC_084907//TCONS_00249044	noncoding	-1.23387	2384	120	0.6345	-0.202859	0.00185125	noncoding	noncoding	-0.0258048	noncoding
XLOC_001960//TCONS_00009596	noncoding	-0.951068	206	129	0.8399	-0.0209832	0.0145672	noncoding	noncoding	-0.028672	noncoding
XLOC_105615//TCONS_00297088	noncoding	-1.39013	247	21	1.0054	0.128839	0.0203269	noncoding	noncoding	-0.108134	noncoding
XLOC_120031//TCONS_00331870	noncoding	-0.853919	389	207	0.6197	-0.289452	0.00288162	noncoding	noncoding	-0.0004096	noncoding
XLOC_125648//TCONS_00344106	noncoding	-0.935631	374	114	0.7942	0.072671	0.0196097	noncoding	noncoding	-0.073728	noncoding
XLOC_119298//TCONS_00328840	noncoding	-1.13164	243	51	1.0542	-0.201863	0.00375539	noncoding	noncoding	-0.0004096	noncoding
XLOC_036658//TCONS_00097337	noncoding	-1.27757	2953	249	0.6683	-0.0841707	0.0172923	noncoding	noncoding	-0.024576	noncoding
XLOC_062855//TCONS_00185767	noncoding	-1.13295	215	72	1.2303	0.0827385	0.0511888	noncoding	noncoding	-0.0004096	noncoding
XLOC_036875//TCONS_00098602	noncoding	-1.41649	262	120	0.7937	-0.0525789	0.00929644	noncoding	noncoding	-0.0004096	noncoding
XLOC_077608//TCONS_00220821	noncoding	-1.20579	3627	195	0.8208	-0.0739233	0.0160163	noncoding	noncoding	-0.016384	noncoding
XLOC_065872//TCONS_00200610	noncoding	-0.717567	604	195	1.1844	0.18007	0.246929	noncoding	noncoding	-0.045056	noncoding
[truncated: 217 more rows]

## Sheet: mouse skeletal muscle
Transcript_id	CPC_isCoding	CPC_score	Length	ORF_size	Fickett_score	Hexamer_score	CPAT_score	CPAT_isCoding	Pfam_isCoding	CNCI_score	CNCI_isCoding
XLOC_049923//TCONS_00096095	noncoding	-1.14715	286	162	1.0049	0.0948863	0.0705063	noncoding	noncoding	-0.0438272	noncoding
XLOC_049398//TCONS_00094269	noncoding	-1.214	2211	195	0.4237	-0.0867793	0.00465765	noncoding	noncoding	-0.028672	noncoding
XLOC_098147//TCONS_00196775	noncoding	-1.34225	865	195	0.537	-0.24097	0.00261231	noncoding	noncoding	-0.024576	noncoding
XLOC_023102//TCONS_00049872	noncoding	-1.19227	261	39	1.1934	-0.0336299	0.0153145	noncoding	noncoding	-0.036864	noncoding
XLOC_044096//TCONS_00083706	noncoding	-1.08521	226	111	0.5784	0.186753	0.0206295	noncoding	noncoding	-0.069632	noncoding
XLOC_050523//TCONS_00098217	noncoding	-1.25247	549	294	0.5217	-0.280912	0.00566849	noncoding	noncoding	-0.053248	noncoding
XLOC_112306//TCONS_00231789	noncoding	-0.942127	277	75	0.9499	-0.0436964	0.00988502	noncoding	noncoding	-0.032768	noncoding
XLOC_087010//TCONS_00175334	noncoding	-1.11866	703	186	0.6105	0.0105546	0.0156616	noncoding	noncoding	-0.004096	noncoding
XLOC_079104//TCONS_00157971	noncoding	-1.02874	459	87	0.745	-0.0642707	0.00512882	noncoding	noncoding	-0.024576	noncoding
XLOC_021895//TCONS_00046326	noncoding	-0.415711	1782	216	0.9331	0.272658	0.242724	noncoding	noncoding	-0.02048	noncoding
XLOC_045067//TCONS_00087226	noncoding	-0.938573	341	60	0.9339	-0.186788	0.00311661	noncoding	noncoding	-0.032768	noncoding
XLOC_090656//TCONS_00180372	noncoding	-0.0166041	2187	198	0.5855	-0.473433	0.000626225	noncoding	noncoding	-0.098304	noncoding
XLOC_018001//TCONS_00041635	noncoding	-1.28309	1042	165	0.8184	-0.124601	0.00968416	noncoding	noncoding	-0.049152	noncoding
XLOC_001534//TCONS_00005226	noncoding	-1.26218	289	69	0.8053	-0.401615	0.000558406	noncoding	noncoding	-0.0004096	noncoding
XLOC_022917//TCONS_00049355	noncoding	-1.20157	270	81	0.6857	-0.132299	0.002582	noncoding	noncoding	-0.045056	noncoding
XLOC_078994//TCONS_00157503	noncoding	-1.03968	604	216	0.7587	0.0399689	0.0410695	noncoding	noncoding	-0.008192	noncoding
XLOC_050485//TCONS_00098132	noncoding	-0.950131	2463	291	0.827	-0.184717	0.0236275	noncoding	noncoding	-0.094208	noncoding
XLOC_106972//TCONS_00219792	noncoding	-1.16825	2067	174	0.4761	-0.1381	0.00315036	noncoding	noncoding	-0.0094208	noncoding
XLOC_113211//TCONS_00235148	noncoding	-1.17181	214	60	0.9597	0.0281744	0.0139279	noncoding	noncoding	-0.0004096	noncoding
XLOC_021859//TCONS_00046275	noncoding	-1.10236	271	45	1.1425	-0.187805	0.00508118	noncoding	noncoding	-0.0004096	noncoding
XLOC_107802//TCONS_00222638	noncoding	-1.18585	4078	291	0.5853	-0.0371613	0.0264762	noncoding	noncoding	-0.0585728	noncoding
XLOC_009482//TCONS_00020756	noncoding	-1.0641	693	198	0.9027	0.0664896	0.0616283	noncoding	noncoding	-0.045056	noncoding
XLOC_101169//TCONS_00207228	noncoding	-1.34302	214	0	0	0	0.000300462	noncoding	noncoding	-0.0671744	noncoding
XLOC_034626//TCONS_00067168	noncoding	-0.95193	207	189	0.6921	-0.0701333	0.0126851	noncoding	noncoding	-0.073728	noncoding
XLOC_050469//TCONS_00098113	noncoding	-0.700807	720	171	1.1535	0.00440086	0.0667003	noncoding	noncoding	-0.0004096	noncoding
XLOC_003350//TCONS_00011295	noncoding	-0.614251	517	93	0.7573	-0.163608	0.00294819	noncoding	noncoding	-0.07168	noncoding
XLOC_079011//TCONS_00157539	noncoding	-0.958906	228	66	0.9967	0.0572335	0.0200809	noncoding	noncoding	-0.0503808	noncoding
XLOC_016544//TCONS_00035845	noncoding	-1.22069	1104	165	0.5917	-0.121938	0.00483997	noncoding	noncoding	-0.155648	noncoding
XLOC_101127//TCONS_00206974	noncoding	-1.06171	725	132	0.6352	-0.0995147	0.00460936	noncoding	noncoding	-0.12288	noncoding
XLOC_117433//TCONS_00241567	noncoding	-0.785697	247	132	0.6415	0.0254276	0.0109728	noncoding	noncoding	-0.053248	noncoding
XLOC_029003//TCONS_00058660	noncoding	-0.492672	918	261	0.4125	0.0772787	0.0286231	noncoding	noncoding	-0.159744	noncoding
XLOC_117518//TCONS_00241735	noncoding	-0.994867	207	126	0.9804	-0.0288685	0.0206854	noncoding	noncoding	-0.12288	noncoding
XLOC_039828//TCONS_00076393	noncoding	-0.346735	4104	162	0.4908	-0.19267	0.00178845	noncoding	noncoding	-0.229376	noncoding
XLOC_085163//TCONS_00168324	noncoding	-0.745971	3377	195	0.7755	0.00584881	0.0236961	noncoding	noncoding	-0.101171	noncoding
XLOC_023295//TCONS_00050494	noncoding	-0.926872	3725	309	0.7281	-0.142774	0.0256491	noncoding	noncoding	-0.094208	noncoding
XLOC_077130//TCONS_00150738	noncoding	-1.00942	314	87	0.9446	0.140358	0.0362375	noncoding	noncoding	-0.032768	noncoding
XLOC_061658//TCONS_00117679	noncoding	-1.18536	718	129	0.6979	-0.0305287	0.00853863	noncoding	noncoding	-0.151552	noncoding
XLOC_003357//TCONS_00011309	noncoding	-0.703424	1807	183	0.8701	-0.0582775	0.0202521	noncoding	noncoding	-0.0405504	noncoding
XLOC_022624//TCONS_00048699	noncoding	-1.12935	270	183	0.6881	0.00158378	0.018664	noncoding	noncoding	-0.045056	noncoding
XLOC_092079//TCONS_00185161	noncoding	-1.34601	206	75	0.8386	-0.334644	0.00103413	noncoding	noncoding	-0.0004096	noncoding
XLOC_054865//TCONS_00104923	noncoding	-1.14384	231	192	0.7435	0.0938691	0.0439705	noncoding	noncoding	-0.0794624	noncoding
XLOC_097366//TCONS_00194422	noncoding	-1.15654	602	192	0.8307	-0.367732	0.00279948	noncoding	noncoding	-0.055296	noncoding
XLOC_062519//TCONS_00121097	noncoding	-0.584079	420	69	0.5081	-0.13795	0.00124078	noncoding	noncoding	-0.183501	noncoding
XLOC_069621//TCONS_00135411	noncoding	-1.16064	349	123	0.4782	-0.269567	0.000853279	noncoding	noncoding	-0.0970752	noncoding
XLOC_002703//TCONS_00009010	noncoding	-1.0857	504	159	0.8978	-0.0341324	0.0216058	noncoding	noncoding	-0.0458752	noncoding
XLOC_084513//TCONS_00166117	noncoding	-0.934997	225	135	1.03	-0.133008	0.0134804	noncoding	noncoding	-0.0004096	noncoding
XLOC_078002//TCONS_00154205	noncoding	-0.97357	851	255	0.9501	0.107671	0.155051	noncoding	noncoding	-0.0479232	noncoding
XLOC_023009//TCONS_00049608	noncoding	-1.06372	4010	225	0.6599	0.0969775	0.0393889	noncoding	noncoding	-0.034816	noncoding
XLOC_000967//TCONS_00003372	noncoding	-0.985472	4604	237	0.7148	-0.226238	0.00629345	noncoding	noncoding	-0.0294912	noncoding
XLOC_001291//TCONS_00004369	noncoding	-0.115228	220	81	0.8711	-0.205769	0.00285413	noncoding	noncoding	-0.0741376	noncoding
XLOC_062028//TCONS_00118906	noncoding	-1.01959	259	99	0.6204	-0.0907693	0.00336051	noncoding	noncoding	-0.0413696	noncoding
XLOC_064469//TCONS_00128764	noncoding	-1.18682	1135	213	0.458	0.0358944	0.0149657	noncoding	noncoding	-0.004096	noncoding
XLOC_028270//TCONS_00056605	noncoding	-1.15405	977	144	0.5928	-0.455692	0.000432511	noncoding	noncoding	-0.02048	noncoding
XLOC_015006//TCONS_00029460	noncoding	-0.904717	214	144	0.7772	-0.141877	0.00638233	noncoding	noncoding	-0.098304	noncoding
XLOC_016739//TCONS_00036470	noncoding	-1.31706	304	129	1.0555	-0.107742	0.016053	noncoding	noncoding	-0.0004096	noncoding
XLOC_009402//TCONS_00020530	noncoding	-0.905096	1039	405	0.5094	0.0941918	0.173813	noncoding	noncoding	-0.0151552	noncoding
XLOC_098517//TCONS_00198239	noncoding	-1.03639	544	177	0.5937	-0.0755041	0.00777225	noncoding	noncoding	-0.106496	noncoding
XLOC_022394//TCONS_00047968	noncoding	-0.978128	1331	225	0.4427	-0.126275	0.00555292	noncoding	noncoding	-0.004096	noncoding
XLOC_023281//TCONS_00050433	noncoding	-0.962491	1686	342	0.7369	0.0503436	0.135407	noncoding	noncoding	-0.0385024	noncoding
XLOC_029436//TCONS_00060169	noncoding	-0.211337	790	102	0.4113	-0.0778968	0.00189982	noncoding	noncoding	-0.004096	noncoding
XLOC_044670//TCONS_00085912	noncoding	-1.05756	651	213	0.5552	-0.271851	0.00277589	noncoding	noncoding	-0.016384	noncoding
XLOC_050494//TCONS_00098149	noncoding	-0.772904	1240	282	0.5134	0.0628443	0.0433021	noncoding	noncoding	-0.328909	noncoding
XLOC_049292//TCONS_00093904	noncoding	-0.945438	1336	174	0.9977	0.119818	0.0854139	noncoding	noncoding	-0.02048	noncoding
XLOC_009483//TCONS_00020757	noncoding	-0.993188	380	123	0.9568	0.115469	0.0464624	noncoding	noncoding	-0.0253952	noncoding
XLOC_123943//TCONS_00252149	noncoding	-1.27645	207	72	0.9805	-0.0831467	0.00816815	noncoding	noncoding	-0.0004096	noncoding
XLOC_069494//TCONS_00134893	noncoding	-1.04089	509	99	0.8764	-0.404912	0.000932	noncoding	noncoding	-0.024576	noncoding
XLOC_069387//TCONS_00134648	noncoding	-0.917721	324	102	0.9598	-0.0891394	0.010084	noncoding	noncoding	-0.0323584	noncoding
XLOC_106286//TCONS_00217282	noncoding	-1.00085	335	84	0.89	-0.205926	0.00310283	noncoding	noncoding	-0.199475	noncoding
XLOC_044319//TCONS_00084549	noncoding	-1.23773	565	282	0.7414	-0.0717685	0.0381728	noncoding	noncoding	-0.016384	noncoding
XLOC_023043//TCONS_00049687	noncoding	-1.09535	210	141	0.4278	-0.0933336	0.0028508	noncoding	noncoding	-0.0004096	noncoding
XLOC_027972//TCONS_00055836	noncoding	-1.03515	237	117	0.9587	-0.0086061	0.0200171	noncoding	noncoding	-0.0004096	noncoding
XLOC_124578//TCONS_00253066	noncoding	-1.20017	933	162	0.9197	0.143029	0.0712226	noncoding	noncoding	-0.075776	noncoding
XLOC_022111//TCONS_00046941	noncoding	-1.17375	611	126	0.7375	0.0111349	0.012358	noncoding	noncoding	-0.0253952	noncoding
XLOC_022865//TCONS_00049228	noncoding	-0.856537	827	78	1.0084	-0.585672	0.000334572	noncoding	noncoding	-0.0004096	noncoding
XLOC_092013//TCONS_00184923	noncoding	-1.17508	213	84	0.9465	-0.0667721	0.00929768	noncoding	noncoding	-0.0004096	noncoding
XLOC_077666//TCONS_00153079	noncoding	-1.18983	1785	141	0.7461	-0.0915313	0.00709707	noncoding	noncoding	-0.0258048	noncoding
XLOC_021758//TCONS_00046107	noncoding	-1.17807	309	66	1.0042	-0.117084	0.00656132	noncoding	noncoding	-0.0004096	noncoding
XLOC_092205//TCONS_00185551	noncoding	-0.941815	316	0	0	0	0.000298607	noncoding	noncoding	-0.240026	noncoding
XLOC_118538//TCONS_00244411	noncoding	-1.07639	645	174	0.6349	-0.113448	0.00663304	noncoding	noncoding	-0.0561152	noncoding
XLOC_040212//TCONS_00077654	noncoding	-0.194741	303	102	0.9434	0.128644	0.0392026	noncoding	noncoding	-0.0004096	noncoding
XLOC_035560//TCONS_00069977	noncoding	-0.871807	240	168	0.8313	-0.0166674	0.0220263	noncoding	noncoding	-0.065536	noncoding
XLOC_069445//TCONS_00134771	noncoding	-0.778774	727	126	0.9196	-0.170404	0.00659709	noncoding	noncoding	-0.065536	noncoding
XLOC_061970//TCONS_00118705	noncoding	-0.900449	1071	207	0.9289	-0.104099	0.0243005	noncoding	noncoding	-0.01024	noncoding
XLOC_049642//TCONS_00094936	noncoding	-1.03266	264	69	0.9609	-0.122263	0.00573707	noncoding	noncoding	-0.360448	noncoding
XLOC_064105//TCONS_00127569	noncoding	-1.12385	233	75	0.544	-0.288624	0.000554678	noncoding	noncoding	-0.0004096	noncoding
XLOC_008698//TCONS_00018044	noncoding	-0.143697	1923	189	0.781	-0.0123088	0.0219316	noncoding	noncoding	-0.0421888	noncoding
XLOC_098294//TCONS_00197363	noncoding	-0.196623	1424	291	0.685	-0.327277	0.00639547	noncoding	noncoding	-0.08192	noncoding
XLOC_050418//TCONS_00097947	noncoding	-1.02386	983	207	0.7973	-0.0595862	0.0217341	noncoding	noncoding	-0.0139264	noncoding
XLOC_008583//TCONS_00017606	noncoding	-0.372443	7361	381	0.4208	0.0487308	0.0583752	noncoding	noncoding	-0.0868352	noncoding
XLOC_028847//TCONS_00058243	noncoding	-1.08448	300	129	0.6066	-0.0156875	0.00726013	noncoding	noncoding	-0.0004096	noncoding
XLOC_100241//TCONS_00204315	noncoding	-0.993244	513	198	0.8358	0.0621349	0.0496872	noncoding	noncoding	-0.014336	noncoding
XLOC_033874//TCONS_00065000	noncoding	-0.491436	424	90	0.8872	0.0361445	0.0159314	noncoding	noncoding	-0.043008	noncoding
XLOC_053981//TCONS_00101840	noncoding	-0.946857	315	171	0.8617	-0.0436886	0.020872	noncoding	noncoding	-0.016384	noncoding
XLOC_049578//TCONS_00094780	noncoding	-0.630793	267	135	1.1328	0.207551	0.151359	noncoding	noncoding	-0.0958464	noncoding
XLOC_064011//TCONS_00127082	noncoding	-0.761392	368	213	0.6155	-0.0122263	0.0186478	noncoding	noncoding	-0.0004096	noncoding
XLOC_010150//TCONS_00022971	noncoding	-1.13614	237	93	0.8243	-0.312201	0.00138983	noncoding	noncoding	-0.024576	noncoding
XLOC_039198//TCONS_00074171	noncoding	-1.23054	3636	222	0.567	-0.168353	0.00523296	noncoding	noncoding	-0.1024	noncoding
XLOC_009446//TCONS_00020660	noncoding	-1.23442	1819	192	0.6908	-0.0962216	0.00998796	noncoding	noncoding	-0.0536576	noncoding
XLOC_009402//TCONS_00020528	noncoding	-1.0505	1390	201	0.8267	-0.101543	0.016608	noncoding	noncoding	-0.024576	noncoding
XLOC_099112//TCONS_00200215	noncoding	-0.855579	231	159	0.6129	0.160681	0.032131	noncoding	noncoding	-0.045056	noncoding
XLOC_111410//TCONS_00228000	noncoding	-1.19341	366	114	0.6521	-0.33476	0.000868432	noncoding	noncoding	-0.0004096	noncoding
XLOC_028573//TCONS_00057576	noncoding	-0.0524123	2573	285	1.0096	-0.0308465	0.0994509	noncoding	noncoding	-0.0319488	noncoding
XLOC_044227//TCONS_00084242	noncoding	-0.974939	974	195	0.7957	0.131344	0.0641329	noncoding	noncoding	-0.053248	noncoding
XLOC_034405//TCONS_00066384	noncoding	-1.06174	292	30	1.0708	0.11938	0.0256388	noncoding	noncoding	-0.016384	noncoding
XLOC_029344//TCONS_00059807	noncoding	-0.806336	279	159	0.8598	-0.0145575	0.0221084	noncoding	noncoding	-0.094208	noncoding
XLOC_119232//TCONS_00246108	noncoding	-1.2889	330	219	0.8337	0.0655563	0.0631568	noncoding	noncoding	-0.02048	noncoding
XLOC_016358//TCONS_00034786	noncoding	-1.43457	305	45	1.0998	-0.0214098	0.0131938	noncoding	noncoding	-0.0151552	noncoding
XLOC_000701//TCONS_00002414	noncoding	-0.727482	233	150	0.8004	-0.0339313	0.0147959	noncoding	noncoding	-0.127795	noncoding
XLOC_049439//TCONS_00094427	noncoding	-0.254153	373	201	0.556	-0.0757698	0.00901566	noncoding	noncoding	-0.028672	noncoding
XLOC_106066//TCONS_00216300	noncoding	-0.921176	225	93	0.8896	0.232826	0.0588136	noncoding	noncoding	-0.0004096	noncoding
XLOC_015946//TCONS_00033187	noncoding	-1.13108	246	105	0.905	0.0244102	0.018488	noncoding	noncoding	-0.0753664	noncoding
XLOC_028928//TCONS_00058467	noncoding	-0.394122	7391	339	0.6617	-0.179572	0.0182157	noncoding	noncoding	-0.034816	noncoding
XLOC_044048//TCONS_00083483	noncoding	-1.00125	515	105	0.767	0.084541	0.0175519	noncoding	noncoding	-0.045056	noncoding
XLOC_063280//TCONS_00124521	noncoding	-0.978082	246	99	1.2367	0.10963	0.0807649	noncoding	noncoding	-0.0065536	noncoding
XLOC_105504//TCONS_00214719	noncoding	-1.12536	611	165	0.7829	0.15686	0.0544455	noncoding	noncoding	-0.0004096	noncoding
XLOC_039650//TCONS_00075761	noncoding	-1.13579	256	84	1.0208	0.0567041	0.0260189	noncoding	noncoding	-0.034816	noncoding
XLOC_049984//TCONS_00096422	noncoding	-0.893377	264	96	0.8294	-0.0712576	0.007107	noncoding	noncoding	-0.118784	noncoding
XLOC_048676//TCONS_00091441	noncoding	-1.06397	329	138	0.8394	-0.0670254	0.0117738	noncoding	noncoding	-0.24535	noncoding
XLOC_022656//TCONS_00048787	noncoding	-1.19066	413	129	0.5962	-0.151953	0.00285081	noncoding	noncoding	-0.114688	noncoding
XLOC_029229//TCONS_00059406	noncoding	-1.06024	1368	219	0.9193	-0.00168613	0.0504534	noncoding	noncoding	-0.0073728	noncoding
XLOC_045047//TCONS_00087112	noncoding	-1.32606	236	42	0.7988	-0.0385113	0.00448906	noncoding	noncoding	-0.0004096	noncoding
XLOC_099396//TCONS_00201609	noncoding	-1.02578	283	57	1.2631	-0.00264703	0.0280126	noncoding	noncoding	-0.07168	noncoding
XLOC_107417//TCONS_00221196	noncoding	-1.18436	725	126	0.8114	-0.0753287	0.00877863	noncoding	noncoding	-0.0311296	noncoding
XLOC_048854//TCONS_00091996	noncoding	-0.577868	1247	213	0.8751	-0.118996	0.0197266	noncoding	noncoding	-0.049152	noncoding
XLOC_061926//TCONS_00118566	noncoding	-1.06303	224	117	0.7458	-0.227748	0.00245798	noncoding	noncoding	-0.036864	noncoding
XLOC_054804//TCONS_00104707	noncoding	-0.973424	1222	195	0.666	-0.379195	0.00154083	noncoding	noncoding	-0.008192	noncoding
XLOC_008697//TCONS_00018043	noncoding	-1.19397	714	159	0.5362	-0.276611	0.00140996	noncoding	noncoding	-0.004096	noncoding
XLOC_022001//TCONS_00046614	noncoding	-0.0918004	3794	162	0.8089	-0.266853	0.0030301	noncoding	noncoding	-0.290816	noncoding
XLOC_028430//TCONS_00057118	noncoding	-1.29035	419	57	0.7701	-0.16438	0.0020832	noncoding	noncoding	-0.0004096	noncoding
XLOC_039808//TCONS_00076331	noncoding	-0.752929	996	276	0.9117	0.161218	0.223672	noncoding	noncoding	-0.0151552	noncoding
XLOC_045094//TCONS_00087343	noncoding	-1.09068	797	165	0.7743	0.047645	0.0262376	noncoding	noncoding	-0.0192512	noncoding
XLOC_079399//TCONS_00158923	noncoding	-1.07622	325	48	0.6575	0.33663	0.0352551	noncoding	noncoding	-0.147456	noncoding
XLOC_000746//TCONS_00002599	noncoding	-1.25566	276	75	0.8451	0.144035	0.0242088	noncoding	noncoding	-0.0135168	noncoding
XLOC_040220//TCONS_00077672	noncoding	-1.25755	204	0	0	0	0.000300644	noncoding	noncoding	-0.02048	noncoding
XLOC_050524//TCONS_00098219	noncoding	-1.04159	441	162	1.0439	-0.120622	0.0200613	noncoding	noncoding	-0.016384	noncoding
XLOC_049239//TCONS_00093655	noncoding	-1.0628	272	99	0.6624	-0.00368451	0.00678555	noncoding	noncoding	-0.110592	noncoding
XLOC_039766//TCONS_00076212	noncoding	-0.929479	1566	198	0.7208	-0.0698951	0.014091	noncoding	noncoding	-0.049152	noncoding
XLOC_044019//TCONS_00083401	noncoding	-1.07018	709	93	0.9628	0.0801526	0.0271149	noncoding	noncoding	-0.0049152	noncoding
XLOC_107595//TCONS_00221815	noncoding	-0.783656	215	138	0.9361	0.0885378	0.0434306	noncoding	noncoding	-0.0176128	noncoding
XLOC_077486//TCONS_00152286	noncoding	-1.14974	214	78	0.8136	-0.0509778	0.00638839	noncoding	noncoding	-0.548864	noncoding
XLOC_009459//TCONS_00020691	noncoding	-1.09738	497	120	0.7943	-0.398912	0.000940826	noncoding	noncoding	-0.106496	noncoding
XLOC_085517//TCONS_00169809	noncoding	-0.990988	3133	258	0.6043	-0.0964561	0.0142608	noncoding	noncoding	-0.0032768	noncoding
XLOC_076679//TCONS_00149517	noncoding	-1.0477	234	165	0.7406	0.0581831	0.0261835	noncoding	noncoding	-0.0004096	noncoding
XLOC_009650//TCONS_00021323	noncoding	-1.21543	650	141	0.6813	-0.16584	0.0038102	noncoding	noncoding	-0.0290816	noncoding
XLOC_113035//TCONS_00234612	noncoding	-1.07476	1222	147	0.75	-0.0428752	0.0108961	noncoding	noncoding	-0.0237568	noncoding
XLOC_079430//TCONS_00159117	noncoding	-0.00344422	4697	381	0.6354	-0.0927837	0.0531994	noncoding	noncoding	-0.0651264	noncoding
XLOC_001593//TCONS_00005437	noncoding	-1.10292	1181	180	0.4575	-0.209207	0.00209452	noncoding	noncoding	-0.094208	noncoding
XLOC_045050//TCONS_00087136	noncoding	-1.1605	1087	129	0.6898	-0.102442	0.00508057	noncoding	noncoding	-0.159744	noncoding
XLOC_084922//TCONS_00167399	noncoding	-0.388759	3507	156	0.5358	-0.0569707	0.00488884	noncoding	noncoding	-0.0004096	noncoding
XLOC_084917//TCONS_00167392	noncoding	-0.182464	627	99	0.858	-0.235473	0.00266865	noncoding	noncoding	-0.045056	noncoding
XLOC_002508//TCONS_00008366	noncoding	-0.979305	418	156	0.4527	-0.0852967	0.00377167	noncoding	noncoding	-0.004096	noncoding
XLOC_062594//TCONS_00121456	noncoding	-1.16033	224	66	1.0779	0.0305543	0.0217005	noncoding	noncoding	-0.24576	noncoding
XLOC_101677//TCONS_00208956	noncoding	-0.834947	481	300	0.7041	0.0174503	0.0720825	noncoding	noncoding	-0.0475136	noncoding
XLOC_048848//TCONS_00091986	noncoding	-1.04063	430	102	1.0003	0.275502	0.113214	noncoding	noncoding	-0.086016	noncoding
XLOC_091402//TCONS_00182703	noncoding	-0.971357	280	264	0.767	0.118004	0.111985	noncoding	noncoding	-0.0159744	noncoding
XLOC_091992//TCONS_00184878	noncoding	-1.19977	7510	327	0.911	-0.118051	0.0504705	noncoding	noncoding	-0.004096	noncoding
XLOC_018107//TCONS_00042237	noncoding	-1.46396	203	18	0.6945	-0.668883	3.91217e-05	noncoding	noncoding	-0.0516096	noncoding
XLOC_106072//TCONS_00216310	noncoding	-0.514755	251	72	0.5866	-0.119141	0.00187504	noncoding	noncoding	-0.242074	noncoding
XLOC_090788//TCONS_00180892	noncoding	-0.290377	3570	216	0.763	0.0873148	0.0472214	noncoding	noncoding	-0.008192	noncoding
XLOC_077991//TCONS_00154160	noncoding	-1.02271	897	237	0.8804	-0.186251	0.0170816	noncoding	noncoding	-0.0729088	noncoding
XLOC_035019//TCONS_00068373	noncoding	-0.3523	783	147	0.5982	-0.222494	0.00214043	noncoding	noncoding	-0.032768	noncoding
XLOC_079259//TCONS_00158634	noncoding	-1.06657	2057	198	0.8078	0.0432503	0.03706	noncoding	noncoding	-0.0565248	noncoding
XLOC_016800//TCONS_00036682	noncoding	-1.1201	225	78	0.5573	-0.174776	0.00126656	noncoding	noncoding	-0.0004096	noncoding
XLOC_034669//TCONS_00067262	noncoding	-0.272018	493	72	1.1143	0.29313	0.128764	noncoding	noncoding	-0.04096	noncoding
XLOC_029161//TCONS_00059219	noncoding	-0.0407094	206	156	0.8261	-0.328656	0.00247967	noncoding	noncoding	-0.0004096	noncoding
XLOC_021849//TCONS_00046264	noncoding	-0.226116	2194	192	0.4681	-0.238581	0.00191001	noncoding	noncoding	-0.135578	noncoding
XLOC_071066//TCONS_00140160	noncoding	-1.29183	435	138	0.8919	-0.183631	0.00642316	noncoding	noncoding	-0.0004096	noncoding
XLOC_062351//TCONS_00120335	noncoding	-0.862782	250	135	0.5014	0.136369	0.0151163	noncoding	noncoding	-0.077824	noncoding
XLOC_003062//TCONS_00010280	noncoding	-0.976543	275	12	0.7885	-0.023573	0.0034633	noncoding	noncoding	-0.0004096	noncoding
XLOC_043830//TCONS_00082452	noncoding	-0.893694	678	186	0.9981	-0.0594479	0.0328117	noncoding	noncoding	-0.0565248	noncoding
XLOC_000829//TCONS_00002909	noncoding	-1.01207	2602	189	0.7509	-0.0136126	0.0190387	noncoding	noncoding	-0.008192	noncoding
XLOC_058477//TCONS_00111216	noncoding	-1.24592	961	111	0.91	-0.308949	0.00215934	noncoding	noncoding	-0.08192	noncoding
XLOC_027738//TCONS_00055347	noncoding	-1.08203	412	141	0.7167	-0.0824281	0.00746636	noncoding	noncoding	-0.201114	noncoding
XLOC_044184//TCONS_00084066	noncoding	-1.0396	2344	210	0.9694	0.286428	0.26273	noncoding	noncoding	-0.053248	noncoding
XLOC_044776//TCONS_00086238	noncoding	-0.956651	548	87	0.5529	0.0507529	0.00595664	noncoding	noncoding	-0.049152	noncoding
XLOC_079243//TCONS_00158540	noncoding	-1.00667	403	63	0.777	0.0688941	0.0105183	noncoding	noncoding	-0.0270336	noncoding
XLOC_063856//TCONS_00126569	noncoding	-1.09184	4186	240	0.8655	-0.0495591	0.0334361	noncoding	noncoding	-0.08192	noncoding
XLOC_071480//TCONS_00141221	noncoding	-1.02098	221	45	0.9836	-0.095083	0.00570243	noncoding	noncoding	-0.090112	noncoding
XLOC_040281//TCONS_00077937	noncoding	-1.12132	1989	144	0.6969	-0.418204	0.000722315	noncoding	noncoding	-0.045056	noncoding
XLOC_069514//TCONS_00134929	noncoding	-1.01177	3135	213	1.1047	0.075845	0.117878	noncoding	noncoding	-0.0258048	noncoding
XLOC_017137//TCONS_00037878	noncoding	-1.08649	276	27	0.8311	-0.555358	0.000139517	noncoding	noncoding	-0.0090112	noncoding
XLOC_009065//TCONS_00019322	noncoding	-0.822312	467	276	0.8155	0.088807	0.11998	noncoding	noncoding	-0.012288	noncoding
XLOC_111079//TCONS_00226821	noncoding	-1.14254	5841	240	0.5859	-0.141908	0.00701395	noncoding	noncoding	-0.0196608	noncoding
XLOC_023290//TCONS_00050473	noncoding	-0.751049	3092	294	0.7034	0.0311228	0.0635383	noncoding	noncoding	-0.0548864	noncoding
XLOC_028411//TCONS_00057056	noncoding	-1.31131	380	126	0.8091	-0.109309	0.00712318	noncoding	noncoding	-0.108954	noncoding
XLOC_092078//TCONS_00185160	noncoding	-1.08613	397	108	0.7222	-0.138764	0.00368275	noncoding	noncoding	-0.07168	noncoding
XLOC_058078//TCONS_00109629	noncoding	-0.387093	595	33	0.868	-0.669491	7.71794e-05	noncoding	noncoding	-0.0606208	noncoding
XLOC_054352//TCONS_00103101	noncoding	-0.376613	1857	207	0.8718	-0.116416	0.0179667	noncoding	noncoding	-0.02048	noncoding
XLOC_057969//TCONS_00109276	noncoding	-1.10323	291	120	0.6399	-0.0282269	0.00673959	noncoding	noncoding	-0.0602112	noncoding
XLOC_017116//TCONS_00037834	noncoding	-1.06569	1084	216	0.7773	-0.154092	0.0120981	noncoding	noncoding	-0.053248	noncoding
XLOC_111904//TCONS_00229776	noncoding	-1.20639	408	147	0.6307	-0.166306	0.00350955	noncoding	noncoding	-0.004096	noncoding
XLOC_050295//TCONS_00097581	noncoding	-1.05526	429	111	0.955	-0.113291	0.00928269	noncoding	noncoding	-0.065536	noncoding
XLOC_016212//TCONS_00034260	noncoding	-1.12952	339	78	0.9857	-0.13181	0.00638492	noncoding	noncoding	-0.073728	noncoding
XLOC_062071//TCONS_00119214	noncoding	-0.967337	369	84	0.8182	-0.0893665	0.00532284	noncoding	noncoding	-0.032768	noncoding
XLOC_009048//TCONS_00019269	noncoding	-1.11286	1946	276	1.0739	-0.111024	0.0697902	noncoding	noncoding	-0.0446464	noncoding
XLOC_023007//TCONS_00049603	noncoding	-0.825507	311	228	0.6147	-0.076146	0.0144557	noncoding	noncoding	-0.0299008	noncoding
XLOC_070281//TCONS_00137699	noncoding	-1.07717	1535	168	0.5712	-0.674904	0.000119143	noncoding	noncoding	-0.0421888	noncoding
XLOC_054729//TCONS_00104520	noncoding	-1.01673	405	93	0.9672	-0.241488	0.00343083	noncoding	noncoding	-0.0376832	noncoding
XLOC_029099//TCONS_00059058	noncoding	-0.0309312	1183	138	0.6628	-0.0182883	0.00888052	noncoding	noncoding	-0.053248	noncoding
XLOC_084929//TCONS_00167411	noncoding	-1.10089	571	279	0.867	-0.0305249	0.069618	noncoding	noncoding	-0.036864	noncoding
XLOC_001097//TCONS_00003716	noncoding	-1.05578	215	66	0.6951	0.205982	0.0207869	noncoding	noncoding	-0.0004096	noncoding
XLOC_077569//TCONS_00152686	noncoding	-0.841779	740	234	0.6242	0.11348	0.0520823	noncoding	noncoding	-0.014336	noncoding
XLOC_079095//TCONS_00157935	noncoding	-0.324986	1445	132	1.0749	-0.0533984	0.0233674	noncoding	noncoding	-0.106496	noncoding
XLOC_015425//TCONS_00030829	noncoding	-0.0565794	1562	174	0.634	-0.0796927	0.00780873	noncoding	noncoding	-0.008192	noncoding
XLOC_016118//TCONS_00033884	noncoding	-0.922108	216	138	1.286	0.292107	0.343254	noncoding	noncoding	-0.242483	noncoding
XLOC_086634//TCONS_00173565	noncoding	-0.281477	393	99	0.6656	-0.359089	0.000655155	noncoding	noncoding	-0.0004096	noncoding
XLOC_028828//TCONS_00058167	noncoding	-0.242957	5060	237	0.7198	-0.153662	0.0100039	noncoding	noncoding	-0.0733184	noncoding
XLOC_003532//TCONS_00012053	noncoding	-0.125053	3128	180	0.8308	0.135714	0.0554963	noncoding	noncoding	-0.057344	noncoding
XLOC_010369//TCONS_00023909	noncoding	-0.190196	6015	276	0.8526	-0.245602	0.0118813	noncoding	noncoding	-0.0200704	noncoding
XLOC_091993//TCONS_00184879	noncoding	-1.29276	798	177	0.653	-0.134177	0.00626879	noncoding	noncoding	-0.0311296	noncoding
XLOC_071320//TCONS_00140813	noncoding	-1.12352	976	183	0.7879	-0.0625332	0.0160645	noncoding	noncoding	-0.053248	noncoding
XLOC_039718//TCONS_00075983	noncoding	-0.986981	246	30	1.2474	-0.169965	0.00675701	noncoding	noncoding	-0.0004096	noncoding
XLOC_064057//TCONS_00127324	noncoding	-0.992187	293	75	0.5839	-0.0319264	0.00340189	noncoding	noncoding	-0.055296	noncoding
XLOC_010084//TCONS_00022704	noncoding	-1.334	205	54	1.2229	0.000935926	0.0246736	noncoding	noncoding	-0.0004096	noncoding
XLOC_062039//TCONS_00118951	noncoding	-1.41788	288	81	1.0724	-0.308171	0.00272139	noncoding	noncoding	-0.1024	noncoding
XLOC_071841//TCONS_00142569	noncoding	-0.938201	805	165	0.584	-0.0462033	0.00790753	noncoding	noncoding	-0.016384	noncoding
XLOC_028215//TCONS_00056509	noncoding	-1.19028	2308	153	0.9563	-0.231069	0.00603686	noncoding	noncoding	-0.0004096	noncoding
XLOC_009764//TCONS_00021710	noncoding	-0.707147	418	270	0.5772	-0.0930321	0.0179188	noncoding	noncoding	-0.0180224	noncoding
XLOC_049289//TCONS_00093901	noncoding	-1.11443	210	0	0	0	0.000300535	noncoding	noncoding	-0.098304	noncoding
XLOC_050037//TCONS_00096665	noncoding	-1.13074	242	81	1.0691	0.0154882	0.0224333	noncoding	noncoding	-0.135168	noncoding
XLOC_086637//TCONS_00173570	noncoding	-1.35067	410	129	1.0029	-0.198122	0.00750905	noncoding	noncoding	-0.024576	noncoding
XLOC_069371//TCONS_00134613	noncoding	-0.873636	330	138	0.6839	-0.24956	0.00218523	noncoding	noncoding	-0.101171	noncoding
XLOC_028599//TCONS_00057642	noncoding	-1.47581	213	51	0.8233	-0.266007	0.00119554	noncoding	noncoding	-0.0004096	noncoding
XLOC_009244//TCONS_00020089	noncoding	-0.999567	533	105	1.1928	0.204751	0.130738	noncoding	noncoding	-0.004096	noncoding
XLOC_029256//TCONS_00059502	noncoding	-0.243176	943	132	0.7113	-0.238362	0.00231527	noncoding	noncoding	-0.0299008	noncoding
XLOC_063421//TCONS_00125127	noncoding	-1.21091	253	78	1.0564	0.0598939	0.027805	noncoding	noncoding	-0.028672	noncoding
XLOC_000776//TCONS_00002716	noncoding	-1.06561	571	195	0.5664	-0.0851857	0.00811318	noncoding	noncoding	-0.024576	noncoding
XLOC_062617//TCONS_00121499	noncoding	-1.07436	2150	303	0.7139	-0.0272269	0.0527388	noncoding	noncoding	-0.032768	noncoding
XLOC_022332//TCONS_00047754	noncoding	-1.14218	2768	219	0.4346	-0.188508	0.0030905	noncoding	noncoding	-0.02048	noncoding
XLOC_023295//TCONS_00050498	noncoding	-0.952989	5428	378	0.3559	-0.26474	0.00689959	noncoding	noncoding	-0.094208	noncoding
XLOC_022307//TCONS_00047679	noncoding	-1.1737	1522	276	0.6796	0.032382	0.0543611	noncoding	noncoding	-0.0344064	noncoding
XLOC_086642//TCONS_00173580	noncoding	-0.919546	1060	129	1.0187	0.0418142	0.0359239	noncoding	noncoding	-0.0483328	noncoding
XLOC_086082//TCONS_00171937	noncoding	-1.04208	625	138	0.5222	-0.179697	0.0020486	noncoding	noncoding	-0.0454656	noncoding
XLOC_003298//TCONS_00011126	noncoding	-1.08105	362	138	0.6984	-0.0371945	0.00921104	noncoding	noncoding	-0.0004096	noncoding
XLOC_090765//TCONS_00180836	noncoding	-1.20369	305	111	0.6751	-0.124949	0.00361459	noncoding	noncoding	-0.012288	noncoding
XLOC_002367//TCONS_00007872	noncoding	-1.25355	1050	213	0.5349	0.0696185	0.0237189	noncoding	noncoding	-0.0249856	noncoding
XLOC_063728//TCONS_00125980	noncoding	-0.749123	1584	237	0.9093	-0.292142	0.0089903	noncoding	noncoding	-0.002048	noncoding
XLOC_078898//TCONS_00157134	noncoding	-0.813135	257	231	0.8697	0.132994	0.118746	noncoding	noncoding	-0.004096	noncoding
XLOC_112798//TCONS_00233565	noncoding	-1.01255	249	60	1.0851	-0.0608665	0.0114772	noncoding	noncoding	-0.086016	noncoding
XLOC_028925//TCONS_00058457	noncoding	-0.826703	233	108	0.8704	0.0102938	0.0156631	noncoding	noncoding	-0.118784	noncoding
XLOC_010323//TCONS_00023714	noncoding	-1.1067	202	45	0.9548	-0.511729	0.000334892	noncoding	noncoding	-0.0004096	noncoding
XLOC_097958//TCONS_00196239	noncoding	-1.29846	991	120	0.9664	-0.114494	0.0101586	noncoding	noncoding	-0.036864	noncoding
XLOC_107802//TCONS_00222637	noncoding	-0.979289	4645	291	0.5853	-0.0371613	0.0256032	noncoding	noncoding	-0.0208896	noncoding
XLOC_106608//TCONS_00218658	noncoding	-0.41106	7238	300	0.7632	-0.0876707	0.0300677	noncoding	noncoding	-0.0077824	noncoding
XLOC_079307//TCONS_00158728	noncoding	-0.888173	5814	237	0.6003	-0.354763	0.00175464	noncoding	noncoding	-0.0090112	noncoding
XLOC_072179//TCONS_00143764	noncoding	-1.15802	298	69	1.0807	0.0387143	0.0237099	noncoding	noncoding	-0.0004096	noncoding
XLOC_023295//TCONS_00050491	noncoding	-0.925569	3668	309	0.7281	-0.142774	0.0257357	noncoding	noncoding	-0.094208	noncoding
XLOC_029346//TCONS_00059809	noncoding	-1.16394	2383	186	0.5491	-0.305818	0.00146488	noncoding	noncoding	-0.0008192	noncoding
XLOC_001175//TCONS_00003987	noncoding	-1.12353	1114	141	0.8418	-0.0964832	0.00963932	noncoding	noncoding	-0.0135168	noncoding
XLOC_001590//TCONS_00005428	noncoding	-1.16994	635	144	0.8312	-0.357314	0.00178575	noncoding	noncoding	-0.0004096	noncoding
XLOC_001437//TCONS_00004880	noncoding	-1.10473	234	141	0.5165	-0.0600876	0.00467629	noncoding	noncoding	-0.1024	noncoding
XLOC_023295//TCONS_00050497	noncoding	-0.954019	5523	378	0.3559	-0.26474	0.00686017	noncoding	noncoding	-0.094208	noncoding
XLOC_077417//TCONS_00151971	noncoding	-1.06629	339	54	0.5896	0.0432657	0.00451649	noncoding	noncoding	-0.024576	noncoding
XLOC_044254//TCONS_00084376	noncoding	-0.588833	4439	390	0.5948	-0.228876	0.0220493	noncoding	noncoding	-0.0561152	noncoding
XLOC_002486//TCONS_00008231	noncoding	-0.758437	380	93	0.6095	-0.0255138	0.00464219	noncoding	noncoding	-0.106496	noncoding
XLOC_111831//TCONS_00229566	noncoding	-1.08529	328	54	0.7915	-0.186403	0.0018758	noncoding	noncoding	-0.0004096	noncoding
XLOC_091607//TCONS_00183479	noncoding	-1.11498	5726	351	0.4255	-0.0518243	0.0252112	noncoding	noncoding	-0.0217088	noncoding
XLOC_015861//TCONS_00032817	noncoding	-0.799101	287	261	0.8184	0.0753343	0.0976417	noncoding	noncoding	-0.0200704	noncoding
XLOC_001760//TCONS_00005966	noncoding	-1.142	7508	336	0.7882	-0.0499358	0.0587866	noncoding	noncoding	-0.0118784	noncoding
XLOC_044745//TCONS_00086135	noncoding	-1.23334	2525	414	0.6503	-0.014867	0.138343	noncoding	noncoding	-0.0352256	noncoding
XLOC_050243//TCONS_00097450	noncoding	-1.0621	316	111	0.903	0.0949596	0.0307141	noncoding	noncoding	-0.04096	noncoding
XLOC_060936//TCONS_00114758	noncoding	-1.18094	3575	204	0.549	-0.186903	0.00362068	noncoding	noncoding	-0.0094208	noncoding
XLOC_111846//TCONS_00229589	noncoding	-1.17509	214	93	1.0166	0.398946	0.218185	noncoding	noncoding	-0.114688	noncoding
XLOC_063827//TCONS_00126481	noncoding	-0.432438	346	249	0.616	-0.129559	0.0127958	noncoding	noncoding	-0.122061	noncoding
XLOC_069469//TCONS_00134847	noncoding	-0.997802	431	111	0.8631	-0.00743741	0.0139221	noncoding	noncoding	-0.053248	noncoding
XLOC_027954//TCONS_00055780	noncoding	-1.29189	201	114	0.7223	-0.373078	0.000849202	noncoding	noncoding	-0.0004096	noncoding
XLOC_028531//TCONS_00057451	noncoding	-0.845328	274	159	0.9716	-0.0262852	0.02888	noncoding	noncoding	-0.0004096	noncoding
XLOC_000375//TCONS_00001186	noncoding	-1.09343	858	99	0.9048	0.0414291	0.018665	noncoding	noncoding	-0.0364544	noncoding
XLOC_057660//TCONS_00108065	noncoding	-0.25344	6267	291	0.9974	-0.253683	0.0203849	noncoding	noncoding	-0.03072	noncoding
XLOC_070009//TCONS_00136566	noncoding	-1.01546	268	126	0.7266	-0.163831	0.0038738	noncoding	noncoding	-0.077824	noncoding
XLOC_035433//TCONS_00069605	noncoding	-1.01054	1656	198	0.8039	0.0824197	0.0480283	noncoding	noncoding	-0.0233472	noncoding
XLOC_003234//TCONS_00010850	noncoding	-0.782332	5532	300	0.5823	0.100279	0.063113	noncoding	noncoding	-0.0200704	noncoding
XLOC_029514//TCONS_00060378	noncoding	-0.0940135	4992	321	0.4534	-0.198587	0.00803365	noncoding	noncoding	-0.0344064	noncoding
XLOC_029487//TCONS_00060299	noncoding	-0.855791	1106	243	0.7181	0.012447	0.0392262	noncoding	noncoding	-0.06144	noncoding
XLOC_085286//TCONS_00168900	noncoding	-0.819444	393	246	0.7805	-0.00630816	0.0451985	noncoding	noncoding	-0.118784	noncoding
XLOC_093718//TCONS_00190465	noncoding	-1.11297	608	102	0.9895	0.0212676	0.0222777	noncoding	noncoding	-0.0004096	noncoding
XLOC_033905//TCONS_00065093	noncoding	-0.955045	2133	258	0.4213	-0.165071	0.00546909	noncoding	noncoding	-0.0626688	noncoding
XLOC_039651//TCONS_00075762	noncoding	-1.05076	213	93	0.8898	0.0743945	0.021511	noncoding	noncoding	-0.073728	noncoding
XLOC_077990//TCONS_00154159	noncoding	-0.853086	3625	234	0.6242	-0.16753	0.00716066	noncoding	noncoding	-0.0057344	noncoding
XLOC_064045//TCONS_00127306	noncoding	-0.370939	1597	201	0.7132	-0.195817	0.00622618	noncoding	noncoding	-0.0258048	noncoding
XLOC_062084//TCONS_00119255	noncoding	-1.1245	225	0	0	0	0.000300261	noncoding	noncoding	-0.0585728	noncoding
XLOC_091325//TCONS_00182448	noncoding	-1.09983	365	120	0.6519	-0.326483	0.00097802	noncoding	noncoding	-0.014336	noncoding
XLOC_049224//TCONS_00093581	noncoding	-1.19034	615	222	0.5238	-0.144451	0.00641922	noncoding	noncoding	-0.117555	noncoding
XLOC_048638//TCONS_00091282	noncoding	-0.298618	1635	225	0.7433	-0.228522	0.00712545	noncoding	noncoding	-0.0077824	noncoding
XLOC_072167//TCONS_00143699	noncoding	-0.967268	316	66	0.5146	0.112872	0.00642935	noncoding	noncoding	-0.065536	noncoding
XLOC_084992//TCONS_00167656	noncoding	-0.0187548	251	249	1.1025	-0.254371	0.0256934	noncoding	noncoding	-0.0151552	noncoding
XLOC_117517//TCONS_00241734	noncoding	-1.28639	297	156	1.1688	0.0509008	0.0816661	noncoding	noncoding	-0.016384	noncoding
XLOC_044696//TCONS_00085977	noncoding	-0.993665	221	165	1.2847	0.0339204	0.112449	noncoding	noncoding	-0.512	noncoding
XLOC_002485//TCONS_00008230	noncoding	-1.19224	349	75	0.6204	-0.079203	0.00278456	noncoding	noncoding	-0.032768	noncoding
XLOC_048759//TCONS_00091611	noncoding	-1.14449	268	102	0.6422	-0.156245	0.00241362	noncoding	noncoding	-0.0004096	noncoding
XLOC_069840//TCONS_00136042	noncoding	-1.45224	213	84	1.1947	-0.034354	0.0247281	noncoding	noncoding	-0.0004096	noncoding
XLOC_050045//TCONS_00096681	noncoding	-1.17367	211	144	0.6841	-0.198673	0.00328484	noncoding	noncoding	-0.0004096	noncoding
XLOC_078705//TCONS_00156310	noncoding	-1.14506	200	27	0.8769	0.122971	0.0140631	noncoding	noncoding	-0.065536	noncoding
XLOC_021846//TCONS_00046261	noncoding	-1.22094	201	54	0.6135	-0.16883	0.0012143	noncoding	noncoding	-0.077824	noncoding
XLOC_069915//TCONS_00136203	noncoding	-0.919622	2048	216	0.5594	-0.0699292	0.0100506	noncoding	noncoding	-0.012288	noncoding
XLOC_058061//TCONS_00109570	noncoding	-1.42258	216	51	1.1011	0.348356	0.141972	noncoding	noncoding	-0.0004096	noncoding
XLOC_054066//TCONS_00102063	noncoding	-1.15945	205	66	0.5925	-0.083334	0.00227301	noncoding	noncoding	-0.0004096	noncoding
XLOC_029446//TCONS_00060217	noncoding	-0.210763	240	63	1.0571	-0.0623448	0.0107653	noncoding	noncoding	-0.0004096	noncoding
XLOC_078015//TCONS_00154262	noncoding	-1.20984	346	138	0.4306	-0.203977	0.00133203	noncoding	noncoding	-0.004096	noncoding
XLOC_039568//TCONS_00075458	noncoding	-0.993763	572	183	0.482	-0.177352	0.00298959	noncoding	noncoding	-0.0925696	noncoding
XLOC_010372//TCONS_00023913	noncoding	-1.48084	1099	30	0.6952	-0.343704	0.00036172	noncoding	noncoding	-0.0004096	noncoding
XLOC_107292//TCONS_00220724	noncoding	-1.35699	391	39	0.9245	0.076669	0.0135458	noncoding	noncoding	-0.045056	noncoding
XLOC_048884//TCONS_00092146	noncoding	-0.855825	1099	255	0.9931	0.0547208	0.127296	noncoding	noncoding	-0.083968	noncoding
XLOC_057807//TCONS_00108769	noncoding	-0.884125	644	210	0.9546	0.0435107	0.0705049	noncoding	noncoding	-0.04096	noncoding
XLOC_086508//TCONS_00173105	noncoding	-1.11064	208	144	0.66	0.136694	0.0272138	noncoding	noncoding	-0.069632	noncoding
XLOC_009674//TCONS_00021410	noncoding	-1.38729	746	66	0.9658	0.092673	0.0222643	noncoding	noncoding	-0.0589824	noncoding
XLOC_010164//TCONS_00023039	noncoding	-0.857287	290	129	0.6951	-0.0943238	0.00571691	noncoding	noncoding	-0.104038	noncoding
XLOC_016112//TCONS_00033861	noncoding	-1.38166	397	147	0.9768	-0.0573605	0.0210137	noncoding	noncoding	-0.036864	noncoding
XLOC_023180//TCONS_00050106	noncoding	-1.0432	223	192	0.7443	0.0753292	0.0392154	noncoding	noncoding	-0.0004096	noncoding
XLOC_010284//TCONS_00023581	noncoding	-0.946844	2201	192	0.5216	-0.302654	0.00148018	noncoding	noncoding	-0.018432	noncoding
XLOC_022618//TCONS_00048690	noncoding	-0.686111	383	258	0.7121	0.0807746	0.0717548	noncoding	noncoding	-0.0004096	noncoding
XLOC_017101//TCONS_00037735	noncoding	-1.02249	2344	282	0.5606	-0.238204	0.00668171	noncoding	noncoding	-0.028672	noncoding
XLOC_084912//TCONS_00167384	noncoding	-1.04911	373	108	0.5522	-0.252102	0.00102567	noncoding	noncoding	-0.126976	noncoding
XLOC_028883//TCONS_00058341	noncoding	-1.03159	206	150	1.1823	0.119046	0.120583	noncoding	noncoding	-0.012288	noncoding
XLOC_010543//TCONS_00024457	noncoding	-0.304237	219	84	0.9462	0.00291792	0.0146316	noncoding	noncoding	-0.0004096	noncoding
XLOC_123678//TCONS_00251722	noncoding	-1.08491	326	0	0	0	0.000298426	noncoding	noncoding	-0.0004096	noncoding
XLOC_010372//TCONS_00023915	noncoding	-1.26076	1993	183	0.8099	-0.248036	0.00480947	noncoding	noncoding	-0.01024	noncoding
XLOC_000445//TCONS_00001442	noncoding	-1.35798	573	75	0.702	0.0301646	0.00727507	noncoding	noncoding	-0.065536	noncoding
XLOC_058813//TCONS_00112407	noncoding	-1.13053	230	66	0.7541	0.0832922	0.0112285	noncoding	noncoding	-0.2048	noncoding
XLOC_022667//TCONS_00048798	noncoding	-1.17769	462	105	0.7531	-0.219099	0.0023056	noncoding	noncoding	-0.0004096	noncoding
XLOC_058602//TCONS_00111603	noncoding	-0.590321	1047	249	0.7816	0.0424044	0.0610749	noncoding	noncoding	-0.0618496	noncoding
XLOC_086560//TCONS_00173275	noncoding	-1.2536	606	114	0.7743	-0.201736	0.00301753	noncoding	noncoding	-0.0004096	noncoding
XLOC_111406//TCONS_00227990	noncoding	-0.859386	308	165	1.106	-0.0294099	0.0451809	noncoding	noncoding	-0.032768	noncoding
XLOC_000548//TCONS_00001821	noncoding	-1.17724	2283	156	0.5309	-0.190403	0.00215468	noncoding	noncoding	-0.02048	noncoding
XLOC_028137//TCONS_00056340	noncoding	-1.18691	277	150	0.7953	0.0630408	0.0272005	noncoding	noncoding	-0.004096	noncoding
XLOC_016138//TCONS_00033906	noncoding	-1.07177	204	33	1.2999	-0.171613	0.00815174	noncoding	noncoding	-0.0524288	noncoding
XLOC_039978//TCONS_00076817	noncoding	-0.333209	1546	126	0.7564	-0.178294	0.00357896	noncoding	noncoding	-0.0065536	noncoding
XLOC_028288//TCONS_00056644	noncoding	-0.895262	1542	270	0.8807	-0.14747	0.0299472	noncoding	noncoding	-0.0032768	noncoding
XLOC_022461//TCONS_00048208	noncoding	-1.20979	223	60	0.6955	0.0580613	0.00744189	noncoding	noncoding	-0.098304	noncoding
XLOC_118563//TCONS_00244459	noncoding	-1.13176	999	282	1.0118	-0.0708028	0.0833939	noncoding	noncoding	-0.0139264	noncoding
XLOC_023002//TCONS_00049598	noncoding	-0.484742	1382	159	0.8914	-0.0267754	0.0210868	noncoding	noncoding	-0.016384	noncoding
XLOC_107715//TCONS_00222359	noncoding	-1.16855	371	126	0.6567	-0.0374736	0.00709498	noncoding	noncoding	-0.069632	noncoding
XLOC_048853//TCONS_00091995	noncoding	-1.42894	333	135	0.5807	-0.301966	0.00108323	noncoding	noncoding	-0.036864	noncoding
XLOC_028149//TCONS_00056388	noncoding	-1.08366	366	162	1.1012	0.0401316	0.0664378	noncoding	noncoding	-0.057344	noncoding
XLOC_029016//TCONS_00058695	noncoding	-1.25866	622	72	0.8516	0.120952	0.0201943	noncoding	noncoding	-0.008192	noncoding
XLOC_084092//TCONS_00164460	noncoding	-0.114332	2779	297	0.7756	0.0521687	0.0933651	noncoding	noncoding	-0.028672	noncoding
XLOC_033884//TCONS_00065041	noncoding	-1.22	349	24	0.7588	-0.385831	0.000328081	noncoding	noncoding	-0.167936	noncoding
XLOC_022860//TCONS_00049223	noncoding	-0.95902	401	105	0.8564	0.10268	0.0261526	noncoding	noncoding	-0.0172032	noncoding
XLOC_023253//TCONS_00050345	noncoding	-1.09315	513	99	0.7018	-0.261357	0.00138833	noncoding	noncoding	-0.004096	noncoding
XLOC_022001//TCONS_00046613	noncoding	-0.0938659	3803	162	0.8089	-0.266853	0.00302845	noncoding	noncoding	-0.290816	noncoding
XLOC_061515//TCONS_00117220	noncoding	-1.10761	586	147	0.8737	0.174477	0.0662324	noncoding	noncoding	-0.008192	noncoding
XLOC_015683//TCONS_00032008	noncoding	-0.896173	706	336	0.6841	-0.0225399	0.0754076	noncoding	noncoding	-0.0004096	noncoding
XLOC_040534//TCONS_00078968	noncoding	-1.01024	777	102	0.9544	-0.193175	0.00487849	noncoding	noncoding	-0.0319488	noncoding
XLOC_009233//TCONS_00020040	noncoding	-1.34964	1413	147	1.2119	-0.260414	0.0109326	noncoding	noncoding	-0.0376832	noncoding
XLOC_098557//TCONS_00198328	noncoding	-1.01467	260	0	0	0	0.000299624	noncoding	noncoding	-0.101171	noncoding
XLOC_064254//TCONS_00127999	noncoding	-0.743327	271	165	0.5177	-0.159306	0.00315803	noncoding	noncoding	-0.0004096	noncoding
XLOC_112306//TCONS_00231790	noncoding	-1.24254	1228	168	0.8141	-0.0764876	0.0133574	noncoding	noncoding	-0.14377	noncoding
XLOC_070343//TCONS_00137901	noncoding	-0.803381	2709	186	0.8028	-0.0657075	0.0153393	noncoding	noncoding	-0.016384	noncoding
XLOC_050501//TCONS_00098157	noncoding	-0.768033	4039	246	0.6175	0.00287507	0.0235839	noncoding	noncoding	-0.0274432	noncoding
XLOC_028432//TCONS_00057122	noncoding	-0.859808	207	108	1.2931	0.041844	0.0689667	noncoding	noncoding	-0.200704	noncoding
XLOC_091327//TCONS_00182450	noncoding	-0.906513	443	231	0.6963	-0.0242784	0.0266268	noncoding	noncoding	-0.0069632	noncoding
XLOC_084155//TCONS_00164685	noncoding	-0.0843172	1118	252	1.0707	0.0461246	0.145342	noncoding	noncoding	-0.131072	noncoding
XLOC_112144//TCONS_00231098	noncoding	-1.29419	1142	291	0.4703	-0.0923926	0.0154832	noncoding	noncoding	-0.0004096	noncoding
XLOC_039241//TCONS_00074258	noncoding	-1.07304	204	60	0.9245	0.0300941	0.0126527	noncoding	noncoding	-0.106496	noncoding
XLOC_015860//TCONS_00032816	noncoding	-0.96451	376	201	0.6385	-0.10103	0.00987829	noncoding	noncoding	-0.073728	noncoding
XLOC_044792//TCONS_00086317	noncoding	-1.31914	352	66	0.8784	-0.169882	0.0031211	noncoding	noncoding	-0.0004096	noncoding
XLOC_050523//TCONS_00098218	noncoding	-1.25179	547	237	0.5869	-0.253917	0.00449536	noncoding	noncoding	-0.053248	noncoding
XLOC_048991//TCONS_00092728	noncoding	-0.147231	290	252	0.9982	0.07558	0.147462	noncoding	noncoding	-0.0446464	noncoding
XLOC_070735//TCONS_00139191	noncoding	-1.05179	893	135	0.7922	-0.144579	0.00572563	noncoding	noncoding	-0.016384	noncoding
XLOC_063985//TCONS_00126940	noncoding	-1.26857	988	189	0.883	-0.0323467	0.0278494	noncoding	noncoding	-0.0311296	noncoding
XLOC_072202//TCONS_00143827	noncoding	-0.988404	1559	228	0.8743	0.154285	0.123378	noncoding	noncoding	-0.0094208	noncoding
XLOC_050507//TCONS_00098179	noncoding	-1.05536	1371	180	0.7634	-0.151175	0.00789503	noncoding	noncoding	-0.0077824	noncoding
XLOC_086706//TCONS_00173888	noncoding	-1.14936	556	204	0.9235	0.145041	0.11246	noncoding	noncoding	-0.0421888	noncoding
XLOC_101127//TCONS_00206973	noncoding	-0.671448	1600	300	0.8121	0.0344036	0.102311	noncoding	noncoding	-0.0651264	noncoding
XLOC_105911//TCONS_00215952	noncoding	-1.22703	520	60	0.7616	-0.24725	0.00120592	noncoding	noncoding	-0.0004096	noncoding
XLOC_086496//TCONS_00173086	noncoding	-1.03715	283	228	0.7357	-0.0848702	0.0198825	noncoding	noncoding	-0.0004096	noncoding
XLOC_016387//TCONS_00034970	noncoding	-0.919589	662	204	0.5318	0.0594399	0.0204689	noncoding	noncoding	-0.0053248	noncoding
XLOC_010577//TCONS_00024588	noncoding	-1.20809	1767	198	0.9374	-0.240489	0.00895967	noncoding	noncoding	-0.034816	noncoding
XLOC_001548//TCONS_00005263	noncoding	-1.22861	435	222	0.6621	-0.258248	0.00473561	noncoding	noncoding	-0.221184	noncoding
XLOC_106673//TCONS_00218890	noncoding	-1.10444	326	102	0.7222	-0.114121	0.0040772	noncoding	noncoding	-0.0344064	noncoding
XLOC_091872//TCONS_00184571	noncoding	-1.16872	201	45	0.7338	-0.249731	0.000942675	noncoding	noncoding	-0.0004096	noncoding
XLOC_078574//TCONS_00156018	noncoding	-0.899542	397	177	0.7353	-0.101237	0.0102979	noncoding	noncoding	-0.0274432	noncoding
XLOC_057755//TCONS_00108516	noncoding	-0.430769	1556	204	0.8785	-0.145194	0.0150054	noncoding	noncoding	-0.135168	noncoding
XLOC_000621//TCONS_00002060	noncoding	-0.757005	375	306	0.6503	-0.134044	0.0252564	noncoding	noncoding	-0.0360448	noncoding
XLOC_064188//TCONS_00127753	noncoding	-1.11106	1850	189	0.5206	-0.23732	0.00224454	noncoding	noncoding	-0.0294912	noncoding
XLOC_099025//TCONS_00199977	noncoding	-0.281016	2723	183	0.7294	-0.30452	0.00246639	noncoding	noncoding	-0.0106496	noncoding
XLOC_040010//TCONS_00076897	noncoding	-1.14813	408	96	0.7651	-0.730865	7.44477e-05	noncoding	noncoding	-0.0913408	noncoding
XLOC_058589//TCONS_00111539	noncoding	-1.06812	1295	216	0.9711	0.027464	0.0686431	noncoding	noncoding	-0.012288	noncoding
XLOC_039813//TCONS_00076344	noncoding	-1.02836	238	126	0.8921	0.126698	0.042712	noncoding	noncoding	-0.057344	noncoding
XLOC_029304//TCONS_00059662	noncoding	-1.1508	202	69	0.6142	-0.21436	0.00105974	noncoding	noncoding	-0.0004096	noncoding
XLOC_061173//TCONS_00115895	noncoding	-0.874539	2479	261	0.9521	0.0512821	0.109532	noncoding	noncoding	-0.147456	noncoding
XLOC_001589//TCONS_00005426	noncoding	-0.111028	2441	222	0.6809	-0.43901	0.00135297	noncoding	noncoding	-0.08192	noncoding
XLOC_050472//TCONS_00098116	noncoding	-1.02326	1259	165	0.857	-0.222826	0.00566395	noncoding	noncoding	-0.028672	noncoding
XLOC_028944//TCONS_00058488	noncoding	-0.960982	392	123	0.4744	0.139403	0.0123715	noncoding	noncoding	-0.002048	noncoding
XLOC_058151//TCONS_00109900	noncoding	-1.11711	4305	402	0.5566	-0.0709349	0.0611386	noncoding	noncoding	-0.0131072	noncoding
XLOC_028514//TCONS_00057404	noncoding	-0.888819	1009	171	0.7181	0.140275	0.0420085	noncoding	noncoding	-0.0520192	noncoding
XLOC_099565//TCONS_00202412	noncoding	-0.917657	682	219	0.8248	0.144571	0.0975681	noncoding	noncoding	-0.008192	noncoding
XLOC_072202//TCONS_00143826	noncoding	-0.916043	881	162	0.7349	-0.178922	0.00511119	noncoding	noncoding	-0.0188416	noncoding
XLOC_107078//TCONS_00220063	noncoding	-1.25244	1826	222	0.6794	-0.202886	0.00661043	noncoding	noncoding	-0.049152	noncoding
XLOC_034699//TCONS_00067326	noncoding	-0.994649	224	129	0.8907	-0.298836	0.00275851	noncoding	noncoding	-0.0004096	noncoding
XLOC_077990//TCONS_00154158	noncoding	-1.07952	757	75	0.455	-0.0869868	0.00153648	noncoding	noncoding	-0.0057344	noncoding
XLOC_040078//TCONS_00077127	noncoding	-1.17155	456	108	0.7021	-0.10252	0.00437337	noncoding	noncoding	-0.0393216	noncoding
XLOC_049579//TCONS_00094781	noncoding	-0.86562	448	162	0.6357	0.111956	0.0256786	noncoding	noncoding	-0.140902	noncoding
XLOC_113091//TCONS_00234801	noncoding	-0.0796597	1480	147	0.866	-0.0303276	0.0166796	noncoding	noncoding	-0.047104	noncoding
XLOC_017610//TCONS_00039817	noncoding	-1.01672	1602	261	0.5225	-0.13134	0.0099734	noncoding	noncoding	-0.0360448	noncoding
XLOC_086036//TCONS_00171788	noncoding	-0.977466	3452	234	0.9348	0.0889326	0.095152	noncoding	noncoding	-0.0393216	noncoding
XLOC_016068//TCONS_00033646	noncoding	-1.10964	445	120	0.7664	-0.224927	0.0027222	noncoding	noncoding	-0.101171	noncoding
XLOC_054852//TCONS_00104885	noncoding	-0.138015	253	0	0	0	0.000299751	noncoding	noncoding	-0.130253	noncoding
XLOC_061793//TCONS_00118055	noncoding	-1.17008	697	159	0.4892	0.0109586	0.0080759	noncoding	noncoding	-0.012288	noncoding
XLOC_064227//TCONS_00127933	noncoding	-1.06604	287	126	0.7807	-0.115738	0.00628504	noncoding	noncoding	-0.0004096	noncoding
XLOC_061340//TCONS_00116588	noncoding	-1.42408	217	69	0.9481	-0.269969	0.0020918	noncoding	noncoding	-0.0004096	noncoding
XLOC_076498//TCONS_00148940	noncoding	-1.1363	202	69	0.9089	-0.300644	0.00151258	noncoding	noncoding	-0.0663552	noncoding
XLOC_043842//TCONS_00082505	noncoding	-0.939722	434	231	0.8586	-0.0533414	0.0362549	noncoding	noncoding	-0.04096	noncoding
XLOC_021734//TCONS_00046075	noncoding	-0.182019	6425	333	0.5248	-0.153727	0.0140249	noncoding	noncoding	-0.0167936	noncoding
XLOC_070105//TCONS_00137062	noncoding	-0.0652157	275	240	1.2886	0.035957	0.225715	noncoding	noncoding	-0.024576	noncoding
XLOC_001026//TCONS_00003527	noncoding	-1.10769	1433	228	0.8012	-0.0999266	0.0206077	noncoding	noncoding	-0.032768	noncoding
XLOC_028344//TCONS_00056809	noncoding	-1.45478	350	75	0.9097	-0.0422456	0.00876694	noncoding	noncoding	-0.0004096	noncoding
XLOC_076562//TCONS_00149088	noncoding	-1.15062	203	72	0.5958	-0.52108	0.000136478	noncoding	noncoding	-0.0004096	noncoding
XLOC_084924//TCONS_00167401	noncoding	-0.798262	272	141	1.039	0.243505	0.152291	noncoding	noncoding	-0.0974848	noncoding
XLOC_061810//TCONS_00118176	noncoding	-1.05614	223	132	0.9945	0.133586	0.0643667	noncoding	noncoding	-0.049152	noncoding
XLOC_017154//TCONS_00037942	noncoding	-1.16507	311	66	0.5774	-0.267648	0.000638865	noncoding	noncoding	-0.0729088	noncoding
XLOC_034739//TCONS_00067422	noncoding	-1.1198	1634	138	0.695	-0.140565	0.00428427	noncoding	noncoding	-0.106496	noncoding
XLOC_106082//TCONS_00216335	noncoding	-0.284724	618	150	0.8385	-0.282625	0.00319121	noncoding	noncoding	-0.111411	noncoding
XLOC_049272//TCONS_00093837	noncoding	-1.19693	1515	201	0.9836	-0.0261361	0.0431951	noncoding	noncoding	-0.045056	noncoding
XLOC_062574//TCONS_00121348	noncoding	-0.856868	210	159	1.177	0.221747	0.226455	noncoding	noncoding	-0.0585728	noncoding
XLOC_010090//TCONS_00022714	noncoding	-1.27558	371	87	0.6858	-0.352833	0.000639863	noncoding	noncoding	-0.0004096	noncoding
XLOC_044030//TCONS_00083418	noncoding	-0.473569	995	420	0.3673	-0.117819	0.0376785	noncoding	noncoding	-0.016384	noncoding
XLOC_084915//TCONS_00167390	noncoding	-1.20864	213	96	0.9937	-0.0417422	0.0144095	noncoding	noncoding	-0.0004096	noncoding
XLOC_009015//TCONS_00018998	noncoding	-0.971987	3667	240	0.9726	0.160542	0.16674	noncoding	noncoding	-0.0229376	noncoding
XLOC_044667//TCONS_00085908	noncoding	-1.10722	892	213	0.548	-0.144463	0.0061803	noncoding	noncoding	-0.0139264	noncoding
XLOC_106275//TCONS_00217196	noncoding	-1.36513	357	180	0.7353	-0.215478	0.00504211	noncoding	noncoding	-0.0241664	noncoding
XLOC_016234//TCONS_00034336	noncoding	-0.919197	850	222	1.0255	0.0155364	0.0813861	noncoding	noncoding	-0.0135168	noncoding
XLOC_039202//TCONS_00074175	noncoding	-1.10568	230	117	0.6981	-0.221014	0.00221181	noncoding	noncoding	-0.0004096	noncoding
XLOC_049264//TCONS_00093809	noncoding	-1.17378	339	162	0.6077	0.0962043	0.0214271	noncoding	noncoding	-0.018432	noncoding
XLOC_002691//TCONS_00008977	noncoding	-1.00234	262	132	0.6991	0.0204531	0.0126911	noncoding	noncoding	-0.0004096	noncoding
XLOC_069720//TCONS_00135685	noncoding	-0.320093	1242	177	0.8614	0.206193	0.100581	noncoding	noncoding	-0.0647168	noncoding
XLOC_028056//TCONS_00056041	noncoding	-1.16989	3319	255	0.9594	-0.238406	0.0162847	noncoding	noncoding	-0.022528	noncoding
XLOC_015583//TCONS_00031429	noncoding	-0.790748	590	192	0.3967	-0.153886	0.00293975	noncoding	noncoding	-0.02048	noncoding
XLOC_022756//TCONS_00048929	noncoding	-1.01567	273	51	1.1374	-0.216441	0.00441879	noncoding	noncoding	-0.0004096	noncoding
XLOC_015425//TCONS_00030830	noncoding	-0.000218475	1551	174	0.634	-0.0796927	0.0078139	noncoding	noncoding	-0.012288	noncoding
XLOC_062343//TCONS_00120315	noncoding	-1.34244	231	63	0.6983	-0.250293	0.0010186	noncoding	noncoding	-0.162611	noncoding
XLOC_101310//TCONS_00207671	noncoding	-1.06409	404	33	1.0069	-0.708448	9.34027e-05	noncoding	noncoding	-0.0004096	noncoding
XLOC_003163//TCONS_00010546	noncoding	-1.12796	2687	114	1.0999	-0.17109	0.00900177	noncoding	noncoding	-0.053248	noncoding
XLOC_010087//TCONS_00022710	noncoding	-1.11158	1203	192	0.6329	0.0513955	0.0226161	noncoding	noncoding	-0.0806912	noncoding
XLOC_001884//TCONS_00006312	noncoding	-1.24991	1104	264	0.6678	-0.196469	0.0108936	noncoding	noncoding	-0.024576	noncoding
XLOC_001590//TCONS_00005429	noncoding	-1.18655	734	144	0.8312	-0.357314	0.00177507	noncoding	noncoding	-0.0004096	noncoding
XLOC_010081//TCONS_00022700	noncoding	-0.94267	630	183	0.884	0.029688	0.0398063	noncoding	noncoding	-0.0028672	noncoding
XLOC_092862//TCONS_00187434	noncoding	-0.937093	453	327	0.8538	-0.267287	0.0248162	noncoding	noncoding	-0.08192	noncoding
XLOC_062147//TCONS_00119548	noncoding	-0.936972	467	264	0.4305	-0.188438	0.00569472	noncoding	noncoding	-0.0004096	noncoding
XLOC_084771//TCONS_00166990	noncoding	-0.961253	227	126	0.838	-0.0333746	0.0129222	noncoding	noncoding	-0.065536	noncoding
XLOC_062443//TCONS_00120750	noncoding	-1.10315	613	141	0.8789	-0.0608648	0.0140628	noncoding	noncoding	-0.055296	noncoding
XLOC_084913//TCONS_00167388	noncoding	-0.894315	1392	186	0.6745	-0.63778	0.000258048	noncoding	noncoding	-0.036864	noncoding
XLOC_111336//TCONS_00227734	noncoding	-1.16653	544	90	0.6732	-0.392264	0.000484641	noncoding	noncoding	-0.012288	noncoding
XLOC_086633//TCONS_00173563	noncoding	-1.10779	251	60	0.781	-0.249926	0.0012799	noncoding	noncoding	-0.0004096	noncoding
XLOC_086357//TCONS_00172728	noncoding	-1.21042	311	87	1.007	0.0270207	0.0211899	noncoding	noncoding	-0.0004096	noncoding
XLOC_049063//TCONS_00093149	noncoding	-0.959099	210	201	1.1261	-0.0951149	0.0462502	noncoding	noncoding	-0.0004096	noncoding
XLOC_022172//TCONS_00047181	noncoding	-0.171456	365	75	0.5361	-0.153949	0.00130503	noncoding	noncoding	-0.182682	noncoding
XLOC_035177//TCONS_00068686	noncoding	-0.00605141	1146	270	0.4508	-0.0445228	0.0159081	noncoding	noncoding	-0.0311296	noncoding
XLOC_100619//TCONS_00205978	noncoding	-1.05562	894	105	0.8617	-0.0350425	0.0105618	noncoding	noncoding	-0.06144	noncoding
XLOC_107089//TCONS_00220118	noncoding	-1.48364	480	84	0.6513	-0.492252	0.00022002	noncoding	noncoding	-0.0004096	noncoding
XLOC_097687//TCONS_00195368	noncoding	-0.859576	1335	246	0.9107	-0.0465012	0.0490825	noncoding	noncoding	-0.012288	noncoding
XLOC_001031//TCONS_00003533	noncoding	-0.767015	1000	192	0.9132	-0.56	0.000996855	noncoding	noncoding	-0.0299008	noncoding
XLOC_058320//TCONS_00110638	noncoding	-1.12231	1583	261	0.4758	-0.307512	0.00271416	noncoding	noncoding	-0.0004096	noncoding
XLOC_029053//TCONS_00058886	noncoding	-1.04653	360	93	1.0795	0.310338	0.158086	noncoding	noncoding	-0.0651264	noncoding
XLOC_002217//TCONS_00007320	noncoding	-0.0924149	347	123	1.1169	0.14092	0.0871881	noncoding	noncoding	-0.0712704	noncoding
XLOC_070974//TCONS_00139913	noncoding	-1.42208	283	45	0.8806	0.174391	0.023908	noncoding	noncoding	-0.004096	noncoding
XLOC_009327//TCONS_00020355	noncoding	-1.00279	1528	207	0.6806	-0.125768	0.00953113	noncoding	noncoding	-0.0360448	noncoding
XLOC_040328//TCONS_00078101	noncoding	-1.40842	345	114	0.6293	0.0446264	0.00982027	noncoding	noncoding	-0.0217088	noncoding
XLOC_118933//TCONS_00245307	noncoding	-0.98261	1718	180	0.7972	-0.0805415	0.0136252	noncoding	noncoding	-0.004096	noncoding
XLOC_070702//TCONS_00139124	noncoding	-0.932034	388	360	0.9451	-0.045033	0.174205	noncoding	noncoding	-0.0118784	noncoding
XLOC_092012//TCONS_00184921	noncoding	-1.26667	627	90	0.7542	0.267176	0.0461664	noncoding	noncoding	-0.0479232	noncoding
XLOC_022580//TCONS_00048586	noncoding	-0.190913	2174	243	0.6784	-0.194175	0.0085589	noncoding	noncoding	-0.0004096	noncoding
XLOC_086027//TCONS_00171696	noncoding	-0.394294	424	51	1.2634	-0.0623702	0.0177493	noncoding	noncoding	-0.0172032	noncoding
XLOC_022543//TCONS_00048496	noncoding	-1.16647	335	99	0.4738	0.0403327	0.00500685	noncoding	noncoding	-0.08192	noncoding
XLOC_049703//TCONS_00095047	noncoding	-1.10316	904	138	0.9848	-0.0646927	0.0181155	noncoding	noncoding	-0.032768	noncoding
XLOC_092022//TCONS_00184966	noncoding	-0.992451	1174	180	1.0015	-0.148001	0.0170807	noncoding	noncoding	-0.0180224	noncoding
XLOC_077015//TCONS_00150314	noncoding	-1.04646	237	114	0.7534	0.0704205	0.0171804	noncoding	noncoding	-0.22528	noncoding
XLOC_063823//TCONS_00126474	noncoding	-0.8914	219	105	0.9254	-0.171587	0.00548468	noncoding	noncoding	-0.049152	noncoding
XLOC_028116//TCONS_00056304	noncoding	-1.21308	1396	126	0.8387	-0.152641	0.00552993	noncoding	noncoding	-0.0413696	noncoding
XLOC_022149//TCONS_00047098	noncoding	-1.03246	210	96	0.8429	-0.000551091	0.011809	noncoding	noncoding	-0.200294	noncoding
XLOC_039998//TCONS_00076880	noncoding	-1.11287	212	108	0.7654	-0.164831	0.00359165	noncoding	noncoding	-0.0004096	noncoding
XLOC_101578//TCONS_00208639	noncoding	-1.04869	380	108	0.9294	-0.0817324	0.0102334	noncoding	noncoding	-0.0360448	noncoding
XLOC_077694//TCONS_00153126	noncoding	-1.30449	783	51	0.8536	-0.361176	0.000677977	noncoding	noncoding	-0.028672	noncoding
XLOC_027670//TCONS_00055165	noncoding	-0.908886	508	168	0.7827	-0.186618	0.00615505	noncoding	noncoding	-0.121242	noncoding
XLOC_029478//TCONS_00060279	noncoding	-0.290449	1876	147	0.6181	-0.298071	0.00129566	noncoding	noncoding	-0.0364544	noncoding
XLOC_054901//TCONS_00105039	noncoding	-1.16691	238	90	0.9645	-0.0500262	0.0116794	noncoding	noncoding	-0.0004096	noncoding
XLOC_023051//TCONS_00049707	noncoding	-1.0835	1350	327	0.4524	-0.18298	0.0117726	noncoding	noncoding	-0.02048	noncoding
XLOC_086634//TCONS_00173564	noncoding	-0.281477	393	99	0.6656	-0.359089	0.000655155	noncoding	noncoding	-0.0004096	noncoding
XLOC_027935//TCONS_00055723	noncoding	-1.1024	534	156	0.6446	-0.138158	0.00482277	noncoding	noncoding	-0.0278528	noncoding
XLOC_009224//TCONS_00020027	noncoding	-0.973797	214	99	0.9981	0.0156698	0.0218793	noncoding	noncoding	-0.0004096	noncoding
XLOC_069477//TCONS_00134855	noncoding	-1.08989	598	105	0.7787	-0.102448	0.00533697	noncoding	noncoding	-0.0004096	noncoding
XLOC_071747//TCONS_00142334	noncoding	-1.18402	244	72	0.856	-0.167595	0.00317175	noncoding	noncoding	-0.090112	noncoding
XLOC_035174//TCONS_00068683	noncoding	-0.972015	403	78	0.7138	-0.0859049	0.00367503	noncoding	noncoding	-0.0376832	noncoding
XLOC_029002//TCONS_00058658	noncoding	-1.14808	1196	201	0.6535	-0.164446	0.00650377	noncoding	noncoding	-0.028672	noncoding
XLOC_022668//TCONS_00048799	noncoding	-0.934205	425	120	1.0648	-0.106577	0.0150174	noncoding	noncoding	-0.281805	noncoding
XLOC_119111//TCONS_00245858	noncoding	-0.0939546	224	123	1.1699	-0.0119179	0.0397885	noncoding	noncoding	-0.0004096	noncoding
XLOC_009111//TCONS_00019456	noncoding	-0.926533	2488	225	0.677	-0.056281	0.0169595	noncoding	noncoding	-0.028672	noncoding
XLOC_070958//TCONS_00139848	noncoding	-1.25949	206	42	0.9313	-0.18965	0.00251901	noncoding	noncoding	-0.049152	noncoding
XLOC_093130//TCONS_00188425	noncoding	-1.14405	346	84	1.0923	0.119941	0.0480685	noncoding	noncoding	-0.0147456	noncoding
XLOC_050426//TCONS_00097959	noncoding	-1.28361	218	33	0.9294	0.114368	0.0166573	noncoding	noncoding	-0.0004096	noncoding
XLOC_000834//TCONS_00002948	noncoding	-1.11954	2235	237	0.7883	-0.0387356	0.0307933	noncoding	noncoding	-0.02048	noncoding
XLOC_077076//TCONS_00150518	noncoding	-1.32628	225	81	1.0171	-0.0922082	0.00949047	noncoding	noncoding	-0.057344	noncoding
XLOC_049614//TCONS_00094880	noncoding	-1.12907	376	162	0.5012	-0.141185	0.00325063	noncoding	noncoding	-0.0004096	noncoding
XLOC_085497//TCONS_00169746	noncoding	-1.28939	697	165	0.9922	0.0391148	0.0483565	noncoding	noncoding	-0.0724992	noncoding
XLOC_078707//TCONS_00156312	noncoding	-1.00431	570	141	0.6828	-0.0622833	0.00759263	noncoding	noncoding	-0.315392	noncoding
XLOC_054493//TCONS_00103767	noncoding	-0.956122	911	228	0.473	-0.409593	0.00100144	noncoding	noncoding	-0.028672	noncoding
XLOC_084910//TCONS_00167381	noncoding	-0.943538	274	219	0.9639	0.13824	0.141301	noncoding	noncoding	-0.0032768	noncoding
XLOC_063806//TCONS_00126406	noncoding	-1.05241	835	321	0.6342	-0.0718129	0.0407553	noncoding	noncoding	-0.12288	noncoding
XLOC_000498//TCONS_00001633	noncoding	-1.29568	216	99	0.7256	-0.321004	0.00102784	noncoding	noncoding	-0.0004096	noncoding
XLOC_077984//TCONS_00154151	noncoding	-0.108159	1419	198	0.4229	-0.11975	0.00405293	noncoding	noncoding	-0.0258048	noncoding
XLOC_101336//TCONS_00207724	noncoding	-1.29108	886	48	1.0718	-0.198163	0.0037864	noncoding	noncoding	-0.0315392	noncoding
XLOC_015732//TCONS_00032193	noncoding	-1.29242	439	177	0.7669	0.10204	0.0420231	noncoding	noncoding	-0.098304	noncoding
XLOC_099318//TCONS_00201228	noncoding	-0.314333	4130	219	0.619	-0.100169	0.00904557	noncoding	noncoding	-0.045056	noncoding
XLOC_016987//TCONS_00037297	noncoding	-1.01002	404	186	0.9423	0.102503	0.0777713	noncoding	noncoding	-0.0077824	noncoding
XLOC_001915//TCONS_00006379	noncoding	-1.06767	460	51	0.943	0.0218835	0.0113617	noncoding	noncoding	-0.0495616	noncoding
XLOC_022864//TCONS_00049227	noncoding	-1.00677	494	69	0.6574	-0.203294	0.00128257	noncoding	noncoding	-0.0671744	noncoding
XLOC_071574//TCONS_00141672	noncoding	-1.10999	541	207	0.4983	-0.264107	0.0023062	noncoding	noncoding	-0.086016	noncoding
XLOC_107296//TCONS_00220746	noncoding	-1.03959	208	90	0.9029	-0.075587	0.00817339	noncoding	noncoding	-0.02048	noncoding
XLOC_087289//TCONS_00176538	noncoding	-1.03428	477	66	0.7909	-0.167119	0.00239801	noncoding	noncoding	-0.0151552	noncoding
XLOC_077715//TCONS_00153168	noncoding	-1.01245	851	234	0.75	-0.214898	0.00918438	noncoding	noncoding	-0.0004096	noncoding
XLOC_090719//TCONS_00180614	noncoding	-0.851358	495	81	0.8317	0.245792	0.0467433	noncoding	noncoding	-0.0024576	noncoding
XLOC_017797//TCONS_00040496	noncoding	-1.03942	501	165	0.4553	-0.113104	0.00347175	noncoding	noncoding	-0.0331776	noncoding
XLOC_064114//TCONS_00127582	noncoding	-0.729895	795	321	0.8313	0.166702	0.276465	noncoding	noncoding	-0.04096	noncoding
XLOC_028539//TCONS_00057464	noncoding	-0.40113	690	213	1.1306	-0.177396	0.0306242	noncoding	noncoding	-0.13271	noncoding
XLOC_021915//TCONS_00046366	noncoding	-0.748473	599	270	0.9813	0.038889	0.133062	noncoding	noncoding	-0.036864	noncoding
XLOC_044869//TCONS_00086617	noncoding	-0.992371	316	171	0.8988	0.00156749	0.0312815	noncoding	noncoding	-0.0397312	noncoding
XLOC_048747//TCONS_00091580	noncoding	-1.09123	683	135	0.8477	-0.389469	0.00137654	noncoding	noncoding	-0.012288	noncoding
XLOC_003156//TCONS_00010520	noncoding	-1.03182	475	279	0.7567	-0.072843	0.0386905	noncoding	noncoding	-0.0212992	noncoding
XLOC_015809//TCONS_00032606	noncoding	-1.11972	249	63	1.1421	0.281152	0.120664	noncoding	noncoding	-0.0004096	noncoding
XLOC_017948//TCONS_00041300	noncoding	-1.09561	290	114	0.7975	0.171949	0.0376524	noncoding	noncoding	-0.012288	noncoding
XLOC_072087//TCONS_00143455	noncoding	-1.11291	222	9	0.5816	0.682001	0.15672	noncoding	noncoding	-0.090112	noncoding
XLOC_040118//TCONS_00077245	noncoding	-0.268261	2020	123	0.9181	0.0213646	0.0205521	noncoding	noncoding	-0.446464	noncoding
XLOC_092687//TCONS_00187191	noncoding	-1.02765	1921	180	0.7117	-0.175065	0.0055568	noncoding	noncoding	-0.18432	noncoding
XLOC_029446//TCONS_00060216	noncoding	-1.25162	357	69	0.5033	-0.029314	0.00251048	noncoding	noncoding	-0.0004096	noncoding
XLOC_023033//TCONS_00049661	noncoding	-1.17853	1443	159	0.6675	-0.200937	0.00335187	noncoding	noncoding	-0.032768	noncoding
XLOC_106232//TCONS_00217036	noncoding	-1.08883	742	138	1.0031	-0.0379154	0.0230093	noncoding	noncoding	-0.008192	noncoding
XLOC_027908//TCONS_00055672	noncoding	-1.08807	208	129	0.5834	0.213035	0.0300247	noncoding	noncoding	-0.032768	noncoding
XLOC_035179//TCONS_00068688	noncoding	-0.520978	1341	363	0.6026	-0.147678	0.0343775	noncoding	noncoding	-0.0151552	noncoding
XLOC_113570//TCONS_00236634	noncoding	-1.25035	204	36	1.1672	-0.154362	0.00623116	noncoding	noncoding	-0.045056	noncoding
XLOC_034690//TCONS_00067304	noncoding	-0.242304	1489	147	0.614	-0.166712	0.00311149	noncoding	noncoding	-0.0016384	noncoding
XLOC_053961//TCONS_00101756	noncoding	-0.939264	224	222	1.0888	0.0884779	0.153791	noncoding	noncoding	-0.0483328	noncoding
XLOC_039646//TCONS_00075757	noncoding	-1.08806	903	159	0.6757	0.0994465	0.0252573	noncoding	noncoding	-0.0172032	noncoding
XLOC_061528//TCONS_00117284	noncoding	-1.07063	351	132	0.6658	0.0920012	0.018133	noncoding	noncoding	-0.2048	noncoding
XLOC_061545//TCONS_00117322	noncoding	-1.20229	555	72	1.0646	-0.0427352	0.0135278	noncoding	noncoding	-0.028672	noncoding
XLOC_001432//TCONS_00004875	noncoding	-0.915335	237	0	0	0	0.000300043	noncoding	noncoding	-0.16425	noncoding
XLOC_090991//TCONS_00181523	noncoding	-1.06434	2283	237	0.4674	-0.161869	0.00510038	noncoding	noncoding	-0.032768	noncoding
XLOC_029010//TCONS_00058684	noncoding	-0.936615	2891	243	0.8087	0.058606	0.0619571	noncoding	noncoding	-0.036864	noncoding
XLOC_044830//TCONS_00086452	noncoding	-1.06375	1016	153	0.6434	-0.0417736	0.00850404	noncoding	noncoding	-0.0057344	noncoding
XLOC_111888//TCONS_00229725	noncoding	-0.869228	211	120	1.071	0.188256	0.099363	noncoding	noncoding	-0.086016	noncoding
XLOC_034724//TCONS_00067380	noncoding	-1.10985	537	150	0.4476	-0.137211	0.00245459	noncoding	noncoding	-0.0258048	noncoding
XLOC_049541//TCONS_00094685	noncoding	-0.994102	343	87	0.9144	-0.461341	0.000642124	noncoding	noncoding	-0.0004096	noncoding
XLOC_061447//TCONS_00116935	noncoding	-0.987863	368	120	0.9368	0.107193	0.0402825	noncoding	noncoding	-0.0114688	noncoding
XLOC_101024//TCONS_00206638	noncoding	-0.298327	3329	201	0.9419	-0.144729	0.0159528	noncoding	noncoding	-0.073728	noncoding
XLOC_061374//TCONS_00116709	noncoding	-1.04865	267	132	1.1809	0.164815	0.131535	noncoding	noncoding	-0.028672	noncoding
XLOC_084932//TCONS_00167419	noncoding	-1.23096	268	54	0.6793	0.126519	0.0103571	noncoding	noncoding	-0.036864	noncoding
XLOC_069379//TCONS_00134632	noncoding	-1.31947	828	114	0.4156	-0.280242	0.000575829	noncoding	noncoding	-0.0004096	noncoding
XLOC_123677//TCONS_00251729	noncoding	-0.354723	251	168	0.5406	-0.0327103	0.00805639	noncoding	noncoding	-0.08192	noncoding
XLOC_105785//TCONS_00215559	noncoding	-0.287063	1507	240	0.5833	0.0772314	0.0372918	noncoding	noncoding	-0.0167936	noncoding
XLOC_044675//TCONS_00085919	noncoding	-0.955038	320	144	0.5624	-0.00943964	0.00773117	noncoding	noncoding	-0.024576	noncoding
XLOC_029011//TCONS_00058683	noncoding	-1.09042	1589	168	0.8847	-0.0381843	0.0208478	noncoding	noncoding	-0.0024576	noncoding
XLOC_070795//TCONS_00139438	noncoding	-1.18211	316	69	1.1215	-0.136654	0.00858914	noncoding	noncoding	-0.008192	noncoding
XLOC_048854//TCONS_00091997	noncoding	-0.54812	1301	267	0.9361	-0.0779966	0.0540154	noncoding	noncoding	-0.049152	noncoding
XLOC_111934//TCONS_00229838	noncoding	-1.08855	574	156	0.5066	-0.237553	0.00162302	noncoding	noncoding	-0.0393216	noncoding
XLOC_049539//TCONS_00094682	noncoding	-1.11203	971	243	0.5443	0.0338462	0.0267272	noncoding	noncoding	-0.110592	noncoding
XLOC_101410//TCONS_00208094	noncoding	-1.12365	818	159	0.6758	0.0694577	0.0209266	noncoding	noncoding	-0.0237568	noncoding
XLOC_090788//TCONS_00180891	noncoding	-0.299946	4504	264	0.8641	-0.209724	0.0149819	noncoding	noncoding	-0.008192	noncoding
XLOC_078698//TCONS_00156300	noncoding	-1.06353	444	66	0.7324	0.0563556	0.00868846	noncoding	noncoding	-0.0958464	noncoding
XLOC_119331//TCONS_00246454	noncoding	-1.02205	311	198	0.7352	0.0471343	0.0337677	noncoding	noncoding	-0.06144	noncoding
XLOC_063951//TCONS_00126831	noncoding	-1.17782	217	93	1.0038	-0.253022	0.00360702	noncoding	noncoding	-0.0004096	noncoding
XLOC_087282//TCONS_00176530	noncoding	-0.170142	756	159	0.5938	-0.0960567	0.0055287	noncoding	noncoding	-0.004096	noncoding
XLOC_017929//TCONS_00041190	noncoding	-1.10755	1705	171	0.8223	-0.345889	0.0023483	noncoding	noncoding	-0.008192	noncoding
XLOC_076353//TCONS_00148551	noncoding	-0.423791	511	117	0.4265	-0.225649	0.000899519	noncoding	noncoding	-0.08192	noncoding
XLOC_003142//TCONS_00010480	noncoding	-1.06886	679	198	0.5715	-0.179766	0.00454723	noncoding	noncoding	-0.0352256	noncoding
XLOC_111074//TCONS_00226814	noncoding	-0.877773	1837	159	0.7696	-0.237155	0.00355042	noncoding	noncoding	-0.004096	noncoding
XLOC_072256//TCONS_00143983	noncoding	-0.972608	259	123	0.9099	-0.0829239	0.0113018	noncoding	noncoding	-0.045056	noncoding
XLOC_062485//TCONS_00120975	noncoding	-1.31612	412	141	0.7911	-0.176063	0.00509537	noncoding	noncoding	-0.065536	noncoding
XLOC_050295//TCONS_00097582	noncoding	-1.06097	447	111	0.955	-0.113291	0.00927264	noncoding	noncoding	-0.065536	noncoding
XLOC_040042//TCONS_00076992	noncoding	-0.959359	241	108	0.8177	0.0439031	0.0165477	noncoding	noncoding	-0.114688	noncoding
XLOC_064054//TCONS_00127321	noncoding	-0.957582	208	141	0.9567	0.142079	0.0665397	noncoding	noncoding	-0.053248	noncoding
XLOC_093417//TCONS_00189613	noncoding	-1.03632	1228	216	0.7376	-0.122692	0.0130131	noncoding	noncoding	-0.0176128	noncoding
XLOC_123679//TCONS_00251726	noncoding	-1.06094	765	156	0.7293	-0.0340582	0.0122469	noncoding	noncoding	-0.08192	noncoding
XLOC_039692//TCONS_00075900	noncoding	-0.212591	1119	129	0.855	-0.0918694	0.00910012	noncoding	noncoding	-0.008192	noncoding
XLOC_064755//TCONS_00129774	noncoding	-0.983889	3635	369	0.56	-0.233889	0.0160978	noncoding	noncoding	-0.0196608	noncoding
XLOC_022813//TCONS_00049086	noncoding	-1.1766	1150	168	1.027	-0.0459106	0.0314715	noncoding	noncoding	-0.069632	noncoding
XLOC_015980//TCONS_00033344	noncoding	-0.934815	448	258	0.4329	0.0873249	0.0323589	noncoding	noncoding	-0.0290816	noncoding
XLOC_035635//TCONS_00070170	noncoding	-1.01258	507	180	0.6819	-0.190665	0.00497702	noncoding	noncoding	-0.0004096	noncoding
XLOC_092799//TCONS_00187341	noncoding	-1.21795	263	21	1.1108	-0.977897	1.93606e-05	noncoding	noncoding	-0.0004096	noncoding
XLOC_063424//TCONS_00125130	noncoding	-0.458635	3507	192	0.7776	-0.406467	0.00153992	noncoding	noncoding	-0.0630784	noncoding
XLOC_029284//TCONS_00059619	noncoding	-1.2758	586	105	1.1772	0.0380172	0.0453239	noncoding	noncoding	-0.0360448	noncoding
XLOC_009341//TCONS_00020382	noncoding	-0.862297	2474	261	0.5572	-0.340159	0.00267681	noncoding	noncoding	-0.016384	noncoding
XLOC_035542//TCONS_00069937	noncoding	-1.17496	858	156	0.5218	-0.127437	0.00345562	noncoding	noncoding	-0.0356352	noncoding
XLOC_035150//TCONS_00068601	noncoding	-1.1561	1328	252	0.8783	0.053491	0.0878449	noncoding	noncoding	-0.02048	noncoding
XLOC_111474//TCONS_00228295	noncoding	-1.03672	208	18	1.0317	-0.362233	0.000853773	noncoding	noncoding	-0.0516096	noncoding
XLOC_118393//TCONS_00243921	noncoding	-1.02129	280	33	1.0302	-0.64163	0.000157393	noncoding	noncoding	-0.0004096	noncoding
XLOC_039416//TCONS_00074885	noncoding	-1.10329	429	153	0.7083	-0.388573	0.00110275	noncoding	noncoding	-0.115098	noncoding
XLOC_101771//TCONS_00209340	noncoding	-0.826585	725	111	0.7657	-0.0702982	0.00669839	noncoding	noncoding	-0.012288	noncoding
XLOC_062571//TCONS_00121344	noncoding	-0.879445	258	177	0.7794	0.0597583	0.0337154	noncoding	noncoding	-0.0004096	noncoding
XLOC_022403//TCONS_00048014	noncoding	-0.135714	5379	291	0.8041	-0.0466108	0.0448476	noncoding	noncoding	-0.0503808	noncoding
XLOC_117370//TCONS_00241391	noncoding	-1.31627	800	51	0.8411	-0.581709	0.000151909	noncoding	noncoding	-0.016384	noncoding
XLOC_002329//TCONS_00007700	noncoding	-0.748292	1155	405	0.8753	-0.099299	0.155282	noncoding	noncoding	-0.04096	noncoding
XLOC_063826//TCONS_00126480	noncoding	-1.06663	644	102	0.4434	-0.192409	0.000996331	noncoding	noncoding	-0.008192	noncoding
XLOC_028123//TCONS_00056311	noncoding	-1.08527	297	105	0.4791	-0.149614	0.00155891	noncoding	noncoding	-0.0004096	noncoding
XLOC_029514//TCONS_00060377	noncoding	-0.22936	1434	168	0.8802	-0.129573	0.0114579	noncoding	noncoding	-0.0344064	noncoding
XLOC_017462//TCONS_00039215	noncoding	-0.619596	661	216	0.7878	0.0437148	0.0457449	noncoding	noncoding	-0.004096	noncoding
XLOC_001842//TCONS_00006213	noncoding	-1.17844	249	48	0.8783	-0.333111	0.000881656	noncoding	noncoding	-0.0004096	noncoding
XLOC_029204//TCONS_00059352	noncoding	-1.27079	241	69	1.2361	-0.160687	0.0105327	noncoding	noncoding	-0.0004096	noncoding
XLOC_044022//TCONS_00083404	noncoding	-1.23517	333	90	0.9119	-0.155006	0.00495528	noncoding	noncoding	-0.086016	noncoding
XLOC_015403//TCONS_00030789	noncoding	-1.06869	234	90	0.6895	-0.107995	0.00338601	noncoding	noncoding	-0.036864	noncoding
XLOC_062264//TCONS_00120020	noncoding	-1.19048	796	219	0.7882	-0.116634	0.0167733	noncoding	noncoding	-0.06144	noncoding
XLOC_117439//TCONS_00241573	noncoding	-0.86278	1392	258	0.5566	-0.315885	0.00324044	noncoding	noncoding	-0.012288	noncoding
XLOC_111516//TCONS_00228401	noncoding	-0.0789885	3010	333	0.4265	-0.191159	0.00993762	noncoding	noncoding	-0.0167936	noncoding
XLOC_048655//TCONS_00091338	noncoding	-1.08333	318	90	0.5096	0.121425	0.00866026	noncoding	noncoding	-0.0413696	noncoding
XLOC_086389//TCONS_00172808	noncoding	-0.428333	2416	234	0.5698	-0.278824	0.00312779	noncoding	noncoding	-0.032768	noncoding
XLOC_035571//TCONS_00070009	noncoding	-1.07157	563	129	0.947	-0.188499	0.00665638	noncoding	noncoding	-0.167936	noncoding
XLOC_039596//TCONS_00075584	noncoding	-0.896855	497	102	1.0706	-0.180277	0.00776159	noncoding	noncoding	-0.0008192	noncoding
XLOC_003347//TCONS_00011291	noncoding	-1.0415	239	78	0.9926	-0.376252	0.00131372	noncoding	noncoding	-0.0004096	noncoding
XLOC_015246//TCONS_00030136	noncoding	-0.917526	216	99	0.845	0.139002	0.0302673	noncoding	noncoding	-0.024576	noncoding
XLOC_086635//TCONS_00173567	noncoding	-1.36574	237	36	0.6609	-0.668377	4.28195e-05	noncoding	noncoding	-0.131072	noncoding
XLOC_028002//TCONS_00055898	noncoding	-1.07684	215	72	1.0277	-0.268075	0.00280799	noncoding	noncoding	-0.053248	noncoding
XLOC_063995//TCONS_00126981	noncoding	-0.279359	655	78	0.5898	-0.525806	0.000134766	noncoding	noncoding	-0.55296	noncoding
XLOC_092095//TCONS_00185205	noncoding	-1.36886	268	72	0.8072	-0.324871	0.000963971	noncoding	noncoding	-0.1024	noncoding
XLOC_033908//TCONS_00065096	noncoding	-0.828015	280	180	0.7773	0.00811111	0.0247951	noncoding	noncoding	-0.028672	noncoding
XLOC_071234//TCONS_00140563	noncoding	-0.863018	322	192	0.4564	0.06457	0.0150636	noncoding	noncoding	-0.057344	noncoding
XLOC_110847//TCONS_00226012	noncoding	-0.704675	410	207	0.9636	0.0457961	0.0721703	noncoding	noncoding	-0.249856	noncoding
XLOC_078514//TCONS_00155831	noncoding	-1.03939	476	156	0.8524	-0.0244198	0.0194131	noncoding	noncoding	-0.111411	noncoding
XLOC_077056//TCONS_00150447	noncoding	-1.23223	628	123	0.7667	-0.0191302	0.0107445	noncoding	noncoding	-0.045056	noncoding
XLOC_070106//TCONS_00137063	noncoding	-1.05229	902	255	0.4838	-0.311667	0.00264516	noncoding	noncoding	-0.315392	noncoding
XLOC_070929//TCONS_00139793	noncoding	-1.00152	205	90	0.8136	-0.264635	0.00178377	noncoding	noncoding	-0.032768	noncoding
XLOC_040083//TCONS_00077143	noncoding	-1.05325	540	111	0.7005	-0.410999	0.000585624	noncoding	noncoding	-0.0684032	noncoding
XLOC_117836//TCONS_00242579	noncoding	-0.821612	4255	315	0.571	-0.161929	0.0144196	noncoding	noncoding	-0.0196608	noncoding
XLOC_010404//TCONS_00024043	noncoding	-1.06599	229	138	0.5825	-0.086733	0.00467309	noncoding	noncoding	-0.0004096	noncoding
XLOC_009381//TCONS_00020481	noncoding	-1.11348	201	69	0.7418	0.151358	0.0174115	noncoding	noncoding	-0.0004096	noncoding
XLOC_049506//TCONS_00094595	noncoding	-0.78578	355	216	1.2155	-0.180761	0.0407948	noncoding	noncoding	-0.024576	noncoding
XLOC_079312//TCONS_00158735	noncoding	-1.07095	2672	270	0.6174	0.0259498	0.0380959	noncoding	noncoding	-0.073728	noncoding
XLOC_045084//TCONS_00087305	noncoding	-0.641625	1029	210	0.9743	-0.320616	0.00707163	noncoding	noncoding	-0.0356352	noncoding
XLOC_028144//TCONS_00056357	noncoding	-1.19282	207	51	0.5868	-0.0129359	0.00301908	noncoding	noncoding	-0.108954	noncoding
XLOC_001589//TCONS_00005425	noncoding	-0.0834861	2613	222	0.6809	-0.43901	0.00133893	noncoding	noncoding	-0.08192	noncoding
XLOC_039210//TCONS_00074183	noncoding	-0.921668	503	99	0.7727	-0.044792	0.00721014	noncoding	noncoding	-0.004096	noncoding
XLOC_077861//TCONS_00153536	noncoding	-1.00353	284	129	0.9171	0.150098	0.0548402	noncoding	noncoding	-0.147046	noncoding
XLOC_009617//TCONS_00021203	noncoding	-1.21287	269	36	0.8642	-0.813533	3.1045e-05	noncoding	noncoding	-0.0004096	noncoding
XLOC_077716//TCONS_00153169	noncoding	-1.00168	2607	294	0.6967	-0.162441	0.0187053	noncoding	noncoding	-0.0937984	noncoding
XLOC_049648//TCONS_00094954	noncoding	-0.932588	202	87	0.6076	0.045961	0.00699154	noncoding	noncoding	-0.036864	noncoding
XLOC_022474//TCONS_00048260	noncoding	-1.14661	1009	219	0.7557	-0.0118542	0.029475	noncoding	noncoding	-0.008192	noncoding
XLOC_101429//TCONS_00208211	noncoding	-0.402661	2792	192	0.421	-0.215355	0.0018519	noncoding	noncoding	-0.028672	noncoding
XLOC_028537//TCONS_00057461	noncoding	-1.17349	1197	111	0.719	0.104326	0.0176085	noncoding	noncoding	-0.0212992	noncoding
XLOC_111387//TCONS_00227890	noncoding	-1.277	272	60	0.7479	-0.19776	0.00162512	noncoding	noncoding	-0.0004096	noncoding
XLOC_023282//TCONS_00050435	noncoding	-0.176016	3635	192	0.5698	-0.25147	0.00221167	noncoding	noncoding	-0.032768	noncoding
XLOC_086507//TCONS_00173104	noncoding	-0.920161	224	168	0.7838	-0.0954571	0.0114108	noncoding	noncoding	-0.0217088	noncoding
XLOC_027969//TCONS_00055833	noncoding	-1.13144	1012	210	1.0014	-0.148893	0.0235546	noncoding	noncoding	-0.024576	noncoding
XLOC_048796//TCONS_00091720	noncoding	-1.15813	381	147	0.7426	0.0225243	0.0171445	noncoding	noncoding	-0.0770048	noncoding
XLOC_009118//TCONS_00019478	noncoding	-1.08171	855	324	0.5413	0.0945915	0.0894354	noncoding	noncoding	-0.0401408	noncoding
XLOC_028351//TCONS_00056825	noncoding	-1.03898	233	90	0.6243	-0.198001	0.00152572	noncoding	noncoding	-0.0004096	noncoding
XLOC_034546//TCONS_00066869	noncoding	-1.12362	469	96	0.8885	-0.280546	0.00213294	noncoding	noncoding	-0.0217088	noncoding
XLOC_100970//TCONS_00206545	noncoding	-1.16634	2362	219	0.466	-0.143725	0.00469131	noncoding	noncoding	-0.192512	noncoding
XLOC_112680//TCONS_00233025	noncoding	-1.01723	3724	258	0.7069	-0.475677	0.00157303	noncoding	noncoding	-0.04096	noncoding
XLOC_029086//TCONS_00059031	noncoding	-1.08108	1181	159	0.6003	0.195497	0.0365206	noncoding	noncoding	-0.0212992	noncoding
XLOC_023295//TCONS_00050496	noncoding	-0.929283	3837	309	0.7281	-0.142774	0.0254797	noncoding	noncoding	-0.094208	noncoding
XLOC_022551//TCONS_00048516	noncoding	-0.913439	857	144	0.6472	-0.279133	0.00165626	noncoding	noncoding	-0.0004096	noncoding
XLOC_016954//TCONS_00037178	noncoding	-1.24115	2396	273	1.0517	-0.129859	0.0550037	noncoding	noncoding	-0.008192	noncoding
XLOC_028121//TCONS_00056309	noncoding	-0.775786	306	141	1.0126	0.14157	0.0776456	noncoding	noncoding	-0.0647168	noncoding
XLOC_028126//TCONS_00056314	noncoding	-1.22616	565	120	0.7195	-0.200138	0.00274681	noncoding	noncoding	-0.0004096	noncoding
XLOC_009402//TCONS_00020532	noncoding	-0.951663	1193	264	0.6992	0.147535	0.104884	noncoding	noncoding	-0.028672	noncoding
XLOC_054216//TCONS_00102665	noncoding	-0.961883	365	198	0.9346	0.0213917	0.052122	noncoding	noncoding	-0.0057344	noncoding
XLOC_107791//TCONS_00222601	noncoding	-0.942677	7030	303	0.6713	-0.051084	0.030006	noncoding	noncoding	-0.016384	noncoding
XLOC_100970//TCONS_00206544	noncoding	-1.08762	3097	162	0.7434	-0.290784	0.00219888	noncoding	noncoding	-0.069632	noncoding
XLOC_016140//TCONS_00033909	noncoding	-0.538924	282	204	1.0858	0.0928101	0.131915	noncoding	noncoding	-0.136397	noncoding
XLOC_097879//TCONS_00195864	noncoding	-0.674479	224	45	0.8201	-0.289126	0.000951806	noncoding	noncoding	-0.26665	noncoding
XLOC_001784//TCONS_00006030	noncoding	-1.06575	3656	288	0.8848	-0.00982593	0.0765627	noncoding	noncoding	-0.14377	noncoding
XLOC_118026//TCONS_00243028	noncoding	-0.0268057	202	87	0.9546	-0.418692	0.000973511	noncoding	noncoding	-0.0004096	noncoding
XLOC_112143//TCONS_00231097	noncoding	-1.03857	1663	261	0.778	-0.198393	0.0141825	noncoding	noncoding	-0.032768	noncoding
XLOC_092707//TCONS_00187217	noncoding	-1.03683	449	129	0.5838	-0.45741	0.000365015	noncoding	noncoding	-0.0241664	noncoding
XLOC_022689//TCONS_00048852	noncoding	-1.15201	225	114	0.6291	-0.115725	0.00345148	noncoding	noncoding	-0.016384	noncoding
XLOC_009446//TCONS_00020658	noncoding	-0.0190871	1923	192	0.6908	-0.0962216	0.00992572	noncoding	noncoding	-0.0536576	noncoding
XLOC_091852//TCONS_00184432	noncoding	-1.09176	453	114	0.9473	0.14582	0.0496078	noncoding	noncoding	-0.045056	noncoding
XLOC_034001//TCONS_00065570	noncoding	-1.36485	1186	138	0.7095	-0.214122	0.00283914	noncoding	noncoding	-0.090112	noncoding
XLOC_076501//TCONS_00148944	noncoding	-0.818965	2884	441	0.4629	-0.258813	0.0227886	noncoding	noncoding	-0.01024	noncoding
XLOC_009961//TCONS_00022279	noncoding	-1.23192	1683	162	0.4983	-0.13654	0.00306861	noncoding	noncoding	-0.0004096	noncoding
XLOC_113092//TCONS_00234802	noncoding	-1.09497	1128	159	0.586	0.0125222	0.0107455	noncoding	noncoding	-0.004096	noncoding
XLOC_009228//TCONS_00020031	noncoding	-0.0632703	4626	306	0.7999	-0.0275205	0.060776	noncoding	noncoding	-0.0434176	noncoding
XLOC_022136//TCONS_00047031	noncoding	-0.99747	299	234	1.087	0.0313655	0.123172	noncoding	noncoding	-0.028672	noncoding
XLOC_048747//TCONS_00091572	noncoding	-1.20098	1068	165	0.8889	0.116406	0.0564461	noncoding	noncoding	-0.138035	noncoding
XLOC_022627//TCONS_00048704	noncoding	-1.09916	432	66	0.4873	-0.160865	0.000966767	noncoding	noncoding	-0.077824	noncoding
XLOC_029256//TCONS_00059507	noncoding	-1.08889	1238	180	0.9522	-0.260118	0.00702236	noncoding	noncoding	-0.077824	noncoding
XLOC_034669//TCONS_00067264	noncoding	-0.157975	369	54	0.7967	-0.270326	0.00109371	noncoding	noncoding	-0.0114688	noncoding
XLOC_086013//TCONS_00171639	noncoding	-0.53847	690	378	0.6474	0.0111045	0.125148	noncoding	noncoding	-0.004096	noncoding
XLOC_077736//TCONS_00153210	noncoding	-1.02692	728	138	1.0375	0.0370759	0.0413078	noncoding	noncoding	-0.0401408	noncoding
XLOC_077694//TCONS_00153129	noncoding	-1.36227	669	51	0.8536	-0.361176	0.000682683	noncoding	noncoding	-0.0446464	noncoding
XLOC_054319//TCONS_00102966	noncoding	-0.987998	209	87	1.0554	-0.0222437	0.0179895	noncoding	noncoding	-0.0897024	noncoding
XLOC_106550//TCONS_00218401	noncoding	-0.958284	328	141	0.4794	-0.182638	0.00184769	noncoding	noncoding	-0.06144	noncoding
XLOC_049907//TCONS_00096037	noncoding	-1.1286	1209	171	0.7049	-0.00990075	0.0151855	noncoding	noncoding	-0.0012288	noncoding
XLOC_058532//TCONS_00111333	noncoding	-1.13887	3116	249	0.912	-0.183424	0.0190853	noncoding	noncoding	-0.192512	noncoding
XLOC_044149//TCONS_00083906	noncoding	-1.23363	219	33	0.9419	0.107849	0.0165948	noncoding	noncoding	-0.024576	noncoding
XLOC_079467//TCONS_00159290	noncoding	-1.27762	1764	237	0.6991	0.136439	0.0728128	noncoding	noncoding	-0.0233472	noncoding
XLOC_054282//TCONS_00102872	noncoding	-0.0243255	700	162	0.744	-0.0642069	0.0112707	noncoding	noncoding	-0.176128	noncoding
XLOC_111961//TCONS_00229959	noncoding	-1.37528	270	63	0.7419	-0.373303	0.000517568	noncoding	noncoding	-0.0004096	noncoding
XLOC_009458//TCONS_00020690	noncoding	-0.912293	201	105	1.1004	-0.0874641	0.0163999	noncoding	noncoding	-0.106496	noncoding
XLOC_044165//TCONS_00083964	noncoding	-1.38289	296	87	0.8111	-0.257361	0.00178772	noncoding	noncoding	-0.049152	noncoding
XLOC_044674//TCONS_00085918	noncoding	-0.972836	739	183	0.6007	0.107258	0.0274463	noncoding	noncoding	-0.0049152	noncoding
XLOC_058514//TCONS_00111288	noncoding	-1.20627	555	96	0.7132	-0.147345	0.00294508	noncoding	noncoding	-0.118784	noncoding
XLOC_034865//TCONS_00067699	noncoding	-0.363168	1654	207	0.4728	-0.278979	0.00180437	noncoding	noncoding	-0.028672	noncoding
XLOC_086870//TCONS_00174556	noncoding	-1.16625	638	99	0.946	0.09696	0.030685	noncoding	noncoding	-0.036864	noncoding
XLOC_023295//TCONS_00050490	noncoding	-0.926872	3727	309	0.7281	-0.142774	0.0256461	noncoding	noncoding	-0.094208	noncoding
XLOC_009772//TCONS_00021731	noncoding	-0.871356	514	156	0.5466	-0.100616	0.00454849	noncoding	noncoding	-0.339968	noncoding
XLOC_072334//TCONS_00144216	noncoding	-1.02519	235	87	0.6668	0.163708	0.0180815	noncoding	noncoding	-0.0249856	noncoding
XLOC_015425//TCONS_00030828	noncoding	-0.99545	468	213	0.7482	-0.0499608	0.0218497	noncoding	noncoding	-0.057344	noncoding
XLOC_054757//TCONS_00104577	noncoding	-1.20296	2327	168	0.8832	-0.0880898	0.0143654	noncoding	noncoding	-0.0417792	noncoding
XLOC_002751//TCONS_00009220	noncoding	-1.3678	459	72	1.1515	0.0916233	0.0421511	noncoding	noncoding	-0.0319488	noncoding
XLOC_090789//TCONS_00180894	noncoding	-0.134919	532	141	0.4943	-0.746864	4.61849e-05	noncoding	noncoding	-0.069632	noncoding
XLOC_016427//TCONS_00035184	noncoding	-1.05314	346	117	1.057	-0.00729543	0.0271181	noncoding	noncoding	-0.0131072	noncoding
XLOC_010548//TCONS_00024463	noncoding	-0.9571	241	156	0.6095	0.0555628	0.0156265	noncoding	noncoding	-0.129843	noncoding
XLOC_054039//TCONS_00102022	noncoding	-1.10732	212	198	0.8276	0.0613789	0.0491012	noncoding	noncoding	-0.0679936	noncoding
XLOC_028456//TCONS_00057189	noncoding	-1.16099	801	102	0.7414	-0.207235	0.00227941	noncoding	noncoding	-0.0032768	noncoding
XLOC_112033//TCONS_00230374	noncoding	-1.4699	499	102	1.0267	-0.264595	0.00388966	noncoding	noncoding	-0.0335872	noncoding
XLOC_070897//TCONS_00139715	noncoding	-1.01138	1011	423	0.4812	-0.223433	0.0279704	noncoding	noncoding	-0.0569344	noncoding
XLOC_086635//TCONS_00173566	noncoding	-1.36574	237	36	0.6609	-0.668377	4.28195e-05	noncoding	noncoding	-0.131072	noncoding
XLOC_118563//TCONS_00244461	noncoding	-0.956728	1189	312	0.694	-0.0206902	0.0599775	noncoding	noncoding	-0.034816	noncoding
XLOC_040194//TCONS_00077610	noncoding	-0.243102	1238	168	0.5208	-0.0183356	0.00784166	noncoding	noncoding	-0.02048	noncoding
XLOC_044255//TCONS_00084382	noncoding	-1.3135	592	93	0.6375	-0.176239	0.00185508	noncoding	noncoding	-0.0004096	noncoding
XLOC_021726//TCONS_00046060	noncoding	-0.951297	274	114	0.8859	-0.0567566	0.0112923	noncoding	noncoding	-0.0004096	noncoding
XLOC_061455//TCONS_00116974	noncoding	-1.45308	348	75	0.6264	-0.2148	0.00116109	noncoding	noncoding	-0.0004096	noncoding
XLOC_119236//TCONS_00246118	noncoding	-1.33238	570	90	0.7605	-0.206788	0.00216254	noncoding	noncoding	-0.0024576	noncoding
XLOC_054885//TCONS_00104989	noncoding	-1.47019	262	39	0.826	-0.43032	0.000357126	noncoding	noncoding	-0.0004096	noncoding
XLOC_039182//TCONS_00074140	noncoding	-0.854228	445	165	0.9811	0.174562	0.108623	noncoding	noncoding	-0.249856	noncoding
XLOC_099022//TCONS_00199973	noncoding	-1.22279	511	69	1.2021	-0.0728493	0.0165292	noncoding	noncoding	-0.016384	noncoding
XLOC_063485//TCONS_00125377	noncoding	-1.18955	1301	159	0.6024	-0.10547	0.005166	noncoding	noncoding	-0.008192	noncoding
XLOC_017262//TCONS_00038497	noncoding	-1.25241	210	84	1.0628	0.0146622	0.0226344	noncoding	noncoding	-0.028672	noncoding
XLOC_078441//TCONS_00155608	noncoding	-0.798671	422	72	1.2695	0.0783363	0.0552967	noncoding	noncoding	-0.069632	noncoding
XLOC_085039//TCONS_00167846	noncoding	-1.35765	373	78	0.4777	-0.172891	0.000989991	noncoding	noncoding	-0.0004096	noncoding
XLOC_107278//TCONS_00220632	noncoding	-0.95033	1032	249	0.4748	-0.0880082	0.0103874	noncoding	noncoding	-0.090112	noncoding
XLOC_118647//TCONS_00244651	noncoding	-1.08816	254	36	0.7422	-0.867841	1.47978e-05	noncoding	noncoding	-0.0004096	noncoding
XLOC_040251//TCONS_00077844	noncoding	-1.11357	1414	117	0.5633	-0.40274	0.000406715	noncoding	noncoding	-0.0004096	noncoding
XLOC_049952//TCONS_00096244	noncoding	-1.12394	200	84	0.8107	0.0192296	0.0107004	noncoding	noncoding	-0.0004096	noncoding
XLOC_072054//TCONS_00143348	noncoding	-1.24251	256	99	0.6742	-0.18078	0.0021994	noncoding	noncoding	-0.0679936	noncoding
XLOC_100261//TCONS_00204432	noncoding	-0.0138638	1316	117	1.0204	-0.184571	0.00721463	noncoding	noncoding	-0.02048	noncoding
XLOC_111789//TCONS_00229414	noncoding	-1.2328	526	171	0.6186	-0.139246	0.00519014	noncoding	noncoding	-0.0004096	noncoding
XLOC_002673//TCONS_00008930	noncoding	-1.37957	507	237	0.8981	-0.380579	0.00518764	noncoding	noncoding	-0.0004096	noncoding
XLOC_002955//TCONS_00009791	noncoding	-1.24592	638	18	0.8381	-0.562137	0.000121044	noncoding	noncoding	-0.0782336	noncoding
XLOC_040542//TCONS_00078989	noncoding	-1.01869	846	216	0.8639	-0.0244021	0.0369792	noncoding	noncoding	-0.0765952	noncoding
XLOC_107855//TCONS_00222796	noncoding	-1.1413	214	0	0	0	0.000300462	noncoding	noncoding	-0.047104	noncoding
XLOC_112558//TCONS_00232638	noncoding	-1.0608	302	51	1.1549	0.157398	0.0523526	noncoding	noncoding	-0.0479232	noncoding
XLOC_039188//TCONS_00074147	noncoding	-0.912354	200	93	0.8564	0.114267	0.0251276	noncoding	noncoding	-0.0032768	noncoding
XLOC_077458//TCONS_00152163	noncoding	-0.233685	2623	267	0.6958	-0.0120264	0.0368742	noncoding	noncoding	-0.0548864	noncoding
XLOC_028941//TCONS_00058484	noncoding	-0.843256	220	156	0.7333	0.0404997	0.0207907	noncoding	noncoding	-0.0856064	noncoding
XLOC_092926//TCONS_00187647	noncoding	-0.964364	239	96	1.0763	0.0493136	0.0333683	noncoding	noncoding	-0.192512	noncoding
XLOC_029009//TCONS_00058681	noncoding	-0.816598	554	108	0.8648	0.0549415	0.0201743	noncoding	noncoding	-0.038912	noncoding
XLOC_050049//TCONS_00096688	noncoding	-0.772479	419	54	0.8689	0.0245539	0.00950537	noncoding	noncoding	-0.053248	noncoding
XLOC_054164//TCONS_00102438	noncoding	-0.781356	854	78	0.7757	-0.0934564	0.0041303	noncoding	noncoding	-0.176128	noncoding
XLOC_049188//TCONS_00093498	noncoding	-1.30074	1348	288	0.5394	-0.190089	0.00970595	noncoding	noncoding	-0.032768	noncoding
XLOC_078685//TCONS_00156275	noncoding	-1.13929	298	33	0.7143	-0.268639	0.00068351	noncoding	noncoding	-0.094208	noncoding
XLOC_028455//TCONS_00057188	noncoding	-1.29357	614	144	0.6443	-0.11533	0.00489617	noncoding	noncoding	-0.0442368	noncoding
XLOC_029002//TCONS_00058657	noncoding	-1.12631	3138	219	0.8205	-0.00828591	0.032408	noncoding	noncoding	-0.221184	noncoding
XLOC_098610//TCONS_00198499	noncoding	-0.840573	340	225	0.7922	0.00370253	0.0402559	noncoding	noncoding	-0.02048	noncoding
XLOC_023295//TCONS_00050488	noncoding	-0.926872	3725	309	0.7281	-0.142774	0.0256491	noncoding	noncoding	-0.094208	noncoding
XLOC_009825//TCONS_00021854	noncoding	-1.02516	679	72	0.5775	-0.342522	0.000406839	noncoding	noncoding	-0.0004096	noncoding
XLOC_050523//TCONS_00098216	noncoding	-1.24656	533	180	0.4686	-0.273031	0.00148107	noncoding	noncoding	-0.053248	noncoding
XLOC_033906//TCONS_00065094	noncoding	-0.974796	833	147	0.728	-0.304551	0.00186692	noncoding	noncoding	-0.0323584	noncoding
XLOC_111494//TCONS_00228347	noncoding	-0.226627	7114	258	0.8245	-0.118829	0.0192	noncoding	noncoding	-0.0475136	noncoding
XLOC_064538//TCONS_00128991	noncoding	-1.27538	332	114	1.1594	0.204416	0.131005	noncoding	noncoding	-0.0524288	noncoding
XLOC_021883//TCONS_00046300	noncoding	-1.17326	667	162	0.5279	-0.353787	0.000855366	noncoding	noncoding	-0.0004096	noncoding
XLOC_009504//TCONS_00020801	noncoding	-1.0292	399	132	0.5929	-0.136553	0.00322787	noncoding	noncoding	-0.0004096	noncoding
XLOC_001886//TCONS_00006315	noncoding	-1.2236	209	87	0.9902	-0.322946	0.00204554	noncoding	noncoding	-0.0004096	noncoding
XLOC_050518//TCONS_00098208	noncoding	-0.949329	1952	195	1.0827	0.174563	0.174681	noncoding	noncoding	-0.04096	noncoding
XLOC_064746//TCONS_00129735	noncoding	-0.849052	318	174	1.1575	0.0798541	0.111955	noncoding	noncoding	-0.0966656	noncoding
XLOC_049378//TCONS_00094180	noncoding	-1.115	3224	312	0.4757	-0.158148	0.0113296	noncoding	noncoding	-0.0131072	noncoding
XLOC_106827//TCONS_00219362	noncoding	-1.087	1391	105	1.1983	-0.217571	0.00885721	noncoding	noncoding	-0.0126976	noncoding
XLOC_029377//TCONS_00059912	noncoding	-1.26094	534	99	0.4431	-0.248884	0.000668364	noncoding	noncoding	-0.053248	noncoding
XLOC_039344//TCONS_00074563	noncoding	-1.15325	444	171	0.7637	-0.179742	0.00629126	noncoding	noncoding	-0.161792	noncoding
XLOC_079204//TCONS_00158377	noncoding	-1.02991	331	123	0.6566	0.100532	0.01695	noncoding	noncoding	-0.0753664	noncoding
XLOC_113076//TCONS_00234764	noncoding	-0.744154	206	159	0.5447	-0.139264	0.0036901	noncoding	noncoding	-0.0004096	noncoding
XLOC_035430//TCONS_00069600	noncoding	-0.938979	348	168	0.8374	0.103191	0.0479127	noncoding	noncoding	-0.024576	noncoding
XLOC_010372//TCONS_00023914	noncoding	-1.28033	2541	183	0.8099	-0.248036	0.00465281	noncoding	noncoding	-0.01024	noncoding
XLOC_028573//TCONS_00057577	noncoding	-1.05182	1301	198	0.5122	-0.21021	0.00297727	noncoding	noncoding	-0.034816	noncoding
XLOC_077537//TCONS_00152539	noncoding	-1.13239	564	93	0.4928	0.201958	0.0141487	noncoding	noncoding	-0.02048	noncoding
XLOC_111868//TCONS_00229682	noncoding	-0.636524	318	189	0.4025	-0.0824974	0.00471235	noncoding	noncoding	-0.0512	noncoding
XLOC_039181//TCONS_00074139	noncoding	-1.21975	208	9	0.3728	-1.80771	7.00785e-09	noncoding	noncoding	-0.036864	noncoding
XLOC_044052//TCONS_00083487	noncoding	-1.12312	4457	303	0.8724	-0.0510155	0.063723	noncoding	noncoding	-0.0323584	noncoding
XLOC_097631//TCONS_00195144	noncoding	-0.270534	316	153	0.7241	-0.0660288	0.00973005	noncoding	noncoding	-0.004096	noncoding
XLOC_049380//TCONS_00094183	noncoding	-0.638499	2850	516	0.647	-0.079485	0.234501	noncoding	noncoding	-0.0933888	noncoding
XLOC_049914//TCONS_00096050	noncoding	-1.2014	963	114	0.5032	-0.0678583	0.00304916	noncoding	noncoding	-0.004096	noncoding
XLOC_061873//TCONS_00118373	noncoding	-0.832249	216	147	0.8173	0.139929	0.0461371	noncoding	noncoding	-0.028672	noncoding
XLOC_078258//TCONS_00155006	noncoding	-1.11258	374	144	0.7961	-0.120654	0.00770596	noncoding	noncoding	-0.118784	noncoding
XLOC_039999//TCONS_00076883	noncoding	-1.18439	279	75	0.4537	-1.17778	1.17566e-06	noncoding	noncoding	-0.0004096	noncoding
XLOC_002112//TCONS_00006903	noncoding	-0.771069	223	198	0.4914	-0.0101469	0.0110659	noncoding	noncoding	-0.0638976	noncoding
XLOC_015860//TCONS_00032815	noncoding	-0.987368	376	201	0.6798	-0.121634	0.00981715	noncoding	noncoding	-0.08192	noncoding
XLOC_113518//TCONS_00236446	noncoding	-1.3628	849	84	0.744	-0.480516	0.000311053	noncoding	noncoding	-0.0004096	noncoding
XLOC_010599//TCONS_00024668	noncoding	-0.960359	228	69	1.1538	0.304629	0.150812	noncoding	noncoding	-0.141312	noncoding
XLOC_034677//TCONS_00067280	noncoding	-1.02492	853	354	0.6994	-0.154834	0.0412431	noncoding	noncoding	-0.045056	noncoding
XLOC_064495//TCONS_00128850	noncoding	-0.850852	4759	333	0.6621	0.038613	0.079414	noncoding	noncoding	-0.0323584	noncoding
XLOC_015859//TCONS_00032814	noncoding	-0.052126	559	207	0.6681	-0.234288	0.00477035	noncoding	noncoding	-0.0610304	noncoding
XLOC_084443//TCONS_00165962	noncoding	-0.253384	7357	282	0.8924	-0.0394236	0.0496836	noncoding	noncoding	-0.0299008	noncoding
XLOC_040536//TCONS_00078970	noncoding	-1.26718	459	108	0.8059	-0.0192684	0.0104337	noncoding	noncoding	-0.016384	noncoding
XLOC_029265//TCONS_00059539	noncoding	-1.08826	501	84	0.8738	-0.141692	0.00445525	noncoding	noncoding	-0.04096	noncoding
XLOC_002013//TCONS_00006677	noncoding	-0.833322	324	195	0.582	-0.0564589	0.0104315	noncoding	noncoding	-0.0831488	noncoding
XLOC_084257//TCONS_00165233	noncoding	-0.8955	492	108	0.6859	0.0579293	0.0118727	noncoding	noncoding	-0.0950272	noncoding
XLOC_000854//TCONS_00003022	noncoding	-1.01705	357	261	0.9145	0.0110382	0.0870238	noncoding	noncoding	-0.036864	noncoding
XLOC_028912//TCONS_00058423	noncoding	-0.78192	830	327	0.5678	-0.232139	0.0126102	noncoding	noncoding	-0.094208	noncoding
XLOC_085163//TCONS_00168325	noncoding	-0.0832882	4471	168	0.8879	0.036657	0.0287418	noncoding	noncoding	-0.101171	noncoding
XLOC_111214//TCONS_00227184	noncoding	-1.11215	1912	261	0.4418	-0.16296	0.00618787	noncoding	noncoding	-0.0598016	noncoding
XLOC_010372//TCONS_00023916	noncoding	-1.25956	1968	183	0.8099	-0.248036	0.00481675	noncoding	noncoding	-0.01024	noncoding
XLOC_016786//TCONS_00036615	noncoding	-1.49912	468	162	0.7445	-0.0927016	0.00950212	noncoding	noncoding	-0.0004096	noncoding
XLOC_022233//TCONS_00047459	noncoding	-0.946307	258	159	1.0907	0.0905946	0.085612	noncoding	noncoding	-0.008192	noncoding
XLOC_022809//TCONS_00049076	noncoding	-1.1891	697	150	0.7785	-0.329692	0.00193014	noncoding	noncoding	-0.139264	noncoding
XLOC_058211//TCONS_00110107	noncoding	-0.170937	791	207	0.6882	0.169949	0.0677023	noncoding	noncoding	-0.012288	noncoding
XLOC_034516//TCONS_00066773	noncoding	-1.07551	726	147	0.6759	-0.188563	0.0034258	noncoding	noncoding	-0.057344	noncoding
XLOC_049373//TCONS_00094163	noncoding	-0.215594	1129	324	0.8216	-0.0120788	0.103328	noncoding	noncoding	-0.176128	noncoding
XLOC_049380//TCONS_00094185	noncoding	-1.28578	1938	273	0.6765	-0.0827336	0.024514	noncoding	noncoding	-0.0344064	noncoding
XLOC_017572//TCONS_00039625	noncoding	-0.871981	1035	270	0.5296	0.0242779	0.0317895	noncoding	noncoding	-0.129843	noncoding
XLOC_105623//TCONS_00215127	noncoding	-0.289584	3848	312	0.4683	-0.165016	0.0101969	noncoding	noncoding	-0.026624	noncoding
XLOC_070974//TCONS_00139914	noncoding	-1.00141	732	216	0.6087	-0.156598	0.00719289	noncoding	noncoding	-0.004096	noncoding
XLOC_112852//TCONS_00233771	noncoding	-0.0667087	699	237	0.5785	-0.0501626	0.0164548	noncoding	noncoding	-0.098304	noncoding
XLOC_015600//TCONS_00031517	noncoding	-1.13311	1399	336	0.5105	-0.192737	0.0145188	noncoding	noncoding	-0.0077824	noncoding
XLOC_061604//TCONS_00117474	noncoding	-0.794323	749	249	0.54	0.136735	0.0546388	noncoding	noncoding	-0.004096	noncoding
XLOC_023220//TCONS_00050282	noncoding	-0.926032	311	135	0.6356	-0.0580801	0.00641521	noncoding	noncoding	-0.0004096	noncoding
XLOC_049333//TCONS_00094004	noncoding	-0.732815	250	231	0.6102	0.166741	0.0693666	noncoding	noncoding	-0.0004096	noncoding
XLOC_028841//TCONS_00058231	noncoding	-1.0805	1075	291	0.4706	-0.188962	0.00828511	noncoding	noncoding	-0.0086016	noncoding
XLOC_000177//TCONS_00000495	noncoding	-1.31841	288	111	0.6784	-0.319732	0.00101303	noncoding	noncoding	-0.0004096	noncoding
XLOC_049847//TCONS_00095803	noncoding	-1.08296	1475	252	0.5624	0.0327817	0.029932	noncoding	noncoding	-0.0331776	noncoding
XLOC_079443//TCONS_00159143	noncoding	-1.05313	2240	222	0.5388	-0.157187	0.00560962	noncoding	noncoding	-0.0499712	noncoding
XLOC_079306//TCONS_00158727	noncoding	-1.18879	255	60	0.8117	-0.108015	0.00358816	noncoding	noncoding	-0.0700416	noncoding
XLOC_015830//TCONS_00032741	noncoding	-0.30286	203	117	1.2768	0.208845	0.189429	noncoding	noncoding	-0.0843776	noncoding
XLOC_092012//TCONS_00184922	noncoding	-1.10302	1077	99	0.773	0.189449	0.0319108	noncoding	noncoding	-1.82682	noncoding
XLOC_028940//TCONS_00058483	noncoding	-0.525938	299	237	0.8521	0.0303927	0.0644794	noncoding	noncoding	-0.036864	noncoding
XLOC_022497//TCONS_00048374	noncoding	-0.900755	674	327	0.7224	-0.130868	0.03929	noncoding	noncoding	-0.045056	noncoding
XLOC_009691//TCONS_00021491	noncoding	-1.19194	1089	252	0.4134	-0.121684	0.00708264	noncoding	noncoding	-0.0004096	noncoding
XLOC_015600//TCONS_00031516	noncoding	-1.21748	1102	336	0.5105	-0.192737	0.0147791	noncoding	noncoding	-0.01024	noncoding
XLOC_084619//TCONS_00166487	noncoding	-1.21576	487	105	0.9056	-0.0237251	0.0133535	noncoding	noncoding	-0.057344	noncoding
XLOC_112152//TCONS_00231111	noncoding	-1.11434	555	90	0.6733	-0.0471431	0.00471009	noncoding	noncoding	-0.139264	noncoding
XLOC_079209//TCONS_00158393	noncoding	-0.963453	227	174	0.6799	0.128256	0.0374554	noncoding	noncoding	-0.012288	noncoding
XLOC_090531//TCONS_00179976	noncoding	-1.29918	380	66	0.6411	-0.432504	0.000261797	noncoding	noncoding	-0.0004096	noncoding
XLOC_062572//TCONS_00121345	noncoding	-1.01283	781	192	1.1103	0.00840155	0.0741589	noncoding	noncoding	-0.0495616	noncoding
XLOC_092129//TCONS_00185302	noncoding	-1.27618	279	51	0.7506	-0.191737	0.0015468	noncoding	noncoding	-0.0004096	noncoding
XLOC_054557//TCONS_00104014	noncoding	-0.232927	311	54	0.8882	-0.197693	0.00236049	noncoding	noncoding	-0.0004096	noncoding
XLOC_119707//TCONS_00247309	noncoding	-0.10523	516	180	0.3433	-0.33185	0.000678793	noncoding	noncoding	-0.0598016	noncoding
XLOC_044055//TCONS_00083500	noncoding	-0.943848	650	171	0.9391	0.0749406	0.0550877	noncoding	noncoding	-0.0274432	noncoding
XLOC_054500//TCONS_00103786	noncoding	-1.12634	918	252	0.5125	-0.0303331	0.0176691	noncoding	noncoding	-0.0217088	noncoding
XLOC_049674//TCONS_00095016	noncoding	-0.281533	1476	132	0.5458	-0.26955	0.00108598	noncoding	noncoding	-0.090112	noncoding
XLOC_049539//TCONS_00094683	noncoding	-0.260936	1628	306	0.6574	-0.120408	0.0261645	noncoding	noncoding	-0.04096	noncoding
XLOC_058541//TCONS_00111350	noncoding	-1.11237	1139	174	0.5169	-0.313565	0.00119187	noncoding	noncoding	-0.147456	noncoding
XLOC_010094//TCONS_00022722	noncoding	-0.834421	331	138	0.593	0.190009	0.0291059	noncoding	noncoding	-0.0221184	noncoding
XLOC_034690//TCONS_00067303	noncoding	-0.159895	2121	147	0.614	-0.166712	0.00299471	noncoding	noncoding	-0.004096	noncoding
XLOC_111864//TCONS_00229676	noncoding	-1.02381	206	66	0.7312	-0.0356402	0.00480276	noncoding	noncoding	-0.0004096	noncoding
XLOC_029010//TCONS_00058685	noncoding	-0.905571	1905	243	0.8087	0.058606	0.0655292	noncoding	noncoding	-0.0401408	noncoding
XLOC_016249//TCONS_00034408	noncoding	-1.11935	681	63	0.702	0.129733	0.0121896	noncoding	noncoding	-0.045056	noncoding
XLOC_058029//TCONS_00109476	noncoding	-1.12427	4543	237	0.4946	0.120017	0.0303554	noncoding	noncoding	-0.0131072	noncoding
XLOC_107538//TCONS_00221645	noncoding	-0.1406	760	171	0.7465	-0.156257	0.00682404	noncoding	noncoding	-0.012288	noncoding
XLOC_015856//TCONS_00032810	noncoding	-1.19553	539	162	0.856	0.0382329	0.0311834	noncoding	noncoding	-0.018432	noncoding
XLOC_107702//TCONS_00222316	noncoding	-0.0750617	379	36	0.797	-0.432017	0.000309909	noncoding	noncoding	-0.032768	noncoding
XLOC_048993//TCONS_00092731	noncoding	-0.200022	387	87	0.8289	0.268761	0.0572739	noncoding	noncoding	-0.0643072	noncoding
XLOC_084448//TCONS_00166000	noncoding	-0.766066	237	147	0.9471	-0.112704	0.013515	noncoding	noncoding	-0.0004096	noncoding
XLOC_123677//TCONS_00251720	noncoding	-1.12425	444	201	0.8106	0.0575978	0.0463731	noncoding	noncoding	-0.008192	noncoding
XLOC_092517//TCONS_00186632	noncoding	-1.01191	1856	102	0.7496	-0.524386	0.000270809	noncoding	noncoding	-0.018432	noncoding
XLOC_035300//TCONS_00069129	noncoding	-1.04137	425	78	0.9307	-0.237603	0.00266752	noncoding	noncoding	-0.1024	noncoding
XLOC_054615//TCONS_00104159	noncoding	-0.879165	249	81	0.5914	-0.351473	0.000453211	noncoding	noncoding	-0.0303104	noncoding
XLOC_048662//TCONS_00091368	noncoding	-1.24392	506	72	0.9616	-0.384704	0.00103962	noncoding	noncoding	-0.079872	noncoding
XLOC_107391//TCONS_00221139	noncoding	-1.30944	511	165	0.5628	-0.242456	0.00207337	noncoding	noncoding	-0.0004096	noncoding
XLOC_033966//TCONS_00065430	noncoding	-1.0477	2125	324	0.8605	0.0327404	0.141472	noncoding	noncoding	-0.0233472	noncoding
XLOC_093261//TCONS_00188856	noncoding	-1.14248	204	144	0.5768	0.316027	0.0657693	noncoding	noncoding	-0.139674	noncoding
XLOC_045050//TCONS_00087138	noncoding	-1.18838	2395	201	0.8243	-0.0547828	0.0210216	noncoding	noncoding	-0.0180224	noncoding
XLOC_028268//TCONS_00056603	noncoding	-0.99906	251	72	0.6905	-0.37135	0.000492268	noncoding	noncoding	-0.0004096	noncoding
XLOC_017170//TCONS_00038011	noncoding	-1.28582	410	66	0.8161	-0.0763002	0.00473588	noncoding	noncoding	-0.0004096	noncoding
XLOC_097537//TCONS_00194916	noncoding	-1.10814	425	99	0.9754	0.0210592	0.0208641	noncoding	noncoding	-0.0004096	noncoding
XLOC_028274//TCONS_00056610	noncoding	-1.06725	400	123	1.011	-0.138391	0.010681	noncoding	noncoding	-0.0004096	noncoding
XLOC_000076//TCONS_00000289	noncoding	-0.489989	1003	165	0.9465	-0.00727754	0.0308268	noncoding	noncoding	-0.016384	noncoding
XLOC_084913//TCONS_00167387	noncoding	-0.892888	1376	186	0.6745	-0.63778	0.000258299	noncoding	noncoding	-0.036864	noncoding
XLOC_064437//TCONS_00128667	noncoding	-0.0364523	1167	210	0.5415	-0.180227	0.00455996	noncoding	noncoding	-0.0053248	noncoding
XLOC_107466//TCONS_00221406	noncoding	-1.31213	224	60	0.965	0.138965	0.0289642	noncoding	noncoding	-0.02048	noncoding
XLOC_001712//TCONS_00005804	noncoding	-1.16641	579	144	0.466	-0.071366	0.00375012	noncoding	noncoding	-0.028672	noncoding
XLOC_017965//TCONS_00041381	noncoding	-1.05892	690	156	0.555	0.221134	0.037386	noncoding	noncoding	-0.090112	noncoding
XLOC_119122//TCONS_00245878	noncoding	-1.25249	412	117	0.7552	-0.152646	0.00410279	noncoding	noncoding	-0.0004096	noncoding
XLOC_044677//TCONS_00085922	noncoding	-1.2103	1655	165	0.6218	-0.029617	0.00942112	noncoding	noncoding	-0.065536	noncoding
XLOC_093458//TCONS_00189750	noncoding	-1.06866	2964	336	0.5377	-0.112612	0.0241689	noncoding	noncoding	-0.0126976	noncoding
XLOC_078159//TCONS_00154604	noncoding	-0.789936	377	159	0.7311	0.176156	0.0501832	noncoding	noncoding	-0.049152	noncoding
XLOC_098146//TCONS_00196774	noncoding	-1.00264	259	252	0.5876	-0.131038	0.0120444	noncoding	noncoding	-0.0004096	noncoding
XLOC_050371//TCONS_00097788	noncoding	-1.04462	764	159	1.0564	0.0271951	0.0509066	noncoding	noncoding	-0.045056	noncoding
XLOC_117944//TCONS_00242861	noncoding	-0.184601	639	150	0.7365	-0.207407	0.00379871	noncoding	noncoding	-0.0200704	noncoding
XLOC_017594//TCONS_00039754	noncoding	-0.995459	233	114	0.5916	0.209252	0.0256267	noncoding	noncoding	-0.0667648	noncoding
XLOC_086637//TCONS_00173571	noncoding	-1.35985	462	129	1.0029	-0.198122	0.00748556	noncoding	noncoding	-0.024576	noncoding
XLOC_049207//TCONS_00093549	noncoding	-0.0214373	17754	273	0.5184	-0.183136	0.00300742	noncoding	noncoding	-0.045056	noncoding
XLOC_000122//TCONS_00000393	noncoding	-0.935388	3807	210	0.4181	0.00690297	0.00902787	noncoding	noncoding	-0.0077824	noncoding
XLOC_044834//TCONS_00086469	noncoding	-1.06238	242	78	0.885	-0.0837687	0.00642745	noncoding	noncoding	-0.118784	noncoding
XLOC_077806//TCONS_00153326	noncoding	-0.966291	495	156	0.967	-0.082194	0.0189887	noncoding	noncoding	-0.1024	noncoding
XLOC_106321//TCONS_00217434	noncoding	-1.0554	4471	324	0.6164	-0.137749	0.0210792	noncoding	noncoding	-0.0237568	noncoding
XLOC_070540//TCONS_00138578	noncoding	-1.33049	260	39	0.777	-0.411492	0.000346741	noncoding	noncoding	-0.0004096	noncoding
XLOC_070104//TCONS_00137061	noncoding	-1.00939	999	198	0.4952	-0.237605	0.00240039	noncoding	noncoding	-0.15319	noncoding
XLOC_028131//TCONS_00056324	noncoding	-0.765442	419	267	0.6849	-0.0124099	0.0404799	noncoding	noncoding	-0.0024576	noncoding
XLOC_034091//TCONS_00065699	noncoding	-0.978909	360	123	0.8425	0.169195	0.0463215	noncoding	noncoding	-0.0004096	noncoding
XLOC_076935//TCONS_00150145	noncoding	-1.15404	254	81	0.8668	-0.177699	0.00338039	noncoding	noncoding	-0.110592	noncoding
XLOC_021691//TCONS_00045933	noncoding	-1.11271	1292	114	1.1244	0.0838547	0.0543538	noncoding	noncoding	-0.0167936	noncoding
XLOC_107314//TCONS_00220903	noncoding	-0.895648	432	99	0.809	0.155509	0.0297654	noncoding	noncoding	-0.0057344	noncoding
XLOC_044631//TCONS_00085790	noncoding	-1.28641	1162	174	0.7841	-0.384543	0.00172374	noncoding	noncoding	-0.024576	noncoding
XLOC_034679//TCONS_00067282	noncoding	-0.974662	550	207	0.7754	0.205658	0.109276	noncoding	noncoding	-0.0208896	noncoding
XLOC_112229//TCONS_00231508	noncoding	-0.820884	331	153	1.1344	0.164278	0.140163	noncoding	noncoding	-0.0004096	noncoding
XLOC_039284//TCONS_00074359	noncoding	-1.27766	425	153	0.4781	-0.0608695	0.00464072	noncoding	noncoding	-0.14336	noncoding
XLOC_009644//TCONS_00021286	noncoding	-0.160256	565	99	0.6139	-0.222489	0.0013572	noncoding	noncoding	-0.126976	noncoding
XLOC_023253//TCONS_00050346	noncoding	-1.07679	595	177	0.7312	-0.0518513	0.0138667	noncoding	noncoding	-0.0258048	noncoding
XLOC_028068//TCONS_00056083	noncoding	-0.422671	5406	237	0.8588	-0.343404	0.0043563	noncoding	noncoding	-0.034816	noncoding
XLOC_098871//TCONS_00199400	noncoding	-1.25165	438	72	0.7471	-0.0811198	0.00393741	noncoding	noncoding	-0.0208896	noncoding
XLOC_022690//TCONS_00048853	noncoding	-0.947331	290	87	1.0148	0.00449753	0.0187849	noncoding	noncoding	-0.032768	noncoding
XLOC_035005//TCONS_00068315	noncoding	-0.816404	745	252	0.5411	0.130582	0.0544073	noncoding	noncoding	-0.075776	noncoding
XLOC_111595//TCONS_00228802	noncoding	-0.989908	905	387	0.6015	-0.155661	0.0428775	noncoding	noncoding	-0.124518	noncoding
XLOC_028763//TCONS_00058032	noncoding	-1.12884	558	102	0.9552	-0.128455	0.00757791	noncoding	noncoding	-0.0004096	noncoding
XLOC_028764//TCONS_00058034	noncoding	-1.10914	1523	237	0.6471	-0.483953	0.0011247	noncoding	noncoding	-0.0536576	noncoding
XLOC_039643//TCONS_00075744	noncoding	-1.21557	303	63	0.8991	0.0483539	0.01352	noncoding	noncoding	-0.323584	noncoding
XLOC_045048//TCONS_00087113	noncoding	-0.447263	531	273	1.1097	0.144739	0.324034	noncoding	noncoding	-0.0442368	noncoding
XLOC_017116//TCONS_00037836	noncoding	-1.34436	282	216	0.7773	-0.154092	0.0126941	noncoding	noncoding	-0.110592	noncoding
XLOC_008983//TCONS_00018876	noncoding	-0.927269	824	129	1.121	0.027	0.0451387	noncoding	noncoding	-0.04096	noncoding
XLOC_093390//TCONS_00189436	noncoding	-0.990381	306	24	0.9516	-0.628832	0.0001212	noncoding	noncoding	-0.036864	noncoding
XLOC_117897//TCONS_00242778	noncoding	-1.41211	222	63	0.7415	-0.260208	0.00109327	noncoding	noncoding	-0.0004096	noncoding
XLOC_043892//TCONS_00082714	noncoding	-0.19846	5851	294	0.9529	-0.187736	0.0287744	noncoding	noncoding	-0.008192	noncoding
XLOC_086971//TCONS_00175168	noncoding	-1.11714	295	87	1.1203	0.142539	0.0622014	noncoding	noncoding	-0.0004096	noncoding
XLOC_010409//TCONS_00024048	noncoding	-0.984037	275	48	0.727	-0.56897	0.000115396	noncoding	noncoding	-0.0004096	noncoding
XLOC_049469//TCONS_00094495	noncoding	-0.178179	5684	237	0.4457	-0.123643	0.00498846	noncoding	noncoding	-0.0147456	noncoding
XLOC_021909//TCONS_00046360	noncoding	-1.30042	486	69	0.7027	0.0401443	0.00733673	noncoding	noncoding	-0.688128	noncoding
XLOC_034480//TCONS_00066677	noncoding	-1.20576	205	144	0.8492	0.0274664	0.0240572	noncoding	noncoding	-0.169165	noncoding
XLOC_009418//TCONS_00020585	noncoding	-1.09517	1438	165	0.4744	0.0436295	0.00974048	noncoding	noncoding	-0.0540672	noncoding
XLOC_001138//TCONS_00003831	noncoding	-1.12246	694	129	0.8332	-0.024871	0.0135108	noncoding	noncoding	-0.032768	noncoding
XLOC_001640//TCONS_00005552	noncoding	-1.03517	231	144	0.5371	0.0121848	0.00827631	noncoding	noncoding	-0.073728	noncoding
XLOC_077694//TCONS_00153128	noncoding	-1.30449	783	51	0.8536	-0.361176	0.000677977	noncoding	noncoding	-0.0212992	noncoding
XLOC_077694//TCONS_00153130	noncoding	-1.29919	713	42	1.1373	-0.412094	0.00107583	noncoding	noncoding	-0.0241664	noncoding
XLOC_106916//TCONS_00219558	noncoding	-1.10857	216	105	0.8681	0.0887875	0.0250615	noncoding	noncoding	-0.0192512	noncoding
XLOC_071026//TCONS_00140042	noncoding	-1.06257	1114	201	0.7558	0.0387295	0.0335371	noncoding	noncoding	-0.0016384	noncoding
XLOC_029393//TCONS_00059953	noncoding	-1.09801	808	189	0.6607	-0.153807	0.00641831	noncoding	noncoding	-0.0376832	noncoding
XLOC_111590//TCONS_00228796	noncoding	-1.42592	224	57	1.0696	-0.167926	0.00526014	noncoding	noncoding	-0.0004096	noncoding
XLOC_069371//TCONS_00134615	noncoding	-1.11388	286	57	0.9756	0.0895607	0.0210128	noncoding	noncoding	-0.0004096	noncoding
XLOC_062593//TCONS_00121455	noncoding	-1.11548	587	165	0.8087	0.16301	0.0611431	noncoding	noncoding	-0.073728	noncoding
XLOC_086676//TCONS_00173733	noncoding	-0.861798	244	135	0.7443	-0.217198	0.00318022	noncoding	noncoding	-0.117555	noncoding
XLOC_003495//TCONS_00011873	noncoding	-0.991571	273	87	1.0823	-0.11742	0.0104818	noncoding	noncoding	-0.036864	noncoding
XLOC_054559//TCONS_00104023	noncoding	-1.11074	893	240	0.5617	-0.056897	0.0152601	noncoding	noncoding	-0.0045056	noncoding
XLOC_043817//TCONS_00082394	noncoding	-0.550183	843	174	0.9625	-0.176074	0.0120658	noncoding	noncoding	-0.016384	noncoding
XLOC_061799//TCONS_00118081	noncoding	-1.34643	250	90	0.9216	-0.220913	0.00332828	noncoding	noncoding	-0.741376	noncoding
XLOC_001598//TCONS_00005442	noncoding	-1.23842	264	78	1.0964	-0.247847	0.00423059	noncoding	noncoding	-0.0004096	noncoding
XLOC_071620//TCONS_00141922	noncoding	-0.354117	214	84	1.1163	-0.508306	0.000866304	noncoding	noncoding	-0.0004096	noncoding
XLOC_028573//TCONS_00057580	noncoding	-1.09557	1872	198	0.5122	-0.21021	0.0028761	noncoding	noncoding	-0.0360448	noncoding
XLOC_091908//TCONS_00184673	noncoding	-0.864166	275	189	0.7986	-0.0337909	0.0222237	noncoding	noncoding	-0.0606208	noncoding
XLOC_015154//TCONS_00029901	noncoding	-0.73476	1141	186	0.6671	0.0447611	0.0226724	noncoding	noncoding	-0.026624	noncoding
XLOC_022508//TCONS_00048411	noncoding	-0.91573	267	72	0.4584	0.0985093	0.00525142	noncoding	noncoding	-0.053248	noncoding
XLOC_029479//TCONS_00060282	noncoding	-0.244561	4190	159	0.8104	-0.00330743	0.0161771	noncoding	noncoding	-0.04096	noncoding
XLOC_015485//TCONS_00031055	noncoding	-1.15739	389	93	0.9325	-0.0837454	0.00867943	noncoding	noncoding	-0.0618496	noncoding
XLOC_001595//TCONS_00005439	noncoding	-1.14005	1159	126	1.023	-0.38241	0.00220325	noncoding	noncoding	-0.0004096	noncoding
XLOC_029337//TCONS_00059792	noncoding	-1.21548	2541	150	0.769	-0.206963	0.00375939	noncoding	noncoding	-0.04096	noncoding
XLOC_085231//TCONS_00168624	noncoding	-1.06187	442	135	0.6641	-0.0336084	0.00816676	noncoding	noncoding	-0.0761856	noncoding
XLOC_107724//TCONS_00222384	noncoding	-0.792697	1061	153	0.9889	-0.0681181	0.0208404	noncoding	noncoding	-0.098304	noncoding
XLOC_001591//TCONS_00005430	noncoding	-1.33417	338	108	0.4757	-0.0940531	0.00229183	noncoding	noncoding	-0.0004096	noncoding
XLOC_070768//TCONS_00139327	noncoding	-1.3474	490	72	0.5814	-0.435233	0.000225926	noncoding	noncoding	-0.0004096	noncoding
XLOC_040419//TCONS_00078440	noncoding	-0.044487	1007	237	0.8149	-0.0913751	0.0256159	noncoding	noncoding	-0.012288	noncoding
XLOC_099505//TCONS_00202152	noncoding	-0.397935	343	123	0.5572	-0.321642	0.000775823	noncoding	noncoding	-0.0004096	noncoding
XLOC_039511//TCONS_00075285	noncoding	-0.17223	1295	180	0.5018	-0.157214	0.00336557	noncoding	noncoding	-0.0720896	noncoding
XLOC_091684//TCONS_00183793	noncoding	-1.25985	1628	153	0.7797	-0.262187	0.00295042	noncoding	noncoding	-0.192512	noncoding
XLOC_035174//TCONS_00068682	noncoding	-1.29469	1338	123	1.105	-0.103678	0.0169403	noncoding	noncoding	-0.028672	noncoding
XLOC_077674//TCONS_00153092	noncoding	-0.924395	346	201	0.699	-0.066338	0.0149715	noncoding	noncoding	-0.0479232	noncoding
XLOC_002677//TCONS_00008934	noncoding	-0.787092	256	216	1.2149	-0.029706	0.103764	noncoding	noncoding	-0.028672	noncoding
XLOC_002993//TCONS_00010008	noncoding	-1.07212	484	96	0.8191	0.0357691	0.0136722	noncoding	noncoding	-0.0978944	noncoding
XLOC_044042//TCONS_00083471	noncoding	-1.15988	244	192	0.8565	-0.0169556	0.0305687	noncoding	noncoding	-0.121651	noncoding
XLOC_022555//TCONS_00048523	noncoding	-1.00201	4290	255	0.628	-0.0437411	0.0195306	noncoding	noncoding	-0.022528	noncoding
XLOC_063807//TCONS_00126407	noncoding	-1.05068	276	186	0.9533	0.0297098	0.0515978	noncoding	noncoding	-0.0380928	noncoding
XLOC_009517//TCONS_00020856	noncoding	-1.15306	680	84	0.7399	-0.224253	0.00168233	noncoding	noncoding	-0.086016	noncoding
XLOC_028392//TCONS_00056999	noncoding	-1.10963	235	120	0.5373	0.166207	0.0174945	noncoding	noncoding	-0.167936	noncoding
XLOC_058192//TCONS_00110071	noncoding	-1.06387	229	24	0.7222	-0.964784	6.4454e-06	noncoding	noncoding	-0.0004096	noncoding
XLOC_034647//TCONS_00067201	noncoding	-0.988592	710	93	0.8522	-0.265203	0.00200934	noncoding	noncoding	-0.069632	noncoding
XLOC_111889//TCONS_00229726	noncoding	-1.37762	306	39	0.7806	-0.285585	0.000802664	noncoding	noncoding	-0.0192512	noncoding
XLOC_002194//TCONS_00007249	noncoding	-1.22841	247	9	0.8035	-0.563045	0.000100274	noncoding	noncoding	-0.115098	noncoding
XLOC_085033//TCONS_00167834	noncoding	-1.02312	287	102	0.9781	-0.0723601	0.0119366	noncoding	noncoding	-0.0581632	noncoding
XLOC_078751//TCONS_00156482	noncoding	-0.0460744	3419	198	0.7484	-0.26816	0.0037477	noncoding	noncoding	-0.0086016	noncoding
XLOC_123678//TCONS_00251724	noncoding	-1.19187	1248	207	0.4409	-0.255233	0.00195672	noncoding	noncoding	-0.0012288	noncoding
XLOC_044828//TCONS_00086436	noncoding	-1.37391	1351	132	0.4888	-0.282152	0.000841999	noncoding	noncoding	-0.0024576	noncoding
XLOC_044828//TCONS_00086435	noncoding	-1.3717	1270	132	0.4888	-0.282152	0.000846147	noncoding	noncoding	-0.0024576	noncoding
XLOC_070297//TCONS_00137733	noncoding	-1.03458	613	186	0.6822	0.19684	0.0641592	noncoding	noncoding	-0.0126976	noncoding
XLOC_119364//TCONS_00246521	noncoding	-1.29168	237	66	0.605	-0.235186	0.000866972	noncoding	noncoding	-0.0004096	noncoding
XLOC_086019//TCONS_00171673	noncoding	-1.18152	563	156	0.6831	-0.0862497	0.00763272	noncoding	noncoding	-0.0372736	noncoding
XLOC_078816//TCONS_00156740	noncoding	-1.20793	1378	138	0.5638	-0.307522	0.000960095	noncoding	noncoding	-0.077824	noncoding
XLOC_110933//TCONS_00226273	noncoding	-1.10837	694	201	0.7093	-0.259266	0.00428181	noncoding	noncoding	-0.0004096	noncoding
XLOC_058104//TCONS_00109708	noncoding	-0.638825	400	141	1.091	0.110342	0.0801479	noncoding	noncoding	-0.0004096	noncoding
XLOC_009845//TCONS_00021935	noncoding	-1.27609	1295	204	0.5284	-0.738172	0.000102712	noncoding	noncoding	-0.0004096	noncoding
XLOC_072240//TCONS_00143944	noncoding	-1.38703	201	129	0.7881	0.0955172	0.0264016	noncoding	noncoding	-0.077824	noncoding
XLOC_049934//TCONS_00096193	noncoding	-1.0966	361	153	0.4377	-0.014258	0.00557689	noncoding	noncoding	-0.053248	noncoding
XLOC_040082//TCONS_00077131	noncoding	-0.180809	3929	171	0.73	-0.156877	0.00533132	noncoding	noncoding	-0.045056	noncoding
XLOC_063359//TCONS_00124871	noncoding	-1.22044	541	93	0.8966	-0.141839	0.00525312	noncoding	noncoding	-0.0004096	noncoding
XLOC_077631//TCONS_00152963	noncoding	-1.13583	223	75	0.7575	-0.216759	0.00174253	noncoding	noncoding	-0.0004096	noncoding
XLOC_017435//TCONS_00039117	noncoding	-1.44613	260	75	0.7621	-0.174812	0.00232546	noncoding	noncoding	-0.0004096	noncoding
XLOC_021908//TCONS_00046359	noncoding	-0.935451	1010	222	0.8436	-0.0892197	0.0242085	noncoding	noncoding	-0.0192512	noncoding
XLOC_016212//TCONS_00034259	noncoding	-1.13776	363	126	0.938	0.0918927	0.0390606	noncoding	noncoding	-0.0851968	noncoding
XLOC_009446//TCONS_00020656	noncoding	-1.2086	2238	174	0.5923	-0.257077	0.0020499	noncoding	noncoding	-0.0319488	noncoding
XLOC_033866//TCONS_00064980	noncoding	-0.575524	1759	105	0.3572	-0.41797	0.000165596	noncoding	noncoding	-0.158106	noncoding
XLOC_009270//TCONS_00020180	noncoding	-0.801618	223	171	0.9084	-0.0532529	0.0227742	noncoding	noncoding	-0.0565248	noncoding
XLOC_086036//TCONS_00171787	noncoding	-1.0869	2127	234	0.9348	0.0889326	0.102308	noncoding	noncoding	-0.0159744	noncoding
XLOC_077668//TCONS_00153085	noncoding	-0.955124	814	210	0.5247	-0.239159	0.00299946	noncoding	noncoding	-0.109773	noncoding
XLOC_039185//TCONS_00074144	noncoding	-1.14603	582	144	0.4459	-0.208359	0.00142803	noncoding	noncoding	-0.0606208	noncoding
XLOC_009453//TCONS_00020679	noncoding	-1.14759	783	108	0.9457	0.129522	0.0410808	noncoding	noncoding	-0.0876544	noncoding
XLOC_028150//TCONS_00056389	noncoding	-1.18977	219	69	0.7036	0.223898	0.0247171	noncoding	noncoding	-0.0012288	noncoding
XLOC_106981//TCONS_00219834	noncoding	-1.01723	560	177	0.8078	0.108377	0.0490974	noncoding	noncoding	-0.018432	noncoding
XLOC_002356//TCONS_00007831	noncoding	-1.05865	454	147	0.6992	-0.371641	0.00112143	noncoding	noncoding	-0.016384	noncoding
XLOC_101577//TCONS_00208643	noncoding	-1.08517	742	210	0.5088	-0.109924	0.0067019	noncoding	noncoding	-0.06144	noncoding
XLOC_049627//TCONS_00094901	noncoding	-0.922418	1064	138	0.9622	-0.188051	0.00748086	noncoding	noncoding	-0.06144	noncoding
XLOC_062189//TCONS_00119785	noncoding	-1.31478	400	96	0.7336	0.146538	0.021651	noncoding	noncoding	-0.08192	noncoding
XLOC_035572//TCONS_00070011	noncoding	-1.04013	355	48	0.7498	-0.287104	0.000792725	noncoding	noncoding	-0.057344	noncoding
XLOC_099107//TCONS_00200200	noncoding	-1.03803	2841	270	0.5258	-0.165545	0.00823407	noncoding	noncoding	-0.0442368	noncoding
XLOC_033889//TCONS_00065058	noncoding	-1.08385	519	60	0.9851	-0.0246491	0.0104845	noncoding	noncoding	-0.012288	noncoding
XLOC_112318//TCONS_00231854	noncoding	-0.162268	510	222	0.9187	-0.0128629	0.0508792	noncoding	noncoding	-0.065536	noncoding
XLOC_015024//TCONS_00029518	noncoding	-0.988912	1610	261	0.9543	-0.113072	0.0422498	noncoding	noncoding	-0.012288	noncoding
XLOC_091746//TCONS_00184068	noncoding	-1.32491	1282	174	0.708	-0.0384909	0.0130848	noncoding	noncoding	-0.131482	noncoding
XLOC_029513//TCONS_00060372	noncoding	-1.31421	597	177	0.4321	-0.0535077	0.00540441	noncoding	noncoding	-0.0393216	noncoding
XLOC_100460//TCONS_00205183	noncoding	-0.99148	207	165	0.8697	0.11112	0.0542016	noncoding	noncoding	-0.090112	noncoding
XLOC_076953//TCONS_00150194	noncoding	-0.927612	414	63	0.6877	-0.284082	0.000779708	noncoding	noncoding	-0.0098304	noncoding
XLOC_097894//TCONS_00195948	noncoding	-1.1681	364	81	0.822	-0.115693	0.00438827	noncoding	noncoding	-0.0229376	noncoding
XLOC_009446//TCONS_00020657	noncoding	-1.25442	2853	192	0.6908	-0.0962216	0.00938587	noncoding	noncoding	-0.0536576	noncoding
XLOC_091746//TCONS_00184069	noncoding	-1.29697	999	168	0.9506	0.154067	0.0880862	noncoding	noncoding	-0.09216	noncoding
XLOC_107743//TCONS_00222448	noncoding	-0.914387	306	297	0.7063	0.0286828	0.0761484	noncoding	noncoding	-0.016384	noncoding
XLOC_029206//TCONS_00059355	noncoding	-0.0880512	430	210	0.8883	-0.0500113	0.0325542	noncoding	noncoding	-0.110592	noncoding
XLOC_028413//TCONS_00057059	noncoding	-0.886088	1816	240	1.0965	0.0387787	0.128849	noncoding	noncoding	-0.016384	noncoding
XLOC_087074//TCONS_00175602	noncoding	-1.10127	216	135	0.9051	0.234294	0.0945125	noncoding	noncoding	-0.0200704	noncoding
XLOC_049082//TCONS_00093248	noncoding	-1.16233	379	69	0.8338	-0.0593745	0.00578803	noncoding	noncoding	-0.053248	noncoding
XLOC_003197//TCONS_00010677	noncoding	-0.996289	459	168	0.5303	-0.166471	0.00320019	noncoding	noncoding	-0.045056	noncoding
XLOC_087230//TCONS_00176370	noncoding	-0.613026	460	186	0.9039	0.0375972	0.0462823	noncoding	noncoding	-0.032768	noncoding
XLOC_016954//TCONS_00037179	noncoding	-1.20181	2005	273	1.0517	-0.129859	0.0562508	noncoding	noncoding	-0.008192	noncoding
XLOC_086093//TCONS_00171972	noncoding	-1.13509	331	252	1.0446	0.080619	0.171067	noncoding	noncoding	-0.0176128	noncoding
XLOC_039974//TCONS_00076813	noncoding	-0.877657	511	39	0.7719	0.188507	0.0173547	noncoding	noncoding	-0.045056	noncoding
XLOC_079214//TCONS_00158413	noncoding	-1.12662	787	138	0.4525	-0.361489	0.000491454	noncoding	noncoding	-0.028672	noncoding
XLOC_117215//TCONS_00241069	noncoding	-1.18001	1125	63	0.8285	-0.273869	0.00124278	noncoding	noncoding	-0.0004096	noncoding
XLOC_105845//TCONS_00215679	noncoding	-1.15497	674	135	0.4852	-0.139699	0.00229179	noncoding	noncoding	-0.0004096	noncoding
XLOC_086597//TCONS_00173439	noncoding	-1.12823	461	126	1.0159	-0.00683961	0.0261894	noncoding	noncoding	-0.012288	noncoding
XLOC_054628//TCONS_00104183	noncoding	-1.4037	553	165	0.5401	-0.0274795	0.00791532	noncoding	noncoding	-0.0475136	noncoding
XLOC_015024//TCONS_00029516	noncoding	-1.0321	3689	297	0.7945	0.131015	0.148234	noncoding	noncoding	-0.0856064	noncoding
XLOC_039185//TCONS_00074143	noncoding	-1.05369	682	165	0.7381	0.0777014	0.0286848	noncoding	noncoding	-0.016384	noncoding
XLOC_112318//TCONS_00231853	noncoding	-1.20992	229	87	0.7578	-0.380827	0.000672658	noncoding	noncoding	-0.0004096	noncoding
XLOC_050523//TCONS_00098215	noncoding	-1.25069	544	180	0.4686	-0.273031	0.00148008	noncoding	noncoding	-0.053248	noncoding
XLOC_071546//TCONS_00141549	noncoding	-0.724998	3141	321	0.5874	-0.0120918	0.0451608	noncoding	noncoding	-0.0253952	noncoding
XLOC_044027//TCONS_00083413	noncoding	-1.08756	4672	249	0.6911	-0.0268697	0.0242577	noncoding	noncoding	-0.0090112	noncoding
XLOC_022104//TCONS_00046906	noncoding	-0.00813664	1813	201	0.8223	-0.297603	0.00442915	noncoding	noncoding	-0.008192	noncoding
XLOC_016307//TCONS_00034628	noncoding	-1.32506	472	60	0.8993	0.00308758	0.00965181	noncoding	noncoding	-0.0524288	noncoding
XLOC_048823//TCONS_00091868	noncoding	-1.1198	216	144	0.7863	0.102325	0.032077	noncoding	noncoding	-0.0991232	noncoding
XLOC_034669//TCONS_00067265	noncoding	-1.25338	888	126	0.7308	-0.162184	0.00382177	noncoding	noncoding	-0.0434176	noncoding
XLOC_009017//TCONS_00019012	noncoding	-0.915696	203	99	1.1695	0.0839967	0.0567986	noncoding	noncoding	-0.0004096	noncoding
XLOC_064056//TCONS_00127323	noncoding	-1.37415	546	144	0.6131	-0.263334	0.00168301	noncoding	noncoding	-0.0847872	noncoding
XLOC_049554//TCONS_00094735	noncoding	-0.95588	748	228	0.9831	0.0670709	0.104747	noncoding	noncoding	-0.0380928	noncoding
XLOC_002618//TCONS_00008801	noncoding	-0.913409	605	201	0.7388	-0.0210364	0.022355	noncoding	noncoding	-0.057344	noncoding
XLOC_123678//TCONS_00251725	noncoding	-1.02524	418	219	0.4916	-0.0926816	0.0079875	noncoding	noncoding	-0.057344	noncoding
XLOC_023000//TCONS_00049595	noncoding	-1.27642	943	204	0.734	-0.0309201	0.0209074	noncoding	noncoding	-0.0004096	noncoding
XLOC_079215//TCONS_00158414	noncoding	-0.994094	650	195	0.4962	0.161768	0.0322647	noncoding	noncoding	-0.107315	noncoding
XLOC_022671//TCONS_00048802	noncoding	-1.36607	245	45	1.1008	-0.188633	0.00444278	noncoding	noncoding	-0.0004096	noncoding
XLOC_050184//TCONS_00097157	noncoding	-1.02687	502	153	0.8172	-0.111185	0.00956839	noncoding	noncoding	-0.04096	noncoding
XLOC_118826//TCONS_00245021	noncoding	-0.907018	295	69	0.8804	-0.440975	0.000545022	noncoding	noncoding	-0.0004096	noncoding
XLOC_021910//TCONS_00046361	noncoding	-1.20005	728	120	0.5207	0.0788788	0.00913117	noncoding	noncoding	-0.0364544	noncoding
XLOC_054960//TCONS_00105215	noncoding	-0.943347	1139	363	0.578	0.0216718	0.0926015	noncoding	noncoding	-0.045056	noncoding
XLOC_070650//TCONS_00138921	noncoding	-1.26237	507	102	0.9151	-0.00213363	0.0153107	noncoding	noncoding	-0.016384	noncoding
XLOC_061375//TCONS_00116710	noncoding	-1.36973	402	51	0.749	-0.090474	0.00297677	noncoding	noncoding	-0.223232	noncoding
XLOC_049959//TCONS_00096265	noncoding	-1.03769	465	210	0.6554	-0.266639	0.00384966	noncoding	noncoding	-0.172032	noncoding
XLOC_035571//TCONS_00070010	noncoding	-0.983657	374	129	0.947	-0.188499	0.00673269	noncoding	noncoding	-0.065536	noncoding
XLOC_058242//TCONS_00110193	noncoding	-1.17048	549	153	0.5283	-0.0796564	0.00476313	noncoding	noncoding	-0.0167936	noncoding
XLOC_061545//TCONS_00117320	noncoding	-0.594719	1640	216	0.9379	-0.192343	0.0150051	noncoding	noncoding	-0.0077824	noncoding
XLOC_093503//TCONS_00189906	noncoding	-1.06977	791	213	0.8047	0.00942481	0.0372738	noncoding	noncoding	-0.0180224	noncoding
XLOC_050051//TCONS_00096691	noncoding	-0.505676	4828	243	0.7257	-0.317482	0.00376271	noncoding	noncoding	-0.0385024	noncoding
XLOC_044283//TCONS_00084458	noncoding	-0.87897	445	192	0.9375	0.0577144	0.0617203	noncoding	noncoding	-0.049152	noncoding
XLOC_085427//TCONS_00169438	noncoding	-1.04396	210	48	1.0018	0.058902	0.0170538	noncoding	noncoding	-0.0290816	noncoding
XLOC_062228//TCONS_00119936	noncoding	-1.00988	250	111	1.0791	-0.170919	0.00947124	noncoding	noncoding	-0.0004096	noncoding
XLOC_049336//TCONS_00094033	noncoding	-0.166999	6352	366	0.5991	-0.104576	0.0344358	noncoding	noncoding	-0.0479232	noncoding
XLOC_044317//TCONS_00084547	noncoding	-1.13498	12700	288	0.9088	-0.202965	0.0142182	noncoding	noncoding	-0.0004096	noncoding
XLOC_049380//TCONS_00094184	noncoding	-1.10296	278	117	0.9456	-0.261445	0.00366975	noncoding	noncoding	-0.02048	noncoding
XLOC_035413//TCONS_00069543	noncoding	-0.974128	288	210	0.7153	0.00806231	0.0281061	noncoding	noncoding	-0.032768	noncoding
XLOC_022100//TCONS_00046901	noncoding	-0.892348	1686	417	0.5964	0.0760867	0.211722	noncoding	noncoding	-0.024576	noncoding
XLOC_039480//TCONS_00075113	noncoding	-0.419922	1216	135	1.0507	-0.00773962	0.0304424	noncoding	noncoding	-0.036864	noncoding
XLOC_069767//TCONS_00135842	noncoding	-1.00117	1802	177	0.7158	-0.177564	0.00539973	noncoding	noncoding	-0.024576	noncoding
XLOC_048755//TCONS_00091605	noncoding	-1.04071	484	147	0.806	-0.193787	0.00504641	noncoding	noncoding	-0.0004096	noncoding
XLOC_021731//TCONS_00046065	noncoding	-1.0935	1205	135	0.8782	-0.174797	0.00602792	noncoding	noncoding	-0.0180224	noncoding
XLOC_001894//TCONS_00006329	noncoding	-1.44536	400	27	0.4185	-0.284735	0.000226099	noncoding	noncoding	-0.0004096	noncoding
XLOC_001096//TCONS_00003715	noncoding	-0.573071	2254	255	0.6585	-0.193548	0.00914202	noncoding	noncoding	-0.08192	noncoding
XLOC_069624//TCONS_00135414	noncoding	-1.2402	220	87	0.5283	0.00649282	0.00420664	noncoding	noncoding	-0.0004096	noncoding
XLOC_001594//TCONS_00005438	noncoding	-1.15293	725	168	0.605	-0.415966	0.000768681	noncoding	noncoding	-0.196608	noncoding
XLOC_062105//TCONS_00119361	noncoding	-1.08864	1246	225	0.85	-0.219103	0.0108157	noncoding	noncoding	-0.049152	noncoding
XLOC_003309//TCONS_00011154	noncoding	-1.28379	1848	192	0.6726	-0.156491	0.00634826	noncoding	noncoding	-0.02048	noncoding
XLOC_086428//TCONS_00172918	noncoding	-1.24165	230	186	0.8391	-0.27816	0.00496673	noncoding	noncoding	-0.0004096	noncoding
XLOC_091896//TCONS_00184637	noncoding	-1.32997	558	108	0.8124	-0.103184	0.00610905	noncoding	noncoding	-0.12288	noncoding
XLOC_029248//TCONS_00059472	noncoding	-0.989577	405	183	0.68	-0.185923	0.00530406	noncoding	noncoding	-0.073728	noncoding
XLOC_040036//TCONS_00076985	noncoding	-0.118868	342	21	0.5443	-0.78515	1.16015e-05	noncoding	noncoding	-0.077824	noncoding
XLOC_039980//TCONS_00076829	noncoding	-1.21183	353	135	0.5407	-0.150309	0.00259311	noncoding	noncoding	-0.373965	noncoding
XLOC_054549//TCONS_00103979	noncoding	-1.0422	472	144	0.8238	-0.0108531	0.0170906	noncoding	noncoding	-0.0229376	noncoding
XLOC_009418//TCONS_00020584	noncoding	-0.857323	1565	165	0.4744	0.0436295	0.00966638	noncoding	noncoding	-0.0638976	noncoding
XLOC_106608//TCONS_00218659	noncoding	-0.410327	7108	300	0.7632	-0.0876707	0.0302988	noncoding	noncoding	-0.0077824	noncoding
XLOC_111493//TCONS_00228346	noncoding	-0.56953	5256	273	0.9106	-0.042297	0.0530182	noncoding	noncoding	-0.0565248	noncoding
XLOC_000178//TCONS_00000497	noncoding	-1.41501	282	123	0.6632	-0.351424	0.000892406	noncoding	noncoding	-0.0004096	noncoding
XLOC_015895//TCONS_00032965	noncoding	-0.908797	3148	348	0.4	-0.171881	0.0120851	noncoding	noncoding	-0.0032768	noncoding
XLOC_087288//TCONS_00176537	noncoding	-1.06281	823	198	0.4627	-0.100218	0.00541014	noncoding	noncoding	-0.053248	noncoding
XLOC_090803//TCONS_00180963	noncoding	-0.0415919	417	153	0.7243	0.0581766	0.0217064	noncoding	noncoding	-0.14336	noncoding
XLOC_101683//TCONS_00208970	noncoding	-1.06198	1754	210	0.6743	-0.304991	0.00293529	noncoding	noncoding	-0.0561152	noncoding
XLOC_002325//TCONS_00007685	noncoding	-1.13727	348	99	0.8306	-0.19195	0.00331723	noncoding	noncoding	-0.0704512	noncoding
XLOC_086372//TCONS_00172781	noncoding	-0.810067	303	48	0.6008	-0.280433	0.000520503	noncoding	noncoding	-0.0479232	noncoding
XLOC_063103//TCONS_00123664	noncoding	-0.974032	225	162	0.9769	0.248929	0.16163	noncoding	noncoding	-0.104038	noncoding
XLOC_028629//TCONS_00057773	noncoding	-1.23708	284	36	1.0499	-0.298989	0.0016584	noncoding	noncoding	-0.0090112	noncoding
XLOC_054918//TCONS_00105080	noncoding	-0.713733	2705	288	0.7345	-0.110768	0.0273596	noncoding	noncoding	-0.0278528	noncoding
XLOC_028116//TCONS_00056303	noncoding	-1.18482	1232	204	0.5345	-0.00821424	0.0128564	noncoding	noncoding	-0.032768	noncoding
XLOC_100153//TCONS_00203852	noncoding	-0.877249	347	261	0.6795	0.171394	0.116136	noncoding	noncoding	-0.0540672	noncoding
XLOC_002672//TCONS_00008929	noncoding	-0.914347	327	228	1.0257	0.199788	0.24789	noncoding	noncoding	-0.090112	noncoding
XLOC_044408//TCONS_00084795	noncoding	-1.18713	4967	276	0.6943	-0.164857	0.0131064	noncoding	noncoding	-0.045056	noncoding
XLOC_023295//TCONS_00050489	noncoding	-0.927273	3744	309	0.7281	-0.142774	0.0256203	noncoding	noncoding	-0.094208	noncoding
XLOC_111651//TCONS_00229049	noncoding	-0.944371	201	15	0.9138	-1.15122	3.12303e-06	noncoding	noncoding	-0.142541	noncoding
XLOC_086598//TCONS_00173440	noncoding	-0.989637	732	162	0.8388	-0.0757668	0.0139996	noncoding	noncoding	-0.016384	noncoding
XLOC_028057//TCONS_00056044	noncoding	-0.704082	354	285	0.4862	-0.130337	0.0124934	noncoding	noncoding	-0.1024	noncoding
XLOC_016793//TCONS_00036637	noncoding	-0.585914	447	225	0.8522	0.204828	0.159564	noncoding	noncoding	-0.016384	noncoding
XLOC_039766//TCONS_00076213	noncoding	-1.09067	1431	159	0.6491	-0.0507143	0.00849182	noncoding	noncoding	-0.049152	noncoding
XLOC_023295//TCONS_00050493	noncoding	-0.92607	3689	309	0.7281	-0.142774	0.0257038	noncoding	noncoding	-0.094208	noncoding
XLOC_049320//TCONS_00093963	noncoding	-1.0273	389	321	0.7767	0.0826433	0.159231	noncoding	noncoding	-0.098304	noncoding
XLOC_087128//TCONS_00175815	noncoding	-0.91822	620	270	1.0379	-0.00385435	0.12134	noncoding	noncoding	-0.131072	noncoding
XLOC_022730//TCONS_00048898	noncoding	-0.967386	231	117	1.0805	0.00708291	0.032161	noncoding	noncoding	-0.0114688	noncoding
XLOC_057918//TCONS_00109090	noncoding	-1.06722	3314	249	0.6536	-0.330734	0.003217	noncoding	noncoding	-0.016384	noncoding
XLOC_028275//TCONS_00056611	noncoding	-1.05203	428	156	0.6474	-0.150749	0.00450761	noncoding	noncoding	-0.053248	noncoding
XLOC_110841//TCONS_00225996	noncoding	-0.782631	1184	186	0.9523	0.0304187	0.0490373	noncoding	noncoding	-0.008192	noncoding
XLOC_105972//TCONS_00216061	noncoding	-1.06345	986	195	0.6971	-0.0813708	0.0121828	noncoding	noncoding	-0.065536	noncoding
XLOC_076501//TCONS_00148943	noncoding	-0.760518	2412	441	0.4629	-0.258813	0.0234356	noncoding	noncoding	-0.01024	noncoding
XLOC_054310//TCONS_00102945	noncoding	-1.04883	3459	216	0.5933	-0.0543197	0.0113613	noncoding	noncoding	-0.0004096	noncoding
XLOC_050248//TCONS_00097457	noncoding	-0.996231	638	207	0.8269	-0.0594065	0.0243217	noncoding	noncoding	-0.0196608	noncoding
XLOC_009754//TCONS_00021687	noncoding	-0.348974	678	159	0.6973	-0.158121	0.00510656	noncoding	noncoding	-0.0458752	noncoding
XLOC_008919//TCONS_00018673	noncoding	-1.19877	3583	174	0.6614	-0.220067	0.00299412	noncoding	noncoding	-0.045056	noncoding
XLOC_000591//TCONS_00001930	noncoding	-0.448246	528	162	0.8678	-0.167666	0.00851074	noncoding	noncoding	-0.0638976	noncoding
XLOC_091770//TCONS_00184187	noncoding	-1.13237	395	99	0.4384	-0.18204	0.00103223	noncoding	noncoding	-0.008192	noncoding
XLOC_101106//TCONS_00206907	noncoding	-1.35514	335	126	0.8027	-0.0432402	0.0107887	noncoding	noncoding	-0.012288	noncoding
XLOC_040326//TCONS_00078098	noncoding	-0.867078	687	174	0.6683	0.0997986	0.0293494	noncoding	noncoding	-0.032768	noncoding
XLOC_049100//TCONS_00093281	noncoding	-1.10956	352	93	1.2042	0.0657908	0.0524081	noncoding	noncoding	-0.0520192	noncoding
XLOC_102024//TCONS_00210603	noncoding	-1.06208	345	138	0.8572	-0.174133	0.00616763	noncoding	noncoding	-0.04096	noncoding
XLOC_034603//TCONS_00067099	noncoding	-1.31318	208	108	0.8681	-0.0203129	0.0127619	noncoding	noncoding	-0.0167936	noncoding
XLOC_085323//TCONS_00168979	noncoding	-1.03792	745	243	0.5388	-0.0567684	0.0148204	noncoding	noncoding	-0.0036864	noncoding
XLOC_016392//TCONS_00034984	noncoding	-0.895658	636	276	0.5667	-0.0257862	0.0281626	noncoding	noncoding	-0.0073728	noncoding
XLOC_050539//TCONS_00098255	noncoding	-1.01092	1341	189	0.7763	-0.0358684	0.0192156	noncoding	noncoding	-0.008192	noncoding
XLOC_077177//TCONS_00151000	noncoding	-0.233213	399	90	1.1178	0.0577752	0.0371641	noncoding	noncoding	-0.0004096	noncoding
XLOC_117425//TCONS_00241546	noncoding	-1.15496	800	81	0.7023	-0.360196	0.000586173	noncoding	noncoding	-0.0196608	noncoding
XLOC_034479//TCONS_00066676	noncoding	-1.20687	646	174	0.7081	0.061901	0.0260492	noncoding	noncoding	-0.0032768	noncoding
XLOC_097366//TCONS_00194423	noncoding	-1.14781	304	192	0.7664	-0.403452	0.00184158	noncoding	noncoding	-0.094208	noncoding
XLOC_029010//TCONS_00058682	noncoding	-0.672145	1035	375	0.6703	-0.0199983	0.106088	noncoding	noncoding	-0.0401408	noncoding
XLOC_091023//TCONS_00181620	noncoding	-1.09209	221	81	0.5725	-0.0761367	0.00262908	noncoding	noncoding	-0.008192	noncoding
XLOC_106232//TCONS_00217037	noncoding	-1.21664	887	147	0.7846	0.0838993	0.0281318	noncoding	noncoding	-0.014336	noncoding
XLOC_022836//TCONS_00049162	noncoding	-0.990901	240	102	0.6749	-0.0950044	0.00400805	noncoding	noncoding	-0.004096	noncoding
XLOC_057818//TCONS_00108817	noncoding	-1.01835	581	165	0.6169	-0.0740321	0.00740059	noncoding	noncoding	-0.104858	noncoding
XLOC_085163//TCONS_00168326	noncoding	-0.74625	3422	168	0.8879	0.036657	0.0305742	noncoding	noncoding	-0.101171	noncoding
XLOC_039626//TCONS_00075719	noncoding	-1.22564	434	84	0.9113	-0.264876	0.00223643	noncoding	noncoding	-0.065536	noncoding
XLOC_015010//TCONS_00029465	noncoding	-1.03402	216	54	0.8689	0.0741914	0.0133041	noncoding	noncoding	-0.643072	noncoding
XLOC_003023//TCONS_00010165	noncoding	-1.11492	655	183	0.61	-0.25308	0.00269816	noncoding	noncoding	-0.0536576	noncoding
XLOC_062085//TCONS_00119256	noncoding	-1.15691	242	81	0.8004	0.135502	0.0213237	noncoding	noncoding	-0.0004096	noncoding
XLOC_009326//TCONS_00020353	noncoding	-1.21978	243	60	0.8372	-0.49218	0.000308927	noncoding	noncoding	-0.0004096	noncoding
XLOC_021907//TCONS_00046358	noncoding	-1.14328	3181	195	0.933	-0.191617	0.0108202	noncoding	noncoding	-0.0212992	noncoding
XLOC_022548//TCONS_00048501	noncoding	-0.0183729	380	237	0.6801	-0.0938788	0.0172832	noncoding	noncoding	-0.004096	noncoding
XLOC_009787//TCONS_00021746	noncoding	-1.06896	615	225	0.6162	-0.138168	0.00921389	noncoding	noncoding	-0.04096	noncoding
XLOC_057719//TCONS_00108299	noncoding	-0.732628	456	153	0.8267	0.198076	0.0714148	noncoding	noncoding	-0.045056	noncoding
XLOC_016787//TCONS_00036617	noncoding	-1.07271	440	108	0.655	-0.369883	0.000648563	noncoding	noncoding	-0.0188416	noncoding
XLOC_010233//TCONS_00023373	noncoding	-0.97375	222	177	0.7462	0.0766467	0.0340222	noncoding	noncoding	-0.002048	noncoding
XLOC_049447//TCONS_00094443	noncoding	-0.975307	1256	222	0.5619	-0.345282	0.00185649	noncoding	noncoding	-0.0126976	noncoding
XLOC_087000//TCONS_00175300	noncoding	-1.24404	203	33	0.7123	-0.0982559	0.00210118	noncoding	noncoding	-0.290816	noncoding
XLOC_113210//TCONS_00235147	noncoding	-0.981278	913	249	0.5828	-0.188294	0.00759762	noncoding	noncoding	-0.098304	noncoding
XLOC_023054//TCONS_00049712	noncoding	-0.890324	534	162	0.4963	-0.0401934	0.00615785	noncoding	noncoding	-0.0278528	noncoding
XLOC_097393//TCONS_00194555	noncoding	-1.09678	576	252	0.6302	-0.0884034	0.0177939	noncoding	noncoding	-0.0147456	noncoding
XLOC_009328//TCONS_00020359	noncoding	-0.991019	732	246	0.9385	0.00893335	0.0777038	noncoding	noncoding	-0.0458752	noncoding
XLOC_054084//TCONS_00102116	noncoding	-1.09042	928	207	0.9087	-0.173479	0.0146939	noncoding	noncoding	-0.0004096	noncoding
XLOC_034690//TCONS_00067306	noncoding	-0.13744	1489	147	0.614	-0.166712	0.00311149	noncoding	noncoding	-0.0016384	noncoding
XLOC_058541//TCONS_00111349	noncoding	-1.25631	1249	186	0.4134	-0.191193	0.00218224	noncoding	noncoding	-0.282624	noncoding
XLOC_002624//TCONS_00008809	noncoding	-0.891006	579	192	0.8324	-0.133835	0.0130674	noncoding	noncoding	-0.129843	noncoding
XLOC_049935//TCONS_00096194	noncoding	-0.442227	360	270	1.0127	0.0669322	0.171387	noncoding	noncoding	-0.0024576	noncoding
XLOC_054033//TCONS_00102010	noncoding	-1.1455	1492	135	0.7639	-0.299285	0.00182602	noncoding	noncoding	-0.0212992	noncoding
XLOC_049087//TCONS_00093264	noncoding	-1.00533	232	60	0.8929	-0.177798	0.00292732	noncoding	noncoding	-0.086016	noncoding
XLOC_079204//TCONS_00158378	noncoding	-1.02623	490	129	0.6201	0.0536994	0.0117851	noncoding	noncoding	-0.0753664	noncoding
XLOC_113526//TCONS_00236480	noncoding	-1.04334	1896	237	0.5043	-0.131772	0.00713788	noncoding	noncoding	-0.0356352	noncoding
XLOC_105986//TCONS_00216089	noncoding	-0.333777	852	207	0.8279	0.159971	0.0950752	noncoding	noncoding	-0.0176128	noncoding
XLOC_048920//TCONS_00092353	noncoding	-0.890219	594	120	0.8648	0.0858393	0.0278778	noncoding	noncoding	-0.02048	noncoding
XLOC_099304//TCONS_00201102	noncoding	-1.06329	482	216	0.5213	-0.0846927	0.00890571	noncoding	noncoding	-0.026624	noncoding
XLOC_028075//TCONS_00056103	noncoding	-0.873796	540	333	0.4615	-0.0991098	0.0233451	noncoding	noncoding	-0.12288	noncoding
XLOC_101158//TCONS_00207116	noncoding	-1.15641	427	186	0.8328	-0.0256474	0.0249755	noncoding	noncoding	-0.188826	noncoding
XLOC_113261//TCONS_00235298	noncoding	-0.883572	458	237	0.5189	-0.103335	0.00981248	noncoding	noncoding	-0.0004096	noncoding
XLOC_015538//TCONS_00031254	noncoding	-1.03371	346	9	0.4805	0.241704	0.00728189	noncoding	noncoding	-0.0331776	noncoding
XLOC_098963//TCONS_00199813	noncoding	-1.07666	1049	201	0.9167	-0.15335	0.0159896	noncoding	noncoding	-0.101581	noncoding
XLOC_102015//TCONS_00210566	noncoding	-0.910649	323	183	0.676	-0.0231839	0.0152609	noncoding	noncoding	-0.0749568	noncoding
XLOC_063036//TCONS_00123329	noncoding	-0.794246	514	258	0.7708	0.0288402	0.0614301	noncoding	noncoding	-0.014336	noncoding
XLOC_039520//TCONS_00075317	noncoding	-0.644485	1614	354	0.4841	0.063548	0.0811393	noncoding	noncoding	-0.055296	noncoding
XLOC_099025//TCONS_00199976	noncoding	-0.976232	284	57	0.5494	-0.482556	0.000128721	noncoding	noncoding	-0.032768	noncoding
XLOC_003428//TCONS_00011607	noncoding	-1.10948	996	195	0.9377	-0.166726	0.0147206	noncoding	noncoding	-0.02048	noncoding
XLOC_092098//TCONS_00185211	noncoding	-0.569165	215	183	0.7722	-0.0644971	0.0158122	noncoding	noncoding	-0.147456	noncoding
XLOC_028488//TCONS_00057297	noncoding	-1.00551	1604	165	1.0163	0.0809758	0.0640106	noncoding	noncoding	-0.045056	noncoding
XLOC_107091//TCONS_00220125	noncoding	-0.106826	12157	243	0.4674	-0.222739	0.00200543	noncoding	noncoding	-0.049152	noncoding
XLOC_054251//TCONS_00102765	noncoding	-1.21866	446	105	0.4661	-0.209399	0.000999927	noncoding	noncoding	-0.0004096	noncoding
XLOC_063443//TCONS_00125239	noncoding	-0.920494	540	123	0.7259	0.210922	0.0420271	noncoding	noncoding	-0.004096	noncoding
XLOC_021841//TCONS_00046254	noncoding	-0.996681	4218	168	0.4777	-0.121099	0.00291408	noncoding	noncoding	-0.04096	noncoding
XLOC_077133//TCONS_00150742	noncoding	-1.13046	1180	99	1.0334	-0.045999	0.0154436	noncoding	noncoding	-0.0057344	noncoding
XLOC_078039//TCONS_00154326	noncoding	-0.953654	278	39	0.68	-0.375572	0.000323726	noncoding	noncoding	-0.0159744	noncoding
XLOC_040486//TCONS_00078778	noncoding	-0.282386	505	198	0.707	-0.106017	0.0113688	noncoding	noncoding	-0.049152	noncoding
XLOC_117216//TCONS_00241072	noncoding	-1.16966	1061	264	0.6776	-0.134716	0.0168319	noncoding	noncoding	-0.032768	noncoding
XLOC_044386//TCONS_00084689	noncoding	-0.884938	800	123	0.8284	0.00666888	0.015235	noncoding	noncoding	-0.0270336	noncoding
XLOC_048796//TCONS_00091721	noncoding	-1.12925	331	147	0.7283	0.0214132	0.0163344	noncoding	noncoding	-0.0770048	noncoding
XLOC_061595//TCONS_00117451	noncoding	-0.652185	240	192	0.3722	-0.173483	0.00244417	noncoding	noncoding	-0.0004096	noncoding
XLOC_078969//TCONS_00157378	noncoding	-0.883119	395	144	0.8354	0.118709	0.0408775	noncoding	noncoding	-0.02048	noncoding
XLOC_106969//TCONS_00219785	noncoding	-0.850339	201	156	1.0002	0.186735	0.114357	noncoding	noncoding	-0.032768	noncoding
XLOC_070007//TCONS_00136564	noncoding	-0.940571	429	201	0.8012	0.168465	0.0894651	noncoding	noncoding	-0.032768	noncoding
XLOC_049202//TCONS_00093539	noncoding	-0.740968	241	171	0.7936	-0.105744	0.0113464	noncoding	noncoding	-0.028672	noncoding
XLOC_070313//TCONS_00137761	noncoding	-1.06108	372	132	0.7827	0.210643	0.0550769	noncoding	noncoding	-0.0114688	noncoding
XLOC_049725//TCONS_00095115	noncoding	-1.01842	1033	153	0.8495	-0.271198	0.00358675	noncoding	noncoding	-0.090112	noncoding
XLOC_058596//TCONS_00111567	noncoding	-1.12601	1622	162	0.8886	0.0168594	0.0281779	noncoding	noncoding	-0.0053248	noncoding
XLOC_039339//TCONS_00074555	noncoding	-1.24631	252	105	0.7778	-0.122116	0.00477571	noncoding	noncoding	-0.262144	noncoding
XLOC_072027//TCONS_00143217	noncoding	-0.950973	1012	144	0.8261	-0.249115	0.00350286	noncoding	noncoding	-0.114688	noncoding
XLOC_099563//TCONS_00202410	noncoding	-0.792593	432	216	0.5089	-0.077103	0.0090318	noncoding	noncoding	-0.0475136	noncoding
XLOC_021987//TCONS_00046578	noncoding	-1.34711	582	96	0.9665	-0.0155664	0.0153618	noncoding	noncoding	-0.0782336	noncoding
XLOC_071288//TCONS_00140724	noncoding	-1.22985	733	141	1.0083	0.106394	0.0602868	noncoding	noncoding	-0.208896	noncoding
XLOC_034455//TCONS_00066588	noncoding	-1.42596	688	147	0.656	0.00344081	0.0113681	noncoding	noncoding	-0.018432	noncoding
XLOC_063088//TCONS_00123579	noncoding	-1.51907	283	0	0	0	0.000299206	noncoding	noncoding	-0.0004096	noncoding
XLOC_090808//TCONS_00180992	noncoding	-1.18414	444	231	0.719	-0.047393	0.0245976	noncoding	noncoding	-0.0704512	noncoding
XLOC_048756//TCONS_00091606	noncoding	-1.25017	522	108	0.9325	-0.132094	0.00736809	noncoding	noncoding	-0.0004096	noncoding
XLOC_001679//TCONS_00005693	noncoding	-1.02666	486	243	0.5111	-0.159635	0.0070525	noncoding	noncoding	-0.0397312	noncoding
XLOC_078704//TCONS_00156308	noncoding	-1.41053	452	93	0.7518	-0.102548	0.00434748	noncoding	noncoding	-0.192512	noncoding
XLOC_016908//TCONS_00036996	noncoding	-1.00966	763	135	0.7613	-0.33639	0.0014823	noncoding	noncoding	-0.110592	noncoding
XLOC_009402//TCONS_00020531	noncoding	-0.94155	928	270	0.643	0.202347	0.132639	noncoding	noncoding	-0.0086016	noncoding
XLOC_035163//TCONS_00068648	noncoding	-1.11383	1863	231	0.6434	-0.0973965	0.0129447	noncoding	noncoding	-0.0622592	noncoding
XLOC_043935//TCONS_00082969	noncoding	-1.18612	1054	132	0.8383	-0.364595	0.00149062	noncoding	noncoding	-0.0372736	noncoding
XLOC_044344//TCONS_00084593	noncoding	-0.861864	648	231	0.6662	-0.212097	0.00706205	noncoding	noncoding	-0.0868352	noncoding
XLOC_101387//TCONS_00207968	noncoding	-1.12739	972	168	0.9534	0.0904844	0.0602792	noncoding	noncoding	-0.028672	noncoding
XLOC_077965//TCONS_00154106	noncoding	-1.15672	344	237	0.7353	0.0818965	0.0627132	noncoding	noncoding	-0.159744	noncoding
XLOC_071849//TCONS_00142595	noncoding	-0.945727	329	126	0.4657	0.0758522	0.00823917	noncoding	noncoding	-0.0004096	noncoding
XLOC_117252//TCONS_00241188	noncoding	-1.26481	316	96	0.709	-0.346661	0.000792655	noncoding	noncoding	-0.0004096	noncoding
XLOC_050371//TCONS_00097787	noncoding	-1.20806	812	159	1.0564	0.0271951	0.050766	noncoding	noncoding	-0.045056	noncoding
XLOC_085418//TCONS_00169394	noncoding	-0.744043	577	225	0.7443	0.0790022	0.0552455	noncoding	noncoding	-0.026624	noncoding
XLOC_071480//TCONS_00141222	noncoding	-1.04015	281	42	1.0841	0.345138	0.121861	noncoding	noncoding	-0.0270336	noncoding
XLOC_048865//TCONS_00092053	noncoding	-1.10964	350	141	1.2064	0.126306	0.122462	noncoding	noncoding	-0.024576	noncoding
XLOC_111480//TCONS_00228302	noncoding	-0.915147	1152	231	0.8698	-0.124471	0.0227921	noncoding	noncoding	-0.0339968	noncoding
XLOC_061476//TCONS_00117014	noncoding	-0.60675	580	120	1.2471	0.297556	0.278527	noncoding	noncoding	-0.024576	noncoding
XLOC_123679//TCONS_00251730	noncoding	-1.15716	432	24	0.8995	-0.258867	0.00117347	noncoding	noncoding	-0.0004096	noncoding
XLOC_001588//TCONS_00005424	noncoding	-1.14806	2128	111	0.7764	0.0759799	0.0165457	noncoding	noncoding	-0.0004096	noncoding
XLOC_111903//TCONS_00229775	noncoding	-1.3275	547	57	1.0235	-0.61495	0.000234404	noncoding	noncoding	-0.1024	noncoding
XLOC_060960//TCONS_00114845	noncoding	-0.38773	1076	132	1.1871	-0.184032	0.0144809	noncoding	noncoding	-0.0004096	noncoding
XLOC_039448//TCONS_00074977	noncoding	-1.16148	246	60	0.4547	0.27257	0.0142751	noncoding	noncoding	-0.0004096	noncoding
XLOC_010294//TCONS_00023634	noncoding	-1.05002	241	180	0.7816	0.204238	0.0861793	noncoding	noncoding	-0.032768	noncoding
XLOC_079308//TCONS_00158730	noncoding	-0.938748	762	231	0.4408	-0.167343	0.00465308	noncoding	noncoding	-0.028672	noncoding
XLOC_015586//TCONS_00031440	noncoding	-1.0714	2135	231	0.892	-0.00667692	0.0487769	noncoding	noncoding	-0.049152	noncoding
XLOC_117207//TCONS_00241060	noncoding	-0.214609	217	0	0	0	0.000300407	noncoding	noncoding	-0.0004096	noncoding
XLOC_071924//TCONS_00142820	noncoding	-0.997287	429	144	0.6887	0.0323611	0.0149418	noncoding	noncoding	-0.065536	noncoding
XLOC_078467//TCONS_00155676	noncoding	-1.0583	224	93	1.0135	-0.0426249	0.0147439	noncoding	noncoding	-0.0004096	noncoding
XLOC_054662//TCONS_00104301	noncoding	-0.973883	320	105	1.2014	0.115216	0.079757	noncoding	noncoding	-0.04096	noncoding
[truncated: 367 more rows]
