# Supplementary material for: Characterization of Critical Functions of Long Non-Coding RNAs and mRNAs in Rhabdomyosarcoma Cells and Mouse Skeletal Muscle Infected by Enterovirus 71 Using RNA-Seq
Source: Viruses. 2018 Oct 11;10(10):556. doi: 10.3390/v10100556 (PMC6213062; doi:10.3390/v10100556)
Supplement: Supplementary file 1 [file viruses-10-00556-s001.zip › Table S10 sequence homology analysis.xlsx]

## Sheet: Sheet1
mouse_lnc		human_lnc												mouse_P
ENSMUST00000181730.1	4570	ENST00000437330.1	562	4077	4431	518	163	358	300	1e-90	181	335	N/A	NO
ENSMUST00000181446.7	5115	ENST00000606932.1	724	1917	2507	131	721	591	542	0	444	821	N/A	NO
ENSMUST00000180945.1	4878	ENST00000606932.1	724	1917	2507	131	721	591	542	0	444	821	N/A	NO
ENSMUST00000181775.1	2914	ENST00000414157.1	1041	2435	2482	143	95	49	46	7e-12	39	73.1	N/A	NO
ENSMUST00000181704.1	1323	TCONS_00331120	2069	263	312	436	486	51	47	1e-11	38	71.3	N/A	NO
ENSMUST00000181704.1	1323	ENST00000505018.1	2404	267	306	647	607	41	39	2e-09	34	63.9	N/A	NO
ENSMUST00000181049.1	2200	ENST00000424852.1	1142	1	86	1041	956	86	83	4e-33	77	143	N/A	NO
ENSMUST00000181049.1	2200	ENST00000412060.1	475	1	86	251	166	86	83	4e-33	77	143	N/A	NO
ENSMUST00000181049.1	2200	ENST00000432473.1	780	1	86	554	469	86	83	4e-33	77	143	N/A	NO
ENSMUST00000181510.1	2216	ENST00000552284.1	934	1	198	122	320	199	184	2e-75	153	283	N/A	NO
ENSMUST00000181510.1	2216	ENST00000552933.2	1324	1	195	132	326	195	181	2e-75	153	283	N/A	NO
ENSMUST00000181510.1	2216	ENST00000547866.1	2114	1	198	127	323	198	183	8e-75	152	281	N/A	NO
ENSMUST00000181510.1	2216	ENST00000547395.1	858	1	193	101	293	193	179	3e-74	151	279	N/A	NO
ENSMUST00000181751.1	2026	ENST00000634803.1	3118	556	1940	157	1539	1389	1195	0	802	1482	N/A	NO
ENSMUST00000181344.1	891	ENST00000596050.5	792	1	86	1	86	86	78	3e-25	62	115	N/A	NO
ENSMUST00000181344.1	891	ENST00000593672.5	702	1	86	2	87	86	78	3e-25	62	115	N/A	NO
ENSMUST00000181344.1	891	ENST00000595435.5	758	1	86	2	87	86	78	3e-25	62	115	N/A	NO
ENSMUST00000181344.1	891	ENST00000594959.5	829	3	87	1	85	85	77	1e-24	61	113	N/A	NO
ENSMUST00000181723.1	992	ENST00000623422.1	1080	414	459	392	346	47	42	7e-08	31	58.4	N/A	NO
ENSMUST00000181723.1	992	ENST00000325660.3	2170	414	441	2086	2059	28	28	3e-06	28	52.8	N/A	NO
ENSMUST00000181723.1	992	ENST00000554333.1	2140	414	456	1530	1487	44	39	3e-06	28	52.8	N/A	NO
ENSMUST00000180410.1	6243	ENST00000344893.4	3383	477	532	2184	2129	56	52	2e-14	44	82.4	N/A	NO
ENSMUST00000180410.1	6243	ENST00000344893.4	3383	477	529	2602	2552	53	46	4e-07	31	58.4	N/A	NO
ENSMUST00000180410.1	6243	ENST00000344893.4	3383	226	281	2183	2128	56	47	5e-06	29	54.7	N/A	NO
ENSMUST00000181640.1	1603	ENST00000605573.1	2852	10	107	63	157	98	88	4e-27	66	122	N/A	NO
ENSMUST00000181625.1	1038	ENST00000440674.1	873	85	138	93	145	54	49	9e-12	38	71.3	N/A	NO
ENSMUST00000181393.7	1314	ENST00000440674.1	873	89	142	93	145	54	49	1e-11	38	71.3	N/A	NO
ENSMUST00000180919.1	1457	ENST00000582668.1	546	1	143	334	476	143	122	6e-35	80	148	N/A	NO
ENSMUST00000180919.1	1457	ENST00000585075.1	2527	1	143	2142	2284	143	122	6e-35	80	148	N/A	NO
ENSMUST00000205748.1	1492	ENST00000599143.1	880	879	907	184	156	29	29	1e-06	29	54.7	N/A	NO
ENSMUST00000206405.1	1428	ENST00000599143.1	880	815	843	184	156	29	29	1e-06	29	54.7	N/A	NO
ENSMUST00000163106.1	810	ENST00000599143.1	880	706	734	184	156	29	29	7e-07	29	54.7	N/A	NO
ENSMUST00000186133.1	530	ENST00000511174.1	301	1	298	1	301	305	249	9e-64	131	243	N/A	NO
ENSMUST00000200021.1	923	ENST00000627981.1	923	1	923	1	923	923	917	0	905	1672	N/A	NO
ENSMUST00000200021.1	923	ENST00000631211.1	923	1	923	1	923	923	917	0	905	1672	N/A	NO
ENSMUST00000200021.1	923	ENST00000625598.1	923	1	923	1	923	923	917	0	905	1672	N/A	NO
ENSMUST00000200021.1	923	ENST00000629969.1	923	1	923	1	923	924	914	0	893	1650	N/A	NO
ENSMUST00000182010.1	1831	ENST00000627981.1	923	156	1078	923	1	923	917	0	905	1672	N/A	NO
ENSMUST00000182010.1	1831	ENST00000631211.1	923	156	1078	923	1	923	917	0	905	1672	N/A	NO
ENSMUST00000182010.1	1831	ENST00000625598.1	923	156	1078	923	1	923	917	0	905	1672	N/A	NO
ENSMUST00000182010.1	1831	ENST00000629969.1	923	156	1078	923	1	924	914	0	893	1650	N/A	NO
ENSMUST00000191594.1	450	ENST00000562614.1	427	29	145	118	1	118	110	1e-42	93	172	N/A	NO
ENSMUST00000191594.1	450	ENST00000566649.1	2017	29	112	84	1	84	83	5e-36	81	150	N/A	NO
ENSMUST00000130966.1	229	ENST00000568244.1	1277	135	228	1277	1184	94	91	1e-38	85	158	N/A	NO
ENSMUST00000180610.7	4103	ENST00000521863.1	545	793	1093	234	542	314	252	3e-56	119	220	N/A	NO
ENSMUST00000186703.1	684	ENST00000521863.1	545	644	684	234	274	41	41	1e-13	41	76.8	N/A	NO
ENSMUST00000219015.1	1337	TCONS_00144159	2881	488	548	2066	2008	61	54	3e-12	39	73.1	N/A	NO
ENSMUST00000216827.1	3796	TCONS_00024733	1935	1674	1713	1018	979	40	38	5e-09	34	63.9	N/A	NO
ENSMUST00000216827.1	3796	TCONS_00289348	3879	1674	1710	3847	3811	37	36	5e-09	34	63.9	N/A	NO
ENSMUST00000216827.1	3796	TCONS_00289348	3879	1674	1706	2800	2768	33	32	9e-07	30	56.5	N/A	NO
ENSMUST00000216827.1	3796	ENST00000501322.2	505	1674	1710	185	221	37	36	5e-09	34	63.9	N/A	NO
ENSMUST00000216827.1	3796	TCONS_00171335	805	1674	1706	128	96	33	33	2e-08	33	62.1	N/A	NO
ENSMUST00000216827.1	3796	TCONS_00196480	2852	1674	1706	2551	2519	33	33	2e-08	33	62.1	N/A	NO
ENSMUST00000216827.1	3796	ENST00000566699.1	2380	1674	1709	1201	1166	36	35	2e-08	33	62.1	N/A	NO
ENSMUST00000216827.1	3796	ENST00000373508.1	2112	1674	1706	1274	1242	33	33	2e-08	33	62.1	N/A	NO
ENSMUST00000216827.1	3796	ENST00000439875.1	7380	1668	1706	6428	6466	39	37	2e-08	33	62.1	N/A	NO
ENSMUST00000216827.1	3796	TCONS_00322475	2999	1673	1710	332	369	38	36	7e-08	32	60.2	N/A	NO
ENSMUST00000216827.1	3796	ENST00000623959.1	54079	1663	1706	21675	21632	44	40	7e-08	32	60.2	N/A	NO
ENSMUST00000216827.1	3796	ENST00000623959.1	54079	1674	1702	28000	28028	29	29	3e-06	29	54.7	N/A	NO
ENSMUST00000186992.1	372	ENST00000559590.1	395	3	332	57	386	333	292	3e-106	207	383	N/A	NO
ENSMUST00000186992.1	372	ENST00000560686.1	377	4	332	14	342	332	291	1e-105	206	381	N/A	NO
ENSMUST00000183964.1	521	ENST00000574739.1	578	1	521	10	511	523	461	1e-171	325	601	N/A	NO
ENSMUST00000183964.1	521	ENST00000433637.2	1984	43	521	1	460	481	423	6e-155	295	545	N/A	NO
ENSMUST00000211619.1	819	ENST00000533531.1	897	181	817	268	895	659	499	3e-75	152	281	N/A	NO
ENSMUST00000129661.1	855	ENST00000533531.1	897	218	854	268	895	659	499	3e-75	152	281	N/A	NO
ENSMUST00000191181.1	398	ENST00000442188.1	382	130	392	117	371	267	215	2e-48	103	191	N/A	NO
ENSMUST00000189196.1	1470	ENST00000450669.2	522	935	1412	4	467	482	419	3e-147	282	521	N/A	NO
ENSMUST00000187795.1	664	ENST00000450669.2	522	229	626	85	467	400	361	1e-142	273	505	N/A	NO
ENSMUST00000182046.1	332	ENST00000605277.1	798	1	293	461	751	294	244	4e-70	142	263	N/A	NO
ENSMUST00000141300.1	2346	ENST00000521028.3	3345	58	639	235	801	606	446	1e-42	94	174	N/A	NO
ENSMUST00000141300.1	2346	ENST00000472494.1	2285	58	554	1539	2033	521	387	1e-42	94	174	N/A	NO
ENSMUST00000188411.1	612	ENST00000636224.1	1248	1	207	832	1036	207	193	5e-82	164	303	N/A	NO
ENSMUST00000188411.1	612	ENST00000482559.1	530	3	207	98	300	205	191	6e-81	162	300	N/A	NO
ENSMUST00000188411.1	612	ENST00000481234.5	772	3	207	91	293	205	191	6e-81	162	300	N/A	NO
ENSMUST00000188411.1	612	ENST00000470817.1	523	6	207	91	290	202	188	3e-79	159	294	N/A	NO
ENSMUST00000070085.5	5569	ENST00000566942.1	3481	3091	4158	890	1937	1094	855	2e-179	341	630	N/A	NO
ENSMUST00000191518.1	158	ENST00000602813.1	131	28	158	131	1	131	128	2e-59	122	226	N/A	NO
ENSMUST00000186844.1	741	ENST00000552367.1	569	1	533	3	563	566	469	4e-133	256	473	N/A	NO
ENSMUST00000193724.1	2414	ENST00000634596.1	1768	1153	1715	293	859	577	477	1e-137	265	490	N/A	NO
ENSMUST00000184429.1	469	ENST00000603837.1	3081	1	378	526	904	379	352	4e-156	297	549	N/A	NO
ENSMUST00000184429.1	469	ENST00000603284.1	1094	1	378	586	964	379	352	4e-156	297	549	N/A	NO
ENSMUST00000190463.1	439	ENST00000421318.1	441	1	161	5	166	164	145	7e-49	104	193	N/A	NO
ENSMUST00000146766.1	719	ENST00000605249.1	1998	411	459	1375	1327	49	48	2e-16	46	86.1	N/A	NO
ENSMUST00000187876.6	656	ENST00000451786.5	3505	1	396	1106	1519	421	346	6e-91	180	333	N/A	NO
ENSMUST00000187876.6	656	ENST00000429901.1	565	40	396	1	375	382	307	3e-69	141	261	N/A	NO
ENSMUST00000187876.6	656	ENST00000423414.5	616	72	396	2	339	345	275	4e-58	121	224	N/A	NO
ENSMUST00000115107.7	1676	ENST00000429901.1	565	1	355	3	375	380	305	1e-67	139	257	N/A	NO
ENSMUST00000115107.7	1676	ENST00000451786.5	3505	1	355	1147	1519	380	305	1e-67	139	257	N/A	NO
ENSMUST00000115107.7	1676	ENST00000423414.5	616	31	355	2	339	345	275	1e-57	121	224	N/A	NO
ENSMUST00000185982.6	707	ENST00000429901.1	565	1	342	16	375	367	292	7e-61	126	233	N/A	NO
ENSMUST00000185982.6	707	ENST00000451786.5	3505	1	342	1160	1519	367	292	7e-61	126	233	N/A	NO
ENSMUST00000185982.6	707	ENST00000423414.5	616	18	342	2	339	345	275	4e-58	121	224	N/A	NO
ENSMUST00000188611.1	516	ENST00000429901.1	565	1	268	95	375	288	221	1e-31	73	135	N/A	NO
ENSMUST00000188611.1	516	ENST00000451786.5	3505	1	268	1239	1519	288	221	1e-31	73	135	N/A	NO
ENSMUST00000188611.1	516	ENST00000423414.5	616	1	268	59	339	288	221	1e-31	73	135	N/A	NO
ENSMUST00000159268.1	428	ENST00000406213.1	1476	1	114	1328	1441	115	101	4e-31	72	134	N/A	NO
ENSMUST00000159268.1	428	ENST00000625226.1	1476	1	114	1328	1441	115	101	4e-31	72	134	N/A	NO
ENSMUST00000180741.2	3257	ENST00000447910.2	896	1070	1109	638	597	42	39	6e-08	32	60.2	N/A	NO
ENSMUST00000180741.2	3257	ENST00000608031.5	773	1070	1109	515	474	42	39	6e-08	32	60.2	N/A	NO
ENSMUST00000189251.1	644	ENST00000454285.1	815	176	642	338	813	477	373	3e-79	159	294	N/A	NO
ENSMUST00000185441.1	1407	ENST00000612252.1	832	727	1353	200	832	642	537	1e-165	315	582	N/A	YES
ENSMUST00000194295.1	647	TCONS_00011915	1246	73	122	325	374	50	47	1e-13	41	76.8	N/A	NO
ENSMUST00000152147.7	2521	ENST00000551940.1	544	1236	1304	407	477	71	61	2e-12	40	75	N/A	NO
ENSMUST00000152147.7	2521	ENST00000551531.1	416	1236	1296	240	302	63	55	2e-11	38	71.3	N/A	NO
ENSMUST00000181247.2	1700	ENST00000609367.1	243	1080	1322	1	243	243	232	4e-107	210	388	N/A	NO
ENSMUST00000204633.1	2177	ENST00000436594.1	588	1	77	119	195	77	74	4e-28	68	126	N/A	NO
ENSMUST00000104970.2	66	ENST00000436594.1	588	1	63	120	182	63	61	1e-23	57	106	N/A	NO
ENSMUST00000129245.7	1498	ENST00000522771.6	6984	22	1023	23	1028	1053	759	3e-58	122	226	N/A	YES
ENSMUST00000129245.7	1498	ENST00000452120.6	4489	22	1023	9	1014	1053	759	3e-58	122	226	N/A	YES
ENSMUST00000129245.7	1498	ENST00000429159.6	1608	22	830	34	839	847	616	7e-54	114	211	N/A	YES
ENSMUST00000129245.7	1498	ENST00000520714.5	1351	22	830	24	829	847	616	7e-54	114	211	N/A	YES
ENSMUST00000129245.7	1498	ENST00000423456.5	1771	22	830	16	821	847	616	7e-54	114	211	N/A	YES
ENSMUST00000129245.7	1498	ENST00000424076.7	2672	22	830	16	821	847	616	7e-54	114	211	N/A	YES
ENSMUST00000129245.7	1498	ENST00000451743.6	1582	22	830	16	821	847	616	7e-54	114	211	N/A	YES
ENSMUST00000129245.7	1498	ENST00000556736.5	1689	22	830	16	821	847	616	7e-54	114	211	N/A	YES
ENSMUST00000129245.7	1498	ENST00000521404.5	1426	22	830	16	821	847	616	7e-54	114	211	N/A	YES
ENSMUST00000129245.7	1498	ENST00000554639.5	1712	22	830	10	815	847	616	7e-54	114	211	N/A	YES
ENSMUST00000143836.7	1896	ENST00000429159.6	1608	381	870	351	839	516	382	9e-39	87	161	N/A	NO
ENSMUST00000143836.7	1896	ENST00000520714.5	1351	381	870	341	829	516	382	9e-39	87	161	N/A	NO
ENSMUST00000143836.7	1896	ENST00000522771.6	6984	381	870	340	828	516	382	9e-39	87	161	N/A	NO
ENSMUST00000143836.7	1896	ENST00000423456.5	1771	381	870	333	821	516	382	9e-39	87	161	N/A	NO
ENSMUST00000143836.7	1896	ENST00000424076.7	2672	381	870	333	821	516	382	9e-39	87	161	N/A	NO
ENSMUST00000143836.7	1896	ENST00000451743.6	1582	381	870	333	821	516	382	9e-39	87	161	N/A	NO
ENSMUST00000143836.7	1896	ENST00000556736.5	1689	381	870	333	821	516	382	9e-39	87	161	N/A	NO
ENSMUST00000143836.7	1896	ENST00000521404.5	1426	381	870	333	821	516	382	9e-39	87	161	N/A	NO
ENSMUST00000143836.7	1896	ENST00000452120.6	4489	381	870	326	814	516	382	9e-39	87	161	N/A	NO
ENSMUST00000143836.7	1896	ENST00000554639.5	1712	381	870	327	815	516	382	9e-39	87	161	N/A	NO
ENSMUST00000124106.7	1988	ENST00000522771.6	6984	1442	1936	3073	3569	505	429	2e-139	268	496	N/A	NO
ENSMUST00000124106.7	1988	ENST00000522771.6	6984	16	824	23	828	847	616	1e-53	114	211	N/A	NO
ENSMUST00000124106.7	1988	ENST00000424076.7	2672	1442	1936	1254	1750	505	429	2e-139	268	496	N/A	NO
ENSMUST00000124106.7	1988	ENST00000424076.7	2672	16	824	16	821	847	616	1e-53	114	211	N/A	NO
ENSMUST00000124106.7	1988	ENST00000455531.1	4867	1442	1936	3454	3950	505	429	2e-139	268	496	N/A	NO
ENSMUST00000124106.7	1988	ENST00000429159.6	1608	16	824	34	839	847	616	1e-53	114	211	N/A	NO
ENSMUST00000124106.7	1988	ENST00000520714.5	1351	16	824	24	829	847	616	1e-53	114	211	N/A	NO
ENSMUST00000124106.7	1988	ENST00000423456.5	1771	16	824	16	821	847	616	1e-53	114	211	N/A	NO
ENSMUST00000124106.7	1988	ENST00000451743.6	1582	16	824	16	821	847	616	1e-53	114	211	N/A	NO
ENSMUST00000124106.7	1988	ENST00000556736.5	1689	16	824	16	821	847	616	1e-53	114	211	N/A	NO
ENSMUST00000124106.7	1988	ENST00000521404.5	1426	16	824	16	821	847	616	1e-53	114	211	N/A	NO
ENSMUST00000124106.7	1988	ENST00000452120.6	4489	16	824	9	814	847	616	1e-53	114	211	N/A	NO
ENSMUST00000143272.7	5971	ENST00000522771.6	6984	2932	3504	3073	3652	588	489	6e-145	279	516	N/A	NO
ENSMUST00000143272.7	5971	ENST00000522771.6	6984	5426	5778	6375	6737	370	290	2e-55	118	219	N/A	NO
ENSMUST00000143272.7	5971	ENST00000522771.6	6984	1680	2408	102	828	766	553	2e-39	89	165	N/A	NO
ENSMUST00000143272.7	5971	ENST00000424076.7	2672	2932	3504	1254	1833	588	489	6e-145	279	516	N/A	NO
ENSMUST00000143272.7	5971	ENST00000424076.7	2672	1680	2592	95	1011	959	701	3e-68	141	261	N/A	NO
ENSMUST00000143272.7	5971	ENST00000455531.1	4867	2932	3504	3454	4033	588	489	6e-145	279	516	N/A	NO
ENSMUST00000143272.7	5971	ENST00000520714.5	1351	1680	2592	103	1019	959	701	3e-68	141	261	N/A	NO
ENSMUST00000143272.7	5971	ENST00000423456.5	1771	1680	2592	95	1011	959	701	3e-68	141	261	N/A	NO
ENSMUST00000143272.7	5971	ENST00000451743.6	1582	1680	2592	95	1011	959	701	3e-68	141	261	N/A	NO
ENSMUST00000143272.7	5971	ENST00000556736.5	1689	1680	2592	95	1011	959	701	3e-68	141	261	N/A	NO
ENSMUST00000143272.7	5971	ENST00000554639.5	1712	1680	2592	89	1005	959	701	3e-68	141	261	N/A	NO
ENSMUST00000143272.7	5971	ENST00000398518.6	1674	1680	2592	94	1010	959	701	3e-68	141	261	N/A	NO
ENSMUST00000143272.7	5971	ENST00000519709.5	1726	1680	2592	87	1003	959	701	3e-68	141	261	N/A	NO
ENSMUST00000126289.7	755	ENST00000520714.5	1351	26	338	691	1019	334	259	4e-44	96	178	N/A	NO
ENSMUST00000126289.7	755	ENST00000423456.5	1771	26	338	683	1011	334	259	4e-44	96	178	N/A	NO
ENSMUST00000126289.7	755	ENST00000424076.7	2672	26	338	683	1011	334	259	4e-44	96	178	N/A	NO
ENSMUST00000126289.7	755	ENST00000451743.6	1582	26	338	683	1011	334	259	4e-44	96	178	N/A	NO
ENSMUST00000126289.7	755	ENST00000556736.5	1689	26	338	683	1011	334	259	4e-44	96	178	N/A	NO
ENSMUST00000126289.7	755	ENST00000554639.5	1712	26	338	677	1005	334	259	4e-44	96	178	N/A	NO
ENSMUST00000126289.7	755	ENST00000398518.6	1674	26	338	682	1010	334	259	4e-44	96	178	N/A	NO
ENSMUST00000126289.7	755	ENST00000519709.5	1726	26	338	675	1003	334	259	4e-44	96	178	N/A	NO
ENSMUST00000126289.7	755	ENST00000429159.6	1608	26	154	701	839	141	111	3e-15	44	82.4	N/A	NO
ENSMUST00000126289.7	755	ENST00000522771.6	6984	26	154	690	828	141	111	3e-15	44	82.4	N/A	NO
ENSMUST00000146701.7	14548	ENST00000522771.6	6984	1465	2037	3073	3652	588	489	1e-144	279	516	N/A	YES
ENSMUST00000146701.7	14548	ENST00000522771.6	6984	3959	4311	6375	6737	370	290	4e-55	118	219	N/A	YES
ENSMUST00000146701.7	14548	ENST00000424076.7	2672	1465	2037	1254	1833	588	489	1e-144	279	516	N/A	YES
ENSMUST00000146701.7	14548	ENST00000455531.1	4867	1465	2037	3454	4033	588	489	1e-144	279	516	N/A	YES
ENSMUST00000195992.1	2639	ENST00000613093.1	2607	179	2605	179	2589	2516	2058	0	1045	1930	N/A	NO
ENSMUST00000195992.1	2639	ENST00000543334.5	1282	937	1812	900	10	920	759	0	400	739	N/A	NO
ENSMUST00000195992.1	2639	ENST00000429892.5	1521	2092	2605	607	100	519	474	0	376	695	N/A	NO
ENSMUST00000195992.1	2639	ENST00000429892.5	1521	1857	2006	760	607	154	144	5e-58	122	226	N/A	NO
ENSMUST00000195992.1	2639	ENST00000543167.5	1059	937	1632	698	2	722	590	5e-157	300	555	N/A	NO
ENSMUST00000195992.1	2639	ENST00000535643.5	1014	1857	2159	316	1	316	291	3e-120	234	433	N/A	NO
ENSMUST00000195992.1	2639	ENST00000541694.5	875	1857	2156	313	1	313	288	1e-118	231	427	N/A	NO
ENSMUST00000195992.1	2639	ENST00000545885.5	559	1857	2100	256	1	256	234	2e-92	184	340	N/A	NO
ENSMUST00000195992.1	2639	ENST00000536662.5	560	1857	2006	243	90	154	144	5e-58	122	226	N/A	NO
ENSMUST00000195992.1	2639	ENST00000536662.5	560	2085	2158	74	1	75	70	5e-23	59	110	N/A	NO
ENSMUST00000195992.1	2639	ENST00000428029.6	1024	1857	2006	209	56	154	144	5e-58	122	226	N/A	NO
ENSMUST00000195992.1	2639	ENST00000428029.6	1024	2092	2146	56	1	56	55	4e-19	52	97.1	N/A	NO
ENSMUST00000195992.1	2639	ENST00000538335.1	630	2424	2468	420	376	45	44	1e-13	42	78.7	N/A	NO
ENSMUST00000160227.7	632	ENST00000613093.1	2607	24	239	383	179	216	179	7e-46	99	183	N/A	NO
ENSMUST00000160321.7	848	ENST00000428029.6	1024	1	682	1	674	704	560	2e-127	246	455	N/A	NO
ENSMUST00000160321.7	848	ENST00000429892.5	1521	1	306	552	862	314	285	1e-113	221	409	N/A	NO
ENSMUST00000160321.7	848	ENST00000541694.5	875	58	682	166	778	643	505	1e-104	205	379	N/A	NO
ENSMUST00000160321.7	848	ENST00000541694.5	875	1	59	11	70	60	59	7e-22	56	104	N/A	NO
ENSMUST00000160321.7	848	ENST00000545885.5	559	58	320	109	373	268	243	8e-96	189	350	N/A	NO
ENSMUST00000160321.7	848	ENST00000536662.5	560	58	320	96	360	268	243	8e-96	189	350	N/A	NO
ENSMUST00000160321.7	848	ENST00000536662.5	560	1	57	13	71	59	57	1e-19	52	97.1	N/A	NO
ENSMUST00000160321.7	848	ENST00000535643.5	1014	58	320	169	433	268	243	8e-96	189	350	N/A	NO
ENSMUST00000160321.7	848	ENST00000535643.5	1014	1	59	14	73	60	59	7e-22	56	104	N/A	NO
ENSMUST00000160321.7	848	ENST00000613093.1	2607	58	201	1982	1835	148	139	7e-57	119	220	N/A	NO
ENSMUST00000160321.7	848	ENST00000613093.1	2607	1	59	2137	2078	60	59	7e-22	56	104	N/A	NO
ENSMUST00000160321.7	848	ENST00000542933.5	1220	23	54	1	32	32	32	2e-08	32	60.2	N/A	NO
ENSMUST00000160255.7	1095	ENST00000429892.5	1521	132	1055	100	1019	940	826	0	580	1072	N/A	NO
ENSMUST00000160255.7	1095	ENST00000613093.1	2607	132	649	2589	2078	523	478	0	380	702	N/A	NO
ENSMUST00000160255.7	1095	ENST00000613093.1	2607	648	791	1982	1835	148	139	9e-57	119	220	N/A	NO
ENSMUST00000160255.7	1095	ENST00000428029.6	1024	591	896	1	311	314	285	2e-113	221	409	N/A	NO
ENSMUST00000160255.7	1095	ENST00000545885.5	559	648	896	109	358	253	230	1e-90	180	333	N/A	NO
ENSMUST00000160255.7	1095	ENST00000536662.5	560	648	896	96	345	253	230	1e-90	180	333	N/A	NO
ENSMUST00000160255.7	1095	ENST00000536662.5	560	579	647	1	71	71	67	7e-23	58	108	N/A	NO
ENSMUST00000160255.7	1095	ENST00000535643.5	1014	648	896	169	418	253	230	1e-90	180	333	N/A	NO
ENSMUST00000160255.7	1095	ENST00000535643.5	1014	578	649	1	73	73	70	1e-25	63	117	N/A	NO
ENSMUST00000160255.7	1095	ENST00000541694.5	875	648	896	166	415	253	230	1e-90	180	333	N/A	NO
ENSMUST00000160255.7	1095	ENST00000541694.5	875	581	649	1	70	70	67	5e-24	60	111	N/A	NO
ENSMUST00000160255.7	1095	ENST00000538335.1	630	269	313	376	420	45	44	6e-14	42	78.7	N/A	NO
ENSMUST00000160255.7	1095	ENST00000542933.5	1220	613	644	1	32	32	32	2e-08	32	60.2	N/A	NO
ENSMUST00000159637.7	1697	ENST00000429892.5	1521	1	370	539	914	379	341	2e-134	259	479	N/A	NO
ENSMUST00000159637.7	1697	ENST00000428029.6	1024	14	319	1	311	314	285	3e-113	221	409	N/A	NO
ENSMUST00000159637.7	1697	ENST00000545885.5	559	71	319	109	358	253	230	2e-90	180	333	N/A	NO
ENSMUST00000159637.7	1697	ENST00000536662.5	560	71	319	96	345	253	230	2e-90	180	333	N/A	NO
ENSMUST00000159637.7	1697	ENST00000536662.5	560	2	70	1	71	71	67	1e-22	58	108	N/A	NO
ENSMUST00000159637.7	1697	ENST00000535643.5	1014	71	319	169	418	253	230	2e-90	180	333	N/A	NO
ENSMUST00000159637.7	1697	ENST00000535643.5	1014	1	72	1	73	73	70	2e-25	63	117	N/A	NO
ENSMUST00000159637.7	1697	ENST00000541694.5	875	71	319	166	415	253	230	2e-90	180	333	N/A	NO
ENSMUST00000159637.7	1697	ENST00000541694.5	875	4	72	1	70	70	67	9e-24	60	111	N/A	NO
ENSMUST00000159637.7	1697	ENST00000613093.1	2607	71	214	1982	1835	148	139	1e-56	119	220	N/A	NO
ENSMUST00000159637.7	1697	ENST00000613093.1	2607	1	72	2150	2078	73	70	2e-25	63	117	N/A	NO
ENSMUST00000159637.7	1697	ENST00000542933.5	1220	36	67	1	32	32	32	3e-08	32	60.2	N/A	NO
ENSMUST00000160099.1	1017	ENST00000543334.5	1282	1	435	465	913	458	381	6e-108	211	390	N/A	NO
ENSMUST00000160099.1	1017	ENST00000543167.5	1059	1	435	263	711	458	381	6e-108	211	390	N/A	NO
ENSMUST00000160099.1	1017	ENST00000613093.1	2607	1	423	1344	909	445	370	5e-104	204	377	N/A	NO
ENSMUST00000162697.1	410	ENST00000535643.5	1014	1	400	23	433	414	375	4e-151	288	532	N/A	NO
ENSMUST00000162697.1	410	ENST00000541694.5	875	1	400	20	430	414	375	4e-151	288	532	N/A	NO
ENSMUST00000162697.1	410	ENST00000545885.5	559	38	400	1	373	376	338	3e-132	254	470	N/A	NO
ENSMUST00000162697.1	410	ENST00000613093.1	2607	1	281	2128	1835	294	271	3e-112	218	403	N/A	NO
ENSMUST00000162697.1	410	ENST00000536662.5	560	132	400	90	360	274	248	8e-98	192	355	N/A	NO
ENSMUST00000162697.1	410	ENST00000536662.5	560	1	53	22	74	54	51	2e-15	44	82.4	N/A	NO
ENSMUST00000162697.1	410	ENST00000428029.6	1024	132	400	56	326	274	248	8e-98	192	355	N/A	NO
ENSMUST00000162697.1	410	ENST00000428029.6	1024	1	46	10	56	47	46	6e-15	43	80.5	N/A	NO
ENSMUST00000162697.1	410	ENST00000429892.5	1521	132	386	607	862	259	235	8e-93	183	339	N/A	NO
ENSMUST00000162697.1	410	ENST00000429892.5	1521	1	46	561	607	47	46	6e-15	43	80.5	N/A	NO
ENSMUST00000162697.1	410	ENST00000542933.5	1220	14	45	1	32	32	32	7e-09	32	60.2	N/A	NO
ENSMUST00000188642.1	674	ENST00000435695.1	432	326	671	84	429	349	311	8e-120	232	429	N/A	NO
ENSMUST00000188642.1	674	ENST00000419668.1	527	326	661	192	527	339	303	1e-117	228	422	N/A	NO
ENSMUST00000188642.1	674	ENST00000424523.1	406	326	635	94	403	313	278	8e-105	205	379	N/A	NO
ENSMUST00000188642.1	674	ENST00000452050.5	407	326	610	123	407	288	256	6e-96	189	350	N/A	NO
ENSMUST00000217707.1	716	ENST00000486906.1	670	18	171	390	543	157	141	1e-49	106	196	N/A	NO
ENSMUST00000217707.1	716	ENST00000484172.5	676	18	171	156	309	157	141	1e-49	106	196	N/A	NO
ENSMUST00000217707.1	716	ENST00000459753.5	565	18	171	237	390	157	141	1e-49	106	196	N/A	NO
ENSMUST00000217707.1	716	ENST00000478332.5	2259	18	171	242	395	157	141	1e-49	106	196	N/A	NO
ENSMUST00000217707.1	716	ENST00000488785.5	2262	18	171	215	368	157	141	1e-49	106	196	N/A	NO
ENSMUST00000217707.1	716	ENST00000473776.1	531	22	171	34	184	153	138	3e-49	105	195	N/A	NO
ENSMUST00000217707.1	716	ENST00000471512.5	580	22	171	33	183	153	138	3e-49	105	195	N/A	NO
ENSMUST00000217707.1	716	ENST00000462383.5	1724	22	171	149	299	153	138	3e-49	105	195	N/A	NO
ENSMUST00000217707.1	716	ENST00000495800.5	1412	22	171	23	173	153	138	3e-49	105	195	N/A	NO
ENSMUST00000217707.1	716	ENST00000618589.1	347	28	170	157	14	144	128	1e-43	95	176	N/A	NO
ENSMUST00000172812.2	6983	ENST00000534336.1	8708	4139	6336	5727	7960	2332	1840	0	740	1367	N/A	NO
ENSMUST00000172812.2	6983	ENST00000534336.1	8708	2956	3888	4495	5471	993	814	0	418	773	N/A	NO
ENSMUST00000172812.2	6983	ENST00000534336.1	8708	2049	2785	3469	4258	804	645	8e-149	286	529	N/A	NO
ENSMUST00000172812.2	6983	ENST00000534336.1	8708	6499	6759	8152	8424	273	246	3e-93	186	344	N/A	NO
ENSMUST00000172812.2	6983	ENST00000508832.2	1519	3321	3888	550	1142	602	496	2e-135	262	484	N/A	NO
ENSMUST00000172812.2	6983	ENST00000618132.1	725	4955	5456	207	701	517	435	7e-130	252	466	N/A	NO
ENSMUST00000172812.2	6983	ENST00000610851.1	584	5145	5671	1	503	537	442	1e-117	230	425	N/A	NO
ENSMUST00000172812.2	6983	ENST00000618227.1	593	5487	5878	11	408	413	338	3e-84	170	315	N/A	NO
ENSMUST00000172812.2	6983	ENST00000618925.1	424	3413	3776	1	392	397	314	2e-61	129	239	N/A	NO
ENSMUST00000173314.1	556	ENST00000610851.1	584	13	469	74	510	466	390	1e-112	219	405	N/A	NO
ENSMUST00000173314.1	556	ENST00000534336.1	8708	13	463	6831	7260	459	385	4e-112	218	403	N/A	NO
ENSMUST00000173314.1	556	ENST00000618132.1	725	13	248	469	701	241	209	1e-67	138	255	N/A	NO
ENSMUST00000174808.1	656	ENST00000534336.1	8708	9	566	7329	7903	589	468	1e-103	203	375	N/A	NO
ENSMUST00000174808.1	656	ENST00000618227.1	593	9	158	253	408	156	138	7e-46	99	183	N/A	NO
ENSMUST00000200820.1	2052	ENST00000616078.1	1455	400	434	1160	1194	35	34	4e-08	32	60.2	N/A	NO
ENSMUST00000200820.1	2052	ENST00000611889.1	2338	400	434	1220	1254	35	34	4e-08	32	60.2	N/A	NO
ENSMUST00000188983.6	1365	ENST00000520799.5	1000	54	682	21	656	653	481	5e-55	116	215	N/A	NO
ENSMUST00000188983.6	1365	ENST00000521441.1	2840	54	681	21	655	652	480	2e-54	115	213	N/A	NO
ENSMUST00000188983.6	1365	ENST00000519741.1	2214	352	681	194	530	340	256	1e-35	81	150	N/A	NO
ENSMUST00000188983.6	1365	ENST00000524284.1	616	352	667	291	613	326	244	4e-31	73	135	N/A	NO
ENSMUST00000188983.6	1365	ENST00000524060.1	532	352	484	250	386	138	112	3e-22	57	106	N/A	NO
ENSMUST00000186746.1	1368	ENST00000520799.5	1000	647	1301	319	1000	693	524	5e-80	161	298	N/A	NO
ENSMUST00000186746.1	1368	ENST00000524060.1	532	12	167	1	156	156	136	7e-44	96	178	N/A	NO
ENSMUST00000186746.1	1368	ENST00000524060.1	532	647	779	250	386	138	112	3e-22	57	106	N/A	NO
ENSMUST00000186746.1	1368	ENST00000519741.1	2214	647	976	194	530	340	256	1e-35	81	150	N/A	NO
ENSMUST00000186746.1	1368	ENST00000521441.1	2840	647	976	319	655	340	256	1e-35	81	150	N/A	NO
ENSMUST00000186746.1	1368	ENST00000524284.1	616	647	962	291	613	326	244	4e-31	73	135	N/A	NO
ENSMUST00000189754.1	525	ENST00000524060.1	532	4	328	1	331	334	263	7e-55	115	213	N/A	NO
ENSMUST00000186923.1	673	ENST00000524060.1	532	1	365	15	386	377	296	2e-60	125	231	N/A	NO
ENSMUST00000186923.1	673	ENST00000520799.5	1000	233	563	319	656	341	257	2e-36	82	152	N/A	NO
ENSMUST00000186923.1	673	ENST00000519741.1	2214	233	562	194	530	340	256	7e-36	81	150	N/A	NO
ENSMUST00000186923.1	673	ENST00000521441.1	2840	233	562	319	655	340	256	7e-36	81	150	N/A	NO
ENSMUST00000186923.1	673	ENST00000524284.1	616	233	548	291	613	326	244	2e-31	73	135	N/A	NO
ENSMUST00000187700.1	1451	ENST00000398796.3	1810	702	1126	978	1403	433	341	2e-73	149	276	N/A	NO
ENSMUST00000182785.1	4505	ENST00000556205.1	599	4413	4446	445	412	34	34	7e-09	34	63.9	N/A	YES
ENSMUST00000182785.1	4505	ENST00000500025.2	2031	4416	4446	270	240	31	31	3e-07	31	58.4	N/A	YES
ENSMUST00000182785.1	4505	ENST00000531559.1	3308	4403	4444	1287	1328	42	38	1e-06	30	56.5	N/A	YES
ENSMUST00000181066.1	2144	ENST00000444708.1	829	575	624	410	464	55	47	7e-06	28	52.8	N/A	NO
ENSMUST00000156149.7	1001	ENST00000585065.1	4722	759	996	4488	4719	243	193	6e-38	85	158	N/A	NO
ENSMUST00000156149.7	1001	ENST00000582096.1	2483	759	996	2244	2475	243	193	6e-38	85	158	N/A	NO
ENSMUST00000156149.7	1001	ENST00000577267.1	4056	775	996	3836	4051	226	180	1e-35	81	150	N/A	NO
ENSMUST00000152627.1	439	ENST00000577267.1	4056	85	396	3682	3990	320	259	1e-61	127	235	N/A	NO
ENSMUST00000152627.1	439	ENST00000585065.1	4722	230	396	4496	4658	171	142	2e-34	78	145	N/A	NO
ENSMUST00000152627.1	439	ENST00000582096.1	2483	230	396	2252	2414	171	142	2e-34	78	145	N/A	NO
ENSMUST00000217880.1	707	TCONS_00179080	1086	358	385	1007	980	28	28	2e-06	28	52.8	N/A	NO
ENSMUST00000183084.1	1553	ENST00000429368.1	2638	574	922	1436	1778	356	310	4e-106	208	385	N/A	NO
ENSMUST00000186570.1	457	ENST00000449485.1	481	1	412	7	427	423	352	7e-104	203	375	N/A	NO
ENSMUST00000187783.1	335	ENST00000455871.1	335	35	335	35	335	301	262	2e-93	184	340	N/A	NO
ENSMUST00000201604.1	1667	ENST00000414157.1	1041	1598	1646	94	143	50	47	1e-12	40	75	N/A	NO
ENSMUST00000180723.7	3177	ENST00000620791.1	2133	2642	2673	1228	1197	32	32	6e-08	32	60.2	N/A	NO
ENSMUST00000212406.1	1646	ENST00000562696.1	575	552	580	215	187	29	29	1e-06	29	54.7	N/A	NO
ENSMUST00000212406.1	1646	ENST00000565782.1	463	546	579	251	217	35	33	5e-06	28	52.8	N/A	NO
ENSMUST00000197054.1	2202	ENST00000596283.5	2766	946	1004	2073	2133	61	54	5e-12	39	73.1	N/A	NO
ENSMUST00000197054.1	2202	ENST00000600643.5	2387	946	1004	1457	1517	61	54	5e-12	39	73.1	N/A	NO
ENSMUST00000202022.3	4113	TCONS_00088046	5895	3164	3704	441	979	558	439	9e-92	183	339	N/A	NO
ENSMUST00000131907.8	3590	ENST00000505030.5	3558	274	2700	234	2708	2522	2093	0	1164	2150	N/A	NO
ENSMUST00000131907.8	3590	ENST00000505030.5	3558	2878	3590	2851	3558	714	633	0	467	863	N/A	NO
ENSMUST00000131907.8	3590	ENST00000500197.6	3381	275	2700	58	2531	2521	2092	0	1163	2148	N/A	NO
ENSMUST00000131907.8	3590	ENST00000500197.6	3381	2878	3590	2674	3381	714	633	0	467	863	N/A	NO
ENSMUST00000131907.8	3590	ENST00000511014.6	3539	341	2700	279	2690	2452	2037	0	1141	2108	N/A	NO
ENSMUST00000131907.8	3590	ENST00000511014.6	3539	2878	3589	2833	3539	713	632	0	466	861	N/A	NO
ENSMUST00000131907.8	3590	ENST00000504246.5	2300	275	1700	852	2298	1484	1200	0	584	1079	N/A	NO
ENSMUST00000131907.8	3590	ENST00000509783.5	876	406	1148	114	876	765	643	0	387	715	N/A	NO
ENSMUST00000131907.8	3590	ENST00000515885.5	719	406	1074	32	718	689	573	1e-173	330	610	N/A	NO
ENSMUST00000131907.8	3590	ENST00000509265.1	581	136	683	21	581	574	463	6e-113	221	409	N/A	NO
ENSMUST00000131907.8	3590	ENST00000513026.5	533	341	762	101	533	436	362	5e-104	205	379	N/A	NO
ENSMUST00000131907.8	3590	ENST00000513893.5	555	273	694	127	555	439	358	3e-91	182	337	N/A	NO
ENSMUST00000182701.1	1128	ENST00000505030.5	3558	5	311	118	405	311	247	5e-49	105	195	N/A	NO
ENSMUST00000187663.1	837	ENST00000504246.5	2300	1	93	1738	1830	93	81	2e-22	57	106	N/A	NO
ENSMUST00000187663.1	837	ENST00000511014.6	3539	1	93	1103	1195	93	81	2e-22	57	106	N/A	NO
ENSMUST00000187663.1	837	ENST00000500197.6	3381	1	93	944	1036	93	81	2e-22	57	106	N/A	NO
ENSMUST00000187663.1	837	ENST00000505030.5	3558	1	93	1121	1213	93	81	2e-22	57	106	N/A	NO
ENSMUST00000181705.1	2011	ENST00000504246.5	2300	1	88	129	42	88	83	6e-31	73	135	N/A	NO
ENSMUST00000214570.1	2762	ENST00000428791.1	580	1537	1565	210	238	29	29	2e-06	29	54.7	N/A	NO
ENSMUST00000182477.1	529	ENST00000508015.1	575	1	122	26	148	123	121	2e-55	116	215	N/A	NO
ENSMUST00000176061.1	503	ENST00000556205.1	599	281	315	403	437	35	34	9e-09	32	60.2	N/A	NO
ENSMUST00000183019.1	3198	ENST00000530792.1	495	591	757	14	168	167	142	6e-38	86	159	N/A	NO
ENSMUST00000213911.1	328	ENST00000561283.2	3814	37	328	3517	3808	292	281	4e-135	259	479	N/A	NO
ENSMUST00000194826.1	2831	ENST00000630360.1	2965	26	595	29	592	576	505	0	354	654	N/A	NO
ENSMUST00000194826.1	2831	ENST00000630360.1	2965	1065	1236	1085	1257	174	145	2e-37	85	158	N/A	NO
ENSMUST00000194826.1	2831	ENST00000630360.1	2965	2650	2831	2770	2951	186	145	5e-23	59	110	N/A	NO
ENSMUST00000191131.1	429	ENST00000444001.2	765	248	429	585	765	182	170	1e-71	145	268	N/A	NO
ENSMUST00000191131.1	429	ENST00000440521.5	376	248	429	190	370	182	170	1e-71	145	268	N/A	NO
ENSMUST00000191131.1	429	ENST00000451416.2	394	248	429	206	386	182	170	1e-71	145	268	N/A	NO
ENSMUST00000191131.1	429	ENST00000443306.1	422	249	429	237	416	181	169	4e-71	144	267	N/A	NO
ENSMUST00000125234.7	1493	ENST00000440521.5	376	1306	1493	188	374	188	176	2e-74	151	279	N/A	NO
ENSMUST00000125234.7	1493	ENST00000451416.2	394	1308	1493	206	390	186	174	3e-73	149	276	N/A	NO
ENSMUST00000125234.7	1493	ENST00000443306.1	422	1309	1493	237	420	185	173	9e-73	148	274	N/A	NO
ENSMUST00000125234.7	1493	ENST00000443306.1	422	585	723	4	144	142	128	6e-45	98	182	N/A	NO
ENSMUST00000125234.7	1493	ENST00000444001.2	765	1306	1489	583	765	184	172	3e-72	147	272	N/A	NO
ENSMUST00000044347.10	381	ENST00000443306.1	422	184	322	4	144	142	128	1e-45	98	182	N/A	NO
ENSMUST00000188427.1	604	ENST00000560056.1	632	229	604	253	632	389	331	3e-104	204	377	N/A	NO
ENSMUST00000191141.1	445	ENST00000562667.1	316	214	287	80	157	78	65	1e-11	37	69.4	N/A	NO
ENSMUST00000214795.1	2972	ENST00000530583.1	1419	547	801	1	254	255	229	5e-88	176	326	N/A	NO
ENSMUST00000190918.1	550	ENST00000438963.1	768	1	515	247	763	520	477	0	387	715	N/A	NO
ENSMUST00000127041.2	868	ENST00000399387.8	1581	136	322	1	186	188	160	2e-47	102	189	N/A	NO
ENSMUST00000185335.1	644	ENST00000442700.1	534	492	644	303	455	153	132	7e-41	90	167	N/A	YES
ENSMUST00000185335.1	644	ENST00000437677.1	753	492	644	184	336	153	132	7e-41	90	167	N/A	YES
ENSMUST00000188811.1	356	ENST00000413525.1	362	1	350	1	355	360	294	1e-76	154	285	N/A	NO
ENSMUST00000189147.1	1849	ENST00000609776.1	1949	1153	1228	1173	1248	76	67	1e-17	49	91.6	N/A	NO
ENSMUST00000185366.1	571	ENST00000625908.1	565	1	336	220	557	342	287	2e-86	172	318	N/A	NO
ENSMUST00000185366.1	571	ENST00000528844.1	718	1	336	194	531	342	287	2e-86	172	318	N/A	NO
ENSMUST00000185366.1	571	ENST00000423178.6	2600	1	336	329	666	342	287	2e-86	172	318	N/A	NO
ENSMUST00000185366.1	571	ENST00000527483.5	764	1	336	108	445	342	287	2e-86	172	318	N/A	NO
ENSMUST00000185366.1	571	ENST00000525909.1	487	2	336	29	365	341	286	6e-86	171	316	N/A	NO
ENSMUST00000185366.1	571	ENST00000419400.1	446	209	336	1	126	129	113	8e-35	79	147	N/A	NO
ENSMUST00000124606.2	2829	ENST00000424958.2	2230	412	617	534	327	208	177	1e-53	114	211	N/A	NO
ENSMUST00000218806.1	1013	ENST00000549515.1	647	274	405	1	132	132	131	2e-62	129	239	N/A	NO
ENSMUST00000206684.1	1503	ENST00000357401.3	3412	72	99	3034	3061	28	28	5e-06	28	52.8	N/A	NO
ENSMUST00000064930.7	2472	ENST00000415655.1	577	17	82	1	66	66	65	3e-25	63	117	N/A	NO
ENSMUST00000185308.1	975	ENST00000503489.1	730	1	670	1	672	685	578	0	350	647	N/A	NO
ENSMUST00000211696.1	1542	ENST00000517356.1	1496	1104	1530	991	566	432	353	2e-95	189	350	N/A	NO
ENSMUST00000211696.1	1542	ENST00000507496.5	1867	1104	1530	1362	937	432	353	2e-95	189	350	N/A	NO
ENSMUST00000187227.1	552	ENST00000545549.1	575	115	489	139	517	384	308	9e-74	149	276	N/A	NO
ENSMUST00000188146.1	320	ENST00000532380.1	421	1	105	1	105	105	100	3e-41	90	167	N/A	NO
ENSMUST00000197216.1	475	ENST00000610212.1	533	406	475	1	70	70	66	3e-23	58	108	N/A	NO
ENSMUST00000211015.1	1562	ENST00000518623.5	938	127	514	439	827	393	310	1e-67	139	257	N/A	NO
ENSMUST00000189138.1	399	ENST00000447380.1	1474	1	145	3	147	145	143	2e-68	139	257	N/A	NO
ENSMUST00000189138.1	399	ENST00000429464.1	2128	1	145	19	163	145	143	2e-68	139	257	N/A	NO
ENSMUST00000189138.1	399	ENST00000451400.1	3778	1	145	1114	1258	145	143	2e-68	139	257	N/A	NO
ENSMUST00000189138.1	399	ENST00000414442.1	578	1	144	15	158	144	142	8e-68	138	255	N/A	NO
ENSMUST00000209336.1	1477	ENST00000447380.1	1474	1	143	5	147	143	141	1e-66	137	254	N/A	NO
ENSMUST00000209336.1	1477	ENST00000429464.1	2128	1	143	21	163	143	141	1e-66	137	254	N/A	NO
ENSMUST00000209336.1	1477	ENST00000451400.1	3778	1	143	1116	1258	143	141	1e-66	137	254	N/A	NO
ENSMUST00000209336.1	1477	ENST00000414442.1	578	1	142	17	158	142	140	4e-66	136	252	N/A	NO
ENSMUST00000143260.1	2509	TCONS_00254276	222	1465	1654	222	33	194	149	8e-21	55	102	N/A	NO
ENSMUST00000143260.1	2509	TCONS_00254276	222	1615	1730	156	41	117	91	2e-11	38	71.3	N/A	NO
ENSMUST00000099446.3	939	TCONS_00254276	222	597	786	222	33	194	149	3e-21	55	102	N/A	NO
ENSMUST00000099446.3	939	TCONS_00254276	222	747	862	156	41	117	91	8e-12	38	71.3	N/A	NO
ENSMUST00000190301.1	520	ENST00000450500.1	560	87	432	90	436	351	293	1e-86	172	318	N/A	NO
ENSMUST00000182953.7	9163	ENST00000613780.4	10143	6504	6729	6902	7128	227	198	6e-67	139	257	N/A	NO
ENSMUST00000182953.7	9163	ENST00000616213.4	9943	6504	6729	6702	6928	227	198	6e-67	139	257	N/A	NO
ENSMUST00000182953.7	9163	ENST00000620145.4	10069	6504	6729	6828	7054	227	198	6e-67	139	257	N/A	NO
ENSMUST00000182953.7	9163	ENST00000616469.4	10069	6504	6729	6828	7054	227	198	6e-67	139	257	N/A	NO
ENSMUST00000181535.8	8758	ENST00000613780.4	10143	6101	6326	6902	7128	227	198	5e-67	139	257	N/A	NO
ENSMUST00000181535.8	8758	ENST00000616213.4	9943	6101	6326	6702	6928	227	198	5e-67	139	257	N/A	NO
ENSMUST00000181535.8	8758	ENST00000620145.4	10069	6101	6326	6828	7054	227	198	5e-67	139	257	N/A	NO
ENSMUST00000181535.8	8758	ENST00000616469.4	10069	6101	6326	6828	7054	227	198	5e-67	139	257	N/A	NO
ENSMUST00000191072.1	665	ENST00000440570.5	760	26	644	121	747	633	508	1e-128	248	459	N/A	NO
ENSMUST00000191072.1	665	ENST00000414769.1	720	69	551	229	720	497	401	2e-101	199	368	N/A	NO
ENSMUST00000185939.1	702	ENST00000440570.5	760	116	689	165	747	588	473	2e-120	233	431	N/A	NO
ENSMUST00000185939.1	702	ENST00000414769.1	720	108	596	223	720	503	406	4e-103	202	374	N/A	NO
ENSMUST00000186426.1	369	ENST00000440570.5	760	28	369	316	655	344	278	1e-70	143	265	N/A	NO
ENSMUST00000186426.1	369	ENST00000414769.1	720	28	368	382	720	343	277	5e-70	142	263	N/A	NO
ENSMUST00000126966.7	548	ENST00000440016.6	999	432	548	901	783	119	107	2e-36	82	152	N/A	NO
ENSMUST00000152027.2	462	ENST00000440016.6	999	346	462	901	783	119	107	1e-36	82	152	N/A	NO
ENSMUST00000211371.1	1316	ENST00000630252.1	3086	317	509	150	342	193	180	4e-76	154	285	N/A	NO
ENSMUST00000211371.1	1316	ENST00000626518.2	533	317	509	198	390	193	180	4e-76	154	285	N/A	NO
ENSMUST00000190179.1	370	ENST00000503685.2	371	42	365	44	365	328	261	6e-59	122	226	N/A	NO
ENSMUST00000187349.1	638	ENST00000438287.5	468	141	392	213	468	261	209	2e-45	98	182	N/A	NO
ENSMUST00000208527.1	809	ENST00000635621.1	1401	270	392	275	397	123	118	8e-51	108	200	N/A	NO
ENSMUST00000208527.1	809	ENST00000634659.1	527	281	397	196	312	117	111	8e-46	99	183	N/A	NO
ENSMUST00000182891.1	4627	ENST00000602946.1	422	3634	3741	300	407	108	96	5e-30	72	134	N/A	NO
ENSMUST00000100000.2	2085	ENST00000416928.6	4235	1052	2085	2776	3817	1052	910	0	612	1131	N/A	NO
ENSMUST00000100000.2	2085	ENST00000416928.6	4235	391	850	2149	2607	470	394	9e-119	231	427	N/A	NO
ENSMUST00000188623.1	564	ENST00000412060.1	475	320	563	154	388	246	210	9e-64	131	243	N/A	NO
ENSMUST00000188623.1	564	ENST00000432473.1	780	320	563	457	691	246	210	9e-64	131	243	N/A	NO
ENSMUST00000188623.1	564	ENST00000424852.1	1142	320	513	944	1132	194	168	1e-53	113	209	N/A	NO
ENSMUST00000186748.1	287	ENST00000412060.1	475	60	276	119	323	217	186	8e-57	118	219	N/A	NO
ENSMUST00000186748.1	287	ENST00000424852.1	1142	102	276	944	1113	175	155	2e-53	112	207	N/A	NO
ENSMUST00000186748.1	287	ENST00000432473.1	780	102	276	457	626	175	155	2e-53	112	207	N/A	NO
ENSMUST00000183803.7	743	ENST00000554358.1	541	108	266	20	180	161	153	2e-66	136	252	N/A	NO
ENSMUST00000183803.7	743	ENST00000554725.1	587	108	269	40	203	164	155	2e-66	136	252	N/A	NO
ENSMUST00000183803.7	743	ENST00000554428.1	389	108	266	78	238	161	153	2e-66	136	252	N/A	NO
ENSMUST00000183803.7	743	ENST00000534909.2	2428	108	266	128	288	161	153	2e-66	136	252	N/A	NO
ENSMUST00000183522.7	866	ENST00000554428.1	389	58	292	1	238	242	214	3e-75	152	281	N/A	NO
ENSMUST00000183522.7	866	ENST00000534909.2	2428	58	292	51	288	242	214	3e-75	152	281	N/A	NO
ENSMUST00000183522.7	866	ENST00000554358.1	541	119	292	4	180	177	168	5e-73	148	274	N/A	NO
ENSMUST00000183522.7	866	ENST00000554725.1	587	119	295	24	203	180	170	5e-73	148	274	N/A	NO
ENSMUST00000184869.1	438	ENST00000554358.1	541	16	189	4	180	177	168	3e-73	148	274	N/A	NO
ENSMUST00000184869.1	438	ENST00000554725.1	587	16	192	24	203	180	170	3e-73	148	274	N/A	NO
ENSMUST00000184869.1	438	ENST00000554428.1	389	16	189	62	238	177	168	3e-73	148	274	N/A	NO
ENSMUST00000184869.1	438	ENST00000534909.2	2428	16	189	112	288	177	168	3e-73	148	274	N/A	NO
ENSMUST00000207572.1	3712	ENST00000637940.1	2182	532	573	737	779	43	39	9e-07	30	56.5	N/A	NO
ENSMUST00000130771.1	911	ENST00000300167.6	384	156	203	196	243	48	46	5e-14	42	78.7	N/A	NO
ENSMUST00000146336.1	517	ENST00000447728.1	543	52	517	94	543	466	398	4e-132	254	470	N/A	NO
ENSMUST00000146336.1	517	ENST00000637411.1	2106	197	517	988	1308	322	288	1e-112	219	405	N/A	NO
ENSMUST00000200956.1	6548	ENST00000379677.2	2860	756	1203	511	962	455	373	3e-103	204	377	N/A	NO
ENSMUST00000191007.1	495	ENST00000449075.1	580	55	491	144	580	437	423	0	395	730	N/A	NO
ENSMUST00000191007.1	495	ENST00000449819.1	458	108	409	157	458	302	291	2e-140	269	497	N/A	NO
ENSMUST00000191007.1	495	ENST00000414886.5	778	108	350	157	398	243	232	4e-107	209	387	N/A	NO
ENSMUST00000181054.2	2807	ENST00000512859.1	601	370	970	1	601	601	592	0	574	1061	N/A	NO
ENSMUST00000190821.1	470	ENST00000446206.1	597	1	390	1	391	400	322	1e-77	156	289	N/A	NO
ENSMUST00000127709.1	353	ENST00000444985.6	2054	1	353	1	353	353	341	2e-167	317	586	N/A	NO
ENSMUST00000127709.1	353	ENST00000637185.1	1540	259	353	759	853	95	89	6e-34	77	143	N/A	NO
ENSMUST00000131198.1	511	ENST00000418474.1	1494	275	511	785	1022	238	227	2e-104	204	377	N/A	NO
ENSMUST00000188763.1	3854	ENST00000559232.1	533	3563	3854	243	533	293	261	2e-98	195	361	N/A	NO
ENSMUST00000188763.1	3854	ENST00000560198.1	942	715	1319	98	682	620	483	2e-92	184	340	N/A	NO
ENSMUST00000188763.1	3854	ENST00000434223.3	967	906	1319	1	406	426	331	1e-59	125	231	N/A	NO
ENSMUST00000190415.1	1964	ENST00000344893.4	3383	1138	1595	2121	2576	465	338	1e-32	76	141	N/A	NO
ENSMUST00000071374.5	861	ENST00000344893.4	3383	422	820	2121	2518	404	296	7e-32	74	137	N/A	NO
ENSMUST00000134800.7	524	ENST00000633786.1	490	1	42	1	43	43	41	6e-11	36	67.6	N/A	NO
ENSMUST00000134800.7	524	ENST00000616341.1	490	1	42	1	43	43	41	6e-11	36	67.6	N/A	NO
ENSMUST00000134800.7	524	ENST00000632992.1	640	4	42	1	40	40	38	3e-09	33	62.1	N/A	NO
ENSMUST00000134800.7	524	ENST00000614277.1	640	4	42	1	40	40	38	3e-09	33	62.1	N/A	NO
ENSMUST00000219088.1	2704	ENST00000628587.2	1399	2157	2704	21	567	549	431	2e-97	193	357	N/A	NO
ENSMUST00000219088.1	2704	ENST00000596778.1	1394	123	247	766	890	125	110	1e-34	80	148	N/A	NO
ENSMUST00000137364.1	520	ENST00000414157.1	1041	383	430	142	94	49	47	3e-14	42	78.7	N/A	NO
ENSMUST00000187692.1	513	ENST00000425185.2	1547	1	404	5	409	413	372	4e-147	281	520	N/A	NO
ENSMUST00000190311.1	281	ENST00000560769.1	281	32	281	33	281	250	224	3e-86	171	316	N/A	NO
ENSMUST00000190381.1	874	ENST00000415469.5	2685	276	402	2556	2683	130	100	3e-11	37	69.4	N/A	NO
ENSMUST00000208337.1	478	TCONS_00199727	13044	166	217	9345	9397	53	48	1e-11	37	69.4	N/A	NO
ENSMUST00000208337.1	478	ENST00000624945.1	49287	166	220	16773	16718	56	50	1e-11	37	69.4	N/A	NO
ENSMUST00000208337.1	478	ENST00000366221.3	2101	166	223	1778	1720	59	52	1e-11	37	69.4	N/A	NO
ENSMUST00000208337.1	478	ENST00000501499.1	1825	166	205	673	713	41	40	1e-11	37	69.4	N/A	NO
ENSMUST00000208337.1	478	ENST00000624215.1	19071	166	207	10663	10621	43	41	5e-11	36	67.6	N/A	NO
ENSMUST00000208337.1	478	ENST00000566841.1	754	166	216	721	670	52	47	5e-11	36	67.6	N/A	NO
ENSMUST00000208337.1	478	ENST00000523884.1	471	166	216	227	278	52	47	5e-11	36	67.6	N/A	NO
ENSMUST00000208337.1	478	ENST00000598332.2	482	166	203	385	423	39	38	2e-10	35	65.8	N/A	NO
ENSMUST00000208337.1	478	ENST00000520902.1	2634	166	221	2515	2459	57	50	2e-10	35	65.8	N/A	NO
ENSMUST00000208337.1	478	TCONS_00040765	3311	166	205	183	143	41	39	7e-10	34	63.9	N/A	NO
ENSMUST00000209663.1	1940	ENST00000561802.1	194	4	93	18	108	91	79	2e-20	54	100	N/A	NO
ENSMUST00000209663.1	1940	ENST00000577171.1	1054	4	93	725	815	91	79	2e-20	54	100	N/A	NO
ENSMUST00000211262.1	836	ENST00000577171.1	1054	77	188	703	815	113	97	2e-26	64	119	N/A	NO
ENSMUST00000211262.1	836	ENST00000561802.1	194	85	188	4	108	105	90	1e-23	59	110	N/A	NO
ENSMUST00000127786.2	17769	ENST00000602495.1	827	9720	9912	519	713	196	161	7e-39	89	165	N/A	NO
ENSMUST00000127786.2	17769	ENST00000635841.1	1734	9720	9912	349	543	196	161	7e-39	89	165	N/A	NO
ENSMUST00000127786.2	17769	ENST00000429829.5	19275	9720	9912	11568	11762	196	161	7e-39	89	165	N/A	NO
ENSMUST00000127786.2	17769	ENST00000434839.2	2865	9720	9912	294	488	196	161	7e-39	89	165	N/A	NO
ENSMUST00000127786.2	17769	ENST00000602587.5	583	9708	9912	13	217	208	169	2e-38	88	163	N/A	NO
ENSMUST00000127786.2	17769	ENST00000445814.1	437	9791	9912	1	125	125	105	2e-24	63	117	N/A	NO
ENSMUST00000127786.2	17769	ENST00000602863.1	775	9793	9912	489	611	123	103	3e-23	61	113	N/A	NO
ENSMUST00000185876.1	349	ENST00000602587.5	583	13	284	76	343	276	216	4e-41	90	167	N/A	NO
ENSMUST00000185876.1	349	ENST00000635841.1	1734	13	284	402	669	276	216	4e-41	90	167	N/A	NO
ENSMUST00000185876.1	349	ENST00000429829.5	19275	13	284	11621	11888	276	216	4e-41	90	167	N/A	NO
ENSMUST00000185876.1	349	ENST00000434839.2	2865	13	284	347	614	276	216	4e-41	90	167	N/A	NO
ENSMUST00000185876.1	349	ENST00000602495.1	827	13	270	572	825	262	205	2e-38	85	158	N/A	NO
ENSMUST00000185876.1	349	ENST00000445814.1	437	30	284	1	251	259	199	1e-31	73	135	N/A	NO
ENSMUST00000185876.1	349	ENST00000602863.1	775	32	284	489	737	257	197	1e-30	71	132	N/A	NO
ENSMUST00000208511.1	720	ENST00000558499.2	4856	17	120	18	123	106	96	2e-32	75	139	N/A	NO
ENSMUST00000208511.1	720	ENST00000558382.2	570	17	120	171	276	106	96	2e-32	75	139	N/A	NO
ENSMUST00000209071.1	2488	ENST00000558382.2	570	1	141	134	276	144	124	7e-36	82	152	N/A	NO
ENSMUST00000209071.1	2488	ENST00000558499.2	4856	38	141	18	123	106	96	6e-32	75	139	N/A	NO
ENSMUST00000207682.1	397	ENST00000558382.2	570	1	159	125	283	162	138	2e-39	87	161	N/A	NO
ENSMUST00000207682.1	397	ENST00000558499.2	4856	47	151	18	124	107	97	2e-33	76	141	N/A	NO
ENSMUST00000180524.7	3677	ENST00000561611.2	2194	1144	1916	1411	2183	779	727	0	617	1140	N/A	NO
ENSMUST00000180524.7	3677	ENST00000561611.2	2194	1075	1140	222	289	68	65	2e-22	58	108	N/A	NO
ENSMUST00000180524.7	3677	ENST00000564508.2	4319	1144	1466	321	1	324	305	2e-137	265	490	N/A	NO
ENSMUST00000180524.7	3677	ENST00000564508.2	4319	1075	1140	1510	1443	68	65	2e-22	58	108	N/A	NO
ENSMUST00000180524.7	3677	ENST00000624829.3	1666	1068	1140	382	456	75	70	7e-23	59	110	N/A	NO
ENSMUST00000181098.1	1399	ENST00000564508.2	4319	1	57	1501	1443	59	56	9e-18	49	91.6	N/A	NO
ENSMUST00000181098.1	1399	ENST00000561611.2	2194	1	57	231	289	59	56	9e-18	49	91.6	N/A	NO
ENSMUST00000181098.1	1399	ENST00000624829.3	1666	1	57	398	456	59	56	9e-18	49	91.6	N/A	NO
ENSMUST00000186436.1	652	ENST00000636118.1	752	3	550	11	557	561	489	7e-175	331	612	N/A	NO
ENSMUST00000186436.1	652	ENST00000636118.1	752	607	652	647	692	46	45	9e-15	43	80.5	N/A	NO
ENSMUST00000186436.1	652	ENST00000420509.1	752	3	550	11	557	561	489	7e-175	331	612	N/A	NO
ENSMUST00000186436.1	652	ENST00000420509.1	752	607	652	647	692	46	45	9e-15	43	80.5	N/A	NO
ENSMUST00000186436.1	652	ENST00000637449.1	482	147	334	291	482	194	177	4e-68	139	257	N/A	NO
ENSMUST00000186436.1	652	ENST00000435627.1	482	147	334	291	482	194	177	4e-68	139	257	N/A	NO
ENSMUST00000186786.1	1236	ENST00000636118.1	752	360	763	153	557	411	370	9e-147	281	520	N/A	NO
ENSMUST00000186786.1	1236	ENST00000636118.1	752	820	886	647	714	68	63	2e-19	52	97.1	N/A	NO
ENSMUST00000186786.1	1236	ENST00000420509.1	752	360	763	153	557	411	370	9e-147	281	520	N/A	NO
ENSMUST00000186786.1	1236	ENST00000420509.1	752	820	886	647	714	68	63	2e-19	52	97.1	N/A	NO
ENSMUST00000186786.1	1236	ENST00000637449.1	482	360	547	291	482	194	177	8e-68	139	257	N/A	NO
ENSMUST00000186786.1	1236	ENST00000637449.1	482	38	168	152	282	131	116	2e-38	86	159	N/A	NO
ENSMUST00000186786.1	1236	ENST00000435627.1	482	360	547	291	482	194	177	8e-68	139	257	N/A	NO
ENSMUST00000186786.1	1236	ENST00000435627.1	482	38	168	152	282	131	116	2e-38	86	159	N/A	NO
ENSMUST00000188602.1	678	ENST00000636118.1	752	1	119	443	557	119	104	7e-31	72	134	N/A	NO
ENSMUST00000188602.1	678	ENST00000636118.1	752	176	221	647	692	46	45	9e-15	43	80.5	N/A	NO
ENSMUST00000188602.1	678	ENST00000420509.1	752	1	119	443	557	119	104	7e-31	72	134	N/A	NO
ENSMUST00000188602.1	678	ENST00000420509.1	752	176	221	647	692	46	45	9e-15	43	80.5	N/A	NO
ENSMUST00000185480.1	9720	ENST00000621230.1	3250	5723	5777	1346	1397	55	47	8e-06	29	54.7	N/A	NO
ENSMUST00000186618.1	642	ENST00000554412.2	1057	356	448	171	263	93	92	7e-41	90	167	N/A	NO
ENSMUST00000187453.1	380	ENST00000556519.2	1321	1	218	1	214	222	188	2e-54	114	211	N/A	NO
ENSMUST00000187453.1	380	ENST00000554105.5	676	1	218	85	298	222	188	2e-54	114	211	N/A	NO
ENSMUST00000187453.1	380	ENST00000553478.1	578	22	218	2	194	201	171	2e-49	105	195	N/A	NO
ENSMUST00000190769.1	550	ENST00000435389.5	546	1	550	1	546	556	486	8e-179	338	625	N/A	NO
ENSMUST00000190769.1	550	ENST00000423168.5	555	110	548	125	555	441	385	2e-139	267	494	N/A	NO
ENSMUST00000190769.1	550	ENST00000433396.5	682	110	472	328	682	365	311	2e-100	197	364	N/A	NO
ENSMUST00000190769.1	550	ENST00000428590.5	553	4	161	1	169	169	140	3e-33	76	141	N/A	NO
ENSMUST00000190769.1	550	ENST00000412944.1	528	12	161	1	161	161	133	2e-30	71	132	N/A	NO
ENSMUST00000188856.1	607	ENST00000433396.5	682	260	607	326	665	350	296	5e-92	182	337	N/A	NO
ENSMUST00000188856.1	607	ENST00000435389.5	546	262	607	114	451	348	294	6e-91	180	333	N/A	NO
ENSMUST00000188856.1	607	ENST00000435389.5	546	20	128	1	113	113	99	3e-29	69	128	N/A	NO
ENSMUST00000188856.1	607	ENST00000423168.5	555	262	607	125	462	348	294	6e-91	180	333	N/A	NO
ENSMUST00000188856.1	607	ENST00000428590.5	553	23	132	1	114	114	100	8e-30	70	130	N/A	NO
ENSMUST00000188856.1	607	ENST00000412944.1	528	31	132	1	106	106	93	5e-27	65	121	N/A	NO
ENSMUST00000143428.1	3018	ENST00000573167.2	4014	1169	1310	2086	1951	143	124	9e-36	82	152	N/A	NO
ENSMUST00000143428.1	3018	ENST00000577066.2	4465	1169	1310	1965	1830	143	124	9e-36	82	152	N/A	NO
ENSMUST00000185992.1	1344	ENST00000440404.5	1457	167	1344	293	1457	1193	984	0	544	1005	N/A	NO
ENSMUST00000130532.1	713	ENST00000454034.1	719	1	668	1	675	688	548	2e-130	251	464	N/A	NO
ENSMUST00000189045.1	1983	ENST00000453677.1	736	38	569	183	735	560	448	7e-105	206	381	N/A	NO
ENSMUST00000101522.2	2110	ENST00000453677.1	736	1	219	517	735	223	196	5e-67	138	255	N/A	NO
ENSMUST00000186261.1	559	ENST00000445161.5	580	142	528	158	553	399	325	7e-85	169	313	N/A	NO
ENSMUST00000186261.1	559	ENST00000411666.5	318	282	528	35	291	258	204	6e-41	90	167	N/A	NO
ENSMUST00000186261.1	559	ENST00000453236.1	485	264	358	2	94	95	89	4e-33	76	141	N/A	NO
ENSMUST00000186261.1	559	ENST00000415417.5	488	282	358	21	97	77	75	2e-30	71	132	N/A	NO
ENSMUST00000182943.1	842	ENST00000429159.6	1608	381	641	351	621	274	214	1e-38	86	159	N/A	YES
ENSMUST00000182943.1	842	ENST00000520714.5	1351	381	641	341	611	274	214	1e-38	86	159	N/A	YES
ENSMUST00000182943.1	842	ENST00000522771.6	6984	381	641	340	610	274	214	1e-38	86	159	N/A	YES
ENSMUST00000182943.1	842	ENST00000423456.5	1771	381	641	333	603	274	214	1e-38	86	159	N/A	YES
ENSMUST00000182943.1	842	ENST00000424076.7	2672	381	641	333	603	274	214	1e-38	86	159	N/A	YES
ENSMUST00000182943.1	842	ENST00000451743.6	1582	381	641	333	603	274	214	1e-38	86	159	N/A	YES
ENSMUST00000182943.1	842	ENST00000556736.5	1689	381	641	333	603	274	214	1e-38	86	159	N/A	YES
ENSMUST00000182943.1	842	ENST00000521404.5	1426	381	641	333	603	274	214	1e-38	86	159	N/A	YES
ENSMUST00000182943.1	842	ENST00000452120.6	4489	381	641	326	596	274	214	1e-38	86	159	N/A	YES
ENSMUST00000182943.1	842	ENST00000554639.5	1712	381	641	327	597	274	214	1e-38	86	159	N/A	YES
ENSMUST00000089534.5	3549	ENST00000602946.1	422	1296	1489	226	419	194	174	1e-64	134	248	N/A	NO
ENSMUST00000206521.2	12456	ENST00000452354.5	3115	4939	4969	2353	2323	31	31	8e-07	31	58.4	N/A	NO
ENSMUST00000181511.8	3412	ENST00000546186.2	2718	590	1233	1959	2600	655	560	0	358	662	N/A	NO
ENSMUST00000181511.8	3412	ENST00000538734.6	1877	590	1233	1118	1759	655	560	0	358	662	N/A	NO
ENSMUST00000181511.8	3412	ENST00000536780.6	4778	590	1233	1772	2413	655	560	0	358	662	N/A	NO
ENSMUST00000180881.2	1847	ENST00000546186.2	2718	837	1480	1959	2600	655	560	0	358	662	N/A	NO
ENSMUST00000180881.2	1847	ENST00000538734.6	1877	837	1480	1118	1759	655	560	0	358	662	N/A	NO
ENSMUST00000180881.2	1847	ENST00000536780.6	4778	837	1480	1772	2413	655	560	0	358	662	N/A	NO
ENSMUST00000182125.1	1062	ENST00000546186.2	2718	599	1060	1959	2420	466	417	9e-166	315	582	N/A	NO
ENSMUST00000182125.1	1062	ENST00000538734.6	1877	599	1060	1118	1579	466	417	9e-166	315	582	N/A	NO
ENSMUST00000182125.1	1062	ENST00000536780.6	4778	599	1060	1772	2233	466	417	9e-166	315	582	N/A	NO
ENSMUST00000134921.1	2668	ENST00000441473.1	316	14	301	14	316	305	266	3e-89	178	329	N/A	NO
ENSMUST00000149707.1	587	ENST00000441473.1	316	20	227	14	235	224	193	1e-58	122	226	N/A	NO
ENSMUST00000191519.1	481	ENST00000416350.1	545	336	462	399	523	128	107	5e-26	63	117	N/A	NO
ENSMUST00000189920.1	329	ENST00000448344.1	310	1	261	1	262	268	225	1e-64	132	244	N/A	NO
ENSMUST00000212180.1	1134	ENST00000599143.1	880	947	1078	184	53	134	104	6e-14	42	78.7	N/A	NO
ENSMUST00000197424.1	2753	ENST00000512873.1	2802	402	707	370	673	306	259	2e-81	164	303	N/A	NO
ENSMUST00000189500.1	402	ENST00000412119.1	347	156	383	98	330	233	196	3e-57	119	220	N/A	NO
ENSMUST00000188547.1	428	ENST00000433637.2	1984	5	340	820	1155	337	297	4e-111	216	399	N/A	NO
ENSMUST00000188547.1	428	ENST00000634677.1	630	5	122	451	568	118	112	1e-46	100	185	N/A	NO
ENSMUST00000188547.1	428	ENST00000417315.1	357	78	122	1	45	45	43	1e-12	39	73.1	N/A	NO
ENSMUST00000195227.5	1001	ENST00000585065.1	4722	759	996	4488	4719	243	193	6e-38	85	158	N/A	NO
ENSMUST00000195227.5	1001	ENST00000582096.1	2483	759	996	2244	2475	243	193	6e-38	85	158	N/A	NO
ENSMUST00000195227.5	1001	ENST00000577267.1	4056	775	996	3836	4051	226	180	1e-35	81	150	N/A	NO
ENSMUST00000192132.1	439	ENST00000577267.1	4056	85	396	3682	3990	320	259	1e-61	127	235	N/A	NO
ENSMUST00000192132.1	439	ENST00000585065.1	4722	230	396	4496	4658	171	142	2e-34	78	145	N/A	NO
ENSMUST00000192132.1	439	ENST00000582096.1	2483	230	396	2252	2414	171	142	2e-34	78	145	N/A	NO
ENSMUST00000123949.1	500	TCONS_00243405	940	135	272	348	205	144	119	1e-27	66	122	N/A	NO
ENSMUST00000134649.1	440	ENST00000419371.2	538	185	213	58	30	29	29	4e-07	29	54.7	N/A	NO
ENSMUST00000144680.1	502	ENST00000502457.1	1894	347	497	296	447	153	122	3e-23	58	108	N/A	NO
ENSMUST00000185564.1	1569	ENST00000560199.1	402	264	518	103	353	258	212	2e-54	115	213	N/A	NO
ENSMUST00000133337.7	2990	ENST00000616682.1	1458	1591	1864	173	447	281	224	2e-47	103	191	N/A	NO
ENSMUST00000062522.8	2988	ENST00000616682.1	1458	1589	1862	173	447	281	224	2e-47	103	191	N/A	NO
ENSMUST00000200437.1	1683	TCONS_00008162	1644	839	1373	1	535	544	459	4e-146	280	518	N/A	NO
ENSMUST00000189381.1	778	ENST00000620937.1	629	2	94	1	93	93	89	8e-36	81	150	N/A	NO
ENSMUST00000136217.2	3542	ENST00000606861.1	2917	3121	3538	2507	2917	422	365	3e-125	243	449	N/A	NO
ENSMUST00000136217.2	3542	ENST00000453118.5	1697	3121	3533	1289	1694	417	361	4e-124	241	446	N/A	NO
ENSMUST00000136217.2	3542	ENST00000321399.7	2226	3407	3538	2103	2226	133	114	1e-29	71	132	N/A	NO
ENSMUST00000136217.2	3542	ENST00000445317.1	4247	3407	3533	4126	4244	128	110	2e-28	69	128	N/A	NO
ENSMUST00000136217.2	3542	ENST00000413472.5	561	3407	3533	440	558	128	110	2e-28	69	128	N/A	NO
ENSMUST00000145804.1	784	ENST00000623959.1	54079	688	715	22121	22094	28	28	2e-06	28	52.8	N/A	NO
ENSMUST00000180680.1	2184	ENST00000455534.1	449	308	410	1	103	103	99	6e-41	91	169	N/A	NO
ENSMUST00000097612.3	4969	ENST00000624566.1	577	2582	2938	53	409	358	330	1e-141	273	505	N/A	NO
ENSMUST00000097612.3	4969	ENST00000624566.1	577	52	433	52	433	383	343	1e-135	262	484	N/A	NO
ENSMUST00000097612.3	4969	ENST00000624712.1	1053	2579	2925	20	367	349	323	2e-139	269	497	N/A	NO
ENSMUST00000097612.3	4969	ENST00000624712.1	1053	62	423	33	391	364	328	5e-130	252	466	N/A	NO
ENSMUST00000097612.3	4969	ENST00000624712.1	1053	644	778	887	1021	135	115	1e-31	75	139	N/A	NO
ENSMUST00000097612.3	4969	ENST00000625195.1	617	2606	2937	1	332	333	307	4e-131	254	470	N/A	NO
ENSMUST00000097612.3	4969	ENST00000625195.1	617	77	520	1	441	446	380	1e-125	244	451	N/A	NO
ENSMUST00000097612.3	4969	ENST00000624176.1	513	2615	2928	4	317	315	293	8e-128	248	459	N/A	NO
ENSMUST00000097612.3	4969	ENST00000624176.1	513	86	423	4	341	341	308	8e-123	239	442	N/A	NO
ENSMUST00000192178.1	439	ENST00000624566.1	577	2	353	59	410	353	326	1e-141	271	501	N/A	NO
ENSMUST00000192178.1	439	ENST00000624712.1	1053	2	353	30	378	352	319	1e-130	251	464	N/A	NO
ENSMUST00000192178.1	439	ENST00000625195.1	617	20	351	1	332	333	306	1e-130	251	464	N/A	NO
ENSMUST00000192178.1	439	ENST00000624176.1	513	29	353	4	328	326	301	5e-130	250	462	N/A	NO
ENSMUST00000194001.1	393	ENST00000624566.1	577	4	261	176	433	259	228	8e-83	165	305	N/A	NO
ENSMUST00000194001.1	393	ENST00000624712.1	1053	1	210	144	353	210	194	4e-81	162	300	N/A	NO
ENSMUST00000194001.1	393	ENST00000624176.1	513	4	247	94	337	245	217	5e-80	160	296	N/A	NO
ENSMUST00000194001.1	393	ENST00000625195.1	617	4	193	100	289	191	176	1e-71	145	268	N/A	NO
ENSMUST00000125305.1	2916	ENST00000519050.1	576	61	336	225	502	280	256	4e-104	205	379	N/A	NO
ENSMUST00000125305.1	2916	ENST00000519218.1	554	61	169	385	493	109	106	9e-46	100	185	N/A	NO
ENSMUST00000137258.1	365	ENST00000519050.1	576	1	200	292	493	204	183	8e-68	138	255	N/A	NO
ENSMUST00000137258.1	365	ENST00000519218.1	554	1	42	452	493	42	41	8e-13	39	73.1	N/A	NO
ENSMUST00000124853.1	1162	ENST00000623543.1	20396	60	434	4	378	378	327	5e-114	222	411	N/A	NO
ENSMUST00000185351.1	2432	ENST00000568500.1	1142	68	868	123	917	835	647	2e-120	234	433	N/A	NO
ENSMUST00000181438.1	2715	ENST00000499098.1	2810	54	197	3	146	144	130	6e-47	102	189	N/A	NO
ENSMUST00000127010.1	4175	ENST00000449111.5	3414	498	532	853	887	35	34	8e-08	32	60.2	N/A	NO
ENSMUST00000133125.2	2771	ENST00000621933.1	1815	1953	2079	264	389	127	115	3e-40	90	167	N/A	YES
ENSMUST00000133125.2	2771	ENST00000618234.4	1690	1953	2079	139	264	127	115	3e-40	90	167	N/A	YES
ENSMUST00000147681.1	3255	ENST00000621933.1	1815	2437	2563	264	389	127	115	3e-40	90	167	N/A	YES
ENSMUST00000147681.1	3255	ENST00000618234.4	1690	2437	2563	139	264	127	115	3e-40	90	167	N/A	YES
ENSMUST00000147410.3	1945	ENST00000504972.3	680	1546	1632	1	87	87	82	2e-30	72	134	N/A	NO
ENSMUST00000131275.2	2315	ENST00000502764.2	578	1987	2315	257	575	329	297	5e-117	228	422	N/A	NO
ENSMUST00000131275.2	2315	ENST00000502764.2	578	1401	1466	194	262	69	61	3e-14	43	80.5	N/A	NO
ENSMUST00000131275.2	2315	ENST00000435312.5	806	2082	2315	578	801	234	212	6e-81	163	302	N/A	NO
ENSMUST00000131275.2	2315	ENST00000435312.5	806	1401	1462	515	579	65	58	1e-13	42	78.7	N/A	NO
ENSMUST00000131275.2	2315	ENST00000508688.5	414	1987	2136	265	414	150	137	5e-52	111	206	N/A	NO
ENSMUST00000131275.2	2315	ENST00000508688.5	414	1401	1466	202	270	69	61	3e-14	43	80.5	N/A	NO
ENSMUST00000131275.2	2315	ENST00000518947.6	3992	1939	2088	3088	3238	151	122	3e-25	63	117	N/A	NO
ENSMUST00000139662.1	7928	ENST00000417354.2	4358	5223	6090	1459	2314	887	743	0	430	795	N/A	NO
ENSMUST00000139662.1	7928	ENST00000417354.2	4358	42	180	2	139	143	123	4e-33	78	145	N/A	NO
ENSMUST00000185878.1	557	ENST00000417354.2	4358	1	529	2	532	551	417	4e-62	128	237	N/A	NO
ENSMUST00000178978.1	7926	ENST00000417354.2	4358	5223	6090	1459	2314	887	743	0	430	795	N/A	NO
ENSMUST00000178978.1	7926	ENST00000417354.2	4358	42	180	2	139	143	123	4e-33	78	145	N/A	NO
ENSMUST00000144487.7	1393	ENST00000426194.1	1661	903	1393	171	689	522	450	4e-151	289	534	N/A	NO
ENSMUST00000144487.7	1393	ENST00000426194.1	1661	119	291	1	173	173	164	1e-71	146	270	N/A	NO
ENSMUST00000132729.7	655	ENST00000426194.1	1661	2	655	1	682	685	603	0	422	780	N/A	NO
ENSMUST00000143378.7	1295	ENST00000426194.1	1661	990	1295	391	698	309	285	3e-121	235	435	N/A	NO
ENSMUST00000139804.1	1650	ENST00000426194.1	1661	397	1470	391	1485	1124	908	0	436	806	N/A	NO
ENSMUST00000136879.1	1826	ENST00000621929.1	2557	1341	1440	655	755	102	85	1e-17	49	91.6	N/A	NO
ENSMUST00000139874.1	488	ENST00000608811.1	551	25	383	1	356	359	322	1e-127	246	455	N/A	NO
ENSMUST00000183323.2	2000	ENST00000554737.2	1000	1351	1952	154	738	608	473	7e-95	188	348	N/A	NO
ENSMUST00000189608.1	722	ENST00000414776.1	710	347	722	334	710	382	326	2e-106	208	385	N/A	NO
ENSMUST00000212638.1	3164	ENST00000567381.1	1905	211	2032	1	1905	1928	1599	0	876	1618	N/A	NO
ENSMUST00000128298.1	951	ENST00000616163.1	2713	486	951	1480	1957	486	375	6e-68	139	257	N/A	NO
ENSMUST00000129559.1	573	ENST00000441052.1	2590	253	384	29	160	132	113	1e-32	75	139	N/A	NO
ENSMUST00000186159.1	387	ENST00000412085.1	383	55	94	1	40	40	39	1e-11	37	69.4	N/A	NO
ENSMUST00000189675.1	670	ENST00000412085.1	383	43	424	1	383	383	368	3e-178	337	623	N/A	NO
ENSMUST00000175729.1	1186	ENST00000616994.1	3198	739	801	2271	2331	64	56	1e-11	38	71.3	N/A	NO
ENSMUST00000175729.1	1186	ENST00000611708.1	2865	739	801	1938	1998	64	56	1e-11	38	71.3	N/A	NO
ENSMUST00000175729.1	1186	ENST00000500093.2	2289	767	815	796	845	50	45	2e-09	34	63.9	N/A	NO
ENSMUST00000177363.1	3215	ENST00000444624.1	494	1185	1269	69	153	85	77	5e-24	61	113	N/A	NO
ENSMUST00000177363.1	3215	ENST00000427872.1	494	1185	1269	69	153	85	76	2e-22	58	108	N/A	NO
ENSMUST00000123390.1	761	ENST00000591665.1	1643	329	462	984	1117	134	119	3e-40	89	165	N/A	NO
ENSMUST00000205662.1	651	ENST00000591665.1	1643	231	364	984	1117	134	119	2e-40	89	165	N/A	NO
ENSMUST00000190699.1	3040	TCONS_00221069	443	928	966	100	138	39	37	2e-08	33	62.1	N/A	NO
ENSMUST00000195082.1	965	ENST00000503611.5	2917	21	681	62	725	669	549	1e-158	302	558	N/A	NO
ENSMUST00000195082.1	965	ENST00000509463.5	692	433	681	1	249	249	212	2e-67	138	255	N/A	NO
ENSMUST00000127488.1	468	ENST00000608450.1	1441	31	279	1	249	249	238	4e-111	216	399	N/A	NO
ENSMUST00000155498.7	867	ENST00000608450.1	1441	1	239	11	249	239	228	3e-105	206	381	N/A	NO
ENSMUST00000124274.1	540	ENST00000608450.1	1441	1	227	23	249	227	217	2e-100	197	364	N/A	NO
ENSMUST00000166902.1	566	ENST00000470427.1	364	236	294	12	69	59	56	4e-18	49	91.6	N/A	NO
ENSMUST00000181176.2	1568	ENST00000420777.1	1575	1	1444	1	1440	1471	1151	0	482	891	N/A	NO
ENSMUST00000181176.2	1568	ENST00000443546.1	910	82	851	124	909	805	622	9e-118	229	424	N/A	NO
ENSMUST00000220000.1	2198	ENST00000631362.2	4067	625	786	1115	1275	164	147	2e-51	110	204	N/A	NO
ENSMUST00000220000.1	2198	ENST00000630728.1	4894	627	786	1944	2102	162	145	2e-50	108	200	N/A	NO
ENSMUST00000220000.1	2198	ENST00000626104.2	4207	627	786	1257	1415	162	145	2e-50	108	200	N/A	NO
ENSMUST00000220000.1	2198	ENST00000630119.2	4294	627	786	1344	1502	162	145	2e-50	108	200	N/A	NO
ENSMUST00000220000.1	2198	ENST00000607641.3	4676	627	786	1726	1884	162	145	2e-50	108	200	N/A	NO
ENSMUST00000133391.1	2741	ENST00000449643.1	2433	9	904	9	901	902	775	0	513	948	N/A	NO
ENSMUST00000211992.1	2665	ENST00000607434.1	4315	2362	2389	3946	3973	28	28	8e-06	28	52.8	N/A	NO
ENSMUST00000127150.7	1305	ENST00000427278.7	1322	2	839	319	1180	866	777	0	583	1077	N/A	NO
ENSMUST00000127150.7	1305	ENST00000427278.7	1322	930	983	1248	1305	58	52	1e-11	38	71.3	N/A	NO
ENSMUST00000127150.7	1305	ENST00000610937.1	562	166	511	216	562	347	340	3e-171	325	601	N/A	NO
ENSMUST00000127150.7	1305	ENST00000609376.5	804	163	485	481	804	324	317	2e-158	302	558	N/A	NO
ENSMUST00000127150.7	1305	ENST00000609376.5	804	2	165	213	373	164	149	1e-55	117	217	N/A	NO
ENSMUST00000127150.7	1305	ENST00000610265.1	888	166	485	568	888	321	314	9e-157	299	553	N/A	NO
ENSMUST00000127150.7	1305	ENST00000610265.1	888	44	174	1	129	132	115	2e-34	79	147	N/A	NO
ENSMUST00000127150.7	1305	ENST00000609819.5	446	166	483	128	446	319	312	1e-155	297	549	N/A	NO
ENSMUST00000127150.7	1305	ENST00000609842.5	810	166	475	500	810	311	304	3e-151	289	534	N/A	NO
ENSMUST00000127150.7	1305	ENST00000609842.5	810	2	165	216	376	164	149	1e-55	117	217	N/A	NO
ENSMUST00000127150.7	1305	ENST00000602006.5	572	163	389	278	505	228	221	5e-105	206	381	N/A	NO
ENSMUST00000127150.7	1305	ENST00000602006.5	572	2	165	10	170	164	149	1e-55	117	217	N/A	NO
ENSMUST00000127150.7	1305	ENST00000421083.1	453	166	389	106	330	225	218	2e-103	203	375	N/A	NO
ENSMUST00000127150.7	1305	ENST00000428623.5	436	166	389	62	286	225	218	2e-103	203	375	N/A	NO
ENSMUST00000127150.7	1305	ENST00000428623.5	436	930	983	362	419	58	52	1e-11	38	71.3	N/A	NO
ENSMUST00000127150.7	1305	ENST00000595449.1	800	930	1304	154	541	394	328	3e-92	183	339	N/A	NO
ENSMUST00000130827.1	1223	ENST00000427278.7	1322	84	757	480	1180	702	628	0	465	859	N/A	NO
ENSMUST00000130827.1	1223	ENST00000427278.7	1322	848	901	1248	1305	58	52	1e-11	38	71.3	N/A	NO
ENSMUST00000130827.1	1223	ENST00000609819.5	446	1	401	48	446	405	383	3e-176	334	617	N/A	NO
ENSMUST00000130827.1	1223	ENST00000610937.1	562	83	429	215	562	348	341	8e-172	326	603	N/A	NO
ENSMUST00000130827.1	1223	ENST00000610265.1	888	83	403	567	888	322	315	2e-157	300	555	N/A	NO
ENSMUST00000130827.1	1223	ENST00000609376.5	804	84	403	484	804	321	314	8e-157	299	553	N/A	NO
ENSMUST00000130827.1	1223	ENST00000609842.5	810	83	393	499	810	312	305	9e-152	290	536	N/A	NO
ENSMUST00000130827.1	1223	ENST00000421083.1	453	83	307	105	330	226	219	5e-104	204	377	N/A	NO
ENSMUST00000130827.1	1223	ENST00000428623.5	436	83	307	61	286	226	219	5e-104	204	377	N/A	NO
ENSMUST00000130827.1	1223	ENST00000428623.5	436	848	901	362	419	58	52	1e-11	38	71.3	N/A	NO
ENSMUST00000130827.1	1223	ENST00000602006.5	572	84	307	281	505	225	218	2e-103	203	375	N/A	NO
ENSMUST00000130827.1	1223	ENST00000595449.1	800	848	1222	154	541	394	328	3e-92	183	339	N/A	NO
ENSMUST00000129089.1	645	ENST00000429139.1	662	41	310	1	272	275	254	2e-106	208	385	N/A	NO
ENSMUST00000151229.1	525	ENST00000429139.1	662	4	226	45	272	228	216	5e-96	189	350	N/A	NO
ENSMUST00000180926.2	1766	TCONS_00277808	346	1190	1221	284	315	32	32	3e-08	32	60.2	N/A	YES
ENSMUST00000188560.1	857	ENST00000419364.1	844	483	857	474	844	375	341	2e-141	271	501	N/A	NO
ENSMUST00000188560.1	857	ENST00000419364.1	844	71	226	25	178	156	144	7e-57	119	220	N/A	NO
ENSMUST00000197569.1	3692	TCONS_00038432	842	1568	1618	779	728	52	47	4e-10	36	67.6	N/A	NO
ENSMUST00000197569.1	3692	TCONS_00038431	826	1568	1618	763	712	52	47	4e-10	36	67.6	N/A	NO
ENSMUST00000197569.1	3692	TCONS_00038429	584	1568	1618	521	470	52	47	4e-10	36	67.6	N/A	NO
ENSMUST00000197569.1	3692	TCONS_00038430	740	1568	1618	677	626	52	47	4e-10	36	67.6	N/A	NO
ENSMUST00000145613.7	1474	ENST00000513055.1	645	1	208	60	267	209	197	4e-86	172	318	N/A	NO
ENSMUST00000184994.7	2327	ENST00000514115.5	443	254	334	330	410	81	78	3e-30	72	134	N/A	NO
ENSMUST00000184346.1	574	ENST00000514115.5	443	144	224	330	410	81	78	6e-31	72	134	N/A	NO
ENSMUST00000186343.1	1515	ENST00000517604.1	2076	1	132	1	132	134	116	8e-34	78	145	N/A	NO
ENSMUST00000186343.1	1515	ENST00000522703.1	542	1	132	71	202	134	116	8e-34	78	145	N/A	NO
ENSMUST00000181120.1	1400	ENST00000499624.3	16182	829	863	3418	3452	35	35	6e-10	35	65.8	N/A	NO
ENSMUST00000181120.1	1400	ENST00000436485.1	656	829	856	493	520	28	28	4e-06	28	52.8	N/A	NO
ENSMUST00000181120.1	1400	ENST00000465933.1	2919	829	856	2517	2490	28	28	4e-06	28	52.8	N/A	NO
ENSMUST00000124246.3	1181	ENST00000518437.1	240	1	39	37	75	39	37	6e-09	33	62.1	N/A	NO
ENSMUST00000124246.3	1181	ENST00000520447.1	1809	1	39	36	74	39	37	6e-09	33	62.1	N/A	NO
ENSMUST00000124246.3	1181	ENST00000522525.5	1867	1	39	34	72	39	37	6e-09	33	62.1	N/A	NO
ENSMUST00000124246.3	1181	ENST00000469846.2	670	1	37	45	81	37	35	8e-08	31	58.4	N/A	NO
ENSMUST00000124246.3	1181	ENST00000481221.6	683	1	37	15	51	37	35	8e-08	31	58.4	N/A	NO
ENSMUST00000159544.2	822	ENST00000469846.2	670	80	160	1	81	81	76	2e-27	66	122	N/A	NO
ENSMUST00000159544.2	822	ENST00000518437.1	240	88	160	1	73	73	68	5e-23	58	108	N/A	NO
ENSMUST00000159544.2	822	ENST00000520447.1	1809	89	160	1	72	72	67	2e-22	57	106	N/A	NO
ENSMUST00000159544.2	822	ENST00000522525.5	1867	97	160	7	70	64	61	2e-21	55	102	N/A	NO
ENSMUST00000159544.2	822	ENST00000481221.6	683	112	160	3	51	49	47	1e-14	43	80.5	N/A	NO
ENSMUST00000190845.1	413	ENST00000440016.6	999	108	338	671	901	235	207	9e-73	147	272	N/A	NO
ENSMUST00000186480.1	1350	ENST00000609682.1	2743	242	616	126	497	375	331	2e-124	241	446	N/A	NO
ENSMUST00000186480.1	1350	ENST00000609682.1	2743	743	993	607	857	258	205	1e-41	92	171	N/A	NO
ENSMUST00000143738.1	1083	ENST00000443966.2	2341	1	1080	1	1061	1110	878	0	374	691	N/A	NO
ENSMUST00000143738.1	1083	ENST00000631314.2	462	694	817	1	124	124	115	1e-44	97	180	N/A	NO
ENSMUST00000191207.1	2566	ENST00000437919.1	446	626	727	1	101	102	91	5e-28	68	126	N/A	NO
ENSMUST00000186799.1	445	ENST00000437919.1	446	90	191	1	101	102	91	8e-29	68	126	N/A	NO
ENSMUST00000189590.1	847	ENST00000437919.1	446	359	460	1	101	102	91	2e-28	68	126	N/A	NO
ENSMUST00000114854.7	1974	ENST00000453648.1	164	845	943	102	4	99	89	1e-28	69	128	N/A	NO
ENSMUST00000068507.1	1972	ENST00000453648.1	164	843	941	102	4	99	89	1e-28	69	128	N/A	YES
ENSMUST00000187426.1	260	ENST00000457804.1	293	125	260	153	289	138	123	7e-42	91	169	N/A	NO
ENSMUST00000181952.1	4183	ENST00000500179.1	2968	1	98	1	98	98	98	2e-44	98	182	N/A	NO
ENSMUST00000180471.2	4401	ENST00000500179.1	2968	148	244	1	97	97	97	6e-44	97	180	N/A	NO
ENSMUST00000217388.1	1646	ENST00000640557.1	1818	554	731	609	793	187	163	5e-51	109	202	N/A	NO
ENSMUST00000217388.1	1646	ENST00000640557.1	1818	1536	1636	1708	1808	101	94	6e-35	80	148	N/A	NO
ENSMUST00000214403.1	3816	ENST00000640557.1	1818	405	505	1708	1808	101	94	1e-34	80	148	N/A	NO
ENSMUST00000145941.2	683	ENST00000416061.1	925	30	683	127	780	656	564	0	378	699	N/A	NO
ENSMUST00000126286.7	1449	ENST00000416061.1	925	409	839	127	557	431	377	5e-140	269	497	N/A	NO
ENSMUST00000153013.7	801	ENST00000416061.1	925	329	756	127	554	428	374	1e-138	266	492	N/A	NO
ENSMUST00000188632.1	1177	ENST00000416061.1	925	140	570	127	557	431	377	4e-140	269	497	N/A	NO
ENSMUST00000126225.1	1661	ENST00000445838.1	876	127	981	1	855	869	736	0	456	843	N/A	NO
ENSMUST00000126225.1	1661	ENST00000413986.1	418	301	650	70	418	350	323	2e-139	268	496	N/A	NO
ENSMUST00000136149.1	687	ENST00000445838.1	876	558	687	1	130	130	123	2e-51	109	202	N/A	NO
ENSMUST00000130859.1	727	ENST00000324988.3	607	14	41	536	563	28	28	2e-06	28	52.8	N/A	NO
ENSMUST00000130859.1	727	ENST00000430801.5	583	14	41	246	219	28	28	2e-06	28	52.8	N/A	NO
ENSMUST00000156682.1	3469	ENST00000440151.1	814	1869	1921	31	83	53	51	3e-16	47	87.9	N/A	NO
ENSMUST00000156682.1	3469	ENST00000456353.5	2878	1869	1920	458	509	52	50	1e-15	46	86.1	N/A	NO
ENSMUST00000188160.1	571	ENST00000514287.1	577	138	571	137	577	444	374	4e-117	227	420	N/A	NO
ENSMUST00000212699.1	1998	ENST00000623966.1	2717	1560	1935	2231	2635	406	331	4e-82	165	305	N/A	NO
ENSMUST00000159827.2	4446	ENST00000430027.3	15364	3247	4091	4756	5597	861	711	0	393	726	N/A	NO
ENSMUST00000159827.2	4446	ENST00000452769.3	3825	3247	3561	3510	3825	317	281	4e-105	207	383	N/A	NO
ENSMUST00000159827.2	4446	ENST00000437331.3	3851	3247	3448	3629	3831	203	177	6e-59	124	230	N/A	NO
ENSMUST00000159827.2	4446	ENST00000605417.5	4172	3247	3448	3950	4152	203	177	6e-59	124	230	N/A	NO
ENSMUST00000159827.2	4446	ENST00000431497.6	4382	3247	3448	4160	4362	203	177	6e-59	124	230	N/A	NO
ENSMUST00000159568.5	4608	ENST00000605417.5	4172	4	705	4	718	720	661	0	531	981	N/A	NO
ENSMUST00000159568.5	4608	ENST00000605417.5	4172	3763	3964	3950	4152	203	177	6e-59	124	230	N/A	NO
ENSMUST00000159568.5	4608	ENST00000430027.3	15364	3763	4607	4756	5597	861	711	0	393	726	N/A	NO
ENSMUST00000159568.5	4608	ENST00000430027.3	15364	4	100	44	136	97	84	4e-21	56	104	N/A	NO
ENSMUST00000159568.5	4608	ENST00000458352.2	1349	359	584	1	226	226	224	3e-112	220	407	N/A	NO
ENSMUST00000159568.5	4608	ENST00000452769.3	3825	3763	4077	3510	3825	317	281	5e-105	207	383	N/A	NO
ENSMUST00000159568.5	4608	ENST00000452769.3	3825	4	100	43	135	97	84	4e-21	56	104	N/A	NO
ENSMUST00000159568.5	4608	ENST00000437331.3	3851	4	227	39	259	225	210	2e-88	177	327	N/A	NO
ENSMUST00000159568.5	4608	ENST00000437331.3	3851	3763	3964	3629	3831	203	177	6e-59	124	230	N/A	NO
ENSMUST00000159568.5	4608	ENST00000431497.6	4382	3763	3964	4160	4362	203	177	6e-59	124	230	N/A	NO
ENSMUST00000159568.5	4608	ENST00000437541.1	565	526	584	1	59	59	57	2e-19	53	99	N/A	NO
ENSMUST00000159568.5	4608	ENST00000430404.6	1158	526	584	1	59	59	57	2e-19	53	99	N/A	NO
ENSMUST00000187923.1	5522	ENST00000452622.1	3506	3023	3210	1979	2167	190	161	5e-46	101	187	N/A	NO
ENSMUST00000187923.1	5522	ENST00000452622.1	3506	2556	2696	1510	1654	146	126	5e-36	83	154	N/A	NO
ENSMUST00000100518.2	5521	ENST00000452622.1	3506	3023	3210	1979	2167	190	161	5e-46	101	187	N/A	NO
ENSMUST00000100518.2	5521	ENST00000452622.1	3506	2556	2696	1510	1654	146	126	5e-36	83	154	N/A	NO
ENSMUST00000136376.1	2349	ENST00000344893.4	3383	1345	1394	2128	2177	50	47	4e-13	41	76.8	N/A	NO
ENSMUST00000054947.7	1166	ENST00000344893.4	3383	1058	1107	2128	2177	50	47	2e-13	41	76.8	N/A	NO
ENSMUST00000186411.1	10303	TCONS_00190532	201	2805	2938	70	201	134	117	3e-35	82	152	N/A	NO
ENSMUST00000183220.1	416	ENST00000414157.1	1041	284	331	142	94	49	47	2e-14	42	78.7	N/A	NO
ENSMUST00000214931.1	801	ENST00000528578.5	423	701	784	66	149	84	79	4e-29	69	128	N/A	NO
ENSMUST00000134600.1	1434	ENST00000511998.1	917	64	213	97	247	152	137	7e-49	105	195	N/A	NO
ENSMUST00000134600.1	1434	ENST00000433902.2	486	95	213	1	119	119	111	3e-43	95	176	N/A	NO
ENSMUST00000162209.1	1589	ENST00000618857.1	774	1106	1342	253	491	239	206	1e-67	139	257	N/A	NO
ENSMUST00000162209.1	1589	ENST00000614401.1	520	1129	1342	247	462	216	185	3e-58	122	226	N/A	NO
ENSMUST00000187215.1	605	ENST00000548742.1	713	4	112	4	112	109	102	8e-40	88	163	N/A	NO
ENSMUST00000181996.1	409	ENST00000600512.1	419	99	126	285	258	28	28	1e-06	28	52.8	N/A	NO
ENSMUST00000132559.1	713	ENST00000429611.7	722	1	704	1	712	731	563	3e-104	204	377	N/A	NO
ENSMUST00000132559.1	713	ENST00000425358.2	637	254	704	179	627	462	361	2e-72	147	272	N/A	NO
ENSMUST00000132559.1	713	ENST00000428939.3	889	254	704	258	706	462	361	2e-72	147	272	N/A	NO
ENSMUST00000132559.1	713	ENST00000434063.3	671	524	704	295	473	185	152	7e-36	81	150	N/A	NO
ENSMUST00000132559.1	713	ENST00000593300.1	647	524	704	160	338	185	152	7e-36	81	150	N/A	NO
ENSMUST00000159006.1	253	ENST00000434063.3	671	51	220	173	352	184	148	2e-28	67	124	N/A	NO
ENSMUST00000159006.1	253	ENST00000593300.1	647	162	220	159	217	59	57	9e-21	53	99	N/A	NO
ENSMUST00000159006.1	253	ENST00000429611.7	722	163	220	534	591	58	56	3e-20	52	97.1	N/A	NO
ENSMUST00000159006.1	253	ENST00000425358.2	637	163	220	449	506	58	56	3e-20	52	97.1	N/A	NO
ENSMUST00000159006.1	253	ENST00000428939.3	889	163	220	528	585	58	56	3e-20	52	97.1	N/A	NO
ENSMUST00000188089.1	835	ENST00000549438.1	882	22	835	26	882	862	689	2e-166	316	584	N/A	NO
ENSMUST00000191453.1	2015	ENST00000517550.1	2022	882	2011	905	2022	1172	929	0	395	730	N/A	NO
ENSMUST00000191453.1	2015	ENST00000521687.5	764	1447	1938	277	757	502	395	4e-82	165	305	N/A	NO
ENSMUST00000191453.1	2015	ENST00000521159.5	800	1170	1257	297	384	88	82	3e-29	70	130	N/A	NO
ENSMUST00000191326.1	759	ENST00000521687.5	764	264	755	277	757	502	395	2e-82	165	305	N/A	NO
ENSMUST00000191326.1	759	ENST00000517550.1	2022	264	755	1468	1948	502	395	2e-82	165	305	N/A	NO
ENSMUST00000136806.7	2207	ENST00000518947.6	3992	61	732	250	911	675	585	0	397	734	N/A	NO
ENSMUST00000136806.7	2207	ENST00000524304.1	2063	48	610	1508	2063	568	491	1e-172	328	606	N/A	NO
ENSMUST00000136806.7	2207	ENST00000521231.1	621	57	587	100	621	534	461	6e-161	307	568	N/A	NO
ENSMUST00000136806.7	2207	ENST00000521197.5	687	61	581	176	687	524	451	2e-155	297	549	N/A	NO
ENSMUST00000136806.7	2207	ENST00000518848.5	562	61	460	172	562	403	332	2e-91	182	337	N/A	NO
ENSMUST00000131502.1	853	ENST00000521197.5	687	1	688	9	687	691	612	0	446	824	N/A	NO
ENSMUST00000131502.1	853	ENST00000518947.6	3992	167	839	249	911	676	586	0	398	736	N/A	NO
ENSMUST00000131502.1	853	ENST00000524304.1	2063	168	717	1523	2063	553	480	6e-172	326	603	N/A	NO
ENSMUST00000131502.1	853	ENST00000521231.1	621	168	694	104	621	530	457	4e-159	303	560	N/A	NO
ENSMUST00000131502.1	853	ENST00000518848.5	562	166	567	170	562	405	334	5e-93	184	340	N/A	NO
ENSMUST00000136998.2	4345	ENST00000549659.1	638	1	280	340	619	280	263	3e-117	229	424	N/A	NO
ENSMUST00000136998.2	4345	ENST00000624385.1	940	3298	3448	38	188	153	133	1e-40	91	169	N/A	NO
ENSMUST00000136998.2	4345	ENST00000624367.3	604	3298	3448	134	284	153	133	1e-40	91	169	N/A	NO
ENSMUST00000136998.2	4345	ENST00000623256.3	1218	3298	3444	407	554	149	130	5e-40	90	167	N/A	NO
ENSMUST00000152073.1	790	ENST00000439433.1	690	181	774	94	690	609	465	2e-81	163	302	N/A	NO
ENSMUST00000152073.1	790	ENST00000454595.1	586	181	377	345	540	198	173	5e-58	121	224	N/A	NO
ENSMUST00000185789.1	84395	ENST00000597346.1	91667	21887	23602	24232	26003	1807	1424	0	595	1099	N/A	NO
ENSMUST00000185789.1	84395	ENST00000597346.1	91667	44632	45362	47341	48075	737	676	0	550	1016	N/A	NO
ENSMUST00000185789.1	84395	ENST00000597346.1	91667	42760	43517	45380	46134	769	632	2e-180	345	638	N/A	NO
ENSMUST00000185789.1	84395	ENST00000597346.1	91667	40805	41595	43419	44207	810	658	2e-174	334	617	N/A	NO
ENSMUST00000185789.1	84395	ENST00000597346.1	91667	2347	3089	1874	2624	774	618	8e-144	279	516	N/A	NO
ENSMUST00000185789.1	84395	ENST00000597346.1	91667	32357	32747	34980	35369	394	340	2e-115	228	422	N/A	NO
ENSMUST00000185789.1	84395	ENST00000597346.1	91667	30283	30703	32744	33159	427	363	2e-114	226	418	N/A	NO
ENSMUST00000185789.1	84395	ENST00000597346.1	91667	4409	5207	4117	4921	829	636	1e-112	223	412	N/A	NO
ENSMUST00000185789.1	84395	ENST00000597346.1	91667	30881	31174	33396	33689	295	263	8e-99	198	366	N/A	NO
ENSMUST00000185789.1	84395	ENST00000597346.1	91667	28802	29070	30959	31226	270	240	1e-87	178	329	N/A	NO
ENSMUST00000185789.1	84395	ENST00000597346.1	91667	41992	42489	44596	45081	510	390	4e-62	132	244	N/A	NO
ENSMUST00000185789.1	84395	ENST00000597346.1	91667	34631	34800	37397	37580	185	157	2e-40	93	172	N/A	NO
ENSMUST00000185789.1	84395	ENST00000597346.1	91667	34888	35008	37636	37757	122	111	1e-37	88	163	N/A	NO
ENSMUST00000186025.1	4934	ENST00000540738.3	5537	222	984	260	1025	768	649	0	407	752	N/A	NO
ENSMUST00000186025.1	4934	ENST00000532918.4	5366	222	984	89	854	768	649	0	407	752	N/A	NO
ENSMUST00000186025.1	4934	ENST00000355430.4	5442	222	984	222	987	768	649	0	407	752	N/A	NO
ENSMUST00000186025.1	4934	ENST00000620864.1	8098	222	984	219	984	768	649	0	407	752	N/A	NO
ENSMUST00000186025.1	4934	ENST00000526150.1	391	222	544	68	391	324	286	4e-106	209	387	N/A	NO
ENSMUST00000203181.1	549	TCONS_00247147	232	206	265	74	134	61	56	6e-16	45	84.2	N/A	NO
ENSMUST00000152118.1	745	ENST00000432418.1	423	696	745	3	52	51	47	6e-12	38	71.3	N/A	NO
ENSMUST00000147294.2	3693	ENST00000451449.2	449	7	243	1	223	238	192	3e-41	92	171	N/A	NO
ENSMUST00000147294.2	3693	ENST00000425370.1	506	23	243	16	222	222	181	1e-40	91	169	N/A	NO
ENSMUST00000187676.1	2896	ENST00000559303.2	580	2048	2339	289	580	292	274	2e-122	238	440	N/A	NO
ENSMUST00000186450.1	554	ENST00000559303.2	580	3	554	29	580	552	522	0	462	854	N/A	NO
ENSMUST00000216448.1	920	ENST00000528510.1	209	455	574	90	209	120	109	4e-39	87	161	N/A	NO
ENSMUST00000216448.1	920	ENST00000530918.2	778	478	598	650	770	122	108	1e-34	79	147	N/A	NO
ENSMUST00000188163.1	465	ENST00000428857.1	677	135	316	373	554	184	159	2e-50	107	198	N/A	NO
ENSMUST00000188163.1	465	ENST00000413962.5	636	135	316	217	398	184	159	2e-50	107	198	N/A	NO
ENSMUST00000188163.1	465	ENST00000392929.6	544	135	316	209	390	184	159	2e-50	107	198	N/A	NO
ENSMUST00000185310.1	498	ENST00000428857.1	677	168	349	373	554	184	159	2e-50	107	198	N/A	NO
ENSMUST00000185310.1	498	ENST00000413962.5	636	168	349	217	398	184	159	2e-50	107	198	N/A	NO
ENSMUST00000185310.1	498	ENST00000392929.6	544	168	349	209	390	184	159	2e-50	107	198	N/A	NO
ENSMUST00000156809.1	493	ENST00000589907.5	568	73	159	421	507	87	82	5e-31	72	134	N/A	NO
ENSMUST00000156809.1	493	ENST00000625536.2	693	73	162	198	287	90	84	5e-31	72	134	N/A	NO
ENSMUST00000156809.1	493	ENST00000628296.2	483	73	162	226	315	90	84	5e-31	72	134	N/A	NO
ENSMUST00000156809.1	493	ENST00000626138.2	693	73	162	50	139	90	84	5e-31	72	134	N/A	NO
ENSMUST00000156809.1	493	ENST00000590807.5	728	73	162	200	289	90	84	5e-31	72	134	N/A	NO
ENSMUST00000156809.1	493	ENST00000626954.2	864	73	159	75	161	87	82	5e-31	72	134	N/A	NO
ENSMUST00000156809.1	493	ENST00000419746.5	4592	73	159	3365	3451	87	82	5e-31	72	134	N/A	NO
ENSMUST00000156809.1	493	ENST00000589830.1	287	73	158	1	86	86	81	2e-30	71	132	N/A	NO
ENSMUST00000156809.1	493	ENST00000589234.5	751	73	158	158	243	86	81	2e-30	71	132	N/A	NO
ENSMUST00000156809.1	493	ENST00000610290.4	647	73	158	169	254	86	81	2e-30	71	132	N/A	NO
ENSMUST00000218795.1	1861	ENST00000628587.2	1399	871	1451	600	21	582	456	1e-102	202	374	N/A	NO
ENSMUST00000194223.1	3349	ENST00000430728.1	511	2384	2420	199	235	37	36	5e-09	34	63.9	N/A	NO
ENSMUST00000194223.1	3349	ENST00000421737.1	524	2384	2420	201	237	37	36	5e-09	34	63.9	N/A	NO
ENSMUST00000194223.1	3349	TCONS_00311060	2341	2391	2423	2258	2290	33	33	2e-08	33	62.1	N/A	NO
ENSMUST00000194223.1	3349	ENST00000622171.1	207	2391	2423	155	187	33	33	2e-08	33	62.1	N/A	NO
ENSMUST00000194223.1	3349	ENST00000599421.1	728	2391	2423	605	637	33	33	2e-08	33	62.1	N/A	NO
ENSMUST00000194223.1	3349	ENST00000442621.1	1489	2391	2446	880	932	56	49	2e-08	33	62.1	N/A	NO
ENSMUST00000182733.7	610	ENST00000521292.2	1775	1	43	361	403	43	43	8e-15	43	80.5	N/A	NO
ENSMUST00000154109.1	1824	ENST00000456981.1	388	190	431	79	334	256	218	2e-65	135	250	N/A	NO
ENSMUST00000187253.1	352	ENST00000456981.1	388	1	321	1	334	335	292	3e-101	198	366	N/A	NO
TCONS_00096035	5006	TCONS_00180864	698	1972	2000	553	581	29	29	4e-06	29	54.7	N/A	NO
TCONS_00168326	3422	ENST00000598970.2	3660	1076	1128	2522	2573	53	48	1e-10	37	69.4	N/A	NO
TCONS_00168326	3422	ENST00000501068.2	1088	1076	1124	511	558	49	45	4e-10	36	67.6	N/A	NO
TCONS_00168326	3422	ENST00000500025.2	2031	1079	1126	285	239	48	44	1e-09	35	65.8	N/A	NO
TCONS_00168326	3422	ENST00000440528.3	1227	1086	1134	20	68	49	44	5e-09	34	63.9	N/A	NO
TCONS_00168326	3422	ENST00000622888.1	1232	1086	1134	20	68	49	44	5e-09	34	63.9	N/A	NO
TCONS_00228802	905	ENST00000566990.1	800	785	899	186	300	115	105	6e-38	85	158	N/A	NO
TCONS_00065896	303	ENST00000554988.1	638	4	303	612	278	335	268	1e-55	116	215	N/A	NO
TCONS_00032741	203	ENST00000435733.1	591	1	95	38	132	95	89	3e-34	77	143	N/A	NO
TCONS_00168324	3377	ENST00000598970.2	3660	1031	1083	2522	2573	53	48	1e-10	37	69.4	N/A	NO
TCONS_00168324	3377	ENST00000501068.2	1088	1031	1079	511	558	49	45	4e-10	36	67.6	N/A	NO
TCONS_00168324	3377	ENST00000500025.2	2031	1034	1081	285	239	48	44	1e-09	35	65.8	N/A	NO
TCONS_00168324	3377	ENST00000440528.3	1227	1041	1089	20	68	49	44	5e-09	34	63.9	N/A	NO
TCONS_00168324	3377	ENST00000622888.1	1232	1041	1089	20	68	49	44	5e-09	34	63.9	N/A	NO
TCONS_00024457	219	ENST00000414157.1	1041	101	149	143	94	50	47	1e-13	40	75	N/A	NO
TCONS_00048523	4290	ENST00000619671.1	859	9	64	398	343	57	51	4e-11	38	71.3	N/A	NO
TCONS_00059619	586	ENST00000514011.5	1754	290	400	209	319	112	107	3e-44	96	178	N/A	YES
TCONS_00059619	586	ENST00000508718.5	483	290	396	201	308	108	104	1e-43	95	176	N/A	YES
TCONS_00059619	586	ENST00000513704.5	563	290	396	236	343	108	104	1e-43	95	176	N/A	YES
TCONS_00059619	586	ENST00000514794.6	2350	290	396	373	480	108	104	1e-43	95	176	N/A	YES
TCONS_00059619	586	ENST00000509179.5	388	290	395	170	276	107	103	4e-43	94	174	N/A	YES
TCONS_00058034	1523	ENST00000636161.1	997	1	65	356	292	65	65	1e-26	65	121	N/A	NO
TCONS_00058034	1523	TCONS_00281919	581	1	66	557	492	66	65	2e-25	63	117	N/A	NO
TCONS_00118566	224	ENST00000500093.2	2289	63	104	790	831	43	40	1e-09	33	62.1	N/A	NO
TCONS_00118566	224	ENST00000616994.1	3198	70	104	2296	2331	36	35	4e-09	32	60.2	N/A	NO
TCONS_00118566	224	ENST00000611708.1	2865	70	104	1963	1998	36	35	4e-09	32	60.2	N/A	NO
TCONS_00168325	4471	ENST00000598970.2	3660	2125	2177	2522	2573	53	48	1e-10	37	69.4	N/A	NO
TCONS_00168325	4471	ENST00000501068.2	1088	2125	2173	511	558	49	45	5e-10	36	67.6	N/A	NO
TCONS_00168325	4471	ENST00000500025.2	2031	2128	2175	285	239	48	44	2e-09	35	65.8	N/A	NO
TCONS_00168325	4471	ENST00000440528.3	1227	2135	2183	20	68	49	44	6e-09	34	63.9	N/A	NO
TCONS_00168325	4471	ENST00000622888.1	1232	2135	2183	20	68	49	44	6e-09	34	63.9	N/A	NO
TCONS_00228401	3010	ENST00000616994.1	3198	14	59	2286	2331	47	43	4e-09	34	63.9	N/A	NO
TCONS_00228401	3010	ENST00000611708.1	2865	14	59	1953	1998	47	43	4e-09	34	63.9	N/A	NO
TCONS_00007872	1050	ENST00000607928.1	673	655	988	340	673	338	283	1e-84	169	313	N/A	NO
TCONS_00008305	1594	ENST00000596283.5	2766	2	46	2131	2086	46	43	2e-10	36	67.6	N/A	NO
TCONS_00008305	1594	ENST00000600643.5	2387	2	46	1515	1470	46	43	2e-10	36	67.6	N/A	NO
TCONS_00121843	1827	ENST00000567488.1	2709	926	979	1646	1594	54	49	2e-11	38	71.3	N/A	NO
TCONS_00087136	1087	ENST00000625353.1	811	1002	1030	617	645	29	29	9e-07	29	54.7	N/A	NO
TCONS_00046334	3373	ENST00000570148.1	2693	2235	2278	218	174	45	43	3e-11	38	71.3	N/A	NO
