# Supplementary material for: Characterization of Critical Functions of Long Non-Coding RNAs and mRNAs in Rhabdomyosarcoma Cells and Mouse Skeletal Muscle Infected by Enterovirus 71 Using RNA-Seq
Source: Viruses. 2018 Oct 11;10(10):556. doi: 10.3390/v10100556 (PMC6213062; doi:10.3390/v10100556)
Supplement: Supplementary file 1 [file viruses-10-00556-s001.zip › Table S2 lncRNA exprssion level.xlsx]

## Sheet: human RD cell
Transcript_id	Gene_id	Symbol	Database_source	Locus	G1	G2	G2_vs_G1_Log2FoldChange	Pvalue	FDR
ENST00000229465	ENSG00000232774	FLJ22447	Known_LncRNA	14:61187558-61658696	0.144108	0.0400672	-0.104041	1	1
ENST00000230113	ENSG00000235200	RP11-393N21.2	Known_LncRNA	1:67522346-67532612	0	0	0	1	1
ENST00000235290	ENSG00000231607	DLEU2	Known_LncRNA	13:49982551-50849905	0.0998412	1.72558e-13	-0.0998412	1	1
ENST00000242109	ENSG00000122548	KIAA0087	Known_LncRNA	7:26533120-26541048	0	0	0	1	1
ENST00000244820	ENSG00000124835	AC105760.3	Known_LncRNA	2:237048598-237056167	0.0163902	0	-0.0163902	1	1
ENST00000244906	ENSG00000124915	DKFZP434K028	Known_LncRNA	11:61680432-61867354	0.14799	0.384161	0.236171	1	1
ENST00000250776	ENSG00000129816	TTTY1B	Known_LncRNA	Y:6390430-6424145	0	0	0	1	1
ENST00000250805	ENSG00000129845	TTTY1	Known_LncRNA	Y:9740583-9774289	0	0	0	1	1
ENST00000253470	ENSG00000180910	TTTY11	Known_LncRNA	Y:8783309-8817382	0	0	0	1	1
ENST00000253838	ENSG00000131538	TTTY6	Known_LncRNA	Y:22438939-22485592	0	0	0	1	1
ENST00000253848	ENSG00000131548	TTTY6B	Known_LncRNA	Y:22100813-22147484	0	0	0	1	1
ENST00000255183	ENSG00000283440	RP11-445H22.3	Known_LncRNA	20:44656450-44810338	0.0515835	0	-0.0515835	1	1
ENST00000262354	ENSG00000228592	D21S2088E	Known_LncRNA	21:23361103-23384861	0	0	0	1	1
ENST00000276770	ENSG00000147753	TTTY7	Known_LncRNA	Y:6449467-6457906	0	0	0	1	1
ENST00000276779	ENSG00000147761	TTTY7B	Known_LncRNA	Y:9706823-9715262	0	0	0	1	1
ENST00000279067	ENSG00000149656	LINC00266-1	Known_LncRNA	20:64290186-64313132	0.0993023	0.0260616	-0.0732407	1	1
ENST00000289890	ENSG00000226438	RP11-420K8.1	Known_LncRNA	1:39081315-39487177	0.0491496	0	-0.0491496	1	1
ENST00000291374	ENSG00000214039	RP11-474D1.3	Known_LncRNA	12:130024492-130045057	0	0	0	1	1
ENST00000294715	ENSG00000232527	RP11-14N7.2	Known_LncRNA	1:144227029-144250288	0.849796	1.87233	1.02254	0.4856	0.991146
ENST00000295052	ENSG00000162947	AC007364.1	Known_LncRNA	2:149569633-149859191	0.0539673	0.0348379	-0.0191295	1	1
ENST00000295549	ENSG00000163364	LINC01116	Known_LncRNA	2:176629588-176655958	3.24323	3.11206	-0.131177	0.24825	0.949714
ENST00000296270	ENSG00000163915	IGF2BP2-AS1	Known_LncRNA	3:185643738-185825056	0.546877	0.49882	-0.0480569	0.90265	0.991146
ENST00000297163	ENSG00000164621	SMAD5-AS1	Known_LncRNA	5:136129506-136188747	0.717408	0.655228	-0.0621796	0.8584	0.991146
ENST00000300167	ENSG00000166917	MIR202HG	Known_LncRNA	10:133246477-133247891	0	0	0	1	1
ENST00000301683	ENSG00000213373	LINC00671	Known_LncRNA	17:42874669-42898704	0	0	0	1	1
ENST00000304233	ENSG00000170983	LINC00208	Known_LncRNA	8:11576312-11581342	0	0	0	1	1
ENST00000304751	ENSG00000215241	RP11-266K4.9	Known_LncRNA	12:8232511-8242948	2.71808	3.02291	0.304833	0.03895	0.48536
ENST00000305248	ENSG00000218839	FAM138C	Known_LncRNA	9:34393-35871	0	0	0	1	1
ENST00000305709	ENSG00000170161	RP11-262H14.4	Known_LncRNA	9:62856998-62900104	1.10804	1.28609	0.178048	0.13325	0.851255
ENST00000306533	ENSG00000255689	RP11-136I14.5	Known_LncRNA	11:115582296-115600339	0	0	0	1	1
ENST00000306641	ENSG00000240450	CSPG4P1Y	Known_LncRNA	Y:25478268-25487662	0	0	0	1	1
ENST00000306731	ENSG00000168746	LINC01620	Known_LncRNA	20:44451983-44465344	0	0	0	1	1
ENST00000307533	ENSG00000170846	AC093323.3	Known_LncRNA	4:6670724-6676047	2.19327	2.44609	0.252825	0.0682	0.649305
ENST00000307548	ENSG00000171671	SHANK2-AS3	Known_LncRNA	11:70467855-71252577	0	0	0	1	1
ENST00000308604	ENSG00000172965	MIR4435-2HG	Known_LncRNA	2:111195962-111637967	0	6.70963e-08	6.70963e-08	1	1
ENST00000309331	ENSG00000174680	GRIK1-AS1	Known_LncRNA	21:29193479-29940033	0	0	0	1	1
ENST00000309874	ENSG00000174171	RP11-23P13.6	Known_LncRNA	15:41828084-41972578	0.170256	0.141223	-0.0290333	1	1
ENST00000310916	ENSG00000175147	TMEM51-AS1	Known_LncRNA	1:14598703-15152464	0.11394	0.15102	0.0370801	1	1
ENST00000311067	ENSG00000173862	RP11-89N17.1	Known_LncRNA	7:33725980-33728456	0	0	0	1	1
ENST00000312019	ENSG00000175604	RP11-276H1.3	Known_LncRNA	16:11976736-12611044	0.128769	0.112486	-0.0162832	1	1
ENST00000313031	ENSG00000235072	AC012074.2	Known_LncRNA	2:25369135-25375845	0.142504	0.0835636	-0.05894	1	1
ENST00000313064	ENSG00000181798	LINC00471	Known_LncRNA	2:231508425-231514339	0.737838	0.821545	0.0837066	0.54325	0.991146
ENST00000313495	ENSG00000179136	LINC00670	Known_LncRNA	17:12549781-12642854	0	0	0	1	1
ENST00000313737	ENSG00000177340	FLJ13224	Known_LncRNA	12:31280421-31327058	1.53888	1.61545	0.0765775	0.84065	0.991146
ENST00000313807	ENSG00000179523	EIF3J-AS1	Known_LncRNA	15:44427233-44536923	0.821027	0.752357	-0.0686701	0.72715	0.991146
ENST00000313865	ENSG00000179066	CTD-2527I21.15	Known_LncRNA	19:35040505-35107318	0.083082	0.121857	0.0387752	1	1
ENST00000314040	ENSG00000176515	RP5-856G1.2	Known_LncRNA	6:1079928-1104946	0	0	0	1	1
ENST00000314315	ENSG00000180846	CSNK1G2-AS1	Known_LncRNA	19:1941148-1981338	0.177535	0.326849	0.149314	1	1
ENST00000314481	ENSG00000175967	RP11-544L8__B.4	Known_LncRNA	6:113904137-113921642	0	0.0223852	0.0223852	1	1
ENST00000315302	ENSG00000177822	AC108142.1	Known_LncRNA	4:181874437-182803024	2.06059	2.28993	0.229339	0.58	0.991146
ENST00000315707	ENSG00000178977	LINC00324	Known_LncRNA	17:8220641-8224043	1.40478	1.38687	-0.0179151	0.9618	0.991618
ENST00000316124	ENSG00000181908	AP003774.4	Known_LncRNA	11:64449073-64451657	0.183318	0.327654	0.144336	1	1
ENST00000316148	ENSG00000177699	RP11-16K12.1	Known_LncRNA	15:78959946-79090773	0	0.123565	0.123565	1	1
ENST00000316786	ENSG00000179082	C9orf106	Known_LncRNA	9:129321015-129324905	0.22669	0.205448	-0.0212418	1	1
ENST00000316807	ENSG00000180458	CTD-3064H18.4	Known_LncRNA	19:37497158-37719790	0.0186937	0	-0.0186937	1	1
ENST00000317008	ENSG00000178412	RP11-567M16.3	Known_LncRNA	18:79638927-79679745	0.0801793	0.0604307	-0.0197486	1	1
ENST00000317019	ENSG00000175728	C11orf44	Known_LncRNA	11:130672955-130717352	0	0	0	1	1
ENST00000317114	ENSG00000177337	DLGAP1-AS1	Known_LncRNA	18:3496031-4455335	3.11373	3.61362	0.499891	0.0001	0.00588931
ENST00000317122	ENSG00000179743	FLJ37453	Known_LncRNA	1:15834473-15940460	2.70562	2.88661	0.180988	0.50025	0.991146
ENST00000317292	ENSG00000176840	MIR7-3HG	Known_LncRNA	19:4769139-4772533	0	0	0	1	1
ENST00000317596	ENSG00000180712	RP11-290F5.2	Known_LncRNA	4:184340755-184353977	0.105736	0.0858004	-0.0199354	1	1
ENST00000317652	ENSG00000179253	RP11-429E11.3	Known_LncRNA	20:61252425-61940617	0.0601817	0.148564	0.0883826	1	1
ENST00000318291	ENSG00000177406	RP11-218M22.1	Known_LncRNA	12:564295-663779	0.027717	0.00779054	-0.0199264	1	1
ENST00000318426	ENSG00000180861	LINC01559	Known_LncRNA	12:13371088-13387167	0	0	0	1	1
ENST00000319682	ENSG00000179447	RP5-1027G4.3	Known_LncRNA	20:19212645-19722937	0.0324158	0	-0.0324158	1	1
ENST00000319701	ENSG00000179452	GM140	Known_LncRNA	1:181236387-181238604	0	0	0	1	1
ENST00000319763	ENSG00000176984	AP000679.2	Known_LncRNA	11:120111274-120185529	0.141999	0.102832	-0.0391675	1	1
ENST00000319817	ENSG00000179755	CTD-2144E22.5	Known_LncRNA	16:35021748-35024250	0	0	0	1	1
ENST00000320202	ENSG00000181995	LINC00301	Known_LncRNA	11:60615735-60687149	0	0	0	1	1
ENST00000320322	ENSG00000178107	RP11-998D10.4	Known_LncRNA	14:21108042-21116703	0	0	0	1	1
ENST00000320372	ENSG00000178248	AP000345.1	Known_LncRNA	22:23462085-23486980	0.0207118	0.0310094	0.0102977	1	1
ENST00000321081	ENSG00000176868	RP11-334J6.7	Known_LncRNA	9:131394092-131500197	0	0	0	1	1
ENST00000321214	ENSG00000180422	LINC00304	Known_LncRNA	16:89159145-89164245	0	0	0	1	1
ENST00000321248	ENSG00000180066	C10orf91	Known_LncRNA	10:132444326-132449408	2.44357	2.20162	-0.241951	0.24415	0.949714
ENST00000321336	ENSG00000177133	LINC00982	Known_LncRNA	1:3059614-3068437	1.77561	1.19523	-0.580386	0.1087	0.79239
ENST00000321399	ENSG00000177133	LINC00982	Known_LncRNA	1:3059614-3068437	4.0222e-08	1.18991e-06	1.14969e-06	1	1
ENST00000321800	ENSG00000177338	LINC00469	Known_LncRNA	17:73737853-73828520	0	0	0	1	1
ENST00000322353	ENSG00000214184	GCC2-AS1	Known_LncRNA	2:108448560-108534196	0.246316	0.426043	0.179727	1	1
ENST00000323355	ENSG00000179676	LINC00305	Known_LncRNA	18:64080008-64423601	0.0607203	0	-0.0607203	1	1
ENST00000323380	ENSG00000179141	MTUS2-AS1	Known_LncRNA	13:28820347-29505947	0	0	0	1	1
ENST00000323689	ENSG00000242791	RP11-651P23.5	Known_LncRNA	3:149761104-150225190	0	0	0	1	1
ENST00000324446	ENSG00000176728	TTTY14	Known_LncRNA	Y:18872500-19077416	0	0	0	1	1
ENST00000324630	ENSG00000254495	AP000487.4	Known_LncRNA	11:70270699-70436584	0.509996	0.257566	-0.25243	1	1
ENST00000324988	ENSG00000178457	LINC00314	Known_LncRNA	21:28013362-28023233	0	0	0	1	1
ENST00000325042	ENSG00000179428	AC073072.5	Known_LncRNA	7:22725394-22732002	0.291368	0.326899	0.035531	1	1
ENST00000325660	ENSG00000177993	ZNRF3-AS1	Known_LncRNA	22:28883591-29057487	0.441109	0.377721	-0.0633879	1	1
ENST00000325811	ENSG00000177596	RP11-512C24.3	Known_LncRNA	13:74412956-74419115	0	0	0	1	1
ENST00000326341	ENSG00000178803	ADORA2A-AS1	Known_LncRNA	22:24270816-24528390	0.190268	0.560955	0.370687	0.33975	0.9644
ENST00000326677	ENSG00000177410	ZFAS1	Known_LncRNA	20:49219294-49295738	4.38516	3.47689	-0.90827	0.2535	0.949714
ENST00000326734	ENSG00000177757	FAM87B	Known_LncRNA	1:585988-859446	0.176974	0.265181	0.0882077	1	1
ENST00000326989	ENSG00000180279	MGC45922	Known_LncRNA	19:50808873-50818880	0	0	0	1	1
ENST00000328023	ENSG00000182352	C17orf77	Known_LncRNA	17:74579364-74594209	0	0	0	1	1
ENST00000328344	ENSG00000182586	LINC00334	Known_LncRNA	21:45234339-45258730	0	0.376326	0.376326	1	1
ENST00000328376	ENSG00000198590	C3orf35	Known_LncRNA	3:37386268-37435497	0.00310487	0.00909034	0.00598547	1	1
ENST00000328819	ENSG00000185700	TTTY8B	Known_LncRNA	Y:6470772-6473630	0	0	0	1	1
ENST00000329618	ENSG00000184809	B3GALT5-AS1	Known_LncRNA	21:39556441-39726085	0.579286	1.09046	0.511178	0.15325	0.886498
ENST00000329684	ENSG00000183385	TTTY8	Known_LncRNA	Y:9691099-9693957	0	0	0	1	1
ENST00000329743	ENSG00000185837	CECR5-AS1	Known_LncRNA	22:17137510-17165445	0.205212	0.0493909	-0.155821	1	1
ENST00000330148	ENSG00000182366	FAM87A	Known_LncRNA	8:375930-383174	0.0286527	0.00830371	-0.020349	1	1
ENST00000330337	ENSG00000184991	TTTY13	Known_LncRNA	Y:21583599-21594666	0	0	0	1	1
ENST00000330381	ENSG00000184566	RP13-786C16.1	Known_LncRNA	11:33858575-33892289	0	0.0618756	0.0618756	1	1
ENST00000330490	ENSG00000182912	TSPEAR-AS2	Known_LncRNA	21:44497891-44711580	0.71331	1.34088	0.627569	0.05915	0.608354
ENST00000330539	ENSG00000183154	RP11-863K10.7	Known_LncRNA	8:37734760-37759101	0.363594	0.252267	-0.111326	1	1
ENST00000330551	ENSG00000183250	LINC01547	Known_LncRNA	21:44932813-44939913	1.17848	1.27544	0.0969608	0.64265	0.991146
ENST00000331096	ENSG00000185847	LINC01405	Known_LncRNA	12:110936584-110958208	0	0	0	1	1
ENST00000331787	ENSG00000176728	TTTY14	Known_LncRNA	Y:18872500-19077416	0	0	0	1	1
ENST00000331856	ENSG00000182109	RP11-69E11.4	Known_LncRNA	1:39491645-39558707	0.283549	0.263252	-0.0202975	1	1
ENST00000331944	ENSG00000222041	LINC00152	Known_LncRNA	2:87439522-87606805	4.74653	4.20197	-0.544566	0.01335	0.24389
ENST00000332012	ENSG00000185168	LINC00482	Known_LncRNA	17:81303770-81309248	0.133914	0.117906	-0.0160086	1	1
ENST00000332440	ENSG00000185186	LINC00313	Known_LncRNA	21:43462093-43479534	0	0	0	1	1
ENST00000332506	ENSG00000198590	C3orf35	Known_LncRNA	3:37386268-37435497	0.0590027	0.437954	0.378951	1	1
ENST00000332558	ENSG00000183470	FLJ40288	Known_LncRNA	7:132648793-132728769	0.0206626	0	-0.0206626	1	1
ENST00000332587	ENSG00000185433	LINC00158	Known_LncRNA	21:25385819-25431701	2.49886e-05	2.31769e-08	-2.49654e-05	1	1
ENST00000332881	ENSG00000183562	CTC-343N3.1	Known_LncRNA	11:2944430-2992377	1.76196	1.51445	-0.247518	0.5368	0.991146
ENST00000332935	ENSG00000183308	AC005037.3	Known_LncRNA	2:200908972-201085750	8.42308e-10	1.24186e-13	-8.42184e-10	1	1
ENST00000332965	ENSG00000182057	OGFRP1	Known_LncRNA	22:42160012-42343616	0.226853	0.47601	0.249157	0.6315	0.991146
ENST00000333139	ENSG00000184224	C11orf72	Known_LncRNA	11:67602879-67606706	0.0192493	0.100579	0.0813293	1	1
ENST00000333319	ENSG00000182648	LINC01006	Known_LncRNA	7:156472195-156893230	1.21787	1.31185	0.0939855	0.7031	0.991146
ENST00000333482	ENSG00000249021	CTC-505O3.3	Known_LncRNA	5:115691461-115692167	0	0	0	1	1
ENST00000333487	ENSG00000184068	RP5-821D11.7	Known_LncRNA	22:41831214-41907308	1.6859	1.69959	0.0136899	0.96245	0.991618
ENST00000333666	ENSG00000182376	RP5-1142A6.8	Known_LncRNA	16:88706462-88785211	0.371812	0.448888	0.0770755	1	1
ENST00000333854	ENSG00000182873	RP11-181G12.2	Known_LncRNA	1:2050469-2220738	0.635471	0.715834	0.0803635	0.752	0.991146
ENST00000334146	ENSG00000186594	MIR22HG	Known_LncRNA	17:1711492-1738599	0.396572	0.047742	-0.34883	1	1
ENST00000334566	ENSG00000187012	LINC00207	Known_LncRNA	22:44569338-44572341	0	0	0	1	1
ENST00000335142	ENSG00000186615	KTN1-AS1	Known_LncRNA	14:55499277-55701526	0.722104	0.390432	-0.331672	0.3966	0.983128
ENST00000335577	ENSG00000228463	AP006222.2	Known_LncRNA	1:257863-297502	0.151914	0	-0.151914	1	1
ENST00000335616	ENSG00000187185	CTD-2600O9.1	Known_LncRNA	16:57758216-57863053	0.110484	0.0532284	-0.0572556	1	1
ENST00000335648	ENSG00000249087	ZNF436-AS1	Known_LncRNA	1:23359447-23371839	2.01474	1.92611	-0.0886368	0.5884	0.991146
ENST00000336905	ENSG00000204588	LINC01123	Known_LncRNA	2:109986938-109996140	0.0250682	0.0760801	0.051012	1	1
ENST00000339021	ENSG00000274751	LA16c-358B7.4	Known_LncRNA	16:1305546-1327018	0.048905	0.100387	0.0514816	1	1
ENST00000339037	ENSG00000163364	LINC01116	Known_LncRNA	2:176629588-176655958	0.476576	0.293189	-0.183387	0.519	0.991146
ENST00000340444	ENSG00000188525	AC010969.1	Known_LncRNA	2:10003157-10006030	0	0.0174805	0.0174805	1	1
ENST00000340510	ENSG00000188185	LINC00265	Known_LncRNA	7:39733631-39793092	0.904244	1.3046	0.400354	5e-05	0.00321716
ENST00000340585	ENSG00000249429	CTD-2050E21.1	Known_LncRNA	5:143489854-143531350	0	0	0	1	1
ENST00000340779	ENSG00000189316	RP11-797H7.5	Known_LncRNA	7:64870171-64930966	0	0	0	1	1
ENST00000341011	ENSG00000188825	LINC00910	Known_LncRNA	17:43369844-43389199	0.0708563	0.139799	0.0689422	1	1
ENST00000341866	ENSG00000189275	LINC01164	Known_LncRNA	10:131772397-131790199	0	0	0	1	1
ENST00000342584	ENSG00000188242	PP7080	Known_LncRNA	5:441497-473098	2.50978	3.09081	0.581031	0.00585	0.138814
ENST00000342757	ENSG00000188660	LINC00319	Known_LncRNA	21:43446600-43453893	0.027097	0.00697808	-0.0201189	1	1
ENST00000342888	ENSG00000182824	AC008132.15	Known_LncRNA	22:18733913-18757906	0	0	0	1	1
ENST00000342892	ENSG00000204380	AC005042.4	Known_LncRNA	2:158456963-158753775	0.366483	0.326732	-0.0397503	1	1
ENST00000342963	ENSG00000241269	AC093620.5	Known_LncRNA	7:5274368-5425414	1.40166	1.61483	0.213167	0.8762	0.991146
ENST00000342990	ENSG00000189229	AC069277.2	Known_LncRNA	3:6490478-7741533	0	0	0	1	1
ENST00000343087	ENSG00000223502	RP11-96B5.3	Known_LncRNA	10:50991357-52314128	0.340241	0.658514	0.318273	0.6064	0.991146
ENST00000343999	ENSG00000188511	C22orf34	Known_LncRNA	22:49414523-49657542	0	0	0	1	1
ENST00000344893	ENSG00000197332	CTC-499B15.5	Known_LncRNA	19:11639775-11695020	0.908524	0.974312	0.0657885	0.6394	0.991146
ENST00000345111	ENSG00000189238	LINC00943	Known_LncRNA	12:126726269-126772411	2.06918e-06	0.0541313	0.0541293	1	1
ENST00000347538	ENSG00000174407	MIR1-1HG	Known_LncRNA	20:62544342-62570764	0	0	0	1	1
ENST00000352271	ENSG00000224220	AC104699.1	Known_LncRNA	2:25377197-25706398	0	0	0	1	1
ENST00000354333	ENSG00000182912	TSPEAR-AS2	Known_LncRNA	21:44497891-44711580	1.08072	1.71431	0.633593	5e-05	0.00321716
ENST00000354376	ENSG00000196366	C9orf163	Known_LncRNA	9:136440095-136486067	0.506211	0.747188	0.240977	0.7631	0.991146
ENST00000354425	ENSG00000203593	RP5-1096D14.6	Known_LncRNA	12:1946053-2697950	0	0	0	1	1
ENST00000354432	ENSG00000196893	AC090286.4	Known_LncRNA	17:18950344-19047637	0	0	0	1	1
ENST00000354527	ENSG00000196566	RP11-57C13.3	Known_LncRNA	10:87607984-87747705	0.0331527	0	-0.0331527	1	1
ENST00000354541	ENSG00000232110	RP11-149I23.3	Known_LncRNA	10:89213568-89414557	0.711065	0.957318	0.246253	0.74315	0.991146
ENST00000354642	ENSG00000197099	RP11-573D15.8	Known_LncRNA	3:186538440-186773476	0	0	0	1	1
ENST00000354746	ENSG00000197815	RP1-253P7.4	Known_LncRNA	17:17843510-17972422	0.428859	0.758919	0.330061	0.0839	0.709879
ENST00000355189	ENSG00000224141	MIR548XHG	Known_LncRNA	21:18561264-18760003	0	0	0	1	1
ENST00000355358	ENSG00000197308	GATA3-AS1	Known_LncRNA	10:8050449-8053484	0.761164	0.546077	-0.215088	0.0809	0.699031
ENST00000355430	ENSG00000196167	COLCA1	Known_LncRNA	11:111290786-111308735	0	0	0	1	1
ENST00000355869	ENSG00000250748	RP11-230G5.2	Known_LncRNA	12:65278642-65642372	1.3036	1.15393	-0.149675	0.5827	0.991146
ENST00000355909	ENSG00000197176	RP11-76E12.1	Known_LncRNA	14:97632646-97686658	0	0	0	1	1
ENST00000356006	ENSG00000198358	RP11-544M22.1	Known_LncRNA	1:160931738-160954799	0.046674	0	-0.046674	1	1
ENST00000356020	ENSG00000198685	LINC01565	Known_LncRNA	3:128571999-128576086	0.0435537	0.0242837	-0.01927	1	1
ENST00000356047	ENSG00000235493	AC092415.1	Known_LncRNA	3:27997209-28028604	0	0	0	1	1
ENST00000356133	ENSG00000198491	RP11-208N14.4	Known_LncRNA	3:187197089-187207629	0	0	0	1	1
ENST00000356215	ENSG00000197301	RP11-366L20.2	Known_LncRNA	12:65758019-65966295	1.08875	1.14048	0.0517272	0.85205	0.991146
ENST00000356499	ENSG00000214559	RP11-323J4.1	Known_LncRNA	4:98251687-98443861	0	0	0	1	1
ENST00000356672	ENSG00000224713	AC025165.8	Known_LncRNA	12:57610179-57633355	0.944882	1.20944	0.264554	0.27585	0.950147
ENST00000356684	ENSG00000198468	FLVCR1-AS1	Known_LncRNA	1:212852107-212858088	0.121962	0.213124	0.0911615	1	1
ENST00000357045	ENSG00000237655	AC073834.3	Known_LncRNA	2:177603088-177618966	0	0.0396144	0.0396144	1	1
ENST00000357401	ENSG00000197934	CYYR1-AS1	Known_LncRNA	21:26378551-26573284	0.00585089	0.0527456	0.0468947	1	1
ENST00000357412	ENSG00000196741	LINC01560	Known_LncRNA	X:47483570-47484823	0.00224348	0.00247137	0.000227893	1	1
ENST00000357591	ENSG00000196810	CTBP1-AS2	Known_LncRNA	4:1210119-1288291	1.27821	1.67932	0.40111	0.5954	0.991146
ENST00000357876	ENSG00000230021	RP5-857K21.4	Known_LncRNA	1:585988-859446	0	0	0	1	1
ENST00000357880	ENSG00000236882	LINC01554	Known_LncRNA	5:95835942-95860133	0	0	0	1	1
ENST00000358073	ENSG00000243155	RP11-46A10.5	Known_LncRNA	1:180913153-181023121	1.06376	1.15544	0.0916854	0.7033	0.991146
ENST00000358234	ENSG00000197813	CTC-301O7.4	Known_LncRNA	19:49331616-49388081	0.351403	0.859171	0.507768	0.63575	0.991146
ENST00000358446	ENSG00000262228	RP11-676J12.4	Known_LncRNA	17:757096-792509	0.136061	0.262526	0.126466	1	1
ENST00000358463	ENSG00000197445	C16orf47	Known_LncRNA	16:73126636-73144447	0	0	0	1	1
ENST00000358748	ENSG00000196979	RP11-88G17.6	Known_LncRNA	9:130140609-130144219	0.487906	0.535656	0.04775	0.52015	0.991146
ENST00000358775	ENSG00000196758	AC079612.1	Known_LncRNA	2:239578300-239586094	0	0	0	1	1
ENST00000359491	ENSG00000214770	RP11-544I20.2	Known_LncRNA	14:63852982-64338599	0.576757	0.397978	-0.178779	0.429	0.991146
ENST00000359760	ENSG00000198221	AFDN-AS1	Known_LncRNA	6:167823875-167826709	0.338606	0.265306	-0.0732995	1	1
ENST00000359823	ENSG00000197644	AC106870.2	Known_LncRNA	2:29192773-29921566	0	0	0	1	1
ENST00000359838	ENSG00000196634	LUADT1	Known_LncRNA	6:146841900-147390476	0	0	0	1	1
ENST00000359941	ENSG00000182165	TP53TG1	Known_LncRNA	7:87325224-87345515	0.0711925	0.0716339	0.000441348	1	1
ENST00000360083	ENSG00000196096	AC079610.2	Known_LncRNA	2:213276551-213284205	0	0	0	1	1
ENST00000360485	ENSG00000251301	RP11-81H14.2	Known_LncRNA	12:68332887-68451663	0	0	0	1	1
ENST00000360528	ENSG00000198671	RP11-168J19.2	Known_LncRNA	12:65017467-65121566	0	0	0	1	1
ENST00000360656	ENSG00000197180	CH17-340M24.3	Known_LncRNA	X:154424379-154428479	1.08638	0.96868	-0.117698	0.61135	0.991146
ENST00000360737	ENSG00000197182	MIRLET7BHG	Known_LncRNA	22:46049477-46113928	2.1121	2.56585	0.453752	5e-05	0.00321716
ENST00000360785	ENSG00000198547	C20orf203	Known_LncRNA	20:32631651-32673941	0	0.106543	0.106543	1	1
ENST00000360899	ENSG00000196273	LINC00523	Known_LncRNA	14:100657249-100679884	0.010112	0	-0.010112	1	1
ENST00000360902	ENSG00000242687	AC004893.11	Known_LncRNA	7:98877932-99144100	1.5711	1.61389	0.0427861	0.9305	0.991146
ENST00000361350	ENSG00000198711	SSBP3-AS1	Known_LncRNA	1:54133073-54413479	0.672756	0.921286	0.24853	0.67255	0.991146
ENST00000362111	ENSG00000226380	MIR29A	Known_LncRNA	7:130853719-130928649	0	0	0	1	1
ENST00000362116	ENSG00000197182	MIRLET7BHG	Known_LncRNA	22:46049477-46113928	0	0	0	1	1
ENST00000362188	ENSG00000249532	MIR302B	Known_LncRNA	4:112513515-112657592	0	0	0	1	1
ENST00000362190	ENSG00000186594	MIR22HG	Known_LncRNA	17:1711492-1738599	0	0	0	1	1
ENST00000362219	ENSG00000166917	MIR202HG	Known_LncRNA	10:133246477-133247891	0	0	0	1	1
ENST00000362227	ENSG00000223749	MIR503HG	Known_LncRNA	X:134543336-134546721	0	0	0	1	1
ENST00000362317	ENSG00000228768	MIR365B	Known_LncRNA	17:31571141-31575659	0	0	0	1	1
ENST00000366097	ENSG00000203266	RP11-560A15.3	Known_LncRNA	20:57114914-57126246	0.0888008	0.0754408	-0.01336	1	1
ENST00000366099	ENSG00000256925	ADGRA1-AS1	Known_LncRNA	10:133070928-133131675	0.130433	0.065639	-0.0647944	1	1
ENST00000366105	ENSG00000234222	RP11-315I20.1	Known_LncRNA	1:145911349-145978848	0.554132	0.242396	-0.311736	0.57515	0.991146
ENST00000366109	ENSG00000203279	RP11-498P14.5	Known_LncRNA	9:97156569-97378524	3.25057	3.52332	0.272751	0.2341	0.949714
ENST00000366110	ENSG00000203280	CTA-221G9.12	Known_LncRNA	22:24952729-25197448	0.615673	0.717946	0.102273	0.90795	0.991146
ENST00000366134	ENSG00000233785	RP13-314C10.5	Known_LncRNA	X:23772991-23782956	0	0.0894586	0.0894586	1	1
ENST00000366136	ENSG00000203307	RP11-375H19.2	Known_LncRNA	1:166057425-166166969	0.174346	0.252258	0.0779117	1	1
ENST00000366140	ENSG00000225964	NRIR	Known_LncRNA	2:6828513-6840464	0.0302428	0	-0.0302428	1	1
ENST00000366152	ENSG00000203325	RP11-277A4.4	Known_LncRNA	1:32013828-32102866	0.606897	0.52023	-0.0866678	0.8891	0.991146
ENST00000366153	ENSG00000203327	AC012358.7	Known_LncRNA	2:55174790-55235853	0.300207	0.425053	0.124846	0.78875	0.991146
ENST00000366160	ENSG00000203334	RP11-25I9.3	Known_LncRNA	11:108943521-108959797	0.254468	0.330941	0.0764729	1	1
ENST00000366167	ENSG00000228010	AC073343.13	Known_LncRNA	7:6663973-6708901	0.187308	0	-0.187308	1	1
ENST00000366181	ENSG00000203356	LINC01562	Known_LncRNA	1:51195094-51235096	0	0.0212677	0.0212677	1	1
ENST00000366185	ENSG00000232593	KANTR	Known_LncRNA	X:53093709-53167014	1.06348	1.31984	0.256352	0.3274	0.961944
ENST00000366187	ENSG00000231312	AC007246.3	Known_LncRNA	2:39249265-39717963	0.222311	0.513039	0.290728	0.59615	0.991146
ENST00000366188	ENSG00000203364	RP11-370F5.4	Known_LncRNA	9:93147039-93148556	0.0634182	0	-0.0634182	1	1
ENST00000366189	ENSG00000249684	RP11-423H2.3	Known_LncRNA	5:177809406-177983054	0.0441356	0.0578554	0.0137199	1	1
ENST00000366209	ENSG00000203386	LINC01317	Known_LncRNA	2:33706885-34297753	0	0	0	1	1
ENST00000366218	ENSG00000203395	AC015969.3	Known_LncRNA	2:68361213-68397453	0	0	0	1	1
ENST00000366221	ENSG00000215014	RP5-832C2.5	Known_LncRNA	1:1574974-1577075	1.07182	1.25136	0.17954	0.116	0.811252
ENST00000366224	ENSG00000203402	RP11-571E6.3	Known_LncRNA	X:47297851-47298721	0	0	0	1	1
ENST00000366253	ENSG00000203434	RP11-163F15.1	Known_LncRNA	10:108547974-108561815	0	0	0	1	1
ENST00000366259	ENSG00000203441	LINC00449	Known_LncRNA	13:99486961-99501315	0.0413782	0.022609	-0.0187692	1	1
ENST00000366278	ENSG00000229498	AC105053.3	Known_LncRNA	2:85815129-85825391	0.104368	0.119493	0.0151244	1	1
ENST00000366287	ENSG00000240401	AC012358.8	Known_LncRNA	2:55282318-55419921	0.334175	0.389992	0.0558167	1	1
ENST00000366308	ENSG00000242042	RP11-690C23.2	Known_LncRNA	1:246509037-246524287	0.0242757	0	-0.0242757	1	1
ENST00000366312	ENSG00000229401	MIR5689HG	Known_LncRNA	6:10429254-10456781	0	0	0	1	1
ENST00000366314	ENSG00000179219	LINC00311	Known_LncRNA	16:85282957-85285963	0.400366	0.295345	-0.105021	1	1
ENST00000366321	ENSG00000203506	RBMS3-AS2	Known_LncRNA	3:29264193-30010391	0.173459	0.546896	0.373437	0.51635	0.991146
ENST00000366376	ENSG00000203565	RP13-259N13.2	Known_LncRNA	10:33684754-33687064	0	0	0	1	1
ENST00000366397	ENSG00000203588	IGBP1-AS1	Known_LncRNA	X:70133448-70166324	0	0	0	1	1
ENST00000366408	ENSG00000203601	LINC00970	Known_LncRNA	1:168903904-169087005	0.0881259	0.106821	0.0186946	1	1
ENST00000366413	ENSG00000273428	RP4-539M6.22	Known_LncRNA	22:30435543-30436247	0.114282	0.150034	0.0357521	1	1
ENST00000366424	ENSG00000203635	AC144450.2	Known_LncRNA	2:1620509-1625419	0.115317	0.0212675	-0.0940492	1	1
ENST00000366446	ENSG00000223482	NUTM2A-AS1	Known_LncRNA	10:87203874-87342612	0.475273	0.399081	-0.0761923	0.6649	0.991146
ENST00000366457	ENSG00000225885	AC023590.1	Known_LncRNA	8:118189454-118858218	0.129963	0.141772	0.011809	1	1
ENST00000366713	ENSG00000203684	IBA57-AS1	Known_LncRNA	1:228164085-228165512	0.362352	0.161071	-0.201281	1	1
ENST00000366822	ENSG00000146521	LINC01558	Known_LncRNA	6:167784536-167798248	0	0	0	1	1
ENST00000367072	ENSG00000203711	C6orf99	Known_LncRNA	6:158869938-158910353	0	0	0	1	1
ENST00000367073	ENSG00000203711	C6orf99	Known_LncRNA	6:158869938-158910353	0	0	0	1	1
ENST00000367119	ENSG00000162888	C1orf147	Known_LncRNA	1:206470475-206497728	1.03392	1.43429	0.400372	0.05105	0.565141
ENST00000367207	ENSG00000176754	LINC00303	Known_LncRNA	1:204032446-204041265	0	0	0	1	1
ENST00000367276	ENSG00000225511	LINC00475	Known_LncRNA	9:92141297-92160114	0	0	0	1	1
ENST00000367355	ENSG00000203721	LINC00862	Known_LncRNA	1:200342543-200374354	0.0346478	0.0371071	0.00245939	1	1
ENST00000367356	ENSG00000203721	LINC00862	Known_LncRNA	1:200342543-200374354	0.0575583	0	-0.0575583	1	1
ENST00000367477	ENSG00000233452	STXBP5-AS1	Known_LncRNA	6:146841900-147390476	0.0230294	0.0357386	0.0127092	1	1
ENST00000367563	ENSG00000203729	LINC00272	Known_LncRNA	1:182407620-182560599	0.0508732	0	-0.0508732	1	1
ENST00000367638	ENSG00000213057	C1orf220	Known_LncRNA	1:178513076-178548889	0.118133	0.277818	0.159685	1	1
ENST00000367716	ENSG00000203739	RP11-296O14.3	Known_LncRNA	1:173417792-173461362	1.17689	1.11205	-0.0648424	0.78165	0.991146
ENST00000368974	ENSG00000203801	LINC00222	Known_LncRNA	6:108751653-108769942	0	0	0	1	1
ENST00000369027	ENSG00000231149	RP11-10J18.3	Known_LncRNA	9:124514937-124516056	0	0	0	1	1
ENST00000369071	ENSG00000177234	LINC01561	Known_LncRNA	10:120597948-120600124	0	0.00147081	0.00147081	1	1
ENST00000369120	ENSG00000203808	BVES-AS1	Known_LncRNA	6:105096821-105179995	0.364125	0	-0.364125	1	1
ENST00000369122	ENSG00000203808	BVES-AS1	Known_LncRNA	6:105096821-105179995	0.913695	0.748582	-0.165113	0.5887	0.991146
ENST00000369123	ENSG00000203809	LIN28B-AS1	Known_LncRNA	6:104936293-104940527	0	0	0	1	1
ENST00000369391	ENSG00000233547	RP11-57H14.2	Known_LncRNA	10:112950249-113167678	1.07018	1.2655	0.195325	0.8149	0.991146
ENST00000369843	ENSG00000228703	RP5-1160K1.6	Known_LncRNA	1:109548610-109632051	0.458225	0.789034	0.330809	0.61625	0.991146
ENST00000369884	ENSG00000203886	CYP17A1-AS1	Known_LncRNA	10:102830530-102837533	0	0	0	1	1
ENST00000369989	ENSG00000203897	SPATA42	Known_LncRNA	1:108815897-108963484	0	0	0	1	1
ENST00000370257	ENSG00000203900	RP11-261N11.8	Known_LncRNA	20:63343222-63378401	0	0	0	1	1
ENST00000370341	ENSG00000125514	LINC00029	Known_LncRNA	20:63009382-63085071	5.82027e-07	0	-5.82027e-07	1	1
ENST00000370380	ENSG00000233538	AC017104.2	Known_LncRNA	2:231452194-231453153	0.688632	0.495343	-0.193289	0.47235	0.991146
ENST00000370438	ENSG00000238039	AF011889.2	Known_LncRNA	X:149476989-149550510	0.459225	0.582934	0.123709	0.83745	0.991146
ENST00000370520	ENSG00000167046	RP11-93B14.6	Known_LncRNA	20:62640718-62685785	1.50912	1.72521	0.216097	0.37675	0.976425
ENST00000370523	ENSG00000174407	MIR1-1HG	Known_LncRNA	20:62544342-62570764	0	0	0	1	1
ENST00000370535	ENSG00000203930	LINC00632	Known_LncRNA	X:140709766-140772679	0	0	0	1	1
ENST00000370624	ENSG00000180869	LINC01555	Known_LncRNA	1:84628229-84635020	0	0	0	1	1
ENST00000371162	ENSG00000172965	MIR4435-2HG	Known_LncRNA	2:111195962-111637967	1.47098	1.58782	0.116846	0.63185	0.991146
ENST00000371169	ENSG00000203971	RP13-379L11.2	Known_LncRNA	20:57957125-57959660	0.0336941	0.0232002	-0.0104939	1	1
ENST00000371390	ENSG00000203987	RP11-188C12.3	Known_LncRNA	9:137618962-138124624	0.0740897	0.154669	0.0805798	1	1
ENST00000371417	ENSG00000203993	ARRDC1-AS1	Known_LncRNA	9:137605653-137618906	3.37388	3.21091	-0.162971	0.4504	0.991146
ENST00000371629	ENSG00000198454	PRR31	Known_LncRNA	9:136969242-136971990	0.1564	0.102806	-0.0535941	1	1
ENST00000371639	ENSG00000203999	LINC01270	Known_LncRNA	20:50292719-50321342	1.0073	1.50233	0.495023	0.0001	0.00588931
ENST00000371743	ENSG00000177410	ZFAS1	Known_LncRNA	20:49219294-49295738	1.42453	2.07749	0.652961	0.54285	0.991146
ENST00000371813	ENSG00000204011	COL5A1-AS1	Known_LncRNA	9:134641773-134844843	0	0	0	1	1
ENST00000372173	ENSG00000226711	FAM66C	Known_LncRNA	12:8123631-8221115	0	0	0	1	1
ENST00000372387	ENSG00000204049	RP11-126H7.4	Known_LncRNA	10:77782865-77926526	0.49044	0.646318	0.155878	0.6017	0.991146
ENST00000372490	ENSG00000204055	RP11-247A12.2	Known_LncRNA	9:129175551-129210548	0.0978567	0.154062	0.0562048	1	1
ENST00000372910	ENSG00000168746	LINC01620	Known_LncRNA	20:44451983-44465344	0	0.0575172	0.0575172	1	1
ENST00000373137	ENSG00000116883	RP11-268J15.5	Known_LncRNA	1:36306386-36329221	1.17825	1.33635	0.158095	0.44615	0.991146
ENST00000373170	ENSG00000204091	TDRG1	Known_LncRNA	6:40334953-40379887	0	0	0	1	1
ENST00000373171	ENSG00000204092	LINC00951	Known_LncRNA	6:40334953-40379887	0	0	0	1	1
ENST00000373226	ENSG00000232335	RP11-435D7.3	Known_LncRNA	1:35720217-35769967	0.0533173	0.162648	0.109331	1	1
ENST00000373384	ENSG00000255289	RP11-91I20.1	Known_LncRNA	8:60660819-60664530	0	0	0	1	1
ENST00000373508	ENSG00000204117	RP4-640H8.2	Known_LncRNA	20:37676909-37683234	0	0	0	1	1
ENST00000373604	ENSG00000224066	RP4-622L5.7	Known_LncRNA	1:32200385-32208687	8.73368e-05	0.259039	0.258951	1	1
ENST00000374014	ENSG00000204148	LINC00474	Known_LncRNA	9:115888168-115925207	0	0	0	1	1
ENST00000374432	ENSG00000204187	LINC00619	Known_LncRNA	10:43845305-43850622	0	0	0	1	1
ENST00000374801	ENSG00000204250	LINC00587	Known_LncRNA	9:102519635-102657514	0	0	0	1	1
ENST00000374945	ENSG00000204277	RP11-219G17.4	Known_LncRNA	17:78261348-78278492	0.0531996	0.112852	0.0596525	1	1
ENST00000374983	ENSG00000204283	FLJ45079	Known_LncRNA	17:77879026-77884087	0.0254012	0.0145625	-0.0108386	1	1
ENST00000375520	ENSG00000204365	C10orf126	Known_LncRNA	10:28846407-28881898	0	0	0	1	1
ENST00000375625	ENSG00000179028	RP11-363G10.2	Known_LncRNA	X:52199839-52203235	0	0	0	1	1
ENST00000375644	ENSG00000182776	RP11-114H20.1	Known_LncRNA	X:52050859-52055684	0	0	0	1	1
ENST00000375670	ENSG00000204393	RP11-410N8.4	Known_LncRNA	20:32443058-32608893	0	0	0	1	1
ENST00000375671	ENSG00000204393	RP11-410N8.4	Known_LncRNA	20:32443058-32608893	0	0	0	1	1
ENST00000375713	ENSG00000204398	RP11-65D24.2	Known_LncRNA	13:111588200-111672608	0	0	0	1	1
ENST00000375987	ENSG00000204460	AC079586.1	Known_LncRNA	2:129242172-129273848	0	0	0	1	1
ENST00000376445	ENSG00000226465	RP13-401N8.1	Known_LncRNA	20:25751217-25752761	0.22864	0	-0.22864	1	1
ENST00000376482	ENSG00000235077	AC073842.19	Known_LncRNA	7:100130963-100140682	0.119223	0	-0.119223	1	1
ENST00000376593	ENSG00000204581	AC096670.3	Known_LncRNA	2:110732572-111118222	0.0132407	0.0844237	0.0711829	1	1
ENST00000376609	ENSG00000204584	RP11-304F15.3	Known_LncRNA	17:49838308-49848837	0.146951	0.456354	0.309402	1	1
ENST00000376617	ENSG00000256943	RP13-895J2.2	Known_LncRNA	12:132196371-132329349	0.494766	0.632067	0.137301	0.4834	0.991146
ENST00000376620	ENSG00000177553	RP11-56N19.5	Known_LncRNA	1:11761786-11848345	0.0171865	0	-0.0171865	1	1
ENST00000376678	ENSG00000204603	LINC01257	Known_LncRNA	12:131165010-131212931	0	0	0	1	1
ENST00000376775	ENSG00000204620	RP11-1148L6.9	Known_LncRNA	X:48568013-48579066	2.22702	2.90437	0.677355	0.4951	0.991146
ENST00000376800	ENSG00000204625	HCG9	Known_LncRNA	6:29975111-29978410	0.360163	0.364765	0.00460214	1	1
ENST00000377121	ENSG00000204684	RP5-1004I9.1	Known_LncRNA	20:22371215-22471557	0	0	0	1	1
ENST00000377178	ENSG00000204706	MAMDC2-AS1	Known_LncRNA	9:70033920-70258866	0.152478	0.179019	0.0265411	1	1
ENST00000377186	ENSG00000204709	LINC01556	Known_LncRNA	6:28943876-28944537	0.439219	0.267181	-0.172038	1	1
ENST00000377300	ENSG00000204754	CTC-281M20.1	Known_LncRNA	5:174919081-174995513	0	0	0	1	1
ENST00000377320	ENSG00000179840	PIK3CD-AS1	Known_LncRNA	1:9651731-9824526	0.0176527	0.127974	0.110321	1	1
ENST00000377469	ENSG00000204792	LINC01291	Known_LncRNA	2:74918147-74938418	0	0	0	1	1
ENST00000377518	ENSG00000204802	RP11-111F5.4	Known_LncRNA	9:62374127-62435199	0.0854879	0.0883516	0.00286372	1	1
ENST00000377542	ENSG00000154537	FAM27C	Known_LncRNA	9:61854161-61855331	0.531667	0.423776	-0.10789	0.49805	0.991146
ENST00000377547	ENSG00000235659	RP11-374M1.5	Known_LncRNA	9:61865754-61866965	0	0	0	1	1
ENST00000377548	ENSG00000204814	RP11-160N1.10	Known_LncRNA	9:61659732-61662690	0	0	0	1	1
ENST00000377597	ENSG00000204832	ST8SIA6-AS1	Known_LncRNA	10:17318382-17454330	0	0	0	1	1
ENST00000377652	ENSG00000204850	CTB-158D10.3	Known_LncRNA	19:46480795-46610793	0.00033602	0.0346631	0.0343271	1	1
ENST00000377680	ENSG00000204860	FAM201A	Known_LncRNA	9:38571357-38624990	0.0498919	0.0423393	-0.00755258	1	1
ENST00000377722	ENSG00000204876	AC021218.2	Known_LncRNA	7:155962631-155966343	0.00801907	0.0165725	0.00855346	1	1
ENST00000377879	ENSG00000204904	LINC01545	Known_LncRNA	X:46887416-46899703	0	6.29809e-06	6.29809e-06	1	1
ENST00000378140	ENSG00000204971	RP11-807H22.7	Known_LncRNA	11:72163321-72209241	0	0	0	1	1
ENST00000378252	ENSG00000125899	C20orf187	Known_LncRNA	20:11027759-11029366	0	0	0	1	1
ENST00000378340	ENSG00000205015	RP11-46C24.3	Known_LncRNA	16:89166382-89169147	0.0127674	0.0170969	0.0043295	1	1
ENST00000378347	ENSG00000205018	RP11-830F9.6	Known_LncRNA	16:88874857-88977204	0.210043	0.151457	-0.0585865	1	1
ENST00000378417	ENSG00000205037	RP11-863P13.4	Known_LncRNA	16:87949243-88118422	0.0648535	0.170064	0.105211	1	1
ENST00000378779	ENSG00000205106	DKFZp779M0652	Known_LncRNA	11:45771431-45772358	0	0.147112	0.147112	1	1
ENST00000379053	ENSG00000205181	LINC00654	Known_LncRNA	20:5496066-5504613	0.0129913	0	-0.0129913	1	1
ENST00000379256	ENSG00000181800	CELF2-AS1	Known_LncRNA	10:11005320-11336675	1.45865	1.29233	-0.166314	0.5881	0.991146
ENST00000379317	ENSG00000205231	TTLL10-AS1	Known_LncRNA	1:1173055-1197935	0	0	0	1	1
ENST00000379526	ENSG00000205300	RP11-352D3.2	Known_LncRNA	20:4070151-4075165	0	0	0	1	1
ENST00000379640	ENSG00000205325	AC005863.1	Known_LncRNA	17:14767582-14780203	0	0	0	1	1
ENST00000379677	ENSG00000205334	LINC01460	Known_LncRNA	2:27705785-27715732	0.225019	0.245698	0.0206793	1	1
ENST00000379848	ENSG00000120664	SPG20-AS1	Known_LncRNA	13:36301637-36370180	0.263234	0.0667862	-0.196447	1	1
ENST00000379928	ENSG00000238221	RP11-69L16.4	Known_LncRNA	6:7268305-7418037	0	0	0	1	1
ENST00000379963	ENSG00000205414	RP11-401P9.6	Known_LncRNA	16:50548329-50640739	0.154575	0.118435	-0.03614	1	1
ENST00000380008	ENSG00000205424	AL592528.1	Known_LncRNA	21:45643693-45942454	0.0447914	0.102908	0.0581163	1	1
ENST00000380106	ENSG00000205444	RP4-529N6.1	Known_LncRNA	6:4610655-4611304	0	0	0	1	1
ENST00000380145	ENSG00000205452	RP11-812E19.3	Known_LncRNA	16:33972911-33987630	4.30455e-07	7.80036e-07	3.4958e-07	1	1
ENST00000380601	ENSG00000205537	RP11-89H19.1	Known_LncRNA	12:47841536-47943048	0.393617	0.405549	0.0119325	1	1
ENST00000380604	ENSG00000184809	B3GALT5-AS1	Known_LncRNA	21:39556441-39726085	0.0625952	0.504963	0.442368	0.434	0.991146
ENST00000380612	ENSG00000184809	B3GALT5-AS1	Known_LncRNA	21:39556441-39726085	0.123823	0.0658329	-0.0579898	1	1
ENST00000380711	ENSG00000205559	CHKB-AS1	Known_LncRNA	22:50568860-50613981	0.515473	0.451668	-0.0638049	0.9619	0.991618
ENST00000380722	ENSG00000205562	RP11-497E19.1	Known_LncRNA	14:85524431-85529988	1.33738	1.94463	0.607252	5e-05	0.00321716
ENST00000380888	ENSG00000205611	LINC01597	Known_LncRNA	20:30278905-30288479	0.0251079	0.027221	0.00211309	1	1
ENST00000380931	ENSG00000205622	AF064858.6	Known_LncRNA	21:38863675-38956467	0	0.0045505	0.0045505	1	1
ENST00000380970	ENSG00000205628	LINC01446	Known_LncRNA	7:53655508-53811931	0	0	0	1	1
ENST00000380981	ENSG00000205632	LINC01310	Known_LncRNA	22:48866769-48898386	0	0	0	1	1
ENST00000380990	ENSG00000205634	LINC00898	Known_LncRNA	22:47621042-47631569	0.0586896	0.119108	0.0604187	1	1
ENST00000381010	ENSG00000205636	LINC00583	Known_LncRNA	9:13927970-13945610	0	0	0	1	1
ENST00000381051	ENSG00000197182	MIRLET7BHG	Known_LncRNA	22:46049477-46113928	2.5792	2.82461	0.245416	0.30685	0.956931
ENST00000381078	ENSG00000205653	RP3-416J7.5	Known_LncRNA	6:181465-206392	0	0	0	1	1
ENST00000381105	ENSG00000205662	RP11-706O15.7	Known_LncRNA	X:3929868-3937855	0.0195362	0	-0.0195362	1	1
ENST00000381106	ENSG00000205663	RP11-706O15.5	Known_LncRNA	X:3891437-3920746	0.0206958	0.0685238	0.047828	1	1
ENST00000381108	ENSG00000234449	RP11-706O15.3	Known_LncRNA	X:3853009-3882317	0.539444	0.510848	-0.0285958	0.87345	0.991146
ENST00000381181	ENSG00000237945	LINC00649	Known_LncRNA	21:33503930-33977691	0.0781464	0.218022	0.139875	1	1
ENST00000381217	ENSG00000205682	RP11-798L4.1	Known_LncRNA	4:61201257-62165554	0	0	0	1	1
ENST00000381301	ENSG00000205696	ADARB2-AS1	Known_LncRNA	10:1177317-1737476	0	0	0	1	1
ENST00000381361	ENSG00000099869	IGF2-AS	Known_LncRNA	11:2129111-2161341	1.47062	1.57977	0.109143	0.8554	0.991146
ENST00000381363	ENSG00000099869	IGF2-AS	Known_LncRNA	11:2129111-2161341	1.44226	0.931014	-0.511251	0.6764	0.991146
ENST00000381493	ENSG00000205745	AC083864.4	Known_LncRNA	7:36079083-36085736	0	0	0	1	1
ENST00000381786	ENSG00000163009	C2orf48	Known_LncRNA	2:10141381-10211725	0.539738	0.533222	-0.00651679	0.8951	0.991146
ENST00000381790	ENSG00000248932	RP11-319G6.1	Known_LncRNA	3:139389814-139678017	0.247892	0.257668	0.00977559	1	1
ENST00000381796	ENSG00000205790	DPP9-AS1	Known_LncRNA	19:4675223-4724673	0.700805	0.925674	0.224869	0.3977	0.983128
ENST00000381800	ENSG00000205791	LOH12CR2	Known_LncRNA	12:12355405-12357067	0.171947	0.0998959	-0.0720506	1	1
ENST00000382007	ENSG00000205830	AC024132.1	Known_LncRNA	4:27207504-27282225	0	0	0	1	1
ENST00000382045	ENSG00000205837	LINC00487	Known_LncRNA	2:6728176-6770311	0	0	0	1	1
ENST00000382133	ENSG00000205861	C1QTNF9B-AS1	Known_LncRNA	13:23730188-23902655	1.15871	0.500953	-0.657759	0.05985	0.61195
ENST00000382166	ENSG00000205865	FAM99B	Known_LncRNA	11:1683268-1685629	0	0	0	1	1
ENST00000382167	ENSG00000205866	FAM99A	Known_LncRNA	11:1665596-1667856	0	0	0	1	1
ENST00000382215	ENSG00000205885	C1RL-AS1	Known_LncRNA	12:7080208-7122501	0.209856	0.347214	0.137358	1	1
ENST00000382225	ENSG00000205890	RP11-473M20.5	Known_LncRNA	16:3022619-3046032	0.00508097	0.0493992	0.0443183	1	1
ENST00000382265	ENSG00000237975	FLG-AS1	Known_LncRNA	1:152122533-152445456	0	0	0	1	1
ENST00000382313	ENSG00000205913	SRRM2-AS1	Known_LncRNA	16:2737075-2777297	0.0893292	0.229109	0.13978	1	1
ENST00000382375	ENSG00000205930	C21orf62-AS1	Known_LncRNA	21:32772099-32893735	0.0111398	0.0757024	0.0645626	1	1
ENST00000382377	ENSG00000205930	C21orf62-AS1	Known_LncRNA	21:32772099-32893735	8.51483e-09	2.38975e-06	2.38124e-06	1	1
ENST00000382378	ENSG00000205930	C21orf62-AS1	Known_LncRNA	21:32772099-32893735	0.0228061	0.319724	0.296918	1	1
ENST00000382488	ENSG00000205959	RP11-689P11.2	Known_LncRNA	4:8366281-8512610	0.021646	0.0968851	0.0752391	1	1
ENST00000382528	ENSG00000205971	AC074389.6	Known_LncRNA	7:1688118-1747954	0.27332	0.296581	0.0232611	1	1
ENST00000382641	ENSG00000206028	CTA-373H7.7	Known_LncRNA	22:26646427-26780207	0	0	0	1	1
ENST00000382897	ENSG00000206129	CTD-2008L17.2	Known_LncRNA	18:55881687-56191262	0	0	0	1	1
ENST00000383019	ENSG00000206187	RP11-1084I9.1	Known_LncRNA	15:25902359-26053120	0.00818992	0	-0.00818992	1	1
ENST00000383461	ENSG00000206417	H1FX-AS1	Known_LncRNA	3:129314770-129326225	0.14548	0.152546	0.00706629	1	1
ENST00000383686	ENSG00000206532	RP11-553A10.1	Known_LncRNA	3:110888383-110893476	0.227635	0.149786	-0.0778487	1	1
ENST00000383808	ENSG00000206567	AC022007.5	Known_LncRNA	3:9958716-10011209	0.514976	0.31649	-0.198486	0.4548	0.991146
ENST00000384835	ENSG00000265206	MIR142	Known_LncRNA	17:58301227-58417595	0	0	0	1	1
ENST00000384838	ENSG00000245526	LINC00461	Known_LncRNA	5:88507545-89466398	0	0	0	1	1
ENST00000384864	ENSG00000229719	MIR194-2HG	Known_LncRNA	11:64889559-64893449	0	0	0	1	1
ENST00000384886	ENSG00000264066	MIR144	Known_LncRNA	17:28861071-28861966	0	0	0	1	1
ENST00000384915	ENSG00000229719	MIR194-2HG	Known_LncRNA	11:64889559-64893449	0	0	0	1	1
ENST00000384961	ENSG00000265142	MIR133A1HG	Known_LncRNA	18:21704956-21870957	0	0	0	1	1
ENST00000384990	ENSG00000269842	MIR519A2	Known_LncRNA	19:53761960-53764199	0	0	0	1	1
ENST00000384994	ENSG00000245532	NEAT1	Known_LncRNA	11:65422773-65445540	0	0	0	1	1
ENST00000385015	ENSG00000226380	MIR29A	Known_LncRNA	7:130853719-130928649	0	0	0	1	1
ENST00000385044	ENSG00000267391	MIR122	Known_LncRNA	18:58446274-58453766	0	0	0	1	1
ENST00000385052	ENSG00000265142	MIR133A1HG	Known_LncRNA	18:21704956-21870957	0	0	0	1	1
ENST00000385055	ENSG00000203709	C1orf132	Known_LncRNA	1:207801517-207869150	0	0	0	1	1
ENST00000385056	ENSG00000267532	MIR497HG	Known_LncRNA	17:6853860-7019659	0	0	0	1	1
ENST00000385059	ENSG00000264066	MIR144	Known_LncRNA	17:28861071-28861966	0	0	0	1	1
ENST00000385060	ENSG00000234883	MIR155HG	Known_LncRNA	21:25561908-25575168	0	0	0	1	1
ENST00000385084	ENSG00000255571	MIR9-3HG	Known_LncRNA	15:89361578-89398487	0	0	0	1	1
ENST00000385130	ENSG00000228526	MIR34A	Known_LncRNA	1:9148010-9196983	0	0	0	1	1
ENST00000385140	ENSG00000197182	MIRLET7BHG	Known_LncRNA	22:46049477-46113928	0	0	0	1	1
ENST00000385194	ENSG00000267532	MIR497HG	Known_LncRNA	17:6853860-7019659	0	0	0	1	1
ENST00000385201	ENSG00000253522	MIR3142HG	Known_LncRNA	5:160468267-160487426	0	0	0	1	1
ENST00000385204	ENSG00000274536	MIR223	Known_LncRNA	X:66015460-66020422	0	0	0	1	1
ENST00000385214	ENSG00000230630	DNM3OS	Known_LncRNA	1:171841497-172468831	0	0	0	1	1
ENST00000385215	ENSG00000268649	MIR296	Known_LncRNA	20:58817131-58817725	0	0	0	1	1
ENST00000385220	ENSG00000207955	MIR219A2	Known_LncRNA	9:128371318-128393510	0	0	0	1	1
ENST00000385223	ENSG00000225206	MIR137HG	Known_LncRNA	1:97986739-98049863	0	0	0	1	1
ENST00000385231	ENSG00000203709	C1orf132	Known_LncRNA	1:207801517-207869150	0	0	0	1	1
ENST00000385275	ENSG00000253230	LINC00599	Known_LncRNA	8:9900063-9905366	0	0	0	1	1
ENST00000385300	ENSG00000249669	CARMN	Known_LncRNA	5:149428917-149429023	0	0	0	1	1
ENST00000386972	ENSG00000267519	MIR24-2	Known_LncRNA	19:13834515-13836359	0	0	0	1	1
ENST00000388909	ENSG00000237718	AC009095.4	Known_LncRNA	16:67549213-67639183	0.680902	0.726143	0.0452405	0.9303	0.991146
ENST00000389640	ENSG00000237233	TMEM26-AS1	Known_LncRNA	10:61406642-61481956	0	0	0	1	1
ENST00000389897	ENSG00000203288	RP11-98D18.9	Known_LncRNA	1:151755540-151794402	0.231896	0.230636	-0.00126028	1	1
ENST00000390540	ENSG00000254140	RP11-731F5.1	Known_LncRNA	14:105597690-105605357	0	0	0	1	1
ENST00000391359	ENSG00000212663	RP1-122K4.3	Known_LncRNA	X:13980065-13988820	0	0	0	1	1
ENST00000391437	ENSG00000212743	RP11-563J2.3	Known_LncRNA	10:6350315-6352762	0.00833277	0	-0.00833277	1	1
ENST00000391625	ENSG00000212939	RP1-29C18.10	Known_LncRNA	22:49414523-49657542	0	0	0	1	1
ENST00000391707	ENSG00000226179	LINC00685	Known_LncRNA	X:320989-321851	0	0.193756	0.193756	1	1
ENST00000392097	ENSG00000213062	RP1-206D15.6	Known_LncRNA	1:169486075-169486986	0.906246	1.29781	0.39156	0.0253	0.372422
ENST00000392227	ENSG00000227392	HPN-AS1	Known_LncRNA	19:35040505-35107318	0	0	0	1	1
ENST00000392385	ENSG00000213121	RP11-306O13.1	Known_LncRNA	6:153231319-153347488	0	0	0	1	1
ENST00000392471	ENSG00000225807	RP11-44M6.1	Known_LncRNA	7:100509716-100519926	0	0	0	1	1
ENST00000392620	ENSG00000182352	C17orf77	Known_LncRNA	17:74579364-74594209	0	0	0	1	1
ENST00000392630	ENSG00000180066	C10orf91	Known_LncRNA	10:132444326-132449408	2.57147	2.66331	0.0918381	0.4974	0.991146
ENST00000392688	ENSG00000237975	FLG-AS1	Known_LncRNA	1:152122533-152445456	0	0	0	1	1
ENST00000392929	ENSG00000224043	CCNT2-AS1	Known_LncRNA	2:134735463-134959342	0.000632794	0.325012	0.32438	1	1
ENST00000393264	ENSG00000213279	RP1-29C18.9	Known_LncRNA	22:49414523-49657542	0.0066561	0.0311671	0.024511	1	1
ENST00000393507	ENSG00000233175	CTD-2020K17.3	Known_LncRNA	17:45190930-45317040	0	0.174333	0.174333	1	1
ENST00000394240	ENSG00000256904	A2ML1-AS2	Known_LncRNA	12:8681599-8949955	0	0	0	1	1
ENST00000394742	ENSG00000247498	RP11-392P7.6	Known_LncRNA	12:12927725-13000273	0	0	0	1	1
ENST00000394793	ENSG00000239920	AC015691.13	Known_LncRNA	11:5248082-5645789	0	0	0	1	1
ENST00000394864	ENSG00000227540	DNAJC9-AS1	Known_LncRNA	10:73110374-73358859	0.43151	0.402038	-0.0294721	1	1
ENST00000395731	ENSG00000220575	HTR5A-AS1	Known_LncRNA	7:155067066-155085749	0	0	0	1	1
ENST00000395900	ENSG00000183242	WT1-AS	Known_LncRNA	11:32387774-32458769	0	0	0	1	1
ENST00000396588	ENSG00000236432	AC097662.2	Known_LncRNA	2:227164564-227357836	0.0361006	0.0284555	-0.00764506	1	1
ENST00000396799	ENSG00000219410	RP4-761J14.8	Known_LncRNA	12:6663259-6689572	1.0515	6.57472e-10	-1.0515	0.25155	0.949714
ENST00000396885	ENSG00000229372	SZT2-AS1	Known_LncRNA	1:43389881-43456995	0	0.079161	0.079161	1	1
ENST00000397264	ENSG00000232807	RP11-536K7.3	Known_LncRNA	10:5890202-5978187	0.350124	0.347838	-0.00228643	1	1
ENST00000397346	ENSG00000214043	RP5-944M2.3	Known_LncRNA	12:126442480-126472790	0	0	0	1	1
ENST00000397551	ENSG00000214106	PAXIP1-AS2	Known_LncRNA	7:154928497-155003084	0.72748	0.448102	-0.279378	0.2673	0.949714
ENST00000397644	ENSG00000214145	LINC00887	Known_LncRNA	3:194296464-194312803	0	0	0	1	1
ENST00000397645	ENSG00000214146	RP11-699L21.1	Known_LncRNA	3:193957371-194080443	0	0	0	1	1
ENST00000397787	ENSG00000183535	COL18A1-AS1	Known_LncRNA	21:45405136-45544411	0.197824	0.244385	0.0465603	1	1
ENST00000397841	ENSG00000183250	LINC01547	Known_LncRNA	21:44932813-44939913	1.56256	1.80523	0.242666	0.0987	0.760605
ENST00000397864	ENSG00000226798	RP11-289F5.1	Known_LncRNA	9:80869757-80871295	0.0996856	0.0677658	-0.0319199	1	1
ENST00000398043	ENSG00000214293	APTR	Known_LncRNA	7:77652996-77696265	2.25758	2.38686	0.12928	0.5392	0.991146
ENST00000398177	ENSG00000214353	VAC14-AS1	Known_LncRNA	16:70687438-70801161	0.151132	0.115982	-0.0351497	1	1
ENST00000398216	ENSG00000241180	RP11-54O7.2	Known_LncRNA	1:904833-915976	7.89602e-07	0.18508	0.185079	1	1
ENST00000398275	ENSG00000214401	KANSL1-AS1	Known_LncRNA	17:46029915-46225374	0	0.460946	0.460946	0.2775	0.950496
ENST00000398460	ENSG00000214548	MEG3	Known_LncRNA	14:100779409-100861031	0.434448	0.515883	0.0814352	0.64155	0.991146
ENST00000398461	ENSG00000214548	MEG3	Known_LncRNA	14:100779409-100861031	1.70486	2.24737	0.542506	0.00235	0.0709498
ENST00000398474	ENSG00000214548	MEG3	Known_LncRNA	14:100779409-100861031	9.61028e-16	9.15753e-09	9.15753e-09	1	1
ENST00000398518	ENSG00000214548	MEG3	Known_LncRNA	14:100779409-100861031	0.019264	0.00343211	-0.0158319	1	1
ENST00000398554	ENSG00000214546	AC087491.2	Known_LncRNA	17:39619612-39622513	0.15175	0.156839	0.0050887	1	1
ENST00000398669	ENSG00000214614	RP11-989E6.3	Known_LncRNA	16:32877468-32888874	0.00882146	0.0118454	0.00302394	1	1
ENST00000398777	ENSG00000240152	RP11-16N2.1	Known_LncRNA	4:61143655-61153962	0	0	0	1	1
ENST00000398796	ENSG00000214691	AC104654.1	Known_LncRNA	2:41877073-41894046	0	3.46793e-08	3.46793e-08	1	1
ENST00000398804	ENSG00000236200	KDM4A-AS1	Known_LncRNA	1:43650157-43937241	0.381599	0.317182	-0.0644167	1	1
ENST00000398832	ENSG00000214708	AC090616.2	Known_LncRNA	17:32141225-32253374	0.316269	0.301735	-0.0145348	1	1
ENST00000399003	ENSG00000214797	RP11-1036E20.9	Known_LncRNA	11:59268875-59284033	0	0	0	1	1
ENST00000399083	ENSG00000197665	AC007952.6	Known_LncRNA	17:19127468-19159176	0	0	0	1	1
ENST00000399087	ENSG00000197665	AC007952.6	Known_LncRNA	17:19127468-19159176	0	0	0	1	1
ENST00000399123	ENSG00000256452	RP11-667M19.10	Known_LncRNA	11:113797873-113875570	0	0	0	1	1
ENST00000399152	ENSG00000251176	RP11-97E7.1	Known_LncRNA	4:171552999-171564267	0	0	0	1	1
ENST00000399186	ENSG00000214888	XXyac-YM21GA2.7	Known_LncRNA	9:87857014-87859399	0	0	0	1	1
ENST00000399196	ENSG00000214894	LINC00243	Known_LncRNA	6:30798653-30830659	0.0433075	0.125481	0.0821736	1	1
ENST00000399206	ENSG00000214900	LINC01588	Known_LncRNA	14:49927570-50092643	0.0161086	4.81373e-06	-0.0161038	1	1
ENST00000399342	ENSG00000272736	RP11-799N11.1	Known_LncRNA	17:10383131-10623886	0	0	0	1	1
ENST00000399387	ENSG00000186960	LINC01551	Known_LncRNA	14:28772703-28830204	0	0	0	1	1
ENST00000399413	ENSG00000214999	AC129492.6	Known_LncRNA	17:8072635-8087703	0.291302	0.3851	0.0937986	1	1
ENST00000399446	ENSG00000215022	RP1-257A7.4	Known_LncRNA	6:12716804-13328583	0	0	0	1	1
ENST00000399447	ENSG00000231890	DARS-AS1	Known_LncRNA	2:135906676-136022593	6.09078e-13	9.4074e-14	-5.15004e-13	1	1
ENST00000399540	ENSG00000215067	ALOX12-AS1	Known_LncRNA	17:6853860-7019659	1.02747	1.30102	0.27355	0.47785	0.991146
ENST00000399541	ENSG00000215067	ALOX12-AS1	Known_LncRNA	17:6853860-7019659	0.603146	0.377352	-0.225793	0.79595	0.991146
ENST00000399543	ENSG00000215068	AC025171.1	Known_LncRNA	5:43014413-43192021	0.886649	1.1803	0.293653	0.29975	0.955911
ENST00000399711	ENSG00000215162	LINC00269	Known_LncRNA	X:69179556-69209924	0.0145771	0	-0.0145771	1	1
ENST00000399760	ENSG00000215196	AC091878.1	Known_LncRNA	5:17065597-17276843	0	0.0158395	0.0158395	1	1
ENST00000399866	ENSG00000215241	RP11-266K4.9	Known_LncRNA	12:8232511-8242948	0.784303	0.779134	-0.00516965	0.9571	0.991525
ENST00000399868	ENSG00000215244	RP11-563J2.2	Known_LncRNA	10:6277686-6335982	0.0180709	0.147328	0.129257	1	1
ENST00000399869	ENSG00000215246	RP11-43F13.3	Known_LncRNA	5:987179-997308	0.160396	0.157995	-0.00240173	1	1
ENST00000399886	ENSG00000215256	DHRS4-AS1	Known_LncRNA	14:23938730-24051028	0.00473416	0	-0.00473416	1	1
ENST00000399966	ENSG00000185203	WASIR1	Known_LncRNA	X:155997580-156027877	0	0	0	1	1
ENST00000400023	ENSG00000188511	C22orf34	Known_LncRNA	22:49414523-49657542	0	0	0	1	1
ENST00000400178	ENSG00000215386	MIR99AHG	Known_LncRNA	21:16070521-16627397	0.0446977	0.265563	0.220866	1	1
ENST00000400221	ENSG00000215403	LL22NC01-81G9.3	Known_LncRNA	22:36965247-36968172	0	0	0	1	1
ENST00000400306	ENSG00000203585	RP11-542B15.1	Known_LncRNA	12:67519828-67567126	0	0	0	1	1
ENST00000400353	ENSG00000237945	LINC00649	Known_LncRNA	21:33503930-33977691	0.704041	0.439937	-0.264104	0.6421	0.991146
ENST00000400385	ENSG00000215458	AATBC	Known_LncRNA	21:43805757-43812567	0.395785	0.593062	0.197277	0.00675	0.154193
ENST00000400430	ENSG00000215483	LINC00598	Known_LncRNA	13:40450933-40535807	0.154703	0.113636	-0.0410671	1	1
ENST00000400431	ENSG00000215483	LINC00598	Known_LncRNA	13:40450933-40535807	0	0	0	1	1
ENST00000400432	ENSG00000215483	LINC00598	Known_LncRNA	13:40343956-40350303	0.596089	0.487744	-0.108345	0.5941	0.991146
ENST00000400540	ENSG00000122043	LINC00544	Known_LncRNA	13:29935904-29950488	0	0	0	1	1
ENST00000400581	ENSG00000215560	TTTY5	Known_LncRNA	Y:22296797-22298876	0	0	0	1	1
ENST00000400768	ENSG00000215692	AC114730.8	Known_LncRNA	2:241734578-241768816	0.315271	0.829801	0.514531	0.22695	0.949714
ENST00000400831	ENSG00000203688	RP11-351J23.1	Known_LncRNA	6:167679625-167683787	0.0159315	0.0423684	0.0264369	1	1
ENST00000400892	ENSG00000242349	NPPA-AS1	Known_LncRNA	1:11761786-11848345	0.0819698	0.705775	0.623805	0.25575	0.949714
ENST00000400902	ENSG00000255118	RP11-703H8.7	Known_LncRNA	11:62336910-62393412	2.79379e-06	0.0717873	0.0717845	1	1
ENST00000400946	ENSG00000215808	LINC01139	Known_LncRNA	1:238480383-238538305	0	0	0	1	1
ENST00000400985	ENSG00000215841	RP11-800A3.2	Known_LncRNA	11:73214997-73215913	0	0	0	1	1
ENST00000401008	ENSG00000215859	RP6-74O6.2	Known_LncRNA	1:147993861-148014956	0.311903	0.303232	-0.00867153	1	1
ENST00000401018	ENSG00000215866	LINC01356	Known_LncRNA	1:112820169-112877871	0.139722	0.122685	-0.0170374	1	1
ENST00000401043	ENSG00000215881	RP11-65D24.1	Known_LncRNA	13:111588200-111672608	0	0	0	1	1
ENST00000401276	ENSG00000260778	MIR940	Known_LncRNA	16:2253115-2273418	0	0	0	1	1
ENST00000401499	ENSG00000218672	AC008060.7	Known_LncRNA	7:155382075-155396356	0	0	0	1	1
ENST00000401694	ENSG00000216895	AC009403.2	Known_LncRNA	7:155611230-155781485	0.125711	0	-0.125711	1	1
ENST00000401851	ENSG00000217702	RP11-287D1.4	Known_LncRNA	2:74130582-74135395	0.501951	0.762374	0.260423	0.11825	0.817251
ENST00000402115	ENSG00000217455	AC091801.1	Known_LncRNA	7:3140233-3174654	0	0	0	1	1
ENST00000402221	ENSG00000176349	AC110781.3	Known_LncRNA	7:1815792-2233243	0.145698	0.133211	-0.0124867	1	1
ENST00000402410	ENSG00000223911	AC009480.3	Known_LncRNA	2:147844516-148516971	0	0.0814033	0.0814033	1	1
ENST00000403226	ENSG00000217455	AC091801.1	Known_LncRNA	7:3140233-3174654	0	0	0	1	1
ENST00000403371	ENSG00000220925	IGBP1-AS2	Known_LncRNA	X:70133448-70166324	0.210964	0.164262	-0.046701	1	1
ENST00000404210	ENSG00000218510	LINC00339	Known_LncRNA	1:22023989-22031225	0.000151699	9.04279e-06	-0.000142656	1	1
ENST00000404289	ENSG00000217825	AC099552.4	Known_LncRNA	7:155196562-155198455	0.0884706	0	-0.0884706	1	1
ENST00000404616	ENSG00000217258	AC007249.3	Known_LncRNA	2:10452318-10455552	0.158754	0.155063	-0.00369096	1	1
ENST00000404626	ENSG00000217455	AC091801.1	Known_LncRNA	7:3140233-3174654	0	0	0	1	1
ENST00000404665	ENSG00000175147	TMEM51-AS1	Known_LncRNA	1:14598703-15152464	2.10027e-12	0.019703	0.019703	1	1
ENST00000404689	ENSG00000220908	RP11-127B16.1	Known_LncRNA	6:92723002-92723829	0	0	0	1	1
ENST00000404882	ENSG00000218109	KIRREL3-AS3	Known_LncRNA	11:126355639-127006058	0	0	0	1	1
ENST00000405369	ENSG00000218357	LL22NC03-75H12.2	Known_LncRNA	22:47461298-47487111	0	0	0	1	1
ENST00000405854	ENSG00000188511	C22orf34	Known_LncRNA	22:49414523-49657542	0.0516526	0	-0.0516526	1	1
ENST00000406213	ENSG00000218537	MIF-AS1	Known_LncRNA	22:23856426-23898930	2.25723	2.64183	0.384605	0.29395	0.954496
ENST00000406912	ENSG00000220702	RP1-32I10.10	Known_LncRNA	22:44365550-44366284	0	0	0	1	1
ENST00000407120	ENSG00000220891	LL22NC03-63E9.3	Known_LncRNA	22:22547700-22566602	0.0389824	0.0067243	-0.0322581	1	1
ENST00000407524	ENSG00000220256	AC093802.1	Known_LncRNA	2:239762859-239802883	0.00478695	0	-0.00478695	1	1
ENST00000407635	ENSG00000219159	AC011298.2	Known_LncRNA	2:240686333-240690414	0.0469591	0.0907188	0.0437596	1	1
ENST00000408051	ENSG00000282807	MIR1302-11	Known_LncRNA	19:71777-72718	0	0	0	1	1
ENST00000408206	ENSG00000258498	DIO3OS	Known_LncRNA	14:101552220-101560431	0	0	0	1	1
ENST00000408365	ENSG00000227518	MIR1302-9	Known_LncRNA	9:14520-30891	0	0	0	1	1
ENST00000408388	ENSG00000249859	PVT1	Known_LncRNA	8:127794532-128101253	0	0	0	1	1
ENST00000408734	ENSG00000259553	MIR1302-10	Known_LncRNA	15:101959847-101961408	0	0	0	1	1
ENST00000408886	ENSG00000221819	GAS8-AS1	Known_LncRNA	16:90004864-90047773	0.000834774	0.535431	0.534596	0.38485	0.979457
ENST00000408887	ENSG00000221949	LINC01465	Known_LncRNA	12:62601750-62622213	2.05468	2.4559	0.401227	0.0136	0.24657
ENST00000408966	ENSG00000221990	EXOC3-AS1	Known_LncRNA	5:441497-473098	1.30721	1.37847	0.0712535	0.8751	0.991146
ENST00000408988	ENSG00000221845	C7orf65	Known_LncRNA	7:47655243-47661648	0	0.0390724	0.0390724	1	1
ENST00000409054	ENSG00000222041	LINC00152	Known_LncRNA	2:87439522-87606805	3.28596	3.22754	-0.0584233	0.7684	0.991146
ENST00000409139	ENSG00000222041	LINC00152	Known_LncRNA	2:87439522-87606805	1.66196	2.08759	0.425626	0.3394	0.96439
ENST00000409162	ENSG00000222022	AC112721.1	Known_LncRNA	2:237421419-237425276	0	0	0	1	1
ENST00000409243	ENSG00000222031	AC023469.1	Known_LncRNA	2:150982505-151048774	0	0	0	1	1
ENST00000409490	ENSG00000222000	AC092675.3	Known_LncRNA	2:98331388-98398601	0	0	0	1	1
ENST00000409518	ENSG00000222005	LINC01118	Known_LncRNA	2:46816667-46859007	0	0	0	1	1
ENST00000409526	ENSG00000222020	AC062017.1	Known_LncRNA	2:239048167-239402364	0.0944853	0.169111	0.074626	1	1
ENST00000409569	ENSG00000172965	MIR4435-2HG	Known_LncRNA	2:111195962-111637967	4.3188	4.31895	0.000146626	0.9357	0.991146
ENST00000409590	ENSG00000222030	AC007131.1	Known_LncRNA	2:59217707-60100200	0	0	0	1	1
ENST00000409610	ENSG00000222012	AC005481.5	Known_LncRNA	7:157539055-158587788	0	0	0	1	1
ENST00000409661	ENSG00000222007	AC064874.1	Known_LncRNA	2:235494088-236131800	0	0.15945	0.15945	1	1
ENST00000409758	ENSG00000222042	AP000233.4	Known_LncRNA	21:25169430-25333825	0	0	0	1	1
ENST00000409786	ENSG00000222033	LINC01124	Known_LncRNA	2:170712450-170714567	0.00755603	0	-0.00755603	1	1
ENST00000409819	ENSG00000222035	AC079354.3	Known_LncRNA	2:202073254-202197862	0.469147	0.407927	-0.0612207	0.44655	0.991146
ENST00000409845	ENSG00000222017	AC011997.1	Known_LncRNA	2:197693105-197786762	0	0	0	1	1
ENST00000409898	ENSG00000222041	LINC00152	Known_LncRNA	2:87439522-87606805	2.13562e-16	0.147368	0.147368	1	1
ENST00000409910	ENSG00000222032	AC112721.2	Known_LncRNA	2:237428919-237434822	0	0	0	1	1
ENST00000409912	ENSG00000222005	LINC01118	Known_LncRNA	2:46816667-46859007	0	0	0	1	1
ENST00000409974	ENSG00000222004	C7orf71	Known_LncRNA	7:26637870-26647305	0.00540767	0	-0.00540767	1	1
ENST00000410099	ENSG00000222044	RP5-1039K5.16	Known_LncRNA	22:37943049-38041915	0.0791965	0.0251432	-0.0540533	1	1
ENST00000410758	ENSG00000265496	MIR1539	Known_LncRNA	18:49477249-49492523	0	0	0	1	1
ENST00000411413	ENSG00000226851	AC004112.4	Known_LncRNA	7:112206587-112409623	0	0	0	1	1
ENST00000411417	ENSG00000233894	RP4-650F12.2	Known_LncRNA	1:74198211-74544428	0	0	0	1	1
ENST00000411427	ENSG00000228318	AP001610.5	Known_LncRNA	21:41420303-41459214	0	0.0786039	0.0786039	1	1
ENST00000411431	ENSG00000225620	RP11-569A11.2	Known_LncRNA	1:202348698-202710417	0.33619	0.71181	0.37562	0.56415	0.991146
ENST00000411433	ENSG00000237281	CATIP-AS2	Known_LncRNA	2:218270391-218368099	0.0522685	0.693126	0.640858	0.343	0.965498
ENST00000411436	ENSG00000234714	AC009965.2	Known_LncRNA	2:204090456-204109849	0	0	0	1	1
ENST00000411439	ENSG00000233515	LINC01518	Known_LncRNA	10:42674196-42691723	1.1981	1.41799	0.219889	0.3303	0.962137
ENST00000411442	ENSG00000228082	RP1-121G13.2	Known_LncRNA	6:100385014-100464929	0.234011	0.239429	0.00541894	1	1
ENST00000411451	ENSG00000234229	LINC01505	Known_LncRNA	9:106616057-106702662	0	0	0	1	1
ENST00000411453	ENSG00000231742	LINC01273	Known_LncRNA	20:50172549-50176671	0.197219	0.283433	0.0862143	1	1
ENST00000411460	ENSG00000225298	LINC00113	Known_LncRNA	21:27722378-27751233	0	0	0	1	1
ENST00000411474	ENSG00000229967	RP11-366F6.2	Known_LncRNA	X:151904430-151925170	0	0	0	1	1
ENST00000411479	ENSG00000233517	AC005162.5	Known_LncRNA	7:28979966-29563670	0.0893092	0	-0.0893092	1	1
ENST00000411509	ENSG00000224810	RP11-538D16.2	Known_LncRNA	1:182062676-182069253	0	0	0	1	1
ENST00000411511	ENSG00000233577	RP3-462D8.2	Known_LncRNA	22:25279528-25282674	0	0	0	1	1
ENST00000411512	ENSG00000226647	RP11-336A10.2	Known_LncRNA	10:5684837-5763740	0.177593	0.20079	0.0231962	1	1
ENST00000411525	ENSG00000224429	LINC00539	Known_LncRNA	13:21298138-21348721	0	0	0	1	1
ENST00000411526	ENSG00000214106	PAXIP1-AS2	Known_LncRNA	7:154928497-155003084	0.145105	0.0167164	-0.128388	1	1
ENST00000411542	ENSG00000229618	AC011288.2	Known_LncRNA	7:13101390-13704149	1.1708	1.00707	-0.163735	0.67255	0.991146
ENST00000411553	ENSG00000228223	HCG11	Known_LncRNA	6:26523449-26526579	0.0312221	0.0215145	-0.00970762	1	1
ENST00000411561	ENSG00000233367	RP11-307L3.4	Known_LncRNA	9:6413150-6507054	0.573246	0.66848	0.0952341	0.7485	0.991146
ENST00000411573	ENSG00000234494	SP2-AS1	Known_LncRNA	17:47896149-47941410	1.44335	1.62695	0.183606	0.36465	0.971493
ENST00000411575	ENSG00000225564	LINC01492	Known_LncRNA	9:103140522-103325034	0	0	0	1	1
ENST00000411579	ENSG00000232442	CTD-3184A7.4	Known_LncRNA	20:63627226-63628824	1.46327	1.30678	-0.156497	0.81805	0.991146
ENST00000411581	ENSG00000206142	KB-1183D5.13	Known_LncRNA	22:21167757-21325042	0	0	0	1	1
ENST00000411595	ENSG00000230387	RP4-737E23.2	Known_LncRNA	20:23187960-23190307	0	0	0	1	1
ENST00000411605	ENSG00000230323	LINC00159	Known_LncRNA	21:32080315-32197813	0	0	0	1	1
ENST00000411615	ENSG00000234956	RP11-356I2.1	Known_LncRNA	6:137730169-137738983	0	0	0	1	1
ENST00000411616	ENSG00000226978	MAGI2-AS2	Known_LncRNA	7:78017056-79471208	0	0	0	1	1
ENST00000411643	ENSG00000224666	RP1-50J22.4	Known_LncRNA	6:36354090-36491143	0	0	0	1	1
ENST00000411666	ENSG00000232139	LINC00867	Known_LncRNA	10:118357107-118365103	0	0	0	1	1
ENST00000411690	ENSG00000231428	LINC00396	Known_LncRNA	13:109988096-110057331	0	0	0	1	1
ENST00000411694	ENSG00000225331	AP001055.6	Known_LncRNA	21:44158739-44160076	0	0.0285027	0.0285027	1	1
ENST00000411701	ENSG00000230525	AC007403.2	Known_LncRNA	2:66904435-66971462	0	0	0	1	1
ENST00000411708	ENSG00000237728	RP3-453P22.2	Known_LncRNA	1:6785323-7769706	0.91112	0.474789	-0.436332	0.51575	0.991146
ENST00000411710	ENSG00000228763	LIMS1-AS1	Known_LncRNA	2:108534354-108687246	0.710636	0.42323	-0.287406	0.75565	0.991146
ENST00000411727	ENSG00000223930	RP11-33A14.1	Known_LncRNA	3:178202049-178860405	0.0929654	0.0642367	-0.0287287	1	1
ENST00000411728	ENSG00000231170	AC002451.3	Known_LncRNA	7:95596681-95613719	0	0	0	1	1
ENST00000411759	ENSG00000229732	AC019349.5	Known_LncRNA	17:41500980-41505705	0	0	0	1	1
ENST00000411785	ENSG00000227293	AC118345.1	Known_LncRNA	2:66235376-66236213	0	0	0	1	1
ENST00000411790	ENSG00000237548	TTLL11-IT1	Known_LncRNA	9:121821927-122093606	0.244265	0.291408	0.047142	1	1
ENST00000411797	ENSG00000225000	AC010082.2	Known_LncRNA	7:18086948-19002416	0	0	0	1	1
ENST00000411798	ENSG00000228971	RP11-286B14.1	Known_LncRNA	1:95510115-95782342	0	0	0	1	1
ENST00000411804	ENSG00000237975	FLG-AS1	Known_LncRNA	1:152122533-152445456	0.0354474	0	-0.0354474	1	1
ENST00000411815	ENSG00000232557	RP11-4M23.3	Known_LncRNA	1:23870525-23913362	0	0	0	1	1
ENST00000411824	ENSG00000232803	SLCO4A1-AS1	Known_LncRNA	20:62640718-62685785	0.341491	0.514548	0.173057	0.6889	0.991146
ENST00000411835	ENSG00000224743	TEX26-AS1	Known_LncRNA	13:30881932-30977623	0	0	0	1	1
ENST00000411838	ENSG00000234361	RP11-52J3.3	Known_LncRNA	6:157700386-157945077	0.298211	0.0824602	-0.215751	1	1
ENST00000411839	ENSG00000226644	RP11-128M1.1	Known_LncRNA	20:2207216-2213151	0	0	0	1	1
ENST00000411847	ENSG00000233110	RP11-301L8.2	Known_LncRNA	4:185585443-185956652	0.00909547	0	-0.00909547	1	1
ENST00000411856	ENSG00000197462	AC005276.1	Known_LncRNA	7:125917870-125933832	0	0	0	1	1
ENST00000411879	ENSG00000231772	RP1-154K9.2	Known_LncRNA	X:42252458-42699385	0	0	0	1	1
ENST00000411903	ENSG00000233973	LINC01360	Known_LncRNA	1:73306169-73355253	0	0	0	1	1
ENST00000411904	ENSG00000228401	HSPC324	Known_LncRNA	9:136648609-136672678	0	0	0	1	1
ENST00000411906	ENSG00000234699	RP11-225H22.4	Known_LncRNA	10:103452845-103462695	0.899327	0.63328	-0.266047	0.3102	0.957249
ENST00000411940	ENSG00000232183	RP6-27P15.2	Known_LncRNA	X:138614730-139222777	0	0	0	1	1
ENST00000411946	ENSG00000236938	AC003092.2	Known_LncRNA	7:94071758-94077157	0	0	0	1	1
ENST00000411949	ENSG00000228509	AC006460.2	Known_LncRNA	2:190646745-190708716	0.0500814	0.34742	0.297338	1	1
ENST00000411956	ENSG00000237604	AP001056.1	Known_LncRNA	21:44175488-44176453	0.137245	0.0243935	-0.112851	1	1
ENST00000411978	ENSG00000232265	XXyac-YX155B6.5	Known_LncRNA	1:148159212-148255012	0	0	0	1	1
ENST00000411981	ENSG00000236896	RP11-535C21.3	Known_LncRNA	9:97983360-98015943	1.37598	0.714048	-0.661933	0.61445	0.991146
ENST00000411989	ENSG00000223806	LINC00114	Known_LncRNA	21:38739020-38747460	0	0	0	1	1
ENST00000411992	ENSG00000233884	XXyac-YM21GA2.3	Known_LncRNA	9:87848112-87853442	0	0	0	1	1
ENST00000411998	ENSG00000223799	IL10RB-AS1	Known_LncRNA	21:33229900-33297234	0.807872	0.647839	-0.160032	0.68455	0.991146
ENST00000412014	ENSG00000226323	AC006150.1	Known_LncRNA	7:14145048-14974777	0	0	0	1	1
ENST00000412015	ENSG00000228008	CTD-2330K9.3	Known_LncRNA	3:49887001-49930173	0	0	0	1	1
ENST00000412060	ENSG00000229891	LINC01315	Known_LncRNA	22:42364399-42369236	2.73976e-05	1.38574e-06	-2.60119e-05	1	1
ENST00000412065	ENSG00000231294	AC006994.2	Known_LncRNA	2:210171517-210230383	0.111148	0.178642	0.0674941	1	1
ENST00000412067	ENSG00000228274	RP3-508I15.9	Known_LncRNA	22:38656635-38681820	1.2558	1.61481	0.359011	0.22675	0.949714
ENST00000412069	ENSG00000226877	RP11-575L7.2	Known_LncRNA	9:83829655-83921465	0	0	0	1	1
ENST00000412075	ENSG00000229847	EMX2OS	Known_LncRNA	10:117425193-117549546	0	0	0	1	1
ENST00000412084	ENSG00000225231	AC091814.2	Known_LncRNA	12:9936578-9943495	0	0	0	1	1
ENST00000412085	ENSG00000233825	RP11-135A24.4	Known_LncRNA	10:32266288-32378798	0.136079	3.94353e-05	-0.136039	1	1
ENST00000412091	ENSG00000223473	GS1-124K5.3	Known_LncRNA	7:66491048-66493566	1.78978	2.0487	0.258921	0.31135	0.957969
ENST00000412095	ENSG00000204261	PSMB8-AS1	Known_LncRNA	6:32840716-32859585	0.0313932	0.176586	0.145193	1	1
ENST00000412098	ENSG00000229463	LYST-AS1	Known_LncRNA	1:235661040-235883640	0	0.12093	0.12093	1	1
ENST00000412102	ENSG00000236384	LINC00479	Known_LncRNA	21:41711519-41715775	0	0	0	1	1
ENST00000412112	ENSG00000256637	RP11-76I14.1	Known_LncRNA	2:103856658-104077778	0.0158619	0	-0.0158619	1	1
ENST00000412115	ENSG00000237491	RP11-206L10.9	Known_LncRNA	1:585988-859446	0	0	0	1	1
ENST00000412119	ENSG00000226903	LINC00354	Known_LncRNA	13:111899984-111901176	0	0	0	1	1
ENST00000412122	ENSG00000225194	LINC00092	Known_LncRNA	9:96019731-96027965	0.450859	0.543567	0.0927074	0.392	0.982143
ENST00000412132	ENSG00000234427	RP3-413H6.2	Known_LncRNA	6:11810601-11811248	0	0	0	1	1
ENST00000412133	ENSG00000229941	AC012499.1	Known_LncRNA	2:177623251-178108339	0	0	0	1	1
ENST00000412134	ENSG00000231532	LINC01249	Known_LncRNA	2:4628221-4656215	0	0	0	1	1
ENST00000412137	ENSG00000230575	RP11-369F10.2	Known_LncRNA	10:75430570-76560994	0	0	0	1	1
ENST00000412149	ENSG00000234630	LL22NC03-2H8.4	Known_LncRNA	22:22293732-22298074	0.117587	0.214617	0.0970302	1	1
ENST00000412153	ENSG00000229434	AC017048.1	Known_LncRNA	2:176506244-176507702	0	0	0	1	1
ENST00000412161	ENSG00000234577	SYNE1-AS1	Known_LncRNA	6:151656690-152637801	0	0.378698	0.378698	1	1
ENST00000412162	ENSG00000229989	MIR181A1HG	Known_LncRNA	1:198807492-198937429	2.13562e-16	5.91918e-07	5.91918e-07	1	1
ENST00000412163	ENSG00000223438	RP1-171K16.5	Known_LncRNA	X:141502848-141698739	0	0	0	1	1
ENST00000412171	ENSG00000224424	PRKAR2A-AS1	Known_LncRNA	3:48744596-48851981	0.313591	0.936987	0.623396	0.35065	0.966941
ENST00000412174	ENSG00000232309	GS1-122H1.1	Known_LncRNA	1:182127296-182128665	0	0	0	1	1
ENST00000412178	ENSG00000230613	HM13-AS1	Known_LncRNA	20:31514427-31577923	0.0645893	0.168109	0.10352	1	1
ENST00000412181	ENSG00000235138	RP11-374P20.4	Known_LncRNA	9:134025438-134068535	0.497821	0.565407	0.067586	0.8329	0.991146
ENST00000412193	ENSG00000226423	AC093642.4	Known_LncRNA	2:241881362-242084138	0	0	0	1	1
ENST00000412197	ENSG00000227386	AC091705.1	Known_LncRNA	7:25547761-25551062	0	0	0	1	1
ENST00000412203	ENSG00000225764	P3H2-AS1	Known_LncRNA	3:189956727-190144846	0	0	0	1	1
ENST00000412218	ENSG00000236052	LL22NC03-86D4.1	Known_LncRNA	22:34017472-34188425	0	0	0	1	1
ENST00000412221	ENSG00000226251	RP11-15I11.3	Known_LncRNA	1:212225277-212238977	0.0483587	0	-0.0483587	1	1
ENST00000412224	ENSG00000186615	KTN1-AS1	Known_LncRNA	14:55499277-55701526	1.36349	1.32596	-0.037532	0.868	0.991146
ENST00000412228	ENSG00000231050	RP1-140A9.1	Known_LncRNA	1:1891470-1892658	0.519426	0.920314	0.400887	0.02745	0.392611
ENST00000412239	ENSG00000234222	RP11-315I20.1	Known_LncRNA	1:145911349-145978848	1.15531e-09	7.30523e-10	-4.24784e-10	1	1
ENST00000412240	ENSG00000230794	AF015720.3	Known_LncRNA	21:34787800-36004667	0	0	0	1	1
ENST00000412241	ENSG00000230010	RP4-568F9.6	Known_LncRNA	20:18322551-18359300	0	0	0	1	1
ENST00000412244	ENSG00000230500	MKX-AS1	Known_LncRNA	10:27672874-27767794	0	0.12961	0.12961	1	1
ENST00000412262	ENSG00000231465	RP11-542K23.9	Known_LncRNA	9:122471357-122475817	0	0	0	1	1
ENST00000412276	ENSG00000224063	AC007319.1	Known_LncRNA	2:187001875-187565760	0.325037	0.199765	-0.125272	1	1
ENST00000412294	ENSG00000224184	MIR3681HG	Known_LncRNA	2:11848621-12578348	0	1.57578e-09	1.57578e-09	1	1
ENST00000412295	ENSG00000248103	CTC-338M12.9	Known_LncRNA	5:181281374-181283652	4.13472	4.64117	0.506443	0.0001	0.00588931
ENST00000412297	ENSG00000231609	AC009501.4	Known_LncRNA	2:62673850-63048640	0	0	0	1	1
ENST00000412298	ENSG00000230091	TMEM254-AS1	Known_LncRNA	10:80046859-80092557	0.0192436	0	-0.0192436	1	1
ENST00000412311	ENSG00000233735	RP11-567G24.3	Known_LncRNA	1:240014347-240475189	0	0	0	1	1
ENST00000412312	ENSG00000237532	AC012451.1	Known_LncRNA	2:128580490-128581576	0	0	0	1	1
ENST00000412313	ENSG00000225815	AC092669.6	Known_LncRNA	2:66327348-66328984	0	0	0	1	1
ENST00000412321	ENSG00000226308	RP4-813D12.3	Known_LncRNA	20:57266796-57282998	0.151086	0.0436499	-0.107436	1	1
ENST00000412339	ENSG00000229611	RP11-390F4.10	Known_LncRNA	9:6704470-6707780	0	0	0	1	1
ENST00000412344	ENSG00000244137	RP11-99J16__A.2	Known_LncRNA	1:230702522-230802003	0	4.26486e-08	4.26486e-08	1	1
ENST00000412348	ENSG00000228959	RP5-1121H13.3	Known_LncRNA	20:41991139-42063969	0.116123	0.202155	0.086032	1	1
ENST00000412349	ENSG00000223949	ROR1-AS1	Known_LncRNA	1:63774021-64181498	0	0	0	1	1
ENST00000412353	ENSG00000226009	KCNIP2-AS1	Known_LncRNA	10:101819077-101843920	0.348075	0.5505	0.202425	0.40945	0.985456
ENST00000412357	ENSG00000230687	RP5-1114G22.2	Known_LncRNA	1:175203227-175204849	0	0	0	1	1
ENST00000412360	ENSG00000226364	AC102948.2	Known_LncRNA	17:52862120-52899588	0	0	0	1	1
ENST00000412362	ENSG00000225519	RP11-236B18.2	Known_LncRNA	10:90994619-91006390	0	0	0	1	1
ENST00000412369	ENSG00000225542	ZNF385D-AS1	Known_LncRNA	3:21412221-22373321	0	0	0	1	1
ENST00000412378	ENSG00000237950	RP11-7O11.3	Known_LncRNA	1:43944369-43946551	0.00165335	0.24879	0.247136	1	1
ENST00000412381	ENSG00000236989	AC142119.1	Known_LncRNA	2:15997048-16105841	0	0	0	1	1
ENST00000412387	ENSG00000223725	AC007879.5	Known_LncRNA	2:207239649-207625928	0.0413907	0	-0.0413907	1	1
ENST00000412388	ENSG00000225112	RP11-295P9.6	Known_LncRNA	10:13586926-14462142	0	0	0	1	1
ENST00000412393	ENSG00000232931	LINC00342	Known_LncRNA	2:95807117-95816215	0	0	0	1	1
ENST00000412403	ENSG00000228768	MIR365B	Known_LncRNA	17:31571141-31575659	0	0	0	1	1
ENST00000412405	ENSG00000230990	RP4-734C18.1	Known_LncRNA	20:11234169-11301525	0.0623418	0	-0.0623418	1	1
ENST00000412409	ENSG00000233891	AC007131.2	Known_LncRNA	2:59217707-60100200	0	0	0	1	1
ENST00000412410	ENSG00000234273	AC073071.1	Known_LncRNA	7:109521980-109597166	0	0	0	1	1
ENST00000412413	ENSG00000224322	AC004009.3	Known_LncRNA	7:27361842-27409938	0	0	0	1	1
ENST00000412420	ENSG00000228659	LINC01201	Known_LncRNA	X:130981589-131058146	0	0	0	1	1
ENST00000412422	ENSG00000203650	LINC01285	Known_LncRNA	X:118839553-118919669	0	0	0	1	1
ENST00000412424	ENSG00000228538	AC009411.1	Known_LncRNA	2:21221174-22531105	0	0	0	1	1
ENST00000412426	ENSG00000281903	AF127936.7	Known_LncRNA	21:14818842-15065000	0.509471	0.557109	0.0476375	0.87775	0.991146
ENST00000412427	ENSG00000204362	RP11-380J14.1	Known_LncRNA	1:17189782-17201733	0	0.00438952	0.00438952	1	1
ENST00000412436	ENSG00000224216	RP13-228J13.1	Known_LncRNA	X:155334857-155351957	0	0	0	1	1
ENST00000412439	ENSG00000227475	RP11-810B23.1	Known_LncRNA	10:36089085-36089389	0	0	0	1	1
ENST00000412445	ENSG00000238042	RP11-815M8.1	Known_LncRNA	1:221880980-221984964	0.0449569	0.0969882	0.0520313	1	1
ENST00000412483	ENSG00000233332	RP4-799P18.2	Known_LncRNA	1:233904932-234324516	0	0	0	1	1
ENST00000412485	ENSG00000235385	GS1-600G8.5	Known_LncRNA	X:13266047-13303452	0.0219706	0.0853366	0.0633661	1	1
ENST00000412486	ENSG00000232353	RP11-655G22.1	Known_LncRNA	3:192029879-192036557	0	0	0	1	1
ENST00000412495	ENSG00000174403	C20orf166-AS1	Known_LncRNA	20:62544342-62570764	0.0346464	2.97972e-05	-0.0346166	1	1
ENST00000412497	ENSG00000229728	RP11-314N13.3	Known_LncRNA	20:1309908-1393172	0.387252	0.119806	-0.267446	1	1
ENST00000412500	ENSG00000228705	LINC00659	Known_LncRNA	20:62774127-62775412	0.730936	1.16508	0.434142	0.1035	0.777157
ENST00000412513	ENSG00000237435	RP11-147C23.1	Known_LncRNA	1:95937900-96022880	0	0	0	1	1
ENST00000412518	ENSG00000227468	AL928742.12	Known_LncRNA	14:105597690-105605357	0	0	0	1	1
ENST00000412519	ENSG00000227599	RP4-753D4.2	Known_LncRNA	20:42072751-43189970	0	0	0	1	1
ENST00000412526	ENSG00000226935	LINC00161	Known_LncRNA	21:28439345-28674848	0	0	0	1	1
ENST00000412528	ENSG00000205837	LINC00487	Known_LncRNA	2:6728176-6770311	0	0	0	1	1
ENST00000412549	ENSG00000231794	AC009542.2	Known_LncRNA	7:135183838-135211534	0.319592	0.492756	0.173164	0.2644	0.949714
ENST00000412553	ENSG00000179935	LINC00652	Known_LncRNA	20:18786064-18794335	0.0925978	0.158629	0.066031	1	1
ENST00000412563	ENSG00000223838	AC007091.1	Known_LncRNA	7:19353533-19578606	0	0	0	1	1
ENST00000412571	ENSG00000233895	RP1-122P22.2	Known_LncRNA	20:19756389-19809675	1.27181	1.97113	0.699316	0.1595	0.89651
ENST00000412578	ENSG00000226567	LINC00606	Known_LncRNA	3:10759483-10764192	0	0	0	1	1
ENST00000412579	ENSG00000174680	GRIK1-AS1	Known_LncRNA	21:29193479-29940033	0	0	0	1	1
ENST00000412593	ENSG00000230569	AC114763.1	Known_LncRNA	2:138418283-138501698	0	0	0	1	1
ENST00000412599	ENSG00000181995	LINC00301	Known_LncRNA	11:60615735-60687149	0	0	0	1	1
ENST00000412602	ENSG00000229722	RP11-557H15.5	Known_LncRNA	6:134525313-134659836	0	0	0	1	1
ENST00000412606	ENSG00000224184	MIR3681HG	Known_LncRNA	2:11848621-12578348	0	0.152908	0.152908	1	1
ENST00000412628	ENSG00000224093	RP5-1033H22.2	Known_LncRNA	1:93561785-93847150	0	0	0	1	1
ENST00000412629	ENSG00000226258	GRM7-AS3	Known_LncRNA	3:6490478-7741533	0	0	0	1	1
ENST00000412631	ENSG00000204802	RP11-111F5.4	Known_LncRNA	9:62374127-62435199	0	0	0	1	1
ENST00000412639	ENSG00000234546	RP3-510D11.2	Known_LncRNA	1:9148010-9196983	0	0	0	1	1
ENST00000412643	ENSG00000235159	RP6-109B7.4	Known_LncRNA	22:46049477-46113928	1.33192	1.29135	-0.0405657	0.9322	0.991146
ENST00000412647	ENSG00000232964	RP11-543E8.1	Known_LncRNA	1:230592659-230595583	0	0	0	1	1
ENST00000412652	ENSG00000233571	RP11-545D19.1	Known_LncRNA	X:34206724-34415537	0	0	0	1	1
ENST00000412654	ENSG00000225937	PCA3	Known_LncRNA	9:76611375-76906087	0.00505518	0.00527132	0.000216139	1	1
ENST00000412666	ENSG00000236601	RP4-669L17.2	Known_LncRNA	1:357382-501617	0	0	0	1	1
ENST00000412669	ENSG00000223969	AC002456.2	Known_LncRNA	7:90335222-91210590	0.171561	0.0813144	-0.0902465	1	1
ENST00000412672	ENSG00000230324	RP4-705O1.1	Known_LncRNA	20:39078887-39224748	0	0	0	1	1
ENST00000412674	ENSG00000233304	LINC01346	Known_LncRNA	1:3940564-3955262	0	0	0	1	1
ENST00000412685	ENSG00000231074	HCG18	Known_LncRNA	6:30234038-30346884	1.8267	1.82071	-0.00598899	0.95265	0.991499
ENST00000412690	ENSG00000234199	LINC01191	Known_LncRNA	2:113979568-114007302	0.0826231	0	-0.0826231	1	1
ENST00000412695	ENSG00000231601	RP11-164C1.2	Known_LncRNA	10:743991-744958	0	0	0	1	1
ENST00000412701	ENSG00000223946	RP11-533O20.2	Known_LncRNA	6:41934932-42050357	0	0	0	1	1
ENST00000412712	ENSG00000235092	ID2-AS1	Known_LncRNA	2:8666635-8684453	0.877929	1.12417	0.246242	0.41605	0.988029
ENST00000412713	ENSG00000243762	AC006547.8	Known_LncRNA	22:20080231-20127357	0	0	0	1	1
ENST00000412714	ENSG00000229788	LINC00388	Known_LncRNA	13:18610297-18611675	0	0	0	1	1
ENST00000412722	ENSG00000236463	LINC00427	Known_LncRNA	13:30316359-30319903	0	0	0	1	1
ENST00000412730	ENSG00000146666	LINC00525	Known_LncRNA	7:47695729-47979581	0.0728014	0.0427199	-0.0300816	1	1
ENST00000412736	ENSG00000214548	MEG3	Known_LncRNA	14:100779409-100861031	0.234325	0.201347	-0.0329786	1	1
ENST00000412740	ENSG00000232677	LINC00665	Known_LncRNA	19:36313066-36331718	0.0469895	0	-0.0469895	1	1
ENST00000412745	ENSG00000223586	LINC01312	Known_LncRNA	6:133240597-133895553	0	0	0	1	1
ENST00000412749	ENSG00000234072	AC074117.10	Known_LncRNA	2:27325848-27370486	0	0.342592	0.342592	1	1
ENST00000412754	ENSG00000236305	RP11-126L15.4	Known_LncRNA	7:100802564-100867009	0	0	0	1	1
ENST00000412772	ENSG00000231507	LINC01353	Known_LncRNA	1:203287151-203288801	0.327131	0.717877	0.390747	0.1356	0.855973
ENST00000412773	ENSG00000234884	CTA-407F11.8	Known_LncRNA	22:25561116-25564462	0	0	0	1	1
ENST00000412781	ENSG00000227480	CCDC148-AS1	Known_LncRNA	2:158166649-158456753	0	0	0	1	1
ENST00000412789	ENSG00000226447	RP11-393J16.4	Known_LncRNA	10:37976824-37992467	0	0	0	1	1
ENST00000412790	ENSG00000178803	ADORA2A-AS1	Known_LncRNA	22:24270816-24528390	0	0	0	1	1
ENST00000412797	ENSG00000225643	RP11-70P17.1	Known_LncRNA	1:25581477-25590356	0	0.0511547	0.0511547	1	1
ENST00000412800	ENSG00000228627	GS1-278J22.2	Known_LncRNA	7:53559213-53568249	0	0	0	1	1
ENST00000412804	ENSG00000231249	ITPR1-AS1	Known_LncRNA	3:4490890-4493163	0.620611	0.563591	-0.0570204	0.5936	0.991146
ENST00000412809	ENSG00000229938	MYO16-AS2	Known_LncRNA	13:108596151-109208007	0	0	0	1	1
ENST00000412811	ENSG00000231873	RP11-761N21.1	Known_LncRNA	3:40766206-40862626	0	0	0	1	1
ENST00000412812	ENSG00000225342	AC079630.4	Known_LncRNA	12:40186008-40369285	0	0	0	1	1
ENST00000412816	ENSG00000132204	LINC00470	Known_LncRNA	18:1254382-1408344	0	0	0	1	1
ENST00000412822	ENSG00000226533	BTBD9-AS1	Known_LncRNA	6:38168450-38640148	0.214288	0.206334	-0.00795366	1	1
ENST00000412828	ENSG00000227930	AC009508.1	Known_LncRNA	7:23891703-23897335	0	0	0	1	1
ENST00000412835	ENSG00000236449	AC018890.6	Known_LncRNA	2:174547140-174774827	0.475477	0.616879	0.141402	0.799	0.991146
ENST00000412838	ENSG00000231073	RP11-316M1.3	Known_LncRNA	1:150926262-150975534	0.177357	0	-0.177357	1	1
ENST00000412855	ENSG00000225518	RP11-396C23.2	Known_LncRNA	1:226083638-226090292	0.201012	0	-0.201012	1	1
ENST00000412856	ENSG00000228878	SEPT7-AS1	Known_LncRNA	7:35751855-35800616	0.211355	2.70101e-05	-0.211328	1	1
ENST00000412871	ENSG00000227764	RP11-354K1.1	Known_LncRNA	1:211635905-211654581	0.0416482	0	-0.0416482	1	1
ENST00000412872	ENSG00000227706	RP11-301G19.1	Known_LncRNA	6:67887645-67889339	0	0	0	1	1
ENST00000412882	ENSG00000241769	LINC00893	Known_LncRNA	X:149476989-149550510	0.416889	0.145864	-0.271025	1	1
ENST00000412896	ENSG00000197585	AC107218.3	Known_LncRNA	2:213284378-214684246	0	0	0	1	1
ENST00000412906	ENSG00000237232	ZNF295-AS1	Known_LncRNA	21:41986830-42024924	0.293789	0.385579	0.0917906	1	1
ENST00000412932	ENSG00000224943	RP11-180D21.3	Known_LncRNA	1:159346165-159483376	0	0	0	1	1
ENST00000412934	ENSG00000230185	C9orf147	Known_LncRNA	9:112379936-112669397	0.0460439	0	-0.0460439	1	1
ENST00000412944	ENSG00000232046	AC007392.3	Known_LncRNA	2:66574029-66730157	0	0	0	1	1
ENST00000412951	ENSG00000230695	AC012462.1	Known_LncRNA	2:215436252-215436992	0	0	0	1	1
ENST00000412954	ENSG00000223542	RP1-283K11.3	Known_LncRNA	6:133240597-133895553	0.0913319	0.200931	0.109599	1	1
ENST00000412957	ENSG00000237737	DCTN1-AS1	Known_LncRNA	2:74198561-74393882	0.150962	0.164057	0.0130952	1	1
ENST00000412972	ENSG00000236559	RP11-243J16.7	Known_LncRNA	20:31664451-31723989	0.256808	0.666356	0.409548	0.49015	0.991146
ENST00000412996	ENSG00000229192	AC004870.3	Known_LncRNA	7:46890624-47079128	0	0	0	1	1
ENST00000413004	ENSG00000225750	RP11-242O24.3	Known_LncRNA	1:29144493-29146994	0	0	0	1	1
ENST00000413005	ENSG00000235303	RP1-79C4.1	Known_LncRNA	1:170598853-170647339	0.0166491	0.0222979	0.00564887	1	1
ENST00000413029	ENSG00000222020	AC062017.1	Known_LncRNA	2:239048167-239402364	0.226824	0	-0.226824	1	1
ENST00000413030	ENSG00000225889	AC074289.1	Known_LncRNA	2:64092651-64252859	0	0	0	1	1
ENST00000413035	ENSG00000231871	IPO9-AS1	Known_LncRNA	1:201622884-201884294	1.33703	1.04865	-0.288378	0.7455	0.991146
ENST00000413039	ENSG00000204261	PSMB8-AS1	Known_LncRNA	6:32840716-32859585	0	0	0	1	1
ENST00000413042	ENSG00000226816	AC005082.12	Known_LncRNA	7:23206012-23208045	0.0929302	0.0969014	0.00397117	1	1
ENST00000413043	ENSG00000224612	AC011901.2	Known_LncRNA	2:153171986-153201726	0	0	0	1	1
ENST00000413050	ENSG00000233926	RP11-154D17.1	Known_LncRNA	9:81689712-81776900	0	0	0	1	1
ENST00000413053	ENSG00000229719	MIR194-2HG	Known_LncRNA	11:64889559-64893449	0.0885641	0.142981	0.0544172	1	1
ENST00000413056	ENSG00000236864	RP11-44H4.1	Known_LncRNA	3:187932763-187946221	0	0	0	1	1
ENST00000413062	ENSG00000224371	RP11-235G24.1	Known_LncRNA	6:160872887-160918649	0	0	0	1	1
ENST00000413063	ENSG00000237001	WASF3-AS1	Known_LncRNA	13:26557702-26688948	0.0283325	0.172708	0.144375	1	1
ENST00000413066	ENSG00000226376	RP11-29B9.1	Known_LncRNA	9:7930826-7935137	0	0	0	1	1
ENST00000413070	ENSG00000232294	RP4-715N11.2	Known_LncRNA	20:52671916-52690929	0	0	0	1	1
ENST00000413074	ENSG00000225265	TAF1A-AS1	Known_LncRNA	1:222557901-222593032	0.692135	0.75973	0.0675954	0.6931	0.991146
ENST00000413076	ENSG00000235703	LINC00894	Known_LncRNA	X:149929526-150224580	0	0	0	1	1
ENST00000413088	ENSG00000232640	RP1-266L20.2	Known_LncRNA	6:169702189-169738992	0.416314	0.398083	-0.0182307	1	1
ENST00000413094	ENSG00000236839	RP11-3P22.1	Known_LncRNA	7:69187832-69189318	0	0	0	1	1
ENST00000413103	ENSG00000226835	RP11-148B18.1	Known_LncRNA	1:94148987-94334848	2.66051e-05	0	-2.66051e-05	1	1
ENST00000413124	ENSG00000226722	LINC00424	Known_LncRNA	13:21872769-21878160	0	0	0	1	1
ENST00000413129	ENSG00000237685	RP11-360O19.4	Known_LncRNA	6:10492222-10629368	0	0	0	1	1
ENST00000413131	ENSG00000174680	GRIK1-AS1	Known_LncRNA	21:29193479-29940033	0	0	0	1	1
ENST00000413145	ENSG00000236924	RP11-390F4.6	Known_LncRNA	9:6645955-6670635	0.553378	0.630168	0.0767903	0.9005	0.991146
ENST00000413151	ENSG00000234162	AC009505.4	Known_LncRNA	2:105959083-105962006	0	0	0	1	1
ENST00000413159	ENSG00000226927	RP11-302I18.3	Known_LncRNA	1:220359730-220360183	0	0	0	1	1
ENST00000413179	ENSG00000235066	AC009303.1	Known_LncRNA	2:117859426-118055033	0	0.0585171	0.0585171	1	1
ENST00000413182	ENSG00000228010	AC073343.13	Known_LncRNA	7:6663973-6708901	0	0	0	1	1
ENST00000413185	ENSG00000234690	AC073283.4	Known_LncRNA	2:47192404-47345074	0	0	0	1	1
ENST00000413202	ENSG00000222041	LINC00152	Known_LncRNA	2:87439522-87606805	0.000367685	4.56809e-07	-0.000367228	1	1
ENST00000413220	ENSG00000231748	RP11-227H15.5	Known_LncRNA	10:69215332-69268148	0	0	0	1	1
ENST00000413221	ENSG00000224032	EPB41L4A-AS1	Known_LncRNA	5:112142440-112419316	1.76555	1.90518	0.139631	0.3924	0.982143
ENST00000413227	ENSG00000231367	AC016995.3	Known_LncRNA	2:38406718-38515740	0	0	0	1	1
ENST00000413231	ENSG00000226419	SLC16A1-AS1	Known_LncRNA	1:112911846-113073105	0	0	0	1	1
ENST00000413234	ENSG00000225420	AC104134.2	Known_LncRNA	2:88538719-88631821	0.0432497	0.066048	0.0227982	1	1
ENST00000413240	ENSG00000226661	RP5-1139I1.2	Known_LncRNA	X:119356300-119393595	0	0	0	1	1
ENST00000413244	ENSG00000230051	CTA-929C8.8	Known_LncRNA	22:27331786-27379265	0	0	0	1	1
ENST00000413246	ENSG00000231530	RP11-187A9.3	Known_LncRNA	13:42040035-42256578	0.370712	0.101816	-0.268896	1	1
ENST00000413247	ENSG00000224048	AC104777.4	Known_LncRNA	2:150583705-150711036	0	5.63408e-12	5.63408e-12	1	1
ENST00000413249	ENSG00000235820	RP5-1022P6.5	Known_LncRNA	20:5533627-5535889	0	0	0	1	1
ENST00000413254	ENSG00000242628	AC009228.1	Known_LncRNA	2:24202863-24360714	0	0	0	1	1
ENST00000413269	ENSG00000226337	RP11-274B18.4	Known_LncRNA	9:68541035-68644442	0	0	0	1	1
ENST00000413271	ENSG00000234860	RP11-547C13.1	Known_LncRNA	9:99531695-99536924	0	0	0	1	1
ENST00000413286	ENSG00000226990	RP11-543F8.2	Known_LncRNA	10:8400859-8461863	0	0	0	1	1
ENST00000413290	ENSG00000224099	AC064834.1	Known_LncRNA	2:195448531-195515699	0.0673731	0	-0.0673731	1	1
ENST00000413291	ENSG00000230516	RP11-555J4.3	Known_LncRNA	9:32629453-32648685	0	0	0	1	1
ENST00000413304	ENSG00000225884	AC098872.3	Known_LncRNA	2:191793424-191820250	0	0	0	1	1
ENST00000413311	ENSG00000226276	AC093382.1	Known_LncRNA	2:215939307-215941719	0.0731931	0.29967	0.226476	1	1
ENST00000413315	ENSG00000231758	AC092652.1	Known_LncRNA	2:143091361-143776073	0.0469681	0.186685	0.139716	1	1
ENST00000413324	ENSG00000234519	RP3-495K2.1	Known_LncRNA	6:169067817-169069424	0	0	0	1	1
ENST00000413328	ENSG00000229269	RP11-298A8.2	Known_LncRNA	X:140931737-140997448	0	0	0	1	1
ENST00000413332	ENSG00000236423	LINC01134	Known_LncRNA	1:3900371-3917225	0.565393	1.39287	0.82748	0.01085	0.211835
ENST00000413339	ENSG00000230573	RP11-464C19.2	Known_LncRNA	10:3833949-3834728	0.0410426	0	-0.0410426	1	1
ENST00000413347	ENSG00000230005	SNAP47-AS1	Known_LncRNA	1:227728538-227781231	0.484663	0.420086	-0.0645768	0.87505	0.991146
ENST00000413352	ENSG00000233086	RP11-375O18.2	Known_LncRNA	9:79505803-79532342	0.00531904	0	-0.00531904	1	1
ENST00000413353	ENSG00000232893	IQCA1-AS1	Known_LncRNA	2:236324146-236507542	0	0	0	1	1
ENST00000413356	ENSG00000231175	RP11-463J7.2	Known_LncRNA	1:190624889-190801658	0	0	0	1	1
ENST00000413358	ENSG00000231074	HCG18	Known_LncRNA	6:30234038-30346884	0.233	0.658451	0.425451	0.4225	0.990128
ENST00000413385	ENSG00000232328	AC011286.1	Known_LncRNA	2:236733381-236754363	0	0	0	1	1
ENST00000413402	ENSG00000225249	LINC00378	Known_LncRNA	13:60685198-60694528	0	0	0	1	1
ENST00000413403	ENSG00000238277	AC068483.1	Known_LncRNA	2:129063845-129071725	0	0	0	1	1
ENST00000413405	ENSG00000224597	SVIL-AS1	Known_LncRNA	10:29409401-29736781	0.529846	0.575503	0.0456576	0.87165	0.991146
ENST00000413406	ENSG00000229603	AC004014.3	Known_LncRNA	7:108909452-108952666	0	0	0	1	1
ENST00000413430	ENSG00000235904	RBMS3-AS3	Known_LncRNA	3:29264193-30010391	0.508119	0.138352	-0.369767	0.47385	0.991146
ENST00000413431	ENSG00000234149	RP11-77G23.2	Known_LncRNA	10:74825581-75032622	0	0	0	1	1
ENST00000413452	ENSG00000237883	DGUOK-AS1	Known_LncRNA	2:73926825-73981441	0	0	0	1	1
ENST00000413466	ENSG00000237048	TTTY12	Known_LncRNA	Y:7712984-7810683	0	0	0	1	1
ENST00000413472	ENSG00000177133	LINC00982	Known_LncRNA	1:3059614-3068437	0	0.0408211	0.0408211	1	1
ENST00000413479	ENSG00000227028	SLC8A1-AS1	Known_LncRNA	2:39786452-40611053	0.0586055	0	-0.0586055	1	1
ENST00000413483	ENSG00000238184	CD81-AS1	Known_LncRNA	11:2328748-2397419	0	0	0	1	1
ENST00000413486	ENSG00000232348	LINC00279	Known_LncRNA	Y:8549670-8748740	0	0	0	1	1
ENST00000413494	ENSG00000237387	CTA-407F11.7	Known_LncRNA	22:25564848-25729294	0.267419	0.0774648	-0.189955	1	1
ENST00000413496	ENSG00000232220	AC008440.5	Known_LncRNA	19:53854580-53876437	0	0	0	1	1
ENST00000413501	ENSG00000234056	LINC00463	Known_LncRNA	13:25172827-25180079	0	0	0	1	1
ENST00000413510	ENSG00000237152	DLEU7-AS1	Known_LncRNA	13:49982551-50849905	0	0	0	1	1
ENST00000413525	ENSG00000232606	LINC01412	Known_LncRNA	2:144566434-144579434	0	0	0	1	1
ENST00000413528	ENSG00000234050	LL0XNC01-237H1.3	Known_LncRNA	X:102937249-102940561	0	0.0522965	0.0522965	1	1
ENST00000413531	ENSG00000231365	RP11-418J17.1	Known_LncRNA	1:119031215-119327303	0.088026	0.0449695	-0.0430565	1	1
ENST00000413541	ENSG00000223675	RP11-86H7.6	Known_LncRNA	1:94585555-94592297	0	0	0	1	1
ENST00000413549	ENSG00000231609	AC009501.4	Known_LncRNA	2:62673850-63048640	0	0	0	1	1
ENST00000413563	ENSG00000235770	LINC00607	Known_LncRNA	2:215530446-215843722	0	0	0	1	1
ENST00000413564	ENSG00000224500	RP11-328K22.1	Known_LncRNA	10:76869600-77638595	0.061301	0	-0.061301	1	1
ENST00000413567	ENSG00000225559	AC083867.4	Known_LncRNA	7:138163439-138164637	0	0	0	1	1
ENST00000413586	ENSG00000223783	AC124944.5	Known_LncRNA	3:195836192-195860404	0	0	0	1	1
ENST00000413591	ENSG00000224511	LINC00365	Known_LncRNA	13:30103177-30108875	0.00775022	0.0179164	0.0101662	1	1
ENST00000413602	ENSG00000231013	AC013275.2	Known_LncRNA	2:119439842-119525301	0	0	0	1	1
ENST00000413603	ENSG00000234962	LINC00700	Known_LncRNA	10:2005472-2014348	0	0	0	1	1
ENST00000413628	ENSG00000232284	GNG12-AS1	Known_LncRNA	1:67701465-68233120	0.263936	0.190441	-0.0734947	1	1
ENST00000413637	ENSG00000223626	LINC01044	Known_LncRNA	13:112322566-112331225	0	0	0	1	1
ENST00000413645	ENSG00000228798	AP000473.5	Known_LncRNA	21:16630826-16640683	5.2737e-05	3.79234e-05	-1.48137e-05	1	1
ENST00000413665	ENSG00000225783	MIAT	Known_LncRNA	22:26646427-26780207	0	0	0	1	1
ENST00000413670	ENSG00000225206	MIR137HG	Known_LncRNA	1:97986739-98049863	0.494646	0.402681	-0.0919653	0.3551	0.968221
ENST00000413706	ENSG00000229043	AC091729.9	Known_LncRNA	7:1152070-1165267	0.61432	1.04771	0.43339	0.31995	0.959727
ENST00000413708	ENSG00000225588	AC096669.1	Known_LncRNA	2:107254690-107556326	0	0	0	1	1
ENST00000413718	ENSG00000227702	LINC00111	Known_LncRNA	21:41679180-41697336	0.118424	0	-0.118424	1	1
ENST00000413721	ENSG00000185186	LINC00313	Known_LncRNA	21:43462093-43479534	0	0	0	1	1
ENST00000413722	ENSG00000223482	NUTM2A-AS1	Known_LncRNA	10:87203874-87342612	0.19626	0.188859	-0.00740121	1	1
ENST00000413745	ENSG00000237596	RP13-143G15.4	Known_LncRNA	6:135851695-136225751	0	0.0426472	0.0426472	1	1
ENST00000413757	ENSG00000236892	RP11-482E14.2	Known_LncRNA	10:3532093-3537031	0	0	0	1	1
ENST00000413763	ENSG00000226854	RP11-212D3.4	Known_LncRNA	X:75903104-75904858	0	0	0	1	1
ENST00000413792	ENSG00000237803	LINC00211	Known_LncRNA	2:37826246-37876274	1.35447	1.68091	0.326439	0.0048	0.119689
ENST00000413794	ENSG00000256995	RP11-114G22.1	Known_LncRNA	12:22699858-23251499	0	0	0	1	1
ENST00000413796	ENSG00000233214	AC002511.2	Known_LncRNA	19:35424061-35424652	0	0	0	1	1
ENST00000413801	ENSG00000226919	RP11-80B9.1	Known_LncRNA	1:240765556-240768680	0	0.0396902	0.0396902	1	1
ENST00000413812	ENSG00000236340	AC000099.1	Known_LncRNA	7:126438597-127253294	0.0760109	0.111886	0.0358749	1	1
ENST00000413818	ENSG00000231119	RP4-569M23.2	Known_LncRNA	20:47209213-47356889	3.11049	3.41252	0.302036	0.35925	0.969195
ENST00000413820	ENSG00000224272	AC114730.3	Known_LncRNA	2:241808311-241817413	1.67512	1.56182	-0.113303	0.5134	0.991146
ENST00000413825	ENSG00000237435	RP11-147C23.1	Known_LncRNA	1:95937900-96022880	0	0	0	1	1
ENST00000413828	ENSG00000232973	CYP1B1-AS1	Known_LncRNA	2:37923186-38239590	0	0	0	1	1
ENST00000413833	ENSG00000236834	LINC00421	Known_LncRNA	13:19345048-19346749	0	0	0	1	1
ENST00000413841	ENSG00000227033	AC105461.1	Known_LncRNA	2:231961244-232344350	0	0.300329	0.300329	1	1
ENST00000413845	ENSG00000227660	UST-AS1	Known_LncRNA	6:148747327-149076990	0.11285	0.0411263	-0.0717242	1	1
ENST00000413848	ENSG00000183308	AC005037.3	Known_LncRNA	2:200908972-201085750	0.532486	0.461804	-0.0706815	0.85955	0.991146
ENST00000413887	ENSG00000236948	RP11-154H17.1	Known_LncRNA	1:5587367-5668295	0	0	0	1	1
ENST00000413898	ENSG00000235733	RP3-522P13.3	Known_LncRNA	6:25245355-25261731	0	0	0	1	1
ENST00000413901	ENSG00000223944	RP5-1180C18.1	Known_LncRNA	1:37262738-37325100	0	0	0	1	1
ENST00000413904	ENSG00000236859	NIFK-AS1	Known_LncRNA	2:121649649-121736923	0.234027	0.0879558	-0.146071	1	1
ENST00000413911	ENSG00000235852	AC005540.3	Known_LncRNA	2:190880796-191020960	1.10391	0.958269	-0.145638	0.88685	0.991146
ENST00000413913	ENSG00000238268	RP11-229P13.19	Known_LncRNA	9:136975093-136976981	0.0288916	0.0737054	0.0448137	1	1
ENST00000413915	ENSG00000234160	RP11-613M10.6	Known_LncRNA	9:37509149-37510299	3.32411	2.70919	-0.614921	0.121	0.824324
ENST00000413923	ENSG00000231898	AC012594.1	Known_LncRNA	2:170178144-170695374	0	0	0	1	1
ENST00000413941	ENSG00000226861	RP5-1119O21.2	Known_LncRNA	10:8298896-8301667	0	0	0	1	1
ENST00000413943	ENSG00000226088	RP11-180O5.2	Known_LncRNA	1:70354804-70385339	0.0369973	0.0393925	0.0023952	1	1
ENST00000413945	ENSG00000233237	LINC00472	Known_LncRNA	6:71221456-71420769	0.0405539	0.128606	0.0880522	1	1
ENST00000413954	ENSG00000224643	AC064871.3	Known_LncRNA	2:183078558-183108519	1.15122e-06	0	-1.15122e-06	1	1
ENST00000413960	ENSG00000236106	AC010729.2	Known_LncRNA	2:5726448-5730342	0	0	0	1	1
ENST00000413961	ENSG00000223482	NUTM2A-AS1	Known_LncRNA	10:87203874-87342612	2.77462e-10	9.96295e-08	9.93521e-08	1	1
ENST00000413962	ENSG00000224043	CCNT2-AS1	Known_LncRNA	2:134735463-134959342	0.929158	1.13019	0.201032	0.68565	0.991146
ENST00000413969	ENSG00000224189	HAGLR	Known_LncRNA	2:176173194-176192538	0.0894142	0.0885274	-0.000886874	1	1
ENST00000413975	ENSG00000233008	RP11-475O6.1	Known_LncRNA	1:83575775-83861023	0	0	0	1	1
ENST00000413977	ENSG00000224660	SH3BP5-AS1	Known_LncRNA	3:15254183-15341368	0.252115	0.414658	0.162543	1	1
ENST00000413983	ENSG00000233293	RP11-410N8.3	Known_LncRNA	20:32443058-32608893	0	0	0	1	1
ENST00000413986	ENSG00000226455	RP3-512E2.2	Known_LncRNA	6:89926528-90296908	1.9033e-06	7.66648e-08	-1.82664e-06	1	1
ENST00000413989	ENSG00000242628	AC009228.1	Known_LncRNA	2:24202863-24360714	0	0	0	1	1
ENST00000413991	ENSG00000237614	AC073257.2	Known_LncRNA	2:120542908-120544326	0	0	0	1	1
ENST00000413993	ENSG00000233321	RP11-482E14.1	Known_LncRNA	10:3486893-3502838	0	0	0	1	1
ENST00000413994	ENSG00000225554	RP11-527D7.1	Known_LncRNA	1:241424291-241433492	0	0.0747056	0.0747056	1	1
ENST00000414005	ENSG00000244620	AL122127.25	Known_LncRNA	14:105890083-105896577	0	0	0	1	1
ENST00000414006	ENSG00000226688	ENTPD1-AS1	Known_LncRNA	10:95711778-96090238	0.44786	0.334527	-0.113333	0.8016	0.991146
ENST00000414030	ENSG00000222041	LINC00152	Known_LncRNA	2:87439522-87606805	2.00072	2.17652	0.175799	0.63795	0.991146
ENST00000414038	ENSG00000231426	RP5-899B16.1	Known_LncRNA	6:139854849-139877391	0	0	0	1	1
ENST00000414039	ENSG00000236098	RP11-148B18.4	Known_LncRNA	1:94148987-94334848	0.480469	0.304299	-0.17617	1	1
ENST00000414042	ENSG00000226332	RP11-157P1.4	Known_LncRNA	20:62302092-62367312	2.12134	2.42128	0.299936	0.77	0.991146
ENST00000414053	ENSG00000229851	ARSD-AS1	Known_LncRNA	X:2903969-2929351	0	0	0	1	1
ENST00000414054	ENSG00000230876	LINC00486	Known_LncRNA	2:32825442-32926693	9.12489e-07	8.54758e-07	-5.77317e-08	1	1
ENST00000414065	ENSG00000234929	AC018685.1	Known_LncRNA	2:2641988-2656630	0	0	0	1	1
ENST00000414071	ENSG00000234712	RP11-143G3.1	Known_LncRNA	X:145232928-145233619	0	0	0	1	1
ENST00000414074	ENSG00000236188	PRKX-AS1	Known_LncRNA	X:3604369-3713608	0.16313	0.0883601	-0.0747697	1	1
ENST00000414085	ENSG00000236028	RP11-323C15.2	Known_LncRNA	20:46894623-47188844	0	0	0	1	1
ENST00000414086	ENSG00000223360	AC096559.2	Known_LncRNA	2:12598986-12605145	0	0	0	1	1
ENST00000414098	ENSG00000234428	RP11-666F17.1	Known_LncRNA	12:26120025-26833198	0.112907	0	-0.112907	1	1
ENST00000414102	ENSG00000234548	RP11-78H24.1	Known_LncRNA	3:186440344-186450696	0	0	0	1	1
ENST00000414106	ENSG00000235010	RP11-140A10.3	Known_LncRNA	10:132104670-132185962	0	6.00839e-07	6.00839e-07	1	1
ENST00000414107	ENSG00000234170	RP11-446F3.2	Known_LncRNA	10:2446252-2447352	0	0	0	1	1
ENST00000414116	ENSG00000238033	AC002480.2	Known_LncRNA	7:22419443-22665533	0	0	0	1	1
ENST00000414120	ENSG00000214145	LINC00887	Known_LncRNA	3:194296464-194312803	0	0	0	1	1
ENST00000414126	ENSG00000231892	AC073316.2	Known_LncRNA	7:3196625-3198256	0	0	0	1	1
ENST00000414127	ENSG00000233824	AC003985.1	Known_LncRNA	7:25321301-25326815	0	0	0	1	1
ENST00000414128	ENSG00000230239	RP11-108M9.2	Known_LncRNA	1:16739937-16972979	0.0870992	0.0788452	-0.00825408	1	1
ENST00000414132	ENSG00000237919	RP11-181B18.1	Known_LncRNA	1:69568397-70205620	0	0	0	1	1
ENST00000414135	ENSG00000241520	AC098820.4	Known_LncRNA	2:216385287-216579180	0.0992065	0.0521421	-0.0470644	1	1
ENST00000414141	ENSG00000231327	AC016700.5	Known_LncRNA	2:70124035-70125317	2.45983	2.2371	-0.222728	0.1947	0.936875
ENST00000414157	ENSG00000229656	RP11-462L8.1	Known_LncRNA	10:32900318-33082102	0	0	0	1	1
ENST00000414159	ENSG00000235881	AC114776.3	Known_LncRNA	2:110709574-110716595	0	0	0	1	1
ENST00000414161	ENSG00000236354	LINC00437	Known_LncRNA	13:38533342-38545299	0	0	0	1	1
ENST00000414189	ENSG00000231231	LINC01423	Known_LncRNA	21:38323634-38333421	0.0854943	0	-0.0854943	1	1
ENST00000414195	ENSG00000226674	TEX41	Known_LncRNA	2:144667966-145262988	0	0	0	1	1
ENST00000414199	ENSG00000229528	RP5-1066H13.4	Known_LncRNA	1:40863913-40876670	0	0	0	1	1
ENST00000414201	ENSG00000227510	LINC01442	Known_LncRNA	13:60917000-60941768	0	0	0	1	1
ENST00000414203	ENSG00000231467	RP5-1170K4.7	Known_LncRNA	22:37065435-37109563	0	0	0	1	1
ENST00000414209	ENSG00000225470	JPX	Known_LncRNA	X:73944323-74293574	0.813707	1.19502	0.38131	0.0451	0.527485
ENST00000414210	ENSG00000228750	RP11-242F24.1	Known_LncRNA	1:6724636-6730012	0	0	0	1	1
ENST00000414223	ENSG00000234394	RP11-561O23.5	Known_LncRNA	9:68306527-68531061	0	0	0	1	1
ENST00000414256	ENSG00000226674	TEX41	Known_LncRNA	2:144667966-145262988	0	0	0	1	1
ENST00000414261	ENSG00000229999	RP5-1042K10.10	Known_LncRNA	22:40346499-40636702	0.184003	0.17173	-0.0122728	1	1
ENST00000414282	ENSG00000233016	SNHG7	Known_LncRNA	9:136712569-136728184	1.33629	1.85806	0.521773	0.0491	0.552782
ENST00000414287	ENSG00000188511	C22orf34	Known_LncRNA	22:49414523-49657542	0	0	0	1	1
ENST00000414300	ENSG00000237880	AC096669.2	Known_LncRNA	2:107254690-107556326	0	0	0	1	1
ENST00000414308	ENSG00000233387	RP11-342D11.3	Known_LncRNA	10:33096256-33116672	0	0	0	1	1
ENST00000414309	ENSG00000214146	RP11-699L21.1	Known_LncRNA	3:193957371-194080443	0.0885015	0.187936	0.0994341	1	1
ENST00000414314	ENSG00000231185	AC005592.2	Known_LncRNA	5:142310426-142698070	0.118543	0.354057	0.235515	1	1
ENST00000414339	ENSG00000234917	RP5-994D16.3	Known_LncRNA	1:42678734-42681659	2.58278	2.62591	0.0431238	0.80305	0.991146
ENST00000414340	ENSG00000223643	RP11-108M9.1	Known_LncRNA	1:16739937-16972979	0	0	0	1	1
ENST00000414345	ENSG00000229483	LINC00362	Known_LncRNA	13:23169834-23170597	0	0	0	1	1
ENST00000414354	ENSG00000228109	MFI2-AS1	Known_LncRNA	3:196988620-197029816	0.622212	9.45176e-11	-0.622212	0.2415	0.949714
ENST00000414364	ENSG00000229921	KIF25-AS1	Known_LncRNA	6:167992821-168045089	0	0	0	1	1
ENST00000414365	ENSG00000235848	RMDN2-AS1	Known_LncRNA	2:37923186-38239590	0	0	0	1	1
ENST00000414382	ENSG00000225548	AC098973.2	Known_LncRNA	3:27802761-27891301	0	0	0	1	1
ENST00000414383	ENSG00000232682	RP11-388P9.2	Known_LncRNA	10:60026297-60733490	0.0568066	0.0462374	-0.0105692	1	1
ENST00000414386	ENSG00000234753	FOXP4-AS1	Known_LncRNA	6:41494852-41602384	0.3434	0.0791304	-0.264269	1	1
ENST00000414393	ENSG00000213742	ZNF337-AS1	Known_LncRNA	20:25612934-25696841	0.567556	0.54541	-0.0221461	0.8667	0.991146
ENST00000414394	ENSG00000229395	AC013401.1	Known_LncRNA	2:192629918-192645706	0	0	0	1	1
ENST00000414398	ENSG00000230313	HCG24	Known_LncRNA	6:33144782-33147767	0	0	0	1	1
ENST00000414404	ENSG00000236780	AC078941.1	Known_LncRNA	2:67086445-67311439	0	0	0	1	1
ENST00000414407	ENSG00000237879	LINC00398	Known_LncRNA	13:30803205-30810645	0	0	0	1	1
ENST00000414409	ENSG00000229403	RP4-718N17.2	Known_LncRNA	7:51614250-51630870	0	0	0	1	1
ENST00000414418	ENSG00000230864	RP5-936J12.1	Known_LncRNA	1:102763321-102853842	0	0	0	1	1
ENST00000414438	ENSG00000189229	AC069277.2	Known_LncRNA	3:6490478-7741533	0.071863	0.202039	0.130176	1	1
ENST00000414442	ENSG00000235597	LINC01102	Known_LncRNA	2:104433266-104520832	0	0	0	1	1
ENST00000414452	ENSG00000232480	TGFB2-AS1	Known_LncRNA	1:218344195-218345678	0.174652	0.165435	-0.00921642	1	1
ENST00000414457	ENSG00000224597	SVIL-AS1	Known_LncRNA	10:29409401-29736781	0.77979	0.666804	-0.112987	0.8068	0.991146
ENST00000414466	ENSG00000237654	AP003025.2	Known_LncRNA	11:131370477-132336822	0	0	0	1	1
ENST00000414475	ENSG00000223930	RP11-33A14.1	Known_LncRNA	3:178202049-178860405	0	0	0	1	1
ENST00000414480	ENSG00000230390	LINC01048	Known_LncRNA	13:37481466-37484769	0	0	0	1	1
ENST00000414483	ENSG00000238192	LL22NC03-121E8.4	Known_LncRNA	22:48139460-48141001	0	0	0	1	1
ENST00000414486	ENSG00000197934	CYYR1-AS1	Known_LncRNA	21:26378551-26573284	0	0	0	1	1
ENST00000414488	ENSG00000225746	SNHG23	Known_LncRNA	14:100937400-100960199	4.31778	4.13177	-0.186011	0.31055	0.957339
ENST00000414504	ENSG00000230223	ATXN8OS	Known_LncRNA	13:69700593-70139429	0	0	0	1	1
ENST00000414512	ENSG00000236451	AC067956.1	Known_LncRNA	2:220105655-220704566	0.017807	0	-0.017807	1	1
ENST00000414515	ENSG00000204706	MAMDC2-AS1	Known_LncRNA	9:70033920-70258866	0.165463	0.159864	-0.00559871	1	1
ENST00000414529	ENSG00000227375	DLG1-AS1	Known_LncRNA	3:197042559-197303747	0	0	0	1	1
ENST00000414532	ENSG00000186056	MATN1-AS1	Known_LncRNA	1:30711276-30726827	1.27721	1.94666	0.66945	5e-05	0.00321716
ENST00000414538	ENSG00000234818	AC092687.5	Known_LncRNA	2:10570765-10689987	0	0	0	1	1
ENST00000414539	ENSG00000235419	AC010149.4	Known_LncRNA	2:230415941-230580006	0	0	0	1	1
ENST00000414544	ENSG00000235865	GSN-AS1	Known_LncRNA	9:121178136-121332843	1.55381	1.88238	0.328568	0.2363	0.949714
ENST00000414547	ENSG00000235593	RBMS3-AS1	Known_LncRNA	3:29264193-30010391	0.189889	0	-0.189889	1	1
ENST00000414548	ENSG00000230310	CTD-2192J16.11	Known_LncRNA	19:12379188-12640098	0	0.0529031	0.0529031	1	1
ENST00000414553	ENSG00000234650	PCCA-AS1	Known_LncRNA	13:100089014-100589528	0.576186	0.4111	-0.165086	0.69805	0.991146
ENST00000414554	ENSG00000236859	NIFK-AS1	Known_LncRNA	2:121649649-121736923	1.36597	1.28672	-0.07925	0.8562	0.991146
ENST00000414562	ENSG00000235097	LINC00330	Known_LncRNA	13:44799502-44809630	0	0.0167928	0.0167928	1	1
ENST00000414565	ENSG00000231612	RP11-522M21.3	Known_LncRNA	1:245154984-245709431	0.30853	0.0711734	-0.237357	1	1
ENST00000414581	ENSG00000225424	RP11-168C9.1	Known_LncRNA	10:129278250-129291722	0	0	0	1	1
ENST00000414582	ENSG00000224141	MIR548XHG	Known_LncRNA	21:18561264-18760003	0	0.0443579	0.0443579	1	1
ENST00000414584	ENSG00000222041	LINC00152	Known_LncRNA	2:87439522-87606805	0.359536	0.365342	0.0058055	1	1
ENST00000414598	ENSG00000225785	RP4-583K8.1	Known_LncRNA	20:52210644-52650431	0	0	0	1	1
ENST00000414603	ENSG00000189229	AC069277.2	Known_LncRNA	3:6490478-7741533	0.153625	0	-0.153625	1	1
ENST00000414621	ENSG00000281404	LINC01176	Known_LncRNA	7:30284306-30412502	4.78302e-06	0.239879	0.239874	1	1
ENST00000414625	ENSG00000242086	LINC00969	Known_LncRNA	3:195658061-195741123	0.12222	0.682081	0.559861	0.2649	0.949714
ENST00000414631	ENSG00000230121	RP11-385N23.1	Known_LncRNA	10:7533206-7536565	0	0	0	1	1
ENST00000414633	ENSG00000224808	SRGAP3-AS1	Known_LncRNA	3:8980590-9479240	0	0	0	1	1
ENST00000414634	ENSG00000236508	ATP13A5-AS1	Known_LncRNA	3:193241124-193378843	0	0	0	1	1
ENST00000414640	ENSG00000224407	RP5-956O18.3	Known_LncRNA	1:230057989-230282124	0.0282223	0.131919	0.103697	1	1
ENST00000414647	ENSG00000234988	AC068538.4	Known_LncRNA	2:100607027-100609358	0.0550001	0	-0.0550001	1	1
ENST00000414654	ENSG00000230515	AC092580.3	Known_LncRNA	2:7671603-7672246	0	0	0	1	1
ENST00000414656	ENSG00000228544	CCDC183-AS1	Known_LncRNA	9:136791354-136957733	0.960919	1.11365	0.152726	0.8268	0.991146
ENST00000414659	ENSG00000215424	MCM3AP-AS1	Known_LncRNA	21:46229216-46286297	0.494565	0.264409	-0.230155	0.60325	0.991146
ENST00000414668	ENSG00000125514	LINC00029	Known_LncRNA	20:63009382-63085071	0.0397707	0	-0.0397707	1	1
ENST00000414676	ENSG00000225377	NRSN2-AS1	Known_LncRNA	20:320312-359660	1.55388	1.9875	0.433619	0.48795	0.991146
ENST00000414677	ENSG00000226995	LINC00658	Known_LncRNA	20:5426894-5471094	0	0	0	1	1
ENST00000414686	ENSG00000235795	RP11-421L21.2	Known_LncRNA	1:100989622-101087268	0.314481	0.734578	0.420097	0.41245	0.98639
ENST00000414688	ENSG00000230021	RP5-857K21.4	Known_LncRNA	1:585988-859446	0	0	0	1	1
ENST00000414699	ENSG00000225745	AL773572.7	Known_LncRNA	21:41167800-41282518	0	0	0	1	1
ENST00000414722	ENSG00000177640	CASC2	Known_LncRNA	10:118004915-118210153	0.161392	0.145206	-0.0161859	1	1
ENST00000414740	ENSG00000229646	RP11-330A16.1	Known_LncRNA	6:14597513-14599690	0	0	0	1	1
ENST00000414743	ENSG00000229249	LINC00446	Known_LncRNA	13:77895480-78659179	0	0	0	1	1
ENST00000414750	ENSG00000234663	AC104820.2	Known_LncRNA	2:180967247-181399559	0	0	0	1	1
ENST00000414756	ENSG00000228618	AC012462.3	Known_LncRNA	2:215476666-215480248	0	0	0	1	1
ENST00000414763	ENSG00000186056	MATN1-AS1	Known_LncRNA	1:30711276-30726827	0.569147	0.941424	0.372277	0.2219	0.949714
ENST00000414765	ENSG00000238054	RP11-316I3.2	Known_LncRNA	1:188869476-188887434	0	0	0	1	1
ENST00000414768	ENSG00000229694	LINC00484	Known_LncRNA	9:91119061-91182762	0	0	0	1	1
ENST00000414769	ENSG00000223749	MIR503HG	Known_LncRNA	X:134543336-134546721	0.408846	0.664347	0.255501	0.3607	0.969784
ENST00000414774	ENSG00000227307	RP11-95I16.2	Known_LncRNA	10:120925546-120980700	0	0.0498234	0.0498234	1	1
ENST00000414776	ENSG00000225084	AL450226.2	Known_LncRNA	17:2054153-2381058	0.338937	0.37896	0.0400227	1	1
ENST00000414795	ENSG00000225964	NRIR	Known_LncRNA	2:6828513-6840464	0	0	0	1	1
ENST00000414796	ENSG00000237320	AC019064.1	Known_LncRNA	2:34799849-35185689	0	0	0	1	1
ENST00000414798	ENSG00000228192	RP11-342M1.3	Known_LncRNA	1:42807051-42846422	0.988536	0.85854	-0.129996	0.86305	0.991146
ENST00000414816	ENSG00000224310	LINC01567	Known_LncRNA	16:24661421-24671062	0	0.0226751	0.0226751	1	1
ENST00000414844	ENSG00000226441	PLCL2-AS1	Known_LncRNA	3:16802650-17090594	0	0	0	1	1
ENST00000414848	ENSG00000231666	RP11-404O13.1	Known_LncRNA	1:158132039-158146929	0	0	0	1	1
ENST00000414856	ENSG00000237654	AP003025.2	Known_LncRNA	11:131370477-132336822	0	0	0	1	1
ENST00000414868	ENSG00000231163	CSMD2-AS1	Known_LncRNA	1:33513998-34165842	0	0	0	1	1
ENST00000414875	ENSG00000227920	RP1-153P14.5	Known_LncRNA	6:37543552-37550860	0	0	0	1	1
ENST00000414876	ENSG00000238062	SPATA3-AS1	Known_LncRNA	2:230984367-230996032	0.218294	0.257778	0.0394836	1	1
ENST00000414877	ENSG00000230323	LINC00159	Known_LncRNA	21:32080315-32197813	0	0	0	1	1
ENST00000414885	ENSG00000233255	AC019181.2	Known_LncRNA	2:164653623-164849334	0	0	0	1	1
ENST00000414886	ENSG00000226856	AC093901.1	Known_LncRNA	2:118132127-118186386	7.34447e-11	7.16852e-12	-6.62762e-11	1	1
ENST00000414895	ENSG00000232130	RP11-143P4.2	Known_LncRNA	3:193144463-193176864	0	0	0	1	1
ENST00000414896	ENSG00000223374	AC005104.3	Known_LncRNA	2:241227263-241354027	1.28859	0.636909	-0.651683	0.4973	0.991146
ENST00000414903	ENSG00000224750	RP11-94M14.2	Known_LncRNA	10:90402520-90540805	0	0	0	1	1
ENST00000414904	ENSG00000232284	GNG12-AS1	Known_LncRNA	1:67701465-68233120	0	0	0	1	1
ENST00000414911	ENSG00000228043	AC097721.2	Known_LncRNA	2:138418283-138501698	0.370494	0.411186	0.0406913	1	1
ENST00000414915	ENSG00000229459	AC023669.1	Known_LncRNA	7:46261063-46294469	0	0	0	1	1
ENST00000414920	ENSG00000231383	FGF12-AS1	Known_LncRNA	3:192139394-192767764	0	0	0	1	1
ENST00000414923	ENSG00000230759	RP11-153F1.2	Known_LncRNA	1:103414878-103525483	0	0	0	1	1
ENST00000414926	ENSG00000230684	RP11-409K20.6	Known_LncRNA	9:129887186-130043194	0	0	0	1	1
ENST00000414927	ENSG00000223774	RP11-307B6.3	Known_LncRNA	1:201893841-201946588	0	0	0	1	1
ENST00000414938	ENSG00000235947	EGOT	Known_LncRNA	3:4493347-4887293	0.955407	1.19582	0.240412	0.6709	0.991146
ENST00000414965	ENSG00000234169	AC092168.3	Known_LncRNA	2:100669891-100676038	0	0	0	1	1
ENST00000414967	ENSG00000233842	AC062031.1	Known_LncRNA	2:145915089-145931146	0	0	0	1	1
ENST00000414969	ENSG00000232287	SLC6A1-AS1	Known_LncRNA	3:10992723-11039247	0	0	0	1	1
ENST00000414976	ENSG00000230848	RP11-379C10.1	Known_LncRNA	9:128039134-128057362	0	0	0	1	1
ENST00000414989	ENSG00000224192	RP11-259P1.1	Known_LncRNA	22:26169473-26383597	0	0	0	1	1
ENST00000414992	ENSG00000233613	DCUN1D2-AS	Known_LncRNA	13:113455818-113490952	0	0	0	1	1
ENST00000414995	ENSG00000229242	RP5-1111A8.3	Known_LncRNA	1:215622893-216423396	0	0	0	1	1
ENST00000415000	ENSG00000237463	RP11-280O1.2	Known_LncRNA	1:165476840-165582476	0	0	0	1	1
ENST00000415004	ENSG00000227155	RP11-165F24.3	Known_LncRNA	9:212823-746106	0	0	0	1	1
ENST00000415011	ENSG00000226312	CFLAR-AS1	Known_LncRNA	2:201116103-201176687	0.0384365	0.0488773	0.0104407	1	1
ENST00000415019	ENSG00000176320	RP11-404O13.5	Known_LncRNA	1:158197921-158203877	0	0	0	1	1
ENST00000415026	ENSG00000228404	AP001468.58	Known_LncRNA	21:46185078-46228824	0	0	0	1	1
ENST00000415029	ENSG00000231653	AC010731.3	Known_LncRNA	2:206640072-206641282	0	0	0	1	1
ENST00000415031	ENSG00000227070	RP11-191G24.1	Known_LncRNA	1:51354262-51561629	0	0	0	1	1
ENST00000415033	ENSG00000235903	CPB2-AS1	Known_LncRNA	13:46052805-46113332	0.0329796	0	-0.0329796	1	1
ENST00000415054	ENSG00000232754	RP1-85F18.6	Known_LncRNA	22:41091785-41197456	0.531676	0.476308	-0.0553682	1	1
ENST00000415062	ENSG00000226706	RP11-426A6.5	Known_LncRNA	9:135495180-135506447	0.851241	1.25129	0.400046	0.4319	0.991146
ENST00000415065	ENSG00000244619	RP11-315I20.3	Known_LncRNA	1:145891207-145910189	0.30107	0.153348	-0.147721	1	1
ENST00000415067	ENSG00000204261	PSMB8-AS1	Known_LncRNA	6:32840716-32859585	2.44849e-13	0	-2.44849e-13	1	1
ENST00000415088	ENSG00000227170	AF178030.2	Known_LncRNA	8:115408495-115809673	0.169267	0.373505	0.204239	1	1
ENST00000415119	ENSG00000223966	RP11-141J10.2	Known_LncRNA	9:70529062-71446904	0	0	0	1	1
ENST00000415120	ENSG00000230040	LINC00364	Known_LncRNA	13:67372386-67379976	0	0	0	1	1
ENST00000415124	ENSG00000233223	AC113189.5	Known_LncRNA	17:7561874-7633383	0.112253	0	-0.112253	1	1
ENST00000415138	ENSG00000237576	AC097495.2	Known_LncRNA	2:68832043-68837724	0	0	0	1	1
ENST00000415141	ENSG00000227218	RP11-203J24.8	Known_LncRNA	9:127934502-127980513	0.343234	0.634225	0.290991	0.57025	0.991146
ENST00000415144	ENSG00000230648	RP3-406P24.3	Known_LncRNA	6:4018712-4021215	0	0	0	1	1
ENST00000415146	ENSG00000224595	AC073626.2	Known_LncRNA	7:114086326-114693772	0	0	0	1	1
ENST00000415159	ENSG00000231815	AC007179.1	Known_LncRNA	2:59217707-60100200	0	0	0	1	1
ENST00000415166	ENSG00000235005	RP11-195M16.1	Known_LncRNA	1:109884175-109886264	0	0	0	1	1
ENST00000415172	ENSG00000232998	VPS13A-AS1	Known_LncRNA	9:77176755-77421541	0	0.366471	0.366471	1	1
ENST00000415174	ENSG00000226125	AC098823.3	Known_LncRNA	2:230690920-230700529	0.0178563	0	-0.0178563	1	1
ENST00000415176	ENSG00000226890	LA16c-395F10.1	Known_LncRNA	16:1612324-1702280	0	0	0	1	1
ENST00000415182	ENSG00000237484	AP000476.1	Known_LncRNA	21:24428739-24547942	0	0	0	1	1
ENST00000415193	ENSG00000232225	LINC01047	Known_LncRNA	13:89214846-89236890	0	0	0	1	1
ENST00000415194	ENSG00000231329	RP1-225E12.2	Known_LncRNA	6:139135111-139292139	0	5.44583e-14	5.44583e-14	1	1
ENST00000415195	ENSG00000235781	XXbac-BPG249D20.9	Known_LncRNA	6:30516265-30519217	0	0	0	1	1
ENST00000415202	ENSG00000231057	RP11-122M14.1	Known_LncRNA	1:211675761-211690103	0	9.62369e-08	9.62369e-08	1	1
ENST00000415205	ENSG00000182057	OGFRP1	Known_LncRNA	22:42160012-42343616	0.251066	0.155239	-0.0958272	1	1
ENST00000415215	ENSG00000225470	JPX	Known_LncRNA	X:73944323-74293574	1.39088	0.505228	-0.885655	0.2521	0.949714
ENST00000415218	ENSG00000229407	RP11-12M5.3	Known_LncRNA	1:179743162-179818191	0	0	0	1	1
ENST00000415226	ENSG00000233611	AC079135.1	Known_LncRNA	2:236165235-236294927	0.187323	0.187006	-0.000316826	1	1
ENST00000415236	ENSG00000223960	AC009948.5	Known_LncRNA	2:178413938-178461390	1.27418	1.19147	-0.0827158	0.97	0.991858
ENST00000415237	ENSG00000203446	AC004988.1	Known_LncRNA	7:40134976-40860763	0.0353617	0.0527468	0.0173851	1	1
ENST00000415244	ENSG00000228109	MFI2-AS1	Known_LncRNA	3:196988620-197029816	0.427591	0.330945	-0.096646	1	1
ENST00000415245	ENSG00000233714	AC012506.2	Known_LncRNA	2:23347653-23351864	0	0	0	1	1
ENST00000415246	ENSG00000237773	AC003075.4	Known_LncRNA	7:17279833-17346152	0	0	0	1	1
ENST00000415249	ENSG00000223665	CTB-111F10.1	Known_LncRNA	7:91638846-91643512	0	0	0	1	1
ENST00000415252	ENSG00000227610	FRMPD3-AS1	Known_LncRNA	X:107512982-107605251	0.0527114	0	-0.0527114	1	1
ENST00000415255	ENSG00000228060	RP11-69E11.8	Known_LncRNA	1:39560815-39576790	1.18273	0.842783	-0.339951	0.70495	0.991146
ENST00000415269	ENSG00000226996	AP000477.3	Known_LncRNA	21:24043256-24050286	0	0	0	1	1
ENST00000415275	ENSG00000228577	AC010731.2	Known_LncRNA	2:206443538-206621130	0.0739067	0	-0.0739067	1	1
ENST00000415283	ENSG00000230403	LINC01066	Known_LncRNA	13:30995161-30996138	0	0	0	1	1
ENST00000415285	ENSG00000276012	RP11-397O8.7	Known_LncRNA	13:101452592-102402457	0	0	0	1	1
ENST00000415299	ENSG00000168746	LINC01620	Known_LncRNA	20:44448776-44450092	0	0	0	1	1
ENST00000415302	ENSG00000226825	LINC01509	Known_LncRNA	9:107420283-107430802	0	0	0	1	1
ENST00000415327	ENSG00000232613	AC007386.4	Known_LncRNA	2:65030726-65056363	0.201292	0	-0.201292	1	1
ENST00000415330	ENSG00000231789	PIK3CD-AS2	Known_LncRNA	1:9651731-9824526	1.80054	1.82956	0.0290174	0.97655	0.992465
ENST00000415333	ENSG00000227365	AC008060.5	Known_LncRNA	7:155474205-155533862	0	0	0	1	1
ENST00000415336	ENSG00000242396	RP11-67L3.5	Known_LncRNA	1:54849632-54888850	0.211911	0.273542	0.061632	1	1
ENST00000415338	ENSG00000234571	RP5-998N21.4	Known_LncRNA	1:143874792-143934776	0.00435682	0.0139189	0.0095621	1	1
ENST00000415342	ENSG00000231024	AC092431.3	Known_LncRNA	2:69457996-69827100	0	0	0	1	1
ENST00000415356	ENSG00000235728	AC007349.5	Known_LncRNA	7:36781007-36782789	0	0	0	1	1
ENST00000415357	ENSG00000231689	LINC01090	Known_LncRNA	2:187654779-188595931	0	0	0	1	1
ENST00000415358	ENSG00000228353	RP11-184A2.2	Known_LncRNA	10:3767914-3768751	0	0	0	1	1
ENST00000415359	ENSG00000234132	RP11-168O16.2	Known_LncRNA	1:201031135-201112566	0	0	0	1	1
ENST00000415386	ENSG00000233421	RP5-875O13.1	Known_LncRNA	1:16533885-16536172	0.362927	0.23881	-0.124117	1	1
ENST00000415391	ENSG00000236986	RP11-544A12.4	Known_LncRNA	9:131125560-131234670	1.06439	0.757782	-0.306607	0.7446	0.991146
ENST00000415393	ENSG00000224865	AC009518.4	Known_LncRNA	7:131897640-131948953	0.478346	0.451393	-0.026953	0.9673	0.991694
ENST00000415394	ENSG00000229335	DANT1	Known_LncRNA	X:115840963-115843050	0	0	0	1	1
ENST00000415399	ENSG00000236081	ELFN1-AS1	Known_LncRNA	7:1688118-1747954	0.31099	0.211338	-0.0996514	1	1
ENST00000415405	ENSG00000147761	TTTY7B	Known_LncRNA	Y:9706823-9715262	0	0	0	1	1
ENST00000415410	ENSG00000237222	AC090505.6	Known_LncRNA	3:194708420-194782168	0	0	0	1	1
ENST00000415417	ENSG00000232139	LINC00867	Known_LncRNA	10:118357107-118365103	0	0	0	1	1
ENST00000415422	ENSG00000231589	AC009110.1	Known_LncRNA	16:62596371-62598449	0	0	0	1	1
ENST00000415423	ENSG00000230289	RP11-334J6.6	Known_LncRNA	9:131502901-131531268	0.601222	0.139795	-0.461427	0.4469	0.991146
ENST00000415437	ENSG00000232892	RP11-267N12.1	Known_LncRNA	1:163111120-163355764	0.0152845	0.0217278	0.00644321	1	1
ENST00000415448	ENSG00000228329	AC097495.3	Known_LncRNA	2:68832043-68837724	0	0	0	1	1
ENST00000415451	ENSG00000223711	AC091633.3	Known_LncRNA	3:195544047-195550581	0	0	0	1	1
ENST00000415457	ENSG00000237174	RP11-415D17.3	Known_LncRNA	6:75285013-75493738	0	0	0	1	1
ENST00000415465	ENSG00000231678	RP11-339N8.1	Known_LncRNA	9:108701369-108703092	0.087533	0	-0.087533	1	1
ENST00000415469	ENSG00000229404	LINC00858	Known_LncRNA	10:84279979-84294659	0.205306	0.0937706	-0.111536	1	1
ENST00000415477	ENSG00000223598	RP1-292B18.4	Known_LncRNA	6:150865548-151228447	0	0	0	1	1
ENST00000415479	ENSG00000230838	LINC01614	Known_LncRNA	2:215530446-215843722	0	0	0	1	1
ENST00000415503	ENSG00000236540	AC006547.13	Known_LncRNA	22:20017013-20070569	0	0.0583677	0.0583677	1	1
ENST00000415504	ENSG00000212766	EWSAT1	Known_LncRNA	15:69072925-69099987	1.39369e-09	0	-1.39369e-09	1	1
ENST00000415506	ENSG00000237126	AC073254.1	Known_LncRNA	2:232547967-232682781	0	0	0	1	1
ENST00000415509	ENSG00000225152	RP11-338O1.2	Known_LncRNA	10:123356449-123517708	0	0	0	1	1
ENST00000415513	ENSG00000237513	RP11-325F22.2	Known_LncRNA	7:104941062-105013044	0	0.120165	0.120165	1	1
ENST00000415520	ENSG00000223884	AC019048.1	Known_LncRNA	2:6912276-7077880	0.0529996	0	-0.0529996	1	1
ENST00000415530	ENSG00000225532	XX-C2158C6.3	Known_LncRNA	6:170735750-170737777	0	0.186024	0.186024	1	1
ENST00000415532	ENSG00000226715	RP11-411H5.1	Known_LncRNA	1:101639547-101787572	0	0	0	1	1
ENST00000415536	ENSG00000236453	AC003092.1	Known_LncRNA	7:94022832-94066661	1.02624	0.867989	-0.158249	0.7076	0.991146
ENST00000415549	ENSG00000237324	RP11-439H8.4	Known_LncRNA	1:74198211-74544428	0	0	0	1	1
ENST00000415556	ENSG00000235296	AC137723.5	Known_LncRNA	17:81932383-81947601	0.100595	0.0305377	-0.0700577	1	1
ENST00000415561	ENSG00000237298	TTN-AS1	Known_LncRNA	2:178521182-179050086	0	0	0	1	1
ENST00000415573	ENSG00000177133	LINC00982	Known_LncRNA	1:3059614-3068437	0	0	0	1	1
ENST00000415575	ENSG00000234763	RP11-203H2.2	Known_LncRNA	6:8329654-8343021	0	0	0	1	1
ENST00000415582	ENSG00000234678	RP11-465N4.4	Known_LncRNA	1:201982371-202017188	0.486493	0.294556	-0.191936	0.73185	0.991146
ENST00000415584	ENSG00000231999	FLJ27354	Known_LncRNA	1:89524835-89936611	0.211534	0.499353	0.287819	0.64045	0.991146
ENST00000415589	ENSG00000237705	AC008937.2	Known_LncRNA	5:56815573-56896152	4.58442e-11	1.2961e-08	1.29151e-08	1	1
ENST00000415590	ENSG00000225383	SFTA1P	Known_LncRNA	10:10784436-10794980	2.91717	2.05442	-0.862748	0.0022	0.0680271
ENST00000415620	ENSG00000229546	LINC00428	Known_LncRNA	13:42842413-42842887	0	0	0	1	1
ENST00000415626	ENSG00000229776	C4B-AS1	Known_LncRNA	6:32014761-32036258	0	0	0	1	1
ENST00000415627	ENSG00000238273	AC012360.6	Known_LncRNA	2:105357711-105438513	0.124055	0.112772	-0.0112826	1	1
ENST00000415628	ENSG00000232520	AC012507.3	Known_LncRNA	2:230886499-230897091	0.0092331	0	-0.0092331	1	1
ENST00000415629	ENSG00000235011	RP4-726F1.1	Known_LncRNA	1:79323768-79324863	0	0	0	1	1
ENST00000415637	ENSG00000237707	RP5-1018K9.1	Known_LncRNA	1:169104123-169104907	0.399814	0.408772	0.00895838	1	1
ENST00000415640	ENSG00000231312	AC007246.3	Known_LncRNA	2:39249265-39717963	0.0663654	0	-0.0663654	1	1
ENST00000415647	ENSG00000232586	KIAA1614-AS1	Known_LncRNA	1:180913153-181023121	0.622732	1.15143	0.528695	0.1386	0.860485
ENST00000415652	ENSG00000232715	LINC01022	Known_LncRNA	7:158590628-158591120	0	0	0	1	1
ENST00000415655	ENSG00000224027	RP1-231P7P.1	Known_LncRNA	22:27563838-27573573	0	0	0	1	1
ENST00000415656	ENSG00000226291	AC091729.8	Known_LncRNA	7:996985-1138260	0.144982	0	-0.144982	1	1
ENST00000415657	ENSG00000236172	MIR7515HG	Known_LncRNA	2:6615388-6650535	0	0	0	1	1
ENST00000415675	ENSG00000225670	CADM3-AS1	Known_LncRNA	1:159171608-159207973	0	0	0	1	1
ENST00000415686	ENSG00000233973	LINC01360	Known_LncRNA	1:73306169-73355253	0	0	0	1	1
ENST00000415700	ENSG00000237667	LINC01115	Known_LncRNA	2:779839-868426	0	0	0	1	1
ENST00000415702	ENSG00000232655	CTA-397C4.2	Known_LncRNA	22:44443326-44444788	0	0	0	1	1
ENST00000415706	ENSG00000230830	ARPP21-AS1	Known_LncRNA	3:35638944-35794496	0	0	0	1	1
ENST00000415714	ENSG00000235142	RP1-60O19.1	Known_LncRNA	6:106717451-106787541	0.48158	0	-0.48158	1	1
ENST00000415715	ENSG00000224897	POT1-AS1	Known_LncRNA	7:124822385-125379321	0	0	0	1	1
ENST00000415726	ENSG00000224276	RP11-336K24.5	Known_LncRNA	1:155946850-156007070	0	0	0	1	1
ENST00000415731	ENSG00000227253	RP11-166N17.1	Known_LncRNA	10:32266288-32378798	0.073331	0.0391047	-0.0342264	1	1
ENST00000415736	ENSG00000226181	RP1-92C8.3	Known_LncRNA	6:117288299-117602542	0	0	0	1	1
ENST00000415754	ENSG00000232812	RP11-459K23.2	Known_LncRNA	1:208728687-208733184	0	0	0	1	1
ENST00000415765	ENSG00000234070	SPATA17-AS1	Known_LncRNA	1:217631323-217871696	0	0	0	1	1
ENST00000415774	ENSG00000233919	RP11-372H2.1	Known_LncRNA	3:41162286-41168547	0	0	0	1	1
ENST00000415787	ENSG00000236466	RP11-795J1.1	Known_LncRNA	6:46492051-46532758	0	0	0	1	1
ENST00000415801	ENSG00000226237	GAS1RR	Known_LncRNA	9:86948698-87002033	0.289706	0.23322	-0.056486	1	1
ENST00000415809	ENSG00000228661	AC090587.5	Known_LncRNA	11:3854317-4093210	0.088932	0.060883	-0.028049	1	1
ENST00000415820	ENSG00000232806	AP001610.9	Known_LncRNA	21:41559124-41562958	0	0	0	1	1
ENST00000415824	ENSG00000205622	AF064858.6	Known_LncRNA	21:38863675-38956467	0	0	0	1	1
ENST00000415836	ENSG00000234089	RP11-1217F2.15	Known_LncRNA	7:57209864-57222174	0	0	0	1	1
ENST00000415848	ENSG00000224116	INHBA-AS1	Known_LncRNA	7:41667167-41779388	0	0	0	1	1
ENST00000415865	ENSG00000231487	AP006285.7	Known_LncRNA	11:1662583-1663343	0	0	0	1	1
ENST00000415869	ENSG00000225742	RP11-513G11.4	Known_LncRNA	3:194203015-194257772	0.0755715	0	-0.0755715	1	1
ENST00000415883	ENSG00000236347	RP11-346D19.1	Known_LncRNA	6:113531117-113543793	0	0	0	1	1
ENST00000415889	ENSG00000132832	LINC01260	Known_LncRNA	20:44656450-44810338	1.39726e-09	0	-1.39726e-09	1	1
ENST00000415890	ENSG00000225945	RP3-441A12.1	Known_LncRNA	6:37815776-37819218	0.397015	0.734861	0.337847	0.1734	0.916036
ENST00000415896	ENSG00000227869	RP11-807H17.1	Known_LncRNA	7:125431346-125466401	0	0	0	1	1
ENST00000415910	ENSG00000237460	RP11-233E12.1	Known_LncRNA	1:106818238-106838167	0	0	0	1	1
ENST00000415917	ENSG00000272140	RP11-574K11.29	Known_LncRNA	10:73644880-73730487	0.611158	0.928662	0.317504	0.31025	0.957249
ENST00000415918	ENSG00000223554	AC078851.1	Known_LncRNA	2:139824895-139825877	0	0	0	1	1
ENST00000415932	ENSG00000229876	CASC20	Known_LncRNA	20:6446722-6528459	0	0	0	1	1
ENST00000415940	ENSG00000225058	RP11-132N15.1	Known_LncRNA	3:187997421-188003990	0	0	0	1	1
ENST00000415959	ENSG00000230417	LINC00856	Known_LncRNA	10:78179173-78675109	0	0	0	1	1
ENST00000415964	ENSG00000227678	RP11-73O6.3	Known_LncRNA	6:130013698-130365425	0.0736201	0	-0.0736201	1	1
ENST00000415965	ENSG00000223969	AC002456.2	Known_LncRNA	7:90335222-91210590	3.59852e-14	0.504635	0.504635	1	1
ENST00000415982	ENSG00000235236	RP13-131K19.1	Known_LncRNA	3:48917787-49023495	1.46877	1.61741	0.148645	0.921	0.991146
ENST00000415991	ENSG00000226320	AC018359.1	Known_LncRNA	3:34159333-34562877	0	0	0	1	1
ENST00000416002	ENSG00000230233	AF240627.2	Known_LncRNA	21:18561264-18760003	0	0	0	1	1
ENST00000416008	ENSG00000227157	AC068535.2	Known_LncRNA	2:104411200-104415612	0	0	0	1	1
ENST00000416009	ENSG00000234303	CLYBL-AS1	Known_LncRNA	13:99606668-99897134	0	0	0	1	1
ENST00000416017	ENSG00000234497	ERICH3-AS1	Known_LncRNA	1:74568110-74673738	0	0	0	1	1
ENST00000416022	ENSG00000226696	LENG8-AS1	Known_LncRNA	19:54444812-54463711	1.4697	1.62989	0.160182	0.8377	0.991146
ENST00000416032	ENSG00000228538	AC009411.1	Known_LncRNA	2:21221174-22531105	0	0	0	1	1
ENST00000416046	ENSG00000232633	CTD-2201G3.1	Known_LncRNA	5:113022098-113488830	0.0441499	0.0232164	-0.0209335	1	1
ENST00000416061	ENSG00000232828	AF196970.3	Known_LncRNA	X:48695553-48737163	0.143375	0.0391533	-0.104222	1	1
ENST00000416066	ENSG00000242375	RP11-498P14.3	Known_LncRNA	9:97156569-97378524	0	0	0	1	1
ENST00000416069	ENSG00000226803	RP11-203B9.4	Known_LncRNA	6:57086843-57222314	0.104668	0.0602435	-0.0444246	1	1
ENST00000416080	ENSG00000225205	AC093818.1	Known_LncRNA	2:172427353-172608669	0.0701884	0	-0.0701884	1	1
ENST00000416090	ENSG00000234854	LINC00676	Known_LncRNA	13:109728281-109730007	0	0	0	1	1
ENST00000416100	ENSG00000231927	AC102953.6	Known_LncRNA	7:1508654-1509427	0	0	0	1	1
ENST00000416104	ENSG00000203801	LINC00222	Known_LncRNA	6:108751653-108769942	0.020871	0.0220311	0.00116003	1	1
ENST00000416105	ENSG00000231943	PGM5P4-AS1	Known_LncRNA	2:113527567-113563298	0	0	0	1	1
ENST00000416110	ENSG00000228240	TTTY17A	Known_LncRNA	Y:22851583-22852715	0	0	0	1	1
ENST00000416111	ENSG00000226622	AC092155.4	Known_LncRNA	2:62590254-62662654	0	0	0	1	1
ENST00000416145	ENSG00000227456	LINC00310	Known_LncRNA	21:34073223-34360033	0.134334	0.0871172	-0.0472164	1	1
ENST00000416173	ENSG00000235127	AC068286.1	Known_LncRNA	2:14886646-14907664	0	0	0	1	1
ENST00000416182	ENSG00000237527	AF241725.6	Known_LncRNA	21:21655037-21686329	0	0	0	1	1
ENST00000416190	ENSG00000235166	LINC01440	Known_LncRNA	20:55408897-55482777	0	0	0	1	1
ENST00000416191	ENSG00000224934	RP11-441O15.3	Known_LncRNA	10:99431190-99438117	0.369341	0.274177	-0.0951632	1	1
ENST00000416193	ENSG00000226419	SLC16A1-AS1	Known_LncRNA	1:112911846-113073105	2.3458	2.47344	0.127638	0.87465	0.991146
ENST00000416200	ENSG00000225953	SATB2-AS1	Known_LncRNA	2:199269499-199476935	0.0172517	0.0137791	-0.00347253	1	1
ENST00000416202	ENSG00000241990	PRR34-AS1	Known_LncRNA	22:46049477-46113928	0.678616	0.546452	-0.132164	0.8368	0.991146
ENST00000416204	ENSG00000237940	AC093642.3	Known_LncRNA	2:241881362-242084138	0.141969	0	-0.141969	1	1
ENST00000416209	ENSG00000224424	PRKAR2A-AS1	Known_LncRNA	3:48744596-48851981	0.420176	0.613508	0.193333	0.47675	0.991146
ENST00000416218	ENSG00000224832	AP000469.2	Known_LncRNA	21:24304549-24321377	0	0.0170563	0.0170563	1	1
ENST00000416221	ENSG00000233461	RP11-295G20.2	Known_LncRNA	1:231522387-231528556	1.37179	1.72728	0.355484	0.20015	0.940609
ENST00000416226	ENSG00000230286	AC013472.4	Known_LncRNA	2:26847746-27027196	0.26911	0	-0.26911	1	1
ENST00000416229	ENSG00000228384	AC007040.6	Known_LncRNA	2:70935881-71079805	0.215909	0.116414	-0.0994952	1	1
ENST00000416237	ENSG00000232465	RP5-1022J11.2	Known_LncRNA	20:52210644-52650431	0	0	0	1	1
ENST00000416242	ENSG00000231808	LINC01388	Known_LncRNA	9:112712-113754	1.17137	0.668951	-0.502421	0.10625	0.78589
ENST00000416249	ENSG00000232470	RP11-313D6.3	Known_LncRNA	10:110869742-110919274	0.974033	0.555669	-0.418364	0.59715	0.991146
ENST00000416260	ENSG00000230155	RP3-477O4.14	Known_LncRNA	20:35455163-35519280	0.00654458	0.0715544	0.0650098	1	1
ENST00000416261	ENSG00000238121	LINC00426	Known_LncRNA	13:30340269-30377145	0	0	0	1	1
ENST00000416279	ENSG00000223647	AL133249.1	Known_LncRNA	2:31793822-31803980	0	0	0	1	1
ENST00000416301	ENSG00000226688	ENTPD1-AS1	Known_LncRNA	10:95711778-96090238	0.0039373	0	-0.0039373	1	1
ENST00000416309	ENSG00000230262	MIRLET7DHG	Known_LncRNA	9:94166288-94204568	0.000296673	0.000305071	8.39861e-06	1	1
ENST00000416310	ENSG00000230720	RP11-14C22.6	Known_LncRNA	10:30723250-30723740	0	0	0	1	1
ENST00000416327	ENSG00000233215	AP000472.2	Known_LncRNA	21:22008943-22098459	0	0	0	1	1
ENST00000416329	ENSG00000233184	RP11-421L21.3	Known_LncRNA	1:100989622-101087268	7.89525e-10	0.118841	0.118841	1	1
ENST00000416330	ENSG00000229807	XIST	Known_LncRNA	X:73792204-73852753	0	0	0	1	1
ENST00000416341	ENSG00000230229	RP11-90J7.4	Known_LncRNA	10:78179173-78675109	0	0	0	1	1
ENST00000416343	ENSG00000230402	LINC01349	Known_LncRNA	1:100627048-100640613	0	0	0	1	1
ENST00000416344	ENSG00000234281	LANCL1-AS1	Known_LncRNA	2:210324758-210477652	0.227502	0.194644	-0.0328581	1	1
ENST00000416349	ENSG00000232537	RP11-385M4.1	Known_LncRNA	1:209147266-209155101	0	0	0	1	1
ENST00000416350	ENSG00000237220	AC104777.3	Known_LncRNA	2:150552531-150572221	0.293903	0.24288	-0.0510237	1	1
ENST00000416352	ENSG00000232396	RP1-76B20.11	Known_LncRNA	22:29705255-29719859	0.122493	1.22985e-10	-0.122493	1	1
ENST00000416366	ENSG00000179406	LINC00174	Known_LncRNA	7:66205198-66490108	0	0	0	1	1
ENST00000416381	ENSG00000223546	LINC00630	Known_LncRNA	X:102769160-102906158	0.38548	0.570036	0.184555	0.28925	0.953655
ENST00000416398	ENSG00000226051	ZNF503-AS1	Known_LncRNA	10:75269818-75411842	0.218021	0.161539	-0.0564815	1	1
ENST00000416401	ENSG00000237756	RP11-77M5.1	Known_LncRNA	1:163111120-163355764	0	0.0659568	0.0659568	1	1
ENST00000416405	ENSG00000206142	KB-1183D5.13	Known_LncRNA	22:21167757-21325042	0	0	0	1	1
ENST00000416406	ENSG00000225450	RP3-508I15.14	Known_LncRNA	22:38705722-38794198	0.535508	0.599646	0.0641377	0.86955	0.991146
ENST00000416411	ENSG00000188511	C22orf34	Known_LncRNA	22:49414523-49657542	0	0	0	1	1
ENST00000416416	ENSG00000231407	RP11-576I22.2	Known_LncRNA	1:170460452-170553446	0.232667	0.0321935	-0.200473	1	1
ENST00000416424	ENSG00000237463	RP11-280O1.2	Known_LncRNA	1:165476840-165582476	0	0	0	1	1
ENST00000416432	ENSG00000235191	NUCB1-AS1	Known_LncRNA	19:48900049-48923372	0.109191	0	-0.109191	1	1
ENST00000416438	ENSG00000225511	LINC00475	Known_LncRNA	9:92141297-92160114	0	0.00676223	0.00676223	1	1
ENST00000416448	ENSG00000240056	RP11-349J5.2	Known_LncRNA	6:134917389-134950122	0	0	0	1	1
ENST00000416453	ENSG00000234945	GTF3C2-AS1	Known_LncRNA	2:27325848-27370486	0	0.132502	0.132502	1	1
ENST00000416463	ENSG00000242282	AC108488.4	Known_LncRNA	2:3531812-3561745	0.291048	0.573578	0.28253	0.5611	0.991146
ENST00000416468	ENSG00000228355	BX322559.3	Known_LncRNA	21:45378200-45379635	0	0	0	1	1
ENST00000416470	ENSG00000235185	RP5-1056L3.1	Known_LncRNA	1:19591801-19596832	0	0	0	1	1
ENST00000416473	ENSG00000229109	RP11-439K3.1	Known_LncRNA	9:83219330-83234242	0	0.0828405	0.0828405	1	1
ENST00000416481	ENSG00000233534	RP1-38C16.2	Known_LncRNA	6:135497800-135716055	0	0	0	1	1
ENST00000416502	ENSG00000231170	AC002451.3	Known_LncRNA	7:95596681-95613719	0	0	0	1	1
ENST00000416507	ENSG00000228707	RP11-787B4.2	Known_LncRNA	9:116012360-116012965	0	0	0	1	1
ENST00000416509	ENSG00000224844	AC107079.1	Known_LncRNA	2:237122909-237124097	0.0298947	0	-0.0298947	1	1
ENST00000416510	ENSG00000236230	RP11-400N13.1	Known_LncRNA	1:222089168-222387434	0.273654	0.579082	0.305428	0.3815	0.977612
ENST00000416513	ENSG00000229452	AC005162.4	Known_LncRNA	7:28979966-29563670	0	0	0	1	1
ENST00000416521	ENSG00000231817	LINC01198	Known_LncRNA	13:46455134-46493268	0	0	0	1	1
ENST00000416534	ENSG00000226506	AC007463.2	Known_LncRNA	2:7886769-7899655	0	0	0	1	1
ENST00000416553	ENSG00000231698	AP002856.5	Known_LncRNA	11:131253421-131350917	0	0	0	1	1
ENST00000416554	ENSG00000235131	RP5-1092A11.2	Known_LncRNA	1:3630766-3747336	0	0	0	1	1
ENST00000416560	ENSG00000182165	TP53TG1	Known_LncRNA	7:87325224-87345515	0.0329992	0.0146524	-0.0183468	1	1
ENST00000416563	ENSG00000230440	RP13-329D4.3	Known_LncRNA	20:26132886-26134198	0	0	0	1	1
ENST00000416572	ENSG00000179406	LINC00174	Known_LncRNA	7:66205198-66490108	0.0411659	0.0994124	0.0582465	1	1
ENST00000416575	ENSG00000227210	AC079145.4	Known_LncRNA	2:19990216-20012694	0.130826	0	-0.130826	1	1
ENST00000416593	ENSG00000233942	AC004012.1	Known_LncRNA	7:95471834-95473998	2.64574	2.13226	-0.513481	0.01165	0.222422
ENST00000416595	ENSG00000223623	RP3-425P12.1	Known_LncRNA	6:24797320-25057073	0.0735754	0	-0.0735754	1	1
ENST00000416598	ENSG00000226759	DAB1-AS1	Known_LncRNA	1:56929209-58546802	0	0	0	1	1
ENST00000416607	ENSG00000226506	AC007463.2	Known_LncRNA	2:7886769-7899655	0	0	0	1	1
ENST00000416615	ENSG00000206142	KB-1183D5.13	Known_LncRNA	22:21167757-21325042	0	0	0	1	1
ENST00000416630	ENSG00000237737	DCTN1-AS1	Known_LncRNA	2:74198561-74393882	0.394649	0.340937	-0.0537115	1	1
ENST00000416638	ENSG00000238129	RP3-410C9.2	Known_LncRNA	20:26186919-26251526	0	0	0	1	1
ENST00000416641	ENSG00000226956	AP000432.2	Known_LncRNA	21:17659275-17660384	0	0	0	1	1
ENST00000416646	ENSG00000228503	RP11-347D21.2	Known_LncRNA	20:47958021-47958603	0.125502	0	-0.125502	1	1
ENST00000416650	ENSG00000214293	APTR	Known_LncRNA	7:77652996-77696265	0.737959	0.870248	0.132289	0.61105	0.991146
ENST00000416657	ENSG00000235858	RP11-36D19.8	Known_LncRNA	10:80333770-80334426	0	0	0	1	1
ENST00000416680	ENSG00000224932	AC107399.2	Known_LncRNA	4:117314596-117372852	0	0	0	1	1
ENST00000416684	ENSG00000234006	DDX39B-AS1	Known_LncRNA	6:31528716-31558829	1.24441	1.33586	0.0914428	0.95585	0.991525
ENST00000416685	ENSG00000235779	AC079779.5	Known_LncRNA	2:305110-314367	0	5.24059e-05	5.24059e-05	1	1
ENST00000416689	ENSG00000227533	SLC2A1-AS1	Known_LncRNA	1:42925374-42983358	0.0784229	0.231236	0.152814	1	1
ENST00000416696	ENSG00000229484	RP5-888M10.2	Known_LncRNA	1:12527723-12528420	0	0	0	1	1
ENST00000416708	ENSG00000237471	AC073115.6	Known_LncRNA	7:45969656-45980191	0.139224	0	-0.139224	1	1
ENST00000416722	ENSG00000237664	LINC00316	Known_LncRNA	21:45336706-45341990	0	0	0	1	1
ENST00000416725	ENSG00000224795	NTM-AS1	Known_LncRNA	11:131370477-132336822	0	0	0	1	1
ENST00000416742	ENSG00000235621	LINC00494	Known_LncRNA	20:48359949-48370629	0	0	0	1	1
ENST00000416758	ENSG00000231943	PGM5P4-AS1	Known_LncRNA	2:113527567-113563298	0	0	0	1	1
ENST00000416768	ENSG00000224924	LINC00320	Known_LncRNA	21:20742589-20803216	0	0	0	1	1
ENST00000416769	ENSG00000218510	LINC00339	Known_LncRNA	1:22023989-22031225	2.30413	2.20993	-0.0942031	0.7597	0.991146
ENST00000416774	ENSG00000223823	LINC01342	Known_LncRNA	1:1137016-1144056	0.0941457	0.270496	0.17635	1	1
ENST00000416809	ENSG00000228192	RP11-342M1.3	Known_LncRNA	1:42807051-42846422	0.763523	0.639266	-0.124257	0.72835	0.991146
ENST00000416824	ENSG00000235314	LINC00957	Known_LncRNA	7:44026950-44042306	0.129116	0.0313038	-0.0978118	1	1
ENST00000416826	ENSG00000236404	VLDLR-AS1	Known_LncRNA	9:2422701-2660053	0.0125768	0.0416617	0.0290848	1	1
ENST00000416842	ENSG00000229986	AP001042.1	Known_LncRNA	21:38846246-38848644	0	0	0	1	1
ENST00000416845	ENSG00000228541	AC093159.1	Known_LncRNA	2:62463126-62464070	0	0	0	1	1
ENST00000416854	ENSG00000232725	U52111.14	Known_LncRNA	X:153724867-153785732	0	0	0	1	1
ENST00000416860	ENSG00000238164	RP3-395M20.8	Known_LncRNA	1:2549919-2565382	0.110167	0.422111	0.311944	1	1
ENST00000416861	ENSG00000227308	AC009502.4	Known_LncRNA	2:219685380-219737937	0.187822	0.298348	0.110526	1	1
ENST00000416869	ENSG00000238142	RP11-108M9.4	Known_LncRNA	1:16739937-16972979	0	0	0	1	1
ENST00000416873	ENSG00000223809	RP11-85L21.6	Known_LncRNA	X:135059684-135123952	0	0	0	1	1
ENST00000416890	ENSG00000203801	LINC00222	Known_LncRNA	6:108751653-108769942	0	0	0	1	1
ENST00000416894	ENSG00000228126	FALEC	Known_LncRNA	1:150515756-150518032	0.555694	0.443549	-0.112145	0.59655	0.991146
ENST00000416908	ENSG00000225334	RP11-449J1.1	Known_LncRNA	1:224766899-224773341	0.296239	0	-0.296239	1	1
ENST00000416909	ENSG00000223392	CLDN10-AS1	Known_LncRNA	13:95433603-95644703	0	0	0	1	1
ENST00000416928	ENSG00000224189	HAGLR	Known_LncRNA	2:176173194-176192538	0.826178	0.841502	0.0153232	0.8881	0.991146
ENST00000416930	ENSG00000246016	LINC01513	Known_LncRNA	5:10479370-10482309	0	0	0	1	1
ENST00000416948	ENSG00000231150	RP1-207H1.3	Known_LncRNA	6:38715340-39030529	0	0	0	1	1
ENST00000416951	ENSG00000226917	LINC01276	Known_LncRNA	6:41494852-41602384	0	0	0	1	1
ENST00000416958	ENSG00000229782	AC118754.4	Known_LncRNA	17:4497393-4555631	0.400869	0.701356	0.300487	0.6831	0.991146
ENST00000416959	ENSG00000236936	RP3-329E20.2	Known_LncRNA	1:21217246-21345504	0.792588	0.773544	-0.0190441	0.95975	0.991525
ENST00000416970	ENSG00000233016	SNHG7	Known_LncRNA	9:136712569-136728184	3.16081	3.40403	0.243225	0.5788	0.991146
ENST00000416982	ENSG00000234722	LINC01287	Known_LncRNA	7:153399919-153413963	0	0	0	1	1
ENST00000416989	ENSG00000226725	PABPC1L2B-AS1	Known_LncRNA	X:72998387-73002856	0	0	0	1	1
ENST00000416995	ENSG00000230866	CTA-342B11.2	Known_LncRNA	22:31970822-31973475	0	0	0	1	1
ENST00000416996	ENSG00000225472	RP11-120J1.1	Known_LncRNA	9:14081842-14398983	0.053929	0.0199734	-0.0339556	1	1
ENST00000416999	ENSG00000231721	LINC-PINT	Known_LncRNA	7:130941759-131497694	0.357597	0	-0.357597	1	1
ENST00000417011	ENSG00000223711	AC091633.3	Known_LncRNA	3:195544047-195550581	0.029721	0	-0.029721	1	1
ENST00000417026	ENSG00000237513	RP11-325F22.2	Known_LncRNA	7:104941062-105013044	0	0	0	1	1
ENST00000417034	ENSG00000205861	C1QTNF9B-AS1	Known_LncRNA	13:23730188-23902655	0	0	0	1	1
ENST00000417038	ENSG00000226853	AC010894.3	Known_LncRNA	2:174487388-174488386	1.64848	1.29818	-0.350304	0.3139	0.958947
ENST00000417039	ENSG00000231367	AC016995.3	Known_LncRNA	2:38406718-38515740	0	0	0	1	1
ENST00000417047	ENSG00000227237	AL672294.1	Known_LncRNA	1:248859163-248864796	0	0	0	1	1
ENST00000417054	ENSG00000236403	RP11-447M12.2	Known_LncRNA	9:134937150-134943195	0	0	0	1	1
ENST00000417071	ENSG00000233864	TTTY15	Known_LncRNA	Y:12662333-12692233	0	0	0	1	1
ENST00000417072	ENSG00000212855	TTTY2	Known_LncRNA	Y:9740583-9774289	0	0	0	1	1
ENST00000417079	ENSG00000238121	LINC00426	Known_LncRNA	13:30340269-30377145	0	0	0	1	1
ENST00000417083	ENSG00000244625	MIATNB	Known_LncRNA	22:26646427-26780207	0.585291	0.621429	0.0361378	0.93855	0.991146
ENST00000417084	ENSG00000237074	RP11-6J21.2	Known_LncRNA	1:207240121-207309292	0	0	0	1	1
ENST00000417086	ENSG00000224189	HAGLR	Known_LncRNA	2:176173194-176192538	0.475251	0.792996	0.317745	0.32135	0.959991
ENST00000417096	ENSG00000234902	AC007879.2	Known_LncRNA	2:207173633-207237875	0	0	0	1	1
ENST00000417110	ENSG00000232748	RP11-196G11.6	Known_LncRNA	16:31056459-31074320	1.00267	1.38417	0.381502	0.26065	0.949714
ENST00000417112	ENSG00000223784	RP11-554I8.2	Known_LncRNA	10:6737381-6739026	0.141212	0.102584	-0.0386279	1	1
ENST00000417123	ENSG00000232564	RP4-591N18.2	Known_LncRNA	22:40346499-40636702	0.706111	0.559706	-0.146405	0.772	0.991146
ENST00000417135	ENSG00000223729	RP11-145E17.2	Known_LncRNA	9:134293930-134295397	0	0.141724	0.141724	1	1
ENST00000417149	ENSG00000226762	RP11-298E9.6	Known_LncRNA	10:3240370-3257210	0	0	0	1	1
ENST00000417161	ENSG00000225233	RP11-554K11.2	Known_LncRNA	1:213492300-213546447	0	0	0	1	1
ENST00000417193	ENSG00000213373	LINC00671	Known_LncRNA	17:42874669-42898704	0	0	0	1	1
ENST00000417213	ENSG00000229160	AC009229.6	Known_LncRNA	2:37923186-38239590	0	0	0	1	1
ENST00000417218	ENSG00000227082	CH17-437K3.1	Known_LncRNA	1:121167645-121463129	0.0317068	0.0340069	0.00230009	1	1
ENST00000417221	ENSG00000214432	AC068831.10	Known_LncRNA	15:91022618-91036611	0.297051	0	-0.297051	1	1
ENST00000417232	ENSG00000233098	CCDC144NL-AS1	Known_LncRNA	17:20814619-21043760	0	0	0	1	1
ENST00000417241	ENSG00000203897	SPATA42	Known_LncRNA	1:108815897-108963484	0	0	0	1	1
ENST00000417244	ENSG00000198221	AFDN-AS1	Known_LncRNA	6:167823875-167826709	0	0	0	1	1
ENST00000417262	ENSG00000228288	PCAT6	Known_LncRNA	1:202810953-202812156	0.277122	0.0868724	-0.19025	1	1
ENST00000417267	ENSG00000234793	AC114730.7	Known_LncRNA	2:241734578-241768816	0.10081	0.141221	0.0404117	1	1
ENST00000417273	ENSG00000230322	RP3-323N1.2	Known_LncRNA	10:11005320-11336675	0.654778	0.486123	-0.168655	0.8117	0.991146
ENST00000417284	ENSG00000230651	RGPD4-AS1	Known_LncRNA	2:107823062-107826891	0	0	0	1	1
ENST00000417298	ENSG00000236392	AC100848.1	Known_LncRNA	18:64080008-64423601	0	0	0	1	1
ENST00000417299	ENSG00000224961	RP1-278O22.1	Known_LncRNA	20:10637683-10994924	0	0.0598948	0.0598948	1	1
ENST00000417305	ENSG00000233070	ZFY-AS1	Known_LncRNA	Y:2935280-3002626	0	0	0	1	1
ENST00000417313	ENSG00000232490	OSBPL10-AS1	Known_LncRNA	3:31657889-32077580	0	0	0	1	1
ENST00000417315	ENSG00000271860	RP11-436D23.1	Known_LncRNA	6:97283302-98399872	0	0	0	1	1
ENST00000417324	ENSG00000237613	FAM138A	Known_LncRNA	1:34553-36081	0	0	0	1	1
ENST00000417333	ENSG00000248538	RP11-10A14.5	Known_LncRNA	8:9189010-9202854	0	0	0	1	1
ENST00000417334	ENSG00000231141	TTTY3	Known_LncRNA	Y:25728489-25735160	0	0	0	1	1
ENST00000417335	ENSG00000235888	AF064858.8	Known_LncRNA	21:38988706-39006153	0	0	0	1	1
ENST00000417346	ENSG00000218018	RP4-800J21.3	Known_LncRNA	20:57384159-57409333	0.946081	1.07984	0.133762	0.6141	0.991146
ENST00000417354	ENSG00000230630	DNM3OS	Known_LncRNA	1:171841497-172468831	1.16732	1.25057	0.0832459	0.65015	0.991146
ENST00000417355	ENSG00000230432	AC114803.3	Known_LncRNA	2:219289622-219309648	0	0	0	1	1
ENST00000417359	ENSG00000197308	GATA3-AS1	Known_LncRNA	10:8050449-8053484	0.54223	0.434344	-0.107886	0.7796	0.991146
ENST00000417383	ENSG00000223930	RP11-33A14.1	Known_LncRNA	3:178202049-178860405	0.0617328	0	-0.0617328	1	1
ENST00000417384	ENSG00000224049	RP11-30O15.1	Known_LncRNA	3:187796186-187805258	0	0	0	1	1
ENST00000417385	ENSG00000233047	RP11-24P14.1	Known_LncRNA	1:105927623-106124564	0	0	0	1	1
ENST00000417390	ENSG00000227945	RP11-103C16.2	Known_LncRNA	6:127968778-128520674	0	0	0	1	1
ENST00000417401	ENSG00000224093	RP5-1033H22.2	Known_LncRNA	1:93561785-93847150	0.164523	0.422772	0.258249	0.49165	0.991146
ENST00000417409	ENSG00000241505	RP11-161I10.1	Known_LncRNA	1:190478550-190494297	0	0	0	1	1
ENST00000417420	ENSG00000236341	RP5-1103B4.3	Known_LncRNA	1:56929209-58546802	0	0	0	1	1
ENST00000417422	ENSG00000223914	AC079630.2	Known_LncRNA	12:40156238-40167707	0	0	0	1	1
ENST00000417426	ENSG00000233145	RP11-364B14.1	Known_LncRNA	X:140017267-140018037	0	0	0	1	1
ENST00000417447	ENSG00000229327	RP11-135A24.2	Known_LncRNA	10:32266288-32378798	0	0.544127	0.544127	1	1
ENST00000417460	ENSG00000236536	AC003986.7	Known_LncRNA	7:19119932-19121916	0.0555063	0	-0.0555063	1	1
ENST00000417463	ENSG00000234503	KB-1592A4.14	Known_LncRNA	22:21167757-21325042	0.0567048	0	-0.0567048	1	1
ENST00000417465	ENSG00000227516	RP5-973N23.4	Known_LncRNA	6:41770175-41895361	0.0653926	0	-0.0653926	1	1
ENST00000417473	ENSG00000224177	LINC00570	Known_LncRNA	2:11393980-11403077	2.15939e-08	0.017038	0.017038	1	1
ENST00000417474	ENSG00000250910	AC097467.2	Known_LncRNA	4:155173715-155381694	0	0	0	1	1
ENST00000417476	ENSG00000231876	AC009158.1	Known_LncRNA	16:26302063-26334428	0	0	0	1	1
ENST00000417479	ENSG00000231863	RP3-428L16.1	Known_LncRNA	6:160931079-160969771	0	0	0	1	1
ENST00000417481	ENSG00000231092	AC012513.6	Known_LncRNA	2:216257864-216372027	0.240517	0.0321646	-0.208353	1	1
ENST00000417482	ENSG00000226258	GRM7-AS3	Known_LncRNA	3:6490478-7741533	0	0	0	1	1
ENST00000417483	ENSG00000231971	RP11-557H15.3	Known_LncRNA	6:134428239-134520585	0	0	0	1	1
ENST00000417485	ENSG00000237525	AC012668.2	Known_LncRNA	2:215530446-215843722	0	0	0	1	1
ENST00000417502	ENSG00000233452	STXBP5-AS1	Known_LncRNA	6:146841900-147390476	0	0	0	1	1
ENST00000417506	ENSG00000228151	AC004941.3	Known_LncRNA	7:149398203-149401456	0	0	0	1	1
ENST00000417516	ENSG00000223442	TH2LCRR	Known_LncRNA	5:132541443-132664272	0	0	0	1	1
ENST00000417539	ENSG00000232788	AC078883.3	Known_LncRNA	2:172427353-172608669	0.489578	0.485816	-0.00376255	0.96345	0.991618
ENST00000417542	ENSG00000226140	RP11-461K13.1	Known_LncRNA	10:16278700-16295858	0	0	0	1	1
ENST00000417557	ENSG00000227189	AC092535.3	Known_LncRNA	4:1113638-1153726	0.610842	0.57112	-0.0397217	0.6689	0.991146
ENST00000417559	ENSG00000226659	RP11-137H2.4	Known_LncRNA	10:80454165-80535942	0.266974	0.0524794	-0.214495	1	1
ENST00000417565	ENSG00000233008	RP11-475O6.1	Known_LncRNA	1:83575775-83861023	0	0	0	1	1
ENST00000417576	ENSG00000224825	RORB-AS1	Known_LncRNA	9:74485550-74693177	0	0	0	1	1
ENST00000417577	ENSG00000232978	RP11-146N23.4	Known_LncRNA	9:19230434-19373545	0	0	0	1	1
ENST00000417589	ENSG00000232885	GPC5-AS2	Known_LncRNA	13:91398606-92873682	0	0	0	1	1
ENST00000417591	ENSG00000203362	RP3-337H4.8	Known_LncRNA	6:43576149-43629162	1.17161	0.745448	-0.426167	0.393	0.982143
ENST00000417605	ENSG00000223635	RP4-613A2.1	Known_LncRNA	1:229508500-229514272	0.0355593	0.0468822	0.0113229	1	1
ENST00000417609	ENSG00000231204	AC011752.1	Known_LncRNA	2:21221174-22531105	0	0	0	1	1
ENST00000417612	ENSG00000234661	CHL1-AS1	Known_LncRNA	3:195757-409417	0	0	0	1	1
ENST00000417624	ENSG00000236758	MTUS2-AS2	Known_LncRNA	13:28820347-29505947	0	0	0	1	1
ENST00000417630	ENSG00000237464	RP3-461P17.9	Known_LncRNA	20:45487612-45490248	0	0	0	1	1
ENST00000417636	ENSG00000230021	RP5-857K21.4	Known_LncRNA	1:585988-859446	0	0	0	1	1
ENST00000417638	ENSG00000235448	LURAP1L-AS1	Known_LncRNA	9:12685438-12822131	0.0769251	0.146182	0.0692572	1	1
ENST00000417643	ENSG00000237596	RP13-143G15.4	Known_LncRNA	6:135851695-136225751	0	0	0	1	1
ENST00000417644	ENSG00000227907	RP11-102C16.3	Known_LncRNA	1:167052550-167166479	0	0	0	1	1
ENST00000417650	ENSG00000232618	RP11-439L18.1	Known_LncRNA	6:142946046-142956698	0.135835	0.0798397	-0.0559953	1	1
ENST00000417651	ENSG00000230523	RP3-437I16.1	Known_LncRNA	1:29329619-29350114	0.234533	0.327505	0.0929727	1	1
ENST00000417654	ENSG00000224893	RP1-200K18.1	Known_LncRNA	6:152794495-152831913	0	0	0	1	1
ENST00000417667	ENSG00000237714	P4HA2-AS1	Known_LncRNA	5:132184875-132395614	0	0	0	1	1
ENST00000417672	ENSG00000226877	RP11-575L7.2	Known_LncRNA	9:83829655-83921465	0.0587526	0	-0.0587526	1	1
ENST00000417692	ENSG00000233230	AC079807.2	Known_LncRNA	2:47695529-47907810	0.725736	1.07127	0.34553	0.7502	0.991146
ENST00000417695	ENSG00000233694	AC007365.1	Known_LncRNA	2:64606974-64616482	0.0336492	1.40249e-06	-0.0336478	1	1
ENST00000417704	ENSG00000242086	LINC00969	Known_LncRNA	3:195658061-195741123	0	0	0	1	1
ENST00000417705	ENSG00000223764	RP11-54O7.3	Known_LncRNA	1:916864-921016	1.7783e-06	1.45449e-07	-1.63285e-06	1	1
ENST00000417715	ENSG00000224028	AC073928.2	Known_LncRNA	2:140103582-140131780	0	0	0	1	1
ENST00000417720	ENSG00000223358	EHHADH-AS1	Known_LncRNA	3:185162870-185281990	0	0	0	1	1
ENST00000417721	ENSG00000177410	ZFAS1	Known_LncRNA	20:49219294-49295738	1.33415	1.49368	0.159533	0.8295	0.991146
ENST00000417751	ENSG00000230448	LINC00276	Known_LncRNA	2:13710530-14400963	0	0	0	1	1
ENST00000417765	ENSG00000240963	RP11-518L10.5	Known_LncRNA	1:244352634-244452134	0.0316393	0	-0.0316393	1	1
ENST00000417773	ENSG00000203801	LINC00222	Known_LncRNA	6:108751653-108769942	0	0	0	1	1
ENST00000417781	ENSG00000227431	CSE1L-AS1	Known_LncRNA	20:49040462-49046044	0.246513	0.347146	0.100634	1	1
ENST00000417782	ENSG00000228587	RP1-41P2.7	Known_LncRNA	22:35685939-35689373	0	0	0	1	1
ENST00000417792	ENSG00000234979	CITF22-24E5.1	Known_LncRNA	22:36800683-36819736	0.0986633	0	-0.0986633	1	1
ENST00000417794	ENSG00000223649	RP11-359E8.3	Known_LncRNA	1:211476521-211492917	0	0	0	1	1
ENST00000417798	ENSG00000236986	RP11-544A12.4	Known_LncRNA	9:131125560-131234670	0	0	0	1	1
ENST00000417800	ENSG00000229922	RP11-240M16.1	Known_LncRNA	6:137943078-137972522	0	0	0	1	1
ENST00000417801	ENSG00000230945	LINC01507	Known_LncRNA	9:80030578-80034555	0.69546	0.243595	-0.451865	0.1041	0.778559
ENST00000417805	ENSG00000228044	RP4-781K5.4	Known_LncRNA	1:234644665-234696153	0	0	0	1	1
ENST00000417820	ENSG00000236519	LINC01424	Known_LncRNA	21:44802576-44804717	1.25741	1.36483	0.107417	0.52995	0.991146
ENST00000417835	ENSG00000225733	FGD5-AS1	Known_LncRNA	3:14818961-15065335	1.02264	1.3162	0.293563	0.76975	0.991146
ENST00000417838	ENSG00000230205	RP11-631F7.2	Known_LncRNA	6:148133808-148137404	0.305082	0.195231	-0.109851	1	1
ENST00000417843	ENSG00000225411	RP11-764K9.1	Known_LncRNA	9:63802143-63814159	0	0	0	1	1
ENST00000417844	ENSG00000231538	DPP10-AS3	Known_LncRNA	2:114442298-115845752	0	0	0	1	1
ENST00000417845	ENSG00000231920	NEBL-AS1	Known_LncRNA	10:20779972-21175048	0	0	0	1	1
ENST00000417850	ENSG00000231838	RP11-449H15.2	Known_LncRNA	9:62028425-62076349	0	0	0	1	1
ENST00000417860	ENSG00000223482	NUTM2A-AS1	Known_LncRNA	10:87203874-87342612	0.103401	0.279991	0.17659	1	1
ENST00000417869	ENSG00000182109	RP11-69E11.4	Known_LncRNA	1:39491645-39558707	0.141184	0.606683	0.465499	0.1509	0.882456
ENST00000417875	ENSG00000227028	SLC8A1-AS1	Known_LncRNA	2:39786452-40611053	0	0	0	1	1
ENST00000417883	ENSG00000225269	LINC00705	Known_LncRNA	10:4650184-4678154	0.125685	0.123905	-0.00178031	1	1
ENST00000417884	ENSG00000227066	RP3-340N1.2	Known_LncRNA	1:20154337-20160568	0	0	0	1	1
ENST00000417887	ENSG00000224958	PGM5-AS1	Known_LncRNA	9:68306527-68531061	0	0	0	1	1
ENST00000417897	ENSG00000233223	AC113189.5	Known_LncRNA	17:7561874-7633383	0.790445	1.0394	0.248954	0.7371	0.991146
ENST00000417910	ENSG00000236951	AC007359.6	Known_LncRNA	Y:22100813-22147484	0	0	0	1	1
ENST00000417917	ENSG00000225285	RP4-758J18.10	Known_LncRNA	1:1430538-1434573	0.00373804	0.251574	0.247836	1	1
ENST00000417922	ENSG00000235770	LINC00607	Known_LncRNA	2:215530446-215843722	0	0	0	1	1
ENST00000417927	ENSG00000227145	IL21-AS1	Known_LncRNA	4:122612627-122689156	0	0	0	1	1
ENST00000417930	ENSG00000235576	AC092580.4	Known_LncRNA	2:7725800-7730705	0	0	0	1	1
ENST00000417931	ENSG00000227244	LINC00845	Known_LncRNA	10:61016274-61026420	0	0	0	1	1
ENST00000417932	ENSG00000226004	RP11-10J5.1	Known_LncRNA	6:137943078-137972522	0	0	0	1	1
ENST00000417942	ENSG00000229807	XIST	Known_LncRNA	X:73792204-73852753	0	0	0	1	1
ENST00000417947	ENSG00000227107	AC096574.5	Known_LncRNA	2:237612976-237626525	0.555033	0.661813	0.106781	0.2583	0.949714
ENST00000417957	ENSG00000226169	RP11-375H17.1	Known_LncRNA	22:27716479-27721677	0	0	0	1	1
ENST00000417968	ENSG00000231104	RP11-354M20.3	Known_LncRNA	10:118004915-118210153	0.0596502	0.150763	0.0911129	1	1
ENST00000417970	ENSG00000232814	COL4A2-AS1	Known_LncRNA	13:110148962-110513027	0.447071	0.534485	0.0874142	0.91855	0.991146
ENST00000417975	ENSG00000233008	RP11-475O6.1	Known_LncRNA	1:83575775-83861023	0	0	0	1	1
ENST00000417983	ENSG00000225511	LINC00475	Known_LncRNA	9:92141297-92160114	0	0	0	1	1
ENST00000417987	ENSG00000228573	RP11-279N8.1	Known_LncRNA	13:47825329-47835956	0.19838	0.0817386	-0.116641	1	1
ENST00000417989	ENSG00000237092	LINC01065	Known_LncRNA	13:53146538-53151808	0	0	0	1	1
ENST00000418001	ENSG00000236209	AC104135.2	Known_LncRNA	2:74918147-74938418	0	0	0	1	1
ENST00000418006	ENSG00000235049	LINC00940	Known_LncRNA	12:1929201-1936574	0	0.0364211	0.0364211	1	1
ENST00000418015	ENSG00000231365	RP11-418J17.1	Known_LncRNA	1:119031215-119327303	0.0383455	0.130978	0.0926321	1	1
ENST00000418025	ENSG00000228162	AC097713.3	Known_LncRNA	2:234438327-234462127	0	0	0	1	1
ENST00000418029	ENSG00000223901	AP001469.5	Known_LncRNA	21:46185078-46228824	0.429443	1.00635	0.576911	0.53545	0.991146
ENST00000418031	ENSG00000233073	AC005009.2	Known_LncRNA	7:86643913-86864884	0	0	0	1	1
ENST00000418041	ENSG00000234184	RP5-887A10.1	Known_LncRNA	1:80534977-80646788	0	0	0	1	1
ENST00000418049	ENSG00000233250	RP3-339A18.6	Known_LncRNA	X:53431257-53434373	0	0	0	1	1
ENST00000418062	ENSG00000237298	TTN-AS1	Known_LncRNA	2:178521182-179050086	0.298437	1.54435e-05	-0.298422	1	1
ENST00000418078	ENSG00000227016	RP11-262K1.1	Known_LncRNA	1:72748920-72899140	0	0	0	1	1
ENST00000418080	ENSG00000224091	AC104389.16	Known_LncRNA	11:5205040-5207308	0	0	0	1	1
ENST00000418091	ENSG00000227485	RP11-5P4.2	Known_LncRNA	1:63024206-63025658	0	0	0	1	1
ENST00000418106	ENSG00000235934	AC007405.8	Known_LncRNA	2:170813212-170967129	0	0	0	1	1
ENST00000418134	ENSG00000235142	RP1-60O19.1	Known_LncRNA	6:106717451-106787541	0	0	0	1	1
ENST00000418149	ENSG00000236200	KDM4A-AS1	Known_LncRNA	1:43650157-43937241	1.07137	0	-1.07137	0.3367	0.963512
ENST00000418161	ENSG00000173811	CCDC13-AS1	Known_LncRNA	3:42692662-43060211	0.0191872	0	-0.0191872	1	1
ENST00000418165	ENSG00000236204	LINC01376	Known_LncRNA	2:18986450-19346748	0	0	0	1	1
ENST00000418204	ENSG00000204792	LINC01291	Known_LncRNA	2:74918147-74938418	0	0	0	1	1
ENST00000418215	ENSG00000224138	AC000123.4	Known_LncRNA	7:127346789-127431924	0.187992	0.225845	0.0378528	1	1
ENST00000418237	ENSG00000244471	RP11-78J21.4	Known_LncRNA	13:52488992-52500195	0	0	0	1	1
ENST00000418238	ENSG00000231128	RP5-1073O3.2	Known_LncRNA	1:113761831-113914086	0	0	0	1	1
ENST00000418242	ENSG00000226835	RP11-148B18.1	Known_LncRNA	1:94148987-94334848	0.0583097	0	-0.0583097	1	1
ENST00000418244	ENSG00000230798	FOXD3-AS1	Known_LncRNA	1:63320883-63325126	0.186401	0.410959	0.224558	1	1
ENST00000418245	ENSG00000176754	LINC00303	Known_LncRNA	1:204032446-204041265	0	0	0	1	1
ENST00000418250	ENSG00000229105	ASTN2-AS1	Known_LncRNA	9:116425224-117415070	0.0541676	0.0635983	0.0094307	1	1
ENST00000418255	ENSG00000236546	RP1-118J21.5	Known_LncRNA	1:39895425-39902256	1.51342	1.24172	-0.271701	0.46585	0.991146
ENST00000418270	ENSG00000232638	RP11-379F12.4	Known_LncRNA	10:8050449-8053484	0	1.8389e-08	1.8389e-08	1	1
ENST00000418271	ENSG00000233521	RP5-1172A22.1	Known_LncRNA	22:27221348-27224727	0	0	0	1	1
ENST00000418282	ENSG00000232416	BPESC1	Known_LncRNA	3:139005467-139389732	0	0	0	1	1
ENST00000418292	ENSG00000226471	CTA-292E10.6	Known_LncRNA	22:28800682-28848559	0	0	0	1	1
ENST00000418295	ENSG00000234556	LINC00701	Known_LncRNA	10:2305082-2315075	0	0	0	1	1
ENST00000418297	ENSG00000229301	RP5-905H7.8	Known_LncRNA	7:63354456-63359306	0	0	0	1	1
ENST00000418309	ENSG00000182648	LINC01006	Known_LncRNA	7:156472195-156893230	0.210724	0.239739	0.0290155	1	1
ENST00000418326	ENSG00000136275	C7orf69	Known_LncRNA	7:47695729-47979581	0	0	0	1	1
ENST00000418330	ENSG00000238062	SPATA3-AS1	Known_LncRNA	2:230984367-230996032	0	0	0	1	1
ENST00000418335	ENSG00000230918	AC008063.2	Known_LncRNA	2:161992240-162075169	0	0	0	1	1
ENST00000418343	ENSG00000228189	RP13-60M5.2	Known_LncRNA	9:88627188-88652160	0	0	0	1	1
ENST00000418344	ENSG00000226053	RP5-1070A16.1	Known_LncRNA	1:98210746-98272658	0	0	0	1	1
ENST00000418348	ENSG00000237481	RP4-803J11.2	Known_LncRNA	1:229319402-229343294	0.144929	0.0420022	-0.102926	1	1
ENST00000418353	ENSG00000232874	RP11-135A1.2	Known_LncRNA	3:194130615-194131201	0	0.165634	0.165634	1	1
ENST00000418358	ENSG00000231435	AC011747.3	Known_LncRNA	2:8543591-8583792	1.48638	1.85387	0.367498	0.0179	0.296459
ENST00000418369	ENSG00000206062	RP13-212L9.1	Known_LncRNA	X:91307780-91308878	0	0	0	1	1
ENST00000418372	ENSG00000233117	LINC00702	Known_LncRNA	10:4201140-4243912	0.739183	1.0171	0.277914	0.4811	0.991146
ENST00000418379	ENSG00000236373	RP11-15K3.1	Known_LncRNA	10:90402520-90540805	0	0	0	1	1
ENST00000418387	ENSG00000235056	AC010983.1	Known_LncRNA	2:195003710-195026370	0	0	0	1	1
ENST00000418393	ENSG00000234477	AC004231.2	Known_LncRNA	17:40921429-40975926	0	0	0	1	1
ENST00000418395	ENSG00000243144	RP11-115N4.1	Known_LncRNA	7:91311367-91556848	0	0	0	1	1
ENST00000418399	ENSG00000231150	RP1-207H1.3	Known_LncRNA	6:38715340-39030529	0.0632023	0.100847	0.0376448	1	1
ENST00000418402	ENSG00000238224	RP11-522M21.2	Known_LncRNA	1:245154984-245709431	0	0	0	1	1
ENST00000418403	ENSG00000237643	RP11-462G2.1	Known_LncRNA	6:70394886-70399417	0	0	0	1	1
ENST00000418409	ENSG00000230442	RP11-390E23.3	Known_LncRNA	7:123567009-123639481	0	0	0	1	1
ENST00000418415	ENSG00000228100	AC016912.3	Known_LncRNA	2:46392296-46394167	0	0	0	1	1
ENST00000418416	ENSG00000226218	AC079163.1	Known_LncRNA	2:145600906-145603423	0	0	0	1	1
ENST00000418420	ENSG00000230448	LINC00276	Known_LncRNA	2:13710530-14400963	0	0	0	1	1
ENST00000418426	ENSG00000228426	RP11-402L1.11	Known_LncRNA	10:43628816-43674703	0	0	0	1	1
ENST00000418430	ENSG00000227252	AC105760.2	Known_LncRNA	2:237059433-237100466	0.605506	0.259348	-0.346158	0.13205	0.84993
ENST00000418451	ENSG00000232604	AC010967.3	Known_LncRNA	2:52722676-52910020	0	0	0	1	1
ENST00000418467	ENSG00000235535	RP11-532N4.2	Known_LncRNA	6:123216338-123637093	0	0	0	1	1
ENST00000418471	ENSG00000233427	RP1-212P9.3	Known_LncRNA	1:28812141-28877336	0.018709	0.0772545	0.0585456	1	1
ENST00000418474	ENSG00000224152	AC009506.1	Known_LncRNA	2:159318978-159617082	1.83963	1.74818	-0.0914448	0.7657	0.991146
ENST00000418478	ENSG00000230303	RP11-213G2.2	Known_LncRNA	9:85753305-85793480	0	0	0	1	1
ENST00000418481	ENSG00000228505	AC011897.2	Known_LncRNA	2:14616427-14630192	0	0	0	1	1
ENST00000418515	ENSG00000225652	KCNMA1-AS3	Known_LncRNA	10:76869600-77638595	0.0366168	0	-0.0366168	1	1
ENST00000418516	ENSG00000185186	LINC00313	Known_LncRNA	21:43462093-43479534	0	0	0	1	1
ENST00000418518	ENSG00000225613	LINCMD1	Known_LncRNA	6:52146813-52151119	0.127687	0.126738	-0.000949749	1	1
ENST00000418523	ENSG00000225612	AC099552.2	Known_LncRNA	7:155267298-155268052	0	0	0	1	1
ENST00000418524	ENSG00000231326	RP11-69C17.4	Known_LncRNA	10:2166331-2189474	0	0	0	1	1
ENST00000418525	ENSG00000224459	RP11-169K16.4	Known_LncRNA	1:15684331-15749896	0.031907	0	-0.031907	1	1
ENST00000418534	ENSG00000234718	AC007161.5	Known_LncRNA	7:7636517-8094272	0	2.71971e-13	2.71971e-13	1	1
ENST00000418546	ENSG00000226380	MIR29A	Known_LncRNA	7:130853719-130928649	0.763074	0.709553	-0.0535204	0.9649	0.991694
ENST00000418554	ENSG00000237243	AC022173.2	Known_LncRNA	7:137874978-138002067	0.0849759	0.262726	0.17775	1	1
ENST00000418557	ENSG00000238005	RP11-443B7.1	Known_LncRNA	1:234957230-234970062	0.661039	0.71492	0.0538815	0.6755	0.991146
ENST00000418566	ENSG00000244620	AL122127.25	Known_LncRNA	14:105890083-105896577	0	0	0	1	1
ENST00000418567	ENSG00000226453	RP11-379B8.1	Known_LncRNA	6:81845184-81933480	0	0	0	1	1
ENST00000418574	ENSG00000255871	RP11-69C13.1	Known_LncRNA	12:16693799-16695977	0	0	0	1	1
ENST00000418579	ENSG00000227091	RP5-1028L10.1	Known_LncRNA	1:110150485-110202202	0	0	0	1	1
ENST00000418585	ENSG00000223930	RP11-33A14.1	Known_LncRNA	3:178202049-178860405	2.1892e-08	0.0477386	0.0477386	1	1
ENST00000418591	ENSG00000236295	AC007563.1	Known_LncRNA	2:216672104-216994079	0	0	0	1	1
ENST00000418602	ENSG00000227741	RP11-536C5.7	Known_LncRNA	1:160202198-160215376	1.36685	2.03699	0.670137	0.2159	0.949461
ENST00000418612	ENSG00000232987	LINC01219	Known_LncRNA	11:1991095-1993469	0.414282	0.724145	0.309864	0.1188	0.818711
ENST00000418615	ENSG00000204581	AC096670.3	Known_LncRNA	2:110732572-111118222	0	0	0	1	1
ENST00000418620	ENSG00000224638	AC106900.6	Known_LncRNA	2:173880864-173899428	0	0.12923	0.12923	1	1
ENST00000418621	ENSG00000224731	AC016716.2	Known_LncRNA	2:79157002-80648861	0	0	0	1	1
ENST00000418652	ENSG00000236920	RP11-111D3.2	Known_LncRNA	6:97283302-98399872	0	0	0	1	1
ENST00000418656	ENSG00000230782	RP11-508N12.2	Known_LncRNA	9:106863096-107102988	0	0	0	1	1
ENST00000418660	ENSG00000229520	LINC00404	Known_LncRNA	13:112106094-112106882	0	0	0	1	1
ENST00000418662	ENSG00000237928	NFIA-AS2	Known_LncRNA	1:60659630-61462793	0	0	0	1	1
ENST00000418665	ENSG00000225437	PACRG-AS2	Known_LncRNA	6:161347419-163324530	0	0	0	1	1
ENST00000418679	ENSG00000238131	RP11-806J6.1	Known_LncRNA	7:53926675-53947744	0	0	0	1	1
ENST00000418690	ENSG00000234900	RP1-278O22.2	Known_LncRNA	20:10637683-10994924	0	0	0	1	1
ENST00000418699	ENSG00000225391	NHEG1	Known_LncRNA	6:136982164-136993234	0	0	0	1	1
ENST00000418728	ENSG00000232490	OSBPL10-AS1	Known_LncRNA	3:31657889-32077580	0	0	0	1	1
ENST00000418739	ENSG00000228293	RP4-686C3.7	Known_LncRNA	20:2664351-2665874	0.55784	0.669481	0.111641	0.5301	0.991146
ENST00000418743	ENSG00000236963	LINC01141	Known_LncRNA	1:20360578-20431234	0	0	0	1	1
ENST00000418746	ENSG00000237803	LINC00211	Known_LncRNA	2:37826246-37876274	0	0.0419065	0.0419065	1	1
ENST00000418747	ENSG00000234771	SLC25A25-AS1	Known_LncRNA	9:128061232-128118693	0.90121	1.06733	0.166118	0.33025	0.962137
ENST00000418764	ENSG00000237921	AC004543.2	Known_LncRNA	7:19813684-19818090	0	0	0	1	1
ENST00000418770	ENSG00000226266	AC009961.3	Known_LncRNA	2:159670707-159712435	0.470624	0.427187	-0.0434372	0.898	0.991146
ENST00000418775	ENSG00000226530	RP11-348F1.2	Known_LncRNA	X:51396510-51465661	0	0	0	1	1
ENST00000418803	ENSG00000230149	RP3-508I15.19	Known_LncRNA	22:38705722-38794198	0.0425869	0.307424	0.264837	1	1
ENST00000418813	ENSG00000215386	MIR99AHG	Known_LncRNA	21:16070521-16627397	0.664858	0.441031	-0.223827	0.7575	0.991146
ENST00000418818	ENSG00000270087	RP11-399K21.11	Known_LncRNA	10:75269818-75411842	0	0	0	1	1
ENST00000418821	ENSG00000237057	AC015922.6	Known_LncRNA	17:15806240-15817742	0	0	0	1	1
ENST00000418834	ENSG00000236013	RP3-332B22.1	Known_LncRNA	6:140067434-140093721	0	0	0	1	1
ENST00000418835	ENSG00000232056	AC092687.4	Known_LncRNA	2:10847576-10854955	0	0	0	1	1
ENST00000418836	ENSG00000214691	AC104654.1	Known_LncRNA	2:41877073-41894046	0	0	0	1	1
ENST00000418837	ENSG00000232310	RP11-557H15.4	Known_LncRNA	6:134525313-134659836	3.45742e-09	6.60769e-09	3.15027e-09	1	1
ENST00000418839	ENSG00000223387	RP11-408H1.3	Known_LncRNA	3:172560887-172595607	0.0124328	0	-0.0124328	1	1
ENST00000418850	ENSG00000223725	AC007879.5	Known_LncRNA	2:207239649-207625928	0	0	0	1	1
ENST00000418854	ENSG00000227028	SLC8A1-AS1	Known_LncRNA	2:39786452-40611053	0	0	0	1	1
ENST00000418855	ENSG00000230590	FTX	Known_LncRNA	X:73944323-74293574	0.724638	1.21326	0.48862	0.2859	0.952422
ENST00000418874	ENSG00000223400	AP006748.1	Known_LncRNA	21:41576134-41581319	0	0	0	1	1
ENST00000418875	ENSG00000237002	RP11-92J19.3	Known_LncRNA	10:36438615-36442392	0	0	0	1	1
ENST00000418907	ENSG00000235837	AC073333.8	Known_LncRNA	7:16646130-16719898	0.0710798	0.121604	0.0505242	1	1
ENST00000418918	ENSG00000225783	MIAT	Known_LncRNA	22:26646427-26780207	0	0	0	1	1
ENST00000418925	ENSG00000237463	RP11-280O1.2	Known_LncRNA	1:165476840-165582476	0	0	0	1	1
ENST00000418927	ENSG00000235269	AL162759.1	Known_LncRNA	14:53768941-53850882	0.0669398	0	-0.0669398	1	1
ENST00000418941	ENSG00000225146	AC073957.15	Known_LncRNA	7:996985-1138260	0.954996	0.981956	0.0269594	0.908	0.991146
ENST00000418942	ENSG00000232512	AP000233.2	Known_LncRNA	21:25095021-25103670	0	0	0	1	1
ENST00000418943	ENSG00000237378	RP11-473M10.3	Known_LncRNA	13:63746740-63751080	0	0	0	1	1
ENST00000418945	ENSG00000228506	RP11-98I9.4	Known_LncRNA	6:99398050-99431373	1.73754	1.9332	0.195669	0.435	0.991146
ENST00000418953	ENSG00000229882	RP13-30A9.2	Known_LncRNA	20:62633680-62635862	0.141579	0	-0.141579	1	1
ENST00000418954	ENSG00000281903	AF127936.7	Known_LncRNA	21:14818842-15065000	0.612938	0.898301	0.285363	0.7855	0.991146
ENST00000418957	ENSG00000235092	ID2-AS1	Known_LncRNA	2:8666635-8684453	8.30293e-06	1.57668e-05	7.46386e-06	1	1
ENST00000418963	ENSG00000223522	AC093690.1	Known_LncRNA	2:27771716-28338901	0.634339	0.689494	0.0551552	0.8868	0.991146
ENST00000418966	ENSG00000230565	ZNF32-AS2	Known_LncRNA	10:43628816-43674703	0.664463	0.49349	-0.170973	0.4715	0.991146
ENST00000418968	ENSG00000236841	AC007750.5	Known_LncRNA	2:162159761-162245151	0	0	0	1	1
ENST00000418972	ENSG00000225044	RP11-204C23.1	Known_LncRNA	3:1962380-1987470	0	0	0	1	1
ENST00000418985	ENSG00000228237	EFCAB14-AS1	Known_LncRNA	1:46674035-46719064	0.0461902	0	-0.0461902	1	1
ENST00000418990	ENSG00000237737	DCTN1-AS1	Known_LncRNA	2:74198561-74393882	0.980719	1.1837	0.202977	0.8448	0.991146
ENST00000418995	ENSG00000224513	AC109309.4	Known_LncRNA	11:3226060-3232838	0	0	0	1	1
ENST00000419003	ENSG00000230176	LINC01433	Known_LncRNA	20:4193064-4195943	0.0711734	0.0374659	-0.0337075	1	1
ENST00000419013	ENSG00000234207	AC096570.2	Known_LncRNA	2:21221174-22531105	0	0	0	1	1
ENST00000419028	ENSG00000231482	AC141930.2	Known_LncRNA	2:1546664-1620113	0	0	0	1	1
ENST00000419029	ENSG00000228073	AC133106.2	Known_LncRNA	2:189031895-189179879	0.156113	0	-0.156113	1	1
ENST00000419034	ENSG00000231868	RP1-202O8.2	Known_LncRNA	1:6424787-6520061	0	0	0	1	1
ENST00000419035	ENSG00000234690	AC073283.4	Known_LncRNA	2:47192404-47345074	0.00854853	0	-0.00854853	1	1
ENST00000419061	ENSG00000226149	RP1-69D17.4	Known_LncRNA	6:129526625-129552587	0.618772	0.349185	-0.269587	0.47115	0.991146
ENST00000419064	ENSG00000233682	RP11-13P5.2	Known_LncRNA	6:159165898-159272109	0	0	0	1	1
ENST00000419069	ENSG00000238265	LINC00317	Known_LncRNA	21:21723292-21737319	0	0	0	1	1
ENST00000419080	ENSG00000226416	MRPL23-AS1	Known_LncRNA	11:1947277-1989920	1.00435	1.41708	0.412733	0.05425	0.584395
ENST00000419083	ENSG00000233718	MYCNOS	Known_LncRNA	2:15920398-15947007	0.427206	0.323038	-0.104167	1	1
ENST00000419100	ENSG00000232394	AC090696.2	Known_LncRNA	15:27754874-28099358	0	0	0	1	1
ENST00000419101	ENSG00000236445	LINC00608	Known_LncRNA	2:218975392-218989940	0.0180401	0.0367671	0.018727	1	1
ENST00000419103	ENSG00000227014	AC007285.6	Known_LncRNA	7:29920102-30026684	0.363388	0.231291	-0.132097	1	1
ENST00000419128	ENSG00000235237	RP1-151B14.6	Known_LncRNA	22:37125837-37199385	0	0.0450079	0.0450079	1	1
ENST00000419129	ENSG00000237477	AC093911.1	Known_LncRNA	2:179273830-179285707	0	0	0	1	1
ENST00000419134	ENSG00000233330	RP1-12G14.7	Known_LncRNA	6:149591754-149592663	0.592183	0.355223	-0.236961	0.6519	0.991146
ENST00000419151	ENSG00000230969	AC104024.2	Known_LncRNA	17:16988328-16990177	0	0	0	1	1
ENST00000419158	ENSG00000236951	AC007359.6	Known_LncRNA	Y:22100813-22147484	0	0	0	1	1
ENST00000419160	ENSG00000237094	RP4-669L17.10	Known_LncRNA	1:357382-501617	2.55052e-08	0.0451686	0.0451685	1	1
ENST00000419168	ENSG00000237468	RP11-715G15.1	Known_LncRNA	6:146594515-146598931	0	0	0	1	1
ENST00000419182	ENSG00000225683	PACRG-AS3	Known_LncRNA	6:161347419-163324530	0	0	0	1	1
ENST00000419183	ENSG00000228008	CTD-2330K9.3	Known_LncRNA	3:49887001-49930173	0.237334	0.260069	0.0227352	1	1
ENST00000419190	ENSG00000234678	RP11-465N4.4	Known_LncRNA	1:201982371-202017188	0.046955	0	-0.046955	1	1
ENST00000419196	ENSG00000230234	RP1-276N6.2	Known_LncRNA	6:160171060-160277638	0	0	0	1	1
ENST00000419199	ENSG00000225083	GRTP1-AS1	Known_LncRNA	13:113324163-113364148	0.209358	0.175496	-0.0338623	1	1
ENST00000419207	ENSG00000231248	RP11-160N1.9	Known_LncRNA	9:61615875-61627683	0	0	0	1	1
ENST00000419211	ENSG00000224746	AC015987.1	Known_LncRNA	7:135926454-135977353	0.253924	0.11395	-0.139974	1	1
ENST00000419220	ENSG00000234956	RP11-356I2.1	Known_LncRNA	6:137730169-137738983	0	0	0	1	1
ENST00000419223	ENSG00000235774	AC023347.1	Known_LncRNA	2:126308509-126343992	0	0	0	1	1
ENST00000419225	ENSG00000236544	AC008060.8	Known_LncRNA	7:155421205-155457099	0	0	0	1	1
ENST00000419226	ENSG00000243144	RP11-115N4.1	Known_LncRNA	7:91311367-91556848	0	0	0	1	1
ENST00000419237	ENSG00000225783	MIAT	Known_LncRNA	22:26646427-26780207	0	0	0	1	1
ENST00000419243	ENSG00000238217	AC093590.1	Known_LncRNA	2:199608067-199659132	0	0	0	1	1
ENST00000419251	ENSG00000227769	AC072062.3	Known_LncRNA	2:214810228-215138428	0	0	0	1	1
ENST00000419257	ENSG00000226101	AC007461.2	Known_LncRNA	17:72021850-72237203	0.0391153	0.0584914	0.0193761	1	1
ENST00000419258	ENSG00000237556	KCND3-AS1	Known_LncRNA	1:111770661-111989155	0	0	0	1	1
ENST00000419264	ENSG00000228358	AC113617.1	Known_LncRNA	4:117314596-117372852	0	0	0	1	1
ENST00000419272	ENSG00000231674	LINC00410	Known_LncRNA	13:90890953-90926597	0.0363936	0	-0.0363936	1	1
ENST00000419288	ENSG00000235984	GPC5-AS1	Known_LncRNA	13:91398606-92873682	0	0	0	1	1
ENST00000419296	ENSG00000204588	LINC01123	Known_LncRNA	2:109986938-109996140	3.74884e-05	2.50264e-05	-1.2462e-05	1	1
ENST00000419299	ENSG00000224924	LINC00320	Known_LncRNA	21:20742589-20803216	0	0	0	1	1
ENST00000419326	ENSG00000229424	AC007349.4	Known_LncRNA	7:36750686-36763081	0	0	0	1	1
ENST00000419347	ENSG00000236760	AC019118.3	Known_LncRNA	2:3131580-3145780	0	0	0	1	1
ENST00000419353	ENSG00000232913	PLCE1-AS2	Known_LncRNA	10:93993988-94332823	0	0	0	1	1
ENST00000419357	ENSG00000214894	LINC00243	Known_LncRNA	6:30798653-30830659	0	0	0	1	1
ENST00000419362	ENSG00000235615	AJ239322.1	Known_LncRNA	2:131958276-131979873	0	0	0	1	1
ENST00000419364	ENSG00000236502	SIX3-AS1	Known_LncRNA	2:44940044-44941873	0.0282164	0.336556	0.308339	1	1
ENST00000419368	ENSG00000225465	RFPL1S	Known_LncRNA	22:29436533-29478175	0.739308	0.524195	-0.215113	0.476	0.991146
ENST00000419371	ENSG00000228842	PCDH9-AS2	Known_LncRNA	13:66302833-67230445	0	0	0	1	1
ENST00000419373	ENSG00000234474	MIR3663HG	Known_LncRNA	10:117158655-117169059	0.0253714	0.0400104	0.014639	1	1
ENST00000419382	ENSG00000237773	AC003075.4	Known_LncRNA	7:17279833-17346152	0	0	0	1	1
ENST00000419394	ENSG00000230021	RP5-857K21.4	Known_LncRNA	1:585988-859446	0	0.136321	0.136321	1	1
ENST00000419400	ENSG00000224023	FLJ37035	Known_LncRNA	10:125683228-125764143	0	0	0	1	1
ENST00000419406	ENSG00000234973	RP11-272J7.4	Known_LncRNA	10:43777561-43778825	0	0	0	1	1
ENST00000419422	ENSG00000232445	RP11-132A1.4	Known_LncRNA	7:101308345-101310985	1.05846	1.01664	-0.0418191	0.7759	0.991146
ENST00000419425	ENSG00000236213	AC006369.2	Known_LncRNA	2:37600135-37738468	0	0	0	1	1
ENST00000419428	ENSG00000226822	RP11-356N1.2	Known_LncRNA	1:108040262-108076020	0	0	0	1	1
ENST00000419431	ENSG00000184856	LINC00308	Known_LncRNA	21:22098616-22116528	0	0	0	1	1
ENST00000419440	ENSG00000238117	AP004372.1	Known_LncRNA	11:131370477-132336822	0	0	0	1	1
ENST00000419441	ENSG00000226842	RP11-166N17.3	Known_LncRNA	10:32266288-32378798	5.96444e-11	0	-5.96444e-11	1	1
ENST00000419446	ENSG00000224515	RP11-5K23.5	Known_LncRNA	1:161505429-161605662	0	0	0	1	1
ENST00000419450	ENSG00000229051	RP5-952N6.1	Known_LncRNA	1:70706452-70786468	0	0	0	1	1
ENST00000419458	ENSG00000224687	RASAL2-AS1	Known_LncRNA	1:178091507-178093984	0.676259	0.242606	-0.433652	0.01425	0.254806
ENST00000419459	ENSG00000233208	LINC00642	Known_LncRNA	14:90455229-90458905	0	0	0	1	1
ENST00000419463	ENSG00000236318	KCCAT333	Known_LncRNA	7:17374866-17558909	0	0	0	1	1
ENST00000419467	ENSG00000233215	AP000472.2	Known_LncRNA	21:22008943-22098459	0	0	0	1	1
ENST00000419481	ENSG00000233529	HCG21	Known_LncRNA	6:30931352-30955636	0	0	0	1	1
ENST00000419499	ENSG00000235532	LINC00402	Known_LncRNA	13:74231456-74259976	0	0	0	1	1
ENST00000419511	ENSG00000228135	LINC01494	Known_LncRNA	2:218900810-218930636	0	0	0	1	1
ENST00000419531	ENSG00000234807	LINC01135	Known_LncRNA	1:58785159-58903747	0.0179255	0	-0.0179255	1	1
ENST00000419535	ENSG00000224101	ELMO1-AS1	Known_LncRNA	7:36854360-37449249	0	0	0	1	1
ENST00000419536	ENSG00000226167	AP4B1-AS1	Known_LncRNA	1:113761831-113914086	1.18881	1.38412	0.195313	0.61365	0.991146
ENST00000419557	ENSG00000233522	FAM224A	Known_LncRNA	Y:18326252-18353210	0	0	0	1	1
ENST00000419566	ENSG00000226985	LINC01203	Known_LncRNA	X:13335240-13373634	0	0	0	1	1
ENST00000419571	ENSG00000231770	TMEM44-AS1	Known_LncRNA	3:194584010-194672477	1.20225e-12	0	-1.20225e-12	1	1
ENST00000419576	ENSG00000225337	RP11-561O23.7	Known_LncRNA	9:68306527-68531061	0	0	0	1	1
ENST00000419578	ENSG00000224308	LINC01527	Known_LncRNA	1:152930039-152949210	0	0	0	1	1
ENST00000419596	ENSG00000235038	RP11-393I23.4	Known_LncRNA	1:56929209-58546802	0	0	0	1	1
ENST00000419604	ENSG00000234156	RP11-64P14.7	Known_LncRNA	9:122609914-122639685	0	0	0	1	1
ENST00000419609	ENSG00000238133	MLK7-AS1	Known_LncRNA	2:173075434-173282036	0	0	0	1	1
ENST00000419613	ENSG00000224876	RP11-49G10.3	Known_LncRNA	20:33214919-33217067	0	0	0	1	1
ENST00000419614	ENSG00000232212	RP11-398M15.1	Known_LncRNA	1:189775464-189814918	0	0	0	1	1
ENST00000419618	ENSG00000224514	LINC00620	Known_LncRNA	3:13650695-13746637	0	0	0	1	1
ENST00000419620	ENSG00000229345	RP11-332M4.1	Known_LncRNA	9:95599544-95606286	0	0	0	1	1
ENST00000419624	ENSG00000227606	AC005392.13	Known_LncRNA	19:42902078-43186536	0	0	0	1	1
ENST00000419627	ENSG00000227954	TARID	Known_LncRNA	6:133240597-133895553	0	0	0	1	1
ENST00000419628	ENSG00000225431	AP001626.1	Known_LncRNA	21:42599279-42615058	0	0	0	1	1
ENST00000419640	ENSG00000227542	AC092614.2	Known_LncRNA	2:191229164-191425389	0.228362	0.321069	0.0927065	1	1
ENST00000419643	ENSG00000234892	Z82214.2	Known_LncRNA	22:43197282-43343388	3.81331e-09	0	-3.81331e-09	1	1
ENST00000419644	ENSG00000225952	RP11-69E9.1	Known_LncRNA	1:22710838-22921500	0	0.25591	0.25591	1	1
ENST00000419650	ENSG00000232991	GACAT1	Known_LncRNA	2:107754111-107822129	0	0	0	1	1
ENST00000419658	ENSG00000230817	LINC01362	Known_LncRNA	1:82903182-83166815	0	0	0	1	1
ENST00000419662	ENSG00000228265	RALY-AS1	Known_LncRNA	20:33983051-34112332	1.04032	1.26341	0.223091	0.93765	0.991146
ENST00000419664	ENSG00000237721	AF064858.11	Known_LncRNA	21:39006647-39011329	0	0	0	1	1
ENST00000419666	ENSG00000225280	RP11-227D2.3	Known_LncRNA	20:21395366-21400391	0	0	0	1	1
ENST00000419667	ENSG00000230035	RP11-174G17	Known_LncRNA	1:18107745-18378483	0	0	0	1	1
ENST00000419668	ENSG00000237819	AC002454.1	Known_LncRNA	7:92604920-92917187	0.143339	9.96229e-07	-0.143338	1	1
ENST00000419679	ENSG00000235663	SAPCD1-AS1	Known_LncRNA	6:31739947-31765588	0.000110561	0.283624	0.283513	1	1
ENST00000419680	ENSG00000222041	LINC00152	Known_LncRNA	2:87439522-87606805	0	6.59052e-12	6.59052e-12	1	1
ENST00000419694	ENSG00000229962	AP000221.1	Known_LncRNA	21:25515472-25518338	0.0388591	0.0440994	0.00524035	1	1
ENST00000419695	ENSG00000236673	RP11-69I8.2	Known_LncRNA	6:131901962-131920565	0	0	0	1	1
ENST00000419697	ENSG00000225484	NUTM2B-AS1	Known_LncRNA	10:79660890-79827602	0	0	0	1	1
ENST00000419702	ENSG00000227206	XXbac-BCX196D17.5	Known_LncRNA	6:29124209-29128908	0	0	0	1	1
ENST00000419707	ENSG00000250900	CTC-338M12.6	Known_LncRNA	5:181191923-181205293	0	0	0	1	1
ENST00000419709	ENSG00000237174	RP11-415D17.3	Known_LncRNA	6:75285013-75493738	0	0.0476018	0.0476018	1	1
ENST00000419719	ENSG00000237877	LINC01473	Known_LncRNA	2:186032890-186083233	0.230439	0.263411	0.0329722	1	1
ENST00000419733	ENSG00000233008	RP11-475O6.1	Known_LncRNA	1:83575775-83861023	0	0	0	1	1
ENST00000419736	ENSG00000172965	MIR4435-2HG	Known_LncRNA	2:111195962-111637967	0.828189	0.399634	-0.428554	0.444	0.991146
ENST00000419737	ENSG00000236017	ASMTL-AS1	Known_LncRNA	X:1401768-1453762	0	0.169975	0.169975	1	1
ENST00000419738	ENSG00000236656	RP11-144L1.4	Known_LncRNA	1:158474453-158494886	0	0	0	1	1
ENST00000419745	ENSG00000232233	RP11-573D15.2	Known_LncRNA	3:186807691-186825521	0.295266	0.302675	0.00740887	1	1
ENST00000419746	ENSG00000237298	TTN-AS1	Known_LncRNA	2:178521182-179050086	1.06518	1.14462	0.0794439	0.90265	0.991146
ENST00000419777	ENSG00000230500	MKX-AS1	Known_LncRNA	10:27672874-27767794	0.228046	0.417009	0.188963	1	1
ENST00000419784	ENSG00000236485	RP1-156L9.1	Known_LncRNA	2:131983936-131994161	0	0	0	1	1
ENST00000419786	ENSG00000225539	AC018799.1	Known_LncRNA	2:194344268-194419645	0	0	0	1	1
ENST00000419796	ENSG00000233656	RP11-716O23.1	Known_LncRNA	6:11417349-11481239	0	0	0	1	1
ENST00000419800	ENSG00000229720	RP3-495K2.2	Known_LncRNA	6:169034196-169035642	0	0	0	1	1
ENST00000419801	ENSG00000230248	RP1-128O3.4	Known_LncRNA	6:108275641-108276546	0	0	0	1	1
ENST00000419808	ENSG00000231890	DARS-AS1	Known_LncRNA	2:135906676-136022593	0.0511064	0.121748	0.0706414	1	1
ENST00000419809	ENSG00000235495	AC010987.5	Known_LncRNA	2:67562066-67684077	0	0	0	1	1
ENST00000419813	ENSG00000230658	KLHL7-AS1	Known_LncRNA	7:23101227-23105703	0.590154	0.383966	-0.206188	0.02015	0.320458
ENST00000419814	ENSG00000224698	RP11-131J3.1	Known_LncRNA	1:108375798-108471002	0.00636119	0	-0.00636119	1	1
ENST00000419815	ENSG00000233262	RP11-380F14.2	Known_LncRNA	9:84275456-84340683	0	0	0	1	1
ENST00000419824	ENSG00000234021	RP11-75C9.2	Known_LncRNA	9:8314245-10612723	0	0	0	1	1
ENST00000419826	ENSG00000231713	AF064860.7	Known_LncRNA	21:39727754-39730680	0.0547788	0.117172	0.0623934	1	1
ENST00000419832	ENSG00000232524	RP11-332K15.1	Known_LncRNA	7:123452399-123535077	0	0	0	1	1
ENST00000419836	ENSG00000228636	RP5-1051H14.2	Known_LncRNA	10:9758782-9759237	0	0	0	1	1
ENST00000419846	ENSG00000226026	RP11-57H12.3	Known_LncRNA	1:95117337-95278940	0.214744	0.354295	0.139551	1	1
ENST00000419852	ENSG00000223534	HLA-DQB1-AS1	Known_LncRNA	6:32659466-32668383	0	0	0	1	1
ENST00000419853	ENSG00000228392	RP11-343J18.1	Known_LncRNA	9:126270120-126275918	0	0	0	1	1
ENST00000419860	ENSG00000237271	AC009498.1	Known_LncRNA	2:204228136-204234985	0	0	0	1	1
ENST00000419863	ENSG00000238282	RP5-1164C1.2	Known_LncRNA	20:4475637-4525200	0	0	0	1	1
ENST00000419865	ENSG00000226791	AC109826.1	Known_LncRNA	2:98761937-98772920	0	0	0	1	1
ENST00000419881	ENSG00000227456	LINC00310	Known_LncRNA	21:34073223-34360033	6.19035e-05	0	-6.19035e-05	1	1
ENST00000419883	ENSG00000233607	LINC01392	Known_LncRNA	7:115061536-115231355	0	0	0	1	1
ENST00000419895	ENSG00000250303	RP11-356J5.12	Known_LncRNA	11:112270748-112362534	0.326552	0.334465	0.00791342	1	1
ENST00000419897	ENSG00000204044	RP11-465L10.10	Known_LncRNA	20:46008907-46060152	0.116282	0.166259	0.0499771	1	1
ENST00000419902	ENSG00000236859	NIFK-AS1	Known_LncRNA	2:121649649-121736923	0.853107	1.06335	0.210243	0.53655	0.991146
ENST00000419904	ENSG00000233339	AC018878.3	Known_LncRNA	2:106093302-106194339	1.30042	0.287226	-1.0132	0.24975	0.949714
ENST00000419905	ENSG00000225535	LINC01393	Known_LncRNA	7:115061536-115231355	0	0	0	1	1
ENST00000419921	ENSG00000234380	LINC01426	Known_LncRNA	21:34745756-34784886	0.119672	0	-0.119672	1	1
ENST00000419922	ENSG00000235770	LINC00607	Known_LncRNA	2:215530446-215843722	0	0.0194361	0.0194361	1	1
ENST00000419926	ENSG00000237596	RP13-143G15.4	Known_LncRNA	6:135851695-136225751	0.0136654	0	-0.0136654	1	1
ENST00000419931	ENSG00000244558	KCNK15-AS1	Known_LncRNA	20:44656450-44810338	0	0	0	1	1
ENST00000419944	ENSG00000232821	AC003986.6	Known_LncRNA	7:19020990-19117672	0.028124	0.0301499	0.00202591	1	1
ENST00000419952	ENSG00000215386	MIR99AHG	Known_LncRNA	21:16070521-16627397	0.570231	0.6234	0.0531692	0.9609	0.99154
ENST00000419957	ENSG00000229017	LINC01277	Known_LncRNA	6:142966420-143038077	0	0.0268518	0.0268518	1	1
ENST00000419960	ENSG00000224153	RP11-433C9.2	Known_LncRNA	3:184134018-184684758	0	0	0	1	1
ENST00000419979	ENSG00000230910	RP3-525N10.2	Known_LncRNA	6:68629961-68635027	0	0	0	1	1
ENST00000419983	ENSG00000227373	RP11-160H22.5	Known_LncRNA	1:174115299-174995308	0	0	0	1	1
ENST00000419993	ENSG00000230955	RP11-109P14.10	Known_LncRNA	1:37860696-37947057	3.03249e-07	4.27124e-16	-3.03249e-07	1	1
ENST00000420000	ENSG00000223727	AC026188.1	Known_LncRNA	3:3250686-3627296	0	0	0	1	1
ENST00000420016	ENSG00000233862	AC016907.3	Known_LncRNA	2:30051065-30143804	0	0	0	1	1
ENST00000420020	ENSG00000223642	AC008277.1	Known_LncRNA	2:159318978-159617082	0	0	0	1	1
ENST00000420038	ENSG00000234848	CTD-3105H18.7	Known_LncRNA	19:12379188-12640098	0.136091	0	-0.136091	1	1
ENST00000420040	ENSG00000226091	LINC00937	Known_LncRNA	12:8254526-8396803	0.0986276	0.435548	0.33692	1	1
ENST00000420044	ENSG00000225956	RP5-1077I2.3	Known_LncRNA	20:13221770-13300651	0	0	0	1	1
ENST00000420049	ENSG00000223581	RP11-393K12.2	Known_LncRNA	10:7097151-7097675	0	0	0	1	1
ENST00000420058	ENSG00000230257	NFE4	Known_LncRNA	7:102813229-103074843	0	0.0481273	0.0481273	1	1
ENST00000420059	ENSG00000232650	RP5-834N19.1	Known_LncRNA	1:119328175-119356182	0.131627	0	-0.131627	1	1
ENST00000420070	ENSG00000259974	LINC00261	Known_LncRNA	20:22547670-22578642	0	0	0	1	1
ENST00000420071	ENSG00000230114	RP11-141A19.2	Known_LncRNA	1:48532854-50023913	0	0	0	1	1
ENST00000420074	ENSG00000215424	MCM3AP-AS1	Known_LncRNA	21:46229216-46286297	1.37364	1.24606	-0.127575	0.76565	0.991146
ENST00000420081	ENSG00000224843	LINC00240	Known_LncRNA	6:26956991-27023924	0	0	0	1	1
ENST00000420082	ENSG00000230096	RP11-34C15.2	Known_LncRNA	10:4415304-4426179	0	0	0	1	1
ENST00000420091	ENSG00000206567	AC022007.5	Known_LncRNA	3:9958716-10011209	0.467365	0.829293	0.361928	0.3659	0.971861
ENST00000420095	ENSG00000227110	LMCD1-AS1	Known_LncRNA	3:7952804-8611924	0.106607	0.35388	0.247273	1	1
ENST00000420096	ENSG00000233903	Z83851.4	Known_LncRNA	22:42160012-42343616	0.474203	0.185801	-0.288401	0.54225	0.991146
ENST00000420118	ENSG00000244491	RP3-508I15.18	Known_LncRNA	22:38705722-38794198	0.397924	0.669422	0.271498	0.68465	0.991146
ENST00000420130	ENSG00000232444	AC010745.4	Known_LncRNA	2:16316323-16319566	0	0	0	1	1
ENST00000420134	ENSG00000229267	AC072062.1	Known_LncRNA	2:214810228-215138428	0.0536762	0	-0.0536762	1	1
ENST00000420146	ENSG00000226680	RP11-61D3.1	Known_LncRNA	7:123069248-123103589	0	0	0	1	1
ENST00000420149	ENSG00000235412	TTTY4B	Known_LncRNA	Y:24570201-24607025	0	0	0	1	1
ENST00000420153	ENSG00000227468	AL928742.12	Known_LncRNA	14:105597690-105605357	0	0	0	1	1
ENST00000420156	ENSG00000232895	RP4-543J13.1	Known_LncRNA	1:114206426-114262278	0	0	0	1	1
ENST00000420161	ENSG00000243179	AC110769.3	Known_LncRNA	2:113979568-114007302	0.108449	0.122137	0.0136875	1	1
ENST00000420168	ENSG00000226419	SLC16A1-AS1	Known_LncRNA	1:112911846-113073105	0.0573452	0.477429	0.420083	0.3153	0.959504
ENST00000420171	ENSG00000230736	RP1-149A16.3	Known_LncRNA	22:32354884-32385631	0.615277	0.517695	-0.0975822	0.3777	0.976943
ENST00000420172	ENSG00000235246	RP1-5O6.5	Known_LncRNA	22:38219290-38273034	0	0	0	1	1
ENST00000420180	ENSG00000239446	RP1-76B20.12	Known_LncRNA	22:29705255-29719859	0	0.244805	0.244805	1	1
ENST00000420184	ENSG00000223430	AC011243.1	Known_LncRNA	2:132671798-133568463	0	0	0	1	1
ENST00000420185	ENSG00000236494	RP11-89N17.4	Known_LncRNA	7:33793167-33803156	0	0	0	1	1
ENST00000420186	ENSG00000231236	AP001604.3	Known_LncRNA	21:27358884-27448579	0.0120071	0	-0.0120071	1	1
ENST00000420187	ENSG00000233128	AC007317.1	Known_LncRNA	2:40746486-40767452	0	0	0	1	1
ENST00000420193	ENSG00000236671	PRKG1-AS1	Known_LncRNA	10:50991357-52314128	0.21326	0.21504	0.00178023	1	1
ENST00000420195	ENSG00000224660	SH3BP5-AS1	Known_LncRNA	3:15254183-15341368	1.04229	1.14843	0.106143	0.3545	0.968052
ENST00000420204	ENSG00000235494	RP11-498P14.4	Known_LncRNA	9:97156569-97378524	0.325891	0	-0.325891	1	1
ENST00000420210	ENSG00000238121	LINC00426	Known_LncRNA	13:30340269-30377145	0	0	0	1	1
ENST00000420211	ENSG00000225387	RP11-422P22.1	Known_LncRNA	1:18385828-18388514	0	0	0	1	1
ENST00000420213	ENSG00000237167	AC128709.2	Known_LncRNA	3:197458404-197467105	1.20151	1.42631	0.224807	0.34665	0.965953
ENST00000420219	ENSG00000238121	LINC00426	Known_LncRNA	13:30340269-30377145	0	0	0	1	1
ENST00000420224	ENSG00000219445	RP11-3B12.3	Known_LncRNA	7:124822385-125379321	0	0	0	1	1
ENST00000420225	ENSG00000236003	AC007050.17	Known_LncRNA	22:20495912-20592218	0.294865	0.445531	0.150665	1	1
ENST00000420226	ENSG00000235897	TM4SF19-AS1	Known_LncRNA	3:196211486-196338503	0.22593	0.862201	0.636271	0.4526	0.991146
ENST00000420230	ENSG00000236202	GRM7-AS1	Known_LncRNA	3:6490478-7741533	0	0	0	1	1
ENST00000420237	ENSG00000223842	RP11-135J2.3	Known_LncRNA	1:219222247-219225497	0.0758131	0.143561	0.0677478	1	1
ENST00000420243	ENSG00000233854	POU6F2-AS2	Known_LncRNA	7:38977997-39493095	0	0	0	1	1
ENST00000420245	ENSG00000234459	AC002064.4	Known_LncRNA	7:90245173-90311063	0	0	0	1	1
ENST00000420253	ENSG00000228242	AC093495.4	Known_LncRNA	3:14124939-14201119	0.130326	1.92206e-15	-0.130326	1	1
ENST00000420255	ENSG00000233215	AP000472.2	Known_LncRNA	21:22008943-22098459	0	0	0	1	1
ENST00000420268	ENSG00000231098	AC008154.4	Known_LncRNA	7:134284499-134286055	0	0	0	1	1
ENST00000420269	ENSG00000236272	Z82214.3	Known_LncRNA	22:43197282-43343388	0	0	0	1	1
ENST00000420272	ENSG00000224272	AC114730.3	Known_LncRNA	2:241808311-241817413	0.326552	0.38574	0.0591877	1	1
ENST00000420273	ENSG00000233754	AP001628.7	Known_LncRNA	21:42781073-42782229	0.060093	0	-0.060093	1	1
ENST00000420285	ENSG00000229537	RP11-5P4.1	Known_LncRNA	1:63000496-63012471	0	0	0	1	1
ENST00000420293	ENSG00000235033	RP11-61I13.3	Known_LncRNA	6:39792297-39934551	0.0708282	0.136382	0.0655539	1	1
ENST00000420315	ENSG00000228072	RP11-255A11.2	Known_LncRNA	9:33512958-33514773	0	0	0	1	1
ENST00000420327	ENSG00000225012	RP13-348B13.2	Known_LncRNA	X:89423737-89446983	0	0	0	1	1
ENST00000420330	ENSG00000236255	AC009404.2	Known_LncRNA	2:117833936-117841658	0.472684	0.474319	0.00163488	0.9791	0.992712
ENST00000420335	ENSG00000228106	RP11-452F19.3	Known_LncRNA	1:222815021-223005995	0.300563	0.416911	0.116348	1	1
ENST00000420347	ENSG00000230714	RP11-152L7.1	Known_LncRNA	1:218031834-218033660	0	0	0	1	1
ENST00000420350	ENSG00000237101	RP11-365O16.6	Known_LncRNA	1:224219612-224330387	0.203415	0.0185073	-0.184908	1	1
ENST00000420354	ENSG00000231949	RP4-591L5.2	Known_LncRNA	1:30415824-30421108	0	0	0	1	1
ENST00000420365	ENSG00000225214	AC079790.2	Known_LncRNA	2:151832775-152109202	0	0.0585406	0.0585406	1	1
ENST00000420367	ENSG00000203497	PDCD4-AS1	Known_LncRNA	10:110869742-110919274	0.775287	0.995875	0.220588	0.5656	0.991146
ENST00000420381	ENSG00000232656	IDI2-AS1	Known_LncRNA	10:971145-1049170	0.000417649	0.0390683	0.0386507	1	1
ENST00000420389	ENSG00000228478	RP1-290I10.3	Known_LncRNA	6:10423139-10426176	0	0	0	1	1
ENST00000420391	ENSG00000236464	CTA-796E4.3	Known_LncRNA	22:26161833-26164303	0	0	0	1	1
ENST00000420395	ENSG00000232591	RP5-1031D4.2	Known_LncRNA	10:7445557-7471942	0	0	0	1	1
ENST00000420403	ENSG00000226434	RP11-1L9.1	Known_LncRNA	X:13377187-13403019	0	0	0	1	1
ENST00000420404	ENSG00000228876	AC010745.2	Known_LncRNA	2:16224046-16229140	0	0	0	1	1
ENST00000420411	ENSG00000236017	ASMTL-AS1	Known_LncRNA	X:1401768-1453762	0.0549845	0.404409	0.349425	1	1
ENST00000420417	ENSG00000229625	RP11-44N12.2	Known_LncRNA	8:98961427-98968284	0	0	0	1	1
ENST00000420418	ENSG00000234281	LANCL1-AS1	Known_LncRNA	2:210324758-210477652	0	0	0	1	1
ENST00000420424	ENSG00000223482	NUTM2A-AS1	Known_LncRNA	10:87203874-87342612	0.0142024	0	-0.0142024	1	1
ENST00000420427	ENSG00000237560	LINC01497	Known_LncRNA	17:69961706-69983538	0	0	0	1	1
ENST00000420431	ENSG00000233483	CTD-2020K17.4	Known_LncRNA	17:45190930-45317040	0.0890987	0	-0.0890987	1	1
ENST00000420449	ENSG00000228204	RP4-724E13.2	Known_LncRNA	7:50866746-51316818	0	0	0	1	1
ENST00000420452	ENSG00000233718	MYCNOS	Known_LncRNA	2:15920398-15947007	0	0	0	1	1
ENST00000420459	ENSG00000242086	LINC00969	Known_LncRNA	3:195658061-195741123	0	0	0	1	1
ENST00000420469	ENSG00000227135	GCSAML-AS1	Known_LncRNA	1:247507057-247747062	0	0	0	1	1
ENST00000420471	ENSG00000223546	LINC00630	Known_LncRNA	X:102769160-102906158	1.69096	1.78481	0.0938506	0.78005	0.991146
ENST00000420472	ENSG00000226674	TEX41	Known_LncRNA	2:144667966-145262988	0	0	0	1	1
ENST00000420480	ENSG00000225602	MTOR-AS1	Known_LncRNA	1:11106534-11262507	0.041642	0.109198	0.0675564	1	1
ENST00000420498	ENSG00000224985	RP11-297K8.2	Known_LncRNA	1:161152775-161159349	1.44581e-13	6.38209e-11	6.36763e-11	1	1
ENST00000420503	ENSG00000218510	LINC00339	Known_LncRNA	1:22023989-22031225	0.773312	0.456081	-0.317231	0.3823	0.977612
ENST00000420508	ENSG00000197210	KB-1592A4.15	Known_LncRNA	22:21103015-21124451	0.0400399	0.00474011	-0.0352998	1	1
ENST00000420509	ENSG00000227946	AC007383.3	Known_LncRNA	2:205989584-206086564	1.096	1.69582	0.599818	0.224	0.949714
ENST00000420514	ENSG00000226711	FAM66C	Known_LncRNA	12:8123631-8221115	0	0	0	1	1
ENST00000420520	ENSG00000234006	DDX39B-AS1	Known_LncRNA	6:31528716-31558829	0.390984	0	-0.390984	1	1
ENST00000420522	ENSG00000232596	RP1-37J18.2	Known_LncRNA	1:4571480-4594009	0	0	0	1	1
ENST00000420529	ENSG00000226995	LINC00658	Known_LncRNA	20:5426894-5471094	0	0	0	1	1
ENST00000420537	ENSG00000231993	EP300-AS1	Known_LncRNA	22:41091785-41197456	0.838526	0.595342	-0.243184	0.7159	0.991146
ENST00000420548	ENSG00000225107	AC092484.1	Known_LncRNA	2:145569293-145588024	0	0	0	1	1
ENST00000420549	ENSG00000233290	RP11-147G16.1	Known_LncRNA	1:82215219-82261133	0	0	0	1	1
ENST00000420557	ENSG00000231690	LINC00574	Known_LncRNA	6:169788789-169802873	0.380259	0.415271	0.0350126	1	1
ENST00000420563	ENSG00000229525	AC053503.4	Known_LncRNA	2:219373545-219403633	0.226639	0.220463	-0.00617615	1	1
ENST00000420572	ENSG00000233358	RP1-209A6.1	Known_LncRNA	6:22744394-23031780	0	0	0	1	1
ENST00000420573	ENSG00000204706	MAMDC2-AS1	Known_LncRNA	9:70033920-70258866	0	0	0	1	1
ENST00000420579	ENSG00000228857	AC104653.1	Known_LncRNA	2:113829389-113843356	0.083444	0	-0.083444	1	1
ENST00000420585	ENSG00000234613	RP5-1158E12.1	Known_LncRNA	X:45913117-45917040	0	0	0	1	1
ENST00000420587	ENSG00000232284	GNG12-AS1	Known_LncRNA	1:67701465-68233120	0.0982138	0.0632403	-0.0349735	1	1
ENST00000420595	ENSG00000234117	RP11-259P20.1	Known_LncRNA	6:116492296-116558868	0	0	0	1	1
ENST00000420597	ENSG00000232527	RP11-14N7.2	Known_LncRNA	1:144227029-144250288	6.04495e-06	3.13188e-05	2.52739e-05	1	1
ENST00000420601	ENSG00000233342	RP11-235G24.3	Known_LncRNA	6:160926368-160927162	0	0	0	1	1
ENST00000420615	ENSG00000226007	RP11-211N8.2	Known_LncRNA	9:62532336-62534724	0.242938	0	-0.242938	1	1
ENST00000420634	ENSG00000237986	CELF2-AS2	Known_LncRNA	10:11005320-11336675	0	0	0	1	1
ENST00000420648	ENSG00000234877	AC092660.1	Known_LncRNA	2:78597910-78599406	0	0	0	1	1
ENST00000420651	ENSG00000231889	TRAF3IP2-AS1	Known_LncRNA	6:111299027-111606278	0	0	0	1	1
ENST00000420659	ENSG00000229537	RP11-5P4.1	Known_LncRNA	1:63000496-63012471	0	0	0	1	1
ENST00000420664	ENSG00000228368	AC106873.4	Known_LncRNA	7:116952445-117230103	0.193073	0.0682301	-0.124843	1	1
ENST00000420672	ENSG00000223960	AC009948.5	Known_LncRNA	2:178413938-178461390	0.0662427	0.0706377	0.00439502	1	1
ENST00000420691	ENSG00000225826	LINC00626	Known_LncRNA	1:168786938-168792886	3.79811	3.45096	-0.347157	0.00435	0.111696
ENST00000420693	ENSG00000228886	RP11-290D2.3	Known_LncRNA	13:45333470-45420371	0.430326	0.821959	0.391633	0.73305	0.991146
ENST00000420694	ENSG00000225039	LINC01058	Known_LncRNA	13:30419518-30422237	0	0.212273	0.212273	1	1
ENST00000420695	ENSG00000238279	BX470102.3	Known_LncRNA	1:153533602-153536244	1.23004	1.77579	0.545744	0.33395	0.962701
ENST00000420701	ENSG00000228358	AC113617.1	Known_LncRNA	4:117314596-117372852	0	0	0	1	1
ENST00000420705	ENSG00000225127	LINC00237	Known_LncRNA	20:21087603-21106358	0	0	0	1	1
ENST00000420707	ENSG00000237975	FLG-AS1	Known_LncRNA	1:152122533-152445456	0	0	0	1	1
ENST00000420710	ENSG00000229755	RP5-827L5.2	Known_LncRNA	20:61077223-61077816	0	0	0	1	1
ENST00000420721	ENSG00000251598	RP11-789C2.1	Known_LncRNA	4:132004809-132124031	0	0	0	1	1
ENST00000420724	ENSG00000235725	AC007389.3	Known_LncRNA	2:65436710-66084639	0	0	0	1	1
ENST00000420725	ENSG00000236513	RP11-707P20.1	Known_LncRNA	X:4627199-4633572	0	0	0	1	1
ENST00000420748	ENSG00000231951	AC004837.4	Known_LncRNA	7:39566375-39610320	0.00198013	0.019971	0.0179908	1	1
ENST00000420758	ENSG00000233423	RP4-736H5.3	Known_LncRNA	7:67691057-67697029	0	0	0	1	1
ENST00000420759	ENSG00000225096	XXbac-BPG55C20.7	Known_LncRNA	6:57965629-57972218	0.213555	0	-0.213555	1	1
ENST00000420760	ENSG00000228918	LINC01344	Known_LncRNA	1:182129309-182314061	0	0	0	1	1
ENST00000420762	ENSG00000230024	RP11-95P13.1	Known_LncRNA	1:219435151-219442642	0	0	0	1	1
ENST00000420766	ENSG00000228679	RP4-676J13.2	Known_LncRNA	6:83983727-84007323	0	0	0	1	1
ENST00000420774	ENSG00000214870	AC004540.5	Known_LncRNA	7:26398592-26494256	0	0	0	1	1
ENST00000420776	ENSG00000229388	RP11-442N24__B.1	Known_LncRNA	1:28643227-28648581	2.08019	1.98618	-0.0940089	0.65195	0.991146
ENST00000420777	ENSG00000229950	TFAP2A-AS1	Known_LncRNA	6:10393185-10419659	0.328486	0.207336	-0.12115	1	1
ENST00000420801	ENSG00000225951	ODF2-AS1	Known_LncRNA	9:128455185-128501292	0.984984	1.04591	0.0609247	0.90535	0.991146
ENST00000420803	ENSG00000213742	ZNF337-AS1	Known_LncRNA	20:25612934-25696841	8.70436e-11	2.51042e-13	-8.67926e-11	1	1
ENST00000420807	ENSG00000232077	LINC01031	Known_LncRNA	1:193304744-193365953	0.803031	0.80311	7.95117e-05	0.8904	0.991146
ENST00000420811	ENSG00000226759	DAB1-AS1	Known_LncRNA	1:56929209-58546802	0	0	0	1	1
ENST00000420815	ENSG00000197308	GATA3-AS1	Known_LncRNA	10:8050449-8053484	0	0	0	1	1
ENST00000420819	ENSG00000231683	RP1-27K12.2	Known_LncRNA	6:53497340-53617171	0	0	0	1	1
ENST00000420821	ENSG00000224116	INHBA-AS1	Known_LncRNA	7:41667167-41779388	0.00872164	0	-0.00872164	1	1
ENST00000420823	ENSG00000224957	LINC01266	Known_LncRNA	3:536230-846015	0.392984	0.333871	-0.059113	1	1
ENST00000420825	ENSG00000231496	RP1-251M9.2	Known_LncRNA	10:10960150-10970816	0	0	0	1	1
ENST00000420828	ENSG00000227718	AC016730.1	Known_LncRNA	2:13710530-14400963	0	0	0	1	1
ENST00000420830	ENSG00000231512	LINC01347	Known_LncRNA	1:243029511-243052252	0	0	0	1	1
ENST00000420844	ENSG00000225885	AC023590.1	Known_LncRNA	8:118189454-118858218	0	0	0	1	1
ENST00000420845	ENSG00000232259	RP11-4C20.3	Known_LncRNA	10:127907060-128085855	0	0	0	1	1
ENST00000420850	ENSG00000223797	ENTPD3-AS1	Known_LncRNA	3:40313801-40453329	0.792964	0.985775	0.192811	0.36405	0.971315
ENST00000420851	ENSG00000242086	LINC00969	Known_LncRNA	3:195658061-195741123	0	0	0	1	1
ENST00000420852	ENSG00000225378	AC015977.6	Known_LncRNA	2:26671253-26674464	0	0	0	1	1
ENST00000420855	ENSG00000224958	PGM5-AS1	Known_LncRNA	9:68306527-68531061	0	0	0	1	1
ENST00000420865	ENSG00000237531	RP11-309M23.1	Known_LncRNA	X:990220-994365	0	0	0	1	1
ENST00000420866	ENSG00000231453	LINC01305	Known_LncRNA	2:174326026-174330643	0.632163	0.589482	-0.0426813	0.669	0.991146
ENST00000420867	ENSG00000236292	RP5-1099E6.3	Known_LncRNA	1:215622893-216423396	0	0	0	1	1
ENST00000420873	ENSG00000236301	MRGPRG-AS1	Known_LncRNA	11:3217943-3223131	0	0.000329825	0.000329825	1	1
ENST00000420876	ENSG00000225762	LINC01389	Known_LncRNA	1:47380927-47408477	0	0.0722576	0.0722576	1	1
ENST00000420877	ENSG00000234380	LINC01426	Known_LncRNA	21:34745756-34784886	0.21425	0.415888	0.201638	1	1
ENST00000420883	ENSG00000233936	RP11-399H11.2	Known_LncRNA	9:135245695-135252708	0.0535273	0	-0.0535273	1	1
ENST00000420901	ENSG00000230768	RP11-251P6.1	Known_LncRNA	1:105587574-105618958	0	0	0	1	1
ENST00000420905	ENSG00000231560	AC091814.3	Known_LncRNA	12:9948136-10030606	0	0	0	1	1
ENST00000420912	ENSG00000233760	AC004947.2	Known_LncRNA	7:26551821-26557200	0	0	0	1	1
ENST00000420928	ENSG00000225321	LINC01427	Known_LncRNA	20:22263064-22284029	0	0	0	1	1
ENST00000420941	ENSG00000232935	RP11-223P11.2	Known_LncRNA	10:126905408-127452517	0	0.0340472	0.0340472	1	1
ENST00000420945	ENSG00000223834	RP11-472N13.2	Known_LncRNA	10:31604599-31606218	0.114309	0.232717	0.118408	1	1
ENST00000420957	ENSG00000177133	LINC00982	Known_LncRNA	1:3059614-3068437	0	0	0	1	1
ENST00000420981	ENSG00000230438	SERPINB9P1	Known_LncRNA	6:2854656-2881407	0.974933	0.089795	-0.885138	0.1086	0.792226
ENST00000420998	ENSG00000231944	PHKA1-AS1	Known_LncRNA	X:72578813-72714319	0.207718	0	-0.207718	1	1
ENST00000421002	ENSG00000226968	LINC00423	Known_LncRNA	13:32877430-32911650	0	0	0	1	1
ENST00000421004	ENSG00000245556	SCAMP1-AS1	Known_LncRNA	5:78342364-78360507	2.0612	2.30826	0.247068	0.0491	0.552782
ENST00000421006	ENSG00000234548	RP11-78H24.1	Known_LncRNA	3:186440344-186450696	0	0	0	1	1
ENST00000421019	ENSG00000224397	LINC01272	Known_LncRNA	20:50267485-50279795	0	0	0	1	1
ENST00000421020	ENSG00000231407	RP11-576I22.2	Known_LncRNA	1:170460452-170553446	0	0	0	1	1
ENST00000421034	ENSG00000223715	LINC01208	Known_LncRNA	3:176604142-176635532	0	0	0	1	1
ENST00000421051	ENSG00000226527	AP000289.6	Known_LncRNA	21:33111698-33123703	0	0	0	1	1
ENST00000421055	ENSG00000234775	RP11-335O13.7	Known_LncRNA	1:203090653-203167405	0	0	0	1	1
ENST00000421067	ENSG00000236658	RP11-83J21.3	Known_LncRNA	9:130902437-130945520	0	0	0	1	1
ENST00000421071	ENSG00000234177	LINC01114	Known_LncRNA	2:104746637-104757719	0	0	0	1	1
ENST00000421077	ENSG00000227912	RP11-69C17.3	Known_LncRNA	10:2166331-2189474	0	0	0	1	1
ENST00000421083	ENSG00000238057	ZEB2-AS1	Known_LncRNA	2:144384080-144524583	0	0	0	1	1
ENST00000421114	ENSG00000226487	RP4-749H3.2	Known_LncRNA	1:20360578-20431234	0	0	0	1	1
ENST00000421122	ENSG00000235724	AC009299.2	Known_LncRNA	2:161096230-161411717	0	0	0	1	1
ENST00000421132	ENSG00000237128	RP11-351M16.3	Known_LncRNA	10:28433007-28495813	0	0	0	1	1
ENST00000421143	ENSG00000227906	SNAP25-AS1	Known_LncRNA	20:9986087-10368776	0	0	0	1	1
ENST00000421147	ENSG00000228437	RP11-400N13.2	Known_LncRNA	1:221880980-221984964	0	0	0	1	1
ENST00000421157	ENSG00000238198	RP11-31F15.2	Known_LncRNA	1:112911846-113073105	0.264774	0.281464	0.0166905	1	1
ENST00000421159	ENSG00000231871	IPO9-AS1	Known_LncRNA	1:201622884-201884294	0.0601868	0.0824679	0.0222811	1	1
ENST00000421161	ENSG00000224478	RP11-13P5.1	Known_LncRNA	6:159107790-159116053	0	0	0	1	1
ENST00000421166	ENSG00000227687	RP4-681L3.2	Known_LncRNA	1:205913047-205943460	0	0	0	1	1
ENST00000421167	ENSG00000233848	RP3-348I23.2	Known_LncRNA	6:20534456-21232404	0.0946892	0	-0.0946892	1	1
ENST00000421181	ENSG00000237670	AC080094.1	Known_LncRNA	2:16970033-16974497	0	0	0	1	1
ENST00000421185	ENSG00000224616	RTCA-AS1	Known_LncRNA	1:100264008-100266120	0.503889	0.2561	-0.247789	0.3016	0.955952
ENST00000421190	ENSG00000230731	RP11-478K15.6	Known_LncRNA	13:44106377-44243192	0	0.0201195	0.0201195	1	1
ENST00000421205	ENSG00000224989	FAM41AY1	Known_LncRNA	Y:17500957-17516715	0	0	0	1	1
ENST00000421207	ENSG00000231768	LINC01354	Known_LncRNA	1:234527890-234531779	0	0	0	1	1
ENST00000421212	ENSG00000231532	LINC01249	Known_LncRNA	2:4628221-4656215	0	0	0	1	1
ENST00000421234	ENSG00000225511	LINC00475	Known_LncRNA	9:92141297-92160114	0	0	0	1	1
ENST00000421237	ENSG00000224460	RP11-439L18.2	Known_LncRNA	6:142946046-142956698	0	0.157009	0.157009	1	1
ENST00000421252	ENSG00000250258	CTC-431G16.2	Known_LncRNA	5:79689876-79816190	0.0991914	0	-0.0991914	1	1
ENST00000421253	ENSG00000244625	MIATNB	Known_LncRNA	22:26646427-26780207	0.341142	0.560402	0.219261	0.76475	0.991146
ENST00000421254	ENSG00000236137	RP11-27K13.3	Known_LncRNA	1:117001749-117059490	0.0367955	0.182157	0.145362	1	1
ENST00000421256	ENSG00000226676	RP11-589B3.6	Known_LncRNA	10:79628756-79632188	0	0	0	1	1
ENST00000421257	ENSG00000228340	MIR646HG	Known_LncRNA	20:60087839-60527458	0.318617	0.60373	0.285113	0.31615	0.959504
ENST00000421261	ENSG00000266579	RP1-71H19.2	Known_LncRNA	6:57314804-57646849	0	0.112082	0.112082	1	1
ENST00000421273	ENSG00000237463	RP11-280O1.2	Known_LncRNA	1:165476840-165582476	0	0	0	1	1
ENST00000421275	ENSG00000228350	CELSR3-AS1	Known_LncRNA	3:48663775-48669174	0	0	0	1	1
ENST00000421293	ENSG00000182165	TP53TG1	Known_LncRNA	7:87325224-87345515	0.132984	0.0319228	-0.101061	1	1
ENST00000421297	ENSG00000226206	RP5-1050E16.2	Known_LncRNA	9:89799694-89821753	0	0	0	1	1
ENST00000421298	ENSG00000235092	ID2-AS1	Known_LncRNA	2:8666635-8684453	1.71141	2.10955	0.398139	0.36445	0.971491
ENST00000421310	ENSG00000236673	RP11-69I8.2	Known_LncRNA	6:131901962-131920565	0	0	0	1	1
ENST00000421315	ENSG00000229852	RP11-398K22.12	Known_LncRNA	6:73209082-73310365	0.476622	0.371461	-0.105162	0.3988	0.983128
ENST00000421318	ENSG00000224583	RP11-554D15.4	Known_LncRNA	6:74069450-74734279	0	0	0	1	1
ENST00000421320	ENSG00000234944	RP11-124O11.1	Known_LncRNA	10:42871520-42874060	0	0.0143603	0.0143603	1	1
ENST00000421322	ENSG00000229807	XIST	Known_LncRNA	X:73792204-73852753	0	0	0	1	1
ENST00000421323	ENSG00000229839	AC018462.2	Known_LncRNA	2:61868088-62147247	0	0	0	1	1
ENST00000421324	ENSG00000282863	RP11-90J7.3	Known_LncRNA	10:78179173-78675109	0	0	0	1	1
ENST00000421326	ENSG00000229131	AC016710.1	Known_LncRNA	2:139469774-139477747	0.350385	0.13066	-0.219725	1	1
ENST00000421331	ENSG00000235927	NEXN-AS1	Known_LncRNA	1:77881347-77943895	0.605697	0.785633	0.179937	0.1316	0.84974
ENST00000421353	ENSG00000237563	TTTY21B	Known_LncRNA	Y:6443433-6447077	0	0	0	1	1
ENST00000421375	ENSG00000233153	UBE2E2-AS1	Known_LncRNA	3:23195069-23202578	0	0	0	1	1
ENST00000421378	ENSG00000231028	LINC00271	Known_LncRNA	6:135497800-135716055	0	0	0	1	1
ENST00000421380	ENSG00000231476	AC074389.5	Known_LncRNA	7:1620653-1621405	0	0	0	1	1
ENST00000421387	ENSG00000223641	TTTY17C	Known_LncRNA	Y:25183642-25184773	0	0	0	1	1
ENST00000421411	ENSG00000230737	AC106870.1	Known_LncRNA	2:29192773-29921566	0.071986	0	-0.071986	1	1
ENST00000421423	ENSG00000224243	LINC00403	Known_LncRNA	13:112107118-112108015	0	0	0	1	1
ENST00000421437	ENSG00000228509	AC006460.2	Known_LncRNA	2:190646745-190708716	1.09937	0.662939	-0.436433	0.40165	0.983843
ENST00000421449	ENSG00000231871	IPO9-AS1	Known_LncRNA	1:201622884-201884294	0	0	0	1	1
ENST00000421455	ENSG00000237928	NFIA-AS2	Known_LncRNA	1:60659630-61462793	0	0	0	1	1
ENST00000421463	ENSG00000231367	AC016995.3	Known_LncRNA	2:38406718-38515740	0	0	0	1	1
ENST00000421465	ENSG00000228231	RP11-124I4.2	Known_LncRNA	6:54307858-54390152	0	0	0	1	1
ENST00000421469	ENSG00000228750	RP11-242F24.1	Known_LncRNA	1:6724636-6730012	0	0	0	1	1
ENST00000421481	ENSG00000223381	RP11-655H13.2	Known_LncRNA	10:108710517-108839363	0	0	0	1	1
ENST00000421482	ENSG00000228658	RP11-791O21.5	Known_LncRNA	9:88971637-88976298	0	0	0	1	1
ENST00000421483	ENSG00000232160	RAP2C-AS1	Known_LncRNA	X:132203023-132489968	0	0	0	1	1
ENST00000421498	ENSG00000237978	KCNMB2-AS1	Known_LncRNA	3:178202049-178860405	0	0	0	1	1
ENST00000421500	ENSG00000233977	RP11-310H4.2	Known_LncRNA	7:55592073-55593193	0	0	0	1	1
ENST00000421505	ENSG00000224687	RASAL2-AS1	Known_LncRNA	1:178091507-178093984	0.0889429	0.51118	0.422237	0.03785	0.476881
ENST00000421507	ENSG00000226566	RP11-436F21.1	Known_LncRNA	9:103361951-103429892	0	0	0	1	1
ENST00000421509	ENSG00000228512	RP11-281A20.2	Known_LncRNA	9:117783447-117897256	0	0	0	1	1
ENST00000421513	ENSG00000225718	RP11-3P22.2	Known_LncRNA	7:69224695-69430923	0	0	0	1	1
ENST00000421530	ENSG00000233693	RP11-506O24.1	Known_LncRNA	1:164555583-164899296	0.192284	0.140029	-0.0522548	1	1
ENST00000421534	ENSG00000230747	AC021188.4	Known_LncRNA	2:96307262-96321731	0.835435	0.862423	0.0269883	0.96115	0.991584
[truncated: 22,518 more rows]

## Sheet: mouse skeletal muscle
Transcript_id	Gene_id	Symbol	Database_source	Locus	G1	G2	G2_vs_G1_Log2FoldChange	Pvalue	FDR
ENSMUST00000008011	ENSMUSG00000054488	Gm9946	Known_LncRNA	6:117559696-117572329	0.101077	0	-0.101077	1	1
ENSMUST00000011196	ENSMUSG00000011052	1700049J03Rik	Known_LncRNA	17:26554253-26656931	0	0	0	1	1
ENSMUST00000020222	ENSMUSG00000020033	4930463O16Rik	Known_LncRNA	10:84488292-84497435	0.21912	0.122918	-0.0962021	1	1
ENSMUST00000021378	ENSMUSG00000020992	4930512B01Rik	Known_LncRNA	12:69746847-69987002	0.0566608	0.175977	0.119316	1	1
ENSMUST00000022049	ENSMUSG00000021566	Slc6a19os	Known_LncRNA	13:73679744-73709850	0.037081	0	-0.037081	1	1
ENSMUST00000022427	ENSMUSG00000021874	4933413J09Rik	Known_LncRNA	14:26356573-26400456	6.8831e-12	7.63483e-14	-6.80675e-12	1	1
ENSMUST00000024796	ENSMUSG00000070995	Gm6313	Known_LncRNA	6:148606785-148614309	0	0	0	1	1
ENSMUST00000028061	ENSMUSG00000026729	4930562F07Rik	Known_LncRNA	1:160044381-160080208	5.74582e-05	0.000146205	8.87473e-05	1	1
ENSMUST00000029642	ENSMUSG00000028009	1700061I17Rik	Known_LncRNA	3:117060521-117077765	0.0290088	0	-0.0290088	1	1
ENSMUST00000029827	ENSMUSG00000028177	1810013D15Rik	Known_LncRNA	3:157925219-157938355	0	0	0	1	1
ENSMUST00000030352	ENSMUSG00000028612	Lrp8os1	Known_LncRNA	4:107802260-107876840	0.134243	0.134537	0.00029327	1	1
ENSMUST00000030910	ENSMUSG00000029044	4930584F24Rik	Known_LncRNA	5:26460069-26493314	0	0	0	1	1
ENSMUST00000030975	ENSMUSG00000029092	D5Ertd615e	Known_LncRNA	5:45009170-45424402	0	0	0	1	1
ENSMUST00000031274	ENSMUSG00000029331	4930522N08Rik	Known_LncRNA	5:99217425-99729065	0	0.027533	0.027533	1	1
ENSMUST00000031305	ENSMUSG00000029360	Gm9754	Known_LncRNA	5:118064964-118155464	1.28466	1.55652	0.271864	0.7286	0.995111
ENSMUST00000031863	ENSMUSG00000029837	1700111E14Rik	Known_LncRNA	6:36846021-37300184	0.114171	0.0278287	-0.0863428	1	1
ENSMUST00000032858	ENSMUSG00000030623	Prss23os	Known_LncRNA	7:89507782-89527187	0	0	0	1	1
ENSMUST00000032872	ENSMUSG00000030636	1700010L04Rik	Known_LncRNA	7:82851598-82867074	0	0	0	1	1
ENSMUST00000032900	ENSMUSG00000030664	Sox6os	Known_LncRNA	7:115470871-116038796	0.447325	1.47246	1.02513	0.2947	0.995111
ENSMUST00000033651	ENSMUSG00000031294	D630029K05Rik	Known_LncRNA	10:116950551-116972609	0.086818	0.0485513	-0.0382667	1	1
ENSMUST00000033963	ENSMUSG00000031559	4930555F03Rik	Known_LncRNA	8:49370885-49548994	0	0	0	1	1
ENSMUST00000034550	ENSMUSG00000032048	4930510E17Rik	Known_LncRNA	9:53264614-53280985	0.017493	0	-0.017493	1	1
ENSMUST00000035860	ENSMUSG00000037884	1700017G19Rik	Known_LncRNA	3:40504866-40522912	0.0683878	0.0522879	-0.0160998	1	1
ENSMUST00000035939	ENSMUSG00000039133	9330171B17Rik	Known_LncRNA	7:79660195-79715720	3.21389e-05	2.41576e-08	-3.21147e-05	1	1
ENSMUST00000036023	ENSMUSG00000037910	1700018B24Rik	Known_LncRNA	3:48605731-48609102	0	0	0	1	1
ENSMUST00000036304	ENSMUSG00000037247	Pldi	Known_LncRNA	10:60928225-60940942	0	0.0420424	0.0420424	1	1
ENSMUST00000037953	ENSMUSG00000037735	2810032G03Rik	Known_LncRNA	12:5375869-5416631	0.712341	1.01697	0.304631	0.16335	0.935946
ENSMUST00000038032	ENSMUSG00000038152	5033430I15Rik	Known_LncRNA	13:45965252-45966508	0.757941	1.84837	1.09043	0.0042	0.0740084
ENSMUST00000038250	ENSMUSG00000038792	4931403M11Rik	Known_LncRNA	14:24617567-24621693	0	0	0	1	1
ENSMUST00000038450	ENSMUSG00000042579	4632404H12Rik	Known_LncRNA	3:89767510-89773240	0.620629	0.841987	0.221358	0.4896	0.995111
ENSMUST00000039080	ENSMUSG00000041878	8430432A02Rik	Known_LncRNA	1:43047199-43098637	0.400451	0.567592	0.167141	1	1
ENSMUST00000040608	ENSMUSG00000038917	3930402G23Rik	Known_LncRNA	8:10924426-10928696	0.259189	0.198356	-0.060833	1	1
ENSMUST00000041998	ENSMUSG00000039138	4930591A17Rik	Known_LncRNA	2:179414935-179416882	0	0	0	1	1
ENSMUST00000042671	ENSMUSG00000037535	1700021A07Rik	Known_LncRNA	10:21419357-21426565	0	0	0	1	1
ENSMUST00000043553	ENSMUSG00000040657	1700063H04Rik	Known_LncRNA	6:122391378-122392687	0.0785344	0.0317004	-0.046834	1	1
ENSMUST00000044347	ENSMUSG00000033015	4933427E13Rik	Known_LncRNA	11:25232625-25367137	0	0	0	1	1
ENSMUST00000044774	ENSMUSG00000038491	Cdk19os	Known_LncRNA	10:40339563-40483818	0.18396	0	-0.18396	1	1
ENSMUST00000044964	ENSMUSG00000039563	2210406O10Rik	Known_LncRNA	5:36447610-36464853	2.81382e-06	0.051895	0.0518922	1	1
ENSMUST00000046994	ENSMUSG00000033731	3300002A11Rik	Known_LncRNA	12:99194979-99450111	0.445717	0.604362	0.158645	0.72215	0.995111
ENSMUST00000047020	ENSMUSG00000040705	A930016O22Rik	Known_LncRNA	7:19404775-19422841	0.0256979	0.340192	0.314494	1	1
ENSMUST00000047607	ENSMUSG00000039798	2600006K01Rik	Known_LncRNA	2:29868722-29882840	0.950902	1.55445	0.603551	0.4995	0.995111
ENSMUST00000047876	ENSMUSG00000074517	Gm10710	Known_LncRNA	3:83125275-83357209	0.364796	1.12745	0.762651	0.354	0.995111
ENSMUST00000047953	ENSMUSG00000085355	3010003L21Rik	Known_LncRNA	6:148921034-148947129	0.920294	0.724575	-0.195719	0.66355	0.995111
ENSMUST00000048109	ENSMUSG00000041789	2700046A07Rik	Known_LncRNA	18:62751673-62756347	0.0918985	4.85416e-06	-0.0918936	1	1
ENSMUST00000048606	ENSMUSG00000040467	4921522P10Rik	Known_LncRNA	8:8661800-8664728	0.485125	0.771571	0.286447	0.0982	0.722735
ENSMUST00000049518	ENSMUSG00000044081	Zfp85os	Known_LncRNA	13:67729261-67756838	0.173161	0.123222	-0.0499386	1	1
ENSMUST00000049684	ENSMUSG00000079179	Rab10os	Known_LncRNA	12:3235503-3309969	1.26233	1.55851	0.296173	0.7757	0.995111
ENSMUST00000050571	ENSMUSG00000044522	A730020M07Rik	Known_LncRNA	3:121634935-121643485	0.108688	8.58439e-06	-0.108679	1	1
ENSMUST00000050665	ENSMUSG00000045178	4933411O13Rik	Known_LncRNA	16:66655420-67620908	0.0138883	0	-0.0138883	1	1
ENSMUST00000050829	ENSMUSG00000044694	2010007H06Rik	Known_LncRNA	9:51270257-51284210	0.107552	0.206522	0.0989701	1	1
ENSMUST00000050989	ENSMUSG00000086155	9430041J12Rik	Known_LncRNA	7:4074124-4136926	0.131365	0.164531	0.0331659	1	1
ENSMUST00000051089	ENSMUSG00000050936	Gm42743	Known_LncRNA	3:96267074-96279001	3.01145	2.52625	-0.485194	0.76475	0.995111
ENSMUST00000052189	ENSMUSG00000045746	B230317F23Rik	Known_LncRNA	8:60983436-60985908	0.121348	0.0533954	-0.0679522	1	1
ENSMUST00000052454	ENSMUSG00000044997	E130304I02Rik	Known_LncRNA	7:35772342-35838074	0.019632	8.04274e-13	-0.019632	1	1
ENSMUST00000052806	ENSMUSG00000042940	9230106D20Rik	Known_LncRNA	10:19644749-19660801	0	0	0	1	1
ENSMUST00000053559	ENSMUSG00000044574	5031434C07Rik	Known_LncRNA	6:112273757-112330425	0.171474	0.131188	-0.0402864	1	1
ENSMUST00000054653	ENSMUSG00000047383	Als2cr11b	Known_LncRNA	1:58997122-59003539	0.0252706	0.0289962	0.00372552	1	1
ENSMUST00000054837	ENSMUSG00000045391	1700120B22Rik	Known_LncRNA	10:63243067-63317881	0.115911	1.19801e-06	-0.11591	1	1
ENSMUST00000054860	ENSMUSG00000045813	Gm9801	Known_LncRNA	7:62094505-62209479	8.63443e-06	2.20949e-06	-6.42493e-06	1	1
ENSMUST00000054910	ENSMUSG00000043795	Prr33	Known_LncRNA	7:142460808-142516009	2.65045	4.59597	1.94552	0.3475	0.995111
ENSMUST00000054947	ENSMUSG00000062470	Fbxl12os	Known_LncRNA	9:20606132-20617271	1.97855e-05	0.203674	0.203654	1	1
ENSMUST00000055537	ENSMUSG00000043903	Gm22	Known_LncRNA	8:119910359-124345724	2.00221	0.075856	-1.92635	0.03215	0.352143
ENSMUST00000056145	ENSMUSG00000022187	Gm5546	Known_LncRNA	3:104350634-104366613	0.00691262	0.0126114	0.00569875	1	1
ENSMUST00000056711	ENSMUSG00000044276	4933427E11Rik	Known_LncRNA	15:74702300-74710374	0.160207	0.185127	0.0249197	1	1
ENSMUST00000056774	ENSMUSG00000038311	2410017I17Rik	Known_LncRNA	17:36141757-36163176	0.0501406	0.0123977	-0.0377429	1	1
ENSMUST00000056879	ENSMUSG00000051616	C230029F24Rik	Known_LncRNA	1:49244615-49340443	0	0	0	1	1
ENSMUST00000057134	ENSMUSG00000050189	Etos1	Known_LncRNA	7:130162450-133124354	0.115977	0.0111965	-0.104781	1	1
ENSMUST00000057889	ENSMUSG00000045238	A730035I17Rik	Known_LncRNA	5:98167197-98188991	0.132554	0.276119	0.143566	1	1
ENSMUST00000058665	ENSMUSG00000091510	Mtag2	Known_LncRNA	7:45339121-45370583	0.0862645	0.000123404	-0.0861411	1	1
ENSMUST00000059474	ENSMUSG00000043794	D830025C05Rik	Known_LncRNA	8:25578489-25599207	6.15165e-13	0.0233105	0.0233105	1	1
ENSMUST00000059648	ENSMUSG00000021874	4933413J09Rik	Known_LncRNA	14:26356573-26400456	0.413764	0.995984	0.582221	0.0042	0.0740084
ENSMUST00000059658	ENSMUSG00000050157	Gm867	Known_LncRNA	10:75935572-75940672	1.0522	1.33333	0.281136	0.8321	0.995111
ENSMUST00000059704	ENSMUSG00000048106	4632415L05Rik	Known_LncRNA	3:19894885-19898984	1.4	1.45718	0.0571741	0.92975	0.995111
ENSMUST00000060246	ENSMUSG00000046119	1110008E08Rik	Known_LncRNA	16:90554163-90554886	0	0.0267627	0.0267627	1	1
ENSMUST00000060526	ENSMUSG00000051729	Gm5087	Known_LncRNA	14:13157387-13284638	0	0	0	1	1
ENSMUST00000060657	ENSMUSG00000044633	B530045E10Rik	Known_LncRNA	10:99298887-99423047	0.0956928	0.00877429	-0.0869185	1	1
ENSMUST00000060825	ENSMUSG00000051198	4930548G14Rik	Known_LncRNA	15:46623304-46639858	0	0	0	1	1
ENSMUST00000060946	ENSMUSG00000050179	A930002I21Rik	Known_LncRNA	3:106934381-107098401	0.0330347	0	-0.0330347	1	1
ENSMUST00000061643	ENSMUSG00000046995	2610303G11Rik	Known_LncRNA	9:98186526-98187153	0	0	0	1	1
ENSMUST00000061823	ENSMUSG00000045928	4933440M02Rik	Known_LncRNA	7:125284024-125349788	0.252232	0.154894	-0.0973385	1	1
ENSMUST00000061899	ENSMUSG00000047324	4931429P17Rik	Known_LncRNA	13:47960329-48018608	0	0.0158003	0.0158003	1	1
ENSMUST00000062159	ENSMUSG00000047661	1600012P17Rik	Known_LncRNA	1:158711726-158980490	0.0226416	0	-0.0226416	1	1
ENSMUST00000062249	ENSMUSG00000045075	Gm9796	Known_LncRNA	11:95696893-95699143	0.0570456	0.053194	-0.00385151	1	1
ENSMUST00000062252	ENSMUSG00000048603	Gm9828	Known_LncRNA	13:98309895-98324415	0.397148	0.0985685	-0.298579	1	1
ENSMUST00000062438	ENSMUSG00000048628	4930542C16Rik	Known_LncRNA	14:24597265-24617467	0	0	0	1	1
ENSMUST00000062557	ENSMUSG00000045815	1700101I19Rik	Known_LncRNA	1:34579201-34590944	0	0	0	1	1
ENSMUST00000062902	ENSMUSG00000046109	AB041806	Known_LncRNA	4:138394091-138397714	0	0	0	1	1
ENSMUST00000063103	ENSMUSG00000043773	1700048O20Rik	Known_LncRNA	9:121937222-121980209	1.39977	1.43132	0.0315516	0.96785	0.995111
ENSMUST00000063230	ENSMUSG00000051758	4930544M13Rik	Known_LncRNA	13:114607236-114697822	0	0	0	1	1
ENSMUST00000063858	ENSMUSG00000052143	Gm9869	Known_LncRNA	9:60794541-60880370	2.09089	1.68714	-0.403747	0.8755	0.995111
ENSMUST00000063891	ENSMUSG00000052368	Gm9873	Known_LncRNA	2:169020024-169021385	0.0276018	0.182206	0.154605	1	1
ENSMUST00000064002	ENSMUSG00000052236	Gm9871	Known_LncRNA	6:101774248-101801982	0	0	0	1	1
ENSMUST00000064097	ENSMUSG00000052295	8030423F21Rik	Known_LncRNA	5:52607549-52619012	0.156956	0.335934	0.178978	1	1
ENSMUST00000064349	ENSMUSG00000052479	A330008L17Rik	Known_LncRNA	8:99011885-99733438	0.00591094	0	-0.00591094	1	1
ENSMUST00000064591	ENSMUSG00000052629	Gm9885	Known_LncRNA	7:78175958-78738012	0.0539542	0.0516901	-0.00226418	1	1
ENSMUST00000064646	ENSMUSG00000052658	5830454E08Rik	Known_LncRNA	9:120577330-120578074	0.327853	0.884471	0.556619	0.1372	0.857916
ENSMUST00000064809	ENSMUSG00000052769	Gm9889	Known_LncRNA	3:115715149-115716728	0.264838	0.230897	-0.0339407	1	1
ENSMUST00000064930	ENSMUSG00000052848	C130026L21Rik	Known_LncRNA	5:111581421-111604932	0.0230942	0.0282727	0.00517852	1	1
ENSMUST00000065310	ENSMUSG00000053081	1700069B07Rik	Known_LncRNA	7:121642020-121708013	0.253499	0.138658	-0.114841	1	1
ENSMUST00000065383	ENSMUSG00000053117	E330013P04Rik	Known_LncRNA	19:60144674-60162591	0.997681	0.695709	-0.301972	0.3204	0.995111
ENSMUST00000065469	ENSMUSG00000053185	Gm9898	Known_LncRNA	1:30718559-30719962	0.0181046	0	-0.0181046	1	1
ENSMUST00000065731	ENSMUSG00000053353	2310001K24Rik	Known_LncRNA	2:163466378-163473005	0	5.07131e-07	5.07131e-07	1	1
ENSMUST00000065741	ENSMUSG00000053360	F730035P03Rik	Known_LncRNA	7:99780000-99781539	0.0900251	0.0274965	-0.0625286	1	1
ENSMUST00000066005	ENSMUSG00000053528	A530021J07Rik	Known_LncRNA	7:83061782-83201586	0	0.113432	0.113432	1	1
ENSMUST00000066038	ENSMUSG00000089702	Gm16568	Known_LncRNA	9:15283336-15357788	1.31078	1.46571	0.154926	0.8951	0.995111
ENSMUST00000066196	ENSMUSG00000053640	Gm9915	Known_LncRNA	1:42229725-42231108	0	0	0	1	1
ENSMUST00000066220	ENSMUSG00000106943	Dancr	Known_LncRNA	5:74092136-74095406	0.479012	0.469955	-0.0090569	1	1
ENSMUST00000066316	ENSMUSG00000053714	4732471J01Rik	Known_LncRNA	7:25376818-25566417	1.05608	0	-1.05608	0.2528	0.995111
ENSMUST00000066604	ENSMUSG00000053889	Kirrel3os	Known_LncRNA	9:34485893-35036716	0.278813	0.250844	-0.0279689	1	1
ENSMUST00000066740	ENSMUSG00000053979	A730045E13Rik	Known_LncRNA	8:24173903-24185568	0	0	0	1	1
ENSMUST00000066988	ENSMUSG00000054135	A430110L20Rik	Known_LncRNA	1:181225985-181228498	0.231458	0.000373997	-0.231084	1	1
ENSMUST00000067136	ENSMUSG00000023737	1700082M22Rik	Known_LncRNA	8:104639837-104658558	0.0239673	0.0377716	0.0138042	1	1
ENSMUST00000067450	ENSMUSG00000041789	2700046A07Rik	Known_LncRNA	18:62751673-62756347	0.0535371	0.0944012	0.040864	1	1
ENSMUST00000067468	ENSMUSG00000054412	Gm4793	Known_LncRNA	1:135434579-135688105	1.08546	1.26387	0.178414	0.87715	0.995111
ENSMUST00000067599	ENSMUSG00000054493	Gm9947	Known_LncRNA	1:14752936-14776931	0.249581	0.856375	0.606794	0.10525	0.751379
ENSMUST00000067618	ENSMUSG00000054510	Gm14461	Known_LncRNA	2:78237546-78302230	0.0111744	0.0203881	0.00921369	1	1
ENSMUST00000067628	ENSMUSG00000054514	Atad3aos	Known_LncRNA	4:155761177-155776161	0.241519	0.510744	0.269225	1	1
ENSMUST00000067770	ENSMUSG00000054622	D730045B01Rik	Known_LncRNA	5:151037509-151432118	7.51157e-06	0	-7.51157e-06	1	1
ENSMUST00000068068	ENSMUSG00000054822	1700041G16Rik	Known_LncRNA	8:22805732-22809537	2.37851e-06	0	-2.37851e-06	1	1
ENSMUST00000068507	ENSMUSG00000055110	A630012P03Rik	Known_LncRNA	X:52272425-52619047	1.78039	0.230281	-1.55011	0.0145	0.195957
ENSMUST00000068526	ENSMUSG00000055125	M5C1000I18Rik	Known_LncRNA	9:67758711-67760930	0.0374262	0.146221	0.108794	1	1
ENSMUST00000068730	ENSMUSG00000079564	Gm11149	Known_LncRNA	9:49502135-49798925	0.7158	0.828227	0.112427	0.89125	0.995111
ENSMUST00000068968	ENSMUSG00000055403	4933427D06Rik	Known_LncRNA	6:88950682-89110031	7.03424e-09	5.93272e-05	5.93202e-05	1	1
ENSMUST00000069035	ENSMUSG00000055446	A630091E08Rik	Known_LncRNA	7:98543319-98562990	0	0.0496026	0.0496026	1	1
ENSMUST00000069553	ENSMUSG00000055818	A230083G16Rik	Known_LncRNA	6:124913680-124925844	0.393101	0.423863	0.0307616	1	1
ENSMUST00000069573	ENSMUSG00000055833	1700034H15Rik	Known_LncRNA	1:191886129-191913247	0.399712	0.129892	-0.269821	1	1
ENSMUST00000069741	ENSMUSG00000055944	E130018O15Rik	Known_LncRNA	5:35379151-35388476	0	0	0	1	1
ENSMUST00000069773	ENSMUSG00000055961	BC051076	Known_LncRNA	5:87908578-88008534	0	0	0	1	1
ENSMUST00000069809	ENSMUSG00000055972	2810407A14Rik	Known_LncRNA	16:87784074-87839293	0.0620651	0.18942	0.127354	1	1
ENSMUST00000069943	ENSMUSG00000056061	Gata5os	Known_LncRNA	2:180325132-180340732	0.0119266	0.0354476	0.023521	1	1
ENSMUST00000070048	ENSMUSG00000056128	Gm9991	Known_LncRNA	1:90675160-90679793	0.106479	0.0477508	-0.0587282	1	1
ENSMUST00000070085	ENSMUSG00000056145	AI504432	Known_LncRNA	3:106934381-107098401	0.830114	0.698459	-0.131655	0.53355	0.995111
ENSMUST00000070382	ENSMUSG00000056332	Gm16294	Known_LncRNA	15:40511321-40527277	0	0	0	1	1
ENSMUST00000070500	ENSMUSG00000056418	BC043934	Known_LncRNA	9:96435782-96438138	0.0991414	0.415126	0.315985	1	1
ENSMUST00000070502	ENSMUSG00000056411	Gm12500	Known_LncRNA	3:108074061-108088011	3.07951e-06	0	-3.07951e-06	1	1
ENSMUST00000070942	ENSMUSG00000051805	A530095I07Rik	Known_LncRNA	13:69497958-69635780	0.174367	0.32291	0.148543	1	1
ENSMUST00000070956	ENSMUSG00000056687	Gm11696	Known_LncRNA	11:109346838-109401369	0.792164	0.596781	-0.195383	0.7993	0.995111
ENSMUST00000070987	ENSMUSG00000056699	Gm5533	Known_LncRNA	1:181851573-181853189	0.0520194	0.120107	0.0680881	1	1
ENSMUST00000071008	ENSMUSG00000056716	Gm5420	Known_LncRNA	10:21686410-21707440	0	0.092636	0.092636	1	1
ENSMUST00000071067	ENSMUSG00000056753	C330011M18Rik	Known_LncRNA	8:84065235-84096992	0.556208	0.833734	0.277526	0.7108	0.995111
ENSMUST00000071101	ENSMUSG00000056771	Gm10010	Known_LncRNA	6:128185276-128200623	0.248338	0.43354	0.185202	1	1
ENSMUST00000071328	ENSMUSG00000075408	6030408B16Rik	Known_LncRNA	15:101293211-101297426	0.684293	0.560124	-0.124169	0.5591	0.995111
ENSMUST00000071374	ENSMUSG00000060149	BC002059	Known_LncRNA	17:16951538-16974157	1.68354	1.6428	-0.0407399	0.96945	0.995111
ENSMUST00000072180	ENSMUSG00000059244	Gm10062	Known_LncRNA	5:25659805-25661282	0.111637	0.0946674	-0.0169697	1	1
ENSMUST00000072800	ENSMUSG00000072962	Gm16401	Known_LncRNA	5:43993619-44102515	0.111668	0.120523	0.00885494	1	1
ENSMUST00000074198	ENSMUSG00000061469	Gm12569	Known_LncRNA	11:51233464-51235053	0	0	0	1	1
ENSMUST00000074808	ENSMUSG00000062704	9430002A10Rik	Known_LncRNA	8:88174559-88175034	0.606441	0.659897	0.0534562	0.78865	0.995111
ENSMUST00000074862	ENSMUSG00000061510	Gm10101	Known_LncRNA	14:46829108-46832027	0.181019	0.277883	0.0968636	1	1
ENSMUST00000075081	ENSMUSG00000059631	1500035N22Rik	Known_LncRNA	5:24862743-25100642	0.614896	0.92795	0.313055	0.73405	0.995111
ENSMUST00000075773	ENSMUSG00000060411	Npn2	Known_LncRNA	6:34598499-34775473	0	0	0	1	1
ENSMUST00000076667	ENSMUSG00000058812	0610039K10Rik	Known_LncRNA	2:163623271-163645801	0.537904	0.530683	-0.0072217	1	1
ENSMUST00000076984	ENSMUSG00000056821	1700028I16Rik	Known_LncRNA	10:82812122-82824242	0.0957485	0.0694928	-0.0262557	1	1
ENSMUST00000077153	ENSMUSG00000062036	4932415M13Rik	Known_LncRNA	17:53716508-53733843	0	0	0	1	1
ENSMUST00000078844	ENSMUSG00000060424	Pantr1	Known_LncRNA	1:42590781-42694842	0	0	0	1	1
ENSMUST00000079186	ENSMUSG00000060416	Gm839	Known_LncRNA	6:89211164-89216237	0	0	0	1	1
ENSMUST00000079376	ENSMUSG00000049476	1700104B16Rik	Known_LncRNA	8:33730533-33731819	0	0	0	1	1
ENSMUST00000079389	ENSMUSG00000062496	4930431F12Rik	Known_LncRNA	5:44966199-44978805	0	0	0	1	1
ENSMUST00000079529	ENSMUSG00000078247	Airn	Known_LncRNA	17:12682405-12868143	3.86704	5.08055	1.21352	0.2587	0.995111
ENSMUST00000079720	ENSMUSG00000064263	Platr26	Known_LncRNA	2:71719416-71730966	0.0915619	0	-0.0915619	1	1
ENSMUST00000080911	ENSMUSG00000060380	C030014I23Rik	Known_LncRNA	9:44468343-44483803	0.736552	1.0118	0.27525	0.64405	0.995111
ENSMUST00000081193	ENSMUSG00000062046	5730460C07Rik	Known_LncRNA	3:153789304-153792087	0.0925422	0.11421	0.0216676	1	1
ENSMUST00000081929	ENSMUSG00000072999	Gm15401	Known_LncRNA	6:72626377-72789254	0.240225	0.294209	0.053984	1	1
ENSMUST00000082153	ENSMUSG00000073045	Gm5570	Known_LncRNA	6:60031966-60150045	0	0	0	1	1
ENSMUST00000084298	ENSMUSG00000066057	Gm1976	Known_LncRNA	17:94750099-94834799	0.435419	0.115235	-0.320184	1	1
ENSMUST00000084587	ENSMUSG00000066175	2510046G10Rik	Known_LncRNA	7:126648542-126676432	0.880493	1.2092	0.328707	0.73115	0.995111
ENSMUST00000084713	ENSMUSG00000073152	Gm10475	Known_LncRNA	5:21884453-22344702	0.0961291	0.186729	0.0906002	1	1
ENSMUST00000085241	ENSMUSG00000055048	Gm9962	Known_LncRNA	7:57387271-57828802	0	0	0	1	1
ENSMUST00000085257	ENSMUSG00000074149	Gm10634	Known_LncRNA	9:88688601-88806264	0	0	0	1	1
ENSMUST00000086912	ENSMUSG00000067101	1700010H22Rik	Known_LncRNA	5:98329303-98802047	0.213191	0	-0.213191	1	1
ENSMUST00000086914	ENSMUSG00000067103	AY702103	Known_LncRNA	17:50239207-50246316	0	0	0	1	1
ENSMUST00000087588	ENSMUSG00000067389	Gm17080	Known_LncRNA	17:45585199-45599606	0.722013	1.54879	0.826781	0.4718	0.995111
ENSMUST00000088133	ENSMUSG00000096153	BC061195	Known_LncRNA	X:93183226-93183946	0	0	0	1	1
ENSMUST00000088134	ENSMUSG00000095110	1700003E24Rik	Known_LncRNA	X:93156153-93156873	0	0	0	1	1
ENSMUST00000088880	ENSMUSG00000067973	Gm6994	Known_LncRNA	14:77156762-77721760	0.0438577	0.209077	0.16522	1	1
ENSMUST00000089534	ENSMUSG00000078308	Gm7293	Known_LncRNA	9:51621424-51655127	0.371122	0.677766	0.306645	0.0279	0.316707
ENSMUST00000090237	ENSMUSG00000068601	Gm10244	Known_LncRNA	6:39397803-39421294	0.100252	0.163881	0.063629	1	1
ENSMUST00000090409	ENSMUSG00000068680	Gm10248	Known_LncRNA	14:22019711-23094571	0.18128	0.0923208	-0.0889589	1	1
ENSMUST00000090537	ENSMUSG00000038311	2410017I17Rik	Known_LncRNA	17:36141757-36163176	0.116841	0.0109714	-0.10587	1	1
ENSMUST00000091023	ENSMUSG00000068957	4930589L23Rik	Known_LncRNA	3:79568191-79572580	0.0791622	0.0415329	-0.0376293	1	1
ENSMUST00000091324	ENSMUSG00000072591	5930412G12Rik	Known_LncRNA	5:128579105-128600693	0.960857	2.72285	1.76199	5e-05	0.00171373
ENSMUST00000092265	ENSMUSG00000069554	I830134H01Rik	Known_LncRNA	19:38051773-38054528	0.0790577	0.0249386	-0.0541192	1	1
ENSMUST00000092680	ENSMUSG00000069713	4933406P04Rik	Known_LncRNA	10:20310505-20312294	0.433464	0.609913	0.17645	0.2715	0.995111
ENSMUST00000093229	ENSMUSG00000069925	4932416K20Rik	Known_LncRNA	8:104794927-104799052	0	0	0	1	1
ENSMUST00000093501	ENSMUSG00000072109	A530040E14Rik	Known_LncRNA	1:84990637-85342615	0.030752	0	-0.030752	1	1
ENSMUST00000093950	ENSMUSG00000070342	Gm10287	Known_LncRNA	3:149221686-149225745	0.0205069	0.0422432	0.0217363	1	1
ENSMUST00000094460	ENSMUSG00000070574	2310016G11Rik	Known_LncRNA	7:44605802-44678235	0.192437	1.01947	0.827036	0.2647	0.995111
ENSMUST00000095015	ENSMUSG00000091422	Gm6455	Known_LncRNA	5:10865028-10870808	0	0	0	1	1
ENSMUST00000095105	ENSMUSG00000070997	1700055D18Rik	Known_LncRNA	4:44991241-45015406	0.444093	0.388017	-0.0560758	1	1
ENSMUST00000095448	ENSMUSG00000066170	E230001N04Rik	Known_LncRNA	17:28523256-28525347	1.04686	0.529901	-0.51696	0.0472	0.456821
ENSMUST00000095874	ENSMUSG00000071434	9230019H11Rik	Known_LncRNA	10:3119840-3133193	0	0	0	1	1
ENSMUST00000095903	ENSMUSG00000071456	1110002L01Rik	Known_LncRNA	12:3365131-3506852	1.312	1.45858	0.14658	0.8493	0.995111
ENSMUST00000096366	ENSMUSG00000071721	1700010D01Rik	Known_LncRNA	X:95711677-95932637	0	0	0	1	1
ENSMUST00000097289	ENSMUSG00000073374	C030034I22Rik	Known_LncRNA	17:69416659-69439304	0.815551	1.12818	0.312629	0.46115	0.995111
ENSMUST00000097295	ENSMUSG00000073377	AU016765	Known_LncRNA	17:64514080-64555660	0	0	0	1	1
ENSMUST00000097320	ENSMUSG00000073394	Runx2os1	Known_LncRNA	17:44495986-45119290	0.622446	0.251398	-0.371048	0.46545	0.995111
ENSMUST00000097448	ENSMUSG00000073485	H3f3aos	Known_LncRNA	1:180800831-180816859	0.641872	0.746061	0.104189	0.88885	0.995111
ENSMUST00000097531	ENSMUSG00000073535	Gm5532	Known_LncRNA	1:155520172-155527143	0.560528	0.260499	-0.30003	1	1
ENSMUST00000097608	ENSMUSG00000073590	3222401L13Rik	Known_LncRNA	18:36930183-37841873	0.343968	0.65583	0.311862	0.4505	0.995111
ENSMUST00000097612	ENSMUSG00000073594	Gm10545	Known_LncRNA	18:36930183-37841873	0	0.0220867	0.0220867	1	1
ENSMUST00000097699	ENSMUSG00000073652	Apol7d	Known_LncRNA	1:71585519-71662843	0.0275974	0.0314632	0.00386579	1	1
ENSMUST00000097740	ENSMUSG00000073679	Mxra8os	Known_LncRNA	4:155839491-155844088	0.463468	0.702123	0.238655	0.6266	0.995111
ENSMUST00000097750	ENSMUSG00000073686	Gm10564	Known_LncRNA	4:154983114-155056784	0.425363	0.0207881	-0.404575	1	1
ENSMUST00000097827	ENSMUSG00000073739	Gm16287	Known_LncRNA	4:139175404-139180655	0.0724914	0.0456891	-0.0268024	1	1
ENSMUST00000097832	ENSMUSG00000090031	4732440D04Rik	Known_LncRNA	1:6206196-6276648	3.03765e-11	4.24988e-14	-3.0334e-11	1	1
ENSMUST00000097928	ENSMUSG00000073778	Faddos	Known_LncRNA	7:144567354-144582463	0.469595	0.249248	-0.220347	1	1
ENSMUST00000097930	ENSMUSG00000073779	Lrp8os2	Known_LncRNA	4:107802260-107876840	0.378214	0.190575	-0.187639	1	1
ENSMUST00000097935	ENSMUSG00000073781	Gm6471	Known_LncRNA	7:142815251-142857582	0	0	0	1	1
ENSMUST00000098075	ENSMUSG00000086712	AI427809	Known_LncRNA	4:53261355-53270232	0.277571	0.254141	-0.0234297	1	1
ENSMUST00000098100	ENSMUSG00000073862	Gm5600	Known_LncRNA	7:113700889-113708442	0	0	0	1	1
ENSMUST00000098226	ENSMUSG00000073976	1700026J12Rik	Known_LncRNA	16:49210640-49255772	0	0	0	1	1
ENSMUST00000098239	ENSMUSG00000073985	Gm10602	Known_LncRNA	7:101818312-101857194	0	0	0	1	1
ENSMUST00000098303	ENSMUSG00000054061	Gm9934	Known_LncRNA	7:93006981-93104789	0.0143497	1.89181e-07	-0.0143495	1	1
ENSMUST00000098372	ENSMUSG00000074067	Gm10619	Known_LncRNA	7:73781428-73816503	0.0306505	0	-0.0306505	1	1
ENSMUST00000098472	ENSMUSG00000074136	4930513N10Rik	Known_LncRNA	8:95719450-95821728	1.05363e-05	0.192868	0.192858	1	1
ENSMUST00000098484	ENSMUSG00000074146	4930579C12Rik	Known_LncRNA	9:89113110-89177887	0	0	0	1	1
ENSMUST00000098658	ENSMUSG00000074256	Gm10655	Known_LncRNA	9:61370796-61372193	0.0728962	0.116869	0.0439729	1	1
ENSMUST00000098678	ENSMUSG00000074274	D930028M14Rik	Known_LncRNA	7:25087343-25179726	0	0.126532	0.126532	1	1
ENSMUST00000098827	ENSMUSG00000074385	Gm10684	Known_LncRNA	9:45079182-45135606	0.0354784	0.0430818	0.00760341	1	1
ENSMUST00000098828	ENSMUSG00000074388	Gm5544	Known_LncRNA	3:97930172-97967018	0.0484205	0.0398705	-0.00854994	1	1
ENSMUST00000098839	ENSMUSG00000074398	Gm15441	Known_LncRNA	3:96555764-96566801	0.484537	0.421451	-0.0630865	1	1
ENSMUST00000098867	ENSMUSG00000093424	6330562C20Rik	Known_LncRNA	3:95253673-95357572	0.506387	0.38954	-0.116848	1	1
ENSMUST00000098926	ENSMUSG00000074465	Gm10701	Known_LncRNA	9:24341656-24503140	0.150169	0.335504	0.185335	1	1
ENSMUST00000099182	ENSMUSG00000074664	A830092H15Rik	Known_LncRNA	3:25426214-26333377	0	0.00380801	0.00380801	1	1
ENSMUST00000099292	ENSMUSG00000074758	Gm5535	Known_LncRNA	2:144098814-144207990	4.5841e-13	2.61993e-08	2.61989e-08	1	1
ENSMUST00000099331	ENSMUSG00000074782	4833422C13Rik	Known_LncRNA	13:91460282-91786148	0.483977	0.861777	0.3778	0.6337	0.995111
ENSMUST00000099446	ENSMUSG00000074863	Platr25	Known_LncRNA	13:62699405-62726689	0.599171	0.95588	0.35671	0.4105	0.995111
ENSMUST00000099647	ENSMUSG00000074987	Wt1os	Known_LncRNA	2:105076537-105126510	0	0	0	1	1
ENSMUST00000099676	ENSMUSG00000075010	AW112010	Known_LncRNA	19:11047616-11050566	6.61806	2.79162	-3.82643	5e-05	0.00171373
ENSMUST00000099693	ENSMUSG00000075025	Gm10804	Known_LncRNA	2:93419110-93469871	0.10552	0.0158417	-0.0896787	1	1
ENSMUST00000099888	ENSMUSG00000075184	F930017D23Rik	Known_LncRNA	10:43593396-43709668	0.37246	0.55073	0.17827	1	1
ENSMUST00000100000	ENSMUSG00000075277	Haglr	Known_LncRNA	2:74703247-74762896	0.0849341	0.0653803	-0.0195538	1	1
ENSMUST00000100271	ENSMUSG00000078925	D030018L15Rik	Known_LncRNA	15:96051615-96079553	0.016365	0.0180421	0.00167708	1	1
ENSMUST00000100370	ENSMUSG00000075511	1700001L05Rik	Known_LncRNA	15:83357525-83367282	1.01499	0.72709	-0.287902	0.2669	0.995111
ENSMUST00000100448	ENSMUSG00000075549	Gm6878	Known_LncRNA	14:67233291-67437171	1.20963	1.89565	0.686021	0.27475	0.995111
ENSMUST00000100518	ENSMUSG00000075585	6330403L08Rik	Known_LncRNA	5:138976013-139000577	1.03617	1.63978	0.603607	0.0941	0.705976
ENSMUST00000100526	ENSMUSG00000075591	Gm10874	Known_LncRNA	5:138363718-138388287	0.20466	0.307395	0.102735	1	1
ENSMUST00000100641	ENSMUSG00000072573	Gm10369	Known_LncRNA	5:134656038-134688598	0.393293	0.609501	0.216208	0.73785	0.995111
ENSMUST00000100683	ENSMUSG00000072592	Gm10373	Known_LncRNA	15:43430942-43477036	0.0883803	0.201757	0.113377	1	1
ENSMUST00000100778	ENSMUSG00000072660	Gm6288	Known_LncRNA	6:147438361-147632612	0.244326	0.184367	-0.059959	1	1
ENSMUST00000100817	ENSMUSG00000072679	D6Ertd474e	Known_LncRNA	6:143245887-143297272	0	0	0	1	1
ENSMUST00000100826	ENSMUSG00000072686	Gm10398	Known_LncRNA	14:24909413-24913440	0	0.121368	0.121368	1	1
ENSMUST00000100834	ENSMUSG00000072688	Gm10399	Known_LncRNA	5:117318496-117355005	0.549019	0.785844	0.236826	0.782	0.995111
ENSMUST00000100944	ENSMUSG00000072769	Gm10419	Known_LncRNA	5:108367768-108378239	0.102109	0.0699269	-0.0321819	1	1
ENSMUST00000101007	ENSMUSG00000072809	9330160F10Rik	Known_LncRNA	11:69057717-69061578	0.498528	0.676842	0.178314	0.57335	0.995111
ENSMUST00000101077	ENSMUSG00000072847	A530017D24Rik	Known_LncRNA	11:61864567-61868058	1.65403	1.70589	0.0518555	0.8906	0.995111
ENSMUST00000101090	ENSMUSG00000072852	2310040G07Rik	Known_LncRNA	5:76913248-76967509	1.26521	1.42589	0.160675	0.842	0.995111
ENSMUST00000101121	ENSMUSG00000072874	Gm6116	Known_LncRNA	5:74949189-74966368	0	0.016275	0.016275	1	1
ENSMUST00000101162	ENSMUSG00000072902	Gm10435	Known_LncRNA	11:58994255-59136402	0.0899112	0.328534	0.238623	1	1
ENSMUST00000101255	ENSMUSG00000072982	9230009I02Rik	Known_LncRNA	11:51085086-51091833	0.0269119	0	-0.0269119	1	1
ENSMUST00000101278	ENSMUSG00000072999	Gm15401	Known_LncRNA	6:72626377-72789254	6.2461e-10	1.23225e-07	1.226e-07	1	1
ENSMUST00000101355	ENSMUSG00000073045	Gm5570	Known_LncRNA	6:60031966-60150045	0	0	0	1	1
ENSMUST00000101402	ENSMUSG00000107993	G930045G22Rik	Known_LncRNA	6:50846712-50847770	0	0	0	1	1
ENSMUST00000101425	ENSMUSG00000108084	Gm7932	Known_LncRNA	6:48847658-48866083	0	0	0	1	1
ENSMUST00000101450	ENSMUSG00000073103	Gm10466	Known_LncRNA	11:24426245-24730722	0.0227205	0	-0.0227205	1	1
ENSMUST00000101522	ENSMUSG00000073147	5031425E22Rik	Known_LncRNA	5:23382307-23434269	2.352	2.8474	0.4954	0.1976	0.995111
ENSMUST00000101535	ENSMUSG00000073154	9330158H04Rik	Known_LncRNA	6:36209619-36528414	1.70938e-10	0	-1.70938e-10	1	1
ENSMUST00000101606	ENSMUSG00000073226	Gm10482	Known_LncRNA	5:10187865-10237890	0.210866	0	-0.210866	1	1
ENSMUST00000104970	ENSMUSG00000108255	Gm16499	Known_LncRNA	6:53815467-53868183	0	0	0	1	1
ENSMUST00000105109	ENSMUSG00000078314	Gm14762	Known_LncRNA	X:85823120-85891499	0.104075	0.455092	0.351017	1	1
ENSMUST00000105311	ENSMUSG00000072761	Gm6712	Known_LncRNA	17:17294442-17319511	0.312645	0.0347703	-0.277875	1	1
ENSMUST00000105760	ENSMUSG00000075558	Gm17151	Known_LncRNA	10:80755205-80795461	0.162865	0.592073	0.429207	1	1
ENSMUST00000107095	ENSMUSG00000074398	Gm15441	Known_LncRNA	3:96555764-96566801	0.0695357	0.249276	0.17974	1	1
ENSMUST00000107533	ENSMUSG00000068151	A230006K03Rik	Known_LncRNA	7:61127995-61311721	0	0	0	1	1
ENSMUST00000107991	ENSMUSG00000095348	Gm3892	Known_LncRNA	4:42055151-42089708	0	0	0	1	1
ENSMUST00000108464	ENSMUSG00000091881	Gm17146	Known_LncRNA	3:88716837-88731049	0.497356	0.33949	-0.157865	1	1
ENSMUST00000108741	ENSMUSG00000078838	Gm17382	Known_LncRNA	17:26860286-26897886	0.0570953	0.175679	0.118583	1	1
ENSMUST00000109032	ENSMUSG00000078891	Gm11008	Known_LncRNA	2:176097449-176100706	0	0	0	1	1
ENSMUST00000109431	ENSMUSG00000078952	Lncenc1	Known_LncRNA	13:97434969-97497007	0.393965	0.139848	-0.254117	1	1
ENSMUST00000109473	ENSMUSG00000078956	Gm14221	Known_LncRNA	2:160568378-160619971	0.150175	3.92212e-08	-0.150175	1	1
ENSMUST00000109506	ENSMUSG00000078957	1700060C20Rik	Known_LncRNA	2:158182532-158229222	0.0408844	0	-0.0408844	1	1
ENSMUST00000110279	ENSMUSG00000079045	Prox1os	Known_LncRNA	1:190118034-190217276	0.134058	0.310079	0.176021	1	1
ENSMUST00000110292	ENSMUSG00000079048	4933413L06Rik	Known_LncRNA	13:117602319-117987418	0	0	0	1	1
ENSMUST00000110507	ENSMUSG00000079069	8430423G03Rik	Known_LncRNA	5:148871583-149015813	0.403643	0	-0.403643	1	1
ENSMUST00000110860	ENSMUSG00000079146	Gm15353	Known_LncRNA	8:12757013-13020905	0	0	0	1	1
ENSMUST00000111075	ENSMUSG00000079174	Gm3054	Known_LncRNA	5:137154028-137166070	0.29363	0.305856	0.0122267	1	1
ENSMUST00000111588	ENSMUSG00000079048	4933413L06Rik	Known_LncRNA	13:117602319-117987418	0.133791	0.0273154	-0.106476	1	1
ENSMUST00000112103	ENSMUSG00000090399	Gm38399	Known_LncRNA	1:135434579-135688105	3.06326	3.03151	-0.0317587	0.9581	0.995111
ENSMUST00000112652	ENSMUSG00000079357	Gm11100	Known_LncRNA	14:13918443-13961225	1.36324e-05	1.52133e-05	1.58086e-06	1	1
ENSMUST00000112775	ENSMUSG00000079407	1700110I01Rik	Known_LncRNA	14:3262339-3305832	0	0.0193542	0.0193542	1	1
ENSMUST00000112812	ENSMUSG00000079407	1700110I01Rik	Known_LncRNA	14:3262339-3305832	0	0	0	1	1
ENSMUST00000113396	ENSMUSG00000073628	Gm10552	Known_LncRNA	1:85600377-85709998	0	0	0	1	1
ENSMUST00000113496	ENSMUSG00000079467	Gm14966	Known_LncRNA	19:6341134-6378030	0.269764	0.714863	0.4451	0.55665	0.995111
ENSMUST00000113886	ENSMUSG00000079505	Gm11131	Known_LncRNA	17:35377020-35385290	1.62083	0.143742	-1.47708	0.327	0.995111
ENSMUST00000114051	ENSMUSG00000079524	Gm15402	Known_LncRNA	6:72626377-72789254	0.901486	1.06953	0.168044	0.86445	0.995111
ENSMUST00000114080	ENSMUSG00000079528	Clnkos	Known_LncRNA	5:38706461-38876812	0	0	0	1	1
ENSMUST00000114185	ENSMUSG00000073018	Gm1070	Known_LncRNA	6:71213939-71322233	0.107462	0.0908362	-0.0166255	1	1
ENSMUST00000114854	ENSMUSG00000055110	A630012P03Rik	Known_LncRNA	X:52272425-52619047	0.00109587	0.220921	0.219826	1	1
ENSMUST00000115107	ENSMUSG00000044471	Lncpint	Known_LncRNA	6:31093558-31218474	0.518489	0.417428	-0.101061	1	1
ENSMUST00000116172	ENSMUSG00000080058	Gm11175	Known_LncRNA	8:70698948-70700616	0.000102751	0.00221599	0.00211324	1	1
ENSMUST00000117191	ENSMUSG00000084085	Gm16140	Known_LncRNA	11:18879816-19018985	0.24812	0.16249	-0.0856307	1	1
ENSMUST00000117249	ENSMUSG00000053656	Dancr	Known_LncRNA	5:74092136-74095406	0.157885	0.480433	0.322548	1	1
ENSMUST00000120364	ENSMUSG00000053656	Dancr	Known_LncRNA	5:74092136-74095406	2.5815	2.29542	-0.28608	0.63175	0.995111
ENSMUST00000120398	ENSMUSG00000080727	C920021L13Rik	Known_LncRNA	3:95871521-95892005	0.391333	0.521664	0.130332	1	1
ENSMUST00000122270	ENSMUSG00000082488	1700119I11Rik	Known_LncRNA	13:91853386-91876885	0	0	0	1	1
ENSMUST00000122806	ENSMUSG00000085760	Gm14302	Known_LncRNA	2:164456963-164493319	0.116211	0.094396	-0.0218148	1	1
ENSMUST00000122821	ENSMUSG00000085676	4930555O08Rik	Known_LncRNA	11:32789761-32790725	0	0	0	1	1
ENSMUST00000122831	ENSMUSG00000010492	Uckl1os	Known_LncRNA	2:181569148-181655660	1.51673	2.39967	0.882938	0.46775	0.995111
ENSMUST00000122837	ENSMUSG00000085143	Gm11520	Known_LncRNA	11:95310428-95324496	0.28666	0.289766	0.00310628	1	1
ENSMUST00000122848	ENSMUSG00000086244	4930558G05Rik	Known_LncRNA	X:129064296-129067146	0	0	0	1	1
ENSMUST00000122851	ENSMUSG00000085450	Gm13686	Known_LncRNA	2:83700656-83701116	0	0.110157	0.110157	1	1
ENSMUST00000122858	ENSMUSG00000085655	Gm15952	Known_LncRNA	3:35892104-36053547	0.433452	0.636806	0.203354	0.75475	0.995111
ENSMUST00000122882	ENSMUSG00000039563	2210406O10Rik	Known_LncRNA	5:36447610-36464853	0.0479462	0.101509	0.0535625	1	1
ENSMUST00000122898	ENSMUSG00000053957	Gm12474	Known_LncRNA	3:100489663-100523920	0.130736	0.0920989	-0.0386372	1	1
ENSMUST00000122904	ENSMUSG00000085932	Gm15556	Known_LncRNA	17:47867132-47924645	0.385832	0.336957	-0.0488747	1	1
ENSMUST00000122911	ENSMUSG00000086490	Gm12292	Known_LncRNA	11:64840599-64843753	0.0196262	0.00913511	-0.0104911	1	1
ENSMUST00000122948	ENSMUSG00000087187	Gm13431	Known_LncRNA	2:36216776-36222934	0.86198	1.09461	0.232629	0.4498	0.995111
ENSMUST00000122953	ENSMUSG00000078314	Gm14762	Known_LncRNA	X:85823120-85891499	0.0585458	0.288857	0.230311	1	1
ENSMUST00000122968	ENSMUSG00000086706	Gm15848	Known_LncRNA	1:130800901-130824084	0.178183	0.25484	0.0766566	1	1
ENSMUST00000122969	ENSMUSG00000086961	Gm12946	Known_LncRNA	4:126145978-126147735	0.211462	0.231744	0.0202811	1	1
ENSMUST00000122972	ENSMUSG00000085913	Gm15601	Known_LncRNA	14:45587739-45658143	1.55523	1.30937	-0.245867	0.4882	0.995111
ENSMUST00000122978	ENSMUSG00000085388	Ptf1aos	Known_LncRNA	2:19441507-19447501	0	0	0	1	1
ENSMUST00000122987	ENSMUSG00000086915	Gm16365	Known_LncRNA	10:39368854-39732007	0.459723	0.851511	0.391788	0.5334	0.995111
ENSMUST00000122988	ENSMUSG00000084871	Gm2800	Known_LncRNA	12:107183554-107186734	0	0	0	1	1
ENSMUST00000122990	ENSMUSG00000084946	Dlx1as	Known_LncRNA	2:71453275-71537891	0.0558189	0.104212	0.0483929	1	1
ENSMUST00000123014	ENSMUSG00000087586	Gm6938	Known_LncRNA	X:21312209-21334727	0.211704	0	-0.211704	1	1
ENSMUST00000123044	ENSMUSG00000086712	AI427809	Known_LncRNA	4:53261355-53270232	9.30931e-06	6.78932e-07	-8.63038e-06	1	1
ENSMUST00000123048	ENSMUSG00000067352	Gm14149	Known_LncRNA	2:151205194-151231614	0	0	0	1	1
ENSMUST00000123051	ENSMUSG00000085840	Gm11261	Known_LncRNA	4:78659857-78661588	0	5.80824e-08	5.80824e-08	1	1
ENSMUST00000123060	ENSMUSG00000087339	Gm11586	Known_LncRNA	11:102145512-102149477	0	0	0	1	1
ENSMUST00000123067	ENSMUSG00000086569	Rab11fip4os2	Known_LncRNA	11:79591211-79698023	0.229666	0.227933	-0.00173286	1	1
ENSMUST00000123087	ENSMUSG00000063714	Sp3os	Known_LncRNA	2:72936426-72988677	1.25262	1.68701	0.434393	0.7471	0.995111
ENSMUST00000123094	ENSMUSG00000063109	Dgkeos	Known_LncRNA	11:89035178-89069098	0.000149454	0.000226155	7.67012e-05	1	1
ENSMUST00000123107	ENSMUSG00000087361	0610043K17Rik	Known_LncRNA	4:101346530-101399181	0.473196	0.151895	-0.321301	1	1
ENSMUST00000123110	ENSMUSG00000010492	Uckl1os	Known_LncRNA	2:181569148-181655660	0.292937	0.500555	0.207618	1	1
ENSMUST00000123127	ENSMUSG00000086712	AI427809	Known_LncRNA	4:53261355-53270232	1.21354	1.13429	-0.0792457	0.75875	0.995111
ENSMUST00000123136	ENSMUSG00000096897	Astx4d	Known_LncRNA	X:125917809-125920696	0	0	0	1	1
ENSMUST00000123155	ENSMUSG00000085754	Gm15886	Known_LncRNA	3:103739365-103791563	0.167607	0.262606	0.0949991	1	1
ENSMUST00000123160	ENSMUSG00000086749	Gm12037	Known_LncRNA	11:20831480-20831919	0	0	0	1	1
ENSMUST00000123212	ENSMUSG00000086889	Phf2os1	Known_LncRNA	13:48871111-48875460	0.810441	1.46164	0.651204	0.0602	0.537987
ENSMUST00000123231	ENSMUSG00000085822	Gm15584	Known_LncRNA	1:146419435-146902472	0	0	0	1	1
ENSMUST00000123249	ENSMUSG00000071818	4930417O22Rik	Known_LncRNA	11:101952420-101960573	0.0600261	0.0683058	0.00827972	1	1
ENSMUST00000123258	ENSMUSG00000085142	Gm12702	Known_LncRNA	4:100052519-100065984	0	0	0	1	1
ENSMUST00000123278	ENSMUSG00000086375	Gm12127	Known_LncRNA	11:36006655-37235964	0.349838	0.11404	-0.235798	1	1
ENSMUST00000123318	ENSMUSG00000085279	Gm15965	Known_LncRNA	16:90936091-91044543	0.911092	0.811131	-0.0999606	0.90425	0.995111
ENSMUST00000123348	ENSMUSG00000085837	Kcnmb4os2	Known_LncRNA	10:116417860-116475319	0.137524	0.199404	0.06188	1	1
ENSMUST00000123368	ENSMUSG00000085562	2610028E06Rik	Known_LncRNA	4:125887850-125922417	0	0	0	1	1
ENSMUST00000123377	ENSMUSG00000084798	4930533B01Rik	Known_LncRNA	2:113327735-113716767	0.208282	0.103032	-0.10525	1	1
ENSMUST00000123390	ENSMUSG00000085725	Gm15873	Known_LncRNA	7:4518304-4532453	0.0521557	0.0898383	0.0376826	1	1
ENSMUST00000123402	ENSMUSG00000085794	Vax2os	Known_LncRNA	6:83692805-83738313	0.0344952	0	-0.0344952	1	1
ENSMUST00000123420	ENSMUSG00000085532	B430319H21Rik	Known_LncRNA	11:63173913-63188454	0.906496	1.82358	0.917089	0.0053	0.0888755
ENSMUST00000123422	ENSMUSG00000085476	Gm12162	Known_LncRNA	11:45452398-45468504	0	0	0	1	1
ENSMUST00000123423	ENSMUSG00000085762	Lrrc75aos2	Known_LncRNA	11:62604883-62648523	5.53329e-06	0.0520472	0.0520417	1	1
ENSMUST00000123438	ENSMUSG00000084811	1700092E19Rik	Known_LncRNA	13:26284150-26312406	0	0	0	1	1
ENSMUST00000123441	ENSMUSG00000084870	Gm13954	Known_LncRNA	2:105701026-105904564	0.317714	0.266182	-0.0515321	1	1
ENSMUST00000123455	ENSMUSG00000086074	Gm13274	Known_LncRNA	4:88738837-88744294	0.167464	0	-0.167464	1	1
ENSMUST00000123457	ENSMUSG00000085347	Hk1os	Known_LncRNA	10:62268854-62379908	0.952536	0.234969	-0.717567	0.2506	0.995111
ENSMUST00000123463	ENSMUSG00000085269	Gm15777	Known_LncRNA	5:100654722-100678105	1.13546	1.44647	0.311006	0.75875	0.995111
ENSMUST00000123473	ENSMUSG00000086128	St8sia3os	Known_LncRNA	18:64157720-64277180	0	0	0	1	1
ENSMUST00000123480	ENSMUSG00000085682	Gm14267	Known_LncRNA	2:166502100-166505584	0.0409772	0.112406	0.0714293	1	1
ENSMUST00000123483	ENSMUSG00000087028	Gm13387	Known_LncRNA	2:25122602-25145396	0.807505	1.57436	0.766856	0.18225	0.980694
ENSMUST00000123508	ENSMUSG00000095563	Astx3	Known_LncRNA	X:126042544-126045431	0	0	0	1	1
ENSMUST00000123509	ENSMUSG00000086410	Gm16158	Known_LncRNA	7:68266338-68363092	0	0	0	1	1
ENSMUST00000123517	ENSMUSG00000087138	Gm15545	Known_LncRNA	7:44986899-45002848	0.245261	0.584339	0.339078	0.6046	0.995111
ENSMUST00000123535	ENSMUSG00000054944	5330416C01Rik	Known_LncRNA	13:97733497-97747411	0.210861	0.265681	0.0548194	1	1
ENSMUST00000123544	ENSMUSG00000042549	Map2k3os	Known_LncRNA	11:60920916-60931867	1.19713	1.59575	0.39862	0.15225	0.904786
ENSMUST00000123548	ENSMUSG00000086606	Gm13205	Known_LncRNA	4:148804428-148954889	1.10806	0.972778	-0.135285	0.8832	0.995111
ENSMUST00000123574	ENSMUSG00000086416	Gm14002	Known_LncRNA	2:125152504-125230002	0.0290947	0.0338153	0.00472068	1	1
ENSMUST00000123579	ENSMUSG00000084983	Gm11789	Known_LncRNA	11:120526854-120538986	0	0	0	1	1
ENSMUST00000123592	ENSMUSG00000085579	Gm12066	Known_LncRNA	11:24198736-24217601	0	0	0	1	1
ENSMUST00000123595	ENSMUSG00000037982	Gm9725	Known_LncRNA	8:80980732-81061195	0.132736	8.41043e-08	-0.132736	1	1
ENSMUST00000123606	ENSMUSG00000086042	Gm12670	Known_LncRNA	4:91646314-91651152	0	0	0	1	1
ENSMUST00000123610	ENSMUSG00000087314	Prkag2os2	Known_LncRNA	5:24862743-25100642	0.608679	0.757188	0.14851	0.82455	0.995111
ENSMUST00000123613	ENSMUSG00000085838	Chn1os1	Known_LncRNA	2:73596525-73775346	0	0.0803741	0.0803741	1	1
ENSMUST00000123620	ENSMUSG00000085375	Gm12506	Known_LncRNA	4:55605148-55636901	0.0769848	0.04508	-0.0319048	1	1
ENSMUST00000123633	ENSMUSG00000086186	Ccdc34os	Known_LncRNA	2:110017816-110173360	0.0736212	9.79663e-09	-0.0736212	1	1
ENSMUST00000123644	ENSMUSG00000086604	Gm15510	Known_LncRNA	7:5007058-5062049	0.067945	0.100902	0.0329569	1	1
ENSMUST00000123663	ENSMUSG00000085768	Gm13707	Known_LncRNA	2:73421908-73429142	0.253013	0.188981	-0.0640314	1	1
ENSMUST00000123700	ENSMUSG00000084796	Mir142hg	Known_LncRNA	11:87755576-87757270	4.01933	3.64274	-0.376592	0.57485	0.995111
ENSMUST00000123703	ENSMUSG00000084960	B430010I23Rik	Known_LncRNA	8:40990913-41133726	1.44762	1.89356	0.445934	0.6332	0.995111
ENSMUST00000123707	ENSMUSG00000085284	Gm16189	Known_LncRNA	X:71420059-71492849	0.736015	0.715164	-0.0208511	0.9796	0.995186
ENSMUST00000123729	ENSMUSG00000028244	1700025O08Rik	Known_LncRNA	4:22928166-22938435	0	0	0	1	1
ENSMUST00000123741	ENSMUSG00000073860	Gm829	Known_LncRNA	4:45683588-45723338	0	0	0	1	1
ENSMUST00000123757	ENSMUSG00000084894	Gm13834	Known_LncRNA	6:31087608-31087912	0	0	0	1	1
ENSMUST00000123764	ENSMUSG00000086226	Gm12660	Known_LncRNA	11:50850684-50866208	0	0	0	1	1
ENSMUST00000123812	ENSMUSG00000085360	Arhgap27os2	Known_LncRNA	11:103331496-103412687	0.579175	0.117693	-0.461482	0.2787	0.995111
ENSMUST00000123828	ENSMUSG00000085525	Gm13166	Known_LncRNA	4:146153455-147492201	0	0	0	1	1
ENSMUST00000123829	ENSMUSG00000087527	Gm13656	Known_LncRNA	2:75729591-75730172	0	0	0	1	1
ENSMUST00000123840	ENSMUSG00000087018	2900072N19Rik	Known_LncRNA	2:92043372-92364666	0.0681319	0.200055	0.131923	1	1
ENSMUST00000123841	ENSMUSG00000086370	Ftx	Known_LncRNA	X:103560906-103623755	1.30471	0.624123	-0.680591	0.5811	0.995111
ENSMUST00000123882	ENSMUSG00000086050	Gm16045	Known_LncRNA	11:117199660-117362325	1.0169	0.78978	-0.227124	0.8337	0.995111
ENSMUST00000123891	ENSMUSG00000085417	Gm13919	Known_LncRNA	2:101950202-102186385	1.6185	1.67179	0.0532877	0.9637	0.995111
ENSMUST00000123894	ENSMUSG00000086608	4930562D21Rik	Known_LncRNA	9:79598990-79718831	1.01313	0.9089	-0.104231	0.8871	0.995111
ENSMUST00000123899	ENSMUSG00000086205	Gm12679	Known_LncRNA	4:44967768-44978319	0	0.231779	0.231779	1	1
ENSMUST00000123904	ENSMUSG00000085588	3110004A20Rik	Known_LncRNA	11:40474717-40475677	0	0	0	1	1
ENSMUST00000123911	ENSMUSG00000086644	Gm13470	Known_LncRNA	2:46419534-46442710	0.64956	0.309421	-0.340139	0.28145	0.995111
ENSMUST00000123920	ENSMUSG00000086770	Gm15351	Known_LncRNA	8:12757013-13020905	1.86908e-08	0	-1.86908e-08	1	1
ENSMUST00000123933	ENSMUSG00000087383	Gm12446	Known_LncRNA	4:46300006-46346412	0.144947	1.41938e-05	-0.144932	1	1
ENSMUST00000123949	ENSMUSG00000086536	Gm12264	Known_LncRNA	11:59661304-59780860	2.16559	2.39138	0.225792	0.8163	0.995111
ENSMUST00000123998	ENSMUSG00000087143	A830082K12Rik	Known_LncRNA	13:78188972-78279391	0.146713	0.457882	0.311168	1	1
ENSMUST00000124013	ENSMUSG00000086128	St8sia3os	Known_LncRNA	18:64157720-64277180	0	0	0	1	1
ENSMUST00000124015	ENSMUSG00000087484	2900089D17Rik	Known_LncRNA	5:144241689-144446757	0.36293	0.279336	-0.0835936	1	1
ENSMUST00000124018	ENSMUSG00000055188	Rbm3os	Known_LncRNA	X:8138974-8147964	0.850981	0.659072	-0.191908	0.7767	0.995111
ENSMUST00000124047	ENSMUSG00000085888	Gm12224	Known_LncRNA	11:54303797-54364756	1.25686	3.14298	1.88612	0.0633	0.554575
ENSMUST00000124055	ENSMUSG00000084949	Gm16249	Known_LncRNA	13:54777513-54783091	0	0	0	1	1
ENSMUST00000124061	ENSMUSG00000086384	Banf2os	Known_LncRNA	2:144033058-144073979	0.10003	0.0476437	-0.0523866	1	1
ENSMUST00000124068	ENSMUSG00000085820	4933406K04Rik	Known_LncRNA	12:106685606-106716362	0	0	0	1	1
ENSMUST00000124095	ENSMUSG00000027345	4921508D12Rik	Known_LncRNA	2:132424740-132452499	0.102229	0	-0.102229	1	1
ENSMUST00000124106	ENSMUSG00000021268	Meg3	Known_LncRNA	12:109541000-109571726	0.0400747	0.412189	0.372114	1	1
ENSMUST00000124108	ENSMUSG00000086591	Dnah2os	Known_LncRNA	11:69420808-69549110	0.644693	0.323509	-0.321184	0.562	0.995111
ENSMUST00000124153	ENSMUSG00000086854	Gm13781	Known_LncRNA	6:30568368-30592418	0.724007	0.600904	-0.123103	0.88765	0.995111
ENSMUST00000124160	ENSMUSG00000087329	Gm15671	Known_LncRNA	1:68024242-68025763	0	0	0	1	1
ENSMUST00000124166	ENSMUSG00000087366	Junos	Known_LncRNA	4:95049033-95167318	0	0.126953	0.126953	1	1
ENSMUST00000124182	ENSMUSG00000086499	Gm16217	Known_LncRNA	10:127538160-127621148	1.52904	0.713554	-0.81549	0.27695	0.995111
ENSMUST00000124184	ENSMUSG00000084981	Gm15962	Known_LncRNA	19:12695785-12721247	0	0	0	1	1
ENSMUST00000124198	ENSMUSG00000086610	Gm15408	Known_LncRNA	5:148871583-149015813	0.503993	1.02587	0.521878	0.62405	0.995111
ENSMUST00000124214	ENSMUSG00000087069	Gm13793	Known_LncRNA	2:94729013-94730738	0	0	0	1	1
ENSMUST00000124238	ENSMUSG00000086137	Gm16248	Known_LncRNA	13:54399091-54399334	0.350627	0.309392	-0.0412346	1	1
ENSMUST00000124241	ENSMUSG00000086915	Gm16365	Known_LncRNA	10:39368854-39732007	0	0	0	1	1
ENSMUST00000124246	ENSMUSG00000086429	Gt(ROSA)26Sor	Known_LncRNA	6:113046224-113077333	2.23561	1.95534	-0.280264	0.68155	0.995111
ENSMUST00000124274	ENSMUSG00000086839	Gm11973	Known_LncRNA	11:6467598-6493535	6.26474e-11	0.0900451	0.0900451	1	1
ENSMUST00000124276	ENSMUSG00000062132	Arhgap33os	Known_LncRNA	7:30515121-30522193	0.0800813	0.135259	0.0551777	1	1
ENSMUST00000124298	ENSMUSG00000085227	6330418K02Rik	Known_LncRNA	5:138264042-138280005	0.272884	0.376771	0.103887	1	1
ENSMUST00000124319	ENSMUSG00000086071	Gm12354	Known_LncRNA	4:19716731-19720199	8.23102e-05	0	-8.23102e-05	1	1
ENSMUST00000124320	ENSMUSG00000086798	Gm16222	Known_LncRNA	10:76057493-76110961	0	0	0	1	1
ENSMUST00000124326	ENSMUSG00000085539	Gm15561	Known_LncRNA	12:69241175-69284632	0.0705683	0.391968	0.321399	1	1
ENSMUST00000124336	ENSMUSG00000087377	AV099323	Known_LncRNA	2:132253356-132261333	0.100718	0.077788	-0.0229296	1	1
ENSMUST00000124363	ENSMUSG00000085820	4933406K04Rik	Known_LncRNA	12:106685606-106716362	0	0	0	1	1
ENSMUST00000124366	ENSMUSG00000085541	Gm16010	Known_LncRNA	9:96943481-97022043	0.0601096	0.170282	0.110172	1	1
ENSMUST00000124374	ENSMUSG00000087397	Rapgef3os2	Known_LncRNA	15:97744769-97768713	0.229591	0.623296	0.393705	0.4869	0.995111
ENSMUST00000124378	ENSMUSG00000086368	Gm13830	Known_LncRNA	5:115301119-115319208	0.10052	0	-0.10052	1	1
ENSMUST00000124392	ENSMUSG00000086505	Gm16058	Known_LncRNA	5:26817202-27727505	0.0684124	0.196174	0.127762	1	1
ENSMUST00000124393	ENSMUSG00000086266	Igf2os	Known_LncRNA	7:142650765-142670356	0.18728	0.776271	0.588991	0.27025	0.995111
ENSMUST00000124394	ENSMUSG00000099061	Gm28050	Known_LncRNA	5:106500893-106697287	0.323141	0.386596	0.0634552	1	1
ENSMUST00000124395	ENSMUSG00000086319	Gm16087	Known_LncRNA	12:106953811-106955928	0.117481	0	-0.117481	1	1
ENSMUST00000124434	ENSMUSG00000085171	D830026I12Rik	Known_LncRNA	6:17197750-17385604	0.0664199	0.0268555	-0.0395644	1	1
ENSMUST00000124435	ENSMUSG00000086453	Gm11457	Known_LncRNA	2:164745982-164769666	0.103564	0.483522	0.379958	1	1
ENSMUST00000124462	ENSMUSG00000085887	Arhgap27os3	Known_LncRNA	11:103331496-103412687	0.933388	0.926112	-0.00727604	0.95235	0.995111
ENSMUST00000124469	ENSMUSG00000086392	Mccc1os	Known_LncRNA	3:35892104-36053547	0.0204946	0.0335557	0.0130611	1	1
ENSMUST00000124471	ENSMUSG00000087352	Gm12999	Known_LncRNA	4:132530554-132533659	1.11969	0.81727	-0.302416	0.70845	0.995111
ENSMUST00000124489	ENSMUSG00000084768	Gm13605	Known_LncRNA	2:35224534-35226254	0	0	0	1	1
ENSMUST00000124513	ENSMUSG00000086695	Gm15247	Known_LncRNA	X:169685198-170005736	0.534738	0	-0.534738	1	1
ENSMUST00000124522	ENSMUSG00000045709	Smkr-ps	Known_LncRNA	6:29985328-29993776	0.409444	0.181704	-0.22774	1	1
ENSMUST00000124572	ENSMUSG00000086381	AV064505	Known_LncRNA	9:7628230-7699585	0	0	0	1	1
ENSMUST00000124575	ENSMUSG00000084909	4930528G23Rik	Known_LncRNA	6:148659977-148678000	0	0.0262262	0.0262262	1	1
ENSMUST00000124589	ENSMUSG00000086952	Gm12596	Known_LncRNA	4:59260050-59263269	0.530266	0.231343	-0.298922	1	1
ENSMUST00000124606	ENSMUSG00000085007	Gm11549	Known_LncRNA	3:36515056-36521813	0.655675	0.52627	-0.129405	0.4177	0.995111
ENSMUST00000124609	ENSMUSG00000096911	Gm2165	Known_LncRNA	X:28666149-28700879	0	0	0	1	1
ENSMUST00000124620	ENSMUSG00000084804	1700095J12Rik	Known_LncRNA	4:137993021-138208508	0.550168	0.991631	0.441462	0.4689	0.995111
ENSMUST00000124622	ENSMUSG00000086447	Gm13522	Known_LncRNA	2:52136646-52390307	0.0912468	0	-0.0912468	1	1
ENSMUST00000124643	ENSMUSG00000055061	4931431C16Rik	Known_LncRNA	5:35581226-35623277	0.0164354	0.124168	0.107732	1	1
ENSMUST00000124654	ENSMUSG00000086196	Gm13571	Known_LncRNA	2:60292102-60383303	0.19221	0.0684955	-0.123714	1	1
ENSMUST00000124673	ENSMUSG00000087475	4933406I18Rik	Known_LncRNA	7:114315478-114415161	0.144159	0.297279	0.15312	1	1
ENSMUST00000124728	ENSMUSG00000086630	Gm14397	Known_LncRNA	2:165111506-165234853	0	0	0	1	1
ENSMUST00000124746	ENSMUSG00000087416	Gm15906	Known_LncRNA	4:129135090-129136910	0.165629	0	-0.165629	1	1
ENSMUST00000124754	ENSMUSG00000085256	Dmrta2os	Known_LncRNA	4:109976737-109977813	0.0724243	0.0585665	-0.0138578	1	1
ENSMUST00000124774	ENSMUSG00000086504	Kif16bos	Known_LncRNA	2:142902964-142903572	0	0	0	1	1
ENSMUST00000124786	ENSMUSG00000084758	Gm12798	Known_LncRNA	4:101403080-101407856	0.166643	0.0412175	-0.125425	1	1
ENSMUST00000124813	ENSMUSG00000086628	Gm16157	Known_LncRNA	7:68266338-68363092	0.0318292	0.055884	0.0240549	1	1
ENSMUST00000124814	ENSMUSG00000087462	Gm2200	Known_LncRNA	X:29012993-29046381	0	0	0	1	1
ENSMUST00000124829	ENSMUSG00000085252	8430437L04Rik	Known_LncRNA	2:72703509-72729468	0	0	0	1	1
ENSMUST00000124833	ENSMUSG00000085827	Gm11290	Known_LncRNA	13:22014467-22015370	0	0	0	1	1
ENSMUST00000124848	ENSMUSG00000085836	Gm13074	Known_LncRNA	4:141347813-141350853	0.0295403	0.0237934	-0.00574694	1	1
ENSMUST00000124850	ENSMUSG00000087624	9230111E07Rik	Known_LncRNA	2:167777466-167783486	0.81047	0.460211	-0.350259	0.15815	0.921274
ENSMUST00000124853	ENSMUSG00000086527	Gm15856	Known_LncRNA	6:121210695-121226854	1.40668	0.719553	-0.687127	0.4651	0.995111
ENSMUST00000124855	ENSMUSG00000086752	Gm11674	Known_LncRNA	11:111796346-111800876	0	0	0	1	1
ENSMUST00000124865	ENSMUSG00000085242	Gm11537	Known_LncRNA	11:96766801-96777559	2.96114e-09	1.43439e-10	-2.81771e-09	1	1
ENSMUST00000124897	ENSMUSG00000086533	Mypopos	Known_LncRNA	7:18989553-19001766	0.134722	0.347196	0.212475	1	1
ENSMUST00000124901	ENSMUSG00000086588	Gm11729	Known_LncRNA	11:117414388-117415368	0.0467604	0	-0.0467604	1	1
ENSMUST00000124912	ENSMUSG00000085393	Gm11280	Known_LncRNA	13:21940373-21960779	0	0	0	1	1
ENSMUST00000124914	ENSMUSG00000087336	Gm15860	Known_LncRNA	5:123332725-123374992	0.229224	1.07722	0.847995	0.22365	0.995111
ENSMUST00000124919	ENSMUSG00000086804	Gm43154	Known_LncRNA	6:31605189-31922270	0	0	0	1	1
ENSMUST00000124929	ENSMUSG00000085197	1700125H03Rik	Known_LncRNA	8:68356780-68735146	0.154223	0.224539	0.070316	1	1
ENSMUST00000124940	ENSMUSG00000084925	1810062O18Rik	Known_LncRNA	14:20499363-20618354	0.153245	0.438226	0.284981	1	1
ENSMUST00000124953	ENSMUSG00000086387	Gm15563	Known_LncRNA	9:66514636-66593142	0.891572	0.894281	0.00270942	0.9543	0.995111
ENSMUST00000124975	ENSMUSG00000085525	Gm13166	Known_LncRNA	4:146153455-147492201	0.877071	0.16821	-0.708861	0.37135	0.995111
ENSMUST00000124976	ENSMUSG00000085572	Gm16234	Known_LncRNA	10:14654754-14705560	0.222201	0.162432	-0.0597686	1	1
ENSMUST00000124988	ENSMUSG00000079000	Dnmt3bos	Known_LncRNA	2:153648689-153687730	0.0886074	0	-0.0886074	1	1
ENSMUST00000124989	ENSMUSG00000085305	Gm12410	Known_LncRNA	4:45683588-45723338	0	0	0	1	1
ENSMUST00000125010	ENSMUSG00000086054	Hnf1aos1	Known_LncRNA	5:114942157-114998042	0	0	0	1	1
ENSMUST00000125056	ENSMUSG00000086706	Gm15848	Known_LncRNA	1:130800901-130824084	0.110264	0	-0.110264	1	1
ENSMUST00000125068	ENSMUSG00000087328	Gm12120	Known_LncRNA	11:33629338-34098554	0	0.0483287	0.0483287	1	1
ENSMUST00000125071	ENSMUSG00000084911	Gm16185	Known_LncRNA	9:97074960-97111157	2.23299	3.26258	1.02959	0.0612	0.543355
ENSMUST00000125095	ENSMUSG00000085357	Gm13480	Known_LncRNA	2:49787687-49948849	0.470753	0.048327	-0.422426	1	1
ENSMUST00000125102	ENSMUSG00000087403	Kantr	Known_LncRNA	X:152298499-152327495	0.547531	0.412277	-0.135253	1	1
ENSMUST00000125117	ENSMUSG00000087170	1700001G01Rik	Known_LncRNA	18:17019050-17137559	0	0	0	1	1
ENSMUST00000125121	ENSMUSG00000086658	Gm14260	Known_LncRNA	2:168986565-168987373	0	0.638777	0.638777	1	1
ENSMUST00000125131	ENSMUSG00000085080	2310044K18Rik	Known_LncRNA	7:83631958-83745726	0.459234	0.618284	0.159049	0.7453	0.995111
ENSMUST00000125147	ENSMUSG00000085582	3110099E03Rik	Known_LncRNA	2:115493512-115527744	0	0	0	1	1
ENSMUST00000125161	ENSMUSG00000085451	Gm15137	Known_LncRNA	10:24126068-24132480	0	0	0	1	1
ENSMUST00000125170	ENSMUSG00000085171	D830026I12Rik	Known_LncRNA	6:17197750-17385604	0.0518193	0	-0.0518193	1	1
ENSMUST00000125185	ENSMUSG00000085187	Gm13860	Known_LncRNA	6:34533552-34541387	0	0	0	1	1
ENSMUST00000125186	ENSMUSG00000087660	B230398E01Rik	Known_LncRNA	3:94954074-94962048	0.655751	0.576562	-0.0791886	0.84615	0.995111
ENSMUST00000125194	ENSMUSG00000084850	Gm12092	Known_LncRNA	11:29612323-29645509	0	0.0474441	0.0474441	1	1
ENSMUST00000125234	ENSMUSG00000033015	4933427E13Rik	Known_LncRNA	11:25232625-25367137	0	0	0	1	1
ENSMUST00000125240	ENSMUSG00000086755	Gm11216	Known_LncRNA	4:63959784-64149924	1.04006	0	-1.04006	0.03935	0.405239
ENSMUST00000125269	ENSMUSG00000086826	Gm11739	Known_LncRNA	11:116466318-116494202	0.608445	0.635647	0.0272015	0.95535	0.995111
ENSMUST00000125277	ENSMUSG00000087051	Gm12730	Known_LncRNA	4:106291268-106292255	0	0.212072	0.212072	1	1
ENSMUST00000125305	ENSMUSG00000086126	Evx1os	Known_LncRNA	6:52308388-52318378	0.0130388	0.00753264	-0.00550619	1	1
ENSMUST00000125309	ENSMUSG00000033015	4933427E13Rik	Known_LncRNA	11:25232625-25367137	0	0	0	1	1
ENSMUST00000125317	ENSMUSG00000085333	1700030A11Rik	Known_LncRNA	17:28896396-28915324	0.269343	0.122481	-0.146862	1	1
ENSMUST00000125333	ENSMUSG00000086728	Man2c1os	Known_LncRNA	9:57072039-57142722	0.902724	1.05585	0.153122	0.8829	0.995111
ENSMUST00000125355	ENSMUSG00000085745	Gm14372	Known_LncRNA	7:144001927-144424494	0.021629	0.0583918	0.0367628	1	1
ENSMUST00000125374	ENSMUSG00000085412	Halr1	Known_LncRNA	6:52102948-52113684	0.111736	0.388873	0.277138	1	1
ENSMUST00000125382	ENSMUSG00000085427	6430710C18Rik	Known_LncRNA	2:72745845-72813717	0	0	0	1	1
ENSMUST00000125400	ENSMUSG00000074354	Arhgap20os	Known_LncRNA	9:51765336-51875886	0.230615	0.95421	0.723595	0.2834	0.995111
ENSMUST00000125412	ENSMUSG00000078601	Gm12525	Known_LncRNA	3:108361550-108362256	0	0.462293	0.462293	1	1
ENSMUST00000125413	ENSMUSG00000086382	Chrna1os	Known_LncRNA	2:73584849-73589208	0.409447	0.112342	-0.297105	1	1
ENSMUST00000125419	ENSMUSG00000086370	Ftx	Known_LncRNA	X:103560906-103623755	0.0691198	0.104745	0.0356251	1	1
ENSMUST00000125438	ENSMUSG00000087366	Junos	Known_LncRNA	4:95049033-95167318	0.0823415	2.1198e-06	-0.0823394	1	1
ENSMUST00000125474	ENSMUSG00000085981	Gm11375	Known_LncRNA	13:31299627-31408922	0	0	0	1	1
ENSMUST00000125494	ENSMUSG00000087625	4930419G24Rik	Known_LncRNA	3:32939313-33143247	0.0288028	0.0231653	-0.00563752	1	1
ENSMUST00000125496	ENSMUSG00000084981	Gm15962	Known_LncRNA	19:12695785-12721247	0	0	0	1	1
ENSMUST00000125518	ENSMUSG00000085767	Gm13563	Known_LncRNA	2:26381525-26389316	0.65192	1.02146	0.36954	0.6736	0.995111
ENSMUST00000125538	ENSMUSG00000087410	2310065F04Rik	Known_LncRNA	11:67112460-67120080	0.173641	0.59601	0.422369	1	1
ENSMUST00000125558	ENSMUSG00000084942	7330404K18Rik	Known_LncRNA	14:20394189-20452226	0.055774	0	-0.055774	1	1
ENSMUST00000125569	ENSMUSG00000087358	4930453H23Rik	Known_LncRNA	X:21206579-21221665	0.0165958	0	-0.0165958	1	1
ENSMUST00000125575	ENSMUSG00000087585	Gm14100	Known_LncRNA	2:133463117-133465784	0	0	0	1	1
ENSMUST00000125577	ENSMUSG00000087669	Gm11724	Known_LncRNA	11:117765987-117793110	0.463189	0.581242	0.118053	1	1
ENSMUST00000125578	ENSMUSG00000086978	4933435F18Rik	Known_LncRNA	4:124326307-124332508	0	0	0	1	1
ENSMUST00000125582	ENSMUSG00000085816	Gm13052	Known_LncRNA	4:142307764-142346475	0.351136	0.241812	-0.109325	1	1
ENSMUST00000125600	ENSMUSG00000069796	Gm11426	Known_LncRNA	11:82633352-82636309	0	0	0	1	1
ENSMUST00000125607	ENSMUSG00000085434	Gm11725	Known_LncRNA	11:117867951-117887416	0.119227	0.0449557	-0.074271	1	1
ENSMUST00000125609	ENSMUSG00000085146	Eif2c5	Known_LncRNA	X:140776234-140796880	0.132525	0.055813	-0.0767122	1	1
ENSMUST00000125611	ENSMUSG00000085702	Mecomos	Known_LncRNA	3:29951295-30548008	0.576769	0.689504	0.112735	0.78075	0.995111
ENSMUST00000125631	ENSMUSG00000084829	Gm14266	Known_LncRNA	2:171193268-171271350	0	0	0	1	1
ENSMUST00000125653	ENSMUSG00000085072	Ict1os	Known_LncRNA	11:115403751-115412674	0.580112	0.689545	0.109432	0.8923	0.995111
ENSMUST00000125654	ENSMUSG00000085889	1700054M17Rik	Known_LncRNA	2:118204887-118373419	0.064063	0.174803	0.11074	1	1
ENSMUST00000125657	ENSMUSG00000087578	Ccdc142os	Known_LncRNA	6:83101600-83109939	0.425239	0.775794	0.350555	0.80685	0.995111
ENSMUST00000125662	ENSMUSG00000085227	6330418K02Rik	Known_LncRNA	5:138264042-138280005	1.13724	0.959064	-0.178175	0.75955	0.995111
ENSMUST00000125681	ENSMUSG00000085526	Gm16083	Known_LncRNA	1:130439026-130557075	0.0621772	0.374587	0.31241	1	1
ENSMUST00000125700	ENSMUSG00000087505	Gm15241	Known_LncRNA	X:160390689-160499870	0.0856432	0.0974373	0.011794	1	1
ENSMUST00000125746	ENSMUSG00000085427	6430710C18Rik	Known_LncRNA	2:72745845-72813717	0	0	0	1	1
ENSMUST00000125811	ENSMUSG00000046840	Hnf4aos	Known_LncRNA	2:163492317-163572910	0	0	0	1	1
ENSMUST00000125829	ENSMUSG00000086146	Gm15729	Known_LncRNA	16:32108864-32113743	0.980062	0.443791	-0.536272	0.15505	0.91222
ENSMUST00000125852	ENSMUSG00000085102	1700010K24Rik	Known_LncRNA	3:108248908-108279974	0	0	0	1	1
ENSMUST00000125853	ENSMUSG00000086976	Gm12316	Known_LncRNA	11:70562880-70614483	0.109711	0.374913	0.265202	1	1
ENSMUST00000125869	ENSMUSG00000085397	Gm13524	Known_LncRNA	2:32787601-32848168	0.123121	0	-0.123121	1	1
ENSMUST00000125884	ENSMUSG00000085217	6030471H07Rik	Known_LncRNA	4:84042038-84044879	0.054927	0	-0.054927	1	1
ENSMUST00000125903	ENSMUSG00000085672	Gm16193	Known_LncRNA	8:40990913-41133726	0.385035	0.846684	0.46165	0.4662	0.995111
ENSMUST00000125908	ENSMUSG00000087456	Gm16322	Known_LncRNA	9:42412315-42507809	0	0	0	1	1
ENSMUST00000125909	ENSMUSG00000086332	4930480G23Rik	Known_LncRNA	4:19979444-19985388	0.139681	0	-0.139681	1	1
ENSMUST00000125917	ENSMUSG00000087366	Junos	Known_LncRNA	4:95049033-95167318	1.36774	1.36023	-0.00750819	0.9833	0.995192
ENSMUST00000125932	ENSMUSG00000059972	Gm14773	Known_LncRNA	X:91155167-91155791	0	0	0	1	1
ENSMUST00000125934	ENSMUSG00000073652	Apol7d	Known_LncRNA	1:71585519-71662843	0.275318	0	-0.275318	1	1
ENSMUST00000125956	ENSMUSG00000086255	Gm11534	Known_LncRNA	11:95865942-95914891	0.323549	0	-0.323549	1	1
ENSMUST00000125960	ENSMUSG00000054944	5330416C01Rik	Known_LncRNA	13:97733497-97747411	0.106816	0.175563	0.0687472	1	1
ENSMUST00000125962	ENSMUSG00000085359	Gm12336	Known_LncRNA	11:75422730-75423340	0	0	0	1	1
ENSMUST00000125967	ENSMUSG00000087574	C030037D09Rik	Known_LncRNA	11:88718644-88728893	0	0.184764	0.184764	1	1
ENSMUST00000126009	ENSMUSG00000087381	Gm16008	Known_LncRNA	4:156018555-156031643	2.18151	2.77317	0.591668	0.3219	0.995111
ENSMUST00000126011	ENSMUSG00000087160	Gm16336	Known_LncRNA	7:110868265-110982461	0.0830861	0	-0.0830861	1	1
ENSMUST00000126025	ENSMUSG00000086585	Gm16126	Known_LncRNA	9:95618910-95698096	0	0	0	1	1
ENSMUST00000126063	ENSMUSG00000087145	Gm12665	Known_LncRNA	11:24903982-24926058	0	0	0	1	1
ENSMUST00000126072	ENSMUSG00000087211	Lhx1os	Known_LncRNA	11:84525659-84535831	0	0	0	1	1
ENSMUST00000126086	ENSMUSG00000085495	Gm16796	Known_LncRNA	2:170482707-170519123	0.07808	0.0257687	-0.0523113	1	1
ENSMUST00000126095	ENSMUSG00000086188	Gm15169	Known_LncRNA	X:157757426-157798019	0	0.00800664	0.00800664	1	1
ENSMUST00000126099	ENSMUSG00000086090	Gm12531	Known_LncRNA	3:36863103-37060035	0	2.66952e-15	2.66952e-15	1	1
ENSMUST00000126122	ENSMUSG00000086134	Gm16159	Known_LncRNA	8:25513653-25575718	0.92467	0.932552	0.00788169	0.96915	0.995111
ENSMUST00000126138	ENSMUSG00000038408	1700018A04Rik	Known_LncRNA	13:31564748-31582513	0	0	0	1	1
ENSMUST00000126140	ENSMUSG00000086425	F730016J06Rik	Known_LncRNA	2:28095476-28127731	0.170997	0.225794	0.0547966	1	1
ENSMUST00000126141	ENSMUSG00000087454	Gm13174	Known_LncRNA	4:153218175-153218595	0	0	0	1	1
ENSMUST00000126143	ENSMUSG00000084918	Gm12708	Known_LncRNA	4:95193312-95209727	0	0	0	1	1
ENSMUST00000126187	ENSMUSG00000086364	Gm11751	Known_LncRNA	4:68023030-68137113	0	0	0	1	1
ENSMUST00000126189	ENSMUSG00000061469	Gm12569	Known_LncRNA	11:51233464-51235053	0	0	0	1	1
ENSMUST00000126205	ENSMUSG00000087530	Gm15533	Known_LncRNA	7:128001898-128011033	0.126923	0.0739001	-0.0530227	1	1
ENSMUST00000126212	ENSMUSG00000087094	Gm13093	Known_LncRNA	4:150113878-150119263	0.125932	0.137513	0.0115803	1	1
ENSMUST00000126219	ENSMUSG00000085471	4933423P22Rik	Known_LncRNA	2:90429753-90580647	1.4486	1.32068	-0.127928	0.83015	0.995111
ENSMUST00000126225	ENSMUSG00000086150	Bach2os	Known_LncRNA	4:32238803-32586108	0.281197	0.334129	0.0529321	1	1
ENSMUST00000126231	ENSMUSG00000085761	4930455G09Rik	Known_LncRNA	4:142017897-142028996	0.489441	0.254813	-0.234629	1	1
ENSMUST00000126237	ENSMUSG00000087330	Bloodlinc	Known_LncRNA	11:102375548-102377020	0.231223	0.325531	0.0943078	1	1
ENSMUST00000126240	ENSMUSG00000086819	Gm13613	Known_LncRNA	2:69238281-69342616	0.0201481	0	-0.0201481	1	1
ENSMUST00000126252	ENSMUSG00000087084	Gm13016	Known_LncRNA	4:140380629-140385574	0	0	0	1	1
ENSMUST00000126260	ENSMUSG00000085452	4930554G24Rik	Known_LncRNA	11:14072102-14179041	0	0	0	1	1
ENSMUST00000126265	ENSMUSG00000085772	D630024D03Rik	Known_LncRNA	11:31790112-31824524	0.000112456	0.0372211	0.0371086	1	1
ENSMUST00000126270	ENSMUSG00000085931	Gm12648	Known_LncRNA	4:94089575-94425588	0	0	0	1	1
ENSMUST00000126285	ENSMUSG00000031559	4930555F03Rik	Known_LncRNA	8:49370885-49548994	0.0129456	0.116271	0.103326	1	1
ENSMUST00000126286	ENSMUSG00000087193	Gm14820	Known_LncRNA	X:8042942-8074760	0.0323326	3.87713e-10	-0.0323326	1	1
ENSMUST00000126289	ENSMUSG00000021268	Meg3	Known_LncRNA	12:109541000-109571726	6.79032	9.34691	2.55659	0.3095	0.995111
ENSMUST00000126294	ENSMUSG00000087127	Gm12756	Known_LncRNA	7:34665412-34673999	0	0	0	1	1
ENSMUST00000126314	ENSMUSG00000085632	Gm12381	Known_LncRNA	4:38571666-38855483	0	0	0	1	1
ENSMUST00000126326	ENSMUSG00000086055	Gm13837	Known_LncRNA	5:116123613-116288985	0.145043	0	-0.145043	1	1
ENSMUST00000126361	ENSMUSG00000086578	Gm13583	Known_LncRNA	2:60417542-60553923	0.259307	0.37074	0.111432	1	1
ENSMUST00000126380	ENSMUSG00000086290	Snhg12	Known_LncRNA	4:132308677-132311024	1.52349	1.65985	0.136359	0.8348	0.995111
ENSMUST00000126385	ENSMUSG00000087538	Gm16341	Known_LncRNA	1:86064386-86301375	0.0842342	0	-0.0842342	1	1
ENSMUST00000126401	ENSMUSG00000086905	Gm13716	Known_LncRNA	2:85196931-85198675	1.13709	1.40425	0.267168	0.43355	0.995111
ENSMUST00000126437	ENSMUSG00000087592	Gm11184	Known_LncRNA	4:83378316-83392205	0	0	0	1	1
ENSMUST00000126447	ENSMUSG00000086019	Gm15762	Known_LncRNA	6:147709981-147719451	0	0	0	1	1
ENSMUST00000126462	ENSMUSG00000085439	Rapgef4os1	Known_LncRNA	2:71981239-72257474	0.264792	0	-0.264792	1	1
ENSMUST00000126467	ENSMUSG00000085316	D330050G23Rik	Known_LncRNA	2:116900151-116912791	0.0782638	0.0982788	0.020015	1	1
ENSMUST00000126470	ENSMUSG00000084890	A830036E02Rik	Known_LncRNA	11:99415665-99425497	0	0	0	1	1
ENSMUST00000126472	ENSMUSG00000072591	5930412G12Rik	Known_LncRNA	5:128579105-128600693	0.255393	0.875945	0.620552	0.4173	0.995111
ENSMUST00000126476	ENSMUSG00000033731	3300002A11Rik	Known_LncRNA	12:99194979-99450111	0	0	0	1	1
ENSMUST00000126498	ENSMUSG00000087356	Gm13856	Known_LncRNA	6:34151928-34177111	0.376266	0.226124	-0.150142	1	1
ENSMUST00000126516	ENSMUSG00000073652	Apol7d	Known_LncRNA	1:71585519-71662843	0.0996822	0.15644	0.0567582	1	1
ENSMUST00000126537	ENSMUSG00000085776	5430402O13Rik	Known_LncRNA	6:50566642-50596632	0.107909	4.71216e-05	-0.107862	1	1
ENSMUST00000126556	ENSMUSG00000085970	Gm15643	Known_LncRNA	11:121829445-121830103	0	0	0	1	1
ENSMUST00000126572	ENSMUSG00000085845	Gm13944	Known_LncRNA	2:77410633-77819639	0.297227	0.481434	0.184206	1	1
ENSMUST00000126577	ENSMUSG00000086135	1700001J04Rik	Known_LncRNA	11:114185438-114186777	0	0	0	1	1
ENSMUST00000126622	ENSMUSG00000048603	Gm9828	Known_LncRNA	13:98309895-98324415	0.49128	0.423644	-0.0676358	1	1
ENSMUST00000126640	ENSMUSG00000086870	Gm15288	Known_LncRNA	13:111561371-111568553	0	0	0	1	1
ENSMUST00000126642	ENSMUSG00000084822	Myadml2os	Known_LncRNA	11:120646030-120661815	0.145521	0.47156	0.326039	1	1
ENSMUST00000126646	ENSMUSG00000085482	A230083N12Rik	Known_LncRNA	4:74242496-74405860	0.0650155	0.309127	0.244112	1	1
ENSMUST00000126647	ENSMUSG00000085840	Gm11261	Known_LncRNA	4:78659857-78661588	0	0.253348	0.253348	1	1
ENSMUST00000126659	ENSMUSG00000085716	Gm13388	Known_LncRNA	2:6322666-6446390	0.170672	0	-0.170672	1	1
ENSMUST00000126672	ENSMUSG00000010492	Uckl1os	Known_LncRNA	2:181569148-181655660	0.893517	2.02511	1.13159	0.33635	0.995111
ENSMUST00000126677	ENSMUSG00000085048	Gm15537	Known_LncRNA	16:3847267-3941147	0.138821	0.187173	0.0483525	1	1
ENSMUST00000126679	ENSMUSG00000087362	Gm13710	Known_LncRNA	2:84500759-84531322	0.82364	0.549299	-0.274342	0.30835	0.995111
ENSMUST00000126693	ENSMUSG00000079163	Gm15498	Known_LncRNA	5:137685153-137690751	0.130163	0	-0.130163	1	1
ENSMUST00000126711	ENSMUSG00000085000	Gm14553	Known_LncRNA	X:35294188-35348739	0	0	0	1	1
ENSMUST00000126712	ENSMUSG00000085489	Gm3669	Known_LncRNA	X:29881289-29916031	0	0	0	1	1
ENSMUST00000126735	ENSMUSG00000086171	Pcsk2os1	Known_LncRNA	2:143535475-143816285	0.0114656	0.0190211	0.00755541	1	1
ENSMUST00000126769	ENSMUSG00000086008	Gm8817	Known_LncRNA	X:167063193-167070380	0	0.0535542	0.0535542	1	1
ENSMUST00000126779	ENSMUSG00000086667	Gm13434	Known_LncRNA	2:37083735-37089290	0	0	0	1	1
ENSMUST00000126798	ENSMUSG00000086775	Snhg7os	Known_LncRNA	2:26640371-26645944	0	0	0	1	1
ENSMUST00000126849	ENSMUSG00000087384	Gm15558	Known_LncRNA	16:10545338-10744878	0.843364	0.877316	0.0339522	0.91455	0.995111
ENSMUST00000126902	ENSMUSG00000086433	Rsf1os1	Known_LncRNA	7:97579888-97720796	0	0	0	1	1
ENSMUST00000126906	ENSMUSG00000087491	Gm14552	Known_LncRNA	X:34974041-35009265	0	0	0	1	1
ENSMUST00000126910	ENSMUSG00000086379	1700026D11Rik	Known_LncRNA	2:132483211-132524057	0.00966263	0.0307556	0.021093	1	1
ENSMUST00000126922	ENSMUSG00000087277	2010013B24Rik	Known_LncRNA	6:145303151-145308951	0.344307	0	-0.344307	1	1
ENSMUST00000126926	ENSMUSG00000074466	Gm15417	Known_LncRNA	3:89377643-89398779	1.01688	1.44275	0.425867	0.71105	0.995111
ENSMUST00000126936	ENSMUSG00000085003	Pip5k1bos	Known_LncRNA	19:24294793-24555872	0.146688	0.145025	-0.00166285	1	1
ENSMUST00000126948	ENSMUSG00000086029	Pax6os1	Known_LncRNA	2:105536079-105697364	0	0	0	1	1
ENSMUST00000126953	ENSMUSG00000085471	4933423P22Rik	Known_LncRNA	2:90429753-90580647	1.27046	1.0512	-0.219263	0.8514	0.995111
ENSMUST00000126959	ENSMUSG00000086219	Srrm4os	Known_LncRNA	5:116438719-116591817	0.254094	0.144668	-0.109425	1	1
ENSMUST00000126965	ENSMUSG00000085418	Grip1os1	Known_LncRNA	10:119429366-120112987	0.0279928	0.0540961	0.0261032	1	1
ENSMUST00000126966	ENSMUSG00000086077	Gm14396	Known_LncRNA	2:74695519-74697586	1.00942e-05	8.96699e-06	-1.1272e-06	1	1
ENSMUST00000126967	ENSMUSG00000075514	Gm13375	Known_LncRNA	2:20969053-20969997	1.77913	1.83077	0.0516451	0.8909	0.995111
ENSMUST00000126999	ENSMUSG00000072834	Gm12298	Known_LncRNA	11:66905720-66947086	0	0	0	1	1
ENSMUST00000127001	ENSMUSG00000073164	2410018L13Rik	Known_LncRNA	12:22953996-23010284	0.0591371	0.105626	0.0464885	1	1
ENSMUST00000127010	ENSMUSG00000085105	Gm12758	Known_LncRNA	7:34234376-34313551	1.23882	1.45675	0.217932	0.73865	0.995111
ENSMUST00000127017	ENSMUSG00000086586	Gm11192	Known_LncRNA	11:78261751-78290623	0	0	0	1	1
ENSMUST00000127020	ENSMUSG00000087495	Gm14152	Known_LncRNA	2:151380649-151432402	0	0	0	1	1
ENSMUST00000127041	ENSMUSG00000104861	3110039M20Rik	Known_LncRNA	12:49382659-49407360	0	0	0	1	1
ENSMUST00000127049	ENSMUSG00000085376	Gm14508	Known_LncRNA	5:116009315-116024508	1.14894	1.21469	0.0657461	0.8805	0.995111
ENSMUST00000127060	ENSMUSG00000086153	Gm12923	Known_LncRNA	4:123092764-123094028	0	0	0	1	1
ENSMUST00000127070	ENSMUSG00000085837	Kcnmb4os2	Known_LncRNA	10:116417860-116475319	0.205379	0.0718403	-0.133538	1	1
ENSMUST00000127074	ENSMUSG00000086327	Slfn5os	Known_LncRNA	11:82910549-82964840	0.123826	0.202719	0.0788936	1	1
ENSMUST00000127107	ENSMUSG00000085888	Gm12224	Known_LncRNA	11:54303797-54364756	0.352975	1.64233	1.28936	0.3704	0.995111
ENSMUST00000127108	ENSMUSG00000085221	Gm11309	Known_LncRNA	13:22690969-22714987	0	0	0	1	1
ENSMUST00000127115	ENSMUSG00000087066	Gm15518	Known_LncRNA	16:49699232-49798870	0.369327	0.286034	-0.083293	1	1
ENSMUST00000127129	ENSMUSG00000085622	3110056K07Rik	Known_LncRNA	12:70974620-71015832	0.599652	0.87302	0.273368	0.68105	0.995111
ENSMUST00000127150	ENSMUSG00000052248	Zeb2os	Known_LncRNA	2:44983631-45117395	1.45459	1.94937	0.494787	0.6449	0.995111
ENSMUST00000127174	ENSMUSG00000087659	Gm12606	Known_LncRNA	4:89235698-89273403	0	0	0	1	1
ENSMUST00000127180	ENSMUSG00000085630	Gm11795	Known_LncRNA	4:7759669-7763930	0	0	0	1	1
ENSMUST00000127218	ENSMUSG00000073652	Apol7d	Known_LncRNA	1:71585519-71662843	0.0305658	0	-0.0305658	1	1
ENSMUST00000127224	ENSMUSG00000085512	Gm11958	Known_LncRNA	11:4285459-4286939	0	0	0	1	1
ENSMUST00000127230	ENSMUSG00000087033	Gm14155	Known_LncRNA	2:151829066-151832108	0.114331	0	-0.114331	1	1
ENSMUST00000127263	ENSMUSG00000087259	2610035D17Rik	Known_LncRNA	11:113043894-113201838	0.800133	0.367854	-0.432279	0.1143	0.786973
ENSMUST00000127307	ENSMUSG00000087167	Gm15891	Known_LncRNA	9:97349561-97369958	0	0	0	1	1
ENSMUST00000127317	ENSMUSG00000086557	Gm15999	Known_LncRNA	3:97892230-97901089	0.013404	0.0519246	0.0385206	1	1
ENSMUST00000127328	ENSMUSG00000085125	Gm16070	Known_LncRNA	1:17676026-17805417	0.314871	0.53483	0.219959	1	1
ENSMUST00000127333	ENSMUSG00000085502	Gm12320	Known_LncRNA	11:70748704-70755151	0.0260123	0	-0.0260123	1	1
ENSMUST00000127337	ENSMUSG00000075437	Gm11681	Known_LncRNA	11:112792730-112799008	0	0.0703664	0.0703664	1	1
ENSMUST00000127359	ENSMUSG00000086746	Gm15222	Known_LncRNA	14:46379413-46390669	0.259315	0.875455	0.616141	0.42715	0.995111
ENSMUST00000127413	ENSMUSG00000086899	1600002D24Rik	Known_LncRNA	16:95831122-95929077	0	0	0	1	1
ENSMUST00000127429	ENSMUSG00000072589	Gm10371	Known_LncRNA	14:46882853-47116161	0.506709	0.943879	0.43717	0.5889	0.995111
ENSMUST00000127441	ENSMUSG00000084797	Gm14321	Known_LncRNA	2:167777466-167783486	0.413688	0.0703848	-0.343303	1	1
ENSMUST00000127450	ENSMUSG00000085081	Rptoros	Known_LncRNA	11:119602904-119899576	1.03064	1.44715	0.416513	0.72465	0.995111
ENSMUST00000127456	ENSMUSG00000086470	Gm12580	Known_LncRNA	4:58648391-58658592	0.0824238	0.182175	0.0997508	1	1
ENSMUST00000127462	ENSMUSG00000086631	Gm12784	Known_LncRNA	7:34544471-34581691	0	8.76636e-06	8.76636e-06	1	1
ENSMUST00000127483	ENSMUSG00000085856	Gm12050	Known_LncRNA	11:22438820-22439775	0	0	0	1	1
ENSMUST00000127488	ENSMUSG00000086839	Gm11973	Known_LncRNA	11:6467598-6493535	2.06575e-07	6.97233e-08	-1.36852e-07	1	1
ENSMUST00000127498	ENSMUSG00000085019	Pard3bos2	Known_LncRNA	1:61638823-62642284	0.306061	0.578632	0.272571	1	1
ENSMUST00000127527	ENSMUSG00000086067	Gm16183	Known_LncRNA	8:84388439-84640246	0.159359	0.116754	-0.0426046	1	1
ENSMUST00000127563	ENSMUSG00000087477	Gm13822	Known_LncRNA	5:114917317-114937915	1.39445	0.11249	-1.28196	0.2681	0.995111
ENSMUST00000127576	ENSMUSG00000086241	4930483K19Rik	Known_LncRNA	10:76531587-76562226	0.287673	0.113553	-0.17412	1	1
ENSMUST00000127604	ENSMUSG00000085533	Gm12146	Known_LncRNA	11:43149876-43311088	3.87615e-13	0	-3.87615e-13	1	1
ENSMUST00000127620	ENSMUSG00000085391	Gm16150	Known_LncRNA	1:38177325-38664955	0	0	0	1	1
ENSMUST00000127631	ENSMUSG00000087266	Gm15991	Known_LncRNA	8:67689081-68212027	0.209107	0.320823	0.111716	1	1
ENSMUST00000127642	ENSMUSG00000052403	Fcnaos	Known_LncRNA	2:25583017-25631761	0.0217205	0.0419856	0.0202651	1	1
ENSMUST00000127668	ENSMUSG00000086720	Plxna4os3	Known_LncRNA	6:32144267-32588192	0	0	0	1	1
ENSMUST00000127672	ENSMUSG00000086353	Gm13481	Known_LncRNA	2:48062547-48457245	0.133137	0.0736828	-0.0594538	1	1
ENSMUST00000127688	ENSMUSG00000084774	Gm14110	Known_LncRNA	2:147177545-147331681	0	0	0	1	1
ENSMUST00000127706	ENSMUSG00000085454	Grip1os3	Known_LncRNA	10:119429366-120112987	0	0.0526135	0.0526135	1	1
ENSMUST00000127709	ENSMUSG00000086371	Gm12478	Known_LncRNA	4:54646541-54689451	0	0	0	1	1
ENSMUST00000127711	ENSMUSG00000084986	Gm16224	Known_LncRNA	4:135120651-135177990	0.400759	0.215784	-0.184975	1	1
ENSMUST00000127716	ENSMUSG00000086128	St8sia3os	Known_LncRNA	18:64157720-64277180	0	0	0	1	1
ENSMUST00000127757	ENSMUSG00000079011	Gm11033	Known_LncRNA	8:74590986-74833947	0	0.0227449	0.0227449	1	1
ENSMUST00000127763	ENSMUSG00000085639	Gm15410	Known_LncRNA	5:148871583-149015813	0	0.0544176	0.0544176	1	1
ENSMUST00000127786	ENSMUSG00000086503	Xist	Known_LncRNA	X:103414466-103484957	2.35937	2.35425	-0.00511878	0.90575	0.995111
ENSMUST00000127792	ENSMUSG00000086655	C330018A13Rik	Known_LncRNA	5:116123613-116288985	0.0960754	1.30001	1.20393	0.0671	0.577286
ENSMUST00000127817	ENSMUSG00000086111	Gm15326	Known_LncRNA	13:111867935-111874730	0	0.541169	0.541169	1	1
ENSMUST00000127834	ENSMUSG00000085095	Gm15635	Known_LncRNA	7:99657803-99712777	0.122179	0	-0.122179	1	1
ENSMUST00000127852	ENSMUSG00000085489	Gm3669	Known_LncRNA	X:29881289-29916031	0	0	0	1	1
ENSMUST00000127875	ENSMUSG00000085774	Gm13055	Known_LncRNA	4:141261761-141266016	0.0519229	0.0645663	0.0126434	1	1
ENSMUST00000127883	ENSMUSG00000086702	Gm12347	Known_LncRNA	11:100105770-100112106	0.478392	0	-0.478392	1	1
ENSMUST00000127913	ENSMUSG00000084757	1700057H15Rik	Known_LncRNA	4:124414415-124485959	9.78575e-06	0	-9.78575e-06	1	1
ENSMUST00000127920	ENSMUSG00000085129	5031425F14Rik	Known_LncRNA	2:166447450-166459232	0.0718368	0.0211991	-0.0506377	1	1
ENSMUST00000127936	ENSMUSG00000085987	Gm13403	Known_LncRNA	2:33935787-33942145	0.0783166	0.236437	0.15812	1	1
ENSMUST00000127942	ENSMUSG00000086820	Gm11465	Known_LncRNA	2:165784151-165899016	0.926719	1.06189	0.135174	0.89945	0.995111
ENSMUST00000127989	ENSMUSG00000085433	Gm16001	Known_LncRNA	5:124111108-124112264	0.644578	0.843704	0.199126	0.68485	0.995111
ENSMUST00000127990	ENSMUSG00000087248	Gm16120	Known_LncRNA	5:140008688-140321552	0	0.0449418	0.0449418	1	1
ENSMUST00000128000	ENSMUSG00000086290	Snhg12	Known_LncRNA	4:132308677-132311024	2.289	1.8158	-0.473201	0.5179	0.995111
ENSMUST00000128017	ENSMUSG00000084861	1700095J07Rik	Known_LncRNA	6:30304604-30331779	6.72012e-08	0	-6.72012e-08	1	1
ENSMUST00000128056	ENSMUSG00000078492	1700045H11Rik	Known_LncRNA	4:150825732-150868892	0	0	0	1	1
ENSMUST00000128078	ENSMUSG00000085152	Gm11496	Known_LncRNA	11:88993039-88996544	0.839414	0.310327	-0.529087	0.064	0.55877
ENSMUST00000128080	ENSMUSG00000084995	Lyzl4os	Known_LncRNA	9:121577842-121642096	0	0	0	1	1
ENSMUST00000128094	ENSMUSG00000087366	Junos	Known_LncRNA	4:95049033-95167318	0.207836	0.19718	-0.0106567	1	1
ENSMUST00000128121	ENSMUSG00000087211	Lhx1os	Known_LncRNA	11:84525659-84535831	0	0	0	1	1
ENSMUST00000128125	ENSMUSG00000074284	Gm10658	Known_LncRNA	9:56994922-57071966	0.67063	0.826623	0.155992	0.84715	0.995111
ENSMUST00000128131	ENSMUSG00000086290	Snhg12	Known_LncRNA	4:132308677-132311024	1.61759	1.4066	-0.210991	0.8552	0.995111
ENSMUST00000128159	ENSMUSG00000085826	Gm15638	Known_LncRNA	16:45746242-46010218	0.2099	0.0522664	-0.157633	1	1
ENSMUST00000128165	ENSMUSG00000085001	Rapgef4os2	Known_LncRNA	2:71981239-72257474	0.443681	0.419659	-0.0240217	1	1
ENSMUST00000128178	ENSMUSG00000021268	Meg3	Known_LncRNA	12:109541000-109571726	1.79666	4.56697	2.77032	0.2269	0.995111
ENSMUST00000128180	ENSMUSG00000079603	Gm13218	Known_LncRNA	2:9591218-9597843	0	0	0	1	1
ENSMUST00000128181	ENSMUSG00000087206	Gm16175	Known_LncRNA	7:19808461-19822770	0	0	0	1	1
ENSMUST00000128183	ENSMUSG00000085844	Gm11690	Known_LncRNA	11:114219238-114238502	0.0211138	0	-0.0211138	1	1
ENSMUST00000128191	ENSMUSG00000093817	Gm2101	Known_LncRNA	X:27658160-27692894	0	0	0	1	1
ENSMUST00000128198	ENSMUSG00000086111	Gm15326	Known_LncRNA	13:111867935-111874730	0.294417	0.376414	0.0819968	1	1
ENSMUST00000128214	ENSMUSG00000085378	Gm11415	Known_LncRNA	4:83884737-83888858	0	0	0	1	1
ENSMUST00000128218	ENSMUSG00000086582	Gm16272	Known_LncRNA	6:39573872-39725463	0.353611	0.146737	-0.206874	1	1
ENSMUST00000128235	ENSMUSG00000086014	Gm16095	Known_LncRNA	9:40685961-40785319	0.000903667	0	-0.000903667	1	1
ENSMUST00000128240	ENSMUSG00000087597	Gm15345	Known_LncRNA	18:56761715-56925548	1.36246	0.686614	-0.675843	0.61525	0.995111
ENSMUST00000128263	ENSMUSG00000085278	Gm12841	Known_LncRNA	4:117883620-117887333	0	0.408064	0.408064	1	1
ENSMUST00000128274	ENSMUSG00000085248	Gm11587	Known_LncRNA	1:61301908-61307746	0	0.0344553	0.0344553	1	1
ENSMUST00000128292	ENSMUSG00000086674	Zfp286os	Known_LncRNA	11:62749851-62789462	0.0328534	0	-0.0328534	1	1
ENSMUST00000128298	ENSMUSG00000086216	Gm13610	Known_LncRNA	2:32151081-32236382	0.0784477	0.203607	0.125159	1	1
ENSMUST00000128305	ENSMUSG00000085316	D330050G23Rik	Known_LncRNA	2:116900151-116912791	0.0660996	0.155562	0.089462	1	1
ENSMUST00000128307	ENSMUSG00000087040	Gm14033	Known_LncRNA	2:55411789-55433435	0	0.072894	0.072894	1	1
ENSMUST00000128327	ENSMUSG00000074508	Gm10706	Known_LncRNA	9:14696229-14740733	0.216965	0.0298848	-0.187081	1	1
ENSMUST00000128342	ENSMUSG00000087543	Gm16576	Known_LncRNA	15:79742697-79757394	1.28081	1.51489	0.234079	0.2395	0.995111
ENSMUST00000128368	ENSMUSG00000086818	Ctrcos	Known_LncRNA	4:141793611-141846990	0	0	0	1	1
ENSMUST00000128415	ENSMUSG00000085430	Gm15619	Known_LncRNA	9:105162155-105527319	0.0314377	0	-0.0314377	1	1
ENSMUST00000128453	ENSMUSG00000085162	Gm12295	Known_LncRNA	11:65277653-65365798	0.0169386	0.129042	0.112103	1	1
ENSMUST00000128458	ENSMUSG00000021268	Meg3	Known_LncRNA	12:109541000-109571726	6.17228	7.74541	1.57313	0.33615	0.995111
ENSMUST00000128473	ENSMUSG00000086715	B230112J18Rik	Known_LncRNA	5:116312359-116318281	0.266133	0	-0.266133	1	1
ENSMUST00000128476	ENSMUSG00000085464	Gm16208	Known_LncRNA	8:107029674-107031188	0.0831238	0.471505	0.388381	1	1
ENSMUST00000128489	ENSMUSG00000085528	4930401O10Rik	Known_LncRNA	11:71928470-71940122	0	0	0	1	1
ENSMUST00000128520	ENSMUSG00000087606	Gm16121	Known_LncRNA	5:140008688-140321552	0.903941	1.02218	0.118238	0.80825	0.995111
ENSMUST00000128521	ENSMUSG00000086028	Gm12243	Known_LncRNA	11:57572511-57574595	0.0403265	0.0501311	0.00980462	1	1
ENSMUST00000128542	ENSMUSG00000086938	4930481A15Rik	Known_LncRNA	19:5406739-5424979	0.101888	0.191814	0.0899263	1	1
ENSMUST00000128545	ENSMUSG00000085563	2210411M09Rik	Known_LncRNA	1:180942343-180975112	0.674558	0.846222	0.171664	0.8227	0.995111
ENSMUST00000128554	ENSMUSG00000087653	1700087M22Rik	Known_LncRNA	14:30714848-30822713	0	0	0	1	1
ENSMUST00000128562	ENSMUSG00000086559	Gm14426	Known_LncRNA	2:74703247-74762896	0	0	0	1	1
ENSMUST00000128563	ENSMUSG00000087628	Gm13028	Known_LncRNA	4:139923348-139943519	0	0	0	1	1
ENSMUST00000128588	ENSMUSG00000086009	4930587A21Rik	Known_LncRNA	1:61616942-61621149	0	0.0421633	0.0421633	1	1
ENSMUST00000128589	ENSMUSG00000086109	Gm13391	Known_LncRNA	2:6471999-6478619	0.202078	0.177463	-0.0246146	1	1
ENSMUST00000128591	ENSMUSG00000085020	2310081O03Rik	Known_LncRNA	4:56220616-56224521	0.521345	0.152966	-0.368379	1	1
ENSMUST00000128601	ENSMUSG00000045339	A930104D05Rik	Known_LncRNA	2:118204887-118373419	0	0	0	1	1
ENSMUST00000128602	ENSMUSG00000087337	Gm14144	Known_LncRNA	2:151264602-151278836	0	0	0	1	1
ENSMUST00000128608	ENSMUSG00000087061	A130030D18Rik	Known_LncRNA	2:82375371-82392202	0	0	0	1	1
ENSMUST00000128634	ENSMUSG00000072660	Gm6288	Known_LncRNA	6:147438361-147632612	0.0585325	0.145668	0.0871356	1	1
ENSMUST00000128647	ENSMUSG00000085762	Lrrc75aos2	Known_LncRNA	11:62604883-62648523	1.43988	1.29279	-0.147089	0.8171	0.995111
ENSMUST00000128652	ENSMUSG00000086501	4930597A21Rik	Known_LncRNA	11:44586316-44591229	0.0834108	0.154489	0.0710779	1	1
ENSMUST00000128662	ENSMUSG00000086065	Gm16180	Known_LncRNA	8:3122060-3279617	0.601705	0.45559	-0.146115	1	1
ENSMUST00000128675	ENSMUSG00000087039	Cdrt4os2	Known_LncRNA	11:62950424-62951079	0	0.0998385	0.0998385	1	1
ENSMUST00000128728	ENSMUSG00000086165	Gm15690	Known_LncRNA	5:120476525-120503625	0.0990845	0.143382	0.0442975	1	1
ENSMUST00000128743	ENSMUSG00000087219	Gm13376	Known_LncRNA	2:21044807-21141954	0	0	0	1	1
ENSMUST00000128800	ENSMUSG00000085213	Gm13091	Known_LncRNA	4:150281645-150621966	0.356029	0.550728	0.194699	1	1
ENSMUST00000128807	ENSMUSG00000085372	Gm16145	Known_LncRNA	10:63319004-63381704	0	0	0	1	1
ENSMUST00000128815	ENSMUSG00000086224	2700069I18Rik	Known_LncRNA	3:5177585-5415857	0.329071	0.285825	-0.0432466	1	1
ENSMUST00000128832	ENSMUSG00000087214	Gm15555	Known_LncRNA	16:75858792-76022270	0	0	0	1	1
ENSMUST00000128841	ENSMUSG00000085063	Gm16024	Known_LncRNA	4:155601415-155649938	0	0	0	1	1
ENSMUST00000128846	ENSMUSG00000086030	Gm14255	Known_LncRNA	2:162867078-162868194	0	0	0	1	1
ENSMUST00000128848	ENSMUSG00000084925	1810062O18Rik	Known_LncRNA	14:20499363-20618354	0.0396511	0.11482	0.075169	1	1
ENSMUST00000128859	ENSMUSG00000086671	Gm13618	Known_LncRNA	2:66184326-66256617	0	0	0	1	1
ENSMUST00000128888	ENSMUSG00000086425	F730016J06Rik	Known_LncRNA	2:28095476-28127731	0.206295	0.286909	0.0806137	1	1
ENSMUST00000128894	ENSMUSG00000086312	Gm15336	Known_LncRNA	18:38601533-39389425	0.536445	0.628105	0.0916607	0.85335	0.995111
ENSMUST00000128896	ENSMUSG00000046840	Hnf4aos	Known_LncRNA	2:163492317-163572910	0.0544334	0	-0.0544334	1	1
ENSMUST00000128904	ENSMUSG00000084890	A830036E02Rik	Known_LncRNA	11:99415665-99425497	0.0329964	0.0191897	-0.0138067	1	1
ENSMUST00000128914	ENSMUSG00000085881	Gm15912	Known_LncRNA	13:74008151-74009354	0.604967	0.940532	0.335565	0.23995	0.995111
ENSMUST00000128925	ENSMUSG00000085522	4930556G01Rik	Known_LncRNA	4:30664595-30796663	0	0	0	1	1
ENSMUST00000128960	ENSMUSG00000085208	Brip1os	Known_LncRNA	11:86201369-86357602	3.90572	3.29761	-0.608109	0.29115	0.995111
ENSMUST00000128982	ENSMUSG00000086119	Gm2415	Known_LncRNA	9:118606689-119043998	0.098465	0.0994879	0.00102292	1	1
ENSMUST00000128998	ENSMUSG00000066060	Gm12866	Known_LncRNA	4:119054789-119069111	0.04124	0.0271179	-0.0141221	1	1
ENSMUST00000129000	ENSMUSG00000087704	Gm14978	Known_LncRNA	2:121289599-121355396	0	0	0	1	1
ENSMUST00000129007	ENSMUSG00000048215	A630023P12Rik	Known_LncRNA	5:110514922-110525980	0.505883	0.259332	-0.246551	1	1
ENSMUST00000129059	ENSMUSG00000085236	2610206C17Rik	Known_LncRNA	7:84613765-84779053	0.157618	0.26206	0.104442	1	1
ENSMUST00000129063	ENSMUSG00000087481	Gm15608	Known_LncRNA	10:82178234-82198385	0.143678	0.213526	0.0698474	1	1
ENSMUST00000129065	ENSMUSG00000085271	E130006D01Rik	Known_LncRNA	5:111733923-111761725	0	0.070669	0.070669	1	1
ENSMUST00000129067	ENSMUSG00000087678	Gm14120	Known_LncRNA	2:148468889-148478780	0.0485271	0.10584	0.0573126	1	1
ENSMUST00000129075	ENSMUSG00000086613	1700007M16Rik	Known_LncRNA	2:171193268-171271350	0	0	0	1	1
ENSMUST00000129082	ENSMUSG00000086141	9030622O22Rik	Known_LncRNA	2:147944739-148040203	0.0328378	5.03616e-08	-0.0328377	1	1
ENSMUST00000129084	ENSMUSG00000086138	4930471C06Rik	Known_LncRNA	4:127474847-127476840	0	0	0	1	1
ENSMUST00000129089	ENSMUSG00000085201	Nr6a1os	Known_LncRNA	2:38723369-38927688	0.688211	0.814719	0.126509	0.8806	0.995111
ENSMUST00000129097	ENSMUSG00000085593	4930589P08Rik	Known_LncRNA	4:150914561-151861876	0.0384674	0.306188	0.267721	1	1
ENSMUST00000129102	ENSMUSG00000085654	Gm12536	Known_LncRNA	4:57190840-57307305	0.0922882	0	-0.0922882	1	1
ENSMUST00000129108	ENSMUSG00000087516	Tbx3os1	Known_LncRNA	5:119570129-119684724	0.370183	1.80468	1.4345	0.2855	0.995111
ENSMUST00000129114	ENSMUSG00000085735	Mettl5os	Known_LncRNA	2:69885727-69888155	0.283641	0.164246	-0.119395	1	1
ENSMUST00000129126	ENSMUSG00000087629	Gm12246	Known_LncRNA	11:58120001-58168539	0.603524	0.955664	0.35214	0.64235	0.995111
ENSMUST00000129139	ENSMUSG00000087683	Gm11712	Known_LncRNA	11:107207891-107470699	0.358005	0.13838	-0.219625	1	1
ENSMUST00000129146	ENSMUSG00000085271	E130006D01Rik	Known_LncRNA	5:111733923-111761725	0	0.257413	0.257413	1	1
ENSMUST00000129149	ENSMUSG00000086369	E330017L17Rik	Known_LncRNA	4:129906215-129919787	0	0.053711	0.053711	1	1
ENSMUST00000129158	ENSMUSG00000085150	Gm16346	Known_LncRNA	8:15892536-17535586	0	0.0426091	0.0426091	1	1
ENSMUST00000129175	ENSMUSG00000085260	Med9os	Known_LncRNA	11:59946888-59948142	0.194583	0.000209601	-0.194374	1	1
ENSMUST00000129191	ENSMUSG00000087177	E130307A14Rik	Known_LncRNA	10:39368854-39732007	0.823443	0.833807	0.0103649	0.9826	0.995186
ENSMUST00000129207	ENSMUSG00000087241	Gm11844	Known_LncRNA	4:14929907-15149794	0	0	0	1	1
ENSMUST00000129215	ENSMUSG00000085831	1700003G13Rik	Known_LncRNA	9:45318264-45347581	0.178731	0	-0.178731	1	1
ENSMUST00000129237	ENSMUSG00000084925	1810062O18Rik	Known_LncRNA	14:20499363-20618354	0.0573874	0.113049	0.0556618	1	1
ENSMUST00000129245	ENSMUSG00000021268	Meg3	Known_LncRNA	12:109541000-109571726	6.93621	9.391	2.45479	0.01825	0.232093
ENSMUST00000129259	ENSMUSG00000085553	Gm14808	Known_LncRNA	X:99459024-99460753	0	0.270588	0.270588	1	1
ENSMUST00000129261	ENSMUSG00000086255	Gm11534	Known_LncRNA	11:95865942-95914891	2.19272e-06	0	-2.19272e-06	1	1
ENSMUST00000129275	ENSMUSG00000087250	Usp46os1	Known_LncRNA	5:73998452-74068431	0.44977	0.205268	-0.244502	1	1
ENSMUST00000129286	ENSMUSG00000087609	4930442J19Rik	Known_LncRNA	2:151301973-151316247	0	0	0	1	1
ENSMUST00000129329	ENSMUSG00000087146	Gm15205	Known_LncRNA	X:161821365-161832112	0	0	0	1	1
ENSMUST00000129337	ENSMUSG00000086193	Gm11508	Known_LncRNA	11:88011990-88053755	0	0.565483	0.565483	1	1
ENSMUST00000129343	ENSMUSG00000085589	A430078I02Rik	Known_LncRNA	6:86404218-86480830	0.167755	0.370223	0.202468	1	1
ENSMUST00000129353	ENSMUSG00000086632	1700112J05Rik	Known_LncRNA	5:77004054-77061529	0.0829779	0	-0.0829779	1	1
ENSMUST00000129364	ENSMUSG00000085436	Zfp335os	Known_LncRNA	2:164879303-164919953	1.31662	1.70229	0.385669	0.80845	0.995111
ENSMUST00000129365	ENSMUSG00000086760	1700025D23Rik	Known_LncRNA	11:114091405-114095336	0	0	0	1	1
ENSMUST00000129379	ENSMUSG00000085207	Gm11767	Known_LncRNA	11:119935802-119942698	0.702601	0.149739	-0.552862	0.2922	0.995111
ENSMUST00000129397	ENSMUSG00000085403	Gm13068	Known_LncRNA	4:149744035-149774277	1.55333e-06	0.000279328	0.000277774	1	1
ENSMUST00000129407	ENSMUSG00000085046	Gm11467	Known_LncRNA	2:166207229-166208627	0	0	0	1	1
ENSMUST00000129408	ENSMUSG00000086681	Gm16178	Known_LncRNA	8:60993194-61194648	0.454455	0.668833	0.214378	0.76965	0.995111
ENSMUST00000129410	ENSMUSG00000087587	Gm15245	Known_LncRNA	X:169447829-169475913	0	0	0	1	1
ENSMUST00000129425	ENSMUSG00000085772	D630024D03Rik	Known_LncRNA	11:31790112-31824524	0.0489958	0	-0.0489958	1	1
ENSMUST00000129432	ENSMUSG00000085476	Gm12162	Known_LncRNA	11:45409041-45420784	0	0	0	1	1
ENSMUST00000129441	ENSMUSG00000085310	Gm11491	Known_LncRNA	11:87109233-87126958	0.0750028	0.166064	0.0910617	1	1
ENSMUST00000129460	ENSMUSG00000087395	Gm12705	Known_LncRNA	4:98936670-99120915	0.973267	0.963054	-0.0102132	0.986	0.995361
ENSMUST00000129470	ENSMUSG00000084985	Gm16135	Known_LncRNA	10:62980222-63024217	0.754608	1.3286	0.573988	0.52905	0.995111
ENSMUST00000129479	ENSMUSG00000085757	1700019B21Rik	Known_LncRNA	X:62510538-62527011	0	0	0	1	1
ENSMUST00000129485	ENSMUSG00000085839	Gm15949	Known_LncRNA	5:66745826-67057158	0	0	0	1	1
ENSMUST00000129501	ENSMUSG00000087596	Gm11715	Known_LncRNA	11:107157407-107189381	0	0	0	1	1
ENSMUST00000129513	ENSMUSG00000087374	Gm15457	Known_LncRNA	1:37933595-37957759	0.00675749	0.00541894	-0.00133855	1	1
ENSMUST00000129527	ENSMUSG00000087659	Gm12606	Known_LncRNA	4:89235698-89273403	0	0	0	1	1
ENSMUST00000129546	ENSMUSG00000087658	Hotairm1	Known_LncRNA	6:52155589-52162119	0.103728	0	-0.103728	1	1
ENSMUST00000129559	ENSMUSG00000086656	Gm15701	Known_LncRNA	5:136083915-136111860	0.2041	0.272145	0.0680446	1	1
ENSMUST00000129569	ENSMUSG00000087282	Gm15317	Known_LncRNA	16:96145406-96157852	9.25489e-07	0.095654	0.0956531	1	1
ENSMUST00000129576	ENSMUSG00000087077	Gm12480	Known_LncRNA	4:54646541-54689451	0.099548	0	-0.099548	1	1
ENSMUST00000129578	ENSMUSG00000085953	Gm15496	Known_LncRNA	3:31202857-31316891	0	0.00904352	0.00904352	1	1
ENSMUST00000129579	ENSMUSG00000087027	Gm13206	Known_LncRNA	4:148306852-148316569	0	0	0	1	1
ENSMUST00000129584	ENSMUSG00000085496	4930517E11Rik	Known_LncRNA	2:124089968-124698002	0	0.0496746	0.0496746	1	1
ENSMUST00000129601	ENSMUSG00000085183	Gm12603	Known_LncRNA	4:89050307-89084614	2.21254e-05	0	-2.21254e-05	1	1
ENSMUST00000129609	ENSMUSG00000086054	Hnf1aos1	Known_LncRNA	5:114942157-114998042	0	0	0	1	1
ENSMUST00000129617	ENSMUSG00000085581	Gm12786	Known_LncRNA	4:106910700-107049694	1.21884	1.17983	-0.0390088	0.9803	0.995186
ENSMUST00000129645	ENSMUSG00000086645	Gm15743	Known_LncRNA	16:31422279-31458901	0	0	0	1	1
ENSMUST00000129661	ENSMUSG00000075020	Mir670hg	Known_LncRNA	2:94160635-94264918	0	0.000109007	0.000109007	1	1
ENSMUST00000129675	ENSMUSG00000079467	Gm14966	Known_LncRNA	19:6341134-6378030	0.883828	0.708802	-0.175026	0.76525	0.995111
ENSMUST00000129681	ENSMUSG00000086292	Gm16052	Known_LncRNA	17:13482552-13906150	0.282839	0.757689	0.47485	0.3963	0.995111
ENSMUST00000129687	ENSMUSG00000086710	Gm13465	Known_LncRNA	2:45733456-45753311	0	0	0	1	1
ENSMUST00000129696	ENSMUSG00000085280	Gm16151	Known_LncRNA	1:38177325-38664955	0.208443	0.269123	0.0606794	1	1
ENSMUST00000129699	ENSMUSG00000087187	Gm13431	Known_LncRNA	2:36216776-36222934	0.259633	0.47057	0.210937	1	1
ENSMUST00000129701	ENSMUSG00000087240	Gm15976	Known_LncRNA	16:91647505-91962915	0	0	0	1	1
ENSMUST00000129713	ENSMUSG00000087648	E130018N17Rik	Known_LncRNA	2:168148016-168154513	0.180941	0.21904	0.0380989	1	1
ENSMUST00000129723	ENSMUSG00000085830	Grin1os	Known_LncRNA	2:25291180-25319187	0.0354405	0.0714576	0.0360171	1	1
ENSMUST00000129740	ENSMUSG00000085054	Gm15834	Known_LncRNA	1:58505147-58586323	0.570793	0.591048	0.0202546	1	1
ENSMUST00000129750	ENSMUSG00000085677	4930594O21Rik	Known_LncRNA	3:37613912-37615276	0	0	0	1	1
ENSMUST00000129791	ENSMUSG00000087662	Gm11373	Known_LncRNA	13:31299627-31408922	0	0	0	1	1
ENSMUST00000129834	ENSMUSG00000085779	Atcayos	Known_LncRNA	10:81194608-81230833	1.92351	4.56056	2.63706	0.0032	0.0597615
ENSMUST00000129868	ENSMUSG00000085631	9630028H03Rik	Known_LncRNA	2:134786066-135583584	0.0120321	0.0149779	0.00294585	1	1
ENSMUST00000129875	ENSMUSG00000084789	Gm12974	Known_LncRNA	4:133816419-133817614	0	0.164216	0.164216	1	1
ENSMUST00000129907	ENSMUSG00000078706	Gm53	Known_LncRNA	11:96251104-96264868	0.373854	0.0820781	-0.291776	1	1
ENSMUST00000129910	ENSMUSG00000085380	E130120K24Rik	Known_LncRNA	14:46556302-46568344	0	0	0	1	1
ENSMUST00000129924	ENSMUSG00000085178	Kdm6bos	Known_LncRNA	11:69398507-69413675	1.17618	1.12482	-0.0513633	0.96125	0.995111
ENSMUST00000129932	ENSMUSG00000085004	5430427M07Rik	Known_LncRNA	12:90998491-91384409	0	0	0	1	1
ENSMUST00000129933	ENSMUSG00000086428	Gm15199	Known_LncRNA	10:42740538-42758660	0.0676865	0	-0.0676865	1	1
ENSMUST00000129950	ENSMUSG00000085779	Atcayos	Known_LncRNA	10:81194608-81230833	1.42614	3.58353	2.15739	0.06225	0.548455
ENSMUST00000129963	ENSMUSG00000096911	Gm2165	Known_LncRNA	X:28666149-28700879	0	0	0	1	1
ENSMUST00000129965	ENSMUSG00000086410	Gm16158	Known_LncRNA	7:68266338-68363092	0.376387	0.254624	-0.121763	1	1
ENSMUST00000129988	ENSMUSG00000086070	8430436N08Rik	Known_LncRNA	4:7560687-7573801	0.0822463	0.305174	0.222928	1	1
ENSMUST00000129994	ENSMUSG00000085477	Gm13335	Known_LncRNA	2:19909779-20810713	0.0302278	0	-0.0302278	1	1
ENSMUST00000130003	ENSMUSG00000085962	Gm16984	Known_LncRNA	13:34963981-35027094	0.566763	0.758241	0.191479	0.729	0.995111
ENSMUST00000130004	ENSMUSG00000085416	1700019G24Rik	Known_LncRNA	6:5725638-6028039	0.0753783	0	-0.0753783	1	1
ENSMUST00000130021	ENSMUSG00000089898	Gm14199	Known_LncRNA	2:152962484-153008482	0.45187	0	-0.45187	1	1
ENSMUST00000130022	ENSMUSG00000084816	Platr29	Known_LncRNA	2:165976756-165992517	0	0.0494534	0.0494534	1	1
ENSMUST00000130025	ENSMUSG00000084802	Gm14089	Known_LncRNA	2:118997067-119000684	0	0	0	1	1
ENSMUST00000130054	ENSMUSG00000086432	B430119L08Rik	Known_LncRNA	12:103894925-103904887	0.0141084	0	-0.0141084	1	1
ENSMUST00000130055	ENSMUSG00000087010	1700041M05Rik	Known_LncRNA	4:125228596-125242052	0	0	0	1	1
ENSMUST00000130063	ENSMUSG00000086370	Ftx	Known_LncRNA	X:103560906-103623755	0.621372	1.04707	0.425693	0.22725	0.995111
ENSMUST00000130082	ENSMUSG00000085965	2310016D23Rik	Known_LncRNA	1:60776664-60803790	0.118477	0.718466	0.599989	0.35975	0.995111
ENSMUST00000130083	ENSMUSG00000085668	Gm35202	Known_LncRNA	2:35503530-35506090	0.0483652	0	-0.0483652	1	1
ENSMUST00000130086	ENSMUSG00000074354	Arhgap20os	Known_LncRNA	9:51765336-51875886	0	0	0	1	1
ENSMUST00000130088	ENSMUSG00000085790	Gm12729	Known_LncRNA	4:106088713-106105068	0	0	0	1	1
ENSMUST00000130092	ENSMUSG00000087145	Gm12665	Known_LncRNA	11:24903982-24926058	0	0	0	1	1
ENSMUST00000130095	ENSMUSG00000085653	Gm15179	Known_LncRNA	1:75360328-75375012	0.28726	0.754821	0.46756	0.32905	0.995111
ENSMUST00000130109	ENSMUSG00000086363	A330102I10Rik	Known_LncRNA	13:29014398-29040336	9.11244e-07	0.00181147	0.00181056	1	1
ENSMUST00000130117	ENSMUSG00000085467	Gm11842	Known_LncRNA	4:12027504-12096243	0.126997	0	-0.126997	1	1
ENSMUST00000130123	ENSMUSG00000087439	Gm15788	Known_LncRNA	5:110259129-110286186	2.62306e-10	0	-2.62306e-10	1	1
ENSMUST00000130153	ENSMUSG00000086441	Gm15046	Known_LncRNA	X:140178697-140277862	0	0	0	1	1
ENSMUST00000130177	ENSMUSG00000087604	Cdrt4os1	Known_LncRNA	11:62951192-63004134	0.19186	0.0985179	-0.0933425	1	1
ENSMUST00000130205	ENSMUSG00000085551	1810063I02Rik	Known_LncRNA	11:59921498-59921889	0	0	0	1	1
ENSMUST00000130206	ENSMUSG00000085177	Gm11209	Known_LncRNA	4:62559846-62704001	0.225953	1.20052	0.974565	0.23885	0.995111
ENSMUST00000130240	ENSMUSG00000086254	3100003L05Rik	Known_LncRNA	7:124625669-124708935	0	0	0	1	1
ENSMUST00000130244	ENSMUSG00000087689	Gm15845	Known_LncRNA	16:36359381-36387406	0.592921	0.374565	-0.218356	0.6958	0.995111
ENSMUST00000130251	ENSMUSG00000087390	Gm7598	Known_LncRNA	X:38476460-38482486	0.204314	0.41193	0.207617	1	1
ENSMUST00000130262	ENSMUSG00000085504	Gm14055	Known_LncRNA	2:137288502-137329126	0	0	0	1	1
ENSMUST00000130264	ENSMUSG00000087620	5330434G04Rik	Known_LncRNA	X:105348281-105391776	0	0.143776	0.143776	1	1
ENSMUST00000130296	ENSMUSG00000085595	Gm16090	Known_LncRNA	18:20558073-20674324	0.147858	0	-0.147858	1	1
ENSMUST00000130361	ENSMUSG00000073164	2410018L13Rik	Known_LncRNA	12:22953996-23010284	0	0	0	1	1
ENSMUST00000130362	ENSMUSG00000085162	Gm12295	Known_LncRNA	11:65277653-65365798	0.128718	0.353423	0.224704	1	1
ENSMUST00000130373	ENSMUSG00000085421	4732490B19Rik	Known_LncRNA	11:113203314-113209669	0.130057	0.00908311	-0.120974	1	1
ENSMUST00000130416	ENSMUSG00000085444	Gm13936	Known_LncRNA	2:110196888-110256131	0.178496	0	-0.178496	1	1
ENSMUST00000130437	ENSMUSG00000087057	Gm11730	Known_LncRNA	11:117094947-117097067	0.0772111	1.32144e-06	-0.0772098	1	1
ENSMUST00000130442	ENSMUSG00000085872	Gm11505	Known_LncRNA	11:87793580-87804413	1.68613	0.729575	-0.95655	0.4071	0.995111
ENSMUST00000130478	ENSMUSG00000085534	Gm2117	Known_LncRNA	X:28005049-28047399	0	0	0	1	1
ENSMUST00000130486	ENSMUSG00000086825	Gm15675	Known_LncRNA	1:130388536-130437914	1.3566	1.91386	0.557259	0.04505	0.442715
ENSMUST00000130493	ENSMUSG00000085784	Gm12158	Known_LncRNA	11:44617316-45008091	3.63707	3.82837	0.191304	0.8913	0.995111
ENSMUST00000130501	ENSMUSG00000085209	Gm12637	Known_LncRNA	4:92528550-92548304	0	0	0	1	1
ENSMUST00000130532	ENSMUSG00000085463	9430024E24Rik	Known_LncRNA	2:33716360-33718899	0	0	0	1	1
ENSMUST00000130556	ENSMUSG00000085733	Arhgap27os1	Known_LncRNA	11:103331496-103412687	0.221967	0.0607152	-0.161251	1	1
ENSMUST00000130564	ENSMUSG00000085641	4930465M20Rik	Known_LncRNA	12:107723739-107735496	0	0	0	1	1
ENSMUST00000130576	ENSMUSG00000084809	Gm12631	Known_LncRNA	4:88033500-88034998	0.129501	0.114962	-0.0145389	1	1
ENSMUST00000130582	ENSMUSG00000086927	Gm11823	Known_LncRNA	4:13919953-13995193	0.045197	0.0453226	0.000125607	1	1
ENSMUST00000130584	ENSMUSG00000087469	Gm16142	Known_LncRNA	9:115909454-116076176	0.107984	0.374943	0.266959	1	1
ENSMUST00000130607	ENSMUSG00000087308	Gm16195	Known_LncRNA	17:29021292-29022402	0	0	0	1	1
ENSMUST00000130634	ENSMUSG00000087226	Gm14015	Known_LncRNA	2:106463822-106523103	0.00477284	0.00547762	0.000704779	1	1
ENSMUST00000130673	ENSMUSG00000085297	Gm11651	Known_LncRNA	11:105965607-105989964	0	0	0	1	1
ENSMUST00000130677	ENSMUSG00000086764	4930527A07Rik	Known_LncRNA	2:105476500-105477357	0	0	0	1	1
ENSMUST00000130679	ENSMUSG00000006462	A530013C23Rik	Known_LncRNA	2:167691176-167729172	0.670377	0.629501	-0.0408758	0.8733	0.995111
ENSMUST00000130680	ENSMUSG00000087032	Gm13874	Known_LncRNA	2:103177786-103186681	0	0	0	1	1
ENSMUST00000130683	ENSMUSG00000074346	Kcnd3os	Known_LncRNA	3:105441594-105674002	0	0	0	1	1
ENSMUST00000130684	ENSMUSG00000087366	Junos	Known_LncRNA	4:95049033-95167318	0.8529	0.454912	-0.397987	0.55045	0.995111
ENSMUST00000130699	ENSMUSG00000085842	Pard3bos1	Known_LncRNA	1:61638823-62642284	1.07141	1.70384	0.632423	0.64265	0.995111
ENSMUST00000130733	ENSMUSG00000075589	Gm11536	Known_LncRNA	11:96323325-96354691	0.544516	0.458516	-0.0859997	1	1
ENSMUST00000130734	ENSMUSG00000086739	Gm4409	Known_LncRNA	6:79926413-80810143	0.09576	0.180774	0.085014	1	1
ENSMUST00000130745	ENSMUSG00000075555	Gm10863	Known_LncRNA	15:79166040-79227524	0.113716	0	-0.113716	1	1
ENSMUST00000130746	ENSMUSG00000051008	4930412M03Rik	Known_LncRNA	11:60105012-60222581	2.00706	2.4807	0.473633	0.77285	0.995111
ENSMUST00000130771	ENSMUSG00000085354	Gm2044	Known_LncRNA	7:139950395-139992562	0.714997	1.3082	0.593201	0.5122	0.995111
ENSMUST00000130773	ENSMUSG00000085591	Gm13479	Known_LncRNA	2:45357264-45404035	0.00567341	0.0608364	0.055163	1	1
ENSMUST00000130777	ENSMUSG00000084973	Gm13848	Known_LncRNA	6:31605189-31922270	0.16631	0.135236	-0.0310746	1	1
ENSMUST00000130791	ENSMUSG00000087307	Gm12925	Known_LncRNA	4:123349632-123684360	0.315135	0.0615402	-0.253595	1	1
ENSMUST00000130794	ENSMUSG00000086188	Gm15169	Known_LncRNA	X:157757426-157798019	0.133166	0.750717	0.617551	0.0006	0.0152829
ENSMUST00000130827	ENSMUSG00000052248	Zeb2os	Known_LncRNA	2:44983631-45117395	1.62	0.84106	-0.778941	0.4661	0.995111
ENSMUST00000130837	ENSMUSG00000087116	Gm12324	Known_LncRNA	11:71647075-71658477	0	0	0	1	1
ENSMUST00000130840	ENSMUSG00000069223	4930451E10Rik	Known_LncRNA	13:55727367-55784505	0.0733864	0.134312	0.0609253	1	1
ENSMUST00000130859	ENSMUSG00000085317	Gssos2	Known_LncRNA	2:155490378-155594955	1.80049e-06	4.1259e-06	2.32541e-06	1	1
ENSMUST00000130860	ENSMUSG00000084884	Gm12289	Known_LncRNA	11:63962626-64079468	0.301483	0.507878	0.206395	1	1
ENSMUST00000130872	ENSMUSG00000084823	Gm17216	Known_LncRNA	6:148006579-148215731	0.198492	0.896546	0.698055	0.36925	0.995111
ENSMUST00000130874	ENSMUSG00000085239	Gm12150	Known_LncRNA	11:43528783-43586997	0.0873374	0.176327	0.08899	1	1
ENSMUST00000130875	ENSMUSG00000073155	1810058I24Rik	Known_LncRNA	6:35252653-35263496	5.30372	5.72191	0.418193	0.19465	0.995111
ENSMUST00000130882	ENSMUSG00000086262	A930031H19Rik	Known_LncRNA	4:130974789-131010474	0	0	0	1	1
ENSMUST00000130884	ENSMUSG00000086379	1700026D11Rik	Known_LncRNA	2:132483211-132524057	0	0	0	1	1
ENSMUST00000130895	ENSMUSG00000086066	4930423M02Rik	Known_LncRNA	4:5632327-5642284	0	0	0	1	1
ENSMUST00000130919	ENSMUSG00000087682	Gm14003	Known_LncRNA	2:125282687-125283978	0	0	0	1	1
ENSMUST00000130943	ENSMUSG00000086190	4930579M01Rik	Known_LncRNA	8:46986886-47096762	0.0234654	0.0269252	0.00345978	1	1
ENSMUST00000130945	ENSMUSG00000085301	Gm12132	Known_LncRNA	11:40008193-40337831	0	0	0	1	1
ENSMUST00000130963	ENSMUSG00000075431	Gm11691	Known_LncRNA	11:114251842-114253127	0	0	0	1	1
ENSMUST00000130966	ENSMUSG00000087276	Gm11378	Known_LncRNA	13:31619167-31620369	0	0	0	1	1
ENSMUST00000131006	ENSMUSG00000085866	Gm15218	Known_LncRNA	14:45754688-45993170	0	0	0	1	1
ENSMUST00000131007	ENSMUSG00000085753	Gm16131	Known_LncRNA	9:58028676-58153996	0	0	0	1	1
ENSMUST00000131013	ENSMUSG00000087388	Gm12128	Known_LncRNA	11:37658988-37673166	0.0065684	0.0195214	0.012953	1	1
ENSMUST00000131019	ENSMUSG00000086209	4933405E24Rik	Known_LncRNA	11:54177771-54213285	0.0547915	0	-0.0547915	1	1
ENSMUST00000131021	ENSMUSG00000087111	Gm11399	Known_LncRNA	11:3131849-3266415	0.433339	0.502563	0.0692241	1	1
ENSMUST00000131029	ENSMUSG00000099061	Gm28050	Known_LncRNA	5:106500893-106697287	0.0361399	0.0660092	0.0298693	1	1
ENSMUST00000131042	ENSMUSG00000086617	Gm11635	Known_LncRNA	11:101610613-101615956	0	0	0	1	1
ENSMUST00000131044	ENSMUSG00000085205	Gm13185	Known_LncRNA	2:3613757-3782142	1.38164	1.08582	-0.295821	0.85495	0.995111
ENSMUST00000131080	ENSMUSG00000085443	Gm15416	Known_LncRNA	7:96171245-97064758	0.156398	0.118471	-0.0379271	1	1
ENSMUST00000131085	ENSMUSG00000085663	Gm15718	Known_LncRNA	7:130162450-133124354	0.601904	0.690603	0.0886987	1	1
ENSMUST00000131093	ENSMUSG00000086399	Gm16144	Known_LncRNA	9:69453619-69491795	2.22148	1.74253	-0.478955	0.70215	0.995111
ENSMUST00000131099	ENSMUSG00000084787	Gm12436	Known_LncRNA	4:48898592-48963237	0.14203	0	-0.14203	1	1
ENSMUST00000131110	ENSMUSG00000087343	1700021N21Rik	Known_LncRNA	4:134448765-134450171	0.0357968	0	-0.0357968	1	1
ENSMUST00000131133	ENSMUSG00000086071	Gm12354	Known_LncRNA	4:19716731-19720199	0.0721438	0	-0.0721438	1	1
ENSMUST00000131146	ENSMUSG00000086718	Gm16069	Known_LncRNA	3:89177472-89182765	0.246705	0.0759576	-0.170748	1	1
ENSMUST00000131147	ENSMUSG00000087028	Gm13387	Known_LncRNA	2:25122602-25145396	0.434932	0.799886	0.364954	0.08475	0.66488
ENSMUST00000131160	ENSMUSG00000085095	Gm15635	Known_LncRNA	7:99657803-99712777	0.0436979	0.16125	0.117552	1	1
ENSMUST00000131188	ENSMUSG00000086006	Gm13293	Known_LncRNA	2:11338365-11398501	0.117685	0.0586672	-0.0590176	1	1
ENSMUST00000131189	ENSMUSG00000086995	Gm13544	Known_LncRNA	2:58267452-58357895	0.107732	0.144247	0.0365147	1	1
ENSMUST00000131190	ENSMUSG00000087485	Gm13383	Known_LncRNA	2:6188464-6321611	0.0512295	0.0205689	-0.0306606	1	1
ENSMUST00000131198	ENSMUSG00000086603	Gm13620	Known_LncRNA	2:59899362-60209839	0	0.257962	0.257962	1	1
ENSMUST00000131215	ENSMUSG00000084860	2610204G07Rik	Known_LncRNA	13:104631139-104839274	0.942721	1.12965	0.186929	0.82505	0.995111
ENSMUST00000131222	ENSMUSG00000085829	Gm4285	Known_LncRNA	14:75843378-75844964	1.67909	1.56821	-0.110878	0.70785	0.995111
ENSMUST00000131249	ENSMUSG00000085090	Gm12711	Known_LncRNA	11:34880338-34882531	0	0	0	1	1
ENSMUST00000131274	ENSMUSG00000086273	Rbm46os	Known_LncRNA	3:82876704-83015049	0.0398421	0.068511	0.0286689	1	1
ENSMUST00000131275	ENSMUSG00000084844	Hoxb3os	Known_LncRNA	11:96323325-96354691	0.158256	1.58088e-05	-0.15824	1	1
ENSMUST00000131297	ENSMUSG00000086618	Gm13256	Known_LncRNA	2:9857077-9890034	0	0	0	1	1
ENSMUST00000131324	ENSMUSG00000046683	0610025J13Rik	Known_LncRNA	4:98321397-98331791	0.0543278	0.376735	0.322407	1	1
ENSMUST00000131334	ENSMUSG00000085264	Gm15581	Known_LncRNA	6:17197750-17385604	0.0126998	0.00601899	-0.00668076	1	1
ENSMUST00000131342	ENSMUSG00000085831	1700003G13Rik	Known_LncRNA	9:45318264-45347581	4.34552e-06	0	-4.34552e-06	1	1
ENSMUST00000131345	ENSMUSG00000086968	4933431E20Rik	Known_LncRNA	3:107877228-107898686	0.72395	0.989602	0.265652	0.5125	0.995111
ENSMUST00000131346	ENSMUSG00000074555	Gm10714	Known_LncRNA	2:174125037-174183918	0.521995	1.19103	0.669035	0.00915	0.136907
ENSMUST00000131357	ENSMUSG00000073976	1700026J12Rik	Known_LncRNA	16:49210640-49255772	0	0	0	1	1
ENSMUST00000131365	ENSMUSG00000087547	Platr27	Known_LncRNA	2:157595582-157597320	0.112156	0	-0.112156	1	1
ENSMUST00000131370	ENSMUSG00000087667	Gm13381	Known_LncRNA	2:28555794-28583751	0.116313	0.183545	0.0672317	1	1
ENSMUST00000131383	ENSMUSG00000085516	4930538E20Rik	Known_LncRNA	11:24078055-24174123	0.718618	0.0810061	-0.637611	0.29995	0.995111
ENSMUST00000131387	ENSMUSG00000086891	Gm15963	Known_LncRNA	10:93640680-93747207	0.132263	0.258325	0.126062	1	1
ENSMUST00000131401	ENSMUSG00000067745	Gm14243	Known_LncRNA	2:161179063-161216577	0	0	0	1	1
ENSMUST00000131403	ENSMUSG00000054909	Wbscr25	Known_LncRNA	5:134986213-135001350	0.0357909	0.0783394	0.0425485	1	1
ENSMUST00000131421	ENSMUSG00000086991	Gm15334	Known_LncRNA	18:38601533-39389425	0.899041	0.726364	-0.172678	0.82285	0.995111
ENSMUST00000131441	ENSMUSG00000086474	9130204K15Rik	Known_LncRNA	11:79781978-79872394	0.0732084	0.142971	0.0697628	1	1
ENSMUST00000131457	ENSMUSG00000087283	Gm13580	Known_LncRNA	2:60411524-60412579	0.0659891	0	-0.0659891	1	1
ENSMUST00000131502	ENSMUSG00000085696	Hoxaas3	Known_LncRNA	6:52162416-52221854	0.0859868	0.203225	0.117238	1	1
ENSMUST00000131509	ENSMUSG00000085350	4930529I22Rik	Known_LncRNA	2:169399144-169405450	0	0	0	1	1
ENSMUST00000131512	ENSMUSG00000084933	Gm13962	Known_LncRNA	2:111246130-111262026	0	0	0	1	1
ENSMUST00000131514	ENSMUSG00000086913	Gm14019	Known_LncRNA	2:121865780-121866717	0	0	0	1	1
ENSMUST00000131516	ENSMUSG00000046683	0610025J13Rik	Known_LncRNA	4:98321397-98331791	0.0443056	0.201193	0.156887	1	1
ENSMUST00000131533	ENSMUSG00000087422	Gm13564	Known_LncRNA	2:62330072-62470913	0	0	0	1	1
ENSMUST00000131539	ENSMUSG00000087220	Gm11377	Known_LncRNA	13:31564748-31582513	0	0	0	1	1
ENSMUST00000131564	ENSMUSG00000087143	A830082K12Rik	Known_LncRNA	13:78188972-78279391	0.256781	0.0650037	-0.191777	1	1
ENSMUST00000131581	ENSMUSG00000085717	Hmgb4os	Known_LncRNA	4:127987856-128567656	0	0	0	1	1
ENSMUST00000131588	ENSMUSG00000084908	C79798	Known_LncRNA	2:34171456-34373142	1.02721	1.05871	0.0314966	0.95195	0.995111
ENSMUST00000131603	ENSMUSG00000086756	Gm14051	Known_LncRNA	2:132052495-132220250	0	0	0	1	1
ENSMUST00000131630	ENSMUSG00000086243	Gm12121	Known_LncRNA	11:34141826-34143421	0	0	0	1	1
ENSMUST00000131639	ENSMUSG00000087098	Gm11884	Known_LncRNA	4:23260783-23392503	0	0	0	1	1
ENSMUST00000131642	ENSMUSG00000087523	Gm12319	Known_LncRNA	11:70654740-70656493	2.51555	4.5462	2.03065	5e-05	0.00171373
ENSMUST00000131663	ENSMUSG00000087131	Gm16152	Known_LncRNA	1:38177325-38664955	0.366309	0.60923	0.242921	0.6533	0.995111
ENSMUST00000131675	ENSMUSG00000087099	Gm11782	Known_LncRNA	4:5545237-5551223	0	0	0	1	1
ENSMUST00000131690	ENSMUSG00000086177	Gm14616	Known_LncRNA	2:174856288-174866531	0.118123	0.135167	0.0170449	1	1
ENSMUST00000131707	ENSMUSG00000087363	Gm16347	Known_LncRNA	8:15892536-17535586	0.248756	0.0451695	-0.203586	1	1
ENSMUST00000131710	ENSMUSG00000075555	Gm10863	Known_LncRNA	15:79166040-79227524	0.23468	0.464715	0.230034	1	1
ENSMUST00000131733	ENSMUSG00000086997	Gm12981	Known_LncRNA	4:132492031-132510501	0.45877	0.258599	-0.200171	1	1
ENSMUST00000131740	ENSMUSG00000052281	Tspan32os	Known_LncRNA	7:142988968-143019644	0.16539	0.263494	0.0981036	1	1
ENSMUST00000131790	ENSMUSG00000085108	Saxo1os	Known_LncRNA	4:86558445-86559804	0	0	0	1	1
ENSMUST00000131801	ENSMUSG00000085546	Gm14252	Known_LncRNA	2:156311846-156375638	0.103597	0.114672	0.0110746	1	1
ENSMUST00000131841	ENSMUSG00000086775	Snhg7os	Known_LncRNA	2:26640371-26645944	0.0205691	0.0227493	0.00218019	1	1
ENSMUST00000131845	ENSMUSG00000086054	Hnf1aos1	Known_LncRNA	5:114942157-114998042	0	0	0	1	1
ENSMUST00000131846	ENSMUSG00000085517	Gm12963	Known_LncRNA	4:130024255-130047774	0.820152	1.27659	0.45644	0.20375	0.995111
ENSMUST00000131851	ENSMUSG00000087501	Gm12116	Known_LncRNA	11:33204054-33513746	0.27548	0.325197	0.0497168	1	1
ENSMUST00000131864	ENSMUSG00000085721	Gm12796	Known_LncRNA	4:101292413-101321745	0.399004	0	-0.399004	1	1
ENSMUST00000131874	ENSMUSG00000085662	Gm16220	Known_LncRNA	10:75954513-76009591	0	0	0	1	1
ENSMUST00000131896	ENSMUSG00000085026	Srrm3os	Known_LncRNA	5:135806889-135874772	0.0454919	0.325448	0.279956	1	1
ENSMUST00000131907	ENSMUSG00000050334	C130071C03Rik	Known_LncRNA	13:83721380-83884194	0.0658571	0.12556	0.0597033	1	1
ENSMUST00000131908	ENSMUSG00000087147	Gm14228	Known_LncRNA	2:160925540-160926648	0.119706	0.218803	0.0990975	1	1
ENSMUST00000131931	ENSMUSG00000086999	Bcas1os2	Known_LncRNA	2:170346990-170427845	0.0696	0.169128	0.0995276	1	1
ENSMUST00000131961	ENSMUSG00000079053	Gm14010	Known_LncRNA	2:128189986-128429349	0.663908	0.397493	-0.266415	0.8054	0.995111
ENSMUST00000131985	ENSMUSG00000087526	Gm15738	Known_LncRNA	16:13256480-13468755	0	0	0	1	1
ENSMUST00000131997	ENSMUSG00000093817	Gm2101	Known_LncRNA	X:27658160-27692894	0	0	0	1	1
ENSMUST00000132007	ENSMUSG00000073145	Gm12000	Known_LncRNA	11:11642202-11772926	1.25015	1.26546	0.0153103	0.9814	0.995186
ENSMUST00000132019	ENSMUSG00000086156	Gm15354	Known_LncRNA	8:65617899-66471637	0	0	0	1	1
ENSMUST00000132023	ENSMUSG00000085470	1700012C14Rik	Known_LncRNA	6:30460127-30463313	0	8.66138e-06	8.66138e-06	1	1
ENSMUST00000132056	ENSMUSG00000056032	BC018473	Known_LncRNA	11:116752166-116759373	0.532113	1.07343e-05	-0.532102	1	1
ENSMUST00000132069	ENSMUSG00000086944	Gm15859	Known_LncRNA	16:4726360-4790292	1.08101	1.34673	0.265722	0.7766	0.995111
ENSMUST00000132070	ENSMUSG00000086141	9030622O22Rik	Known_LncRNA	2:147944739-148040203	0	0	0	1	1
ENSMUST00000132076	ENSMUSG00000087489	Gm15656	Known_LncRNA	8:68356780-68735146	0.853544	1.08707	0.233531	0.8773	0.995111
ENSMUST00000132097	ENSMUSG00000085449	Gm15520	Known_LncRNA	9:28994749-29963141	0.0173735	0.156532	0.139159	1	1
ENSMUST00000132100	ENSMUSG00000086053	Gm15178	Known_LncRNA	1:75375296-75432320	0.397355	1.28189	0.884537	0.21895	0.995111
ENSMUST00000132101	ENSMUSG00000079070	Gm3985	Known_LncRNA	8:32888504-32950026	0.021731	0	-0.021731	1	1
ENSMUST00000132106	ENSMUSG00000084987	Gm13134	Known_LncRNA	4:154316124-154636873	0.268521	0.354073	0.0855522	1	1
ENSMUST00000132108	ENSMUSG00000087332	Gm12690	Known_LncRNA	4:99569499-99573011	0	0	0	1	1
ENSMUST00000132130	ENSMUSG00000084921	Gm13838	Known_LncRNA	5:116305681-116309360	0	0	0	1	1
ENSMUST00000132218	ENSMUSG00000085940	4930405D11Rik	Known_LncRNA	11:90804691-90895149	0	0	0	1	1
ENSMUST00000132219	ENSMUSG00000085478	Gm11851	Known_LncRNA	4:17656674-17657963	0.0486057	0	-0.0486057	1	1
ENSMUST00000132223	ENSMUSG00000087256	Gm15990	Known_LncRNA	10:86055124-86498896	0.61343	0.242928	-0.370502	0.30925	0.995111
ENSMUST00000132247	ENSMUSG00000084869	Gm13063	Known_LncRNA	4:131923412-132076992	0.791551	0.568903	-0.222648	0.7304	0.995111
ENSMUST00000132261	ENSMUSG00000085419	Gm11734	Known_LncRNA	11:117523602-117532205	0.289229	0.945825	0.656596	0.01955	0.244292
ENSMUST00000132262	ENSMUSG00000084956	Gm16194	Known_LncRNA	17:29114144-29133811	7.14752e-05	0.350837	0.350765	1	1
ENSMUST00000132264	ENSMUSG00000087064	Sap30bpos	Known_LncRNA	11:115858405-115966725	1.27127	1.37581	0.104545	0.87905	0.995111
ENSMUST00000132267	ENSMUSG00000086401	Gm15559	Known_LncRNA	5:110770948-110781127	0.697974	0.85036	0.152386	0.7105	0.995111
ENSMUST00000132294	ENSMUSG00000000031	H19	Known_LncRNA	7:142575528-142578143	0.414708	0.614946	0.200238	0.72825	0.995111
ENSMUST00000132296	ENSMUSG00000084936	Gm11583	Known_LncRNA	11:97159713-97187881	1.16502e-07	9.34669e-09	-1.07155e-07	1	1
ENSMUST00000132321	ENSMUSG00000084971	4930579D09Rik	Known_LncRNA	6:143533964-143535508	0	0	0	1	1
ENSMUST00000132323	ENSMUSG00000086666	Gm12249	Known_LncRNA	11:57970243-57973134	0	0	0	1	1
ENSMUST00000132326	ENSMUSG00000052371	Hoxd3os1	Known_LncRNA	2:74703247-74762896	0.805107	1.55569	0.750583	0.51445	0.995111
ENSMUST00000132332	ENSMUSG00000084791	Gm13667	Known_LncRNA	2:74135756-74150834	0	0	0	1	1
ENSMUST00000132337	ENSMUSG00000086498	Gm12681	Known_LncRNA	4:99146913-99161642	0	0	0	1	1
ENSMUST00000132389	ENSMUSG00000106943	Dancr	Known_LncRNA	5:74092136-74095406	0.904798	0.83759	-0.0672082	0.81955	0.995111
ENSMUST00000132394	ENSMUSG00000087654	Gm12256	Known_LncRNA	11:58888152-58904225	1.57098e-07	1.22472e-06	1.06762e-06	1	1
ENSMUST00000132414	ENSMUSG00000085580	1700061F12Rik	Known_LncRNA	2:9189514-9197477	0	0.0407005	0.0407005	1	1
ENSMUST00000132465	ENSMUSG00000087617	Gm14268	Known_LncRNA	2:166380827-166398187	7.58001e-07	0.140399	0.140398	1	1
ENSMUST00000132470	ENSMUSG00000085840	Gm11261	Known_LncRNA	4:78659857-78661588	0	5.08478e-09	5.08478e-09	1	1
ENSMUST00000132485	ENSMUSG00000085174	Gm16206	Known_LncRNA	3:53448582-53463332	0.909948	0.960288	0.0503395	0.92665	0.995111
ENSMUST00000132487	ENSMUSG00000055045	Gm11190	Known_LncRNA	11:77912126-77929288	0	0	0	1	1
ENSMUST00000132488	ENSMUSG00000048603	Gm9828	Known_LncRNA	13:98309895-98324415	0.279296	0.188992	-0.0903036	1	1
ENSMUST00000132559	ENSMUSG00000087658	Hotairm1	Known_LncRNA	6:52155589-52162119	0.438506	0.779062	0.340557	0.3364	0.995111
ENSMUST00000132560	ENSMUSG00000086155	9430041J12Rik	Known_LncRNA	7:4074124-4136926	0	0.01019	0.01019	1	1
ENSMUST00000132564	ENSMUSG00000086480	Gm15287	Known_LncRNA	13:111725516-111735124	0	0.0352586	0.0352586	1	1
ENSMUST00000132571	ENSMUSG00000086287	Gm15972	Known_LncRNA	18:23750446-23752305	0	0.559982	0.559982	1	1
ENSMUST00000132609	ENSMUSG00000087289	4933424M12Rik	Known_LncRNA	4:107783719-107789921	0.139551	0.0772031	-0.0623481	1	1
ENSMUST00000132616	ENSMUSG00000074136	4930513N10Rik	Known_LncRNA	8:95719450-95821728	0.133607	0.0633967	-0.0702106	1	1
ENSMUST00000132626	ENSMUSG00000087360	Gm15104	Known_LncRNA	X:150312600-150333065	8.50151e-08	0.166776	0.166776	1	1
ENSMUST00000132657	ENSMUSG00000085813	Gm15870	Known_LncRNA	6:127887588-127953977	0.900494	1.11998	0.219485	0.8476	0.995111
ENSMUST00000132690	ENSMUSG00000087228	Gm12827	Known_LncRNA	4:117271462-117500602	0.053449	0.0998452	0.0463961	1	1
ENSMUST00000132691	ENSMUSG00000086909	Gm4926	Known_LncRNA	11:46636515-46645006	0	0	0	1	1
ENSMUST00000132692	ENSMUSG00000087294	Gm13556	Known_LncRNA	2:37776248-38287390	1.06962	1.32078	0.25116	0.84755	0.995111
ENSMUST00000132729	ENSMUSG00000043168	4930426D05Rik	Known_LncRNA	18:21550376-21656105	0	0	0	1	1
ENSMUST00000132731	ENSMUSG00000086201	Gm6270	Known_LncRNA	13:111361675-111368680	0	0	0	1	1
ENSMUST00000132759	ENSMUSG00000086339	Gm11916	Known_LncRNA	4:29090604-29091662	0	0	0	1	1
ENSMUST00000132762	ENSMUSG00000086679	Gm15551	Known_LncRNA	3:126596301-126846326	0.975222	1.02921	0.0539877	0.97535	0.995111
ENSMUST00000132792	ENSMUSG00000086231	Rapgef4os3	Known_LncRNA	2:71981239-72257474	0.59623	0.698289	0.102059	0.7267	0.995111
ENSMUST00000132811	ENSMUSG00000086942	Gm15489	Known_LncRNA	7:122133040-122159401	0.390509	0.148935	-0.241573	1	1
ENSMUST00000132824	ENSMUSG00000085542	1700037C06Rik	Known_LncRNA	4:137116708-137118143	0	0	0	1	1
ENSMUST00000132826	ENSMUSG00000085161	Gm7580	Known_LncRNA	7:74275418-74554780	0.591327	0.117036	-0.474291	1	1
ENSMUST00000132834	ENSMUSG00000087003	Cntrobos	Known_LncRNA	11:69294150-69295477	0	0	0	1	1
ENSMUST00000132840	ENSMUSG00000086850	Gm13257	Known_LncRNA	4:133479355-133487938	0.139684	0	-0.139684	1	1
ENSMUST00000132849	ENSMUSG00000087348	Gm15582	Known_LncRNA	7:130162450-133124354	0.396893	0.37211	-0.0247829	1	1
ENSMUST00000132857	ENSMUSG00000086335	Gm12107	Known_LncRNA	11:31832659-31838214	0.173316	0.105275	-0.068041	1	1
ENSMUST00000132858	ENSMUSG00000084890	A830036E02Rik	Known_LncRNA	11:99415665-99425497	0	0	0	1	1
ENSMUST00000132861	ENSMUSG00000085637	1700048M11Rik	Known_LncRNA	16:92301285-92313041	0.664034	0.869481	0.205447	0.8311	0.995111
ENSMUST00000132880	ENSMUSG00000085634	Gm15290	Known_LncRNA	13:111522435-111549911	0.147893	0.0500804	-0.0978123	1	1
ENSMUST00000132913	ENSMUSG00000085742	Gm13536	Known_LncRNA	2:33446801-33449207	0.508238	0.338985	-0.169254	1	1
ENSMUST00000132921	ENSMUSG00000086569	Rab11fip4os2	Known_LncRNA	11:79591211-79698023	0.0504001	0.146551	0.0961509	1	1
ENSMUST00000132973	ENSMUSG00000086163	Gm14206	Known_LncRNA	11:100278705-100291286	0.0309402	0	-0.0309402	1	1
ENSMUST00000132986	ENSMUSG00000085251	Gm12326	Known_LncRNA	11:71739396-71740466	0.0397158	0	-0.0397158	1	1
ENSMUST00000133015	ENSMUSG00000073843	Gm12542	Known_LncRNA	4:59805839-59904737	0.819106	0.772478	-0.0466278	0.9695	0.995111
ENSMUST00000133025	ENSMUSG00000085545	Gm13553	Known_LncRNA	2:26186728-26191678	0	0.0226831	0.0226831	1	1
ENSMUST00000133125	ENSMUSG00000078122	F630028O10Rik	Known_LncRNA	X:96239925-96243636	3.66421	2.62952	-1.03469	0.0046	0.0796808
ENSMUST00000133160	ENSMUSG00000086680	Gm11592	Known_LncRNA	11:97205841-97282897	0.0560557	0.0437398	-0.0123158	1	1
ENSMUST00000133179	ENSMUSG00000090357	Gm17077	Known_LncRNA	7:30916982-30973464	0	0	0	1	1
ENSMUST00000133196	ENSMUSG00000085097	Gm13049	Known_LncRNA	4:150825732-150868892	0	0	0	1	1
ENSMUST00000133204	ENSMUSG00000085827	Gm11290	Known_LncRNA	13:22014467-22015370	0	0	0	1	1
ENSMUST00000133221	ENSMUSG00000085912	Trp53cor1	Known_LncRNA	17:29057473-29078961	0.119016	0.442898	0.323882	1	1
ENSMUST00000133244	ENSMUSG00000044689	Gm13749	Known_LncRNA	1:63964726-63968999	0.467589	0.511819	0.0442302	1	1
ENSMUST00000133259	ENSMUSG00000085489	Gm3669	Known_LncRNA	X:29881289-29916031	0	0	0	1	1
ENSMUST00000133270	ENSMUSG00000085731	Gm16229	Known_LncRNA	10:127642985-127701049	0.93454	0.644656	-0.289884	0.67765	0.995111
ENSMUST00000133273	ENSMUSG00000091492	Gm17025	Known_LncRNA	15:81400137-81456807	0.15947	0.288274	0.128804	1	1
ENSMUST00000133274	ENSMUSG00000087387	Gm15420	Known_LncRNA	17:27630421-27636862	0	0	0	1	1
ENSMUST00000133299	ENSMUSG00000085391	Gm16150	Known_LncRNA	1:38177325-38664955	0.241179	0.751208	0.51003	0.38445	0.995111
ENSMUST00000133302	ENSMUSG00000087177	E130307A14Rik	Known_LncRNA	10:39368854-39732007	0	0	0	1	1
ENSMUST00000133333	ENSMUSG00000086048	Drr1	Known_LncRNA	X:15922303-15939249	0	0	0	1	1
ENSMUST00000133334	ENSMUSG00000028590	Pramef12os	Known_LncRNA	4:144391673-144408464	0	0	0	1	1
ENSMUST00000133337	ENSMUSG00000046413	Irx3os	Known_LncRNA	8:91798524-91807539	0.139848	0.0966932	-0.0431546	1	1
ENSMUST00000133341	ENSMUSG00000086593	Gm16548	Known_LncRNA	1:164115263-164220277	0.366072	0.0786993	-0.287372	1	1
ENSMUST00000133350	ENSMUSG00000085757	1700019B21Rik	Known_LncRNA	X:62510538-62527011	0	0	0	1	1
ENSMUST00000133385	ENSMUSG00000085805	Gm14145	Known_LncRNA	2:151104891-151106326	0	0	0	1	1
ENSMUST00000133391	ENSMUSG00000085680	Gm13327	Known_LncRNA	2:21341924-21830547	0.00404885	0	-0.00404885	1	1
ENSMUST00000133455	ENSMUSG00000085843	Kank4os	Known_LncRNA	4:98754897-98817537	0.511867	0.66712	0.155253	0.8267	0.995111
ENSMUST00000133467	ENSMUSG00000086429	Gt(ROSA)26Sor	Known_LncRNA	6:113046224-113077333	4.90091e-05	0.523247	0.523198	0.37665	0.995111
ENSMUST00000133471	ENSMUSG00000085600	E330012B07Rik	Known_LncRNA	6:147180243-147208285	0	0	0	1	1
ENSMUST00000133476	ENSMUSG00000087063	Gm15857	Known_LncRNA	5:123252101-123327484	0.212581	0.392564	0.179984	1	1
ENSMUST00000133494	ENSMUSG00000086288	Gm15265	Known_LncRNA	3:94974730-95015448	0.279317	0.211348	-0.0679695	1	1
ENSMUST00000133496	ENSMUSG00000087568	Maats1os	Known_LncRNA	16:38297753-38342143	0	0	0	1	1
ENSMUST00000133499	ENSMUSG00000073759	4933407E24Rik	Known_LncRNA	4:124528923-124660655	0.180513	0.770663	0.59015	0.30265	0.995111
ENSMUST00000133523	ENSMUSG00000084847	Gm15507	Known_LncRNA	9:59942770-59961801	0	0.0483287	0.0483287	1	1
ENSMUST00000133525	ENSMUSG00000085426	Gm14272	Known_LncRNA	2:171988194-171989195	0	0	0	1	1
ENSMUST00000133528	ENSMUSG00000046413	Irx3os	Known_LncRNA	8:91798524-91807539	0.0429622	0.0365339	-0.00642831	1	1
ENSMUST00000133534	ENSMUSG00000086421	Gm14091	Known_LncRNA	2:118814002-118853957	0.718313	0.7811	0.0627877	0.91495	0.995111
ENSMUST00000133548	ENSMUSG00000086219	Srrm4os	Known_LncRNA	5:116438719-116591817	0.0369078	0.051963	0.0150552	1	1
ENSMUST00000133570	ENSMUSG00000086968	4933431E20Rik	Known_LncRNA	3:107877228-107898686	0.371543	0.548627	0.177084	1	1
ENSMUST00000133586	ENSMUSG00000086970	Bcas1os1	Known_LncRNA	2:170346990-170427845	0.024632	0.0192692	-0.00536275	1	1
ENSMUST00000133596	ENSMUSG00000087681	Gm13565	Known_LncRNA	2:62330072-62470913	0	0	0	1	1
ENSMUST00000133599	ENSMUSG00000087296	Gm12130	Known_LncRNA	11:38493329-38520013	0	0	0	1	1
ENSMUST00000133616	ENSMUSG00000055188	Rbm3os	Known_LncRNA	X:8138974-8147964	0	0	0	1	1
ENSMUST00000133644	ENSMUSG00000087577	Gm13299	Known_LncRNA	4:42121612-42153435	0	0	0	1	1
ENSMUST00000133648	ENSMUSG00000086735	Gm13977	Known_LncRNA	2:115556785-115581555	0.00465002	0	-0.00465002	1	1
ENSMUST00000133653	ENSMUSG00000086189	Gm15462	Known_LncRNA	3:30679057-30699843	0.0173573	0.00746342	-0.00989385	1	1
ENSMUST00000133675	ENSMUSG00000086424	Gm15569	Known_LncRNA	15:86139127-86187152	0.201749	0.177909	-0.0238409	1	1
ENSMUST00000133694	ENSMUSG00000085237	Gm15406	Known_LncRNA	5:148871583-149015813	0.074718	0.0349304	-0.0397875	1	1
ENSMUST00000133698	ENSMUSG00000086910	Gm15755	Known_LncRNA	11:59372668-59379905	0.101933	0.226052	0.12412	1	1
ENSMUST00000133723	ENSMUSG00000087626	Gm15050	Known_LncRNA	6:52162416-52221854	0.449455	1.50071	1.05125	0.2955	0.995111
ENSMUST00000133742	ENSMUSG00000085009	Gm12977	Known_LncRNA	4:133847289-133887797	0.161131	0.199422	0.0382905	1	1
ENSMUST00000133751	ENSMUSG00000087323	Gm14170	Known_LncRNA	2:156377924-156378968	0.307954	0.195047	-0.112906	1	1
ENSMUST00000133752	ENSMUSG00000086866	4930512H18Rik	Known_LncRNA	8:61511432-61928028	0.139993	0.0708336	-0.0691597	1	1
ENSMUST00000133772	ENSMUSG00000087366	Junos	Known_LncRNA	4:95049033-95167318	0.141618	0.330569	0.188951	1	1
ENSMUST00000133794	ENSMUSG00000093817	Gm2101	Known_LncRNA	X:27658160-27692894	0	0	0	1	1
ENSMUST00000133808	ENSMUSG00000087679	C330006A16Rik	Known_LncRNA	2:26136813-26140521	3.9058	4.00578	0.0999783	0.68415	0.995111
ENSMUST00000133815	ENSMUSG00000087106	Gm13964	Known_LncRNA	2:113327735-113716767	0.382269	0.0363084	-0.345961	1	1
ENSMUST00000133819	ENSMUSG00000086612	Gm12064	Known_LncRNA	11:24078055-24174123	0.0693193	0.0560351	-0.0132841	1	1
ENSMUST00000133824	ENSMUSG00000057215	Platr28	Known_LncRNA	7:107243021-107300396	0	0	0	1	1
ENSMUST00000133829	ENSMUSG00000086080	1700123O12Rik	Known_LncRNA	4:10479961-10797811	0	0	0	1	1
ENSMUST00000133867	ENSMUSG00000086008	Gm8817	Known_LncRNA	X:167063193-167070380	0.0359243	0.122871	0.0869469	1	1
ENSMUST00000133940	ENSMUSG00000084800	Gm12205	Known_LncRNA	11:51949881-52286179	0.0438626	0.207402	0.163539	1	1
ENSMUST00000133945	ENSMUSG00000086475	Platr13	Known_LncRNA	11:41218836-41221096	0	0	0	1	1
ENSMUST00000133960	ENSMUSG00000085180	AI838599	Known_LncRNA	4:3242054-3258092	0.35413	1.04836	0.694234	0.0261	0.300127
ENSMUST00000133963	ENSMUSG00000087367	Gm15491	Known_LncRNA	19:45747733-45783520	1.12719	2.50861	1.38142	0.43565	0.995111
ENSMUST00000133981	ENSMUSG00000087345	Gm13746	Known_LncRNA	2:71956052-71957368	0	0	0	1	1
ENSMUST00000133999	ENSMUSG00000087248	Gm16120	Known_LncRNA	5:140008688-140321552	0	0.185442	0.185442	1	1
ENSMUST00000134014	ENSMUSG00000086939	Gm13530	Known_LncRNA	2:33489781-33503632	0	0	0	1	1
ENSMUST00000134059	ENSMUSG00000084807	Gm13073	Known_LncRNA	4:149776251-149783332	0.208746	0.0641805	-0.144566	1	1
ENSMUST00000134069	ENSMUSG00000085511	Gm11738	Known_LncRNA	11:117986291-118130634	0.121617	0.265208	0.143591	1	1
ENSMUST00000134099	ENSMUSG00000085643	Gm12519	Known_LncRNA	4:55969022-55993739	0	0.0545593	0.0545593	1	1
ENSMUST00000134140	ENSMUSG00000089726	Mir17hg	Known_LncRNA	14:115042878-115046727	1.91653	1.4659	-0.450631	0.0731	0.608135
ENSMUST00000134190	ENSMUSG00000085404	Gm12909	Known_LncRNA	4:62088287-62090524	0	0	0	1	1
ENSMUST00000134226	ENSMUSG00000086684	Gm12590	Known_LncRNA	11:121882332-121883863	0	0	0	1	1
ENSMUST00000134236	ENSMUSG00000086665	Gm13067	Known_LncRNA	4:150049012-150056976	1.23123	0.571695	-0.659537	0.06085	0.541334
ENSMUST00000134250	ENSMUSG00000087411	Gm16048	Known_LncRNA	3:90450590-90465866	0.0373925	0	-0.0373925	1	1
ENSMUST00000134264	ENSMUSG00000086250	Gm14095	Known_LncRNA	2:132483211-132524057	0	0	0	1	1
ENSMUST00000134271	ENSMUSG00000085987	Gm13403	Known_LncRNA	2:33935787-33942145	0	0.0373344	0.0373344	1	1
ENSMUST00000134275	ENSMUSG00000085991	Gm11479	Known_LncRNA	11:87074256-87074958	0	0	0	1	1
ENSMUST00000134284	ENSMUSG00000087319	Gm15907	Known_LncRNA	13:94057795-94195409	1.41876	1.73438	0.315616	0.67705	0.995111
ENSMUST00000134285	ENSMUSG00000086020	Gm12239	Known_LncRNA	11:55772087-56070848	0	0	0	1	1
ENSMUST00000134305	ENSMUSG00000085514	Bcas3os2	Known_LncRNA	11:85353166-85832223	0.290302	0.396771	0.106468	1	1
ENSMUST00000134308	ENSMUSG00000086202	1700019E08Rik	Known_LncRNA	2:45696604-45698447	0.0978694	0.0793604	-0.018509	1	1
ENSMUST00000134359	ENSMUSG00000085826	Gm15638	Known_LncRNA	16:45746242-46010218	0	0.0627497	0.0627497	1	1
ENSMUST00000134391	ENSMUSG00000087072	Recql5os1	Known_LncRNA	11:115858405-115966725	0.301255	0.339891	0.0386359	1	1
ENSMUST00000134397	ENSMUSG00000086781	1700092C02Rik	Known_LncRNA	8:77610859-77769682	0	0	0	1	1
ENSMUST00000134409	ENSMUSG00000031510	1700128E19Rik	Known_LncRNA	8:11713263-11722620	0	0.0308992	0.0308992	1	1
ENSMUST00000134416	ENSMUSG00000086788	1700029M20Rik	Known_LncRNA	4:135626654-135630198	3.70903e-08	8.42941e-05	8.4257e-05	1	1
ENSMUST00000134422	ENSMUSG00000086800	4930556L07Rik	Known_LncRNA	2:151747577-151749978	0.0268574	0	-0.0268574	1	1
ENSMUST00000134436	ENSMUSG00000085307	Gm11525	Known_LncRNA	11:96907425-96982959	0.0562086	0.0672008	0.0109922	1	1
ENSMUST00000134448	ENSMUSG00000086975	Gm15208	Known_LncRNA	12:107744135-107784041	0	0	0	1	1
ENSMUST00000134456	ENSMUSG00000092397	C130080G10Rik	Known_LncRNA	2:114009600-114068324	3.8676e-13	0.517443	0.517443	1	1
ENSMUST00000134467	ENSMUSG00000085166	Gm15522	Known_LncRNA	5:34638535-34660148	0.230187	0.455868	0.225681	1	1
ENSMUST00000134476	ENSMUSG00000087043	Gm13599	Known_LncRNA	2:67309658-67396491	0	0	0	1	1
ENSMUST00000134493	ENSMUSG00000087516	Tbx3os1	Known_LncRNA	5:119570129-119684724	0.141195	0.479046	0.337851	1	1
ENSMUST00000134494	ENSMUSG00000085878	Gm12823	Known_LncRNA	4:112804615-113286973	0	0	0	1	1
ENSMUST00000134541	ENSMUSG00000086855	Gm13844	Known_LncRNA	6:31356742-31516811	0.144315	0.25781	0.113494	1	1
ENSMUST00000134563	ENSMUSG00000075020	Mir670hg	Known_LncRNA	2:94160635-94264918	0	0	0	1	1
ENSMUST00000134567	ENSMUSG00000085646	Gm11493	Known_LncRNA	11:88741010-88743369	0	0	0	1	1
ENSMUST00000134580	ENSMUSG00000085582	3110099E03Rik	Known_LncRNA	2:115493512-115527744	0.0197101	0	-0.0197101	1	1
ENSMUST00000134584	ENSMUSG00000085265	Nell1os	Known_LncRNA	7:49974863-50866608	0	0	0	1	1
ENSMUST00000134586	ENSMUSG00000020164	Kcnmb4os1	Known_LncRNA	10:116417860-116475319	6.79735e-07	1.79859e-05	1.73062e-05	1	1
ENSMUST00000134600	ENSMUSG00000084950	Gm5577	Known_LncRNA	6:87980420-88045270	0.000607469	0.147008	0.146401	1	1
ENSMUST00000134620	ENSMUSG00000075314	Gm1322	Known_LncRNA	2:67157645-67194735	0	0	0	1	1
ENSMUST00000134627	ENSMUSG00000086148	Gm15271	Known_LncRNA	10:24447489-24452657	0.0667757	0.26699	0.200214	1	1
ENSMUST00000134633	ENSMUSG00000086446	Prkag2os1	Known_LncRNA	5:24862743-25100642	0.0923813	0.20921	0.116829	1	1
ENSMUST00000134640	ENSMUSG00000086284	Frmpd1os	Known_LncRNA	4:45184874-45285936	0	0	0	1	1
ENSMUST00000134649	ENSMUSG00000086717	Gm15655	Known_LncRNA	8:115682941-115707794	3.159	2.5178	-0.641202	0.7927	0.995111
ENSMUST00000134673	ENSMUSG00000072591	5930412G12Rik	Known_LncRNA	5:128579105-128600693	0.418447	1.14648	0.72803	0.1946	0.995111
ENSMUST00000134688	ENSMUSG00000086119	Gm2415	Known_LncRNA	9:118606689-119043998	0.112016	0.246375	0.134359	1	1
ENSMUST00000134690	ENSMUSG00000025644	Gm7628	Known_LncRNA	9:109093843-109119917	0.35855	0.303842	-0.0547079	1	1
ENSMUST00000134692	ENSMUSG00000087199	Gm15818	Known_LncRNA	1:9960162-10009136	0.0521326	0	-0.0521326	1	1
ENSMUST00000134705	ENSMUSG00000087143	A830082K12Rik	Known_LncRNA	13:78188972-78279391	0.293176	0.216617	-0.0765589	1	1
ENSMUST00000134795	ENSMUSG00000086214	Gm14062	Known_LncRNA	2:137870045-137876831	0	0	0	1	1
ENSMUST00000134799	ENSMUSG00000085009	Gm12977	Known_LncRNA	4:133847289-133887797	0.2908	0.290872	7.17065e-05	1	1
ENSMUST00000134800	ENSMUSG00000087211	Lhx1os	Known_LncRNA	11:84525659-84535831	0	0	0	1	1
ENSMUST00000134833	ENSMUSG00000085640	Gm14064	Known_LncRNA	2:137663434-137829244	0	0	0	1	1
ENSMUST00000134838	ENSMUSG00000087179	Gm14230	Known_LncRNA	2:156833048-156839892	0.361096	0.672693	0.311597	0.72985	0.995111
ENSMUST00000134911	ENSMUSG00000087451	Gm12970	Known_LncRNA	4:130792536-130826319	0.661243	0.370605	-0.290638	0.5399	0.995111
ENSMUST00000134920	ENSMUSG00000087435	Gm16323	Known_LncRNA	2:30392253-30415813	1.3434	1.6126	0.269202	0.78425	0.995111
ENSMUST00000134921	ENSMUSG00000087461	C230014O12Rik	Known_LncRNA	2:34018288-34111444	0.0453494	0	-0.0453494	1	1
ENSMUST00000134944	ENSMUSG00000085772	D630024D03Rik	Known_LncRNA	11:31790112-31824524	0.0332084	0.0996712	0.0664628	1	1
ENSMUST00000134966	ENSMUSG00000085817	Gm12668	Known_LncRNA	4:91626588-91630139	0	0	0	1	1
ENSMUST00000134971	ENSMUSG00000085292	Gm12853	Known_LncRNA	4:118632846-118636062	0	0	0	1	1
ENSMUST00000135030	ENSMUSG00000086380	Gm11195	Known_LncRNA	11:78444106-78444901	0	0	0	1	1
ENSMUST00000135037	ENSMUSG00000087497	2810001G20Rik	Known_LncRNA	11:64079483-64083259	1.3952	1.75555	0.360346	0.27745	0.995111
ENSMUST00000135048	ENSMUSG00000086750	Gm11770	Known_LncRNA	11:120215081-120216993	0.0469397	0.335585	0.288646	1	1
ENSMUST00000135068	ENSMUSG00000086341	Gm15932	Known_LncRNA	14:55559941-55576952	0.0523328	0.144256	0.0919231	1	1
ENSMUST00000135086	ENSMUSG00000086860	Gm1720	Known_LncRNA	X:166662024-166689812	0.0771533	0.0372399	-0.0399134	1	1
ENSMUST00000135115	ENSMUSG00000087403	Kantr	Known_LncRNA	X:152298499-152327495	6.93201e-05	0.459639	0.45957	1	1
ENSMUST00000135116	ENSMUSG00000085440	Sorbs2os	Known_LncRNA	8:45507787-45827906	1.23486	1.20962	-0.0252489	0.93495	0.995111
ENSMUST00000135132	ENSMUSG00000084819	Gm11967	Known_LncRNA	11:5900819-5950081	0	0	0	1	1
ENSMUST00000135138	ENSMUSG00000084780	Gm15350	Known_LncRNA	8:12757013-13020905	4.27124e-16	0	-4.27124e-16	1	1
ENSMUST00000135144	ENSMUSG00000086389	Gm15998	Known_LncRNA	3:89313898-89322965	0.670493	0.131981	-0.538512	0.07345	0.609388
ENSMUST00000135145	ENSMUSG00000085413	Kbtbd8os	Known_LncRNA	6:95114016-95129790	0	0	0	1	1
ENSMUST00000135147	ENSMUSG00000087093	Gm15486	Known_LncRNA	1:157497930-157568425	0.113743	0	-0.113743	1	1
ENSMUST00000135153	ENSMUSG00000074987	Wt1os	Known_LncRNA	2:105076537-105126510	0	3.60171e-05	3.60171e-05	1	1
ENSMUST00000135203	ENSMUSG00000086867	Gm4577	Known_LncRNA	17:35681566-35708244	0.102734	0	-0.102734	1	1
ENSMUST00000135240	ENSMUSG00000087272	Gm15409	Known_LncRNA	5:148871583-149015813	0.323309	0.371387	0.0480786	1	1
ENSMUST00000135268	ENSMUSG00000085235	Gm12576	Known_LncRNA	11:83817681-83849493	0.0124978	0	-0.0124978	1	1
ENSMUST00000135297	ENSMUSG00000063714	Sp3os	Known_LncRNA	2:72936426-72988677	0.21599	0.498665	0.282675	1	1
ENSMUST00000135329	ENSMUSG00000087504	Gm13658	Known_LncRNA	2:75436056-75444179	0	0	0	1	1
ENSMUST00000135347	ENSMUSG00000043488	Frmd8os	Known_LncRNA	19:5845622-5875274	0.116094	0.404727	0.288633	1	1
ENSMUST00000135348	ENSMUSG00000087032	Gm13874	Known_LncRNA	2:103177786-103186681	0	0	0	1	1
ENSMUST00000135358	ENSMUSG00000087476	Rap1gapos	Known_LncRNA	4:137664725-137729861	0.0586674	0.0929784	0.0343109	1	1
ENSMUST00000135360	ENSMUSG00000085958	A930019D19Rik	Known_LncRNA	2:146239878-146512026	0.613099	0.618166	0.00506748	0.9713	0.995111
ENSMUST00000135378	ENSMUSG00000085289	Gm15337	Known_LncRNA	18:38601533-39389425	0.952176	1.05197	0.0997958	0.9096	0.995111
ENSMUST00000135385	ENSMUSG00000086847	Tbx3os2	Known_LncRNA	5:119685094-119691218	0.0301018	0.0278936	-0.00220823	1	1
ENSMUST00000135421	ENSMUSG00000073164	2410018L13Rik	Known_LncRNA	12:22953996-23010284	0.0213006	0.0413287	0.0200281	1	1
ENSMUST00000135423	ENSMUSG00000085820	4933406K04Rik	Known_LncRNA	12:106685606-106716362	0	0	0	1	1
ENSMUST00000135434	ENSMUSG00000087672	Gm15122	Known_LncRNA	10:80261485-80288408	1.81184	2.26777	0.45593	0.77725	0.995111
ENSMUST00000135438	ENSMUSG00000086963	Gm14135	Known_LncRNA	2:149257276-149262145	0	0	0	1	1
ENSMUST00000135444	ENSMUSG00000085619	4930555B12Rik	Known_LncRNA	X:114926988-114928600	0	0	0	1	1
ENSMUST00000135451	ENSMUSG00000087703	Gm15650	Known_LncRNA	5:35697179-35739987	0.639746	0.300166	-0.33958	0.51345	0.995111
ENSMUST00000135468	ENSMUSG00000085585	Gm12223	Known_LncRNA	11:54247270-54254495	0	0	0	1	1
ENSMUST00000135483	ENSMUSG00000084846	A730011C13Rik	Known_LncRNA	3:94974730-95015448	1.56309	1.63381	0.0707144	0.8949	0.995111
ENSMUST00000135512	ENSMUSG00000086968	4933431E20Rik	Known_LncRNA	3:107877228-107898686	0	0.187808	0.187808	1	1
ENSMUST00000135527	ENSMUSG00000074284	Gm10658	Known_LncRNA	9:56994922-57071966	0.678681	0.904683	0.226002	0.7645	0.995111
ENSMUST00000135544	ENSMUSG00000087386	Gm15637	Known_LncRNA	5:121856365-122055654	0	0	0	1	1
ENSMUST00000135553	ENSMUSG00000085659	Gm12325	Known_LncRNA	11:71702309-71704344	0	0	0	1	1
ENSMUST00000135564	ENSMUSG00000086628	Gm16157	Known_LncRNA	7:68266338-68363092	0.136133	0	-0.136133	1	1
ENSMUST00000135572	ENSMUSG00000048603	Gm9828	Known_LncRNA	13:98309895-98324415	5.0187e-15	0.241568	0.241568	1	1
ENSMUST00000135583	ENSMUSG00000085802	Gm16059	Known_LncRNA	15:79417855-79443919	0.695886	0.856861	0.160975	0.7619	0.995111
ENSMUST00000135643	ENSMUSG00000049160	4930469G21Rik	Known_LncRNA	1:161142690-161170498	0	0	0	1	1
ENSMUST00000135656	ENSMUSG00000085981	Gm11375	Known_LncRNA	13:31299627-31408922	0	0	0	1	1
ENSMUST00000135674	ENSMUSG00000086016	1700084C06Rik	Known_LncRNA	9:21062392-21131243	0.205463	0.479499	0.274036	1	1
ENSMUST00000135700	ENSMUSG00000085491	4930527E20Rik	Known_LncRNA	2:30803792-30807546	0	2.08948e-06	2.08948e-06	1	1
ENSMUST00000135716	ENSMUSG00000086437	Gm13021	Known_LncRNA	4:140422523-140431931	0	0	0	1	1
ENSMUST00000135735	ENSMUSG00000086862	Gm13546	Known_LncRNA	2:58129136-58195532	0	0	0	1	1
ENSMUST00000135739	ENSMUSG00000085649	A730032A03Rik	Known_LncRNA	2:164176326-164196564	0.0259014	0.0122623	-0.0136391	1	1
ENSMUST00000135749	ENSMUSG00000085737	Gm13442	Known_LncRNA	2:31950138-31973442	0.333406	0.165507	-0.167899	1	1
ENSMUST00000135767	ENSMUSG00000087246	Gm13346	Known_LncRNA	2:19676710-19686157	0.0954733	0.00843419	-0.0870391	1	1
ENSMUST00000135775	ENSMUSG00000056288	Gm11961	Known_LncRNA	11:4620066-4630011	0.0223199	0.035227	0.0129071	1	1
ENSMUST00000135777	ENSMUSG00000048824	Gm568	Known_LncRNA	4:47008315-47010781	0.177775	0.154956	-0.0228183	1	1
ENSMUST00000135792	ENSMUSG00000085353	1700092C17Rik	Known_LncRNA	2:22755983-22762273	1.02087e-07	1.7056e-07	6.84737e-08	1	1
ENSMUST00000135799	ENSMUSG00000052403	Fcnaos	Known_LncRNA	2:25583017-25631761	0	0	0	1	1
ENSMUST00000135857	ENSMUSG00000085033	Gm11646	Known_LncRNA	11:106036871-106059324	0.666181	0.306623	-0.359558	0.5331	0.995111
ENSMUST00000135858	ENSMUSG00000085968	Gm13027	Known_LncRNA	4:140026845-140246784	0	0	0	1	1
ENSMUST00000135873	ENSMUSG00000087322	Gm16075	Known_LncRNA	11:75830998-75938429	0.134509	0	-0.134509	1	1
ENSMUST00000135883	ENSMUSG00000086315	Arl4aos	Known_LncRNA	12:40038098-40040027	0.171109	0.0684454	-0.102664	1	1
ENSMUST00000135902	ENSMUSG00000086530	Gm12910	Known_LncRNA	4:62112930-62120929	0	0	0	1	1
ENSMUST00000135936	ENSMUSG00000086297	Gm15632	Known_LncRNA	15:4020113-4155344	0.45195	0.563885	0.111935	1	1
ENSMUST00000135940	ENSMUSG00000085418	Grip1os1	Known_LncRNA	10:119429366-120112987	0.0833879	0.0870593	0.00367146	1	1
ENSMUST00000135958	ENSMUSG00000084878	Lrrc8dos	Known_LncRNA	5:105699968-105832436	0.0437014	0.438507	0.394806	1	1
ENSMUST00000135987	ENSMUSG00000066176	Gm12511	Known_LncRNA	4:55563264-55599296	0.054047	0.0202631	-0.033784	1	1
ENSMUST00000135990	ENSMUSG00000086575	Gm14104	Known_LncRNA	2:132845998-132866785	0	0.194184	0.194184	1	1
ENSMUST00000136015	ENSMUSG00000086706	Gm15848	Known_LncRNA	1:130800901-130824084	5.95666e-12	0	-5.95666e-12	1	1
ENSMUST00000136022	ENSMUSG00000085042	Abhd11os	Known_LncRNA	5:135007092-135013253	5.33904e-16	0.297968	0.297968	1	1
ENSMUST00000136025	ENSMUSG00000086879	Gm14012	Known_LncRNA	2:128189986-128429349	0.0516733	0.096569	0.0448957	1	1
ENSMUST00000136027	ENSMUSG00000086239	Gm14329	Known_LncRNA	6:135713232-136175664	0	0	0	1	1
ENSMUST00000136046	ENSMUSG00000085691	Gm14216	Known_LncRNA	2:154722351-154738451	0	0	0	1	1
ENSMUST00000136051	ENSMUSG00000085175	Gm11423	Known_LncRNA	11:82779600-82781042	0.582833	0.325707	-0.257127	1	1
ENSMUST00000136052	ENSMUSG00000086561	Gm15540	Known_LncRNA	3:142701050-142746870	0	0.0825194	0.0825194	1	1
ENSMUST00000136083	ENSMUSG00000085240	Gm12119	Known_LncRNA	11:33629338-34098554	0.0336489	0.140894	0.107245	1	1
ENSMUST00000136110	ENSMUSG00000073155	1810058I24Rik	Known_LncRNA	6:35252653-35263496	1.99129	2.53219	0.540895	0.40975	0.995111
ENSMUST00000136115	ENSMUSG00000086876	Gm12828	Known_LncRNA	4:117271462-117500602	0	0.590288	0.590288	1	1
ENSMUST00000136149	ENSMUSG00000086150	Bach2os	Known_LncRNA	4:32238803-32586108	0.49167	0.322004	-0.169666	1	1
ENSMUST00000136170	ENSMUSG00000085773	Gm16233	Known_LncRNA	3:144947560-144982560	0	0	0	1	1
ENSMUST00000136187	ENSMUSG00000085423	Gm15735	Known_LncRNA	14:122534323-122984035	0.351825	0.28405	-0.0677745	1	1
ENSMUST00000136190	ENSMUSG00000086838	Gm16212	Known_LncRNA	10:67979569-68059740	0	0	0	1	1
ENSMUST00000136196	ENSMUSG00000086900	Kcnab3os	Known_LncRNA	11:69326257-69333042	0.0448425	0.20485	0.160008	1	1
ENSMUST00000136201	ENSMUSG00000087574	C030037D09Rik	Known_LncRNA	11:88718644-88728893	0.149361	0.967932	0.818571	0.2237	0.995111
ENSMUST00000136217	ENSMUSG00000085069	Gm13111	Known_LncRNA	4:154637575-154644724	0.348958	0.592425	0.243467	1	1
ENSMUST00000136218	ENSMUSG00000084915	C230037L18Rik	Known_LncRNA	15:89472475-89484847	0.412884	0.415115	0.00223118	1	1
ENSMUST00000136224	ENSMUSG00000086804	Gm43154	Known_LncRNA	6:31605189-31922270	0	0	0	1	1
ENSMUST00000136288	ENSMUSG00000086170	Gm12144	Known_LncRNA	11:43149876-43311088	0.0515533	0.0330091	-0.0185442	1	1
ENSMUST00000136305	ENSMUSG00000086125	Gm15942	Known_LncRNA	15:37366174-37792570	0	0.871132	0.871132	0.14785	0.891215
ENSMUST00000136306	ENSMUSG00000085180	AI838599	Known_LncRNA	4:3242054-3258092	1.91938	2.49567	0.576292	0.3434	0.995111
ENSMUST00000136315	ENSMUSG00000085905	Gm14273	Known_LncRNA	2:172324333-172338663	0	0.012776	0.012776	1	1
ENSMUST00000136322	ENSMUSG00000060380	C030014I23Rik	Known_LncRNA	9:44468343-44483803	0.155309	0.0887797	-0.0665297	1	1
ENSMUST00000136359	ENSMUSG00000000031	H19	Known_LncRNA	7:142575528-142578143	11.9907	13.3688	1.37816	0.0509	0.479766
ENSMUST00000136371	ENSMUSG00000086036	Gm14254	Known_LncRNA	2:163152894-163156106	0	0	0	1	1
ENSMUST00000136376	ENSMUSG00000062470	Fbxl12os	Known_LncRNA	9:20606132-20617271	0.58082	0.683556	0.102736	0.7067	0.995111
ENSMUST00000136382	ENSMUSG00000085468	Gm15343	Known_LncRNA	10:76562271-76570532	0	0	0	1	1
ENSMUST00000136400	ENSMUSG00000085319	Gm13330	Known_LncRNA	2:18025192-18039633	0	0	0	1	1
ENSMUST00000136406	ENSMUSG00000087620	5330434G04Rik	Known_LncRNA	X:105348281-105391776	0.0155317	4.04006e-08	-0.0155317	1	1
ENSMUST00000136428	ENSMUSG00000087133	Gm27192	Known_LncRNA	X:24422750-24424779	0	0	0	1	1
ENSMUST00000136438	ENSMUSG00000087259	2610035D17Rik	Known_LncRNA	11:113043894-113201838	8.77266e-09	0.21018	0.21018	1	1
ENSMUST00000136454	ENSMUSG00000085628	Appbp2os	Known_LncRNA	11:85187261-85238304	0.161121	0.182471	0.0213504	1	1
ENSMUST00000136456	ENSMUSG00000087674	4930447M23Rik	Known_LncRNA	2:19344316-19351050	0	1.479e-05	1.479e-05	1	1
ENSMUST00000136486	ENSMUSG00000087100	Gm14641	Known_LncRNA	2:171995940-172003995	0	0	0	1	1
ENSMUST00000136489	ENSMUSG00000086445	Gm13191	Known_LncRNA	2:3925807-3929139	0	0	0	1	1
ENSMUST00000136500	ENSMUSG00000086835	Gm11775	Known_LncRNA	11:121029401-121052357	0	0	0	1	1
ENSMUST00000136503	ENSMUSG00000054556	Gm4876	Known_LncRNA	6:17065009-17171833	0.186327	0.315211	0.128884	1	1
ENSMUST00000136525	ENSMUSG00000086096	Gm12688	Known_LncRNA	4:99653606-99654983	1.16891	2.18456	1.01565	0.0035	0.0642781
ENSMUST00000136531	ENSMUSG00000086930	Frs3os	Known_LncRNA	17:47611581-47704286	0.0325386	0.185104	0.152566	1	1
ENSMUST00000136542	ENSMUSG00000085501	Gm11772	Known_LncRNA	11:120232946-120292296	0.953467	0.349376	-0.604091	0.3498	0.995111
ENSMUST00000136555	ENSMUSG00000086141	9030622O22Rik	Known_LncRNA	2:147944739-148040203	0	0.0677383	0.0677383	1	1
ENSMUST00000136557	ENSMUSG00000086121	Gm16068	Known_LncRNA	19:47579677-47645246	1.55218	1.59308	0.0409033	0.9818	0.995186
ENSMUST00000136578	ENSMUSG00000085025	Gm13715	Known_LncRNA	2:85233674-85243678	0	0.418175	0.418175	1	1
ENSMUST00000136639	ENSMUSG00000086959	E330010L02Rik	Known_LncRNA	X:25917943-25954696	0	0	0	1	1
ENSMUST00000136658	ENSMUSG00000086954	4930583P06Rik	Known_LncRNA	2:124089968-124698002	0	0.0914512	0.0914512	1	1
ENSMUST00000136672	ENSMUSG00000085265	Nell1os	Known_LncRNA	7:49974863-50866608	0	0	0	1	1
ENSMUST00000136690	ENSMUSG00000085622	3110056K07Rik	Known_LncRNA	12:70974620-71015832	2.5145	2.39834	-0.116152	0.9203	0.995111
ENSMUST00000136693	ENSMUSG00000085883	Gm3848	Known_LncRNA	14:11553531-12242041	0.23422	0.435789	0.201569	1	1
ENSMUST00000136744	ENSMUSG00000086899	1600002D24Rik	Known_LncRNA	16:95831122-95929077	0.0308346	0	-0.0308346	1	1
ENSMUST00000136749	ENSMUSG00000074404	Gm1698	Known_LncRNA	8:27447099-27620917	2.28349e-07	0	-2.28349e-07	1	1
ENSMUST00000136759	ENSMUSG00000010492	Uckl1os	Known_LncRNA	2:181569148-181655660	0	0.508733	0.508733	1	1
ENSMUST00000136779	ENSMUSG00000087201	Gm15261	Known_LncRNA	X:168795098-169320372	1.14682	1.89774	0.750924	0.17725	0.967128
ENSMUST00000136794	ENSMUSG00000074753	Gm14092	Known_LncRNA	2:145167753-145642166	0.0963838	0.279054	0.18267	1	1
ENSMUST00000136806	ENSMUSG00000085696	Hoxaas3	Known_LncRNA	6:52162416-52221854	0.151693	0.0869377	-0.0647556	1	1
ENSMUST00000136807	ENSMUSG00000085427	6430710C18Rik	Known_LncRNA	2:72745845-72813717	0	0.0565335	0.0565335	1	1
ENSMUST00000136820	ENSMUSG00000087581	Gm11571	Known_LncRNA	11:100052285-100088226	0.843899	0	-0.843899	0.1016	0.735917
ENSMUST00000136834	ENSMUSG00000086185	1700036O09Rik	Known_LncRNA	X:67458195-67459203	0	0	0	1	1
ENSMUST00000136853	ENSMUSG00000085865	Gm15966	Known_LncRNA	16:91320451-91328995	0	0	0	1	1
ENSMUST00000136860	ENSMUSG00000086540	Scml1	Known_LncRNA	X:161817733-161819587	0.0437564	0.0799602	0.0362038	1	1
ENSMUST00000136862	ENSMUSG00000087177	E130307A14Rik	Known_LncRNA	10:39368854-39732007	0.191357	0.646034	0.454677	0.4698	0.995111
ENSMUST00000136879	ENSMUSG00000087518	Gm13561	Known_LncRNA	2:62330072-62470913	0.350043	0.392172	0.0421289	1	1
ENSMUST00000136886	ENSMUSG00000027196	Alkbh3os1	Known_LncRNA	2:93955809-94010807	0.740026	0.933933	0.193907	0.8243	0.995111
ENSMUST00000136906	ENSMUSG00000085861	1700016G14Rik	Known_LncRNA	13:24741231-24746592	0.176482	0.245961	0.069479	1	1
ENSMUST00000136919	ENSMUSG00000087647	Gm15407	Known_LncRNA	5:148820766-148837798	0	0	0	1	1
ENSMUST00000136923	ENSMUSG00000108703	Gm44793	Known_LncRNA	7:24112313-24127952	0.333581	0.262266	-0.0713153	1	1
ENSMUST00000136941	ENSMUSG00000084918	Gm12708	Known_LncRNA	4:95193312-95209727	0.159926	0.0234801	-0.136446	1	1
ENSMUST00000136950	ENSMUSG00000079171	Gm13942	Known_LncRNA	2:111051319-111057574	0	0	0	1	1
ENSMUST00000136956	ENSMUSG00000087170	1700001G01Rik	Known_LncRNA	18:17019050-17137559	0	0	0	1	1
ENSMUST00000136990	ENSMUSG00000087095	Emx2os	Known_LncRNA	19:59425103-59465357	0.434938	0.768608	0.33367	0.08015	0.642763
ENSMUST00000136992	ENSMUSG00000086587	Gm11837	Known_LncRNA	4:14929907-15149794	0.479605	0.302719	-0.176885	1	1
ENSMUST00000136998	ENSMUSG00000086509	Nkx2-2os	Known_LncRNA	2:147177545-147331681	0.0147877	0.0326315	0.0178438	1	1
ENSMUST00000137010	ENSMUSG00000060808	B9d1os	Known_LncRNA	11:61504385-61505059	0.183186	0.372023	0.188837	1	1
ENSMUST00000137020	ENSMUSG00000084935	Gm14161	Known_LncRNA	2:152549713-152553932	0	0	0	1	1
ENSMUST00000137034	ENSMUSG00000086333	1700120E14Rik	Known_LncRNA	18:74440935-74771493	0.0895751	0	-0.0895751	1	1
ENSMUST00000137073	ENSMUSG00000085852	Gm13807	Known_LncRNA	2:93403546-93417830	0.831851	0.905698	0.0738473	0.73425	0.995111
ENSMUST00000137096	ENSMUSG00000087668	Gm11186	Known_LncRNA	11:52764633-53188538	0.0177839	0	-0.0177839	1	1
ENSMUST00000137099	ENSMUSG00000085606	Gm15792	Known_LncRNA	5:110286305-110337474	1.22429	1.22667	0.00237688	0.9759	0.995111
ENSMUST00000137123	ENSMUSG00000087185	Gm13872	Known_LncRNA	2:102658658-102790784	0	0	0	1	1
ENSMUST00000137134	ENSMUSG00000087539	Gm13584	Known_LncRNA	2:38339280-38369733	0.157371	0.065539	-0.0918321	1	1
ENSMUST00000137136	ENSMUSG00000085382	Gm13861	Known_LncRNA	6:34598499-34775473	1.12672	1.48942	0.362694	0.67565	0.995111
ENSMUST00000137154	ENSMUSG00000085604	Dhx58os	Known_LncRNA	11:100574903-100704271	0.832045	0.487185	-0.344859	0.5508	0.995111
ENSMUST00000137175	ENSMUSG00000086078	Gm11657	Known_LncRNA	11:107933386-108414396	0.579097	0.429079	-0.150019	1	1
ENSMUST00000137176	ENSMUSG00000087405	Gm14232	Known_LncRNA	2:131146323-131198497	0.11283	0.301638	0.188808	1	1
ENSMUST00000137184	ENSMUSG00000052188	Gm14964	Known_LncRNA	19:6418730-6544899	0.146778	0.151046	0.00426734	1	1
ENSMUST00000137186	ENSMUSG00000086418	Gm13362	Known_LncRNA	2:19909779-20810713	0.139747	0.758295	0.618548	0.17	0.951875
ENSMUST00000137193	ENSMUSG00000085751	Gm15412	Known_LncRNA	7:96171245-97064758	0.307398	0.472128	0.164731	1	1
ENSMUST00000137198	ENSMUSG00000086392	Mccc1os	Known_LncRNA	3:35892104-36053547	0.271127	0.224594	-0.0465329	1	1
ENSMUST00000137199	ENSMUSG00000087143	A830082K12Rik	Known_LncRNA	13:78188972-78279391	0.158814	0.219871	0.0610574	1	1
ENSMUST00000137218	ENSMUSG00000079011	Gm11033	Known_LncRNA	8:74590986-74833947	0	0	0	1	1
ENSMUST00000137221	ENSMUSG00000085029	Gm13569	Known_LncRNA	2:62664284-63184287	0	0	0	1	1
ENSMUST00000137241	ENSMUSG00000086064	4930439A04Rik	Known_LncRNA	1:37299864-37410736	0.735447	0.665668	-0.0697793	0.907	0.995111
ENSMUST00000137251	ENSMUSG00000084946	Dlx1as	Known_LncRNA	2:71453275-71537891	1.01616e-10	0.0603242	0.0603242	1	1
ENSMUST00000137257	ENSMUSG00000087336	Gm15860	Known_LncRNA	5:123332725-123374992	0.377612	1.38763	1.01002	0.2466	0.995111
ENSMUST00000137258	ENSMUSG00000086126	Evx1os	Known_LncRNA	6:52308388-52318378	0	0	0	1	1
ENSMUST00000137259	ENSMUSG00000087652	Gm15918	Known_LncRNA	14:63602523-63820809	0.0738658	0	-0.0738658	1	1
ENSMUST00000137275	ENSMUSG00000085914	Gm14320	Known_LncRNA	2:167553313-167690418	0.23988	0.384276	0.144395	1	1
ENSMUST00000137281	ENSMUSG00000087591	Gm14635	Known_LncRNA	X:12339781-12354996	0.0228135	0.0304986	0.00768509	1	1
ENSMUST00000137283	ENSMUSG00000086164	Gm13029	Known_LncRNA	4:140026845-140246784	0	0	0	1	1
ENSMUST00000137295	ENSMUSG00000072591	5930412G12Rik	Known_LncRNA	5:128579105-128600693	0.142219	0.167557	0.0253381	1	1
ENSMUST00000137315	ENSMUSG00000086093	Gm15341	Known_LncRNA	16:96098498-96113821	0	0	0	1	1
ENSMUST00000137343	ENSMUSG00000086290	Snhg12	Known_LncRNA	4:132308677-132311024	4.03987	2.82144	-1.21842	0.13435	0.849304
ENSMUST00000137349	ENSMUSG00000087515	Gm13554	Known_LncRNA	2:26055534-26123220	0.00143948	0.0755698	0.0741304	1	1
ENSMUST00000137353	ENSMUSG00000087238	Gm12865	Known_LncRNA	4:118971296-118999458	0	0	0	1	1
ENSMUST00000137359	ENSMUSG00000087639	Gm15512	Known_LncRNA	14:33214025-33370143	0.852322	0.231689	-0.620633	0.0972	0.718634
ENSMUST00000137364	ENSMUSG00000086707	Gm12088	Known_LncRNA	11:29595786-29597700	0	0	0	1	1
ENSMUST00000137373	ENSMUSG00000087593	Gm16174	Known_LncRNA	7:19808461-19822770	0.933805	0.298175	-0.63563	0.381	0.995111
ENSMUST00000137397	ENSMUSG00000087450	Gm13994	Known_LncRNA	2:124708654-124711083	0.141693	0	-0.141693	1	1
ENSMUST00000137398	ENSMUSG00000085271	E130006D01Rik	Known_LncRNA	5:111733923-111761725	0	0.0279036	0.0279036	1	1
ENSMUST00000137411	ENSMUSG00000086703	4930507D10Rik	Known_LncRNA	11:80850380-80858300	0.0182694	0.0294299	0.0111606	1	1
ENSMUST00000137418	ENSMUSG00000084805	Gm12273	Known_LncRNA	11:61950914-61952736	0	0	0	1	1
ENSMUST00000137421	ENSMUSG00000093817	Gm2101	Known_LncRNA	X:27658160-27692894	0	0	0	1	1
ENSMUST00000137422	ENSMUSG00000087035	Tmem74bos	Known_LncRNA	2:151679360-151686339	0	0	0	1	1
ENSMUST00000137463	ENSMUSG00000087179	Gm14230	Known_LncRNA	2:156833048-156839892	1.30159	1.64602	0.344431	0.3081	0.995111
ENSMUST00000137471	ENSMUSG00000087495	Gm14152	Known_LncRNA	2:151380649-151432402	0	0	0	1	1
ENSMUST00000137478	ENSMUSG00000087341	0610040F04Rik	Known_LncRNA	6:108577038-108666925	0.0612061	0.0397764	-0.0214297	1	1
ENSMUST00000137509	ENSMUSG00000084833	Gm12649	Known_LncRNA	4:93453257-93671070	0	0	0	1	1
ENSMUST00000137532	ENSMUSG00000086587	Gm11837	Known_LncRNA	4:14929907-15149794	2.06162e-05	0.000352182	0.000331566	1	1
ENSMUST00000137535	ENSMUSG00000086043	Gm12473	Known_LncRNA	4:43631424-43651244	1.86047	2.4905	0.630022	0.70585	0.995111
ENSMUST00000137539	ENSMUSG00000085287	4833418N02Rik	Known_LncRNA	17:87274885-87282814	0.655157	1.11106	0.455905	0.11155	0.77783
ENSMUST00000137546	ENSMUSG00000086275	1700121C08Rik	Known_LncRNA	4:123833621-123859513	0	0.096569	0.096569	1	1
ENSMUST00000137561	ENSMUSG00000085134	Gm11659	Known_LncRNA	11:104231389-104332090	0	0	0	1	1
ENSMUST00000137567	ENSMUSG00000087080	Gm12199	Known_LncRNA	11:50599297-50807573	0.553901	1.27303	0.719126	0.3292	0.995111
ENSMUST00000137582	ENSMUSG00000086881	Gm13594	Known_LncRNA	2:65088338-65239675	0.237625	0.0915279	-0.146097	1	1
ENSMUST00000137598	ENSMUSG00000085145	Gm11614	Known_LncRNA	11:97715156-97744704	0.459674	0.838016	0.378342	0.56425	0.995111
ENSMUST00000137606	ENSMUSG00000087044	1700042G15Rik	Known_LncRNA	4:57360867-57364292	0	0	0	1	1
ENSMUST00000137607	ENSMUSG00000085749	Gm12843	Known_LncRNA	4:117271462-117500602	0.287668	0.499143	0.211475	1	1
ENSMUST00000137624	ENSMUSG00000086074	Gm13274	Known_LncRNA	4:88738837-88744294	0	0	0	1	1
ENSMUST00000137629	ENSMUSG00000086166	Gm14342	Known_LncRNA	2:180829489-180889660	0.0132085	0.0106013	-0.00260719	1	1
ENSMUST00000137651	ENSMUSG00000087688	Gm11300	Known_LncRNA	13:22523910-22524986	0	0	0	1	1
ENSMUST00000137661	ENSMUSG00000087612	A230005M16Rik	Known_LncRNA	2:25705849-25709716	9.98546e-11	4.19467e-10	3.19612e-10	1	1
ENSMUST00000137662	ENSMUSG00000085348	Gm12300	Known_LncRNA	11:67200051-67237573	0.560458	1.13885	0.578394	0.31375	0.995111
ENSMUST00000137673	ENSMUSG00000087001	Gm15475	Known_LncRNA	6:84008589-84211060	1.32721	2.39386	1.06666	0.1516	0.903047
ENSMUST00000137706	ENSMUSG00000074113	Gm10629	Known_LncRNA	8:106210935-106426598	0.614768	0.700368	0.0856	0.88085	0.995111
ENSMUST00000137714	ENSMUSG00000087103	Gm13344	Known_LncRNA	2:19428045-19431983	0	3.04525e-07	3.04525e-07	1	1
ENSMUST00000137728	ENSMUSG00000084826	AI847159	Known_LncRNA	2:129158665-129180667	0.126799	0	-0.126799	1	1
ENSMUST00000137730	ENSMUSG00000086154	Gm16196	Known_LncRNA	17:29014641-29015897	0.145063	0.10981	-0.0352536	1	1
ENSMUST00000137731	ENSMUSG00000085497	Gm15985	Known_LncRNA	5:74731515-74734451	0	0	0	1	1
ENSMUST00000137738	ENSMUSG00000084969	Gm11205	Known_LncRNA	11:79704629-79705420	0	0.106458	0.106458	1	1
ENSMUST00000137749	ENSMUSG00000086052	Gm11802	Known_LncRNA	4:6686352-6991557	1.80419e-10	0.0524932	0.0524932	1	1
ENSMUST00000137756	ENSMUSG00000085693	Gm13371	Known_LncRNA	2:28092031-28093514	0.0590504	0	-0.0590504	1	1
ENSMUST00000137765	ENSMUSG00000084963	Gm14936	Known_LncRNA	X:112980863-113009754	0	0	0	1	1
ENSMUST00000137776	ENSMUSG00000085244	Spag17os	Known_LncRNA	3:99885405-100206981	0	0	0	1	1
ENSMUST00000137800	ENSMUSG00000086968	4933431E20Rik	Known_LncRNA	3:107877228-107898686	0	0	0	1	1
ENSMUST00000137801	ENSMUSG00000086018	Gm13179	Known_LncRNA	2:4017716-4614043	0	0	0	1	1
ENSMUST00000137802	ENSMUSG00000085383	Gm14218	Known_LncRNA	2:136081103-136387967	0	0	0	1	1
ENSMUST00000137810	ENSMUSG00000085022	Gm5860	Known_LncRNA	4:82033311-82102808	0.175147	0.908958	0.733811	0.1703	0.951875
ENSMUST00000137882	ENSMUSG00000086172	2700068H02Rik	Known_LncRNA	4:106554668-106557897	0.0256861	0.0575585	0.0318724	1	1
ENSMUST00000137886	ENSMUSG00000087409	Gm14271	Known_LncRNA	2:172046525-172050134	0	0	0	1	1
ENSMUST00000137907	ENSMUSG00000086761	Cep112os1	Known_LncRNA	11:108425191-108860615	0.225964	0.217318	-0.00864667	1	1
ENSMUST00000137941	ENSMUSG00000063714	Sp3os	Known_LncRNA	2:72936426-72988677	0.338573	0.2153	-0.123273	1	1
ENSMUST00000137958	ENSMUSG00000084947	Gm15594	Known_LncRNA	6:18366477-18514843	0.616248	0.46286	-0.153388	0.77385	0.995111
ENSMUST00000137964	ENSMUSG00000086646	Platr20	Known_LncRNA	11:51189832-51220418	0	0	0	1	1
ENSMUST00000137970	ENSMUSG00000086968	4933431E20Rik	Known_LncRNA	3:107877228-107898686	0	0.399615	0.399615	1	1
ENSMUST00000137981	ENSMUSG00000096911	Gm2165	Known_LncRNA	X:28666149-28700879	0	0	0	1	1
ENSMUST00000138007	ENSMUSG00000087574	C030037D09Rik	Known_LncRNA	11:88718644-88728893	0.996238	1.91508	0.918843	0.00065	0.0162368
ENSMUST00000138080	ENSMUSG00000086831	Gm14280	Known_LncRNA	2:131652896-131721838	0	0	0	1	1
ENSMUST00000138082	ENSMUSG00000085808	Gm14718	Known_LncRNA	X:57200642-57204378	0	0	0	1	1
ENSMUST00000138108	ENSMUSG00000086140	Hnf1aos2	Known_LncRNA	5:114942157-114998042	0	0	0	1	1
ENSMUST00000138136	ENSMUSG00000085459	Gm12272	Known_LncRNA	11:61517248-61579687	0	0.381429	0.381429	1	1
ENSMUST00000138164	ENSMUSG00000085510	Gm12082	Known_LncRNA	11:28751632-28815767	0	0	0	1	1
ENSMUST00000138170	ENSMUSG00000054556	Gm4876	Known_LncRNA	6:17065009-17171833	2.47114e-09	0.397274	0.397274	1	1
ENSMUST00000138195	ENSMUSG00000085921	Gm13752	Known_LncRNA	2:80394896-80400525	0	0.0874356	0.0874356	1	1
ENSMUST00000138253	ENSMUSG00000084984	Far1os	Known_LncRNA	7:113513833-113571511	0.850327	0.927054	0.0767276	0.93725	0.995111
ENSMUST00000138256	ENSMUSG00000087638	Gm11773	Known_LncRNA	11:120826528-120932872	0.102735	0.368037	0.265303	1	1
ENSMUST00000138262	ENSMUSG00000085114	1600025M17Rik	Known_LncRNA	X:56317607-56320664	0	0	0	1	1
ENSMUST00000138275	ENSMUSG00000086762	Gm14546	Known_LncRNA	6:34290264-34324249	0.0350646	0.0139724	-0.0210922	1	1
ENSMUST00000138289	ENSMUSG00000073779	Lrp8os2	Known_LncRNA	4:107802260-107876840	0.00761846	0	-0.00761846	1	1
ENSMUST00000138291	ENSMUSG00000085701	Gm12968	Known_LncRNA	4:128846196-128873698	0.0754198	0	-0.0754198	1	1
ENSMUST00000138295	ENSMUSG00000086919	Gm11497	Known_LncRNA	11:89124455-89126706	0	0	0	1	1
ENSMUST00000138298	ENSMUSG00000085847	Gm14540	Known_LncRNA	6:32790975-33060260	0.580753	0.983195	0.402442	0.7346	0.995111
ENSMUST00000138303	ENSMUSG00000085247	4930545L23Rik	Known_LncRNA	2:134786066-135583584	0.752203	0.764545	0.0123422	0.98715	0.995461
ENSMUST00000138341	ENSMUSG00000086834	Gm14547	Known_LncRNA	6:34598499-34775473	0.31579	0	-0.31579	1	1
ENSMUST00000138372	ENSMUSG00000085681	Gm13982	Known_LncRNA	2:117414391-117417697	0	0	0	1	1
ENSMUST00000138374	ENSMUSG00000087357	Gm12498	Known_LncRNA	3:108018293-108025249	0.0553768	0.0306452	-0.0247316	1	1
ENSMUST00000138377	ENSMUSG00000084970	1700060J05Rik	Known_LncRNA	4:53440412-53622478	1.02184	1.02698	0.0051398	0.9399	0.995111
ENSMUST00000138379	ENSMUSG00000086124	A530076I17Rik	Known_LncRNA	14:45666622-45668498	0.106506	0.039417	-0.0670889	1	1
ENSMUST00000138391	ENSMUSG00000085744	Gm12259	Known_LncRNA	11:58865964-58867154	0.108531	0.36724	0.258709	1	1
ENSMUST00000138402	ENSMUSG00000085165	Gm12089	Known_LncRNA	11:29515085-29517355	0.351009	0.32908	-0.0219284	1	1
ENSMUST00000138406	ENSMUSG00000085565	Gm15721	Known_LncRNA	5:147949881-147957166	0.0114233	0.00659387	-0.0048294	1	1
ENSMUST00000138416	ENSMUSG00000085257	Gm13264	Known_LncRNA	2:11036872-11060129	0.0143324	0	-0.0143324	1	1
ENSMUST00000138422	ENSMUSG00000087578	Ccdc142os	Known_LncRNA	6:83101600-83109939	0.0526532	0.437022	0.384369	1	1
ENSMUST00000138424	ENSMUSG00000085338	2410004I01Rik	Known_LncRNA	11:102838472-103101658	0.0251869	0.0321996	0.00701266	1	1
ENSMUST00000138426	ENSMUSG00000087299	Gm12953	Known_LncRNA	4:116551632-116555936	0.67097	0.825145	0.154174	0.8718	0.995111
ENSMUST00000138427	ENSMUSG00000087563	Gm14205	Known_LncRNA	2:158610766-158615748	0.0348217	0.0456379	0.0108162	1	1
ENSMUST00000138430	ENSMUSG00000085754	Gm15886	Known_LncRNA	3:103739365-103791563	4.27124e-16	0	-4.27124e-16	1	1
ENSMUST00000138431	ENSMUSG00000084826	AI847159	Known_LncRNA	2:129158665-129180667	0.000250333	0.000183418	-6.69152e-05	1	1
ENSMUST00000138442	ENSMUSG00000085030	2810455O05Rik	Known_LncRNA	8:119910359-124345724	0.786551	1.13623	0.349681	0.569	0.995111
ENSMUST00000138444	ENSMUSG00000086862	Gm13546	Known_LncRNA	2:58129136-58195532	0.200506	0	-0.200506	1	1
ENSMUST00000138447	ENSMUSG00000086796	4932702P03Rik	Known_LncRNA	13:24905592-24941417	0.121015	0.165837	0.0448214	1	1
ENSMUST00000138462	ENSMUSG00000086921	Gm13189	Known_LncRNA	2:4017716-4614043	0	0	0	1	1
ENSMUST00000138467	ENSMUSG00000086974	Gm15092	Known_LncRNA	X:149074281-149138152	0	0	0	1	1
ENSMUST00000138471	ENSMUSG00000062470	Fbxl12os	Known_LncRNA	9:20606132-20617271	2.91684e-07	2.83644e-07	-8.0391e-09	1	1
ENSMUST00000138472	ENSMUSG00000086968	4933431E20Rik	Known_LncRNA	3:107877228-107898686	0.21577	0	-0.21577	1	1
ENSMUST00000138492	ENSMUSG00000087217	Gm13209	Known_LncRNA	4:148584720-148586007	0	0.339626	0.339626	1	1
ENSMUST00000138535	ENSMUSG00000085842	Pard3bos1	Known_LncRNA	1:61638823-62642284	0.120815	0.205886	0.085071	1	1
ENSMUST00000138539	ENSMUSG00000086237	Gm15591	Known_LncRNA	16:45729724-45742955	0.778258	0.758807	-0.0194514	0.9366	0.995111
ENSMUST00000138573	ENSMUSG00000086546	Gm13709	Known_LncRNA	2:73341505-73386572	0.156885	0.38674	0.229855	1	1
ENSMUST00000138574	ENSMUSG00000085770	Gm11381	Known_LncRNA	13:32379906-32383688	0	0	0	1	1
ENSMUST00000138611	ENSMUSG00000084799	Ino80dos	Known_LncRNA	1:62958417-63180486	0.821573	1.43871	0.617141	0.4332	0.995111
ENSMUST00000138626	ENSMUSG00000085472	Gm15691	Known_LncRNA	12:30054658-30132624	0.198131	0.175764	-0.0223663	1	1
ENSMUST00000138670	ENSMUSG00000087083	Gm15083	Known_LncRNA	6:113743830-114052265	0	0	0	1	1
ENSMUST00000138672	ENSMUSG00000085928	4933427I22Rik	Known_LncRNA	4:139923348-139943519	0	0	0	1	1
ENSMUST00000138684	ENSMUSG00000084999	Gm15839	Known_LncRNA	16:56886366-56928061	0.0572064	0	-0.0572064	1	1
ENSMUST00000138697	ENSMUSG00000087171	Gm12962	Known_LncRNA	4:131647047-131677845	0	0	0	1	1
ENSMUST00000138729	ENSMUSG00000086890	1700021J08Rik	Known_LncRNA	4:116995316-117005277	0.918812	1.08077	0.161959	0.8414	0.995111
ENSMUST00000138744	ENSMUSG00000087300	Gm16725	Known_LncRNA	8:18595130-18803189	0.502484	0.592206	0.0897219	1	1
ENSMUST00000138751	ENSMUSG00000074783	AU019990	Known_LncRNA	2:132598194-132653068	0	0	0	1	1
ENSMUST00000138767	ENSMUSG00000087670	9530036M11Rik	Known_LncRNA	6:54039553-54566489	0.413481	0.301954	-0.111527	1	1
ENSMUST00000138795	ENSMUSG00000087437	Gm13112	Known_LncRNA	4:154837458-154899135	0.0324543	0.0371525	0.00469823	1	1
ENSMUST00000138802	ENSMUSG00000086326	Gm13200	Known_LncRNA	4:148356378-148359460	0	0	0	1	1
ENSMUST00000138816	ENSMUSG00000084956	Gm16194	Known_LncRNA	17:29114144-29133811	0.918919	0.334933	-0.583986	0.4694	0.995111
ENSMUST00000138817	ENSMUSG00000087398	Gm12343	Known_LncRNA	11:76998602-77032340	0.0719347	0	-0.0719347	1	1
ENSMUST00000138832	ENSMUSG00000086573	Gm15384	Known_LncRNA	X:75551116-75551824	0.192899	0.362518	0.16962	1	1
ENSMUST00000138844	ENSMUSG00000089821	Efhd1os	Known_LncRNA	1:87264362-87310839	0	0.216926	0.216926	1	1
ENSMUST00000138855	ENSMUSG00000087630	Gm11513	Known_LncRNA	11:95026257-95041354	0.146026	0.386156	0.240129	1	1
ENSMUST00000138861	ENSMUSG00000087307	Gm12925	Known_LncRNA	4:123349632-123684360	0.226555	0.714489	0.487934	0.4469	0.995111
ENSMUST00000138883	ENSMUSG00000087537	Gm13799	Known_LncRNA	2:95838087-95840594	0	0	0	1	1
ENSMUST00000138891	ENSMUSG00000087657	Gm16764	Known_LncRNA	7:130162450-133124354	0	0	0	1	1
ENSMUST00000138893	ENSMUSG00000090284	Gm17613	Known_LncRNA	14:120749184-120750062	0.1937	0.0571104	-0.13659	1	1
ENSMUST00000138911	ENSMUSG00000085227	6330418K02Rik	Known_LncRNA	5:138264042-138280005	0	0	0	1	1
ENSMUST00000138926	ENSMUSG00000086032	Gm15929	Known_LncRNA	7:3645267-3677553	0.139231	0.138347	-0.000884523	1	1
ENSMUST00000138988	ENSMUSG00000087432	Gm15123	Known_LncRNA	10:80371897-80373216	0	0	0	1	1
ENSMUST00000138992	ENSMUSG00000086506	Gm15911	Known_LncRNA	13:55599895-55610443	0.540144	0.977796	0.437652	0.6557	0.995111
ENSMUST00000139005	ENSMUSG00000052371	Hoxd3os1	Known_LncRNA	2:74703247-74762896	1.14189	1.00671	-0.135176	0.8318	0.995111
ENSMUST00000139006	ENSMUSG00000085321	4930412F09Rik	Known_LncRNA	6:30896898-30943470	0.221257	0	-0.221257	1	1
ENSMUST00000139012	ENSMUSG00000086087	Gm12916	Known_LncRNA	4:124293692-124299848	0	0	0	1	1
ENSMUST00000139017	ENSMUSG00000075576	Gm12359	Known_LncRNA	11:98795515-98833814	0.912163	1.03194	0.119777	0.8838	0.995111
ENSMUST00000139019	ENSMUSG00000087175	Gm15133	Known_LncRNA	7:104299893-104324838	0.183771	0.0304884	-0.153283	1	1
ENSMUST00000139025	ENSMUSG00000085132	Gm12265	Known_LncRNA	11:60226713-60352905	8.23281e-14	4.35525e-06	4.35525e-06	1	1
ENSMUST00000139055	ENSMUSG00000085696	Hoxaas3	Known_LncRNA	6:52162416-52221854	0.805276	1.17734	0.372066	0.69315	0.995111
ENSMUST00000139056	ENSMUSG00000073478	D730003I15Rik	Known_LncRNA	1:191224453-191226140	0.356772	0.530848	0.174076	0.5975	0.995111
ENSMUST00000139065	ENSMUSG00000087278	A930006I01Rik	Known_LncRNA	2:103338600-103372764	0	0	0	1	1
ENSMUST00000139089	ENSMUSG00000085414	Sspnos	Known_LncRNA	6:145931640-145965223	0.259043	0.741028	0.481985	0.31435	0.995111
ENSMUST00000139095	ENSMUSG00000084890	A830036E02Rik	Known_LncRNA	11:99415665-99425497	0.0401397	0	-0.0401397	1	1
ENSMUST00000139112	ENSMUSG00000085325	Gm14974	Known_LncRNA	X:30587055-30621275	0	0	0	1	1
ENSMUST00000139119	ENSMUSG00000087142	Gm12454	Known_LncRNA	4:43504427-43513729	0.470226	0.514401	0.0441752	1	1
ENSMUST00000139185	ENSMUSG00000086212	Mkln1os	Known_LncRNA	6:31356742-31516811	0.238229	0.288244	0.0500145	1	1
ENSMUST00000139190	ENSMUSG00000086369	E330017L17Rik	Known_LncRNA	4:129906215-129919787	0	0	0	1	1
ENSMUST00000139194	ENSMUSG00000063109	Dgkeos	Known_LncRNA	11:89035178-89069098	0.113372	0.251906	0.138535	1	1
ENSMUST00000139214	ENSMUSG00000085295	4930430E12Rik	Known_LncRNA	4:6352104-6357530	0.313433	0	-0.313433	1	1
ENSMUST00000139265	ENSMUSG00000085197	1700125H03Rik	Known_LncRNA	8:68356780-68735146	0.681244	0.299207	-0.382037	0.46305	0.995111
ENSMUST00000139288	ENSMUSG00000085087	Gm13528	Known_LncRNA	2:33133416-33371486	0.181024	0.387518	0.206494	1	1
ENSMUST00000139327	ENSMUSG00000084853	Gm11791	Known_LncRNA	11:121096640-121097207	0.188938	0	-0.188938	1	1
ENSMUST00000139331	ENSMUSG00000084865	Gm15723	Known_LncRNA	10:114398822-114816831	0	0.168081	0.168081	1	1
ENSMUST00000139334	ENSMUSG00000084790	Gm15879	Known_LncRNA	16:4032838-4077827	0.414758	0.644905	0.230147	0.66825	0.995111
ENSMUST00000139335	ENSMUSG00000086531	Gm11351	Known_LncRNA	13:25921032-25930941	0.0500605	0	-0.0500605	1	1
ENSMUST00000139338	ENSMUSG00000085428	Gm14344	Known_LncRNA	2:180829489-180889660	0	0.0497197	0.0497197	1	1
ENSMUST00000139345	ENSMUSG00000087618	Gm14114	Known_LncRNA	2:146828326-146839732	0	0	0	1	1
ENSMUST00000139351	ENSMUSG00000085785	Sox5os3	Known_LncRNA	6:143828424-144781977	0.559026	0.220558	-0.338467	1	1
ENSMUST00000139356	ENSMUSG00000087177	E130307A14Rik	Known_LncRNA	10:39368854-39732007	0.507768	0.384634	-0.123134	1	1
ENSMUST00000139357	ENSMUSG00000084983	Gm11789	Known_LncRNA	11:120526854-120538986	0	0	0	1	1
ENSMUST00000139363	ENSMUSG00000085084	4930570G19Rik	Known_LncRNA	3:156546752-156561746	0.174981	0.220803	0.0458223	1	1
ENSMUST00000139377	ENSMUSG00000085135	Gm13713	Known_LncRNA	2:85160777-85196699	0.775929	0.255664	-0.520265	0.56065	0.995111
ENSMUST00000139381	ENSMUSG00000078706	Gm53	Known_LncRNA	11:96251104-96264868	0	0	0	1	1
ENSMUST00000139397	ENSMUSG00000086057	Gm15324	Known_LncRNA	13:111856995-111858505	0	0	0	1	1
ENSMUST00000139423	ENSMUSG00000086455	Gm11815	Known_LncRNA	4:10479961-10797811	0	0.100874	0.100874	1	1
ENSMUST00000139424	ENSMUSG00000086617	Gm11635	Known_LncRNA	11:101610613-101615956	0	0	0	1	1
ENSMUST00000139429	ENSMUSG00000087177	E130307A14Rik	Known_LncRNA	10:39368854-39732007	0	0.146974	0.146974	1	1
ENSMUST00000139455	ENSMUSG00000086449	9030204H09Rik	Known_LncRNA	2:35751240-35979913	0.102935	0.16862	0.0656848	1	1
ENSMUST00000139469	ENSMUSG00000087431	Gm16054	Known_LncRNA	5:81020137-81825133	0.13222	0.0296169	-0.102603	1	1
ENSMUST00000139471	ENSMUSG00000087029	Gm14133	Known_LncRNA	2:149743174-149798743	0.023221	0	-0.023221	1	1
ENSMUST00000139479	ENSMUSG00000086874	Gm13175	Known_LncRNA	2:4017716-4614043	0.69469	0.828459	0.133769	0.91895	0.995111
ENSMUST00000139483	ENSMUSG00000086804	Gm43154	Known_LncRNA	6:31605189-31922270	0	0.0693197	0.0693197	1	1
ENSMUST00000139488	ENSMUSG00000084948	1700061H18Rik	Known_LncRNA	18:69925425-69969609	0.242778	0.0700851	-0.172693	1	1
ENSMUST00000139492	ENSMUSG00000087362	Gm13710	Known_LncRNA	2:84500759-84531322	0.43734	0.467813	0.0304732	1	1
ENSMUST00000139497	ENSMUSG00000086349	Gm13497	Known_LncRNA	2:51241830-51295945	0.0137779	0	-0.0137779	1	1
ENSMUST00000139500	ENSMUSG00000086352	4930401G09Rik	Known_LncRNA	5:115358699-115422863	0	0	0	1	1
ENSMUST00000139512	ENSMUSG00000087041	Gm16295	Known_LncRNA	9:118606689-119043998	2.33827e-10	0	-2.33827e-10	1	1
ENSMUST00000139529	ENSMUSG00000054618	Gm9951	Known_LncRNA	8:34049261-34057046	0.11413	0.0944658	-0.019664	1	1
ENSMUST00000139552	ENSMUSG00000087038	2900079G21Rik	Known_LncRNA	9:112065090-112348925	0.127256	0.0982644	-0.0289915	1	1
ENSMUST00000139576	ENSMUSG00000085188	Gm11368	Known_LncRNA	13:30058676-30062971	0	0	0	1	1
ENSMUST00000139592	ENSMUSG00000087338	Scpep1os	Known_LncRNA	11:88905927-88955465	0.303405	0.031994	-0.271411	1	1
ENSMUST00000139600	ENSMUSG00000085394	2210414B05Rik	Known_LncRNA	4:3656507-3669181	0.0629016	0.0292415	-0.0336602	1	1
ENSMUST00000139612	ENSMUSG00000086013	Gm15706	Known_LncRNA	6:145250528-145251849	1.21449	1.31191	0.0974185	0.7543	0.995111
ENSMUST00000139614	ENSMUSG00000086227	Gm11820	Known_LncRNA	4:13076139-13096806	0	0	0	1	1
ENSMUST00000139618	ENSMUSG00000085749	Gm12843	Known_LncRNA	4:117271462-117500602	0.071651	0.13113	0.0594794	1	1
ENSMUST00000139652	ENSMUSG00000058934	Igf1os	Known_LncRNA	10:87826376-87937042	0	0.0378333	0.0378333	1	1
ENSMUST00000139653	ENSMUSG00000073728	Tmem51os1	Known_LncRNA	4:142030991-142088099	0.280942	0.363609	0.0826672	1	1
ENSMUST00000139662	ENSMUSG00000078190	Dnm3os	Known_LncRNA	1:161942085-162479943	1.9302	1.74316	-0.187043	0.64045	0.995111
ENSMUST00000139667	ENSMUSG00000086090	Gm12531	Known_LncRNA	3:36863103-37060035	0.182346	0.303658	0.121312	1	1
ENSMUST00000139677	ENSMUSG00000087442	Gm14453	Known_LncRNA	2:173020497-173034734	0.997007	1.27799	0.280984	0.84255	0.995111
ENSMUST00000139695	ENSMUSG00000087640	Gm14798	Known_LncRNA	X:94028853-94123702	0.591453	0.942937	0.351483	0.65485	0.995111
ENSMUST00000139701	ENSMUSG00000054556	Gm4876	Known_LncRNA	6:17065009-17171833	0.506155	0.285183	-0.220972	1	1
ENSMUST00000139704	ENSMUSG00000085104	Gm11731	Known_LncRNA	11:117058424-117060268	0	0	0	1	1
ENSMUST00000139751	ENSMUSG00000066158	AY512931	Known_LncRNA	8:45060701-45065418	0.158358	0.14134	-0.0170181	1	1
ENSMUST00000139773	ENSMUSG00000086010	Gm15318	Known_LncRNA	17:31152751-31165053	0.0144751	0	-0.0144751	1	1
ENSMUST00000139791	ENSMUSG00000087492	Gm15700	Known_LncRNA	7:46443153-46639807	0.690756	0.554311	-0.136445	0.81505	0.995111
ENSMUST00000139794	ENSMUSG00000085260	Med9os	Known_LncRNA	11:59946888-59948142	0	0	0	1	1
ENSMUST00000139804	ENSMUSG00000043168	4930426D05Rik	Known_LncRNA	18:21550376-21656105	0.0713689	0.0633148	-0.00805403	1	1
ENSMUST00000139808	ENSMUSG00000078925	D030018L15Rik	Known_LncRNA	15:96051615-96079553	6.66455e-05	6.86635e-05	2.01805e-06	1	1
ENSMUST00000139823	ENSMUSG00000086044	A330043C09Rik	Known_LncRNA	2:75138841-75322897	0.0304642	0.058866	0.0284018	1	1
ENSMUST00000139825	ENSMUSG00000085054	Gm15834	Known_LncRNA	1:58505147-58586323	0.170975	0.255834	0.0848589	1	1
ENSMUST00000139827	ENSMUSG00000055833	1700034H15Rik	Known_LncRNA	1:191886129-191913247	0.643371	0.284194	-0.359177	0.64185	0.995111
ENSMUST00000139835	ENSMUSG00000087413	Gm11266	Known_LncRNA	4:82290172-82705750	1.5122	2.71693	1.20473	0.3702	0.995111
ENSMUST00000139864	ENSMUSG00000084848	4933408N05Rik	Known_LncRNA	8:114205611-114374071	0.106066	0	-0.106066	1	1
ENSMUST00000139874	ENSMUSG00000086426	Gm15295	Known_LncRNA	X:141710997-141726163	0	0	0	1	1
ENSMUST00000139884	ENSMUSG00000085389	1700003M07Rik	Known_LncRNA	4:129960373-129963657	0.199031	0.0548494	-0.144182	1	1
ENSMUST00000139891	ENSMUSG00000087177	E130307A14Rik	Known_LncRNA	10:39368854-39732007	2.13644	2.55414	0.417704	0.8314	0.995111
ENSMUST00000139895	ENSMUSG00000087273	Gm13203	Known_LncRNA	4:148713702-148716581	0.599721	0	-0.599721	5e-05	0.00171373
ENSMUST00000139912	ENSMUSG00000087148	1700030C14Rik	Known_LncRNA	2:152652882-152654330	0.0752334	0	-0.0752334	1	1
ENSMUST00000139919	ENSMUSG00000087495	Gm14152	Known_LncRNA	2:151380649-151432402	0	0	0	1	1
ENSMUST00000139927	ENSMUSG00000084797	Gm14321	Known_LncRNA	2:167777466-167783486	0.095644	0	-0.095644	1	1
ENSMUST00000139941	ENSMUSG00000085245	Gm11713	Known_LncRNA	11:107207891-107470699	0.476528	0.810347	0.333819	0.58825	0.995111
ENSMUST00000139948	ENSMUSG00000085089	Arhgap15os	Known_LncRNA	2:43748823-44395953	0.185144	0.285669	0.100525	1	1
ENSMUST00000139973	ENSMUSG00000085561	1700046C09Rik	Known_LncRNA	11:14560354-14599225	0	0	0	1	1
ENSMUST00000140009	ENSMUSG00000087465	Gm13905	Known_LncRNA	2:101714284-101883256	0	0	0	1	1
ENSMUST00000140021	ENSMUSG00000085635	Gm14565	Known_LncRNA	X:38705480-38737762	0.0113606	0	-0.0113606	1	1
ENSMUST00000140028	ENSMUSG00000072591	5930412G12Rik	Known_LncRNA	5:128579105-128600693	0.514892	1.56016	1.04527	0.3842	0.995111
ENSMUST00000140087	ENSMUSG00000087439	Gm15788	Known_LncRNA	5:110259129-110286186	0.553205	0.26837	-0.284836	1	1
ENSMUST00000140101	ENSMUSG00000087516	Tbx3os1	Known_LncRNA	5:119570129-119684724	0	0	0	1	1
ENSMUST00000140104	ENSMUSG00000086356	Gm13441	Known_LncRNA	2:31886933-31946539	0.226036	0.148742	-0.0772942	1	1
ENSMUST00000140113	ENSMUSG00000085047	Gm13026	Known_LncRNA	4:140437962-140461291	0	0	0	1	1
ENSMUST00000140161	ENSMUSG00000086468	Etaa1os	Known_LncRNA	11:17953969-17959578	0.115431	0.192307	0.0768761	1	1
ENSMUST00000140185	ENSMUSG00000086328	2700033N17Rik	Known_LncRNA	2:116066217-116085911	0.485101	0.182632	-0.302469	1	1
ENSMUST00000140203	ENSMUSG00000085320	Gm11548	Known_LncRNA	3:36499803-36506809	0	0	0	1	1
ENSMUST00000140238	ENSMUSG00000085417	Gm13919	Known_LncRNA	2:101950202-102186385	0.688434	0.857557	0.169123	0.85635	0.995111
ENSMUST00000140241	ENSMUSG00000086348	1700017J07Rik	Known_LncRNA	2:168978267-168978906	0	0	0	1	1
ENSMUST00000140253	ENSMUSG00000078925	D030018L15Rik	Known_LncRNA	15:96051615-96079553	0.0227724	0.12563	0.102858	1	1
ENSMUST00000140263	ENSMUSG00000084847	Gm15507	Known_LncRNA	9:59942770-59961801	0.105244	0.130094	0.0248494	1	1
ENSMUST00000140271	ENSMUSG00000084946	Dlx1as	Known_LncRNA	2:71453275-71537891	0.174531	0.102286	-0.0722453	1	1
ENSMUST00000140275	ENSMUSG00000084861	1700095J07Rik	Known_LncRNA	6:30304604-30331779	0.0440765	0	-0.0440765	1	1
ENSMUST00000140298	ENSMUSG00000085124	Gm12766	Known_LncRNA	7:34438136-34520885	0.0108849	0.0669114	0.0560265	1	1
ENSMUST00000140319	ENSMUSG00000086653	9130015L21Rik	Known_LncRNA	2:160016652-160040619	0	0	0	1	1
ENSMUST00000140321	ENSMUSG00000085549	1700047F07Rik	Known_LncRNA	4:107689700-107758985	0.0475574	0	-0.0475574	1	1
ENSMUST00000140371	ENSMUSG00000085890	Tnfsf13os	Known_LncRNA	11:69682137-69696098	6.11666e-05	0.250286	0.250225	1	1
ENSMUST00000140380	ENSMUSG00000085229	Gm11672	Known_LncRNA	11:106084612-106155446	1.01902	1.21481	0.195791	0.83595	0.995111
ENSMUST00000140401	ENSMUSG00000055833	1700034H15Rik	Known_LncRNA	1:191886129-191913247	9.99277e-12	4.49769e-06	4.49768e-06	1	1
ENSMUST00000140412	ENSMUSG00000086484	Nron	Known_LncRNA	2:33729952-33887946	0.0108132	0.031819	0.0210059	1	1
ENSMUST00000140415	ENSMUSG00000086363	A330102I10Rik	Known_LncRNA	13:29014398-29040336	0.097692	0.110163	0.0124711	1	1
ENSMUST00000140421	ENSMUSG00000087344	Gm15627	Known_LncRNA	5:134098411-134099208	0.0932969	0.627954	0.534658	0.1587	0.92316
ENSMUST00000140443	ENSMUSG00000086822	5330413P13Rik	Known_LncRNA	2:131820005-131847688	0	0	0	1	1
ENSMUST00000140450	ENSMUSG00000086207	Gm14717	Known_LncRNA	X:76246983-76261392	0	0	0	1	1
ENSMUST00000140451	ENSMUSG00000086134	Gm16159	Known_LncRNA	8:25513653-25575718	0.587603	0.341428	-0.246175	1	1
ENSMUST00000140465	ENSMUSG00000085616	Gm13850	Known_LncRNA	6:32112142-32113226	0	0	0	1	1
ENSMUST00000140495	ENSMUSG00000086845	Gm13010	Known_LncRNA	4:137436578-137438395	0.523602	0.715636	0.192034	0.4979	0.995111
ENSMUST00000140501	ENSMUSG00000087698	Gm13031	Known_LncRNA	4:140906343-140957902	0.025656	0.584603	0.558947	1	1
ENSMUST00000140506	ENSMUSG00000086204	Gm15668	Known_LncRNA	1:67249199-67323609	0	0	0	1	1
ENSMUST00000140510	ENSMUSG00000087307	Gm12925	Known_LncRNA	4:123349632-123684360	0.77466	0.787606	0.0129461	0.97175	0.995111
ENSMUST00000140556	ENSMUSG00000086507	Adap2os	Known_LncRNA	11:80154104-80178958	1.37009	0.661654	-0.708433	0.38065	0.995111
ENSMUST00000140569	ENSMUSG00000084979	Gm16267	Known_LncRNA	12:33111710-33147597	0.42331	0.247756	-0.175554	1	1
ENSMUST00000140578	ENSMUSG00000087261	Gm15477	Known_LncRNA	5:67607881-67909013	0	0	0	1	1
ENSMUST00000140588	ENSMUSG00000087045	4930515B02Rik	Known_LncRNA	4:140872692-140878055	0	0.0924474	0.0924474	1	1
ENSMUST00000140589	ENSMUSG00000086365	4930593C16Rik	Known_LncRNA	9:120924451-121277197	0	0	0	1	1
ENSMUST00000140614	ENSMUSG00000085060	E330016L19Rik	Known_LncRNA	X:30037836-30087879	0	0	0	1	1
ENSMUST00000140639	ENSMUSG00000086790	Gm12911	Known_LncRNA	4:68312656-68321961	0	0	0	1	1
ENSMUST00000140645	ENSMUSG00000084983	Gm11789	Known_LncRNA	11:120526854-120538986	0	0	0	1	1
ENSMUST00000140650	ENSMUSG00000085720	Gm7854	Known_LncRNA	5:43151685-43289724	0.494737	0	-0.494737	1	1
ENSMUST00000140669	ENSMUSG00000085109	Gm15356	Known_LncRNA	8:65617899-66471637	1.0639	0.455429	-0.608466	0.1149	0.787324
ENSMUST00000140709	ENSMUSG00000054556	Gm4876	Known_LncRNA	6:17065009-17171833	0	0	0	1	1
ENSMUST00000140716	ENSMUSG00000000031	H19	Known_LncRNA	7:142575528-142578143	6.19169	7.22025	1.02856	0.4511	0.995111
ENSMUST00000140726	ENSMUSG00000073731	AI507597	Known_LncRNA	4:141613375-141618633	6.74589e-07	5.23431e-07	-1.51158e-07	1	1
ENSMUST00000140736	ENSMUSG00000085255	Taco1os	Known_LncRNA	11:106065076-106073612	0.193205	0.4046	0.211394	1	1
ENSMUST00000140746	ENSMUSG00000084772	Gm15473	Known_LncRNA	6:17058805-17064996	0.0260892	0.020407	-0.00568228	1	1
ENSMUST00000140754	ENSMUSG00000085798	Gm2018	Known_LncRNA	11:89302722-89309428	0	0.156768	0.156768	1	1
ENSMUST00000140807	ENSMUSG00000087047	1700110K17Rik	Known_LncRNA	9:40293232-40533620	0.17425	0.00557935	-0.16867	1	1
ENSMUST00000140815	ENSMUSG00000045178	4933411O13Rik	Known_LncRNA	16:66655420-67620908	0	0	0	1	1
ENSMUST00000140826	ENSMUSG00000086211	Gm12462	Known_LncRNA	4:44524756-44710487	0.169655	0.405456	0.235801	1	1
ENSMUST00000140833	ENSMUSG00000086075	Gm15728	Known_LncRNA	5:117389138-117393498	0.153689	0.0999034	-0.0537856	1	1
ENSMUST00000140881	ENSMUSG00000086526	Gm12762	Known_LncRNA	7:34230419-34234102	0.190222	0.26044	0.0702181	1	1
ENSMUST00000140892	ENSMUSG00000087526	Gm15738	Known_LncRNA	16:13256480-13468755	0.0707975	0	-0.0707975	1	1
ENSMUST00000140903	ENSMUSG00000086128	St8sia3os	Known_LncRNA	18:64157720-64277180	0	0	0	1	1
ENSMUST00000140919	ENSMUSG00000086483	8030443G20Rik	Known_LncRNA	4:108879062-108972077	0	0	0	1	1
ENSMUST00000140941	ENSMUSG00000085084	4930570G19Rik	Known_LncRNA	3:156546752-156561746	0.0957898	0.0391174	-0.0566724	1	1
ENSMUST00000140946	ENSMUSG00000085489	Gm3669	Known_LncRNA	X:29881289-29916031	0	0	0	1	1
ENSMUST00000140949	ENSMUSG00000086928	Gm14210	Known_LncRNA	2:135659010-136014593	0.498766	1.13776	0.638999	0.3944	0.995111
ENSMUST00000140952	ENSMUSG00000085645	Hoxb5os	Known_LncRNA	11:96291023-96306910	0	0	0	1	1
ENSMUST00000140958	ENSMUSG00000084847	Gm15507	Known_LncRNA	9:59942770-59961801	0	0.0583613	0.0583613	1	1
ENSMUST00000140967	ENSMUSG00000051729	Gm5087	Known_LncRNA	14:13157387-13284638	0	0	0	1	1
ENSMUST00000140980	ENSMUSG00000038408	1700018A04Rik	Known_LncRNA	13:31564748-31582513	0	0.0153704	0.0153704	1	1
ENSMUST00000140987	ENSMUSG00000087521	AI646519	Known_LncRNA	2:147361540-147393295	0	0	0	1	1
ENSMUST00000140989	ENSMUSG00000084983	Gm11789	Known_LncRNA	11:120526854-120538986	0	0	0	1	1
ENSMUST00000141000	ENSMUSG00000085447	9530026F06Rik	Known_LncRNA	1:61378431-61395904	0	0.0552903	0.0552903	1	1
ENSMUST00000141004	ENSMUSG00000084940	Gm15935	Known_LncRNA	14:21733393-21798725	0.000260163	0.198637	0.198377	1	1
ENSMUST00000141011	ENSMUSG00000087138	Gm15545	Known_LncRNA	7:44986899-45002848	0.841092	1.22398	0.382889	0.74575	0.995111
ENSMUST00000141023	ENSMUSG00000086192	Gm13609	Known_LncRNA	2:31974435-32084857	0.98341	1.00065	0.0172362	0.96585	0.995111
ENSMUST00000141030	ENSMUSG00000086696	Gm11234	Known_LncRNA	4:71980476-71999559	0	0	0	1	1
ENSMUST00000141032	ENSMUSG00000085707	Gm12212	Known_LncRNA	11:53457204-53467766	0	0	0	1	1
ENSMUST00000141088	ENSMUSG00000062391	4932435O22Rik	Known_LncRNA	11:114413400-114448860	0.0304453	0.148097	0.117651	1	1
ENSMUST00000141120	ENSMUSG00000087054	Gm12405	Known_LncRNA	4:41642184-41643077	0.140961	0.256492	0.115531	1	1
ENSMUST00000141133	ENSMUSG00000085755	Gm13496	Known_LncRNA	2:38996712-39015877	0.0444868	0.053599	0.00911223	1	1
ENSMUST00000141149	ENSMUSG00000087301	Gm13629	Known_LncRNA	2:66440879-66634962	0	0	0	1	1
ENSMUST00000141157	ENSMUSG00000056288	Gm11961	Known_LncRNA	11:4620066-4630011	0	0	0	1	1
ENSMUST00000141162	ENSMUSG00000085032	Gm11217	Known_LncRNA	4:64254052-64276603	0.01649	0.018641	0.00215101	1	1
ENSMUST00000141168	ENSMUSG00000087436	Gm16156	Known_LncRNA	8:105934332-105966097	0.864447	1.03979	0.175342	0.82585	0.995111
ENSMUST00000141172	ENSMUSG00000086550	Pla2g10os	Known_LncRNA	16:13715056-13737580	0	0	0	1	1
ENSMUST00000141174	ENSMUSG00000085587	Gm14493	Known_LncRNA	X:10707175-10719690	0.652853	0	-0.652853	0.22645	0.995111
ENSMUST00000141199	ENSMUSG00000085810	Gm16325	Known_LncRNA	3:146641931-146685592	0.239389	0.0804374	-0.158951	1	1
ENSMUST00000141216	ENSMUSG00000086700	Gm15747	Known_LncRNA	5:123393648-123457932	0.243138	0	-0.243138	1	1
ENSMUST00000141222	ENSMUSG00000085656	Gm13180	Known_LncRNA	2:3855029-3877575	0	0	0	1	1
ENSMUST00000141239	ENSMUSG00000084956	Gm16194	Known_LncRNA	17:29114144-29133811	0.266795	0	-0.266795	1	1
ENSMUST00000141242	ENSMUSG00000084891	Gm12958	Known_LncRNA	4:128637470-128638447	0.0519781	0.249732	0.197754	1	1
ENSMUST00000141256	ENSMUSG00000075265	Tnk2os	Known_LncRNA	16:32643873-32683493	1.22572	1.52531	0.299593	0.8447	0.995111
ENSMUST00000141259	ENSMUSG00000085819	Ube4bos1	Known_LncRNA	4:149328415-149426749	0.759327	0.878035	0.118707	0.90005	0.995111
ENSMUST00000141265	ENSMUSG00000084925	1810062O18Rik	Known_LncRNA	14:20499363-20618354	0.353055	0.427679	0.0746243	1	1
ENSMUST00000141275	ENSMUSG00000087456	Gm16322	Known_LncRNA	9:42412315-42507809	0	0	0	1	1
ENSMUST00000141289	ENSMUSG00000087674	4930447M23Rik	Known_LncRNA	2:19344316-19351050	0.0990448	0.022094	-0.0769508	1	1
ENSMUST00000141299	ENSMUSG00000086828	Gm15579	Known_LncRNA	7:143600133-143601299	0	0.0930144	0.0930144	1	1
ENSMUST00000141300	ENSMUSG00000055408	Hottip	Known_LncRNA	6:52262591-52267603	0.00106325	0.00158244	0.00051919	1	1
ENSMUST00000141307	ENSMUSG00000086863	Gm15543	Known_LncRNA	6:145115652-145211005	0.134509	0.142352	0.00784355	1	1
ENSMUST00000141312	ENSMUSG00000086080	1700123O12Rik	Known_LncRNA	4:10479961-10797811	0	0	0	1	1
ENSMUST00000141329	ENSMUSG00000046840	Hnf4aos	Known_LncRNA	2:163492317-163572910	2.64872e-06	0	-2.64872e-06	1	1
ENSMUST00000141341	ENSMUSG00000085261	Gm13814	Known_LncRNA	2:92483925-92540980	0.03321	0.0391682	0.00595818	1	1
ENSMUST00000141375	ENSMUSG00000085730	Gm13307	Known_LncRNA	4:41893277-41943124	1.11157	0.305436	-0.806134	0.03395	0.366115
ENSMUST00000141390	ENSMUSG00000086722	Gm15499	Known_LncRNA	6:145365133-145614319	0	0	0	1	1
ENSMUST00000141402	ENSMUSG00000086064	4930439A04Rik	Known_LncRNA	1:37299864-37410736	0.53845	0.838592	0.300142	0.6547	0.995111
ENSMUST00000141405	ENSMUSG00000085180	AI838599	Known_LncRNA	4:3242054-3258092	0.268543	0.988222	0.719679	0.47815	0.995111
ENSMUST00000141420	ENSMUSG00000048215	A630023P12Rik	Known_LncRNA	5:110514922-110525980	8.21696e-05	9.66932e-10	-8.21687e-05	1	1
ENSMUST00000141440	ENSMUSG00000086643	Gm15687	Known_LncRNA	6:144993834-145076184	0.163323	0	-0.163323	1	1
ENSMUST00000141445	ENSMUSG00000087693	Gm16191	Known_LncRNA	17:28925462-28942262	0.0718212	9.83923e-05	-0.0717228	1	1
ENSMUST00000141452	ENSMUSG00000085515	C630028M04Rik	Known_LncRNA	4:51968093-52051110	0	0	0	1	1
ENSMUST00000141454	ENSMUSG00000085227	6330418K02Rik	Known_LncRNA	5:138264042-138280005	7.44229e-10	0.0440408	0.0440408	1	1
ENSMUST00000141455	ENSMUSG00000087108	Gm16093	Known_LncRNA	3:19223107-19311322	0.991772	1.48781	0.496039	0.62285	0.995111
ENSMUST00000141469	ENSMUSG00000086159	Gm13025	Known_LncRNA	4:140679752-140684617	0.0445758	0.0291087	-0.0154671	1	1
ENSMUST00000141473	ENSMUSG00000085763	Smc2os	Known_LncRNA	4:52430284-52438965	0.195576	0.339162	0.143586	1	1
ENSMUST00000141485	ENSMUSG00000085250	Gm15234	Known_LncRNA	3:94658960-94660115	0.1643	0.0324942	-0.131806	1	1
ENSMUST00000141488	ENSMUSG00000084859	1700080N15Rik	Known_LncRNA	2:4017716-4614043	0	0	0	1	1
ENSMUST00000141511	ENSMUSG00000087458	Gm13999	Known_LncRNA	2:119897227-120027453	0.349736	0.475563	0.125827	1	1
ENSMUST00000141532	ENSMUSG00000048215	A630023P12Rik	Known_LncRNA	5:110514922-110525980	0.227901	0.17129	-0.0566115	1	1
ENSMUST00000141538	ENSMUSG00000086625	Gm11831	Known_LncRNA	4:11485957-11550684	0.695047	1.00936	0.314308	0.64965	0.995111
ENSMUST00000141543	ENSMUSG00000085024	C230035I16Rik	Known_LncRNA	13:23427974-23431022	0.827068	0.636792	-0.190276	0.54165	0.995111
ENSMUST00000141549	ENSMUSG00000086993	Rsf1os2	Known_LncRNA	7:97579888-97720796	0.0776296	0	-0.0776296	1	1
ENSMUST00000141551	ENSMUSG00000086266	Igf2os	Known_LncRNA	7:142650765-142670356	0.171339	0.351048	0.179709	1	1
ENSMUST00000141559	ENSMUSG00000086733	Gm11685	Known_LncRNA	11:109616319-109641789	0.0220724	0.0177366	-0.00433585	1	1
ENSMUST00000141571	ENSMUSG00000086072	Gm11861	Known_LncRNA	4:16464875-16509323	0	0	0	1	1
ENSMUST00000141575	ENSMUSG00000085077	1700049E15Rik	Known_LncRNA	6:147690240-147702374	0.0636857	0	-0.0636857	1	1
ENSMUST00000141580	ENSMUSG00000085660	Gm12434	Known_LncRNA	4:47996455-47998261	0.106666	0	-0.106666	1	1
ENSMUST00000141582	ENSMUSG00000086272	BC039966	Known_LncRNA	4:153947632-153950503	0	0	0	1	1
ENSMUST00000141593	ENSMUSG00000086971	4930527B05Rik	Known_LncRNA	11:80880168-81968457	0	0	0	1	1
ENSMUST00000141637	ENSMUSG00000086413	Gm12415	Known_LncRNA	4:84741474-84742291	0.149718	0	-0.149718	1	1
ENSMUST00000141639	ENSMUSG00000087578	Ccdc142os	Known_LncRNA	6:83101600-83109939	0.371095	1.25937	0.888274	0.4294	0.995111
ENSMUST00000141649	ENSMUSG00000085070	Gm13211	Known_LncRNA	2:7716150-7781408	0	0	0	1	1
ENSMUST00000141656	ENSMUSG00000084940	Gm15935	Known_LncRNA	14:21733393-21798725	0	0	0	1	1
ENSMUST00000141678	ENSMUSG00000086366	1700061J23Rik	Known_LncRNA	11:23152139-23166375	0	0	0	1	1
ENSMUST00000141679	ENSMUSG00000045709	Smkr-ps	Known_LncRNA	6:29985328-29993776	0.164934	0.0756969	-0.0892368	1	1
ENSMUST00000141681	ENSMUSG00000086266	Igf2os	Known_LncRNA	7:142650765-142670356	1.76695	2.02772	0.260776	0.7811	0.995111
ENSMUST00000141696	ENSMUSG00000075576	Gm12359	Known_LncRNA	11:98795515-98833814	0.794216	0.30292	-0.491296	0.3104	0.995111
ENSMUST00000141697	ENSMUSG00000086704	Gm14582	Known_LncRNA	X:52272425-52619047	0.313305	0.549463	0.236159	1	1
ENSMUST00000141700	ENSMUSG00000085786	Gm15987	Known_LncRNA	6:128934380-128984707	2.21143	0.592737	-1.6187	0.0002	0.00593811
ENSMUST00000141710	ENSMUSG00000085713	Gm15736	Known_LncRNA	5:113612353-113650426	0.910969	0.350495	-0.560474	0.3958	0.995111
ENSMUST00000141731	ENSMUSG00000086369	E330017L17Rik	Known_LncRNA	4:129906215-129919787	0	8.7107e-07	8.7107e-07	1	1
ENSMUST00000141741	ENSMUSG00000086289	Gm16933	Known_LncRNA	8:25024928-25109986	0.0164434	0.0216287	0.00518527	1	1
ENSMUST00000141758	ENSMUSG00000086408	Gm11588	Known_LncRNA	1:61440100-61469475	0	0	0	1	1
ENSMUST00000141769	ENSMUSG00000073728	Tmem51os1	Known_LncRNA	4:142030991-142088099	0.161129	4.87164e-05	-0.16108	1	1
ENSMUST00000141777	ENSMUSG00000073164	2410018L13Rik	Known_LncRNA	12:22953996-23010284	0	4.36669e-09	4.36669e-09	1	1
ENSMUST00000141786	ENSMUSG00000084826	AI847159	Known_LncRNA	2:129158665-129180667	0.0683371	0.0384329	-0.0299042	1	1
ENSMUST00000141787	ENSMUSG00000084846	A730011C13Rik	Known_LncRNA	3:94974730-95015448	1.57479	1.56076	-0.0140291	0.79355	0.995111
ENSMUST00000141797	ENSMUSG00000084956	Gm16194	Known_LncRNA	17:29114144-29133811	2.11513	1.311	-0.804122	0.04075	0.415065
ENSMUST00000141810	ENSMUSG00000085118	Gm15774	Known_LncRNA	7:120842830-120907450	0.975991	1.33943	0.363438	0.7216	0.995111
ENSMUST00000141811	ENSMUSG00000087425	Gm15404	Known_LncRNA	17:91557126-91591927	0	0	0	1	1
ENSMUST00000141819	ENSMUSG00000086017	Gm11872	Known_LncRNA	4:20118873-20778866	0.0376957	0.0891179	0.0514221	1	1
ENSMUST00000141843	ENSMUSG00000086453	Gm11457	Known_LncRNA	2:164745982-164769666	0.572678	0.698114	0.125437	0.81795	0.995111
ENSMUST00000141846	ENSMUSG00000086350	B230369F24Rik	Known_LncRNA	1:178313327-178318549	0.799617	1.18815	0.388528	0.0703	0.595642
ENSMUST00000141875	ENSMUSG00000084792	1700056N10Rik	Known_LncRNA	16:17047519-17049111	2.23895	2.5464	0.307451	0.4957	0.995111
ENSMUST00000141892	ENSMUSG00000087510	1700112K13Rik	Known_LncRNA	4:127810637-127812173	0	0	0	1	1
ENSMUST00000141893	ENSMUSG00000085256	Dmrta2os	Known_LncRNA	4:109976737-109977813	0.159084	0.291095	0.132011	1	1
ENSMUST00000141922	ENSMUSG00000087403	Kantr	Known_LncRNA	X:152298499-152327495	2.64956e-08	1.30184e-10	-2.63654e-08	1	1
ENSMUST00000141923	ENSMUSG00000006462	A530013C23Rik	Known_LncRNA	2:167691176-167729172	0.537029	0.0701638	-0.466865	0.05415	0.500006
ENSMUST00000141926	ENSMUSG00000086754	Gm16098	Known_LncRNA	2:155819831-155834854	0.540907	0.187828	-0.353079	1	1
ENSMUST00000141930	ENSMUSG00000086741	Gm15816	Known_LncRNA	8:22974843-23150497	1.55292	3.28831	1.73538	0.5011	0.995111
ENSMUST00000141935	ENSMUSG00000086519	Gm13393	Known_LncRNA	2:29088665-29094501	0	0	0	1	1
ENSMUST00000141964	ENSMUSG00000085485	Gm14024	Known_LncRNA	2:129246375-129297212	7.15555e-08	6.68808e-08	-4.67469e-09	1	1
ENSMUST00000142008	ENSMUSG00000084954	Gm16351	Known_LncRNA	8:45507787-45827906	0	0	0	1	1
ENSMUST00000142019	ENSMUSG00000085368	Gm16188	Known_LncRNA	4:149776251-149783332	0	0	0	1	1
ENSMUST00000142032	ENSMUSG00000085534	Gm2117	Known_LncRNA	X:28005049-28047399	0	0	0	1	1
ENSMUST00000142044	ENSMUSG00000087340	Gm15228	Known_LncRNA	X:167164096-167171278	0.0581008	0.0253203	-0.0327804	1	1
ENSMUST00000142053	ENSMUSG00000085712	Gm15124	Known_LncRNA	10:80371897-80373216	0	0	0	1	1
ENSMUST00000142076	ENSMUSG00000084940	Gm15935	Known_LncRNA	14:21733393-21798725	0.236349	1.16238	0.926032	0.22445	0.995111
ENSMUST00000142077	ENSMUSG00000086728	Man2c1os	Known_LncRNA	9:57072039-57142722	0.813255	0.274055	-0.539199	0.5328	0.995111
ENSMUST00000142099	ENSMUSG00000084925	1810062O18Rik	Known_LncRNA	14:20499363-20618354	0	0.513465	0.513465	1	1
ENSMUST00000142107	ENSMUSG00000086347	Gm11626	Known_LncRNA	11:101448406-101458698	0.547246	8.60654e-13	-0.547246	1	1
ENSMUST00000142108	ENSMUSG00000085951	Gm12145	Known_LncRNA	11:43106139-43116294	0	0	0	1	1
ENSMUST00000142109	ENSMUSG00000087620	5330434G04Rik	Known_LncRNA	X:105348281-105391776	0.0214251	0.0101272	-0.0112979	1	1
ENSMUST00000142137	ENSMUSG00000086027	Gm11250	Known_LncRNA	4:72117141-72200919	2.85557e-10	0.594966	0.594966	0.33835	0.995111
ENSMUST00000142151	ENSMUSG00000086256	Gm12052	Known_LncRNA	11:22617407-22618487	0.0579105	0.114353	0.0564425	1	1
ENSMUST00000142163	ENSMUSG00000085940	4930405D11Rik	Known_LncRNA	11:90804691-90895149	0	0	0	1	1
ENSMUST00000142165	ENSMUSG00000087382	Ctcflos	Known_LncRNA	2:173093608-173133204	1.06165	0	-1.06165	0.1458	0.885498
ENSMUST00000142188	ENSMUSG00000086912	4930505O20Rik	Known_LncRNA	8:80511841-80514473	0.0970822	0.0183038	-0.0787784	1	1
ENSMUST00000142207	ENSMUSG00000087382	Ctcflos	Known_LncRNA	2:173093608-173133204	0.248974	0.120556	-0.128419	1	1
ENSMUST00000142212	ENSMUSG00000085303	Gm16751	Known_LncRNA	2:160731299-160906002	0.504465	0.587193	0.0827287	1	1
ENSMUST00000142249	ENSMUSG00000085293	Gm13817	Known_LncRNA	2:92483925-92540980	0	0	0	1	1
ENSMUST00000142279	ENSMUSG00000085074	Gm11494	Known_LncRNA	11:90134841-90143624	0.0494662	0.0131653	-0.0363009	1	1
ENSMUST00000142286	ENSMUSG00000087202	Gm15813	Known_LncRNA	13:42680622-43138526	0.437933	0.293184	-0.144749	1	1
ENSMUST00000142289	ENSMUSG00000085714	Gm13008	Known_LncRNA	4:136003367-136021763	0.000155424	0.00573339	0.00557796	1	1
ENSMUST00000142292	ENSMUSG00000087366	Junos	Known_LncRNA	4:95049033-95167318	0.614529	0.368415	-0.246114	0.59265	0.995111
ENSMUST00000142297	ENSMUSG00000086765	Gm11827	Known_LncRNA	4:11122804-11126998	0.291681	3.26533e-05	-0.291648	1	1
ENSMUST00000142310	ENSMUSG00000086872	Gm14225	Known_LncRNA	2:156420908-156543214	0.312894	0.304575	-0.00831984	1	1
ENSMUST00000142314	ENSMUSG00000087467	Gm13601	Known_LncRNA	2:67446001-67526614	0.0847111	0	-0.0847111	1	1
ENSMUST00000142338	ENSMUSG00000085436	Zfp335os	Known_LncRNA	2:164879303-164919953	0	1.06781e-16	1.06781e-16	1	1
ENSMUST00000142353	ENSMUSG00000087702	Gm13575	Known_LncRNA	2:64382601-64393860	0	0	0	1	1
ENSMUST00000142373	ENSMUSG00000087399	Gm11899	Known_LncRNA	4:24612553-24851124	0	0	0	1	1
ENSMUST00000142374	ENSMUSG00000086411	Gm14236	Known_LncRNA	2:167980163-168011506	0.236941	0.388698	0.151757	1	1
ENSMUST00000142425	ENSMUSG00000028612	Lrp8os1	Known_LncRNA	4:107802260-107876840	7.16004e-08	9.74388e-06	9.67228e-06	1	1
ENSMUST00000142429	ENSMUSG00000085395	Gm13056	Known_LncRNA	4:141278438-141279794	0.433843	0.535162	0.10132	1	1
ENSMUST00000142433	ENSMUSG00000080727	C920021L13Rik	Known_LncRNA	3:95871521-95892005	0.956526	1.44868	0.492154	0.3667	0.995111
ENSMUST00000142445	ENSMUSG00000085267	Gm14235	Known_LncRNA	2:168148016-168154513	0.224272	0.162379	-0.061893	1	1
ENSMUST00000142486	ENSMUSG00000085719	4933424L21Rik	Known_LncRNA	11:57623697-57787514	0.243253	0.571505	0.328252	1	1
ENSMUST00000142492	ENSMUSG00000085170	Lrrc75aos1	Known_LncRNA	11:62604883-62648523	0.554917	0.571186	0.0162688	1	1
ENSMUST00000142509	ENSMUSG00000085010	Gssos1	Known_LncRNA	2:155490378-155594955	0.382131	0.643657	0.261526	0.6804	0.995111
ENSMUST00000142520	ENSMUSG00000086929	Gm11788	Known_LncRNA	11:120489405-120499187	0.117645	0.084874	-0.0327715	1	1
ENSMUST00000142521	ENSMUSG00000085940	4930405D11Rik	Known_LncRNA	11:90804691-90895149	0	0	0	1	1
ENSMUST00000142533	ENSMUSG00000087120	Gm12279	Known_LncRNA	11:62550046-62551041	0	0.207819	0.207819	1	1
ENSMUST00000142569	ENSMUSG00000087254	2310005A03Rik	Known_LncRNA	2:155059309-155100081	0.0656792	0	-0.0656792	1	1
ENSMUST00000142579	ENSMUSG00000074354	Arhgap20os	Known_LncRNA	9:51765336-51875886	0.00781354	0.00828851	0.000474971	1	1
ENSMUST00000142581	ENSMUSG00000087361	0610043K17Rik	Known_LncRNA	4:101346530-101399181	0.193886	0.157802	-0.0360837	1	1
ENSMUST00000142621	ENSMUSG00000086402	Gm15322	Known_LncRNA	13:111991465-111995486	0	0	0	1	1
ENSMUST00000142625	ENSMUSG00000085673	Gm16122	Known_LncRNA	5:140008688-140321552	0.572802	0.510063	-0.0627389	1	1
ENSMUST00000142634	ENSMUSG00000085871	Ube2uos	Known_LncRNA	4:100478848-100550147	0	0.0465911	0.0465911	1	1
ENSMUST00000142642	ENSMUSG00000087004	Gm14154	Known_LncRNA	2:151947272-151950641	0.302106	0.23188	-0.0702252	1	1
ENSMUST00000142678	ENSMUSG00000084821	Gm15880	Known_LncRNA	7:80586626-80688877	0.863616	1.38425	0.520636	0.416	0.995111
ENSMUST00000142712	ENSMUSG00000044387	2410080I02Rik	Known_LncRNA	19:23134899-23135717	0.236196	0.268724	0.0325283	1	1
ENSMUST00000142723	ENSMUSG00000086915	Gm16365	Known_LncRNA	10:39368854-39732007	0	0	0	1	1
ENSMUST00000142744	ENSMUSG00000086233	Gm11816	Known_LncRNA	4:9267322-9669350	1.65035	1.38171	-0.268641	0.7716	0.995111
ENSMUST00000142751	ENSMUSG00000086514	Gm11747	Known_LncRNA	11:118428202-118454995	0.15054	0.337842	0.187302	1	1
ENSMUST00000142774	ENSMUSG00000087079	Gm13389	Known_LncRNA	2:6539693-7509563	1.07616	1.14123	0.0650735	0.92775	0.995111
ENSMUST00000142782	ENSMUSG00000087614	Gm12514	Known_LncRNA	4:55131207-55279479	0	0.081545	0.081545	1	1
ENSMUST00000142787	ENSMUSG00000085818	Gm13267	Known_LncRNA	2:5895509-5942792	0.0976998	0	-0.0976998	1	1
ENSMUST00000142804	ENSMUSG00000086523	Gm13499	Known_LncRNA	2:51363571-51365499	0	0.065539	0.065539	1	1
ENSMUST00000142828	ENSMUSG00000086576	Gm13660	Known_LncRNA	2:75458965-75464788	0.0323243	0	-0.0323243	1	1
ENSMUST00000142871	ENSMUSG00000087611	4930458D05Rik	Known_LncRNA	5:100840796-100899102	0.122448	0.160496	0.0380483	1	1
ENSMUST00000142879	ENSMUSG00000048215	A630023P12Rik	Known_LncRNA	5:110514922-110525980	0.262105	0.0528561	-0.209249	1	1
ENSMUST00000142919	ENSMUSG00000087401	Gm14664	Known_LncRNA	X:61041740-61076068	0	0	0	1	1
ENSMUST00000142937	ENSMUSG00000085411	Gm14319	Known_LncRNA	2:167858584-167862542	0.130258	0.0995009	-0.0307572	1	1
ENSMUST00000142953	ENSMUSG00000084980	Slc36a1os	Known_LncRNA	11:55191718-55197864	0	0	0	1	1
ENSMUST00000142962	ENSMUSG00000085067	Gm15631	Known_LncRNA	6:105673063-105677581	0.0193191	0.0219866	0.00266746	1	1
ENSMUST00000142968	ENSMUSG00000085347	Hk1os	Known_LncRNA	10:62268854-62379908	0	0	0	1	1
ENSMUST00000142990	ENSMUSG00000085730	Gm13307	Known_LncRNA	4:41893277-41943124	0	0	0	1	1
ENSMUST00000143009	ENSMUSG00000086933	4933426K07Rik	Known_LncRNA	11:57623697-57787514	1.02379	1.15024	0.126447	0.90265	0.995111
ENSMUST00000143016	ENSMUSG00000086920	Gm12207	Known_LncRNA	11:51949881-52286179	0.859698	0.575378	-0.28432	0.7028	0.995111
ENSMUST00000143025	ENSMUSG00000085834	Gm15622	Known_LncRNA	13:93616890-93637961	0.0337275	0	-0.0337275	1	1
ENSMUST00000143062	ENSMUSG00000085433	Gm16001	Known_LncRNA	5:124111108-124112264	1.33591	2.07036	0.734449	0.06075	0.540717
ENSMUST00000143064	ENSMUSG00000085549	1700047F07Rik	Known_LncRNA	4:107689700-107758985	0	0	0	1	1
ENSMUST00000143070	ENSMUSG00000086138	4930471C06Rik	Known_LncRNA	4:127474847-127476840	0	0	0	1	1
ENSMUST00000143099	ENSMUSG00000043340	6530409C15Rik	Known_LncRNA	6:28215554-28398005	2.21353	1.95494	-0.25859	0.7302	0.995111
ENSMUST00000143103	ENSMUSG00000038491	Cdk19os	Known_LncRNA	10:40339563-40483818	0.041104	0.0818732	0.0407691	1	1
ENSMUST00000143109	ENSMUSG00000085318	Gm12524	Known_LncRNA	3:108166442-108185907	0.0186574	0.0493206	0.0306632	1	1
ENSMUST00000143110	ENSMUSG00000096338	Gm15086	Known_LncRNA	X:149593837-149594538	0	0	0	1	1
ENSMUST00000143112	ENSMUSG00000084913	Gm7616	Known_LncRNA	9:59942770-59961801	0	0	0	1	1
ENSMUST00000143122	ENSMUSG00000085347	Hk1os	Known_LncRNA	10:62268854-62379908	0.352365	0.317772	-0.0345925	1	1
ENSMUST00000143133	ENSMUSG00000073699	Gm833	Known_LncRNA	4:152697539-152700515	0	0	0	1	1
ENSMUST00000143135	ENSMUSG00000087389	Gm15592	Known_LncRNA	6:18170686-18322768	0	0.0417965	0.0417965	1	1
ENSMUST00000143191	ENSMUSG00000085015	Gm14424	Known_LncRNA	2:74703247-74762896	0	0.0396549	0.0396549	1	1
ENSMUST00000143202	ENSMUSG00000085649	A730032A03Rik	Known_LncRNA	2:164176326-164196564	5.65248e-05	0	-5.65248e-05	1	1
ENSMUST00000143208	ENSMUSG00000085246	Gm15893	Known_LncRNA	11:88339381-88718513	1.63545	2.87532	1.23987	0.6074	0.995111
ENSMUST00000143209	ENSMUSG00000086646	Platr20	Known_LncRNA	11:51189832-51220418	0	0	0	1	1
ENSMUST00000143227	ENSMUSG00000074763	Macrod2os2	Known_LncRNA	2:140395308-142392966	0.200661	0.370413	0.169752	1	1
ENSMUST00000143242	ENSMUSG00000087366	Junos	Known_LncRNA	4:95049033-95167318	0.0502394	0.147344	0.0971042	1	1
ENSMUST00000143245	ENSMUSG00000086259	Tmem150cos	Known_LncRNA	5:100077871-100159808	0	0.0211039	0.0211039	1	1
ENSMUST00000143247	ENSMUSG00000087393	1700023C21Rik	Known_LncRNA	11:109845877-109848476	0	0	0	1	1
ENSMUST00000143260	ENSMUSG00000074863	Platr25	Known_LncRNA	13:62699405-62726689	0.468282	0.934599	0.466318	0.03125	0.345855
ENSMUST00000143261	ENSMUSG00000087131	Gm16152	Known_LncRNA	1:38177325-38664955	0.557133	0.814943	0.25781	0.7728	0.995111
ENSMUST00000143266	ENSMUSG00000087691	Gm15674	Known_LncRNA	1:130388536-130437914	0.918188	1.71778	0.799596	0.0409	0.416113
ENSMUST00000143272	ENSMUSG00000021268	Meg3	Known_LncRNA	12:109541000-109571726	1.82413	4.59666	2.77253	0.1855	0.987565
ENSMUST00000143287	ENSMUSG00000086288	Gm15265	Known_LncRNA	3:94974730-95015448	2.25811	2.71708	0.458978	0.74345	0.995111
ENSMUST00000143291	ENSMUSG00000087404	Gm11752	Known_LncRNA	11:119143044-119228499	0.0520796	0.243478	0.191399	1	1
ENSMUST00000143302	ENSMUSG00000085509	Gm11521	Known_LncRNA	11:95336010-95384507	0	0.167872	0.167872	1	1
ENSMUST00000143306	ENSMUSG00000080727	C920021L13Rik	Known_LncRNA	3:95871521-95892005	0.494077	1.29829	0.804208	0.5358	0.995111
ENSMUST00000143311	ENSMUSG00000085675	Gm12022	Known_LncRNA	11:18467478-18493255	0.0372743	0	-0.0372743	1	1
ENSMUST00000143315	ENSMUSG00000046005	D830044D21Rik	Known_LncRNA	14:31906527-31929879	0.00952513	0.0423078	0.0327826	1	1
ENSMUST00000143317	ENSMUSG00000087554	Gm15646	Known_LncRNA	16:17139063-17202649	0.0378949	0.033402	-0.00449288	1	1
ENSMUST00000143328	ENSMUSG00000086720	Plxna4os3	Known_LncRNA	6:32144267-32588192	1.97706e-07	0	-1.97706e-07	1	1
ENSMUST00000143346	ENSMUSG00000056738	A730036I17Rik	Known_LncRNA	2:129197251-129235604	0.054685	0.267041	0.212356	1	1
ENSMUST00000143378	ENSMUSG00000043168	4930426D05Rik	Known_LncRNA	18:21550376-21656105	0.183228	0.402096	0.218868	1	1
ENSMUST00000143382	ENSMUSG00000086636	Gm12949	Known_LncRNA	11:62522740-62523542	0	0.103686	0.103686	1	1
ENSMUST00000143391	ENSMUSG00000084766	Gm12714	Known_LncRNA	11:59898373-59907319	0	0	0	1	1
ENSMUST00000143428	ENSMUSG00000086924	Gm11766	Known_LncRNA	11:119935802-119942698	0.620972	0.687446	0.0664734	0.7058	0.995111
ENSMUST00000143429	ENSMUSG00000087071	Trp73os	Known_LncRNA	4:154056252-154140208	0.0251398	0.0183352	-0.00680462	1	1
ENSMUST00000143435	ENSMUSG00000086268	Gm11670	Known_LncRNA	11:108920348-108950783	0.270378	0.517016	0.246638	1	1
ENSMUST00000143453	ENSMUSG00000086822	5330413P13Rik	Known_LncRNA	2:131820005-131847688	4.10023e-08	0	-4.10023e-08	1	1
ENSMUST00000143458	ENSMUSG00000087086	Gm13269	Known_LncRNA	2:14603087-14987908	0.0892857	0.111993	0.0227075	1	1
ENSMUST00000143473	ENSMUSG00000085941	Gm11201	Known_LncRNA	11:79013439-79146407	0.0816973	0.165036	0.083339	1	1
ENSMUST00000143488	ENSMUSG00000087258	Gm15461	Known_LncRNA	5:30814640-30866106	0	0	0	1	1
ENSMUST00000143500	ENSMUSG00000074805	Il1bos	Known_LncRNA	2:129364569-129375748	0.0116181	0.0236416	0.0120235	1	1
ENSMUST00000143525	ENSMUSG00000085448	Gm13963	Known_LncRNA	2:113327735-113716767	0.152778	0	-0.152778	1	1
[truncated: 9,268 more rows]
