# Supplementary material for: Characterization of Critical Functions of Long Non-Coding RNAs and mRNAs in Rhabdomyosarcoma Cells and Mouse Skeletal Muscle Infected by Enterovirus 71 Using RNA-Seq
Source: Viruses. 2018 Oct 11;10(10):556. doi: 10.3390/v10100556 (PMC6213062; doi:10.3390/v10100556)
Supplement: Supplementary file 1 [file viruses-10-00556-s001.zip › Table S3 mRNA expression level.xlsx]

## Sheet: human RD cell
Transcript_id	Gene_id	Symbol	Database_source	Locus	G1	G2	G2_vs_G1_Log2FoldChange	Pvalue	FDR
ENST00000000233	ENSG00000004059	ARF5	ProteinCodingRNA	7:127580617-127602144	4.77075	4.41238	-0.358363	0.10335	0.776469
ENST00000000412	ENSG00000003056	M6PR	ProteinCodingRNA	12:8681599-8949955	3.84475	3.85411	0.00936175	0.9601	0.991525
ENST00000000442	ENSG00000173153	ESRRA	ProteinCodingRNA	11:64305571-64318084	3.21561	3.16222	-0.053394	0.7794	0.991146
ENST00000001008	ENSG00000004478	FKBP4	ProteinCodingRNA	12:2794952-2941140	6.39712	5.8309	-0.566217	5e-05	0.00321716
ENST00000001146	ENSG00000003137	CYP26B1	ProteinCodingRNA	2:72129237-72148038	0.404687	0.514951	0.110264	0.5823	0.991146
ENST00000002125	ENSG00000003509	NDUFAF7	ProteinCodingRNA	2:37167819-37324808	1.86532	2.11855	0.253223	0.48995	0.991146
ENST00000002165	ENSG00000001036	FUCA2	ProteinCodingRNA	6:143450806-143511690	3.52723	3.35421	-0.173017	0.1156	0.810216
ENST00000002501	ENSG00000003249	DBNDD1	ProteinCodingRNA	16:90004864-90047773	4.83468	4.54668	-0.287992	0.0088	0.185082
ENST00000002596	ENSG00000002587	HS3ST1	ProteinCodingRNA	4:11393149-11429765	0	0	0	1	1
ENST00000002829	ENSG00000001617	SEMA3F	ProteinCodingRNA	3:49940006-50189075	1.17863	1.36512	0.186491	0.62195	0.991146
ENST00000003084	ENSG00000001626	CFTR	ProteinCodingRNA	7:117465783-117874139	0	0	0	1	1
ENST00000003100	ENSG00000001630	CYP51A1	ProteinCodingRNA	7:92112150-92180725	4.65721	4.55002	-0.107188	0.33735	0.963739
ENST00000003302	ENSG00000048028	USP28	ProteinCodingRNA	11:113797873-113875570	1.03431	0.902221	-0.132093	0.5448	0.991146
ENST00000003583	ENSG00000001460	STPG1	ProteinCodingRNA	1:24307555-24472976	0	0	0	1	1
ENST00000003912	ENSG00000001461	NIPAL3	ProteinCodingRNA	1:24307555-24472976	0.140702	0.160319	0.0196173	1	1
ENST00000004103	ENSG00000002933	TMEM176A	ProteinCodingRNA	7:150791284-150805120	0.277073	0.843993	0.56692	0.1771	0.9215
ENST00000004531	ENSG00000003989	SLC7A2	ProteinCodingRNA	8:17497087-17570573	0.205559	0.000594462	-0.204965	1	1
ENST00000004982	ENSG00000004776	HSPB6	ProteinCodingRNA	19:35754565-35758079	0.583239	0.674078	0.0908391	0.5482	0.991146
ENST00000005082	ENSG00000005801	ZNF195	ProteinCodingRNA	11:3336720-3379222	0.218331	0.23785	0.0195194	1	1
ENST00000005178	ENSG00000004799	PDK4	ProteinCodingRNA	7:95583498-95596491	0	0.0271625	0.0271625	1	1
ENST00000005180	ENSG00000006606	CCL26	ProteinCodingRNA	7:75769532-75789896	0.476225	0.661972	0.185747	0.47935	0.991146
ENST00000005226	ENSG00000006611	USH1C	ProteinCodingRNA	11:17493894-17544416	3.72972e-10	5.73995e-10	2.01024e-10	1	1
ENST00000005257	ENSG00000006451	RALA	ProteinCodingRNA	7:39623482-39708124	3.24066	3.13725	-0.103408	0.33865	0.963739
ENST00000005259	ENSG00000075790	BCAP29	ProteinCodingRNA	7:107579556-107629498	0.987248	0.843092	-0.144156	0.26925	0.949714
ENST00000005260	ENSG00000006453	BAIAP2L1	ProteinCodingRNA	7:98252378-98401068	3.33347	3.14717	-0.186296	0.17155	0.91292
ENST00000005284	ENSG00000006116	CACNG3	ProteinCodingRNA	16:24255552-24362801	0	0	0	1	1
ENST00000005286	ENSG00000006118	TMEM132A	ProteinCodingRNA	11:60913165-60952530	4.10804	3.95036	-0.157675	0.3611	0.969843
ENST00000005340	ENSG00000004975	DVL2	ProteinCodingRNA	17:7225340-7234545	4.43626	4.47481	0.0385531	0.762	0.991146
ENST00000005374	ENSG00000006625	GGCT	ProteinCodingRNA	7:30496620-30634033	0.228467	0.149364	-0.0791032	1	1
ENST00000005386	ENSG00000005175	RPAP3	ProteinCodingRNA	12:47661248-47706061	1.18486	1.07016	-0.114699	0.38035	0.977612
ENST00000005558	ENSG00000006652	IFRD1	ProteinCodingRNA	7:112422967-112491062	1.25041	1.54453	0.294122	0.28805	0.95353
ENST00000005756	ENSG00000007001	UPP2	ProteinCodingRNA	2:157876701-158136154	0	0	0	1	1
ENST00000005995	ENSG00000007038	PRSS21	ProteinCodingRNA	16:2817179-2826304	0	0	0	1	1
ENST00000006015	ENSG00000005073	HOXA11	ProteinCodingRNA	7:27181509-27193448	3.726	3.59621	-0.129782	0.25915	0.949714
ENST00000006053	ENSG00000006210	CX3CL1	ProteinCodingRNA	16:57372457-57385048	0.00954921	0.00129306	-0.00825615	1	1
ENST00000006251	ENSG00000186654	PRR5	ProteinCodingRNA	22:44668546-44865455	6.54467e-07	5.62322e-05	5.55777e-05	1	1
ENST00000006275	ENSG00000007255	TRAPPC6A	ProteinCodingRNA	19:45071499-45305283	0.939911	0.736056	-0.203855	0.7267	0.991146
ENST00000006658	ENSG00000006282	SPATA20	ProteinCodingRNA	17:50532542-50555852	2.11809	2.58313	0.465042	0.1291	0.844517
ENST00000006724	ENSG00000007306	CEACAM7	ProteinCodingRNA	19:41673306-41706976	0	0	0	1	1
ENST00000006750	ENSG00000007312	CD79B	ProteinCodingRNA	17:63928739-63932354	3.60372e-06	0	-3.60372e-06	1	1
ENST00000006777	ENSG00000005486	RHBDD2	ProteinCodingRNA	7:75842601-75888926	4.6354	4.48959	-0.145807	0.3135	0.958674
ENST00000007264	ENSG00000007376	RPUSD1	ProteinCodingRNA	16:784973-800737	3.30877	2.99028	-0.318492	0.2758	0.950147
ENST00000007390	ENSG00000007520	TSR3	ProteinCodingRNA	16:1333600-1351911	3.77488	3.36717	-0.407714	0.001	0.0375335
ENST00000007414	ENSG00000006025	OSBPL7	ProteinCodingRNA	17:47807371-47821834	1.5779	1.66577	0.0878659	0.46305	0.991146
ENST00000007510	ENSG00000004777	ARHGAP33	ProteinCodingRNA	19:35774531-35788822	0.532468	0.457641	-0.0748264	0.64355	0.991146
ENST00000007516	ENSG00000004779	NDUFAB1	ProteinCodingRNA	16:23581001-23596356	5.44437	5.15794	-0.286431	0.00655	0.151265
ENST00000007699	ENSG00000006047	YBX2	ProteinCodingRNA	17:7281666-7294615	0	0.0403832	0.0403832	1	1
ENST00000007708	ENSG00000005882	PDK2	ProteinCodingRNA	17:50094736-50129882	1.26613	1.6913	0.425172	0.5451	0.991146
ENST00000007722	ENSG00000005884	ITGA3	ProteinCodingRNA	17:50055967-50090481	0.000233151	0.0670607	0.0668275	1	1
ENST00000007735	ENSG00000006059	KRT33A	ProteinCodingRNA	17:41346091-41350812	0	0	0	1	1
ENST00000007969	ENSG00000010626	LRRC23	ProteinCodingRNA	12:6867118-6923698	0.422083	0.317611	-0.104473	1	1
ENST00000008180	ENSG00000008517	IL32	ProteinCodingRNA	16:3065296-3087100	0	0.355958	0.355958	1	1
ENST00000008391	ENSG00000008197	TFAP2D	ProteinCodingRNA	6:50713827-50772988	0	0	0	1	1
ENST00000008440	ENSG00000010072	SPRTN	ProteinCodingRNA	1:231332752-231355023	0.826893	0.872133	0.0452403	0.87935	0.991146
ENST00000008527	ENSG00000008405	CRY1	ProteinCodingRNA	12:106991363-107123314	3.57157	3.78137	0.2098	0.0213	0.331532
ENST00000008876	ENSG00000008735	MAPK8IP2	ProteinCodingRNA	22:50568860-50613981	0.500879	0.823884	0.323005	0.0062	0.145005
ENST00000008938	ENSG00000008438	PGLYRP1	ProteinCodingRNA	19:45995460-46023065	0.0270748	0.069308	0.0422332	1	1
ENST00000009041	ENSG00000010270	STARD3NL	ProteinCodingRNA	7:38178221-38230671	2.21305	2.26739	0.0543371	0.90035	0.991146
ENST00000009105	ENSG00000008118	CAMK1G	ProteinCodingRNA	1:209583716-209613938	1.42708e-05	2.73694e-05	1.30987e-05	1	1
ENST00000009180	ENSG00000010278	CD9	ProteinCodingRNA	12:6199714-6238271	1.69382	0.438052	-1.25577	0.2239	0.949714
ENST00000009530	ENSG00000019582	CD74	ProteinCodingRNA	5:150401636-150412929	6.90402e-10	0	-6.90402e-10	1	1
ENST00000009589	ENSG00000008988	RPS20	ProteinCodingRNA	8:56067294-56074581	9.92845	9.49097	-0.437484	5e-05	0.00321716
ENST00000010132	ENSG00000010219	DYRK4	ProteinCodingRNA	12:4562203-4851927	0.338085	0.718847	0.380761	0.3205	0.959727
ENST00000010299	ENSG00000009780	FAM76A	ProteinCodingRNA	1:27725978-27763122	0.992234	0.902424	-0.08981	0.80095	0.991146
ENST00000010404	ENSG00000008394	MGST1	ProteinCodingRNA	12:16347141-16610594	0.000225059	0.00012267	-0.000102389	1	1
ENST00000011292	ENSG00000091704	CPA1	ProteinCodingRNA	7:130380338-130388114	4.49459e-06	7.22057e-10	-4.49387e-06	1	1
ENST00000011473	ENSG00000008282	SYPL1	ProteinCodingRNA	7:106090502-106112576	2.42598	1.8274	-0.598582	0.94995	0.991251
ENST00000011619	ENSG00000010017	RANBP9	ProteinCodingRNA	6:13615326-13711564	3.78414	3.76781	-0.016337	0.88945	0.991146
ENST00000011653	ENSG00000010610	CD4	ProteinCodingRNA	12:6786857-6820808	0.281908	0.522835	0.240928	0.0145	0.257477
ENST00000011684	ENSG00000008323	PLEKHG6	ProteinCodingRNA	12:6310435-6328506	2.88028e-06	8.6377e-08	-2.79391e-06	1	1
ENST00000011691	ENSG00000008324	SS18L2	ProteinCodingRNA	3:42547968-42665854	4.27761	3.91165	-0.36596	0.18815	0.9322
ENST00000011700	ENSG00000048707	VPS13D	ProteinCodingRNA	1:12230066-12512047	1.10496	0.909982	-0.194977	0.3121	0.958148
ENST00000011898	ENSG00000011105	TSPAN9	ProteinCodingRNA	12:3077354-3286564	4.18239	4.04847	-0.133918	0.38475	0.979366
ENST00000011989	ENSG00000186115	CYP4F2	ProteinCodingRNA	19:15878022-15898120	0	0	0	1	1
ENST00000012049	ENSG00000011478	QPCTL	ProteinCodingRNA	19:45687453-45703989	2.18788	2.55255	0.364666	0.0855	0.716811
ENST00000012134	ENSG00000010818	HIVEP2	ProteinCodingRNA	6:142748442-142945201	0.376835	0.433101	0.056266	0.6272	0.991146
ENST00000012443	ENSG00000011485	PPP5C	ProteinCodingRNA	19:46346993-46392981	5.45449	5.25925	-0.195235	0.0897	0.729975
ENST00000013034	ENSG00000239672	NME1	ProteinCodingRNA	17:51153535-51171747	0.0815572	0	-0.0815572	1	1
ENST00000013070	ENSG00000012963	UBR7	ProteinCodingRNA	14:93184950-93229215	4.51833	4.12386	-0.394473	5e-05	0.00321716
ENST00000013125	ENSG00000012983	MAP4K5	ProteinCodingRNA	14:50418500-50668331	2.29255	2.53428	0.241732	0.0717	0.663744
ENST00000013222	ENSG00000241644	INMT	ProteinCodingRNA	7:30651942-30925516	0	0.018356	0.018356	1	1
ENST00000013807	ENSG00000012061	ERCC1	ProteinCodingRNA	19:45379633-45478828	4.32642	4.27336	-0.0530634	0.89155	0.991146
ENST00000013894	ENSG00000011198	ABHD5	ProteinCodingRNA	3:43286511-43734371	0.125342	0	-0.125342	1	1
ENST00000014914	ENSG00000013588	GPRC5A	ProteinCodingRNA	12:12890781-12917937	2.21873	2.82249	0.603759	5e-05	0.00321716
ENST00000014930	ENSG00000013583	HEBP1	ProteinCodingRNA	12:12927725-13000273	4.32378	4.16998	-0.153794	0.1302	0.846341
ENST00000014935	ENSG00000013563	DNASE1L1	ProteinCodingRNA	X:154389954-154421726	0.829477	0.68463	-0.144847	0.8654	0.991146
ENST00000016171	ENSG00000014919	COX15	ProteinCodingRNA	10:99659505-99756134	3.47993	3.34384	-0.136084	0.4392	0.991146
ENST00000016913	ENSG00000071203	MS4A12	ProteinCodingRNA	11:60492777-60507430	0	0	0	1	1
ENST00000016946	ENSG00000015568	RGPD5	ProteinCodingRNA	2:109792757-109857695	0.0198527	0.0217536	0.00190085	1	1
ENST00000017003	ENSG00000015532	XYLT2	ProteinCodingRNA	17:50346091-50365232	3.07792	2.81138	-0.266541	0.1104	0.795951
ENST00000019019	ENSG00000068438	FTSJ1	ProteinCodingRNA	X:48476020-48486364	0.334089	0.192432	-0.141657	1	1
ENST00000019103	ENSG00000080293	SCTR	ProteinCodingRNA	2:119439842-119525301	1.14626e-08	1.18939e-08	4.31222e-10	1	1
ENST00000019317	ENSG00000017797	RALBP1	ProteinCodingRNA	18:9475008-9538116	1.45226	0.856877	-0.595383	0.21475	0.948918
ENST00000020673	ENSG00000059915	PSD	ProteinCodingRNA	10:102402616-102423136	0	0.0239935	0.0239935	1	1
ENST00000020926	ENSG00000019505	SYT13	ProteinCodingRNA	11:45240300-45286319	0.0589896	0.0385849	-0.0204047	1	1
ENST00000020945	ENSG00000019549	SNAI2	ProteinCodingRNA	8:48917689-48921740	4.40378	4.33293	-0.0708455	0.5624	0.991146
ENST00000022615	ENSG00000078668	VDAC3	ProteinCodingRNA	8:42391623-42405897	6.57803	6.15947	-0.418555	5e-05	0.00321716
ENST00000023064	ENSG00000021488	SLC7A9	ProteinCodingRNA	19:32830508-32869766	2.12247e-06	0	-2.12247e-06	1	1
ENST00000023897	ENSG00000022355	GABRA1	ProteinCodingRNA	5:161847190-161899981	0	0	0	1	1
ENST00000023939	ENSG00000022277	RTFDC1	ProteinCodingRNA	20:56468584-56526142	5.01884	4.63948	-0.379351	0.0043	0.11069
ENST00000024061	ENSG00000022567	SLC45A4	ProteinCodingRNA	8:141207165-141308305	0.0501851	0.0684275	0.0182423	1	1
ENST00000025008	ENSG00000023287	RB1CC1	ProteinCodingRNA	8:52622455-52745843	1.57933	2.01203	0.432697	0.1071	0.788512
ENST00000025301	ENSG00000023516	AKAP11	ProteinCodingRNA	13:42272152-42323267	3.42903	3.16813	-0.260895	0.0011	0.0404599
ENST00000025399	ENSG00000023734	STRAP	ProteinCodingRNA	12:15882390-15903478	0.354507	0.252781	-0.101727	1	1
ENST00000026218	ENSG00000007541	PIGQ	ProteinCodingRNA	16:566994-584136	1.78038	1.66973	-0.110656	0.542	0.991146
ENST00000027335	ENSG00000079112	CDH17	ProteinCodingRNA	8:94127170-94217303	0.00538394	0.00627736	0.000893417	1	1
ENST00000028008	ENSG00000026297	RNASET2	ProteinCodingRNA	6:166409363-166957191	0.787114	0.435283	-0.351831	0.5925	0.991146
ENST00000029410	ENSG00000027847	B4GALT7	ProteinCodingRNA	5:177600099-177610347	2.34214	2.49234	0.150196	0.2762	0.950189
ENST00000031146	ENSG00000029364	SLC39A9	ProteinCodingRNA	14:69380122-69462388	3.75413	3.62848	-0.125646	0.3966	0.983128
ENST00000033079	ENSG00000031003	FAM13B	ProteinCodingRNA	5:137814332-138051961	1.39649	1.74964	0.35315	0.0039	0.102871
ENST00000034275	ENSG00000031823	RANBP3	ProteinCodingRNA	19:5904840-5978142	1.87398	2.75813	0.884152	0.3506	0.966877
ENST00000035307	ENSG00000033100	CHPF2	ProteinCodingRNA	7:151232488-151277896	3.96091	4.43663	0.475716	0.0015	0.0510071
ENST00000035383	ENSG00000033122	LRRC7	ProteinCodingRNA	1:69568397-70205620	0.0725081	5.96619e-05	-0.0724485	1	1
ENST00000037243	ENSG00000034713	GABARAPL2	ProteinCodingRNA	16:75528531-75623300	4.52943	4.48615	-0.0432758	0.79565	0.991146
ENST00000037502	ENSG00000034971	MYOC	ProteinCodingRNA	1:171635416-171652683	0	0	0	1	1
ENST00000037869	ENSG00000035141	FAM136A	ProteinCodingRNA	2:70295974-70302090	4.96438	4.41132	-0.553062	5e-05	0.00321716
ENST00000038176	ENSG00000035681	NSMAF	ProteinCodingRNA	8:58583503-58659844	2.69062	2.75189	0.0612711	0.7393	0.991146
ENST00000039007	ENSG00000036473	OTC	ProteinCodingRNA	X:37349274-38688920	0	0	0	1	1
ENST00000039989	ENSG00000052841	TTC17	ProteinCodingRNA	11:43311962-43494933	2.64085	2.87561	0.234755	0.266	0.949714
ENST00000040584	ENSG00000037965	HOXC8	ProteinCodingRNA	12:53981508-54056030	1.99535	1.56265	-0.432697	0.147	0.875666
ENST00000040663	ENSG00000037757	MRI1	ProteinCodingRNA	19:13764531-13778462	2.31113	1.81989	-0.491236	0.06	0.612784
ENST00000040738	ENSG00000038219	BOD1L1	ProteinCodingRNA	4:13568737-13627723	1.58838	1.61559	0.0272068	0.6913	0.991146
ENST00000040877	ENSG00000059588	TARBP1	ProteinCodingRNA	1:234391312-234479103	1.1742	1.22665	0.0524492	0.51995	0.991146
ENST00000042381	ENSG00000039523	FAM65A	ProteinCodingRNA	16:67517861-67546788	4.45228	4.33006	-0.122222	0.2716	0.949714
ENST00000042931	ENSG00000039987	BEST2	ProteinCodingRNA	19:12751701-12758458	0.067429	0.0896968	0.0222678	1	1
ENST00000043402	ENSG00000040608	RTN4R	ProteinCodingRNA	22:20241414-20283246	0.521598	0.723266	0.201668	0.54155	0.991146
ENST00000044462	ENSG00000041357	PSMA4	ProteinCodingRNA	15:78540404-78552419	1.12218	0.995263	-0.12692	0.5518	0.991146
ENST00000045083	ENSG00000042062	FAM65C	ProteinCodingRNA	20:50586107-50691528	0.107608	0.346845	0.239237	1	1
ENST00000045347	ENSG00000042317	SPATA7	ProteinCodingRNA	14:88384923-88554733	0.950125	1.22998	0.279854	0.3235	0.960874
ENST00000046087	ENSG00000042813	ZPBP	ProteinCodingRNA	7:49773660-50159830	0	0	0	1	1
ENST00000046640	ENSG00000040531	CTNS	ProteinCodingRNA	17:3636467-3661542	3.20321	4.00687	0.803662	5e-05	0.00321716
ENST00000046794	ENSG00000043462	LCP2	ProteinCodingRNA	5:170232446-170298227	0.0125384	0	-0.0125384	1	1
ENST00000052569	ENSG00000047932	GOPC	ProteinCodingRNA	6:117288299-117602542	2.59487	2.55882	-0.0360552	0.7577	0.991146
ENST00000052754	ENSG00000011465	DCN	ProteinCodingRNA	12:91140483-91183123	0.00271763	2.4839e-10	-0.00271763	1	1
ENST00000053243	ENSG00000048462	TNFRSF17	ProteinCodingRNA	16:11927372-11976643	0	0.0239771	0.0239771	1	1
ENST00000053468	ENSG00000048544	MRPS10	ProteinCodingRNA	6:42202614-42217865	3.6337	3.57873	-0.0549675	0.5937	0.991146
ENST00000053469	ENSG00000048545	GUCA1A	ProteinCodingRNA	6:42155405-42180056	0	0	0	1	1
ENST00000053867	ENSG00000030582	GRN	ProteinCodingRNA	17:44345085-44353102	4.4477	5.3318	0.8841	5e-05	0.00321716
ENST00000054650	ENSG00000041988	THAP3	ProteinCodingRNA	1:6624865-6701924	2.70142	2.52158	-0.179841	0.5906	0.991146
ENST00000054666	ENSG00000049245	VAMP3	ProteinCodingRNA	1:7771268-7781432	4.8337	4.61568	-0.218017	0.0198	0.316579
ENST00000054668	ENSG00000049247	UTS2	ProteinCodingRNA	1:7784319-7853512	0	0	0	1	1
ENST00000054950	ENSG00000049449	RCN1	ProteinCodingRNA	11:31784791-32105755	5.24263	5.5621	0.319473	0.0206	0.324873
ENST00000055077	ENSG00000049541	RFC2	ProteinCodingRNA	7:74231498-74254458	5.71101	5.02744	-0.683574	5e-05	0.00321716
ENST00000055335	ENSG00000049769	PPP1R3F	ProteinCodingRNA	X:49269842-49301461	0.947647	1.19395	0.246305	0.132	0.84993
ENST00000055682	ENSG00000050030	KIAA2022	ProteinCodingRNA	X:74732848-74925485	4.45372e-06	4.93229e-06	4.78569e-07	1	1
ENST00000056217	ENSG00000050327	ARHGEF5	ProteinCodingRNA	7:144186082-144380632	0	0	0	1	1
ENST00000056233	ENSG00000050344	NFE2L3	ProteinCodingRNA	7:26152239-26187125	1.33574	1.37854	0.0428021	0.7105	0.991146
ENST00000057513	ENSG00000050730	TNIP3	ProteinCodingRNA	4:121131407-121227466	0.0758631	0.00880395	-0.0670592	1	1
ENST00000060969	ENSG00000052723	SIKE1	ProteinCodingRNA	1:114769478-114780685	1.35975	1.51486	0.155105	0.48335	0.991146
ENST00000061240	ENSG00000038295	TLL1	ProteinCodingRNA	4:165873257-166103895	0.0296365	0	-0.0296365	1	1
ENST00000062104	ENSG00000053438	NNAT	ProteinCodingRNA	20:37492471-37527931	6.4655	6.13948	-0.326016	0.0436	0.518322
ENST00000064571	ENSG00000054803	CBLN4	ProteinCodingRNA	20:55997439-56005472	0	0	0	1	1
ENST00000064724	ENSG00000013297	CLDN11	ProteinCodingRNA	3:170418864-170860380	0	0	0	1	1
ENST00000064778	ENSG00000054965	FAM168A	ProteinCodingRNA	11:73400486-73598189	3.43681	3.42842	-0.00838846	0.91455	0.991146
ENST00000064780	ENSG00000054967	RELT	ProteinCodingRNA	11:73376263-73397474	1.44942	1.55667	0.107242	0.6906	0.991146
ENST00000066544	ENSG00000004897	CDC27	ProteinCodingRNA	17:47117702-47189422	2.96165	2.90514	-0.0565075	0.6957	0.991146
ENST00000070846	ENSG00000057294	PKP2	ProteinCodingRNA	12:32790744-32896840	3.44917e-05	6.09331e-05	2.64414e-05	1	1
ENST00000072516	ENSG00000196083	IL1RAP	ProteinCodingRNA	3:190514050-190659750	1.94935	2.49582	0.546466	0.0066	0.151978
ENST00000072644	ENSG00000058799	YIPF1	ProteinCodingRNA	1:53851718-53889834	2.24817	2.0556	-0.192572	0.6011	0.991146
ENST00000072869	ENSG00000133597	ADCK2	ProteinCodingRNA	7:140518419-140924764	2.97837	2.96941	-0.00895505	0.96605	0.991694
ENST00000074304	ENSG00000040933	INPP4A	ProteinCodingRNA	2:98444853-98594390	1.35208	1.41185	0.0597716	0.64335	0.991146
ENST00000075120	ENSG00000059804	SLC2A3	ProteinCodingRNA	12:7919229-7936275	3.15782	3.80925	0.651429	5e-05	0.00321716
ENST00000075322	ENSG00000136960	ENPP2	ProteinCodingRNA	8:119557085-119673453	0	2.77264e-08	2.77264e-08	1	1
ENST00000075430	ENSG00000060069	CTDP1	ProteinCodingRNA	18:79679800-79756623	1.14887	1.09392	-0.0549563	0.8463	0.991146
ENST00000075503	ENSG00000060140	STYK1	ProteinCodingRNA	12:10618938-10674318	0.607226	0.592996	-0.0142294	0.85145	0.991146
ENST00000078429	ENSG00000088256	GNA11	ProteinCodingRNA	19:3094409-3124004	4.07573	3.91077	-0.164961	0.05865	0.605472
ENST00000078445	ENSG00000060566	CREB3L3	ProteinCodingRNA	19:4153600-4173054	0.0599654	0	-0.0599654	1	1
ENST00000078527	ENSG00000060642	PIGV	ProteinCodingRNA	1:26787471-26798398	0.832439	1.11597	0.283536	0.1775	0.9215
ENST00000080059	ENSG00000061273	HDAC7	ProteinCodingRNA	12:47706084-47837898	2.01977	2.40986	0.390091	0.0951	0.749394
ENST00000081029	ENSG00000061794	MRPS35	ProteinCodingRNA	12:27710772-27756295	4.06645	3.95122	-0.115231	0.28535	0.952307
ENST00000082468	ENSG00000026950	BTN3A1	ProteinCodingRNA	6:26402236-26415216	0.000193181	2.16148e-05	-0.000171566	1	1
ENST00000083182	ENSG00000062725	APPBP2	ProteinCodingRNA	17:60443148-60526219	1.92814	2.21536	0.28722	0.0028	0.0805622
ENST00000084795	ENSG00000063177	RPL18	ProteinCodingRNA	19:48615327-48637438	9.92858	9.37173	-0.556847	5e-05	0.00321716
ENST00000084798	ENSG00000063180	CA11	ProteinCodingRNA	19:48637941-48682245	2.30327	2.57992	0.276648	0.00985	0.19966
ENST00000085068	ENSG00000063241	ISOC2	ProteinCodingRNA	19:55452984-55462343	4.16229	3.78648	-0.375812	0.0748	0.675587
ENST00000085079	ENSG00000063245	EPN1	ProteinCodingRNA	19:55675225-55738402	5.56202	5.41908	-0.142935	0.1851	0.929101
ENST00000085219	ENSG00000012124	CD22	ProteinCodingRNA	19:35319260-35347355	0	0.721076	0.721076	0.24145	0.949714
ENST00000086933	ENSG00000063515	GSC2	ProteinCodingRNA	22:19148575-19150283	0	0	0	1	1
ENST00000155093	ENSG00000067646	ZFY	ProteinCodingRNA	Y:2935280-3002626	5.40536e-12	0	-5.40536e-12	1	1
ENST00000155674	ENSG00000069998	CECR5	ProteinCodingRNA	22:17137510-17165445	2.34157	2.68164	0.340064	0.23935	0.949714
ENST00000155840	ENSG00000053918	KCNQ1	ProteinCodingRNA	11:2444683-2861568	0	0	0	1	1
ENST00000155858	ENSG00000070985	TRPM5	ProteinCodingRNA	11:2404514-2423045	0.00285085	0.00301195	0.000161104	1	1
ENST00000155926	ENSG00000071575	TRIB2	ProteinCodingRNA	2:12716888-12742734	4.10492	4.3407	0.235779	0.00675	0.154193
ENST00000156084	ENSG00000068308	OTUD5	ProteinCodingRNA	X:48922027-48958386	0.000223934	0.136653	0.136429	1	1
ENST00000156109	ENSG00000068394	GPKOW	ProteinCodingRNA	X:49113388-49123801	3.72634	3.53845	-0.187895	0.0561	0.593872
ENST00000156471	ENSG00000021776	AQR	ProteinCodingRNA	15:34851781-34969839	1.79547	1.46558	-0.329892	0.0013	0.0461339
ENST00000156476	ENSG00000167759	KLK13	ProteinCodingRNA	19:51056205-51065114	0	0	0	1	1
ENST00000156499	ENSG00000129437	KLK14	ProteinCodingRNA	19:51077494-51084245	0.0621085	0	-0.0621085	1	1
ENST00000156626	ENSG00000070526	ST6GALNAC1	ProteinCodingRNA	17:76624760-76643838	0	0	0	1	1
ENST00000156825	ENSG00000071655	MBD3	ProteinCodingRNA	19:1573595-1605490	1.54969	1.61812	0.0684301	0.6925	0.991146
ENST00000157600	ENSG00000071282	LMCD1	ProteinCodingRNA	3:7952804-8611924	0.422159	0.331572	-0.0905872	1	1
ENST00000157812	ENSG00000013275	PSMC4	ProteinCodingRNA	19:39971004-39981441	7.23623	6.86808	-0.368151	0.00015	0.00831432
ENST00000158009	ENSG00000073598	FNDC8	ProteinCodingRNA	17:35121578-35142315	0.0842559	0.127956	0.0437006	1	1
ENST00000158166	ENSG00000004660	CAMKK1	ProteinCodingRNA	17:3860314-3894891	0.398437	0.367777	-0.0306596	1	1
ENST00000158526	ENSG00000071859	FAM50A	ProteinCodingRNA	X:154444125-154450654	0.477475	0.823568	0.346093	0.20175	0.941676
ENST00000158762	ENSG00000072818	ACAP1	ProteinCodingRNA	17:7336528-7351478	0.0951821	0.110616	0.0154338	1	1
ENST00000158771	ENSG00000072849	DERL2	ProteinCodingRNA	17:5471250-5490814	2.66651	2.97978	0.313269	0.0459	0.533098
ENST00000159060	ENSG00000074771	NOX3	ProteinCodingRNA	6:155395369-155455903	0	0	0	1	1
ENST00000159087	ENSG00000074855	ANO8	ProteinCodingRNA	19:17292130-17334829	1.6887	1.89625	0.207556	0.3321	0.962137
ENST00000159111	ENSG00000127663	KDM4B	ProteinCodingRNA	19:4969112-5153595	1.77703	2.25894	0.481909	0.0083	0.178605
ENST00000159647	ENSG00000073150	PANX2	ProteinCodingRNA	22:50170730-50180294	0.147405	8.4215e-05	-0.147321	1	1
ENST00000160262	ENSG00000076662	ICAM3	ProteinCodingRNA	19:10304802-10339823	0	0	0	1	1
ENST00000160298	ENSG00000076826	CAMSAP3	ProteinCodingRNA	19:7595901-7618304	0.566827	0.487699	-0.0791278	0.7693	0.991146
ENST00000160373	ENSG00000077063	CTTNBP2	ProteinCodingRNA	7:117465783-117874139	0.290478	0.126829	-0.163649	1	1
ENST00000160382	ENSG00000077080	ACTL6B	ProteinCodingRNA	7:100643096-100656461	0	0	0	1	1
ENST00000160713	ENSG00000147724	FAM135B	ProteinCodingRNA	8:138130022-138496822	0	0	0	1	1
ENST00000160740	ENSG00000079432	CIC	ProteinCodingRNA	19:42268536-42295797	0.836738	0.93307	0.0963317	0.7158	0.991146
ENST00000160827	ENSG00000079616	KIF22	ProteinCodingRNA	16:29790718-29805385	6.13298	5.80118	-0.331802	0.00025	0.0126885
ENST00000161006	ENSG00000005001	PRSS22	ProteinCodingRNA	16:2852726-2859726	0	0	0	1	1
ENST00000161559	ENSG00000079385	CEACAM1	ProteinCodingRNA	19:42397127-42740569	0.441154	1.46751	1.02635	5e-05	0.00321716
ENST00000161863	ENSG00000047188	YTHDC2	ProteinCodingRNA	5:113513682-113595285	2.08724	1.97409	-0.113149	0.1869	0.93154
ENST00000162044	ENSG00000064545	TMEM161A	ProteinCodingRNA	19:19119168-19138513	2.70248	2.75581	0.0533241	0.8462	0.991146
ENST00000162330	ENSG00000050820	BCAR1	ProteinCodingRNA	16:75226073-75268053	1.86927	1.28709	-0.582175	0.0583	0.603687
ENST00000162391	ENSG00000065970	FOXJ2	ProteinCodingRNA	12:8032702-8055503	3.30073	3.31198	0.0112494	0.88545	0.991146
ENST00000162749	ENSG00000067182	TNFRSF1A	ProteinCodingRNA	12:6328756-6342114	5.04188	5.20433	0.162452	0.08935	0.729115
ENST00000163416	ENSG00000066455	GOLGA5	ProteinCodingRNA	14:92794230-92839963	2.92869	3.04492	0.116234	0.1982	0.938805
ENST00000163678	ENSG00000067365	METTL22	ProteinCodingRNA	16:8621682-8649654	2.86974	2.92865	0.0589088	0.6991	0.991146
ENST00000164024	ENSG00000008300	CELSR3	ProteinCodingRNA	3:48636468-48662915	1.00766	1.55217	0.544509	5e-05	0.00321716
ENST00000164133	ENSG00000068971	PPP2R5B	ProteinCodingRNA	11:64917552-64935888	2.65286	3.17057	0.517712	5e-05	0.00321716
ENST00000164139	ENSG00000068976	PYGM	ProteinCodingRNA	11:64746388-64760297	2.95946	2.98282	0.0233535	0.89855	0.991146
ENST00000164227	ENSG00000069399	BCL3	ProteinCodingRNA	19:44747704-44760044	1.70076	1.60194	-0.0988237	0.48405	0.991146
ENST00000164247	ENSG00000069424	KCNAB2	ProteinCodingRNA	1:5862810-6101193	0.179413	9.74855e-07	-0.179412	1	1
ENST00000164305	ENSG00000069943	PIGB	ProteinCodingRNA	15:55202965-55508234	0.592949	0.334747	-0.258201	0.2435	0.949714
ENST00000164640	ENSG00000067840	PDZD4	ProteinCodingRNA	X:153802165-153830565	0.972294	0.891016	-0.0812786	0.8379	0.991146
ENST00000165086	ENSG00000185864	NPIPB4	ProteinCodingRNA	16:21834568-21919156	0	0.321808	0.321808	1	1
ENST00000165524	ENSG00000071677	PRLH	ProteinCodingRNA	2:237566573-237567175	0	0	0	1	1
ENST00000165698	ENSG00000068615	REEP1	ProteinCodingRNA	2:86213992-86338083	3.77578	3.67521	-0.100575	0.49495	0.991146
ENST00000166139	ENSG00000070404	FSTL3	ProteinCodingRNA	19:676364-683399	2.29094	2.15903	-0.131911	0.5582	0.991146
ENST00000166244	ENSG00000070886	EPHA8	ProteinCodingRNA	1:22563563-22603594	0	0	0	1	1
ENST00000166345	ENSG00000071539	TRIP13	ProteinCodingRNA	5:795605-919357	4.61431	3.96048	-0.653833	5e-05	0.00321716
ENST00000166534	ENSG00000072682	P4HA2	ProteinCodingRNA	5:132184875-132395614	2.06966	2.4902	0.420546	0.08135	0.700132
ENST00000167106	ENSG00000071246	VASH1	ProteinCodingRNA	14:76762188-76826246	1.9426	2.38749	0.444887	0.00025	0.0126885
ENST00000167218	ENSG00000071994	PDCD2	ProteinCodingRNA	6:170575294-170584692	1.91575	1.67567	-0.24008	0.4803	0.991146
ENST00000167462	ENSG00000073350	LLGL2	ProteinCodingRNA	17:75525079-75575208	0.428711	0.630153	0.201442	0.57175	0.991146
ENST00000167586	ENSG00000186847	KRT14	ProteinCodingRNA	17:41582278-41586921	0	0	0	1	1
ENST00000167588	ENSG00000171431	KRT20	ProteinCodingRNA	17:40875940-40885227	0	0	0	1	1
ENST00000167825	ENSG00000074964	ARHGEF10L	ProteinCodingRNA	1:17539834-17697874	0.122286	3.54193e-07	-0.122286	1	1
ENST00000168148	ENSG00000072080	SPP2	ProteinCodingRNA	2:234050678-234077134	0	0	0	1	1
ENST00000168216	ENSG00000072506	HSD17B10	ProteinCodingRNA	X:53431257-53434373	5.99793	5.64921	-0.348724	0.00045	0.0201793
ENST00000168712	ENSG00000075388	FGF4	ProteinCodingRNA	11:69771015-69775403	0	0	0	1	1
ENST00000168869	ENSG00000076344	RGS11	ProteinCodingRNA	16:231483-283010	0.0918856	0.257382	0.165496	1	1
ENST00000168977	ENSG00000077009	NMRK2	ProteinCodingRNA	19:3933102-3942416	0.141286	0.065658	-0.0756283	1	1
ENST00000169293	ENSG00000127241	MASP1	ProteinCodingRNA	3:187217284-187292022	0	1.04653e-10	1.04653e-10	1	1
ENST00000169298	ENSG00000073849	ST6GAL1	ProteinCodingRNA	3:186930484-187078553	2.96221	3.44312	0.480909	0.00095	0.0361111
ENST00000169551	ENSG00000075336	TIMM21	ProteinCodingRNA	18:74148510-74160530	1.33952	1.07188	-0.267638	0.15765	0.893899
ENST00000170150	ENSG00000078898	BPIFB2	ProteinCodingRNA	20:33007599-33023709	0	0	0	1	1
ENST00000170168	ENSG00000079313	REXO1	ProteinCodingRNA	19:1815245-1848463	3.65921	3.70848	0.0492723	0.60335	0.991146
ENST00000170447	ENSG00000075975	MKRN2	ProteinCodingRNA	3:12484431-12664226	3.45026	3.24838	-0.201875	0.36085	0.969787
ENST00000170564	ENSG00000076650	GPATCH1	ProteinCodingRNA	19:33080879-33130542	2.39478	1.98004	-0.414734	5e-05	0.00321716
ENST00000170630	ENSG00000077238	IL4R	ProteinCodingRNA	16:27313386-27364778	1.89238	1.97692	0.0845433	0.9801	0.992953
ENST00000171111	ENSG00000079999	KEAP1	ProteinCodingRNA	19:10486119-10503741	3.0327	3.13025	0.0975544	0.5842	0.991146
ENST00000171757	ENSG00000078589	P2RY10	ProteinCodingRNA	X:78945331-78961954	0	0	0	1	1
ENST00000171887	ENSG00000079308	TNS1	ProteinCodingRNA	2:217799788-218002995	1.48196	1.43589	-0.0460642	0.68695	0.991146
ENST00000172229	ENSG00000064300	NGFR	ProteinCodingRNA	17:49494222-49583827	3.50749	3.96354	0.456052	5e-05	0.00321716
ENST00000172853	ENSG00000183091	NEB	ProteinCodingRNA	2:151409882-151734487	1.8106	0.889742	-0.920853	0.1574	0.893047
ENST00000173229	ENSG00000065320	NTN1	ProteinCodingRNA	17:9021541-9244000	3.74813	3.46657	-0.281559	0.00095	0.0361111
ENST00000173527	ENSG00000066583	ISOC1	ProteinCodingRNA	5:129094750-129114028	3.65623	3.41174	-0.244488	0.0108	0.211262
ENST00000173785	ENSG00000067082	KLF6	ProteinCodingRNA	10:3775995-3785281	1.74298	1.40426	-0.338718	0.79615	0.991146
ENST00000173898	ENSG00000067445	TRO	ProteinCodingRNA	X:54920461-54931431	2.00882	1.82233	-0.186494	0.09655	0.75451
ENST00000174618	ENSG00000070444	MNT	ProteinCodingRNA	17:2384059-2401118	2.11384	2.71112	0.597283	5e-05	0.00321716
ENST00000174653	ENSG00000070718	AP3M2	ProteinCodingRNA	8:42152945-42171673	0.124452	0.000147596	-0.124304	1	1
ENST00000175091	ENSG00000068697	LAPTM4A	ProteinCodingRNA	2:20032649-20052028	4.67424	4.79838	0.12414	0.1813	0.925286
ENST00000175238	ENSG00000069206	ADAM7	ProteinCodingRNA	8:24294039-24912073	0.00229242	0	-0.00229242	1	1
ENST00000175506	ENSG00000070669	ASNS	ProteinCodingRNA	7:97852117-97872542	0.410674	1.45482	1.04415	0.33985	0.9644
ENST00000175756	ENSG00000072135	PTPN18	ProteinCodingRNA	2:130356006-130375409	3.14597	3.0685	-0.0774684	0.52745	0.991146
ENST00000176183	ENSG00000069696	DRD4	ProteinCodingRNA	11:637292-640706	0.100846	0.202353	0.101507	1	1
ENST00000176195	ENSG00000070031	SCT	ProteinCodingRNA	11:626430-627143	0	0	0	1	1
ENST00000176643	ENSG00000072210	ALDH3A2	ProteinCodingRNA	17:19648135-19677598	0.853921	0.329136	-0.524785	0.2641	0.949714
ENST00000176763	ENSG00000072786	STK10	ProteinCodingRNA	5:172042072-172188386	3.56472	3.78174	0.21702	0.01165	0.222422
ENST00000177648	ENSG00000073331	ALPK1	ProteinCodingRNA	4:112274541-112442620	0.603192	0.53507	-0.0681225	0.70025	0.991146
ENST00000177694	ENSG00000073861	TBX21	ProteinCodingRNA	17:47733243-47746119	1.13832	1.02827	-0.110055	0.27035	0.949714
ENST00000177742	ENSG00000074071	MRPS34	ProteinCodingRNA	16:1771889-1773155	2.63626	1.87397	-0.762287	0.1844	0.928274
ENST00000178638	ENSG00000074410	CA12	ProteinCodingRNA	15:63321377-63382161	2.89909e-08	0.00316847	0.00316844	1	1
ENST00000178640	ENSG00000137764	MAP2K5	ProteinCodingRNA	15:67542708-67807123	1.77107	2.18728	0.416205	0.0035	0.0949788
ENST00000179259	ENSG00000078237	TIGAR	ProteinCodingRNA	12:4307762-4354593	2.53266	2.18477	-0.347895	0.00335	0.0918128
ENST00000180166	ENSG00000078579	FGF20	ProteinCodingRNA	8:16992168-17002181	0	0.0287843	0.0287843	1	1
ENST00000180173	ENSG00000003987	MTMR7	ProteinCodingRNA	8:17224963-17413528	0.31246	0.258695	-0.0537644	1	1
ENST00000181383	ENSG00000080618	CPB2	ProteinCodingRNA	13:46052805-46113332	5.74923e-05	0	-5.74923e-05	1	1
ENST00000181796	ENSG00000065809	FAM107B	ProteinCodingRNA	10:14518556-14774897	1.17714e-10	1.00183e-11	-1.07696e-10	1	1
ENST00000181839	ENSG00000065883	CDK13	ProteinCodingRNA	7:39950036-40097134	1.59311	1.65139	0.0582791	0.7274	0.991146
ENST00000182290	ENSG00000064201	TSPAN32	ProteinCodingRNA	11:2295644-2318200	0	0	0	1	1
ENST00000182377	ENSG00000064763	FAR2	ProteinCodingRNA	12:29149102-29381189	2.08907	1.93804	-0.151031	0.5687	0.991146
ENST00000182527	ENSG00000065308	TRAM2	ProteinCodingRNA	6:52497401-52576915	4.06541	4.1633	0.0978914	0.23955	0.949714
ENST00000183605	ENSG00000066405	CLDN18	ProteinCodingRNA	3:137998734-138033655	0.000231185	0.0454762	0.045245	1	1
ENST00000184183	ENSG00000065371	ROPN1	ProteinCodingRNA	3:123968520-123992178	0	0	0	1	1
ENST00000184266	ENSG00000065518	NDUFB4	ProteinCodingRNA	3:120596308-120602500	4.14521	3.92007	-0.225146	0.1162	0.811462
ENST00000184956	ENSG00000068097	HEATR6	ProteinCodingRNA	17:60043193-60078931	3.14261	3.36126	0.218653	0.014	0.251719
ENST00000185150	ENSG00000068912	ERLEC1	ProteinCodingRNA	2:53532671-53860160	2.47177	2.91502	0.443252	0.0669	0.642394
ENST00000185206	ENSG00000112782	CLIC5	ProteinCodingRNA	6:45898450-46080395	0	0	0	1	1
ENST00000186436	ENSG00000075568	TMEM131	ProteinCodingRNA	2:97756332-97995891	4.21967	4.33982	0.120159	0.17945	0.922344
ENST00000187397	ENSG00000172995	ARPP21	ProteinCodingRNA	3:35638944-35794496	0.185101	0.130351	-0.0547499	1	1
ENST00000187608	ENSG00000007129	CEACAM21	ProteinCodingRNA	19:41545191-41586844	0.288116	0.100569	-0.187546	1	1
ENST00000187762	ENSG00000072954	TMEM38A	ProteinCodingRNA	19:16661126-16690029	2.14469	2.10842	-0.0362699	0.7094	0.991146
ENST00000187830	ENSG00000073008	PVR	ProteinCodingRNA	19:44537057-44718759	2.22887	2.87146	0.642586	0.11705	0.813906
ENST00000187879	ENSG00000159885	ZNF222	ProteinCodingRNA	19:44025341-44089613	0.0556682	1.3132e-05	-0.0556551	1	1
ENST00000187910	ENSG00000170848	PSG6	ProteinCodingRNA	19:42902078-43186536	0	0	0	1	1
ENST00000188312	ENSG00000075089	ACTR6	ProteinCodingRNA	12:100156356-100267079	0.166786	0.0741005	-0.092685	1	1
ENST00000188376	ENSG00000075415	SLC25A3	ProteinCodingRNA	12:98593590-98606379	1.12166	0.339627	-0.78203	0.38735	0.980305
ENST00000188403	ENSG00000012504	NR1H4	ProteinCodingRNA	12:100473707-100564413	5.78623e-06	0	-5.78623e-06	1	1
ENST00000188790	ENSG00000078098	FAP	ProteinCodingRNA	2:162159761-162245151	0	0	0	1	1
ENST00000189444	ENSG00000077150	NFKB2	ProteinCodingRNA	10:102394109-102402529	3.47696	3.62247	0.145515	0.23475	0.949714
ENST00000189978	ENSG00000030304	MUSK	ProteinCodingRNA	9:110668770-110801620	2.1447	2.0479	-0.0967931	0.6437	0.991146
ENST00000190165	ENSG00000064218	DMRT3	ProteinCodingRNA	9:976963-991731	0	0	0	1	1
ENST00000190611	ENSG00000079156	OSBPL6	ProteinCodingRNA	2:178194480-178402891	0.151402	0.147943	-0.00345979	1	1
ENST00000190983	ENSG00000064205	WISP2	ProteinCodingRNA	20:44656450-44810338	2.34918e-15	0	-2.34918e-15	1	1
ENST00000191018	ENSG00000064601	CTSA	ProteinCodingRNA	20:45888624-45912155	5.6483	5.89939	0.251084	0.0399	0.492231
ENST00000191063	ENSG00000134461	ANKRD16	ProteinCodingRNA	10:5861616-5889906	0.174141	0.155409	-0.0187324	1	1
ENST00000192314	ENSG00000154252	GAL3ST2	ProteinCodingRNA	2:241776824-241804208	0.0774172	0.249729	0.172312	1	1
ENST00000192788	ENSG00000065060	UHRF1BP1	ProteinCodingRNA	6:34792014-34888089	2.62069	3.10541	0.484719	0.00015	0.00831432
ENST00000193029	ENSG00000080823	MOK	ProteinCodingRNA	14:102080737-102305200	0.356613	0.283846	-0.0727677	1	1
ENST00000193322	ENSG00000081087	OSTM1	ProteinCodingRNA	6:108041408-108165854	1.19609	1.60776	0.411673	0.0004	0.0184453
ENST00000193391	ENSG00000081148	IMPG2	ProteinCodingRNA	3:101222545-101320560	0.096647	0.203184	0.106537	1	1
ENST00000193403	ENSG00000072110	ACTN1	ProteinCodingRNA	14:68874142-68979440	5.96197	5.65692	-0.305048	0.0041	0.107238
ENST00000194097	ENSG00000249437	NAIP	ProteinCodingRNA	5:70968482-71025114	2.30189e-07	1.21744e-06	9.87253e-07	1	1
ENST00000194118	ENSG00000081791	KIAA0141	ProteinCodingRNA	5:141923807-141942047	2.9305	3.39173	0.461232	0.0208	0.326732
ENST00000194130	ENSG00000081800	SLC13A1	ProteinCodingRNA	7:123113530-123199986	0	0	0	1	1
ENST00000194152	ENSG00000081818	PCDHB4	ProteinCodingRNA	5:141100241-141249365	0.0530649	0.06616	0.0130951	1	1
ENST00000194155	ENSG00000112852	PCDHB2	ProteinCodingRNA	5:141046259-141098703	3.2726	3.35237	0.0797683	0.4293	0.991146
ENST00000194214	ENSG00000081870	HSPB11	ProteinCodingRNA	1:53916573-53945929	3.70808	3.6033	-0.104778	0.5499	0.991146
ENST00000194530	ENSG00000082146	STRADB	ProteinCodingRNA	2:201377206-201480846	5.117	4.8479	-0.269095	0.03115	0.423378
ENST00000194672	ENSG00000082269	FAM135A	ProteinCodingRNA	6:70412827-70561174	0.303899	0.397914	0.0940146	1	1
ENST00000194900	ENSG00000082458	DLG3	ProteinCodingRNA	X:70444860-70505490	0.015381	7.78875e-05	-0.0153031	1	1
ENST00000195173	ENSG00000082684	SEMA5B	ProteinCodingRNA	3:122909192-123028605	0	0	0	1	1
ENST00000195649	ENSG00000065609	SNAP91	ProteinCodingRNA	6:83552879-83709691	9.55774e-12	0.020229	0.020229	1	1
ENST00000196061	ENSG00000083444	PLOD1	ProteinCodingRNA	1:11934204-11975538	5.48546	5.38446	-0.100994	0.2419	0.949714
ENST00000196169	ENSG00000083544	TDRD3	ProteinCodingRNA	13:60396456-60573878	0.865529	0.822179	-0.04335	0.80065	0.991146
ENST00000196371	ENSG00000083720	OXCT1	ProteinCodingRNA	5:41730064-41872241	2.77996	2.612	-0.16796	0.0718	0.664136
ENST00000196482	ENSG00000083812	ZNF324	ProteinCodingRNA	19:58467044-58512413	2.55845	2.90951	0.35106	0.06025	0.613412
ENST00000196489	ENSG00000083817	ZNF416	ProteinCodingRNA	19:57571565-57593777	4.10828	4.13153	0.0232504	0.78905	0.991146
ENST00000196551	ENSG00000083845	RPS5	ProteinCodingRNA	19:58386399-58394806	10.2884	9.90385	-0.384552	5e-05	0.00321716
ENST00000197268	ENSG00000084444	FAM234B	ProteinCodingRNA	12:13044283-13142521	2.63888	3.02435	0.385476	0.0002	0.0105006
ENST00000198536	ENSG00000085514	PILRA	ProteinCodingRNA	7:100307701-100400099	0	0	0	1	1
ENST00000198767	ENSG00000085721	RRN3	ProteinCodingRNA	16:14974590-15154564	3.48864	3.49952	0.0108703	0.95955	0.991525
ENST00000198801	ENSG00000166391	MOGAT2	ProteinCodingRNA	11:75717818-75732958	0	0	0	1	1
ENST00000198939	ENSG00000085872	CHERP	ProteinCodingRNA	19:16479056-16660442	2.64545	1.87648	-0.768972	0.02595	0.378181
ENST00000199280	ENSG00000167580	AQP2	ProteinCodingRNA	12:49950740-49965681	0.00841376	0.0454463	0.0370325	1	1
ENST00000199320	ENSG00000086189	DIMT1	ProteinCodingRNA	5:62306161-62628582	2.88719	2.75327	-0.133923	0.55635	0.991146
ENST00000199389	ENSG00000086232	EIF2AK1	ProteinCodingRNA	7:6009244-6059230	4.7545	4.59086	-0.16364	0.19195	0.935696
ENST00000199447	ENSG00000086288	NME8	ProteinCodingRNA	7:37683795-38025695	0	0	0	1	1
ENST00000199448	ENSG00000086289	EPDR1	ProteinCodingRNA	7:37683795-38025695	4.07156	3.7881	-0.28346	0.0104	0.206369
ENST00000199706	ENSG00000086504	MRPL28	ProteinCodingRNA	16:367383-370527	5.47127	4.98708	-0.484189	0.0001	0.00588931
ENST00000199708	ENSG00000086506	HBQ1	ProteinCodingRNA	16:180452-181181	1.27094	1.35725	0.0863038	0.50235	0.991146
ENST00000199764	ENSG00000086548	CEACAM6	ProteinCodingRNA	19:41708584-41786893	0.0783498	0.124413	0.0460628	1	1
ENST00000199814	ENSG00000086589	RBM22	ProteinCodingRNA	5:150690793-150701107	4.58843	4.35463	-0.233802	0.0258	0.376839
ENST00000199936	ENSG00000086696	HSD17B2	ProteinCodingRNA	16:82035003-82139631	2.96783e-07	1.99232e-07	-9.75516e-08	1	1
ENST00000199940	ENSG00000078018	MAP2	ProteinCodingRNA	2:209424057-209734118	2.20147	2.45019	0.248715	0.13325	0.851255
ENST00000200135	ENSG00000086827	ZW10	ProteinCodingRNA	11:113733186-113773811	4.13557	3.63654	-0.499029	5e-05	0.00321716
ENST00000200181	ENSG00000132470	ITGB4	ProteinCodingRNA	17:75721327-75765711	0.0277942	0.140906	0.113112	1	1
ENST00000200453	ENSG00000087074	PPP1R15A	ProteinCodingRNA	19:48872391-48876057	4.28985	5.93088	1.64103	5e-05	0.00321716
ENST00000200457	ENSG00000087077	TRIP6	ProteinCodingRNA	7:100867137-100873454	5.19705	5.10685	-0.0902033	0.3626	0.970656
ENST00000200557	ENSG00000073670	ADAM11	ProteinCodingRNA	17:44759030-44781846	1.2514	1.49762	0.24622	0.0331	0.440027
ENST00000200639	ENSG00000005893	LAMP2	ProteinCodingRNA	X:120427826-120469365	3.31986	3.92144	0.601579	5e-05	0.00321716
ENST00000200652	ENSG00000197208	SLC22A4	ProteinCodingRNA	5:132184875-132395614	0.471513	0.785186	0.313673	0.32075	0.959727
ENST00000200676	ENSG00000087237	CETP	ProteinCodingRNA	16:56961849-56983845	1.01218e-06	5.4038e-07	-4.71804e-07	1	1
ENST00000200691	ENSG00000087250	MT3	ProteinCodingRNA	16:56589073-56591088	0	0	0	1	1
ENST00000201015	ENSG00000087494	PTHLH	ProteinCodingRNA	12:27958083-27972705	1.03564e-10	0	-1.03564e-10	1	1
ENST00000201031	ENSG00000087510	TFAP2C	ProteinCodingRNA	20:56629301-56639283	0	0	0	1	1
ENST00000201586	ENSG00000088002	SULT2B1	ProteinCodingRNA	19:48552074-48599425	6.6607e-06	0.159437	0.159431	1	1
ENST00000201647	ENSG00000131037	EPS8L1	ProteinCodingRNA	19:55072019-55087923	7.11704e-08	6.00109e-14	-7.11703e-08	1	1
ENST00000201943	ENSG00000182389	CACNB4	ProteinCodingRNA	2:151832775-152109202	7.94634e-05	1.46685e-09	-7.94619e-05	1	1
ENST00000201961	ENSG00000197183	NOL4L	ProteinCodingRNA	20:32443058-32608893	0.571803	0.407935	-0.163869	0.70775	0.991146
ENST00000201963	ENSG00000088305	DNMT3B	ProteinCodingRNA	20:32762384-32809356	0.248682	0.250544	0.00186195	1	1
ENST00000201979	ENSG00000088320	REM1	ProteinCodingRNA	20:31465505-31484905	0	0	0	1	1
ENST00000202017	ENSG00000088356	PDRG1	ProteinCodingRNA	20:31847636-31952092	3.6025	3.3424	-0.260106	0.01755	0.292762
ENST00000202028	ENSG00000088367	EPB41L1	ProteinCodingRNA	20:36091503-36232799	2.42166	2.00799	-0.413672	0.0437	0.519166
ENST00000202556	ENSG00000088808	PPP1R13B	ProteinCodingRNA	14:103733751-103847590	2.5593	2.67657	0.117265	0.21115	0.947958
ENST00000202625	ENSG00000166948	TGM6	ProteinCodingRNA	20:2380907-2432753	0	0	0	1	1
ENST00000202677	ENSG00000188559	RALGAPA2	ProteinCodingRNA	20:20389551-20712488	1.56271	1.46598	-0.0967236	0.3318	0.962137
ENST00000202773	ENSG00000089009	RPL6	ProteinCodingRNA	12:112405189-112509913	9.24274	8.8762	-0.366541	0.001	0.0375335
ENST00000202816	ENSG00000089048	ESF1	ProteinCodingRNA	20:13714321-13784886	1.40648	1.33332	-0.0731597	0.48695	0.991146
ENST00000202831	ENSG00000089060	SLC8B1	ProteinCodingRNA	12:113298758-113391625	0.128488	0.29636	0.167872	1	1
ENST00000202834	ENSG00000089063	TMEM230	ProteinCodingRNA	20:5068231-5113103	4.55447	4.48551	-0.0689582	0.571	0.991146
ENST00000202917	ENSG00000089127	OAS1	ProteinCodingRNA	12:112906776-113017751	1.47243e-05	2.01377e-05	5.4134e-06	1	1
ENST00000202967	ENSG00000089163	SIRT4	ProteinCodingRNA	12:120302315-120313341	2.05352	2.21914	0.165617	0.30005	0.955911
ENST00000203001	ENSG00000089195	TRMT6	ProteinCodingRNA	20:5937234-5950558	2.74204	2.3115	-0.430539	0.02105	0.329359
ENST00000203166	ENSG00000249115	HAUS5	ProteinCodingRNA	19:35612743-35625349	1.78509	1.52433	-0.260766	0.08055	0.697944
ENST00000203407	ENSG00000010256	UQCRC1	ProteinCodingRNA	3:48599001-48610976	5.54188	5.42428	-0.117596	0.49785	0.991146
ENST00000203556	ENSG00000089639	GMIP	ProteinCodingRNA	19:19629475-19643667	2.0601	2.11517	0.05507	0.80085	0.991146
ENST00000203629	ENSG00000089692	LAG3	ProteinCodingRNA	12:6772511-6778455	1.93363e-07	7.70261e-07	5.76898e-07	1	1
ENST00000203630	ENSG00000089693	MLF2	ProteinCodingRNA	12:6747995-6770952	4.61595	4.41718	-0.198774	0.46415	0.991146
ENST00000203664	ENSG00000089723	OTUB2	ProteinCodingRNA	14:94026328-94081245	2.49495	2.60854	0.11359	0.7384	0.991146
ENST00000204005	ENSG00000090006	LTBP4	ProteinCodingRNA	19:40592882-40629818	1.89024	2.13267	0.242432	0.42935	0.991146
ENST00000204517	ENSG00000090447	TFAP4	ProteinCodingRNA	16:4257185-4273075	5.00313	5.16526	0.162139	0.10445	0.779419
ENST00000204549	ENSG00000090470	PDCD7	ProteinCodingRNA	15:65117378-65133836	3.02173	2.9151	-0.106629	0.236	0.949714
ENST00000204566	ENSG00000090487	SPG21	ProteinCodingRNA	15:64963020-64990310	3.32533	3.59551	0.270185	0.07665	0.682568
ENST00000204604	ENSG00000090539	CHRD	ProteinCodingRNA	3:184134018-184684758	0.21156	6.78414e-07	-0.21156	1	1
ENST00000204615	ENSG00000090534	THPO	ProteinCodingRNA	3:184134018-184684758	0.249134	0.429652	0.180518	1	1
ENST00000204637	ENSG00000090554	FLT3LG	ProteinCodingRNA	19:49446297-49492308	0.059236	0.0911206	0.0318846	1	1
ENST00000204679	ENSG00000090581	GNPTG	ProteinCodingRNA	16:1351922-1414751	1.42056	1.43418	0.0136238	0.9434	0.991251
ENST00000204726	ENSG00000090615	GOLGA3	ProteinCodingRNA	12:132762247-132956306	2.56542e-05	0.126114	0.126088	1	1
ENST00000204801	ENSG00000090659	CD209	ProteinCodingRNA	19:7739993-7747564	1.12522e-09	0	-1.12522e-09	1	1
ENST00000204961	ENSG00000090776	EFNB1	ProteinCodingRNA	X:68828996-68842147	1.87775	1.71656	-0.161181	0.07555	0.67834
ENST00000205061	ENSG00000090863	GLG1	ProteinCodingRNA	16:74447426-74607144	2.718	2.88347	0.165467	0.2812	0.950796
ENST00000205135	ENSG00000090924	PLEKHG2	ProteinCodingRNA	19:39412584-39428415	2.70584	2.88807	0.182234	0.3061	0.956931
ENST00000205143	ENSG00000090932	DLL3	ProteinCodingRNA	19:39498894-39508481	0.97734	0.84665	-0.13069	0.375	0.975668
ENST00000205194	ENSG00000090971	NAT14	ProteinCodingRNA	19:55485003-55487568	3.34994	3.18058	-0.169365	0.14765	0.876621
ENST00000205214	ENSG00000157426	AASDH	ProteinCodingRNA	4:56338286-56387508	0.533831	0.82841	0.29458	0.13475	0.854586
ENST00000205386	ENSG00000091128	LAMB4	ProteinCodingRNA	7:108023547-108130356	0.00335015	5.65506e-07	-0.00334959	1	1
ENST00000205402	ENSG00000091140	DLD	ProteinCodingRNA	7:107890969-108003255	2.30237	2.34646	0.044092	0.90965	0.991146
ENST00000205557	ENSG00000091262	ABCC6	ProteinCodingRNA	16:16148927-16224261	0.466469	0.838497	0.372028	0.0025	0.0741653
ENST00000205636	ENSG00000091317	CMTM6	ProteinCodingRNA	3:32391670-32503408	3.01113	3.06594	0.0548035	0.6374	0.991146
ENST00000205890	ENSG00000091536	MYO15A	ProteinCodingRNA	17:18087885-18209954	0.00756664	0.0108521	0.00328544	1	1
ENST00000205948	ENSG00000091583	APOH	ProteinCodingRNA	17:66212032-66256525	0	0	0	1	1
ENST00000206020	ENSG00000091640	SPAG7	ProteinCodingRNA	17:4959225-4967872	4.90936	4.86376	-0.0455996	0.73135	0.991146
ENST00000206249	ENSG00000091831	ESR1	ProteinCodingRNA	6:151656690-152637801	3.48637e-06	4.70993e-06	1.22356e-06	1	1
ENST00000206262	ENSG00000091844	RGS17	ProteinCodingRNA	6:153004458-153131249	2.71009	2.89949	0.189399	0.28775	0.95353
ENST00000206380	ENSG00000091947	TMEM101	ProteinCodingRNA	17:44011187-44023946	3.56853	3.76151	0.192984	0.15625	0.891253
ENST00000206423	ENSG00000091986	CCDC80	ProteinCodingRNA	3:112596793-112649530	0.456609	0.406971	-0.0496383	1	1
ENST00000206446	ENSG00000092009	CMA1	ProteinCodingRNA	14:24501593-24508688	0	0.139241	0.139241	1	1
ENST00000206451	ENSG00000092010	PSME1	ProteinCodingRNA	14:24136157-24141588	5.38036	5.47087	0.0905109	0.44425	0.991146
ENST00000206474	ENSG00000092036	HAUS4	ProteinCodingRNA	14:22929608-22982642	1.88547	1.5484	-0.337075	0.29535	0.955408
ENST00000206513	ENSG00000092067	CEBPE	ProteinCodingRNA	14:23117303-23119616	0.0106501	0.0465688	0.0359188	1	1
ENST00000206542	ENSG00000092094	OSGEP	ProteinCodingRNA	14:20446410-20455105	3.89414	3.50263	-0.391505	0.01435	0.255764
ENST00000206544	ENSG00000092096	SLC22A17	ProteinCodingRNA	14:23346305-23352912	0.16414	4.25832e-05	-0.164097	1	1
ENST00000206595	ENSG00000092140	G2E3	ProteinCodingRNA	14:30437991-30620063	0.488371	0.50885	0.0204791	0.82735	0.991146
ENST00000206765	ENSG00000092295	TGM1	ProteinCodingRNA	14:24249113-24264432	0.106457	0.0405299	-0.0659275	1	1
ENST00000207157	ENSG00000092607	TBX15	ProteinCodingRNA	1:118883045-118989556	0.27964	0.371998	0.0923574	1	1
ENST00000207457	ENSG00000092850	TEKT2	ProteinCodingRNA	1:36084074-36088275	0	0.0147567	0.0147567	1	1
ENST00000207549	ENSG00000092929	UNC13D	ProteinCodingRNA	17:75827224-75844717	0.0764606	0.160622	0.0841617	1	1
ENST00000207636	ENSG00000093010	COMT	ProteinCodingRNA	22:19875516-20016808	0.28939	0.539695	0.250305	0.5845	0.991146
ENST00000207870	ENSG00000093217	XYLB	ProteinCodingRNA	3:38346759-38421348	2.36091	2.29463	-0.0662846	0.51385	0.991146
ENST00000209540	ENSG00000094661	OR1I1	ProteinCodingRNA	19:15086979-15088221	0	0	0	1	1
ENST00000209665	ENSG00000196344	ADH7	ProteinCodingRNA	4:99412260-99435737	0	0	0	1	1
ENST00000209668	ENSG00000187758	ADH1A	ProteinCodingRNA	4:99088856-99301356	0	0	0	1	1
ENST00000209718	ENSG00000108244	KRT23	ProteinCodingRNA	17:40921429-40975926	0	0	0	1	1
ENST00000209728	ENSG00000094804	CDC6	ProteinCodingRNA	17:40287632-40304657	4.38063	3.84697	-0.533658	5e-05	0.00321716
ENST00000209873	ENSG00000094914	AAAS	ProteinCodingRNA	12:53307455-53324864	4.9144	4.9704	0.0560018	0.64645	0.991146
ENST00000209875	ENSG00000094916	CBX5	ProteinCodingRNA	12:54230939-54351849	5.4476	5.28911	-0.158493	0.2489	0.949714
ENST00000209884	ENSG00000076321	KLHL20	ProteinCodingRNA	1:173714940-173786702	2.4791	2.43702	-0.0420766	0.6831	0.991146
ENST00000209929	ENSG00000094963	FMO2	ProteinCodingRNA	1:171185207-171227788	0.00398781	0	-0.00398781	1	1
ENST00000210060	ENSG00000095059	DHPS	ProteinCodingRNA	19:12643274-12681902	4.07682	4.58733	0.510519	0.02525	0.371839
ENST00000210187	ENSG00000167964	RAB26	ProteinCodingRNA	16:2140802-2154165	3.00537	3.40025	0.394886	0.0281	0.397856
ENST00000210227	ENSG00000119314	PTBP3	ProteinCodingRNA	9:112217715-112333667	4.56645	5.28205	0.715604	0.01325	0.242558
ENST00000210313	ENSG00000095261	PSMD5	ProteinCodingRNA	9:120815495-120854385	4.63123	4.53575	-0.0954767	0.34815	0.9665
ENST00000210444	ENSG00000095380	NANS	ProteinCodingRNA	9:98056738-98119212	5.84929	5.67854	-0.170753	0.1431	0.868755
ENST00000210633	ENSG00000095539	SEMA4G	ProteinCodingRNA	10:100969457-100994401	0.804935	1.44242	0.637489	0.00375	0.10002
ENST00000211076	ENSG00000095917	TPSD1	ProteinCodingRNA	16:1256058-1258998	0.0142863	0	-0.0142863	1	1
ENST00000211122	ENSG00000174156	GSTA3	ProteinCodingRNA	6:52831654-52909685	0	0	0	1	1
ENST00000211287	ENSG00000156711	MAPK13	ProteinCodingRNA	6:36127808-36144524	0.0562465	0.106452	0.0502056	1	1
ENST00000211314	ENSG00000096092	TMEM14A	ProteinCodingRNA	6:52671108-52686588	2.33734	2.15953	-0.17782	0.24575	0.949714
ENST00000211379	ENSG00000204463	BAG6	ProteinCodingRNA	6:31639027-31658210	4.84452	4.31592	-0.528599	0.13315	0.851087
ENST00000211413	ENSG00000204314	PRRT1	ProteinCodingRNA	6:32148358-32178096	0.0331449	0	-0.0331449	1	1
ENST00000211921	ENSG00000204482	LST1	ProteinCodingRNA	6:31586123-31592985	0	0.0478866	0.0478866	1	1
ENST00000211936	ENSG00000096654	ZNF184	ProteinCodingRNA	6:27450742-27473118	1.04425	0.826716	-0.217533	0.65875	0.991146
ENST00000211998	ENSG00000035403	VCL	ProteinCodingRNA	10:73995192-74151063	6.2021	6.20658	0.00448002	0.96885	0.991858
ENST00000212015	ENSG00000096717	SIRT1	ProteinCodingRNA	10:67884668-67918390	2.48198	2.60777	0.125794	0.16495	0.902562
ENST00000212355	ENSG00000069702	TGFBR3	ProteinCodingRNA	1:91680342-91906335	0.453817	0.403367	-0.0504496	1	1
ENST00000214869	ENSG00000099203	TMED1	ProteinCodingRNA	19:10718078-10836318	3.76495	3.70164	-0.0633103	0.86085	0.991146
ENST00000214893	ENSG00000099219	ERMP1	ProteinCodingRNA	9:5577127-5833117	0.381211	0.29325	-0.0879613	1	1
ENST00000215057	ENSG00000099326	MZF1	ProteinCodingRNA	19:58559128-58599801	0.44086	1.05155	0.610695	0.0056	0.134351
ENST00000215061	ENSG00000099330	OCEL1	ProteinCodingRNA	19:17226203-17229219	0.000266421	1.66471e-08	-0.000266405	1	1
ENST00000215071	ENSG00000099341	PSMD8	ProteinCodingRNA	19:38374535-38383824	0.00301374	0.00329025	0.000276506	1	1
ENST00000215095	ENSG00000099365	STX1B	ProteinCodingRNA	16:30989255-31010628	1.52549	0.574776	-0.950712	0.05525	0.589932
ENST00000215115	ENSG00000099385	BCL7C	ProteinCodingRNA	16:30833625-30895220	3.92599	3.3863	-0.539697	5e-05	0.00321716
ENST00000215368	ENSG00000099617	EFNA2	ProteinCodingRNA	19:1285892-1378431	2.73478	2.50993	-0.224847	0.5454	0.991146
ENST00000215375	ENSG00000099624	ATP5D	ProteinCodingRNA	19:1241745-1244826	4.47488	3.69196	-0.782922	0.0002	0.0105006
ENST00000215376	ENSG00000099625	CBARP	ProteinCodingRNA	19:1177557-1238027	0.273528	1.00722	0.733695	0.25855	0.949714
ENST00000215473	ENSG00000099715	PCDH11Y	ProteinCodingRNA	Y:5000225-5742224	0	0	0	1	1
ENST00000215479	ENSG00000099721	AMELY	ProteinCodingRNA	Y:6865917-6874027	0	0	0	1	1
ENST00000215530	ENSG00000070388	FGF22	ProteinCodingRNA	19:639878-644371	0.000767765	0.000971583	0.000203818	1	1
ENST00000215531	ENSG00000095932	SMIM24	ProteinCodingRNA	19:3473985-3480542	1.06908e-07	2.13562e-15	-1.06908e-07	1	1
ENST00000215539	ENSG00000099769	IGFALS	ProteinCodingRNA	16:1773206-1794971	0.176698	0.165506	-0.0111916	1	1
ENST00000215555	ENSG00000099785	2018-03-02	ProteinCodingRNA	19:7958578-8489114	0.928306	1.38347	0.455163	0.7082	0.991146
ENST00000215565	ENSG00000099795	NDUFB7	ProteinCodingRNA	19:14566077-14572062	6.61954	5.98614	-0.633401	5e-05	0.00321716
ENST00000215567	ENSG00000099797	TECR	ProteinCodingRNA	19:14514769-14565980	6.61659	6.51547	-0.101122	0.54825	0.991146
ENST00000215570	ENSG00000099800	TIMM13	ProteinCodingRNA	19:2389770-2456996	3.61803	3.40915	-0.20888	0.4551	0.991146
ENST00000215574	ENSG00000099804	CDC34	ProteinCodingRNA	19:531711-542092	5.61796	5.54984	-0.0681226	0.4683	0.991146
ENST00000215582	ENSG00000099812	MISP	ProteinCodingRNA	19:751125-764318	0.798538	0.927878	0.12934	0.1925	0.935969
ENST00000215587	ENSG00000099817	POLR2E	ProteinCodingRNA	19:1065922-1095380	3.12929	2.05578	-1.07351	0.33145	0.962137
ENST00000215631	ENSG00000099860	GADD45B	ProteinCodingRNA	19:2476121-2478259	2.59967	2.99064	0.390967	0.0488	0.55166
ENST00000215637	ENSG00000099866	MADCAM1	ProteinCodingRNA	19:489175-519654	7.64914e-12	6.66032e-09	6.65267e-09	1	1
ENST00000215659	ENSG00000188130	MAPK12	ProteinCodingRNA	22:50245182-50261825	3.67985	3.6197	-0.0601438	0.7554	0.991146
ENST00000215727	ENSG00000099937	SERPIND1	ProteinCodingRNA	22:20707690-20891218	0.3426	0.216405	-0.126194	1	1
ENST00000215730	ENSG00000099940	SNAP29	ProteinCodingRNA	22:20707690-20891218	2.26072	2.2253	-0.0354177	0.85725	0.991146
ENST00000215739	ENSG00000099949	LZTR1	ProteinCodingRNA	22:20965107-20999038	2.87484	3.09407	0.219232	0.0362	0.463513
ENST00000215742	ENSG00000184436	THAP7	ProteinCodingRNA	22:20999103-21045017	2.98472	2.78117	-0.203549	0.5831	0.991146
ENST00000215743	ENSG00000099953	MMP11	ProteinCodingRNA	22:23763020-23784316	0.196708	0.520266	0.323557	0.1354	0.855691
ENST00000215754	ENSG00000240972	MIF	ProteinCodingRNA	22:23856426-23898930	5.88663	5.75899	-0.127643	0.5746	0.991146
ENST00000215770	ENSG00000099974	DDTL	ProteinCodingRNA	22:23966900-23983915	1.77208	1.95942	0.187342	0.33055	0.962137
ENST00000215781	ENSG00000099985	OSM	ProteinCodingRNA	22:30262828-30266840	0.211782	0.193506	-0.0182757	1	1
ENST00000215790	ENSG00000099992	TBC1D10A	ProteinCodingRNA	22:30285116-30429053	2.60413	2.7101	0.105973	0.86665	0.991146
ENST00000215793	ENSG00000099995	SF3A1	ProteinCodingRNA	22:30285116-30429053	6.74548	6.4538	-0.291678	0.0044	0.112657
ENST00000215794	ENSG00000184979	USP18	ProteinCodingRNA	22:18149898-18177397	1.60815	1.15486	-0.45329	0.00015	0.00831432
ENST00000215798	ENSG00000099999	RNF215	ProteinCodingRNA	22:30285116-30429053	0.790787	0.621433	-0.169354	0.87235	0.991146
ENST00000215812	ENSG00000100012	SEC14L3	ProteinCodingRNA	22:30447958-30472049	0	0	0	1	1
ENST00000215829	ENSG00000100028	SNRPD3	ProteinCodingRNA	22:24540422-24629005	5.84461	5.39319	-0.451424	0.0122	0.228595
ENST00000215832	ENSG00000100030	MAPK1	ProteinCodingRNA	22:21754499-21867680	2.9249	2.83908	-0.085821	0.38265	0.977635
ENST00000215838	ENSG00000185339	TCN2	ProteinCodingRNA	22:30576624-30627278	2.27276	2.64237	0.369605	0.2711	0.949714
ENST00000215855	ENSG00000100053	CRYBB3	ProteinCodingRNA	22:25199849-25207363	0.107742	0.465151	0.357409	0.0514	0.567524
ENST00000215862	ENSG00000133422	MORC2	ProteinCodingRNA	22:30922307-30968298	2.93947	2.92026	-0.01921	0.9087	0.991146
ENST00000215882	ENSG00000100075	SLC25A1	ProteinCodingRNA	22:19175574-19178830	5.21236	4.73838	-0.473976	0.00305	0.0857569
ENST00000215885	ENSG00000100078	PLA2G3	ProteinCodingRNA	22:31134808-31140607	1.5133	2.28845	0.775141	5e-05	0.00321716
ENST00000215886	ENSG00000100079	LGALS2	ProteinCodingRNA	22:37570245-37582616	0.0355593	0.128826	0.0932662	1	1
ENST00000215904	ENSG00000241360	PDXP	ProteinCodingRNA	22:37604753-37666934	3.49838	3.20586	-0.292517	0.1995	0.939996
ENST00000215906	ENSG00000128203	ASPHD2	ProteinCodingRNA	22:26429272-26483837	2.51606	2.58528	0.06922	0.63485	0.991146
ENST00000215909	ENSG00000100097	LGALS1	ProteinCodingRNA	22:37675607-37679806	9.75354	9.38585	-0.367687	5e-05	0.00321716
ENST00000215912	ENSG00000100100	PIK3IP1	ProteinCodingRNA	22:31281592-31346232	0.0301477	0.0596847	0.0295369	1	1
ENST00000215917	ENSG00000100104	SRRD	ProteinCodingRNA	22:26483876-26512505	2.74531	2.62219	-0.123122	0.44245	0.991146
ENST00000215919	ENSG00000100105	PATZ1	ProteinCodingRNA	22:31281592-31346232	3.18404	3.22103	0.0369909	0.81155	0.991146
ENST00000215939	ENSG00000100122	CRYBB1	ProteinCodingRNA	22:26599277-26618088	0	0	0	1	1
ENST00000215941	ENSG00000100124	ANKRD54	ProteinCodingRNA	22:37830854-37895563	3.5654	3.27702	-0.28838	0.4421	0.991146
ENST00000215956	ENSG00000100138	SNU13	ProteinCodingRNA	22:41673929-41698136	1.48917	2.15587	0.666701	0.2021	0.941713
ENST00000215957	ENSG00000100139	MICALL1	ProteinCodingRNA	22:37905656-37942822	3.95174	4.23936	0.287619	0.00235	0.0709498
ENST00000215980	ENSG00000100162	CENPM	ProteinCodingRNA	22:41938720-41947164	4.1062	3.66357	-0.442626	0.0015	0.0510071
ENST00000216014	ENSG00000100196	KDELR3	ProteinCodingRNA	22:38468061-38507660	2.82421	2.63768	-0.186529	0.73005	0.991146
ENST00000216019	ENSG00000100201	DDX17	ProteinCodingRNA	22:38468061-38507660	3.25067	3.34148	0.09081	0.6548	0.991146
ENST00000216024	ENSG00000100206	DMC1	ProteinCodingRNA	22:38518948-38570286	7.93923e-06	3.12665e-06	-4.81259e-06	1	1
ENST00000216027	ENSG00000100209	HSCB	ProteinCodingRNA	22:28687742-28757515	0.502791	0.504299	0.00150809	0.98565	0.993754
ENST00000216029	ENSG00000100211	CBY1	ProteinCodingRNA	22:38656635-38681820	2.42358	2.99492	0.571338	0.03555	0.459296
ENST00000216034	ENSG00000100216	TOMM22	ProteinCodingRNA	22:38681947-38685421	6.14901	5.86936	-0.279655	0.0086	0.182213
ENST00000216036	ENSG00000100218	RSPH14	ProteinCodingRNA	22:23059414-23145021	0.0596156	0.0411803	-0.0184353	1	1
ENST00000216037	ENSG00000100219	XBP1	ProteinCodingRNA	22:28794554-28800597	6.06857	6.08472	0.0161443	0.862	0.991146
ENST00000216038	ENSG00000100220	RTCB	ProteinCodingRNA	22:32387581-32412255	6.09187	5.78266	-0.309204	0.00035	0.0165664
ENST00000216039	ENSG00000100221	JOSD1	ProteinCodingRNA	22:38685542-38701556	3.95725	3.85681	-0.100439	0.25375	0.949714
ENST00000216044	ENSG00000100226	GTPBP1	ProteinCodingRNA	22:38705722-38794198	4.0173	4.0403	0.0230007	0.85875	0.991146
ENST00000216061	ENSG00000100239	PPP6R2	ProteinCodingRNA	22:50343303-50475024	2.17584	2.3933	0.217458	0.421	0.989614
ENST00000216068	ENSG00000100246	DNAL4	ProteinCodingRNA	22:38705722-38794198	2.08819	2.32414	0.235947	0.5797	0.991146
ENST00000216071	ENSG00000100249	C22orf31	ProteinCodingRNA	22:29058671-29061844	0.247595	0.129242	-0.118353	1	1
ENST00000216075	ENSG00000100253	MIOX	ProteinCodingRNA	22:50486783-50490648	0	0	0	1	1
ENST00000216080	ENSG00000100258	LMF2	ProteinCodingRNA	22:50502948-50507691	0.158819	0.299542	0.140723	1	1
ENST00000216083	ENSG00000183741	CBX6	ProteinCodingRNA	22:38861449-38872314	2.58467	2.50029	-0.0843808	0.72325	0.991146
ENST00000216085	ENSG00000100263	RHBDD3	ProteinCodingRNA	22:29259851-29300525	1.27054	1.21542	-0.0551203	0.9358	0.991146
ENST00000216099	ENSG00000243811	APOBEC3D	ProteinCodingRNA	22:39014082-39033276	0.627942	0.544628	-0.0833146	0.7867	0.991146
ENST00000216101	ENSG00000100276	RASL10A	ProteinCodingRNA	22:29312932-29319679	0.272482	0.680184	0.407702	0.08795	0.725706
ENST00000216106	ENSG00000100281	HMGXB4	ProteinCodingRNA	22:35257451-35295807	3.54974	3.22692	-0.322821	0.0076	0.168243
ENST00000216115	ENSG00000100290	BIK	ProteinCodingRNA	22:43110747-43129712	0.870812	0.844816	-0.025995	0.77135	0.991146
ENST00000216117	ENSG00000100292	HMOX1	ProteinCodingRNA	22:35356132-35425430	3.91285	4.15307	0.240217	0.3902	0.981843
ENST00000216121	ENSG00000184117	NIPSNAP1	ProteinCodingRNA	22:29505878-29581337	4.5644	4.33941	-0.224989	0.171	0.912163
ENST00000216122	ENSG00000100297	MCM5	ProteinCodingRNA	22:35356132-35425430	4.54934	4.06283	-0.486511	0.0586	0.605131
ENST00000216124	ENSG00000100299	ARSA	ProteinCodingRNA	22:50622753-50628173	2.0037	2.2151	0.211394	0.13615	0.856138
ENST00000216127	ENSG00000100302	RASD2	ProteinCodingRNA	22:35540867-35554001	0.176936	0.248423	0.0714873	1	1
ENST00000216129	ENSG00000100304	TTLL12	ProteinCodingRNA	22:43166621-43187133	5.41598	5.18992	-0.226063	0.0099	0.20005
ENST00000216133	ENSG00000100307	CBX7	ProteinCodingRNA	22:39120166-39152674	0.441635	0.80908	0.367445	0.0028	0.0805622
ENST00000216139	ENSG00000100312	ACR	ProteinCodingRNA	22:50738195-50745334	1.54464e-11	0	-1.54464e-11	1	1
ENST00000216144	ENSG00000100314	CABP7	ProteinCodingRNA	22:29720083-29767011	2.62809	2.38883	-0.239264	0.0815	0.700749
ENST00000216146	ENSG00000100316	RPL3	ProteinCodingRNA	22:39312881-39320389	6.17989	5.71608	-0.463808	0.44745	0.991146
ENST00000216155	ENSG00000100321	SYNGR1	ProteinCodingRNA	22:39349924-39385588	0.131051	0.503347	0.372296	0.4826	0.991146
ENST00000216160	ENSG00000100324	TAB1	ProteinCodingRNA	22:39399740-39437060	2.93061	2.91435	-0.016258	0.867	0.991146
ENST00000216177	ENSG00000100341	PNPLA5	ProteinCodingRNA	22:43879677-43892013	1.52969e-06	0	-1.52969e-06	1	1
ENST00000216180	ENSG00000100344	PNPLA3	ProteinCodingRNA	22:43923738-44172949	1.44393	1.41614	-0.0277906	0.9925	0.995706
ENST00000216181	ENSG00000100345	MYH9	ProteinCodingRNA	22:36281280-36388018	7.05699	6.91581	-0.141173	0.1153	0.809519
ENST00000216185	ENSG00000100348	TXN2	ProteinCodingRNA	22:36467035-36482030	3.54479	3.16395	-0.380838	0.066	0.639497
ENST00000216187	ENSG00000100350	FOXRED2	ProteinCodingRNA	22:36487189-36507101	0.438722	1.40988	0.971154	0.22845	0.949714
ENST00000216190	ENSG00000100353	EIF3D	ProteinCodingRNA	22:36510849-36529436	4.5893	4.41266	-0.176634	0.4346	0.991146
ENST00000216194	ENSG00000239900	ADSL	ProteinCodingRNA	22:40346499-40636702	5.12283	4.89181	-0.231017	0.2534	0.949714
ENST00000216200	ENSG00000100362	PVALB	ProteinCodingRNA	22:36800683-36819736	7.39674e-05	4.74055e-07	-7.34933e-05	1	1
ENST00000216211	ENSG00000100373	UPK3A	ProteinCodingRNA	22:45284981-45295874	0	0	0	1	1
ENST00000216214	ENSG00000100376	FAM118A	ProteinCodingRNA	22:45308967-45341955	1.77618	1.73034	-0.0458408	0.79135	0.991146
ENST00000216218	ENSG00000100380	ST13	ProteinCodingRNA	22:40824534-40857022	1.77995	1.81909	0.0391422	0.86985	0.991146
ENST00000216223	ENSG00000100385	IL2RB	ProteinCodingRNA	22:37125837-37199385	0.0176802	0.115533	0.0978526	1	1
ENST00000216225	ENSG00000100387	RBX1	ProteinCodingRNA	22:40951346-40973309	5.40912	4.84623	-0.562896	5e-05	0.00321716
ENST00000216237	ENSG00000100395	L3MBTL2	ProteinCodingRNA	22:41205204-41240934	4.49961	4.24893	-0.250673	0.0146	0.258931
ENST00000216241	ENSG00000100399	CHADL	ProteinCodingRNA	22:41205204-41240934	0.248658	0.243965	-0.0046927	1	1
ENST00000216252	ENSG00000100410	PHF5A	ProteinCodingRNA	22:41459716-41468725	6.29736	5.89396	-0.403399	5e-05	0.00321716
ENST00000216254	ENSG00000100412	ACO2	ProteinCodingRNA	22:41469124-41544606	7.0105	6.87345	-0.137052	0.17625	0.920438
ENST00000216259	ENSG00000100417	PMM1	ProteinCodingRNA	22:41551578-41589890	3.72079	3.61208	-0.108704	0.42795	0.991146
ENST00000216264	ENSG00000100422	CERK	ProteinCodingRNA	22:46684410-46738261	4.68927	4.38437	-0.304896	0.00065	0.0267831
ENST00000216267	ENSG00000100425	BRD1	ProteinCodingRNA	22:49773282-49827512	0.987304	1.62383	0.636529	0.0131	0.240611
ENST00000216268	ENSG00000100426	ZBED4	ProteinCodingRNA	22:49853841-49890078	3.59084	3.44812	-0.142726	0.0849	0.714121
ENST00000216271	ENSG00000100429	HDAC10	ProteinCodingRNA	22:50245182-50261825	0.402915	0.474311	0.0713956	0.96975	0.991858
ENST00000216274	ENSG00000129465	RIPK3	ProteinCodingRNA	14:24318348-24340045	0	0	0	1	1
ENST00000216277	ENSG00000090060	PAPOLA	ProteinCodingRNA	14:96500809-96567111	4.46209	4.32625	-0.135847	0.28845	0.953608
ENST00000216281	ENSG00000080824	HSP90AA1	ProteinCodingRNA	14:102080737-102305200	8.85643	8.09415	-0.762283	5e-05	0.00321716
ENST00000216286	ENSG00000087303	NID2	ProteinCodingRNA	14:51989474-52069228	0.0487958	0.0532794	0.00448363	1	1
ENST00000216288	ENSG00000075413	MARK3	ProteinCodingRNA	14:103385391-103503831	1.97225	2.38686	0.414614	0.038	0.477762
ENST00000216294	ENSG00000023608	SNAPC1	ProteinCodingRNA	14:61681040-61796428	1.03492	1.17911	0.144197	0.54545	0.991146
ENST00000216297	ENSG00000092201	SUPT16H	ProteinCodingRNA	14:21351471-21384266	4.77955	4.18423	-0.595316	5e-05	0.00321716
ENST00000216327	ENSG00000100439	ABHD4	ProteinCodingRNA	14:22595807-22613215	0.0382082	0.172376	0.134167	1	1
ENST00000216330	ENSG00000100442	FKBP3	ProteinCodingRNA	14:45084098-45135319	0.142154	0.169849	0.0276948	1	1
ENST00000216336	ENSG00000100448	CTSG	ProteinCodingRNA	14:24573521-24576260	0	0	0	1	1
ENST00000216338	ENSG00000100450	GZMH	ProteinCodingRNA	14:24595722-24657774	0	0	0	1	1
ENST00000216341	ENSG00000100453	GZMB	ProteinCodingRNA	14:24595722-24657774	0	0	0	1	1
ENST00000216350	ENSG00000100462	PRMT5	ProteinCodingRNA	14:22893205-22929585	0.0338731	6.12448e-10	-0.0338731	1	1
ENST00000216361	ENSG00000100473	COCH	ProteinCodingRNA	14:30874513-31096450	2.3501	2.14263	-0.207478	0.43325	0.991146
ENST00000216366	ENSG00000100478	AP4S1	ProteinCodingRNA	14:30874513-31096450	0.625045	0.555452	-0.0695931	0.78225	0.991146
ENST00000216367	ENSG00000100479	POLE2	ProteinCodingRNA	14:49643554-49688422	0.672586	0.32881	-0.343776	0.3143	0.959247
ENST00000216373	ENSG00000100485	SOS2	ProteinCodingRNA	14:50117119-50231558	1.47546	1.79354	0.318088	0.01175	0.223259
ENST00000216378	ENSG00000100490	CDKL1	ProteinCodingRNA	14:50237562-50416461	0.869242	1.03261	0.16337	0.56965	0.991146
ENST00000216392	ENSG00000100504	PYGL	ProteinCodingRNA	14:50848121-50944736	4.71372	4.43689	-0.276834	0.04645	0.536701
ENST00000216410	ENSG00000100522	GNPNAT1	ProteinCodingRNA	14:52775193-52791668	3.12851	2.80193	-0.32658	0.0052	0.12714
ENST00000216414	ENSG00000100526	CDKN3	ProteinCodingRNA	14:54396848-54420218	0	0	0	1	1
ENST00000216416	ENSG00000100528	CNIH1	ProteinCodingRNA	14:54423559-54441431	2.44227	2.30427	-0.138002	0.2819	0.950807
ENST00000216420	ENSG00000100532	CGRRF1	ProteinCodingRNA	14:54509811-54539309	1.09377	0.542596	-0.55117	0.061	0.617624
ENST00000216442	ENSG00000100554	ATP6V1D	ProteinCodingRNA	14:67241108-67386516	3.59624	2.90761	-0.688632	0.09805	0.759437
ENST00000216445	ENSG00000100557	C14orf105	ProteinCodingRNA	14:57469300-57493867	0	0.0210853	0.0210853	1	1
ENST00000216446	ENSG00000100558	PLEK2	ProteinCodingRNA	14:67386982-67412200	0.022249	0.127471	0.105222	1	1
ENST00000216450	ENSG00000100565	LRRC74A	ProteinCodingRNA	14:76826371-76870302	0	0	0	1	1
ENST00000216452	ENSG00000100564	PIGH	ProteinCodingRNA	14:67447083-67600287	3.19909	2.99482	-0.204269	0.18725	0.931578
ENST00000216455	ENSG00000100567	PSMA3	ProteinCodingRNA	14:57999734-58298139	5.36081	4.79084	-0.569969	0.0014	0.0485049
ENST00000216456	ENSG00000100568	VTI1B	ProteinCodingRNA	14:67619797-67695814	3.62781	3.04251	-0.585292	0.08455	0.712936
ENST00000216463	ENSG00000100575	TIMM9	ProteinCodingRNA	14:58395915-58551289	1.0859	0.240366	-0.845536	0.07795	0.687816
ENST00000216465	ENSG00000100577	GSTZ1	ProteinCodingRNA	14:77274955-77331597	2.32632	2.66221	0.335887	0.16375	0.901366
ENST00000216468	ENSG00000100580	TMED8	ProteinCodingRNA	14:77335020-77391497	2.68651	2.60662	-0.0798899	0.31895	0.959727
ENST00000216471	ENSG00000100583	SAMD15	ProteinCodingRNA	14:77335020-77391497	0.543314	0.586428	0.0431141	0.8871	0.991146
ENST00000216479	ENSG00000100591	AHSA1	ProteinCodingRNA	14:77426674-77469474	5.26761	4.90327	-0.364334	0.0171	0.288345
ENST00000216481	ENSG00000100593	ISM2	ProteinCodingRNA	14:77474393-77498850	4.02425e-05	2.78441e-05	-1.23984e-05	1	1
ENST00000216484	ENSG00000100596	SPTLC2	ProteinCodingRNA	14:77505996-77616773	1.80418	1.9793	0.175123	0.03225	0.433068
ENST00000216487	ENSG00000100599	RIN3	ProteinCodingRNA	14:92513773-92688994	2.98639	3.60922	0.622827	0.1116	0.799292
ENST00000216489	ENSG00000100601	ALKBH1	ProteinCodingRNA	14:77672403-77708020	2.94562	2.81426	-0.131356	0.3626	0.970656
ENST00000216492	ENSG00000100604	CHGA	ProteinCodingRNA	14:92923079-92935293	0.154214	0.151598	-0.00261653	1	1
ENST00000216500	ENSG00000100612	DHRS7	ProteinCodingRNA	14:60091910-60169856	0.0251334	6.32143e-14	-0.0251334	1	1
ENST00000216513	ENSG00000100625	SIX4	ProteinCodingRNA	14:60709527-60724348	2.84951	2.76133	-0.0881718	0.45525	0.991146
ENST00000216517	ENSG00000100629	CEP128	ProteinCodingRNA	14:80469669-81170414	1.55458	1.48987	-0.0647097	0.92665	0.991146
ENST00000216520	ENSG00000100632	ERH	ProteinCodingRNA	14:69380122-69462388	0.822673	0.505166	-0.317508	0.625	0.991146
ENST00000216540	ENSG00000100652	SLC10A1	ProteinCodingRNA	14:69775416-69797289	0.873953	0.638486	-0.235467	0.035	0.454486
ENST00000216554	ENSG00000100664	EIF5	ProteinCodingRNA	14:103333543-103345025	2.33032	2.26803	-0.0622914	0.8051	0.991146
ENST00000216568	ENSG00000100678	SLC8A3	ProteinCodingRNA	14:70044216-70230187	0	0	0	1	1
ENST00000216602	ENSG00000100711	ZFYVE21	ProteinCodingRNA	14:103715729-103733668	0.630271	1.2081	0.577826	0.1833	0.927281
ENST00000216605	ENSG00000100714	MTHFD1	ProteinCodingRNA	14:64388030-64546173	5.80879	5.35588	-0.452913	5e-05	0.00321716
ENST00000216629	ENSG00000100739	BDKRB1	ProteinCodingRNA	14:96204678-96268967	0.813615	0.581527	-0.232088	0.22855	0.949714
ENST00000216639	ENSG00000100749	VRK1	ProteinCodingRNA	14:96797303-96945394	5.39596	4.71284	-0.683118	5e-05	0.00321716
ENST00000216658	ENSG00000100767	PAPLN	ProteinCodingRNA	14:73237496-73274640	0.0776623	0.105446	0.0277838	1	1
ENST00000216714	ENSG00000100823	APEX1	ProteinCodingRNA	14:20455190-20461612	6.83818	6.54293	-0.295247	0.0071	0.159492
ENST00000216727	ENSG00000100836	PABPN1	ProteinCodingRNA	14:23185315-23326185	4.86404	4.20183	-0.662208	0.0004	0.0184453
ENST00000216733	ENSG00000100842	EFS	ProteinCodingRNA	14:23356401-23365752	3.39853	3.22627	-0.172252	0.1131	0.803128
ENST00000216743	ENSG00000100852	ARHGAP5	ProteinCodingRNA	14:32074945-32159728	0.698491	0.644621	-0.05387	0.97925	0.992718
ENST00000216756	ENSG00000100865	CINP	ProteinCodingRNA	14:102317376-102362916	4.85212	4.32077	-0.531354	0.01195	0.22598
ENST00000216774	ENSG00000100883	SRP54	ProteinCodingRNA	14:34920857-35029567	3.42942	3.59901	0.169581	0.0782	0.688495
ENST00000216780	ENSG00000100889	PCK2	ProteinCodingRNA	14:24080106-24132849	2.89985	4.21443	1.31458	5e-05	0.00321716
ENST00000216797	ENSG00000100906	NFKBIA	ProteinCodingRNA	14:35401510-35404749	4.28178	4.13268	-0.149092	0.20185	0.941676
ENST00000216799	ENSG00000100908	EMC9	ProteinCodingRNA	14:24136157-24141588	2.56361	1.87103	-0.692575	0.21095	0.947958
ENST00000216802	ENSG00000100911	PSME2	ProteinCodingRNA	14:24143361-24167402	1.58742	0.813192	-0.774225	0.22585	0.949714
ENST00000216807	ENSG00000100916	BRMS1L	ProteinCodingRNA	14:35819223-36067190	0.959755	0.86654	-0.0932147	0.54065	0.991146
ENST00000216832	ENSG00000100941	PNN	ProteinCodingRNA	14:39174884-39183218	4.0211	3.31074	-0.710362	5e-05	0.00321716
ENST00000216840	ENSG00000100949	RABGGTA	ProteinCodingRNA	14:24265537-24299833	1.62945	1.1272	-0.502247	0.58015	0.991146
ENST00000216862	ENSG00000019186	CYP24A1	ProteinCodingRNA	20:54153448-54173973	2.81335e-08	1.19531e-08	-1.61804e-08	1	1
ENST00000216877	ENSG00000132670	PTPRA	ProteinCodingRNA	20:2835313-3039076	1.36719	1.14321	-0.223978	0.54955	0.991146
ENST00000216879	ENSG00000088833	NSFL1C	ProteinCodingRNA	20:1442161-1491587	0.161479	0.21904	0.0575611	1	1
ENST00000216923	ENSG00000020256	ZFP64	ProteinCodingRNA	20:52051662-52204308	0.960924	1.69999	0.739063	0.1231	0.830073
ENST00000216927	ENSG00000089012	SIRPG	ProteinCodingRNA	20:1629151-1657779	0	0	0	1	1
ENST00000216951	ENSG00000100983	GSS	ProteinCodingRNA	20:34928429-34955817	5.22635	5.14774	-0.0786147	0.3736	0.975274
ENST00000216962	ENSG00000100994	PYGB	ProteinCodingRNA	20:25248068-25390983	5.73729	6.04469	0.307397	0.001	0.0375335
ENST00000216968	ENSG00000101000	PROCR	ProteinCodingRNA	20:35172072-35284985	2.94733	2.82334	-0.123984	0.74165	0.991146
ENST00000217026	ENSG00000101057	MYBL2	ProteinCodingRNA	20:43667018-43716496	7.96749	7.44768	-0.519807	5e-05	0.00321716
ENST00000217043	ENSG00000101074	R3HDML	ProteinCodingRNA	20:44336985-44355185	0	0	0	1	1
ENST00000217073	ENSG00000101104	PABPC1L	ProteinCodingRNA	20:44910061-44960486	0.0745762	2.13482e-06	-0.074574	1	1
ENST00000217074	ENSG00000101104	PABPC1L	ProteinCodingRNA	20:44910061-44960486	2.13906	2.95412	0.81506	0.0059	0.139171
ENST00000217075	ENSG00000101104	PABPC1L	ProteinCodingRNA	20:44910061-44960486	0	0	0	1	1
ENST00000217086	ENSG00000101115	SALL4	ProteinCodingRNA	20:51782330-51802520	0	1.06781e-16	1.06781e-16	1	1
ENST00000217109	ENSG00000101138	CSTF1	ProteinCodingRNA	20:56392370-56406369	2.82556	2.62869	-0.196875	0.24905	0.949714
ENST00000217121	ENSG00000101150	TPD52L2	ProteinCodingRNA	20:63865227-63891545	0.000210515	0.0900934	0.0898829	1	1
ENST00000217131	ENSG00000101160	CTSZ	ProteinCodingRNA	20:58995184-59007247	3.41937	3.08737	-0.331996	0.00425	0.109837
ENST00000217133	ENSG00000101162	TUBB1	ProteinCodingRNA	20:59019253-59032382	0.685504	0.790568	0.105064	0.47335	0.991146
ENST00000217159	ENSG00000101187	SLCO4A1	ProteinCodingRNA	20:62640718-62685785	2.9586	3.09182	0.13322	0.43395	0.991146
ENST00000217162	ENSG00000101190	TCFL5	ProteinCodingRNA	20:62816243-62865412	0.865384	0.899412	0.0340283	0.867	0.991146
ENST00000217169	ENSG00000101197	BIRC7	ProteinCodingRNA	20:63235882-63240507	0.224542	1.57906	1.35452	0.0001	0.00588931
ENST00000217173	ENSG00000185019	UBOX5	ProteinCodingRNA	20:3106912-3160196	1.68481	2.00692	0.322105	0.11405	0.805481
ENST00000217182	ENSG00000101210	EEF1A2	ProteinCodingRNA	20:63488012-63499315	5.07714	5.31793	0.240795	0.61655	0.991146
ENST00000217185	ENSG00000101213	PTK6	ProteinCodingRNA	20:63528000-63537370	0.321174	0.775129	0.453956	0.3521	0.967167
ENST00000217188	ENSG00000125508	SRMS	ProteinCodingRNA	20:63540809-63547504	0	0	0	1	1
ENST00000217195	ENSG00000101220	C20orf27	ProteinCodingRNA	20:3753507-3768387	4.99652	4.3671	-0.62942	5e-05	0.00321716
ENST00000217233	ENSG00000101255	TRIB3	ProteinCodingRNA	20:362834-397559	2.73606	5.41813	2.68207	5e-05	0.00321716
ENST00000217244	ENSG00000101266	CSNK2A1	ProteinCodingRNA	20:473590-543821	2.8358	2.42892	-0.406877	0.0955	0.751306
ENST00000217246	ENSG00000172264	MACROD2	ProteinCodingRNA	20:13849246-16053197	1.44767e-05	0	-1.44767e-05	1	1
ENST00000217254	ENSG00000101276	SLC52A3	ProteinCodingRNA	20:760079-776015	0	0	0	1	1
ENST00000217260	ENSG00000101282	RSPO4	ProteinCodingRNA	20:958451-1002264	0	0	0	1	1
ENST00000217270	ENSG00000101292	PROKR2	ProteinCodingRNA	20:5302039-5314369	0	0	0	1	1
ENST00000217289	ENSG00000101311	FERMT1	ProteinCodingRNA	20:6054183-6123544	1.19305	0.925179	-0.267872	0.01735	0.290712
ENST00000217305	ENSG00000101327	PDYN	ProteinCodingRNA	20:1947245-2007517	0	0	0	1	1
ENST00000217315	ENSG00000101337	TM9SF4	ProteinCodingRNA	20:32109505-32167258	2.61028	2.739	0.128718	0.59445	0.991146
ENST00000217320	ENSG00000101342	TLDC2	ProteinCodingRNA	20:36876120-36951843	0.532429	0.368272	-0.164157	0.51565	0.991146
ENST00000217381	ENSG00000101400	SNTA1	ProteinCodingRNA	20:33407954-33443892	3.66636	3.50224	-0.164119	0.07745	0.686194
ENST00000217386	ENSG00000101405	OXT	ProteinCodingRNA	20:3071619-3072517	0	0	0	1	1
ENST00000217398	ENSG00000101417	PXMP4	ProteinCodingRNA	20:33702753-33720319	1.79881	1.21366	-0.585145	0.04485	0.526022
ENST00000217402	ENSG00000101421	CHMP4B	ProteinCodingRNA	20:33811303-33854366	4.7171	4.72935	0.0122482	0.8905	0.991146
ENST00000217407	ENSG00000129988	LBP	ProteinCodingRNA	20:38346355-38377023	0	0.00882534	0.00882534	1	1
ENST00000217420	ENSG00000101438	SLC32A1	ProteinCodingRNA	20:38724461-38729372	0.143506	0.185666	0.0421595	1	1
ENST00000217423	ENSG00000101441	CST4	ProteinCodingRNA	20:23685639-23689040	0	0	0	1	1
ENST00000217425	ENSG00000101443	WFDC2	ProteinCodingRNA	20:45469705-45481532	0	0	0	1	1
ENST00000217426	ENSG00000101444	AHCY	ProteinCodingRNA	20:34194568-34311802	7.66435	7.32448	-0.339872	0.00015	0.00831432
ENST00000217428	ENSG00000101446	SPINT3	ProteinCodingRNA	20:45512460-45515624	0	0	0	1	1
ENST00000217429	ENSG00000101447	FAM83D	ProteinCodingRNA	20:38926311-38953106	3.07177	3.2188	0.147027	0.92935	0.991146
ENST00000217446	ENSG00000101464	PIGU	ProteinCodingRNA	20:34560541-34825649	3.8378	3.80623	-0.0315696	0.88655	0.991146
ENST00000217455	ENSG00000101473	ACOT8	ProteinCodingRNA	20:45833809-45857406	3.14106	3.31242	0.171358	0.40705	0.984221
ENST00000217456	ENSG00000101474	APMAP	ProteinCodingRNA	20:24962924-24992979	4.60522	4.50642	-0.0988003	0.3162	0.959504
ENST00000217515	ENSG00000091164	TXNL1	ProteinCodingRNA	18:56597207-57038845	0.641316	0.704542	0.0632252	0.71165	0.991146
ENST00000217652	ENSG00000101608	MYL12A	ProteinCodingRNA	18:3247480-3261850	4.27888	4.25967	-0.0192122	0.92965	0.991146
ENST00000217740	ENSG00000101695	RNF125	ProteinCodingRNA	18:32018371-32470484	0.825022	0.757516	-0.0675051	0.68295	0.991146
ENST00000217800	ENSG00000101751	POLI	ProteinCodingRNA	18:54268345-54321266	0.660315	0.791778	0.131463	0.3833	0.978213
ENST00000217885	ENSG00000007952	NOX1	ProteinCodingRNA	X:100843323-100874345	0	0	0	1	1
ENST00000217890	ENSG00000006756	ARSD	ProteinCodingRNA	X:2903969-2929351	0	0	0	1	1
ENST00000217893	ENSG00000273841	TAF9	ProteinCodingRNA	5:69350983-69414801	3.84899	3.94795	0.0989587	0.5171	0.991146
ENST00000217901	ENSG00000067829	IDH3G	ProteinCodingRNA	X:153785765-153798505	4.34021	4.39152	0.0513089	0.7743	0.991146
ENST00000217909	ENSG00000077713	SLC25A43	ProteinCodingRNA	X:119399059-119454478	1.77342	1.54611	-0.227309	0.13205	0.84993
ENST00000217926	ENSG00000123569	H2BFWT	ProteinCodingRNA	X:104011146-104013687	0	0	0	1	1
ENST00000217939	ENSG00000101825	MXRA5	ProteinCodingRNA	X:3308564-3346641	0	0.0032726	0.0032726	1	1
ENST00000217957	ENSG00000101842	VSIG1	ProteinCodingRNA	X:108044969-108079184	0.0198472	0.014801	-0.00504625	1	1
ENST00000217958	ENSG00000101843	PSMD10	ProteinCodingRNA	X:108084206-108091618	3.39513	3.31389	-0.0812375	0.48505	0.991146
ENST00000217961	ENSG00000101846	STS	ProteinCodingRNA	X:7219455-7354810	1.04739	0.952363	-0.0950246	0.15605	0.890964
ENST00000217964	ENSG00000101849	TBL1X	ProteinCodingRNA	X:9463294-9719743	0.738588	0.456479	-0.282109	0.35345	0.967805
ENST00000217971	ENSG00000101856	PGRMC1	ProteinCodingRNA	X:119236244-119244466	5.06762	4.89162	-0.175997	0.05045	0.561275
ENST00000217999	ENSG00000101883	RHOXF1	ProteinCodingRNA	X:120036235-120245267	0	0	0	1	1
ENST00000218004	ENSG00000101888	NXT2	ProteinCodingRNA	X:109535780-109544690	1.51386e-05	1.94441e-05	4.30549e-06	1	1
ENST00000218006	ENSG00000101890	GUCY2F	ProteinCodingRNA	X:109372905-109482072	0	0	0	1	1
ENST00000218008	ENSG00000101892	ATP1B4	ProteinCodingRNA	X:120362084-120383249	0.00239902	0	-0.00239902	1	1
ENST00000218032	ENSG00000101916	TLR8	ProteinCodingRNA	X:12902816-12923169	5.44064e-07	0	-5.44064e-07	1	1
ENST00000218056	ENSG00000101940	WDR13	ProteinCodingRNA	X:48590041-48608867	3.17011	3.18157	0.0114552	0.9479	0.991251
ENST00000218068	ENSG00000101951	PAGE4	ProteinCodingRNA	X:49829259-49833973	0	0	0	1	1
ENST00000218075	ENSG00000101958	GLRA2	ProteinCodingRNA	X:14529297-14731812	0	0.000608572	0.000608572	1	1
ENST00000218089	ENSG00000101972	STAG2	ProteinCodingRNA	X:123959232-124963817	0.486527	0.688939	0.202413	0.53175	0.991146
ENST00000218099	ENSG00000101981	F9	ProteinCodingRNA	X:139530757-139563458	0	0	0	1	1
ENST00000218104	ENSG00000101986	ABCD1	ProteinCodingRNA	X:153724867-153785732	2.76518	2.77675	0.0115632	0.92695	0.991146
ENST00000218147	ENSG00000085185	BCORL1	ProteinCodingRNA	X:129981106-130058083	0.687509	0.769222	0.0817129	0.5155	0.991146
ENST00000218176	ENSG00000102057	KCND1	ProteinCodingRNA	X:48961377-48971569	0.738062	0.788779	0.0507163	0.53265	0.991146
ENST00000218197	ENSG00000102078	SLC25A14	ProteinCodingRNA	X:130339887-130373361	0.174709	0.398035	0.223326	0.5076	0.991146
ENST00000218200	ENSG00000102081	FMR1	ProteinCodingRNA	X:147911950-147951125	0.900412	0.910827	0.0104151	0.55965	0.991146
ENST00000218224	ENSG00000102103	PQBP1	ProteinCodingRNA	X:48893446-48903143	0.00782333	0.0715798	0.0637565	1	1
ENST00000218230	ENSG00000102109	PCSK1N	ProteinCodingRNA	X:48831093-48835633	0	0	0	1	1
ENST00000218249	ENSG00000102128	RAB40AL	ProteinCodingRNA	X:102937249-102940561	0.0370976	0.0592915	0.0221939	1	1
ENST00000218316	ENSG00000102195	GPR50	ProteinCodingRNA	X:151175191-151181465	0	0	0	1	1
ENST00000218328	ENSG00000086758	HUWE1	ProteinCodingRNA	X:53532095-53686729	4.27003	4.49134	0.221306	0.42045	0.989553
ENST00000218340	ENSG00000102218	RP2	ProteinCodingRNA	X:46836939-46882358	1.68383	1.87534	0.19151	0.0299	0.41337
ENST00000218348	ENSG00000102226	USP11	ProteinCodingRNA	X:47232689-47248328	6.15483	6.06931	-0.0855214	0.38045	0.977612
ENST00000218364	ENSG00000102241	HTATSF1	ProteinCodingRNA	X:136497078-136512346	2.56565	2.33404	-0.231616	0.0464	0.536556
ENST00000218388	ENSG00000102265	TIMP1	ProteinCodingRNA	X:47561099-47619853	5.7044	5.61041	-0.0939903	0.7917	0.991146
ENST00000218432	ENSG00000102309	PIN4	ProteinCodingRNA	X:72181352-72307187	0	0.0292274	0.0292274	1	1
ENST00000218436	ENSG00000102313	ITIH6	ProteinCodingRNA	X:54748898-54798240	0.00396038	0	-0.00396038	1	1
ENST00000218439	ENSG00000102316	MAGED2	ProteinCodingRNA	X:54807598-54816012	1.71376	1.79942	0.0856629	0.89505	0.991146
ENST00000218516	ENSG00000102393	GLA	ProteinCodingRNA	X:101390823-101414133	4.07563	3.68143	-0.394194	0.1526	0.885384
ENST00000218548	ENSG00000075673	ATP12A	ProteinCodingRNA	13:24680410-24712493	0	0	0	1	1
ENST00000218652	ENSG00000102471	NDFIP2	ProteinCodingRNA	13:79477363-79556075	0.749711	1.05729	0.307581	0.34625	0.965825
ENST00000218721	ENSG00000102539	MLNR	ProteinCodingRNA	13:49220337-49222377	0.496997	0.402957	-0.0940399	0.39265	0.982143
ENST00000218758	ENSG00000102575	ACP5	ProteinCodingRNA	19:11559373-11619135	0	5.54193e-14	5.54193e-14	1	1
ENST00000218789	ENSG00000102606	ARHGEF7	ProteinCodingRNA	13:111113811-111305737	0.202941	0.199355	-0.00358636	1	1
ENST00000218867	ENSG00000102683	SGCG	ProteinCodingRNA	13:23180951-23325165	0.14648	0.126391	-0.0200892	1	1
ENST00000218981	ENSG00000102796	DHRS12	ProteinCodingRNA	13:51767992-51845175	0.824874	1.0306	0.205724	0.22285	0.949714
ENST00000219022	ENSG00000102837	OLFM4	ProteinCodingRNA	13:53028758-53052057	0	0	0	1	1
ENST00000219054	ENSG00000183747	ACSM2A	ProteinCodingRNA	16:20451460-20487667	0	0	0	1	1
ENST00000219066	ENSG00000065057	NTHL1	ProteinCodingRNA	16:2039814-2135898	3.164	2.83761	-0.326392	0.45395	0.991146
ENST00000219069	ENSG00000006194	ZNF263	ProteinCodingRNA	16:3263742-3318852	2.73685	2.82563	0.0887814	0.62615	0.991146
ENST00000219070	ENSG00000087245	MMP2	ProteinCodingRNA	16:55389699-55506691	1.00025	1.13573	0.135484	0.2448	0.949714
ENST00000219084	ENSG00000177200	CHD9	ProteinCodingRNA	16:53055032-53329150	0.809821	0.414628	-0.395193	0.25045	0.949714
ENST00000219091	ENSG00000122386	ZNF205	ProteinCodingRNA	16:3110459-3142805	1.96218	2.12	0.157819	0.53885	0.991146
ENST00000219097	ENSG00000091651	ORC6	ProteinCodingRNA	16:46689642-46698394	2.89435	2.25543	-0.638914	0.0001	0.00588931
ENST00000219139	ENSG00000125149	C16orf70	ProteinCodingRNA	16:67109957-67151214	3.06522	3.13479	0.0695641	0.56465	0.991146
ENST00000219150	ENSG00000102879	CORO1A	ProteinCodingRNA	16:30182826-30189076	3.30041	2.90738	-0.393036	0.0085	0.180951
ENST00000219162	ENSG00000102891	MT4	ProteinCodingRNA	16:56565048-56568957	0	0	0	1	1
ENST00000219168	ENSG00000102897	LYRM1	ProteinCodingRNA	16:20610242-20925006	1.56245	1.66041	0.0979605	0.8213	0.991146
ENST00000219169	ENSG00000102898	NUTF2	ProteinCodingRNA	16:67806764-67872567	3.78271	3.38668	-0.396027	0.06235	0.623535
ENST00000219197	ENSG00000102924	CBLN1	ProteinCodingRNA	16:49277916-49281831	1.48191	1.17342	-0.308487	0.0223	0.341676
ENST00000219204	ENSG00000102931	ARL2BP	ProteinCodingRNA	16:57245097-57284687	3.36213	3.46131	0.0991796	0.3539	0.967901
ENST00000219207	ENSG00000102934	PLLP	ProteinCodingRNA	16:57245097-57284687	1.57116	1.43443	-0.136734	0.5394	0.991146
ENST00000219235	ENSG00000102962	CCL22	ProteinCodingRNA	16:57358771-57366190	0.013655	0	-0.013655	1	1
ENST00000219240	ENSG00000102967	DHODH	ProteinCodingRNA	16:72008587-72027664	2.23057	1.80925	-0.421327	0.01435	0.255764
ENST00000219244	ENSG00000102970	CCL17	ProteinCodingRNA	16:57404766-57416062	0	3.29962e-05	3.29962e-05	1	1
ENST00000219251	ENSG00000102977	ACD	ProteinCodingRNA	16:67644918-67660815	2.81061e-07	1.80129e-12	-2.8106e-07	1	1
ENST00000219252	ENSG00000102978	POLR2C	ProteinCodingRNA	16:57428168-57487327	5.47288	5.16439	-0.308488	0.0337	0.444373
ENST00000219255	ENSG00000102981	PARD6A	ProteinCodingRNA	16:67660945-67662778	0.261384	0.153933	-0.107451	1	1
ENST00000219271	ENSG00000102996	MMP15	ProteinCodingRNA	16:58025565-58046901	1.76917	1.61658	-0.152592	0.0653	0.636764
ENST00000219281	ENSG00000103005	USB1	ProteinCodingRNA	16:57994667-58021618	4.23902	3.91517	-0.323856	0.03995	0.492339
ENST00000219299	ENSG00000103021	CCDC113	ProteinCodingRNA	16:58231156-58295047	0.554799	0.704988	0.150189	0.02825	0.399111
ENST00000219301	ENSG00000103023	PRSS54	ProteinCodingRNA	16:58231156-58295047	0	0	0	1	1
ENST00000219302	ENSG00000103024	NME3	ProteinCodingRNA	16:1706182-1771730	2.16514	2.00954	-0.155598	0.87955	0.991146
ENST00000219313	ENSG00000103035	PSMD7	ProteinCodingRNA	16:74296774-74369826	4.95155	4.55258	-0.398975	0.0015	0.0510071
ENST00000219315	ENSG00000103037	SETD6	ProteinCodingRNA	16:58515478-58629886	0.494434	0.617963	0.123529	0.9383	0.991146
ENST00000219320	ENSG00000103042	SLC38A7	ProteinCodingRNA	16:58665108-58685104	1.53763	0.399326	-1.1383	0.22865	0.949714
ENST00000219322	ENSG00000103044	HAS3	ProteinCodingRNA	16:69105563-69408571	0.0898397	0.029879	-0.0599608	1	1
ENST00000219334	ENSG00000103056	SMPD3	ProteinCodingRNA	16:68310973-68448688	0.250168	0.218899	-0.0312689	1	1
ENST00000219343	ENSG00000103064	SLC7A6	ProteinCodingRNA	16:68264515-68310951	2.80498	2.68164	-0.123338	0.4569	0.991146
ENST00000219345	ENSG00000103066	PLA2G15	ProteinCodingRNA	16:68245303-68261062	2.52226	2.31442	-0.207844	0.0564	0.595727
ENST00000219368	ENSG00000103089	FA2H	ProteinCodingRNA	16:74712954-74774831	1.87557e-08	0	-1.87557e-08	1	1
ENST00000219400	ENSG00000103121	CMC2	ProteinCodingRNA	16:80966447-81035759	0.471031	0.43652	-0.0345115	0.72415	0.991146
ENST00000219406	ENSG00000185615	PDIA2	ProteinCodingRNA	16:283151-287215	2.05276e-09	4.24158e-08	4.03631e-08	1	1
ENST00000219409	ENSG00000242173	ARHGDIG	ProteinCodingRNA	16:231483-283010	2.58244	2.51854	-0.0638987	0.8334	0.991146
ENST00000219431	ENSG00000103152	MPG	ProteinCodingRNA	16:77006-138860	1.45142	1.83327	0.381854	0.31215	0.958179
ENST00000219439	ENSG00000103160	HSDL1	ProteinCodingRNA	16:84122145-84145192	2.92672	3.15703	0.230312	0.0218	0.336971
ENST00000219454	ENSG00000103175	WFDC1	ProteinCodingRNA	16:84294645-84329851	0.0996464	0.0853606	-0.0142858	1	1
ENST00000219473	ENSG00000103194	USP10	ProteinCodingRNA	16:84699977-84779922	5.46464	5.23285	-0.231794	0.09475	0.74843
ENST00000219476	ENSG00000103197	TSC2	ProteinCodingRNA	16:2039814-2135898	0.153714	0.105223	-0.0484908	1	1
ENST00000219478	ENSG00000103199	ZNF500	ProteinCodingRNA	16:4696509-4767624	1.09788	1.37845	0.280572	0.0676	0.646084
ENST00000219479	ENSG00000103202	NME4	ProteinCodingRNA	16:396724-412487	6.63947	6.15567	-0.4838	5e-05	0.00321716
ENST00000219481	ENSG00000242612	DECR2	ProteinCodingRNA	16:396724-412487	1.84491	1.33859	-0.506318	0.1399	0.862574
ENST00000219535	ENSG00000103254	FAM173A	ProteinCodingRNA	16:636816-768865	0.142384	0	-0.142384	1	1
ENST00000219542	ENSG00000103260	METRN	ProteinCodingRNA	16:636816-768865	2.52219	2.12543	-0.396761	0.6381	0.991146
ENST00000219548	ENSG00000103266	STUB1	ProteinCodingRNA	16:636816-768865	5.06357	4.61946	-0.444111	0.0615	0.619533
ENST00000219551	ENSG00000103269	RHBDL1	ProteinCodingRNA	16:636816-768865	0.297932	0.476935	0.179003	0.6999	0.991146
ENST00000219596	ENSG00000103313	MEFV	ProteinCodingRNA	16:3242027-3256627	0	4.60267e-08	4.60267e-08	1	1
ENST00000219599	ENSG00000103316	CRYM	ProteinCodingRNA	16:21233664-21318591	0	0	0	1	1
ENST00000219611	ENSG00000103326	CAPN15	ProteinCodingRNA	16:527716-554636	3.20111	3.2852	0.0840815	0.4177	0.98857
ENST00000219660	ENSG00000103375	AQP8	ProteinCodingRNA	16:25215730-25228940	0	3.11689e-05	3.11689e-05	1	1
ENST00000219689	ENSG00000103404	USP31	ProteinCodingRNA	16:23061405-23149270	1.923	2.12564	0.202639	0.00735	0.164027
ENST00000219700	ENSG00000103415	HMOX2	ProteinCodingRNA	16:4461679-4510347	2.84417	2.02727	-0.816904	0.1757	0.91951
ENST00000219746	ENSG00000103460	TOX3	ProteinCodingRNA	16:52438004-52547802	0.000124221	0.000103623	-2.05989e-05	1	1
ENST00000219771	ENSG00000103485	QPRT	ProteinCodingRNA	16:29662978-29698699	3.62167	2.79327	-0.828396	0.08945	0.729432
ENST00000219782	ENSG00000103495	MAZ	ProteinCodingRNA	16:29806105-29848039	3.94202	3.70617	-0.235857	0.6865	0.991146
ENST00000219789	ENSG00000103502	CDIPT	ProteinCodingRNA	16:29858356-29868053	1.24865	1.45364	0.204999	0.5485	0.991146
ENST00000219794	ENSG00000103507	BCKDK	ProteinCodingRNA	16:31106106-31112791	3.20128	3.4299	0.22862	0.1834	0.927281
ENST00000219797	ENSG00000103510	KAT8	ProteinCodingRNA	16:31115753-31131393	3.2396	3.46776	0.228161	0.11745	0.814868
ENST00000219821	ENSG00000103534	TMC5	ProteinCodingRNA	16:19410495-19499113	0.0459266	0.0661074	0.0201808	1	1
ENST00000219833	ENSG00000103546	SLC6A2	ProteinCodingRNA	16:55655603-55706422	0	0	0	1	1
ENST00000219837	ENSG00000103550	KNOP1	ProteinCodingRNA	16:19555239-19886167	3.41623	3.1206	-0.295632	0.0311	0.422939
ENST00000219905	ENSG00000174197	MGA	ProteinCodingRNA	15:41621223-41773081	0.00986228	0.0048809	-0.00498138	1	1
ENST00000219919	ENSG00000103569	AQP9	ProteinCodingRNA	15:57953423-58569843	0	0	0	1	1
ENST00000220003	ENSG00000103653	CSK	ProteinCodingRNA	15:74782056-74803198	3.66759	3.88647	0.218876	0.30175	0.956068
ENST00000220058	ENSG00000103707	MTFMT	ProteinCodingRNA	15:65001511-65029639	0.945234	0.92245	-0.0227834	0.8938	0.991146
ENST00000220062	ENSG00000103710	RASL12	ProteinCodingRNA	15:65045369-65076690	0.0305464	0	-0.0305464	1	1
ENST00000220166	ENSG00000103811	CTSH	ProteinCodingRNA	15:78921057-78949574	1.06881	0.870108	-0.198705	0.49905	0.991146
ENST00000220244	ENSG00000103888	CEMIP	ProteinCodingRNA	15:80779342-80989878	0.351313	0.436384	0.0850705	1	1
ENST00000220325	ENSG00000103966	EHD4	ProteinCodingRNA	15:41828084-41972578	2.50184	2.65471	0.152878	0.2224	0.949714
ENST00000220420	ENSG00000104055	TGM5	ProteinCodingRNA	15:43232594-43266857	0	0	0	1	1
ENST00000220429	ENSG00000104064	GABPB1	ProteinCodingRNA	15:50275391-50372202	1.50404	1.52032	0.0162837	0.99555	0.997082
ENST00000220478	ENSG00000104112	SCG3	ProteinCodingRNA	15:51681352-51721031	0.0298987	0.0207982	-0.0091005	1	1
ENST00000220496	ENSG00000104129	DNAJC17	ProteinCodingRNA	15:40764019-40815084	0.600945	0.84944	0.248494	0.0625	0.624163
ENST00000220507	ENSG00000104140	RHOV	ProteinCodingRNA	15:40872213-40874289	0.990236	0.730281	-0.259955	0.03075	0.419453
ENST00000220509	ENSG00000104142	VPS18	ProteinCodingRNA	15:40894429-40903975	3.71021	3.78488	0.0746699	0.3719	0.974209
ENST00000220514	ENSG00000104147	OIP5	ProteinCodingRNA	15:41283989-41332621	1.7595	1.47961	-0.279887	0.3169	0.959504
ENST00000220531	ENSG00000104164	BLOC1S6	ProteinCodingRNA	15:45587122-45691294	1.86999	2.10261	0.232623	0.029	0.405785
ENST00000220562	ENSG00000012232	EXTL3	ProteinCodingRNA	8:28600468-28755599	4.59488	4.54287	-0.0520081	0.55265	0.991146
ENST00000220584	ENSG00000079459	FDFT1	ProteinCodingRNA	8:11795572-11839309	1.40829	2.03054	0.622247	0.3327	0.962238
ENST00000220592	ENSG00000123908	AGO2	ProteinCodingRNA	8:140520155-140635619	3.86292	3.86103	-0.0018892	0.98725	0.994071
ENST00000220597	ENSG00000076641	PAG1	ProteinCodingRNA	8:80967809-81112068	3.82009	4.0088	0.188711	0.02285	0.347944
ENST00000220616	ENSG00000042832	TG	ProteinCodingRNA	8:132866957-133134903	0.24806	0.465	0.21694	0.0003	0.014685
ENST00000220659	ENSG00000104221	BRF2	ProteinCodingRNA	8:37784190-37849904	3.61629	3.59089	-0.0253991	0.81825	0.991146
ENST00000220669	ENSG00000104231	ZFAND1	ProteinCodingRNA	8:81701333-81759515	1.72272	2.12772	0.405001	0.1329	0.851087
ENST00000220676	ENSG00000104237	RP1	ProteinCodingRNA	8:54616066-54630834	0	0	0	1	1
ENST00000220751	ENSG00000104312	RIPK2	ProteinCodingRNA	8:89757746-89791063	1.25429	1.57452	0.320228	0.13025	0.846436
ENST00000220763	ENSG00000104324	CPQ	ProteinCodingRNA	8:96645226-97149654	3.15994	3.1634	0.00346281	0.958	0.991525
ENST00000220764	ENSG00000104325	DECR1	ProteinCodingRNA	8:89933335-90052092	3.39224	3.56713	0.17489	0.4048	0.984221
ENST00000220772	ENSG00000104332	SFRP1	ProteinCodingRNA	8:41261957-41309497	0	0	0	1	1
ENST00000220809	ENSG00000104368	PLAT	ProteinCodingRNA	8:42175232-42207724	2.90172	3.15016	0.248439	0.0888	0.727695
ENST00000220812	ENSG00000104371	DKK4	ProteinCodingRNA	8:42374067-42377232	0	0	0	1	1
ENST00000220822	ENSG00000104381	GDAP1	ProteinCodingRNA	8:74234699-74488872	1.54893	1.34716	-0.201769	0.21155	0.947997
ENST00000220847	ENSG00000129292	PHF20L1	ProteinCodingRNA	8:132775357-132848807	2.229	2.215	-0.0139995	0.95495	0.991525
ENST00000220849	ENSG00000104408	EIF3E	ProteinCodingRNA	8:108201215-108435333	7.56682	7.30608	-0.260737	0.01915	0.309923
ENST00000220853	ENSG00000104412	EMC2	ProteinCodingRNA	8:108443600-108486918	3.22279	3.35297	0.130181	0.47015	0.991146
ENST00000220856	ENSG00000104415	WISP1	ProteinCodingRNA	8:133191038-133230344	4.30662e-08	0	-4.30662e-08	1	1
ENST00000220876	ENSG00000104435	STMN2	ProteinCodingRNA	8:79610813-79666175	0	0	0	1	1
ENST00000220888	ENSG00000104447	TRPS1	ProteinCodingRNA	8:115408495-115809673	4.15718	3.6991	-0.458087	0.0106	0.208776
ENST00000220913	ENSG00000104472	CHRAC1	ProteinCodingRNA	8:140511297-140517137	3.82897	3.74386	-0.0851079	0.4975	0.991146
ENST00000220931	ENSG00000104490	NCALD	ProteinCodingRNA	8:101686542-102124907	3.51568	3.25386	-0.261818	0.0447	0.524778
ENST00000220940	ENSG00000104499	GML	ProteinCodingRNA	8:142834137-142917843	0	0	0	1	1
ENST00000220959	ENSG00000104517	UBR5	ProteinCodingRNA	8:102239393-102412841	3.38102	3.03277	-0.348251	0.1483	0.877933
ENST00000220966	ENSG00000104524	PYCRL	ProteinCodingRNA	8:143603912-143609773	3.01696	2.72644	-0.290515	0.0232	0.351703
ENST00000221086	ENSG00000104643	MTMR9	ProteinCodingRNA	8:11283499-11328146	1.66567	1.69998	0.034304	0.75985	0.991146
ENST00000221114	ENSG00000104671	DCTN6	ProteinCodingRNA	8:30095397-30183640	3.36037	3.14946	-0.210918	0.35865	0.969173
ENST00000221130	ENSG00000104687	GSR	ProteinCodingRNA	8:30678060-30727926	5.26858	4.97939	-0.289193	0.0062	0.145005
ENST00000221132	ENSG00000104689	TNFRSF10A	ProteinCodingRNA	8:23189278-23230926	0	0	0	1	1
ENST00000221138	ENSG00000104695	PPP2CB	ProteinCodingRNA	8:30774456-30814314	4.70467	4.50542	-0.199253	0.03755	0.474771
ENST00000221166	ENSG00000104722	NEFM	ProteinCodingRNA	8:24912164-24919098	0	0	0	1	1
ENST00000221200	ENSG00000104756	KCTD9	ProteinCodingRNA	8:25427846-25458476	3.1599	2.84206	-0.317836	0.0005	0.0218602
ENST00000221222	ENSG00000051128	HOMER3	ProteinCodingRNA	19:18899513-18946831	7.47466e-16	0	-7.47466e-16	1	1
ENST00000221232	ENSG00000088038	CNOT3	ProteinCodingRNA	19:54137727-54159882	4.716	4.73383	0.0178288	0.84725	0.991146
ENST00000221233	ENSG00000077348	EXOSC5	ProteinCodingRNA	19:41262495-41440717	4.23099	3.80242	-0.42857	0.4912	0.991146
ENST00000221249	ENSG00000032444	PNPLA6	ProteinCodingRNA	19:7522625-7561764	1.58288	1.78689	0.204013	0.5454	0.991146
ENST00000221264	ENSG00000011422	PLAUR	ProteinCodingRNA	19:43646094-43670547	0.212756	0.162066	-0.0506904	1	1
ENST00000221265	ENSG00000006712	PAF1	ProteinCodingRNA	19:39385851-39391195	4.72363	4.68619	-0.0374464	0.71095	0.991146
ENST00000221283	ENSG00000076944	STXBP2	ProteinCodingRNA	19:7629736-7647873	0	1.14256e-14	1.14256e-14	1	1
ENST00000221307	ENSG00000186529	CYP4F3	ProteinCodingRNA	19:15615217-15662825	0	0	0	1	1
ENST00000221315	ENSG00000256087	ZNF432	ProteinCodingRNA	19:52008339-52095765	1.1602	1.22984	0.0696351	0.745	0.991146
ENST00000221327	ENSG00000167384	ZNF180	ProteinCodingRNA	19:44474427-44500524	0.954599	0.66795	-0.286649	0.0049	0.121422
ENST00000221355	ENSG00000128000	ZNF780B	ProteinCodingRNA	19:40028259-40094406	0.952914	0.802173	-0.150741	0.35975	0.969195
ENST00000221363	ENSG00000104774	MAN2B1	ProteinCodingRNA	19:12643274-12681902	2.09102e-06	1.05471e-07	-1.98554e-06	1	1
ENST00000221399	ENSG00000104804	TULP2	ProteinCodingRNA	19:48880964-48898733	0.0842677	0.0726034	-0.0116642	1	1
ENST00000221403	ENSG00000104808	DHDH	ProteinCodingRNA	19:48933681-48944969	0.0784891	0.133795	0.0553062	1	1
ENST00000221413	ENSG00000183207	RUVBL2	ProteinCodingRNA	19:48993447-49017090	6.35772	5.96248	-0.39524	0.01085	0.211835
ENST00000221418	ENSG00000104823	ECH1	ProteinCodingRNA	19:38815421-38852347	5.00776	4.93216	-0.0755959	0.81825	0.991146
ENST00000221419	ENSG00000104824	HNRNPL	ProteinCodingRNA	19:38815421-38852347	2.38245	2.45189	0.0694308	0.863	0.991146
ENST00000221421	ENSG00000104826	LHB	ProteinCodingRNA	19:48993447-49017090	0.406005	1.14896	0.742953	0.46385	0.991146
ENST00000221431	ENSG00000104835	SARS2	ProteinCodingRNA	19:38915265-38975910	3.90203	4.09195	0.189924	0.1956	0.937198
ENST00000221444	ENSG00000104848	KCNA7	ProteinCodingRNA	19:49067417-49072941	0.371281	0.347729	-0.0235521	1	1
ENST00000221448	ENSG00000104852	SNRNP70	ProteinCodingRNA	19:49085418-49108605	6.1846	5.56778	-0.616821	5e-05	0.00321716
ENST00000221452	ENSG00000104856	RELB	ProteinCodingRNA	19:45001429-45038198	1.42354	2.13922	0.715672	5e-05	0.00321716
ENST00000221455	ENSG00000104859	CLASRP	ProteinCodingRNA	19:45039039-45070956	3.09009	2.83714	-0.252947	0.43855	0.991146
ENST00000221459	ENSG00000104863	LIN7B	ProteinCodingRNA	19:49114323-49119140	0.997311	1.23429	0.236976	0.45245	0.991146
ENST00000221462	ENSG00000104866	PPP1R37	ProteinCodingRNA	19:45071499-45305283	3.15182	3.46301	0.311192	0.0951	0.749394
ENST00000221466	ENSG00000104870	FCGRT	ProteinCodingRNA	19:49506815-49526333	1.45434	1.19358	-0.26076	0.4454	0.991146
ENST00000221476	ENSG00000104879	CKM	ProteinCodingRNA	19:45306413-45322977	1.06236	1.0339	-0.0284649	0.8563	0.991146
ENST00000221480	ENSG00000104883	PEX11G	ProteinCodingRNA	19:7476874-7521026	8.43569e-15	0	-8.43569e-15	1	1
ENST00000221485	ENSG00000104888	SLC17A7	ProteinCodingRNA	19:49429400-49442360	0.662331	0.863659	0.201328	0.15115	0.882912
ENST00000221486	ENSG00000104889	RNASEH2A	ProteinCodingRNA	19:12763002-12874951	6.21217	5.59731	-0.614852	0.0027	0.0782825
ENST00000221494	ENSG00000104897	SF3A2	ProteinCodingRNA	19:2100987-2248679	6.37506	6.23727	-0.137792	0.43755	0.991146
ENST00000221496	ENSG00000104899	AMH	ProteinCodingRNA	19:2249308-2252073	0.280899	0.290943	0.0100442	1	1
ENST00000221498	ENSG00000104901	DKKL1	ProteinCodingRNA	19:49331616-49388081	0.277489	0.379201	0.101712	1	1
ENST00000221504	ENSG00000104907	TRMT1	ProteinCodingRNA	19:13104901-13117567	3.48823	3.52705	0.038818	0.8177	0.991146
ENST00000221515	ENSG00000104918	RETN	ProteinCodingRNA	19:7669043-7670454	0	0	0	1	1
ENST00000221538	ENSG00000104941	RSPH6A	ProteinCodingRNA	19:45795709-45815319	0.111931	0.510056	0.398125	0.14145	0.865203
ENST00000221543	ENSG00000104946	TBC1D17	ProteinCodingRNA	19:49861203-49888749	2.12016	2.73443	0.614277	0.06815	0.649088
ENST00000221554	ENSG00000104957	CCDC130	ProteinCodingRNA	19:13731759-13763296	2.88728	3.22348	0.336194	0.0616	0.620279
ENST00000221561	ENSG00000104964	AES	ProteinCodingRNA	19:3052909-3063107	2.62734	2.47796	-0.149384	0.59805	0.991146
ENST00000221566	ENSG00000104969	SGTA	ProteinCodingRNA	19:2754713-2783371	5.94905	5.64381	-0.30524	0.00085	0.0332815
ENST00000221567	ENSG00000104970	KIR3DX1	ProteinCodingRNA	19:54532691-54545771	0	0	0	1	1
ENST00000221573	ENSG00000104976	SNAPC2	ProteinCodingRNA	19:7920315-7923250	3.30578	3.13218	-0.173602	0.31135	0.957969
ENST00000221576	ENSG00000104979	C19orf53	ProteinCodingRNA	19:13764531-13778462	1.93776	2.93969	1.00193	0.04635	0.536151
ENST00000221665	ENSG00000179943	FIZ1	ProteinCodingRNA	19:55591370-55603138	2.93413	3.13698	0.202846	0.06665	0.641284
ENST00000221671	ENSG00000105072	C19orf44	ProteinCodingRNA	19:16479056-16660442	1.27222	1.16344	-0.108776	0.8574	0.991146
ENST00000221700	ENSG00000186115	CYP4F2	ProteinCodingRNA	19:15878022-15898120	0	0	0	1	1
ENST00000221730	ENSG00000105131	EPHX3	ProteinCodingRNA	19:15226918-15233435	0.0814136	0.130334	0.0489199	1	1
ENST00000221735	ENSG00000105136	ZNF419	ProteinCodingRNA	19:57487710-57518404	1.43684	1.69427	0.257435	0.66495	0.991146
ENST00000221742	ENSG00000105143	SLC1A6	ProteinCodingRNA	19:14950033-15023269	0	0	0	1	1
ENST00000221770	ENSG00000105171	POP4	ProteinCodingRNA	19:29604016-29617237	2.20631	2.04457	-0.161732	0.23295	0.949714
ENST00000221784	ENSG00000105185	PDCD5	ProteinCodingRNA	19:32581067-32587452	0.423653	7.20584e-05	-0.423581	0.28495	0.951937
ENST00000221797	ENSG00000105198	LGALS13	ProteinCodingRNA	19:39602500-39607476	0	0	0	1	1
ENST00000221801	ENSG00000105202	FBL	ProteinCodingRNA	19:39834457-39846414	6.33505	6.05134	-0.283708	0.19455	0.936639
ENST00000221804	ENSG00000105205	CLC	ProteinCodingRNA	19:39731249-39738028	0	0	0	1	1
ENST00000221818	ENSG00000105219	CNTD2	ProteinCodingRNA	19:40222207-40226690	0.0115033	0.182594	0.171091	1	1
ENST00000221847	ENSG00000105246	EBI3	ProteinCodingRNA	19:4229497-4237531	0.550456	0.884705	0.334249	0.0263	0.382116
ENST00000221855	ENSG00000105254	TBCB	ProteinCodingRNA	19:36111150-36125947	2.90093	2.48901	-0.411925	0.32725	0.961819
ENST00000221856	ENSG00000105255	FSD1	ProteinCodingRNA	19:4304599-4323843	4.1519	3.82338	-0.328514	0.00845	0.180423
ENST00000221859	ENSG00000105258	POLR2I	ProteinCodingRNA	19:36111150-36125947	3.81073	3.67982	-0.130903	0.5915	0.991146
ENST00000221891	ENSG00000105290	APLP1	ProteinCodingRNA	19:35825963-35879791	1.43141	1.91007	0.478665	0.05735	0.600445
ENST00000221899	ENSG00000105298	CACTIN	ProteinCodingRNA	19:3607246-3626815	0.108461	7.04737e-09	-0.108461	1	1
ENST00000221905	ENSG00000004777	ARHGAP33	ProteinCodingRNA	19:35774531-35788822	2.1699e-09	0.105546	0.105546	1	1
ENST00000221922	ENSG00000105321	CCDC9	ProteinCodingRNA	19:47255979-47271953	3.58876	3.37828	-0.21048	0.04495	0.526591
ENST00000221930	ENSG00000105329	TGFB1	ProteinCodingRNA	19:41262495-41440717	5.4117	5.27611	-0.135588	0.5647	0.991146
ENST00000221943	ENSG00000105341	ATP5SL	ProteinCodingRNA	19:41262495-41440717	4.05747	3.81248	-0.244988	0.6275	0.991146
ENST00000221954	ENSG00000105352	CEACAM4	ProteinCodingRNA	19:41618970-41627074	0	0	0	1	1
ENST00000221957	ENSG00000105355	PLIN3	ProteinCodingRNA	19:4838331-4867768	5.86897	5.60686	-0.262112	0.00395	0.10396
ENST00000221972	ENSG00000105369	CD79A	ProteinCodingRNA	19:41877119-41881372	0.231659	0.157037	-0.0746222	1	1
ENST00000221973	ENSG00000105370	LIM2	ProteinCodingRNA	19:51379908-51387960	0	0	0	1	1
ENST00000221975	ENSG00000105372	RPS19	ProteinCodingRNA	19:41859917-41872926	10.4875	9.88134	-0.606141	5e-05	0.00321716
ENST00000221978	ENSG00000105374	NKG7	ProteinCodingRNA	19:51371605-51372715	0.101586	0.321747	0.220161	1	1
ENST00000221980	ENSG00000105376	ICAM5	ProteinCodingRNA	19:10289980-10296778	0.0945652	0.458445	0.363879	0.2153	0.949388
ENST00000221992	ENSG00000105388	CEACAM5	ProteinCodingRNA	19:41708584-41786893	0	0	0	1	1
ENST00000221996	ENSG00000105392	CRX	ProteinCodingRNA	19:47819778-47843330	7.3474e-06	0.0320748	0.0320674	1	1
ENST00000222002	ENSG00000105398	SULT2A1	ProteinCodingRNA	19:47870465-47886397	0	0	0	1	1
ENST00000222005	ENSG00000105401	CDC37	ProteinCodingRNA	19:10391133-10469631	5.96679	5.74848	-0.218307	0.03655	0.466826
ENST00000222008	ENSG00000105404	RABAC1	ProteinCodingRNA	19:41956680-41959390	4.86201	4.54285	-0.319158	0.0087	0.183626
ENST00000222032	ENSG00000105427	CNFN	ProteinCodingRNA	19:42387018-42390287	0	0.000124876	0.000124876	1	1
ENST00000222033	ENSG00000105428	ZNRF4	ProteinCodingRNA	19:5455430-5456856	0	0	0	1	1
ENST00000222115	ENSG00000105509	HAS1	ProteinCodingRNA	19:51713111-51723994	0.0180014	0.0802476	0.0622461	1	1
ENST00000222120	ENSG00000105514	RAB3D	ProteinCodingRNA	19:11296138-11354944	2.52324	2.74736	0.224129	0.09025	0.732121
ENST00000222122	ENSG00000105516	DBP	ProteinCodingRNA	19:48615327-48637438	1.43505	1.72178	0.286728	0.7222	0.991146
ENST00000222125	ENSG00000105519	CAPS	ProteinCodingRNA	19:5904840-5978142	0	0	0	1	1
ENST00000222139	ENSG00000187266	EPOR	ProteinCodingRNA	19:11377204-11419342	1.69496	1.8692	0.174235	0.1937	0.935994
ENST00000222145	ENSG00000105538	RASIP1	ProteinCodingRNA	19:48720586-48740721	2.44757	2.10828	-0.339289	0.44925	0.991146
ENST00000222157	ENSG00000105550	FGF21	ProteinCodingRNA	19:48755558-48758330	0	0.206028	0.206028	1	1
ENST00000222190	ENSG00000105583	WDR83OS	ProteinCodingRNA	19:12643274-12681902	4.40917	3.72153	-0.687641	0.07755	0.686655
ENST00000222212	ENSG00000105605	CACNG7	ProteinCodingRNA	19:53909334-53943941	7.541e-07	3.78334e-07	-3.75766e-07	1	1
ENST00000222214	ENSG00000105607	GCDH	ProteinCodingRNA	19:12891025-12919276	2.47914	2.10955	-0.369594	0.11505	0.808556
ENST00000222219	ENSG00000105612	DNASE2	ProteinCodingRNA	19:12875210-12884088	0.0211587	0.0672444	0.0460857	1	1
ENST00000222224	ENSG00000105617	LENG1	ProteinCodingRNA	19:54137727-54159882	2.50129	2.33153	-0.169766	0.5697	0.991146
ENST00000222247	ENSG00000105640	RPL18A	ProteinCodingRNA	19:17859875-17864153	10.6318	10.3109	-0.320931	0.0005	0.0218602
ENST00000222248	ENSG00000105641	SLC5A5	ProteinCodingRNA	19:17871972-17895174	0.0335327	0.0293105	-0.00422221	1	1
ENST00000222249	ENSG00000105642	KCNN1	ProteinCodingRNA	19:17951292-18000080	0.535143	0.486771	-0.048372	0.5775	0.991146
ENST00000222250	ENSG00000105643	ARRDC2	ProteinCodingRNA	19:18001131-18014102	0.545982	1.31514	0.769162	0.0854	0.716644
ENST00000222254	ENSG00000105647	PIK3R2	ProteinCodingRNA	19:18153117-18178117	3.73049	3.77581	0.045319	0.7331	0.991146
ENST00000222256	ENSG00000105649	RAB3A	ProteinCodingRNA	19:18193181-18204074	3.37372	3.48804	0.114319	0.4373	0.991146
ENST00000222266	ENSG00000205155	PSENEN	ProteinCodingRNA	19:35718018-35754519	4.43058	4.17442	-0.256159	0.5165	0.991146
ENST00000222271	ENSG00000105664	COMP	ProteinCodingRNA	19:18782772-18791314	0.720732	1.03766	0.316925	0.06045	0.614575
ENST00000222275	ENSG00000105668	UPK1A	ProteinCodingRNA	19:35666515-35678483	0.0179364	0	-0.0179364	1	1
ENST00000222284	ENSG00000105677	TMEM147	ProteinCodingRNA	19:35533411-35547526	5.87116	5.62955	-0.24161	0.07205	0.66475
ENST00000222286	ENSG00000105679	GAPDHS	ProteinCodingRNA	19:35533411-35547526	0.0121207	0	-0.0121207	1	1
ENST00000222304	ENSG00000105697	HAMP	ProteinCodingRNA	19:35280715-35285143	0.0892684	0.249918	0.160649	1	1
ENST00000222305	ENSG00000105698	USF2	ProteinCodingRNA	19:35268977-35279821	4.2164	3.9985	-0.217899	0.47765	0.991146
ENST00000222307	ENSG00000105700	KXD1	ProteinCodingRNA	19:18557761-18569387	5.34864	4.98691	-0.361733	0.00125	0.0446249
ENST00000222308	ENSG00000105701	FKBP8	ProteinCodingRNA	19:18531612-18544077	4.44197	4.40472	-0.0372509	0.8626	0.991146
ENST00000222329	ENSG00000105722	ERF	ProteinCodingRNA	19:42230185-42255157	5.02329	4.98344	-0.0398491	0.74835	0.991146
ENST00000222330	ENSG00000105723	GSK3A	ProteinCodingRNA	19:42230185-42255157	4.30004	4.3732	0.0731624	0.70365	0.991146
ENST00000222339	ENSG00000105732	ZNF574	ProteinCodingRNA	19:41998320-42081565	0.0307585	0.0751674	0.0444089	1	1
ENST00000222345	ENSG00000105738	SIPA1L3	ProteinCodingRNA	19:37907227-38208372	3.12073	3.59357	0.472844	5e-05	0.00321716
ENST00000222374	ENSG00000105767	CADM4	ProteinCodingRNA	19:43596391-43639839	2.44562	2.25707	-0.188552	0.34145	0.965323
ENST00000222381	ENSG00000005421	PON1	ProteinCodingRNA	7:95297675-95324707	0.0572094	0.0905519	0.0333425	1	1
ENST00000222382	ENSG00000021461	CYP3A43	ProteinCodingRNA	7:99828012-99866102	0	0	0	1	1
ENST00000222388	ENSG00000033050	ABCF2	ProteinCodingRNA	7:151207836-151227230	4.05127	3.8329	-0.21837	0.25425	0.949714
ENST00000222390	ENSG00000019991	HGF	ProteinCodingRNA	7:81690461-81770438	0.0277097	0.0587772	0.0310675	1	1
ENST00000222399	ENSG00000091136	LAMB1	ProteinCodingRNA	7:107890969-108003255	5.55787	5.75003	0.192163	0.1162	0.811462
ENST00000222402	ENSG00000078967	UBE2D4	ProteinCodingRNA	7:43926437-44019175	2.12382	2.28061	0.156786	0.2357	0.949714
ENST00000222462	ENSG00000002745	WNT16	ProteinCodingRNA	7:121325366-121341104	0.0194383	0	-0.0194383	1	1
ENST00000222481	ENSG00000158516	CPA2	ProteinCodingRNA	7:130266826-130289798	1.20103	0.874679	-0.326355	0.05015	0.559153
ENST00000222482	ENSG00000128510	CPA4	ProteinCodingRNA	7:130293133-130324180	7.326	7.03944	-0.286565	0.00245	0.0730755
ENST00000222511	ENSG00000105793	GTPBP10	ProteinCodingRNA	7:90335222-91210590	1.20804	1.01095	-0.197092	0.31685	0.959504
ENST00000222543	ENSG00000105825	TFPI2	ProteinCodingRNA	7:93591572-93911265	1.5312	1.21328	-0.317917	0.00685	0.155831
ENST00000222547	ENSG00000105829	BET1	ProteinCodingRNA	7:93962761-94011113	2.60674	3.15597	0.549225	5e-05	0.00321716
ENST00000222553	ENSG00000105835	NAMPT	ProteinCodingRNA	7:106248284-106286326	2.92508	3.56545	0.640376	5e-05	0.00321716
ENST00000222567	ENSG00000105849	TWISTNB	ProteinCodingRNA	7:19695461-19709087	2.45216	2.35928	-0.0928818	0.299	0.95545
ENST00000222572	ENSG00000105854	PON2	ProteinCodingRNA	7:95404862-95435329	1.5557e-05	6.45866e-05	4.90295e-05	1	1
ENST00000222573	ENSG00000105855	ITGB8	ProteinCodingRNA	7:20328298-20415754	0.140345	0.127844	-0.0125008	1	1
ENST00000222574	ENSG00000105856	HBP1	ProteinCodingRNA	7:107168960-107578464	1.12819	2.47218	1.34399	5e-05	0.00321716
ENST00000222584	ENSG00000105866	SP4	ProteinCodingRNA	7:21428033-21514822	1.77624	1.65845	-0.117787	0.13425	0.853622
ENST00000222597	ENSG00000105879	CBLL1	ProteinCodingRNA	7:107742816-107761667	3.34742	3.37269	0.0252754	0.838	0.991146
ENST00000222598	ENSG00000105880	DLX5	ProteinCodingRNA	7:97020391-97025097	1.13769	0.922377	-0.21531	0.10065	0.768356
ENST00000222644	ENSG00000105926	MPP6	ProteinCodingRNA	7:24573267-24694193	1.07271	1.13132	0.0586066	0.67065	0.991146
ENST00000222673	ENSG00000105953	OGDH	ProteinCodingRNA	7:44606571-44709066	5.47206	5.34293	-0.129138	0.2634	0.949714
ENST00000222674	ENSG00000105954	NPVF	ProteinCodingRNA	7:25224569-25228486	0	0	0	1	1
ENST00000222690	ENSG00000105968	H2AFV	ProteinCodingRNA	7:44826790-44848083	3.4308	2.99898	-0.431818	0.0001	0.00588931
ENST00000222693	ENSG00000105971	CAV2	ProteinCodingRNA	7:116209233-116508541	0.906429	0.805205	-0.101223	0.53475	0.991146
ENST00000222718	ENSG00000105996	HOXA2	ProteinCodingRNA	7:27100353-27102811	0.469591	0.493571	0.0239799	0.8077	0.991146
ENST00000222725	ENSG00000106003	LFNG	ProteinCodingRNA	7:2512528-2529177	0.81123	0.651327	-0.159903	0.93645	0.991146
ENST00000222726	ENSG00000106004	HOXA5	ProteinCodingRNA	7:27106183-27157936	2.13298	2.1919	0.0589218	0.8104	0.991146
ENST00000222728	ENSG00000106006	HOXA6	ProteinCodingRNA	7:27106183-27157936	1.77331	1.55657	-0.216732	0.60435	0.991146
ENST00000222747	ENSG00000106025	TSPAN12	ProteinCodingRNA	7:120787319-120858402	2.08876	1.96175	-0.127004	0.39285	0.982143
ENST00000222753	ENSG00000106031	HOXA13	ProteinCodingRNA	7:27193502-27207259	1.77299	1.4347	-0.338287	0.0001	0.00588931
ENST00000222761	ENSG00000106038	EVX1	ProteinCodingRNA	7:27241428-27250493	0	0	0	1	1
ENST00000222792	ENSG00000106069	CHN2	ProteinCodingRNA	7:28979966-29563670	6.79301e-06	0.101728	0.101721	1	1
ENST00000222800	ENSG00000106077	ABHD11	ProteinCodingRNA	7:73736093-73738867	2.92418	2.17729	-0.746893	0.08715	0.722273
ENST00000222803	ENSG00000106080	FKBP14	ProteinCodingRNA	7:29920102-30026684	2.66804	2.85325	0.185208	0.5277	0.991146
ENST00000222812	ENSG00000106089	STX1A	ProteinCodingRNA	7:73680968-73719672	0.00589	0.992384	0.986494	0.2703	0.949714
ENST00000222823	ENSG00000106100	NOD1	ProteinCodingRNA	7:30424526-30478784	2.24378	2.08461	-0.15917	0.19945	0.939946
ENST00000222902	ENSG00000106178	CCL24	ProteinCodingRNA	7:75811664-75823356	0	0	0	1	1
ENST00000222969	ENSG00000106245	BUD31	ProteinCodingRNA	7:99325897-99466331	4.23386	4.06285	-0.171005	0.72155	0.991146
ENST00000222982	ENSG00000106258	CYP3A5	ProteinCodingRNA	7:99648193-99679998	4.06832e-07	0.0690131	0.0690127	1	1
ENST00000222990	ENSG00000106266	SNX8	ProteinCodingRNA	7:2251769-2380745	3.1152	3.35257	0.237374	0.50135	0.991146
ENST00000223023	ENSG00000106299	WASL	ProteinCodingRNA	7:123681934-123749067	2.3162	2.34809	0.031891	0.71175	0.991146
ENST00000223026	ENSG00000106302	HYAL4	ProteinCodingRNA	7:123814138-123877478	0	0	0	1	1
ENST00000223028	ENSG00000106304	SPAM1	ProteinCodingRNA	7:123925236-123971414	0	0	0	1	1
ENST00000223029	ENSG00000106305	AIMP2	ProteinCodingRNA	7:6009244-6059230	6.51551	6.57114	0.0556341	0.6631	0.991146
ENST00000223051	ENSG00000106327	TFR2	ProteinCodingRNA	7:100620415-100642779	0.246624	0.0598536	-0.18677	1	1
ENST00000223054	ENSG00000106330	MOSPD3	ProteinCodingRNA	7:100612101-100615384	0.514738	0.585266	0.0705282	0.8741	0.991146
ENST00000223061	ENSG00000106333	PCOLCE	ProteinCodingRNA	7:100572227-100608175	0	0.0560406	0.0560406	1	1
ENST00000223073	ENSG00000106344	RBM28	ProteinCodingRNA	7:128297684-128343908	2.1869	2.05017	-0.136737	0.13805	0.859605
ENST00000223084	ENSG00000106355	LSM5	ProteinCodingRNA	7:32485331-32495283	0.762153	0.880422	0.118269	0.59735	0.991146
ENST00000223095	ENSG00000106366	SERPINE1	ProteinCodingRNA	7:101127088-101139266	2.75888	3.87442	1.11554	5e-05	0.00321716
ENST00000223114	ENSG00000106384	MOGAT3	ProteinCodingRNA	7:101195006-101201021	0.00749798	0	-0.00749798	1	1
ENST00000223122	ENSG00000106392	C1GALT1	ProteinCodingRNA	7:7156933-7248651	0.291065	0.000285073	-0.29078	1	1
ENST00000223127	ENSG00000106397	PLOD3	ProteinCodingRNA	7:101205976-101224190	5.45682	5.48241	0.0255862	0.8034	0.991146
ENST00000223129	ENSG00000106399	RPA3	ProteinCodingRNA	7:7636517-8094272	2.84114	2.40862	-0.432522	0.04525	0.528463
ENST00000223136	ENSG00000214253	FIS1	ProteinCodingRNA	7:101239457-101252316	5.65646	5.32222	-0.334244	0.00175	0.0575675
ENST00000223145	ENSG00000106415	GLCCI1	ProteinCodingRNA	7:7636517-8094272	1.90681	1.74651	-0.160299	0.28825	0.953542
ENST00000223167	ENSG00000106436	MYL10	ProteinCodingRNA	7:101613324-101629296	0	0.0235485	0.0235485	1	1
ENST00000223190	ENSG00000106459	NRF1	ProteinCodingRNA	7:129611713-129757082	2.89717	2.82635	-0.0708195	0.6723	0.991146
ENST00000223208	ENSG00000106477	CEP41	ProteinCodingRNA	7:130393770-130442433	0.785975	1.12196	0.33598	0.07755	0.686655
ENST00000223210	ENSG00000106479	ZNF862	ProteinCodingRNA	7:149838366-149867479	0.698444	0.881593	0.183148	0.00645	0.149534
ENST00000223215	ENSG00000106484	MEST	ProteinCodingRNA	7:130486041-130687432	6.72472	6.58433	-0.140385	0.4795	0.991146
ENST00000223271	ENSG00000106538	RARRES2	ProteinCodingRNA	7:150338316-150341674	0	0	0	1	1
ENST00000223273	ENSG00000241127	YAE1D1	ProteinCodingRNA	7:39566375-39610320	3.47786	3.15482	-0.323042	0.02175	0.336416
ENST00000223293	ENSG00000106560	GIMAP2	ProteinCodingRNA	7:150685696-150693641	0.112795	0.0123712	-0.100424	1	1
ENST00000223321	ENSG00000106588	PSMA2	ProteinCodingRNA	7:42908725-42948958	5.49513	5.00931	-0.485826	0.0009	0.0347453
ENST00000223324	ENSG00000106591	MRPL32	ProteinCodingRNA	7:42908725-42948958	4.49052	3.98371	-0.506817	0.01735	0.290712
ENST00000223336	ENSG00000106603	COA1	ProteinCodingRNA	7:43582757-43729717	5.30636	4.71903	-0.587338	0.0012	0.0433149
ENST00000223357	ENSG00000106624	AEBP1	ProteinCodingRNA	7:44104360-44114562	4.11046	4.31267	0.202206	0.01925	0.310769
ENST00000223361	ENSG00000106628	POLD2	ProteinCodingRNA	7:44114680-44124358	1.57211	1.43754	-0.134569	0.96345	0.991618
ENST00000223364	ENSG00000106631	MYL7	ProteinCodingRNA	7:44138863-44141332	0	0	0	1	1
ENST00000223368	ENSG00000106635	BCL7B	ProteinCodingRNA	7:73536355-73558002	3.26779	3.53227	0.264484	0.12365	0.83154
ENST00000223369	ENSG00000106636	YKT6	ProteinCodingRNA	7:44200967-44214294	5.64406	5.42064	-0.223412	0.0177	0.294099
ENST00000223398	ENSG00000106665	CLIP2	ProteinCodingRNA	7:74289474-74405943	2.25937	2.715	0.455637	0.0074	0.164886
ENST00000223423	ENSG00000095303	PTGS1	ProteinCodingRNA	9:122370529-122395703	2.13184	1.83693	-0.294909	0.17425	0.91763
ENST00000223428	ENSG00000081386	ZNF510	ProteinCodingRNA	9:96755864-96778129	1.97048	1.4132	-0.557282	0.0894	0.729273
ENST00000223459	ENSG00000229809	ZNF688	ProteinCodingRNA	16:30569345-30585771	0.714918	0.685087	-0.029831	0.77345	0.991146
ENST00000223500	ENSG00000086065	CHMP5	ProteinCodingRNA	9:33264878-33282069	3.92501	4.20068	0.275674	0.0052	0.12714
ENST00000223517	ENSG00000106686	SPATA6L	ProteinCodingRNA	9:4490443-4666674	0.0204548	0.10627	0.0858147	1	1
ENST00000223528	ENSG00000106692	FKTN	ProteinCodingRNA	9:105558129-105641118	1.69372	1.83522	0.141501	0.3255	0.96136
ENST00000223609	ENSG00000106772	PRUNE2	ProteinCodingRNA	9:76611375-76906087	0.0774905	0.0323675	-0.045123	1	1
ENST00000223641	ENSG00000106803	SEC61B	ProteinCodingRNA	9:99222063-99230615	6.74395	6.50048	-0.243473	0.01225	0.229352
ENST00000223642	ENSG00000106804	C5	ProteinCodingRNA	9:120952334-121050276	0.384479	0.399937	0.0154579	1	1
ENST00000223791	ENSG00000106948	AKNA	ProteinCodingRNA	9:114334155-114394405	1.45209e-06	2.56274e-14	-1.45209e-06	1	1
ENST00000223795	ENSG00000106952	TNFSF8	ProteinCodingRNA	9:114893342-114930595	0.0217538	0	-0.0217538	1	1
ENST00000223836	ENSG00000106992	AK1	ProteinCodingRNA	9:127866479-127905408	0.481099	6.97507e-05	-0.481029	0.26375	0.949714
ENST00000223862	ENSG00000107018	RLN1	ProteinCodingRNA	9:5334968-5339873	0	0	0	1	1
ENST00000223864	ENSG00000107020	PLGRKT	ProteinCodingRNA	9:5357972-5437878	1.49799	1.35259	-0.145399	0.39925	0.983128
ENST00000223865	ENSG00000107021	TBC1D13	ProteinCodingRNA	9:128787203-128810432	0.151347	0.290309	0.138962	1	1
ENST00000223951	ENSG00000107105	ELAVL2	ProteinCodingRNA	9:23690103-23826337	1.72664	1.41316	-0.313481	0.0098	0.198984
ENST00000224073	ENSG00000107223	EDF1	ProteinCodingRNA	9:136791354-136957733	6.9246	6.5553	-0.369295	0.193	0.935969
ENST00000224140	ENSG00000107290	SETX	ProteinCodingRNA	9:132261355-132354985	3.12685	3.2598	0.132944	0.10775	0.790454
ENST00000224181	ENSG00000176919	C8G	ProteinCodingRNA	9:136791354-136957733	0	0	0	1	1
ENST00000224237	ENSG00000026025	VIM	ProteinCodingRNA	10:17214238-17237593	11.083	10.8952	-0.187791	0.0665	0.641219
ENST00000224337	ENSG00000095585	BLNK	ProteinCodingRNA	10:96129714-96271587	0	0	0	1	1
ENST00000224356	ENSG00000095596	CYP26A1	ProteinCodingRNA	10:93073474-93077890	7.28246e-13	3.74258e-07	3.74257e-07	1	1
ENST00000224652	ENSG00000107669	ATE1	ProteinCodingRNA	10:121740420-121951965	0	0	0	1	1
ENST00000224721	ENSG00000107736	CDH23	ProteinCodingRNA	10:71396933-71815947	0	0	0	1	1
ENST00000224756	ENSG00000107771	CCSER2	ProteinCodingRNA	10:84328585-84518521	1.10759	0.704941	-0.402645	0.2647	0.949714
ENST00000224784	ENSG00000107796	ACTA2	ProteinCodingRNA	10:88879733-89015785	0	0.0134247	0.0134247	1	1
ENST00000224807	ENSG00000107819	SFXN3	ProteinCodingRNA	10:101031233-101041244	4.53379	4.51718	-0.0166068	0.86315	0.991146
ENST00000224862	ENSG00000107872	FBXL15	ProteinCodingRNA	10:102402616-102423136	0.0033197	0.00359273	0.000273031	1	1
ENST00000224949	ENSG00000107959	PITRM1	ProteinCodingRNA	10:3066332-3172841	2.88896	2.88071	-0.00825238	0.9761	0.992465
ENST00000224950	ENSG00000107960	OBFC1	ProteinCodingRNA	10:103882541-103918205	1.44933	1.45313	0.00379893	0.85655	0.991146
ENST00000225171	ENSG00000108176	DNAJC12	ProteinCodingRNA	10:67796664-67838166	1.61837	1.87362	0.255253	0.1926	0.935969
ENST00000225174	ENSG00000108179	PPIF	ProteinCodingRNA	10:79347468-79355337	5.85291	5.53393	-0.318979	0.00075	0.0301406
ENST00000225235	ENSG00000108239	TBC1D12	ProteinCodingRNA	10:94402503-94613905	1.54671	1.4486	-0.0981073	0.53645	0.991146
ENST00000225275	ENSG00000005381	MPO	ProteinCodingRNA	17:58269855-58280935	0	0	0	1	1
ENST00000225276	ENSG00000070731	ST6GALNAC2	ProteinCodingRNA	17:76557765-76586956	0.0619014	0.133582	0.0716808	1	1
ENST00000225296	ENSG00000005100	DHX33	ProteinCodingRNA	17:5282264-5469060	3.28413	3.09483	-0.189304	0.50895	0.991146
ENST00000225298	ENSG00000011260	UTP18	ProteinCodingRNA	17:51260527-51297936	4.78352	4.34394	-0.439582	5e-05	0.00321716
ENST00000225308	ENSG00000013306	SLC25A39	ProteinCodingRNA	17:44319624-44324870	3.24233	2.80522	-0.437112	0.33775	0.963739
ENST00000225328	ENSG00000083454	P2RX5	ProteinCodingRNA	17:3662895-3696404	1.77438	1.84881	0.0744374	0.9749	0.992298
ENST00000225371	ENSG00000121053	EPX	ProteinCodingRNA	17:58192736-58205174	0.14028	0.104641	-0.0356386	1	1
ENST00000225387	ENSG00000108255	CRYBA1	ProteinCodingRNA	17:29246862-29254494	9.99049e-06	3.46733e-06	-6.52316e-06	1	1
ENST00000225388	ENSG00000108256	NUFIP2	ProteinCodingRNA	17:29255835-29294118	3.54294	3.2719	-0.271041	0.0006	0.0252458
ENST00000225394	ENSG00000108262	GIT1	ProteinCodingRNA	17:29560546-30186475	3.65633	3.65936	0.00303581	0.99625	0.997239
ENST00000225430	ENSG00000108298	RPL19	ProteinCodingRNA	17:39200282-39204727	9.56536	9.27143	-0.293926	0.06565	0.638145
ENST00000225441	ENSG00000108309	RUNDC3A	ProteinCodingRNA	17:44299573-44318671	0.295925	0.412726	0.116801	1	1
ENST00000225474	ENSG00000108342	CSF3	ProteinCodingRNA	17:40015360-40017813	3.45853e-06	0.0564707	0.0564673	1	1
ENST00000225504	ENSG00000213246	SUPT4H1	ProteinCodingRNA	17:58301227-58417595	3.95473	3.86213	-0.0925994	0.44025	0.991146
ENST00000225512	ENSG00000108379	WNT3	ProteinCodingRNA	17:46762505-46833154	1.0013	0.970623	-0.0306779	0.69495	0.991146
ENST00000225519	ENSG00000197417	SHPK	ProteinCodingRNA	17:3565443-3636322	3.34538	3.25693	-0.0884451	0.37025	0.974032
ENST00000225525	ENSG00000213977	TAX1BP3	ProteinCodingRNA	17:3662895-3696404	5.94032	5.8395	-0.100826	0.43735	0.991146
ENST00000225538	ENSG00000108405	P2RX1	ProteinCodingRNA	17:3896591-3916500	0.0148921	0.0721785	0.0572864	1	1
ENST00000225550	ENSG00000108417	KRT37	ProteinCodingRNA	17:41402415-41425049	0	0	0	1	1
ENST00000225567	ENSG00000108433	GOSR2	ProteinCodingRNA	17:46923116-47100323	1.5054	2.19356	0.688156	0.16935	0.909201
ENST00000225573	ENSG00000108439	PNPO	ProteinCodingRNA	17:47941505-47996196	5.10669	5.32736	0.220672	0.0529	0.576618
ENST00000225576	ENSG00000175106	TVP23C	ProteinCodingRNA	17:15436014-15563595	1.69537	2.03458	0.33922	0.1433	0.868755
ENST00000225577	ENSG00000108443	RPS6KB1	ProteinCodingRNA	17:59893045-60018975	0.725287	1.06838	0.34309	0.17855	0.92165
ENST00000225603	ENSG00000108468	CBX1	ProteinCodingRNA	17:48070051-48101521	4.63499	4.31089	-0.324098	0.00065	0.0267831
ENST00000225609	ENSG00000108474	PIGL	ProteinCodingRNA	17:15976559-16353656	1.3102	0.890586	-0.419615	0.6623	0.991146
ENST00000225614	ENSG00000108479	GALK1	ProteinCodingRNA	17:75721327-75765711	3.65245	3.64677	-0.00567769	0.9907	0.995043
ENST00000225648	ENSG00000108511	HOXB6	ProteinCodingRNA	17:48540893-48606414	0.658278	0.819957	0.161679	0.7384	0.991146
ENST00000225655	ENSG00000108518	PFN1	ProteinCodingRNA	17:4945651-4957131	8.95937	8.58024	-0.379127	0.00035	0.0165664
ENST00000225665	ENSG00000108528	SLC25A11	ProteinCodingRNA	17:4937129-4945222	5.3712	5.0691	-0.302104	0.0811	0.699325
ENST00000225688	ENSG00000108551	RASD1	ProteinCodingRNA	17:17494436-17496395	1.16257	1.53462	0.372053	0.0024	0.0721552
ENST00000225696	ENSG00000108559	NUP88	ProteinCodingRNA	17:5282264-5469060	2.19398	2.01729	-0.176689	0.91375	0.991146
ENST00000225698	ENSG00000108561	C1QBP	ProteinCodingRNA	17:5282264-5469060	6.65612	6.26383	-0.392292	0.10805	0.791492
ENST00000225719	ENSG00000108582	CPD	ProteinCodingRNA	17:30378904-30469989	2.07722	2.11846	0.0412425	0.69305	0.991146
ENST00000225724	ENSG00000108587	GOSR1	ProteinCodingRNA	17:30477361-30527592	2.4899	2.37718	-0.112721	0.24665	0.949714
ENST00000225726	ENSG00000108588	CCDC47	ProteinCodingRNA	17:63702831-63819317	2.48969	2.30013	-0.189556	0.4361	0.991146
ENST00000225728	ENSG00000108590	MED31	ProteinCodingRNA	17:6578147-6651634	1.97712	1.73791	-0.239214	0.4037	0.984019
ENST00000225729	ENSG00000108591	DRG2	ProteinCodingRNA	17:18087885-18209954	3.62153	3.24079	-0.38074	0.18055	0.924283
ENST00000225737	ENSG00000108599	AKAP10	ProteinCodingRNA	17:19904301-19978343	2.18687	2.14851	-0.0383593	0.70335	0.991146
ENST00000225740	ENSG00000108602	ALDH3A1	ProteinCodingRNA	17:19737681-19748943	0	0	0	1	1
ENST00000225742	ENSG00000108604	SMARCD2	ProteinCodingRNA	17:63832080-63843065	2.86679	2.27009	-0.596702	0.2847	0.951878
ENST00000225760	ENSG00000224383	PRR29	ProteinCodingRNA	17:63996070-64020634	0.034424	2.13562e-16	-0.034424	1	1
ENST00000225777	ENSG00000108639	SYNGR2	ProteinCodingRNA	17:78168557-78173527	2.75835	3.56104	0.802689	0.02975	0.412092
ENST00000225792	ENSG00000108654	DDX5	ProteinCodingRNA	17:64499615-64662068	5.26272	4.55577	-0.706954	0.00555	0.133599
ENST00000225805	ENSG00000108666	C17orf75	ProteinCodingRNA	17:32266175-32381886	0.2307	0.237341	0.00664073	1	1
ENST00000225823	ENSG00000108684	ASIC2	ProteinCodingRNA	17:33013086-34195937	0	0	0	1	1
ENST00000225831	ENSG00000108691	CCL2	ProteinCodingRNA	17:34255217-34257203	0.0260626	0.0391551	0.0130925	1	1
ENST00000225842	ENSG00000108702	CCL1	ProteinCodingRNA	17:34360327-34363231	0	0	0	1	1
ENST00000225844	ENSG00000181374	CCL13	ProteinCodingRNA	17:34356451-34358610	0	0	0	1	1
ENST00000225873	ENSG00000108733	PEX12	ProteinCodingRNA	17:35574794-35868891	1.45308	1.09335	-0.359739	0.62745	0.991146
ENST00000225899	ENSG00000108759	KRT32	ProteinCodingRNA	17:41459810-41467429	0	0	0	1	1
ENST00000225916	ENSG00000108773	KAT2A	ProteinCodingRNA	17:42113107-42155972	3.38544	2.95903	-0.426415	0.0638	0.629509
ENST00000225927	ENSG00000108784	NAGLU	ProteinCodingRNA	17:42536171-42566277	2.69559	3.44866	0.753071	0.002	0.0634876
ENST00000225929	ENSG00000108786	HSD17B1	ProteinCodingRNA	17:42536171-42566277	0	0	0	1	1
ENST00000225941	ENSG00000108798	ABI3	ProteinCodingRNA	17:49202790-49223225	1.51164	1.36835	-0.143285	0.23445	0.949714
ENST00000225964	ENSG00000108821	COL1A1	ProteinCodingRNA	17:50183288-50201632	2.9	2.56183	-0.338163	0.0001	0.00588931
ENST00000225969	ENSG00000108826	MRPL27	ProteinCodingRNA	17:50367856-50373214	5.35264	4.75938	-0.593255	5e-05	0.00321716
ENST00000225972	ENSG00000108829	LRRC59	ProteinCodingRNA	17:50373219-50397888	6.5813	6.32394	-0.257364	0.0047	0.118059
ENST00000225983	ENSG00000108840	HDAC5	ProteinCodingRNA	17:44076745-44123702	1.28082	1.80716	0.526341	0.0016	0.0535933
ENST00000225992	ENSG00000108849	PPY	ProteinCodingRNA	17:43940803-43942468	0	0	0	1	1
ENST00000226004	ENSG00000108861	DUSP3	ProteinCodingRNA	17:43766120-43778988	4.36762	4.55744	0.18982	0.0443	0.522394
ENST00000226021	ENSG00000108878	CACNG1	ProteinCodingRNA	17:67044589-67056797	0.0930638	0.0180319	-0.0750318	1	1
ENST00000226067	ENSG00000108924	HLF	ProteinCodingRNA	17:55265011-55325065	0.787193	0.737274	-0.0499192	0.6834	0.991146
ENST00000226091	ENSG00000108947	EFNB3	ProteinCodingRNA	17:7705201-7711378	3.00059	2.96698	-0.03361	0.6895	0.991146
ENST00000226094	ENSG00000108950	FAM20A	ProteinCodingRNA	17:68259181-68763882	0	0	0	1	1
ENST00000226105	ENSG00000108961	RANGRF	ProteinCodingRNA	17:8287762-8295343	2.60355	1.99357	-0.609982	0.06425	0.631946
ENST00000226193	ENSG00000109047	RCVRN	ProteinCodingRNA	17:9896319-9905621	0	0	0	1	1
ENST00000226207	ENSG00000109061	MYH1	ProteinCodingRNA	17:10383131-10623886	0	0.00337897	0.00337897	1	1
ENST00000226218	ENSG00000109072	VTN	ProteinCodingRNA	17:28357580-28407197	0.439676	0.764938	0.325263	0.5224	0.991146
ENST00000226225	ENSG00000109079	TNFAIP1	ProteinCodingRNA	17:28335601-28347009	3.50922	3.6316	0.122381	0.15925	0.89616
ENST00000226230	ENSG00000109084	TMEM97	ProteinCodingRNA	17:28319094-28335489	4.50588	4.18923	-0.316657	0.03275	0.436427
ENST00000226247	ENSG00000109101	FOXN1	ProteinCodingRNA	17:28455751-28645454	0.0115465	0	-0.0115465	1	1
ENST00000226253	ENSG00000109107	ALDOC	ProteinCodingRNA	17:28455751-28645454	0.273798	0.640659	0.366861	0.63845	0.991146
ENST00000226279	ENSG00000004468	CD38	ProteinCodingRNA	4:15778274-15853230	1.13085e-08	0	-1.13085e-08	1	1
ENST00000226284	ENSG00000029559	IBSP	ProteinCodingRNA	4:87799580-87812435	0	0	0	1	1
ENST00000226299	ENSG00000002549	LAP3	ProteinCodingRNA	4:17577191-17614571	0.303912	0.560782	0.25687	0.5802	0.991146
ENST00000226317	ENSG00000124875	CXCL6	ProteinCodingRNA	4:73836496-73849064	0.0370719	0.0676961	0.0306243	1	1
ENST00000226319	ENSG00000077684	JADE1	ProteinCodingRNA	4:128809622-129116640	0.382274	1.12598	0.743708	0.28345	0.95166
ENST00000226328	ENSG00000018189	RUFY3	ProteinCodingRNA	4:70703746-70807315	1.21314	1.26616	0.0530233	0.6595	0.991146
ENST00000226355	ENSG00000079557	AFM	ProteinCodingRNA	4:73481682-73504001	0	0	0	1	1
ENST00000226359	ENSG00000081051	AFP	ProteinCodingRNA	4:73431137-73456174	0	0	0	1	1
ENST00000226382	ENSG00000109132	PHOX2B	ProteinCodingRNA	4:41744081-41824119	0	0.00773584	0.00773584	1	1
ENST00000226413	ENSG00000109163	GNRHR	ProteinCodingRNA	4:67701279-68129880	0.0982612	0.128641	0.03038	1	1
ENST00000226432	ENSG00000109182	CWH43	ProteinCodingRNA	4:48986246-49062081	0	0	0	1	1
ENST00000226444	ENSG00000109193	SULT1E1	ProteinCodingRNA	4:69791871-69860152	0	0	0	1	1
ENST00000226460	ENSG00000109208	SMR3A	ProteinCodingRNA	4:70360760-70367158	0	0	0	1	1
ENST00000226522	ENSG00000109270	LAMTOR3	ProteinCodingRNA	4:99878335-99894490	0.291262	0.99395	0.702688	0.1229	0.830004
ENST00000226524	ENSG00000109272	PF4V1	ProteinCodingRNA	4:73853188-73854155	0	0	0	1	1
ENST00000226574	ENSG00000109320	NFKB1	ProteinCodingRNA	4:102501328-102617302	1.92413	1.69807	-0.226064	0.67615	0.991146
ENST00000226578	ENSG00000109323	MANBA	ProteinCodingRNA	4:102631487-102760994	2.2113	2.56361	0.352305	0.00275	0.0794107
ENST00000226725	ENSG00000109466	KLHL2	ProteinCodingRNA	4:165070607-165323156	0.699212	0.540815	-0.158396	0.3478	0.96645
ENST00000226730	ENSG00000109471	IL2	ProteinCodingRNA	4:122451469-122456725	0	0	0	1	1
ENST00000226760	ENSG00000109501	WFS1	ProteinCodingRNA	4:6269848-6303265	3.52551	3.3502	-0.175303	0.13925	0.861912
ENST00000226796	ENSG00000109534	GAR1	ProteinCodingRNA	4:109815509-109824740	3.95147	3.74496	-0.206507	0.29195	0.954496
ENST00000226798	ENSG00000109536	FRG1	ProteinCodingRNA	4:189940787-189963204	3.10777	2.91183	-0.195949	0.133	0.851087
ENST00000226951	ENSG00000109684	CLNK	ProteinCodingRNA	4:10486394-10684865	0	0	0	1	1
ENST00000227065	ENSG00000109794	FAM149A	ProteinCodingRNA	4:186104418-186172667	0	5.66642e-07	5.66642e-07	1	1
ENST00000227135	ENSG00000064199	SPA17	ProteinCodingRNA	11:124622835-124697518	0.966921	0.979559	0.0126373	0.9829	0.993414
ENST00000227155	ENSG00000085117	CD82	ProteinCodingRNA	11:44564426-44620363	3.95622	3.15747	-0.798747	5e-05	0.00321716
ENST00000227157	ENSG00000134333	LDHA	ProteinCodingRNA	11:18394387-18408425	2.93739	3.58442	0.647031	0.54675	0.991146
ENST00000227163	ENSG00000066336	SPI1	ProteinCodingRNA	11:47354859-47378576	0.0192417	1.84986e-07	-0.0192415	1	1
ENST00000227214	ENSG00000021300	PLEKHB1	ProteinCodingRNA	11:73646177-73662819	0.922355	1.52161	0.599258	0.00155	0.0522115
ENST00000227251	ENSG00000109846	CRYAB	ProteinCodingRNA	11:111908564-111926872	0.276653	0.231946	-0.0447075	1	1
ENST00000227266	ENSG00000109861	CTSC	ProteinCodingRNA	11:88293591-88337787	4.58235	4.12987	-0.452477	0.00035	0.0165664
ENST00000227322	ENSG00000109917	ZPR1	ProteinCodingRNA	11:116773388-116788050	2.37848	2.28509	-0.0933828	0.59135	0.991146
ENST00000227348	ENSG00000109943	CRTAM	ProteinCodingRNA	11:122838499-122872639	0.00639451	0	-0.00639451	1	1
ENST00000227349	ENSG00000109944	C11orf63	ProteinCodingRNA	11:122882527-122959798	0	0	0	1	1
ENST00000227378	ENSG00000109971	HSPA8	ProteinCodingRNA	11:123057488-123063230	11.1483	10.5131	-0.635248	5e-05	0.00321716
ENST00000227451	ENSG00000110042	DTX4	ProteinCodingRNA	11:59171429-59212951	2.31481	2.06789	-0.246914	0.0105	0.207376
ENST00000227471	ENSG00000110057	UNC93B1	ProteinCodingRNA	11:67991103-68004982	2.56337	2.55281	-0.0105598	0.8567	0.991146
ENST00000227474	ENSG00000110060	PUS3	ProteinCodingRNA	11:125883613-125903221	2.80169	2.14207	-0.659622	0.00025	0.0126885
ENST00000227495	ENSG00000110080	ST3GAL4	ProteinCodingRNA	11:126355639-127006058	0.583286	0.487511	-0.0957746	0.8012	0.991146
ENST00000227503	ENSG00000168066	SF1	ProteinCodingRNA	11:64764605-64778786	5.63302	5.54878	-0.0842349	0.5696	0.991146
ENST00000227507	ENSG00000110092	CCND1	ProteinCodingRNA	11:69641086-69675416	5.38065	4.96749	-0.413168	5e-05	0.00321716
ENST00000227520	ENSG00000110104	CCDC86	ProteinCodingRNA	11:60835995-60855971	6.72105	6.30573	-0.415319	5e-05	0.00321716
ENST00000227524	ENSG00000110107	PRPF19	ProteinCodingRNA	11:60890729-60906588	6.28618	5.87481	-0.41137	5e-05	0.00321716
ENST00000227525	ENSG00000110108	TMEM109	ProteinCodingRNA	11:60913165-60952530	5.0452	4.83232	-0.212878	0.16855	0.907147
ENST00000227618	ENSG00000110200	ANAPC15	ProteinCodingRNA	11:71998540-72112780	2.34153	2.07772	-0.263812	0.783	0.991146
ENST00000227638	ENSG00000110218	PANX1	ProteinCodingRNA	11:94128927-94181972	2.98368	2.81985	-0.16383	0.08115	0.699504
ENST00000227665	ENSG00000110243	APOA5	ProteinCodingRNA	11:116789366-116792420	0.138342	0.159706	0.0213635	1	1
ENST00000227667	ENSG00000110245	APOC3	ProteinCodingRNA	11:116829705-116833072	0	0	0	1	1
ENST00000227752	ENSG00000110324	IL10RA	ProteinCodingRNA	11:117986347-118001483	0.0207653	0.248338	0.227573	1	1
ENST00000227756	ENSG00000110328	GALNT18	ProteinCodingRNA	11:11270875-11622005	3.15844	2.85448	-0.303958	0.0017	0.0561808
ENST00000227758	ENSG00000110330	BIRC2	ProteinCodingRNA	11:102347210-102378670	2.40046	2.15304	-0.247421	0.1137	0.804517
ENST00000227868	ENSG00000110435	PDHX	ProteinCodingRNA	11:34853093-35020591	4.84218	4.77202	-0.0701546	0.5369	0.991146
ENST00000227880	ENSG00000110446	SLC15A3	ProteinCodingRNA	11:60913165-60952530	0.0562474	0	-0.0562474	1	1
ENST00000227918	ENSG00000110484	SCGB2A2	ProteinCodingRNA	11:62270154-62273156	0	0	0	1	1
ENST00000228027	ENSG00000062282	DGAT2	ProteinCodingRNA	11:75758454-75803415	1.67089	1.20895	-0.461942	0.1094	0.79434
ENST00000228136	ENSG00000110696	C11orf58	ProteinCodingRNA	11:15966448-16756881	5.19451	4.91742	-0.277084	0.0362	0.463513
ENST00000228140	ENSG00000110700	RPS13	ProteinCodingRNA	11:17074388-17207983	5.5764	6.4865	0.9101	0.1106	0.796591
ENST00000228226	ENSG00000257017	HP	ProteinCodingRNA	16:72044288-72176878	0	0	0	1	1
ENST00000228251	ENSG00000060138	YBX3	ProteinCodingRNA	12:10699088-10723312	6.35387	6.0587	-0.295166	0.0049	0.121422
ENST00000228264	ENSG00000013573	DDX11	ProteinCodingRNA	12:31020762-31104791	2.98112	2.29245	-0.688662	0.0048	0.119689
ENST00000228280	ENSG00000049130	KITLG	ProteinCodingRNA	12:88492792-88598218	3.35135	4.15937	0.808026	5e-05	0.00321716
ENST00000228284	ENSG00000075856	SART3	ProteinCodingRNA	12:108515184-108561400	4.72031	4.4475	-0.272804	0.04185	0.506172
ENST00000228289	ENSG00000090612	ZNF268	ProteinCodingRNA	12:133130574-133214831	0.993168	1.48644	0.493275	0.1671	0.905813
ENST00000228306	ENSG00000089157	RPLP0	ProteinCodingRNA	12:120196685-120201235	7.96447	6.8087	-1.15577	0.0011	0.0404599
ENST00000228307	ENSG00000089159	PXN	ProteinCodingRNA	12:120201290-120265771	1.9615	3.39213	1.43063	0.0036	0.0970672
ENST00000228318	ENSG00000075415	SLC25A3	ProteinCodingRNA	12:98593590-98606379	1.57449	1.17844	-0.396053	0.79105	0.991146
ENST00000228345	ENSG00000002016	RAD52	ProteinCodingRNA	12:912076-1495933	0.0405745	4.45698e-11	-0.0405745	1	1
ENST00000228347	ENSG00000013503	POLR3B	ProteinCodingRNA	12:106357657-106889316	3.38499	3.44772	0.0627288	0.7447	0.991146
ENST00000228425	ENSG00000110841	PPFIBP1	ProteinCodingRNA	12:27523430-27695564	2.40595	2.62509	0.219139	0.16615	0.904498
ENST00000228434	ENSG00000110848	CD69	ProteinCodingRNA	12:9752485-9760901	0	0	0	1	1
ENST00000228437	ENSG00000110851	PRDM4	ProteinCodingRNA	12:107732865-107761272	3.41104	3.46226	0.0512175	0.565	0.991146
ENST00000228438	ENSG00000110852	CLEC2B	ProteinCodingRNA	12:9852983-9870136	0	0	0	1	1
ENST00000228463	ENSG00000110876	SELPLG	ProteinCodingRNA	12:108622276-108641318	6.00853e-07	0.0365614	0.0365608	1	1
ENST00000228468	ENSG00000110881	ASIC1	ProteinCodingRNA	12:50057547-50083611	0.936835	0.442555	-0.49428	0.0408	0.49932
ENST00000228476	ENSG00000110887	DAO	ProteinCodingRNA	12:108858931-108901043	0	1.03496e-09	1.03496e-09	1	1
ENST00000228495	ENSG00000110906	KCTD10	ProteinCodingRNA	12:109347902-109536705	3.61028	3.23356	-0.376714	0.05335	0.579319
ENST00000228506	ENSG00000110917	MLEC	ProteinCodingRNA	12:120686868-120701864	5.83797	5.57997	-0.257998	0.00275	0.0794107
ENST00000228510	ENSG00000110921	MVK	ProteinCodingRNA	12:109553736-109598117	2.67918	2.52203	-0.157143	0.46395	0.991146
ENST00000228515	ENSG00000110925	CSRNP2	ProteinCodingRNA	12:51061204-51083664	3.53889	3.64224	0.103342	0.24715	0.949714
ENST00000228534	ENSG00000110944	IL23A	ProteinCodingRNA	12:56334173-56340410	0.152418	0	-0.152418	1	1
ENST00000228567	ENSG00000110975	SYT10	ProteinCodingRNA	12:33374237-33439819	0	0	0	1	1
ENST00000228606	ENSG00000111012	CYP27B1	ProteinCodingRNA	12:57762333-57818704	0.933747	1.15114	0.217389	0.4175	0.98857
ENST00000228641	ENSG00000111046	MYF6	ProteinCodingRNA	12:80707497-80709474	0.123628	0.0336845	-0.0899432	1	1
ENST00000228644	ENSG00000111049	MYF5	ProteinCodingRNA	12:80716911-80719673	0	0	0	1	1
ENST00000228682	ENSG00000111087	GLI1	ProteinCodingRNA	12:57460134-57520517	1.37962	1.46771	0.0880903	0.73	0.991146
ENST00000228705	ENSG00000111110	PPM1H	ProteinCodingRNA	12:62643981-62935037	1.61765	2.26222	0.644575	5e-05	0.00321716
ENST00000228740	ENSG00000111144	LTA4H	ProteinCodingRNA	12:95996520-96043520	4.98707	5.11497	0.1279	0.20585	0.944099
ENST00000228741	ENSG00000111145	ELK3	ProteinCodingRNA	12:96194381-96269835	3.23715	3.71249	0.475343	5e-05	0.00321716
ENST00000228799	ENSG00000111203	ITFG2	ProteinCodingRNA	12:2794952-2941140	2.63568	2.86712	0.231437	0.6318	0.991146
ENST00000228811	ENSG00000111215	PRR4	ProteinCodingRNA	12:10824959-11176016	0.000104337	0.00307773	0.00297339	1	1
ENST00000228820	ENSG00000111224	PARP11	ProteinCodingRNA	12:3791046-3910338	0.258008	0.000358579	-0.257649	1	1
ENST00000228825	ENSG00000111229	ARPC3	ProteinCodingRNA	12:110372899-110490385	5.57257	5.51861	-0.0539523	0.7813	0.991146
ENST00000228827	ENSG00000111231	GPN3	ProteinCodingRNA	12:110372899-110490385	3.054	2.76289	-0.291114	0.43495	0.991146
ENST00000228837	ENSG00000111241	FGF6	ProteinCodingRNA	12:4428154-4445614	0.123148	0.0666196	-0.056528	1	1
ENST00000228841	ENSG00000111245	MYL2	ProteinCodingRNA	12:110910818-110920722	1.67738e-06	0	-1.67738e-06	1	1
ENST00000228843	ENSG00000111247	RAD51AP1	ProteinCodingRNA	12:4538797-4560048	0.667659	0.876197	0.208538	0.3377	0.963739
ENST00000228850	ENSG00000111254	AKAP3	ProteinCodingRNA	12:4562203-4851927	0.0025091	0.00401847	0.00150937	1	1
ENST00000228862	ENSG00000111266	DUSP16	ProteinCodingRNA	12:12474209-12562383	1.34859	1.15686	-0.191734	0.7281	0.991146
ENST00000228865	ENSG00000111269	CREBL2	ProteinCodingRNA	12:12611826-12645108	1.8004	1.84805	0.0476577	0.53385	0.991146
ENST00000228872	ENSG00000111276	CDKN1B	ProteinCodingRNA	12:12715057-12722371	3.33106	3.19213	-0.138926	0.3148	0.959364
ENST00000228887	ENSG00000111291	GPRC5D	ProteinCodingRNA	12:12927725-13000273	4.41314e-06	0	-4.41314e-06	1	1
ENST00000228916	ENSG00000111319	SCNN1A	ProteinCodingRNA	12:6346842-6391571	0	0	0	1	1
ENST00000228918	ENSG00000111321	LTBR	ProteinCodingRNA	12:6346842-6391571	3.52704	3.79524	0.2682	0.02405	0.360393
ENST00000228922	ENSG00000111325	OGFOD2	ProteinCodingRNA	12:122920950-122982913	0.716332	0.297559	-0.418774	0.45045	0.991146
ENST00000228928	ENSG00000111331	OAS3	ProteinCodingRNA	12:112906776-113017751	3.54082	3.15694	-0.38388	5e-05	0.00321716
ENST00000228936	ENSG00000111339	ART4	ProteinCodingRNA	12:14803571-14906586	0.0659989	0.0290527	-0.0369462	1	1
ENST00000228938	ENSG00000111341	MGP	ProteinCodingRNA	12:14803571-14906586	0	0	0	1	1
ENST00000228945	ENSG00000111348	ARHGDIB	ProteinCodingRNA	12:14942016-14961728	0	0	0	1	1
ENST00000228955	ENSG00000111358	GTF2H3	ProteinCodingRNA	12:123602076-123662606	2.70816	3.24807	0.539907	0.11415	0.80579
ENST00000229002	ENSG00000111404	RERGL	ProteinCodingRNA	12:18080868-18648416	0.206468	3.64123e-14	-0.206468	1	1
ENST00000229003	ENSG00000111405	ENDOU	ProteinCodingRNA	12:47706084-47837898	0.146043	0.158633	0.0125901	1	1
ENST00000229022	ENSG00000111424	VDR	ProteinCodingRNA	12:47841536-47943048	0.189349	0.362277	0.172928	1	1
ENST00000229030	ENSG00000111432	FZD10	ProteinCodingRNA	12:130162458-130165740	0	0	0	1	1
ENST00000229134	ENSG00000111536	IL26	ProteinCodingRNA	12:67989444-68234686	0	0	0	1	1
ENST00000229135	ENSG00000111537	IFNG	ProteinCodingRNA	12:67989444-68234686	0	0	0	1	1
ENST00000229179	ENSG00000111581	NUP107	ProteinCodingRNA	12:68674370-68745809	0.282902	0.290335	0.00743292	1	1
ENST00000229195	ENSG00000111596	CNOT2	ProteinCodingRNA	12:69738680-70354993	1.58864	2.99598	1.40734	0.06735	0.644727
ENST00000229201	ENSG00000111602	TIMELESS	ProteinCodingRNA	12:56416372-56449403	3.70592	3.55407	-0.151853	0.208	0.946068
ENST00000229214	ENSG00000111615	KRR1	ProteinCodingRNA	12:75480679-75511636	1.30018	1.26749	-0.0326833	0.7392	0.991146
ENST00000229238	ENSG00000111639	MRPL51	ProteinCodingRNA	12:6491885-6531955	4.70579	4.22458	-0.481212	0.58915	0.991146
ENST00000229239	ENSG00000111640	GAPDH	ProteinCodingRNA	12:6533926-6538374	7.5854	7.44563	-0.13977	0.689	0.991146
ENST00000229243	ENSG00000111644	ACRBP	ProteinCodingRNA	12:6638074-6647460	2.32307e-08	5.12228e-07	4.88998e-07	1	1
ENST00000229251	ENSG00000111652	COPS7A	ProteinCodingRNA	12:6723740-6731875	0.752997	0.477275	-0.275722	0.4597	0.991146
ENST00000229264	ENSG00000111664	GNB3	ProteinCodingRNA	12:6839953-6852066	0.00150578	0.00703039	0.00552461	1	1
ENST00000229265	ENSG00000111665	CDCA3	ProteinCodingRNA	12:6839953-6852066	1.4132	0.842739	-0.570458	0.70585	0.991146
ENST00000229266	ENSG00000111666	CHPT1	ProteinCodingRNA	12:101696946-101744140	2.83985	2.39342	-0.446429	0.12145	0.825818
ENST00000229268	ENSG00000111667	USP5	ProteinCodingRNA	12:6852127-6866632	4.43368	4.00184	-0.431836	0.0234	0.353911
ENST00000229270	ENSG00000111669	TPI1	ProteinCodingRNA	12:6867118-6923698	0.361832	0.16149	-0.200342	1	1
ENST00000229277	ENSG00000111674	ENO2	ProteinCodingRNA	12:6867118-6923698	4.19067	4.38214	0.191467	0.5681	0.991146
ENST00000229281	ENSG00000111678	C12orf57	ProteinCodingRNA	12:6942977-6946003	4.82609	5.00176	0.175666	0.282	0.950807
ENST00000229304	ENSG00000111701	APOBEC1	ProteinCodingRNA	12:7649399-7665903	0	0	0	1	1
ENST00000229307	ENSG00000111704	NANOG	ProteinCodingRNA	12:7787793-7799141	0	0	0	1	1
ENST00000229314	ENSG00000111711	GOLT1B	ProteinCodingRNA	12:21501780-21518408	2.43288	2.36782	-0.0650631	0.66825	0.991146
ENST00000229328	ENSG00000111725	PRKAB1	ProteinCodingRNA	12:119334711-119681630	3.69142	3.72936	0.0379431	0.78975	0.991146
ENST00000229329	ENSG00000111726	CMAS	ProteinCodingRNA	12:22046173-22437041	2.17939	2.18336	0.00397547	0.9933	0.996001
ENST00000229330	ENSG00000111727	HCFC2	ProteinCodingRNA	12:104064456-104106524	1.24113	1.16942	-0.0717161	0.5766	0.991146
ENST00000229332	ENSG00000111729	CLEC4A	ProteinCodingRNA	12:8123631-8221115	0.0498429	0.0290053	-0.0208376	1	1
ENST00000229335	ENSG00000111732	AICDA	ProteinCodingRNA	12:8602165-8612871	0	0	0	1	1
ENST00000229340	ENSG00000111737	RAB35	ProteinCodingRNA	12:120095094-120119000	5.18119	4.89902	-0.282169	0.00265	0.0771765
ENST00000229379	ENSG00000111775	COX6A1	ProteinCodingRNA	12:120438089-120469793	7.94782	7.70517	-0.242643	0.1611	0.897821
ENST00000229384	ENSG00000257218	GATC	ProteinCodingRNA	12:120438089-120469793	0.681353	0.296389	-0.384964	0.5731	0.991146
ENST00000229387	ENSG00000111783	RFX4	ProteinCodingRNA	12:106357657-106889316	0.0234527	0.0288004	0.00534769	1	1
ENST00000229390	ENSG00000111786	SRSF9	ProteinCodingRNA	12:120438089-120469793	6.92718	6.68046	-0.24672	0.1027	0.774185
ENST00000229395	ENSG00000111790	FGFR1OP2	ProteinCodingRNA	12:26938382-26966650	0.967065	0.770318	-0.196747	0.38765	0.980392
ENST00000229402	ENSG00000111796	KLRB1	ProteinCodingRNA	12:9594550-9607886	0	0	0	1	1
ENST00000229405	ENSG00000065029	ZNF76	ProteinCodingRNA	6:35258908-35295985	0.199682	0.403671	0.203989	1	1
ENST00000229416	ENSG00000001084	GCLC	ProteinCodingRNA	6:53497340-53617171	2.14905	2.205	0.0559577	0.63425	0.991146
ENST00000229447	ENSG00000009765	IYD	ProteinCodingRNA	6:150368891-150405969	0.00515572	0.0127476	0.00759185	1	1
ENST00000229471	ENSG00000010810	FYN	ProteinCodingRNA	6:111660331-111873452	0.421478	0.438284	0.0168063	0.92435	0.991146
ENST00000229554	ENSG00000111834	RSPH4A	ProteinCodingRNA	6:116616478-116632985	0.606488	0.639929	0.0334411	0.73145	0.991146
ENST00000229563	ENSG00000111843	TMEM14C	ProteinCodingRNA	6:10722914-10731129	3.49239	3.26839	-0.223998	0.2378	0.949714
ENST00000229570	ENSG00000111850	SMIM8	ProteinCodingRNA	6:87282977-87399749	0.830957	0.655313	-0.175645	0.27825	0.950496
ENST00000229583	ENSG00000111863	ADTRP	ProteinCodingRNA	6:11712053-11807046	0.110589	0.0656201	-0.0449687	1	1
ENST00000229595	ENSG00000111875	ASF1A	ProteinCodingRNA	6:118813441-119149387	2.99535	2.70373	-0.29162	0.1209	0.824113
ENST00000229633	ENSG00000111911	HINT3	ProteinCodingRNA	6:125956780-125980244	1.47683	1.61508	0.138257	0.1336	0.85235
ENST00000229634	ENSG00000111912	NCOA7	ProteinCodingRNA	6:125781160-125932030	2.20086	2.00113	-0.199728	0.21345	0.948289
ENST00000229708	ENSG00000111981	ULBP1	ProteinCodingRNA	6:149964006-149973710	1.29198	2.20929	0.917309	5e-05	0.00321716
ENST00000229729	ENSG00000204385	SLC44A4	ProteinCodingRNA	6:31863191-31879046	0.109158	0.0730114	-0.036147	1	1
ENST00000229758	ENSG00000112029	FBXO5	ProteinCodingRNA	6:152970518-152983579	3.4369	2.30521	-1.13168	5e-05	0.00321716
ENST00000229768	ENSG00000112038	OPRM1	ProteinCodingRNA	6:154010495-154510659	0	0	0	1	1
ENST00000229769	ENSG00000112039	FANCE	ProteinCodingRNA	6:35452360-35467103	3.21143	3.0461	-0.165329	0.07705	0.684513
ENST00000229771	ENSG00000112041	TULP1	ProteinCodingRNA	6:35497873-35512938	3.19246e-07	3.18381e-07	-8.65136e-10	1	1
ENST00000229794	ENSG00000112062	MAPK14	ProteinCodingRNA	6:36027676-36111236	3.51122	3.05736	-0.453857	0.0005	0.0218602
ENST00000229795	ENSG00000112062	MAPK14	ProteinCodingRNA	6:36027676-36111236	2.46723	2.16225	-0.304979	0.07585	0.679183
ENST00000229810	ENSG00000112077	RHAG	ProteinCodingRNA	6:49605157-49636839	0	0	0	1	1
ENST00000229812	ENSG00000112079	STK38	ProteinCodingRNA	6:36493891-36547470	3.25021	3.14391	-0.106305	0.221	0.949714
ENST00000229824	ENSG00000255587	RAB44	ProteinCodingRNA	6:36697850-36733183	0	0	0	1	1
ENST00000229829	ENSG00000204252	HLA-DOA	ProteinCodingRNA	6:33004177-33009612	0	0	0	1	1
ENST00000229854	ENSG00000112118	MCM3	ProteinCodingRNA	6:52264008-52284881	6.06738	5.62514	-0.442235	5e-05	0.00321716
ENST00000229866	ENSG00000112130	RNF8	ProteinCodingRNA	6:37353971-37394738	2.0537	1.36589	-0.687813	0.00105	0.0390014
ENST00000229903	ENSG00000112167	SAYSD1	ProteinCodingRNA	6:39104063-39115189	1.62911	1.74114	0.112031	0.49825	0.991146
ENST00000229913	ENSG00000164627	KIF6	ProteinCodingRNA	6:39329989-39725405	0	0	0	1	1
ENST00000229922	ENSG00000112186	CAP2	ProteinCodingRNA	6:17393215-17557792	2.50127	3.13721	0.635934	5e-05	0.00321716
ENST00000229955	ENSG00000112218	GPR63	ProteinCodingRNA	6:96785136-96837463	0.940043	0.805371	-0.134672	0.05445	0.585669
ENST00000229971	ENSG00000112234	FBXL4	ProteinCodingRNA	6:98868537-98948006	1.58404	1.825	0.240957	0.03045	0.417349
ENST00000230036	ENSG00000112293	GPLD1	ProteinCodingRNA	6:24402907-24537207	0.254533	0.185704	-0.0688289	1	1
ENST00000230048	ENSG00000112304	ACOT13	ProteinCodingRNA	6:24667034-24720836	1.63064	1.48988	-0.140764	0.5018	0.991146
ENST00000230050	ENSG00000112306	RPS12	ProteinCodingRNA	6:132814440-132817564	8.35634	7.9892	-0.367144	5e-05	0.00321716
ENST00000230053	ENSG00000112309	B3GAT2	ProteinCodingRNA	6:70667775-70957038	0.137073	0.165663	0.0285902	1	1
ENST00000230056	ENSG00000112312	GMNN	ProteinCodingRNA	6:24774930-24786099	3.69824	2.98874	-0.709501	0.00015	0.00831432
ENST00000230085	ENSG00000112335	SNX3	ProteinCodingRNA	6:108211221-108261260	4.2863	4.09106	-0.19524	0.15665	0.892115
ENST00000230122	ENSG00000112365	ZBTB24	ProteinCodingRNA	6:109444061-109483237	2.5027	2.17886	-0.323843	0.0156	0.270831
ENST00000230124	ENSG00000112367	FIG4	ProteinCodingRNA	6:109691311-109825428	1.53195	2.13936	0.607412	5e-05	0.00321716
ENST00000230173	ENSG00000112414	ADGRG6	ProteinCodingRNA	6:142301853-142446266	2.84698	2.55366	-0.293327	0.01415	0.253588
ENST00000230256	ENSG00000112494	UNC93A	ProteinCodingRNA	6:167271168-167316019	0	0	0	1	1
ENST00000230301	ENSG00000112539	C6orf118	ProteinCodingRNA	6:165279663-165309607	0.24214	0.106945	-0.135195	1	1
ENST00000230321	ENSG00000112559	MDFI	ProteinCodingRNA	6:41636881-41654246	3.54956	3.12968	-0.419887	0.0005	0.0218602
ENST00000230323	ENSG00000112561	TFEB	ProteinCodingRNA	6:41683977-41736259	2.49867e-14	3.70599e-05	3.70599e-05	1	1
ENST00000230340	ENSG00000112578	BYSL	ProteinCodingRNA	6:41921187-41933046	5.60992	5.32398	-0.285936	0.0022	0.0680271
ENST00000230354	ENSG00000112592	TBP	ProteinCodingRNA	6:170554301-170572870	2.17236	2.89614	0.723774	0.0058	0.13804
ENST00000230361	ENSG00000112599	GUCA1B	ProteinCodingRNA	6:42184400-42194916	0	0.176591	0.176591	1	1
ENST00000230381	ENSG00000112619	PRPH2	ProteinCodingRNA	6:42696599-42722574	1.07971	1.40544	0.325732	0.00105	0.0390014
ENST00000230402	ENSG00000112640	PPP2R5D	ProteinCodingRNA	6:42984498-43013968	5.89781e-05	5.01294e-05	-8.84868e-06	1	1
ENST00000230413	ENSG00000112651	MRPL2	ProteinCodingRNA	6:43037616-43075099	3.09543	3.32279	0.227357	0.5168	0.991146
ENST00000230418	ENSG00000112655	PTK7	ProteinCodingRNA	6:43076267-43161719	0.191538	0.394555	0.203017	0.61085	0.991146
ENST00000230419	ENSG00000112655	PTK7	ProteinCodingRNA	6:43076267-43161719	4.35161	4.03486	-0.316755	0.24345	0.949714
ENST00000230431	ENSG00000112667	DNPH1	ProteinCodingRNA	6:43225628-43229484	3.61506	3.48432	-0.130739	0.73715	0.991146
ENST00000230449	ENSG00000112685	EXOC2	ProteinCodingRNA	6:485132-693111	2.67548	2.77035	0.0948668	0.2847	0.951878
ENST00000230461	ENSG00000112697	TMEM30A	ProteinCodingRNA	6:75252923-75284968	3.19755	3.53051	0.332962	0.0032	0.088549
ENST00000230480	ENSG00000112715	VEGFA	ProteinCodingRNA	6:43770183-43786487	0.523466	1.27512	0.751653	0.2031	0.942436
ENST00000230510	ENSG00000112742	TTK	ProteinCodingRNA	6:80003886-80042527	1.00612	0.659309	-0.346807	0.35075	0.967009
ENST00000230529	ENSG00000112761	WISP3	ProteinCodingRNA	6:112054071-112087529	0	0	0	1	1
ENST00000230538	ENSG00000112769	LAMA4	ProteinCodingRNA	6:112108759-112351296	0.382462	1.07422	0.691759	0.1587	0.895105
ENST00000230565	ENSG00000112796	ENPP5	ProteinCodingRNA	6:46159186-46170971	0	0	0	1	1
ENST00000230568	ENSG00000112799	LY86	ProteinCodingRNA	6:6346464-6654983	0	0	0	1	1
ENST00000230582	ENSG00000112812	PRSS16	ProteinCodingRNA	6:27247700-27256624	0	0	0	1	1
ENST00000230588	ENSG00000112818	MEP1A	ProteinCodingRNA	6:46793389-46839782	0	0	0	1	1
ENST00000230640	ENSG00000039123	SKIV2L2	ProteinCodingRNA	5:55307759-55535050	3.02944	2.55074	-0.478696	0.0185	0.302963
ENST00000230658	ENSG00000016082	ISL1	ProteinCodingRNA	5:51383390-51394738	1.91343	1.46493	-0.4485	5e-05	0.00321716
ENST00000230671	ENSG00000011083	SLC6A7	ProteinCodingRNA	5:150189956-150290291	0	0	0	1	1
ENST00000230732	ENSG00000091010	POU4F3	ProteinCodingRNA	5:146203549-146376963	0	0.0219645	0.0219645	1	1
ENST00000230771	ENSG00000112855	HARS2	ProteinCodingRNA	5:140664675-140706676	3.39956	3.16504	-0.23452	0.3442	0.965508
ENST00000230792	ENSG00000112874	NUDT12	ProteinCodingRNA	5:103548854-103562793	0.920611	0.912281	-0.00832953	0.9903	0.99494
ENST00000230859	ENSG00000112941	PAPD7	ProteinCodingRNA	5:6713006-6757048	2.64889	2.36567	-0.283215	0.0207	0.325661
ENST00000230882	ENSG00000112964	GHR	ProteinCodingRNA	5:42423776-42721878	0.642364	0.702624	0.0602596	0.66545	0.991146
ENST00000230895	ENSG00000112977	DAP	ProteinCodingRNA	5:10679229-10770294	4.81272	4.94516	0.132447	0.1329	0.851087
ENST00000230901	ENSG00000112983	BRD8	ProteinCodingRNA	5:138139765-138213343	3.42023	3.19829	-0.221939	0.36805	0.973489
ENST00000230914	ENSG00000112996	MRPS30	ProteinCodingRNA	5:44808924-44820428	1.76321	1.5726	-0.190606	0.2183	0.949714
ENST00000230990	ENSG00000113070	HBEGF	ProteinCodingRNA	5:140332842-140346631	2.6944	2.78379	0.0893949	0.4624	0.991146
ENST00000231004	ENSG00000113083	LOX	ProteinCodingRNA	5:121961960-122078285	1.22599	1.54564	0.319646	0.0048	0.119689
ENST00000231009	ENSG00000113088	GZMK	ProteinCodingRNA	5:54977863-55042844	0	0	0	1	1
ENST00000231021	ENSG00000113100	CDH9	ProteinCodingRNA	5:26880599-27121150	1.8535e-07	0	-1.8535e-07	1	1
ENST00000231061	ENSG00000113140	SPARC	ProteinCodingRNA	5:151661095-151724782	3.7771	3.98905	0.211947	0.22455	0.949714
ENST00000231121	ENSG00000113196	HAND1	ProteinCodingRNA	5:154474971-154478264	0	0	0	1	1
ENST00000231130	ENSG00000113205	PCDHB3	ProteinCodingRNA	5:141100241-141249365	0.367324	0.294184	-0.0731405	1	1
ENST00000231134	ENSG00000113209	PCDHB5	ProteinCodingRNA	5:141100241-141249365	0	0.0196737	0.0196737	1	1
ENST00000231136	ENSG00000113211	PCDHB6	ProteinCodingRNA	5:141100241-141249365	0.107778	0.0322325	-0.0755454	1	1
ENST00000231137	ENSG00000113212	PCDHB7	ProteinCodingRNA	5:141100241-141249365	0.0939296	0.0874123	-0.00651727	1	1
ENST00000231173	ENSG00000113248	PCDHB15	ProteinCodingRNA	5:141100241-141249365	2.61482	2.63487	0.0200516	0.85995	0.991146
ENST00000231188	ENSG00000113262	GRM6	ProteinCodingRNA	5:178969389-178996206	0.314174	0.385442	0.071268	1	1
ENST00000231198	ENSG00000113272	THG1L	ProteinCodingRNA	5:157731196-157741448	2.27007	2.24166	-0.0284121	0.80055	0.991146
ENST00000231228	ENSG00000113302	IL12B	ProteinCodingRNA	5:159310932-159466276	0	0	0	1	1
ENST00000231229	ENSG00000113303	BTNL8	ProteinCodingRNA	5:180899076-180950906	1.23332e-05	6.241e-08	-1.22708e-05	1	1
ENST00000231238	ENSG00000113312	TTC1	ProteinCodingRNA	5:160009112-160119423	4.24332	4.02665	-0.21667	0.1361	0.856138
ENST00000231338	ENSG00000082196	C1QTNF3	ProteinCodingRNA	5:33986177-34124528	4.64634e-05	0.074157	0.0741106	1	1
ENST00000231357	ENSG00000113430	IRX4	ProteinCodingRNA	5:1877412-1887236	0	0	0	1	1
ENST00000231368	ENSG00000113441	LNPEP	ProteinCodingRNA	5:96814027-97037515	1.40642	1.80421	0.397793	0.00015	0.00831432
ENST00000231420	ENSG00000113492	AGXT2	ProteinCodingRNA	5:34998100-35048135	0	0	0	1	1
ENST00000231423	ENSG00000113494	PRLR	ProteinCodingRNA	5:35048755-35230589	0	0	0	1	1
ENST00000231449	ENSG00000113520	IL4	ProteinCodingRNA	5:132673985-132682676	0	0	0	1	1
ENST00000231454	ENSG00000113525	IL5	ProteinCodingRNA	5:132541443-132664272	0	0	0	1	1
ENST00000231461	ENSG00000113532	ST8SIA4	ProteinCodingRNA	5:100806934-100903266	2.49681	2.47953	-0.0172793	0.8401	0.991146
ENST00000231484	ENSG00000113555	PCDH12	ProteinCodingRNA	5:141943584-141990291	0.555502	1.26422	0.708722	0.00025	0.0126885
ENST00000231498	ENSG00000113569	NUP155	ProteinCodingRNA	5:37288136-37371181	3.73597	3.25346	-0.482506	0.00015	0.00831432
ENST00000231504	ENSG00000113575	PPP2CA	ProteinCodingRNA	5:134114710-134371047	2.32995	2.76502	0.435067	0.6486	0.991146
ENST00000231509	ENSG00000113580	NR3C1	ProteinCodingRNA	5:143277930-143435512	1.05649	1.64677	0.590281	0.1462	0.874107
ENST00000231512	ENSG00000113583	C5orf15	ProteinCodingRNA	5:133955501-133968787	2.89359	3.15352	0.25993	0.0093	0.191878
ENST00000231524	ENSG00000113595	TRIM23	ProteinCodingRNA	5:65589679-65871725	0.983367	0.988807	0.00543984	0.9841	0.993414
ENST00000231526	ENSG00000113597	TRAPPC13	ProteinCodingRNA	5:65589679-65871725	0.0839504	0.364777	0.280827	1	1
ENST00000231572	ENSG00000113643	RARS	ProteinCodingRNA	5:168486444-168519299	6.09993	5.54353	-0.556399	5e-05	0.00321716
ENST00000231656	ENSG00000113722	CDX1	ProteinCodingRNA	5:150166794-150184558	0	0	0	1	1
ENST00000231668	ENSG00000113734	BNIP1	ProteinCodingRNA	5:173144161-173164387	1.1952	1.05475	-0.140442	0.5455	0.991146
ENST00000231683	ENSG00000113749	HRH2	ProteinCodingRNA	5:175658029-175686242	2.11301	3.03639	0.923385	5e-05	0.00321716
ENST00000231706	ENSG00000013293	SLC7A14	ProteinCodingRNA	3:170418864-170860380	0	0	0	1	1
ENST00000231721	ENSG00000010319	SEMA3G	ProteinCodingRNA	3:52433052-52445085	0.164343	0.180203	0.0158602	1	1
ENST00000231749	ENSG00000004838	ZMYND10	ProteinCodingRNA	3:50341105-50346852	0.344715	0.373554	0.0288391	1	1
ENST00000231751	ENSG00000012223	LTF	ProteinCodingRNA	3:46435644-46485234	0	0	0	1	1
ENST00000231790	ENSG00000076242	MLH1	ProteinCodingRNA	3:36993331-37050918	2.69906	2.93888	0.239813	0.3329	0.962328
ENST00000231887	ENSG00000113790	EHHADH	ProteinCodingRNA	3:185162870-185281990	0.729245	0.73446	0.00521571	0.97435	0.992223
ENST00000231948	ENSG00000113851	CRBN	ProteinCodingRNA	3:3126915-3179710	1.01769	1.57224	0.554547	0.1064	0.786232
ENST00000232003	ENSG00000113905	HRG	ProteinCodingRNA	3:186538440-186773476	0	0	0	1	1
ENST00000232014	ENSG00000113916	BCL6	ProteinCodingRNA	3:187698258-187745727	0.111939	0.652439	0.540501	0.00585	0.138814
ENST00000232125	ENSG00000114023	FAM162A	ProteinCodingRNA	3:122384175-122416051	3.61899	3.40013	-0.218854	0.2986	0.95545
ENST00000232165	ENSG00000114062	UBE3A	ProteinCodingRNA	15:24823636-25439056	2.43689	2.04832	-0.388569	0.3116	0.957969
ENST00000232217	ENSG00000114113	RBP2	ProteinCodingRNA	3:139389814-139678017	0	0	0	1	1
ENST00000232219	ENSG00000114115	RBP1	ProteinCodingRNA	3:139389814-139678017	1.82825	1.48255	-0.345693	0.1539	0.887677
ENST00000232375	ENSG00000114268	PFKFB4	ProteinCodingRNA	3:48517683-48563773	1.62382	1.71842	0.0946004	0.3401	0.9644
ENST00000232424	ENSG00000114315	HES1	ProteinCodingRNA	3:194136144-194138732	1.08373	1.42849	0.34476	0.007	0.158038
ENST00000232458	ENSG00000114346	ECT2	ProteinCodingRNA	3:172750681-172821474	0.252359	0.458063	0.205704	0.49995	0.991146
ENST00000232461	ENSG00000114349	GNAT1	ProteinCodingRNA	3:50191611-50196516	0.00844421	1.16589e-07	-0.00844409	1	1
ENST00000232496	ENSG00000114383	TUSC2	ProteinCodingRNA	3:50317789-50328251	3.50428	3.38561	-0.118667	0.4783	0.991146
ENST00000232501	ENSG00000114388	NPRL2	ProteinCodingRNA	3:50347329-50504244	2.4861	2.39639	-0.0897106	0.815	0.991146
ENST00000232508	ENSG00000114395	CYB561D2	ProteinCodingRNA	3:50347329-50504244	1.83457	1.86345	0.0288745	0.85765	0.991146
ENST00000232519	ENSG00000114405	C3orf14	ProteinCodingRNA	3:61561568-62369330	0.00017906	0	-0.00017906	1	1
ENST00000232564	ENSG00000114450	GNB4	ProteinCodingRNA	3:179396088-179451590	2.75263	2.77242	0.0197878	0.79365	0.991146
ENST00000232603	ENSG00000114487	MORC1	ProteinCodingRNA	3:108958238-109118142	0	0	0	1	1
ENST00000232607	ENSG00000114491	UMPS	ProteinCodingRNA	3:124730365-124749273	2.31753	2.16727	-0.15026	0.2537	0.949714
ENST00000232744	ENSG00000114626	ABTB1	ProteinCodingRNA	3:127672934-127680920	0.529507	0.427025	-0.102482	0.68585	0.991146
ENST00000232766	ENSG00000114648	KLHL18	ProteinCodingRNA	3:47164496-47346816	3.26132	2.94082	-0.320504	0.0009	0.0347453
ENST00000232854	ENSG00000114735	HEMK1	ProteinCodingRNA	3:50558024-50596168	0.682496	0.814225	0.131729	0.3688	0.973545
ENST00000232888	ENSG00000114767	RRP9	ProteinCodingRNA	3:51933429-51941941	5.8975	5.55162	-0.345886	5e-05	0.00321716
ENST00000232892	ENSG00000114771	AADAC	ProteinCodingRNA	3:151733915-151928175	0	0	0	1	1
ENST00000232905	ENSG00000114784	EIF1B	ProteinCodingRNA	3:39808913-40312424	5.01746	5.18621	0.168752	0.08245	0.704099
ENST00000232974	ENSG00000114853	ZBTB47	ProteinCodingRNA	3:42547968-42665854	1.90873	2.17931	0.270583	0.2253	0.949714
ENST00000232975	ENSG00000114854	TNNC1	ProteinCodingRNA	3:52451101-52454070	2.46684	2.16888	-0.297962	0.0964	0.754326
ENST00000232978	ENSG00000114857	NKTR	ProteinCodingRNA	3:42547968-42665854	1.4187	1.53961	0.120908	0.4854	0.991146
ENST00000233025	ENSG00000114902	SPCS1	ProteinCodingRNA	3:52495337-52770949	1.14967	0.492807	-0.656859	0.674	0.991146
ENST00000233027	ENSG00000114904	NEK4	ProteinCodingRNA	3:52495337-52770949	1.09428	1.25143	0.157148	0.6134	0.991146
ENST00000233047	ENSG00000011638	TMEM159	ProteinCodingRNA	16:20933110-21180616	0.210063	0.200506	-0.00955703	1	1
ENST00000233055	ENSG00000085449	WDFY1	ProteinCodingRNA	2:223855715-223945387	2.77332	2.92015	0.146827	0.10445	0.779419
ENST00000233057	ENSG00000055332	EIF2AK2	ProteinCodingRNA	2:37084450-37157065	2.14641	2.188	0.0415933	0.66125	0.991146
ENST00000233072	ENSG00000021826	CPS1	ProteinCodingRNA	2:210477681-210679107	6.7082e-05	0.0664216	0.0663545	1	1
ENST00000233078	ENSG00000071626	DAZAP1	ProteinCodingRNA	19:1407568-1435687	4.83693	4.5294	-0.307523	0.03715	0.471629
ENST00000233084	ENSG00000079785	DDX1	ProteinCodingRNA	2:15591177-15631111	4.54058	4.49336	-0.0472231	0.75875	0.991146
ENST00000233092	ENSG00000079150	FKBP7	ProteinCodingRNA	2:178463663-178478600	0.989688	1.10732	0.117632	0.66275	0.991146
ENST00000233099	ENSG00000008869	HEATR5B	ProteinCodingRNA	2:36968382-37084342	3.21981	3.46891	0.249096	0.0027	0.0782825
ENST00000233114	ENSG00000014641	MDH1	ProteinCodingRNA	2:63121382-63827843	5.19226	5.12248	-0.0697721	0.58895	0.991146
ENST00000233121	ENSG00000084764	MAPRE3	ProteinCodingRNA	2:26847746-27027196	1.64846	2.14128	0.492819	0.09005	0.731327
ENST00000233143	ENSG00000034510	TMSB10	ProteinCodingRNA	2:84821649-84907008	9.8269	9.35236	-0.474537	5e-05	0.00321716
ENST00000233146	ENSG00000095002	MSH2	ProteinCodingRNA	2:47402968-47570939	0.422497	8.08118e-05	-0.422416	0.06035	0.614081
ENST00000233154	ENSG00000071051	NCK2	ProteinCodingRNA	2:105744896-105894274	3.72007	3.66752	-0.052548	0.6074	0.991146
ENST00000233156	ENSG00000003436	TFPI	ProteinCodingRNA	2:187001875-187565760	3.57485	4.07761	0.502762	0.0151	0.265107
ENST00000233190	ENSG00000023228	NDUFS1	ProteinCodingRNA	2:206114816-206162928	1.99742	1.80947	-0.187948	0.30555	0.956931
ENST00000233202	ENSG00000018280	SLC11A1	ProteinCodingRNA	2:218382028-218396894	0.7288	0.840181	0.111381	0.1735	0.916097
ENST00000233242	ENSG00000084674	APOB	ProteinCodingRNA	2:21001428-21044073	0	0	0	1	1
ENST00000233330	ENSG00000114993	RTKN	ProteinCodingRNA	2:74425835-74442422	2.83078	2.99501	0.164232	0.4889	0.991146
ENST00000233331	ENSG00000115274	INO80B	ProteinCodingRNA	2:74455022-74460891	3.9956	3.91632	-0.0792741	0.6398	0.991146
ENST00000233336	ENSG00000114999	TTL	ProteinCodingRNA	2:112482153-112541739	1.87757	1.71751	-0.160058	0.1282	0.843137
ENST00000233379	ENSG00000115042	FAHD2A	ProteinCodingRNA	2:95402720-95416616	2.04166	2.05795	0.0162917	0.8879	0.991146
ENST00000233468	ENSG00000115128	SF3B6	ProteinCodingRNA	2:24067583-24076443	5.22049	4.93051	-0.289981	0.00425	0.109837
ENST00000233505	ENSG00000115163	CENPA	ProteinCodingRNA	2:26764283-26801067	2.42611	2.17396	-0.252156	0.4967	0.991146
ENST00000233535	ENSG00000115194	SLC30A3	ProteinCodingRNA	2:27253683-27281499	1.48022	1.49867	0.0184521	0.8887	0.991146
ENST00000233545	ENSG00000115204	MPV17	ProteinCodingRNA	2:27309491-27325680	0.731238	0.000317031	-0.730921	0.20185	0.941676
ENST00000233557	ENSG00000115216	NRBP1	ProteinCodingRNA	2:27427789-27442259	2.36842	2.46751	0.0990849	0.6428	0.991146
ENST00000233573	ENSG00000115232	ITGA4	ProteinCodingRNA	2:181457201-181536187	2.85102	2.83014	-0.0208802	0.92655	0.991146
ENST00000233575	ENSG00000115234	SNX17	ProteinCodingRNA	2:27370495-27380790	5.13702	4.95358	-0.183436	0.1009	0.769199
ENST00000233596	ENSG00000115255	REEP6	ProteinCodingRNA	19:1481427-1497927	2.31566	2.47211	0.156452	0.24345	0.949714
ENST00000233607	ENSG00000115266	APC2	ProteinCodingRNA	19:1446301-1479556	1.38314	1.90316	0.520023	5e-05	0.00321716
ENST00000233609	ENSG00000115268	RPS15	ProteinCodingRNA	19:1438357-1440494	2.48748	2.59685	0.109372	0.88275	0.991146
ENST00000233612	ENSG00000115271	GCA	ProteinCodingRNA	2:162318839-162838730	0	0	0	1	1
ENST00000233615	ENSG00000239779	WBP1	ProteinCodingRNA	2:74455022-74460891	3.40955	3.49816	0.0886106	0.6657	0.991146
ENST00000233616	ENSG00000115275	MOGS	ProteinCodingRNA	2:74461056-74465410	3.09785	3.37668	0.278824	0.2003	0.940609
ENST00000233623	ENSG00000115282	TTC31	ProteinCodingRNA	2:74471957-74494886	2.30046	2.65403	0.353566	0.149	0.878829
ENST00000233627	ENSG00000115286	NDUFS7	ProteinCodingRNA	19:1383526-1396467	2.44814	2.32942	-0.118724	0.64325	0.991146
ENST00000233630	ENSG00000115289	PCGF1	ProteinCodingRNA	2:74505042-74508580	2.89133	3.31009	0.418768	0.00255	0.0750887
ENST00000233638	ENSG00000115297	TLX2	ProteinCodingRNA	2:74513462-74517147	0	0.0326837	0.0326837	1	1
ENST00000233668	ENSG00000115325	DOK1	ProteinCodingRNA	2:74526644-74557554	1.4468	1.94442	0.49762	0.39375	0.982644
ENST00000233699	ENSG00000115350	POLE4	ProteinCodingRNA	2:74958491-74970128	0.193062	0.126675	-0.0663869	1	1
ENST00000233710	ENSG00000115361	ACADL	ProteinCodingRNA	2:210171517-210230383	0.0123099	0.0832309	0.0709209	1	1
ENST00000233712	ENSG00000115363	EVA1A	ProteinCodingRNA	2:75469301-75569722	0.333554	2.35387e-08	-0.333554	1	1
ENST00000233714	ENSG00000115365	LANCL1	ProteinCodingRNA	2:210324758-210477652	0.309204	0.61173	0.302526	0.3799	0.977612
ENST00000233735	ENSG00000115386	REG1A	ProteinCodingRNA	2:79120361-79123419	0	0	0	1	1
ENST00000233741	ENSG00000115392	FANCL	ProteinCodingRNA	2:57907650-58241686	2.63405	2.12663	-0.507428	0.01435	0.255764
ENST00000233809	ENSG00000115457	IGFBP2	ProteinCodingRNA	2:216632827-216664436	3.50273	3.03558	-0.467151	0.05595	0.592635
ENST00000233813	ENSG00000115461	IGFBP5	ProteinCodingRNA	2:216672104-216994079	0.285067	0.249636	-0.0354312	1	1
ENST00000233826	ENSG00000115474	KCNJ13	ProteinCodingRNA	2:232697298-233015885	0.363774	0.376355	0.0125804	1	1
ENST00000233838	ENSG00000115486	GGCX	ProteinCodingRNA	2:85539164-85561547	3.06822	3.14407	0.0758531	0.7271	0.991146
ENST00000233840	ENSG00000115488	NEU2	ProteinCodingRNA	2:233032671-233035057	0	0	0	1	1
ENST00000233892	ENSG00000115540	MOB4	ProteinCodingRNA	2:197486580-197553699	0	1.27868e-05	1.27868e-05	1	1
ENST00000233893	ENSG00000115541	HSPE1	ProteinCodingRNA	2:197486580-197553699	5.50436	4.42869	-1.07567	0.00885	0.185751
ENST00000233944	ENSG00000115592	PRKAG3	ProteinCodingRNA	2:218822382-218832086	8.91303e-06	0.000719232	0.000710319	1	1
ENST00000233948	ENSG00000115596	WNT6	ProteinCodingRNA	2:218859820-218874233	0.891397	0.593972	-0.297424	0.0122	0.228595
ENST00000233954	ENSG00000115602	IL1RL1	ProteinCodingRNA	2:102311501-102398775	0	0	0	1	1
ENST00000233957	ENSG00000115604	IL18R1	ProteinCodingRNA	2:102311501-102398775	0	3.04166e-08	3.04166e-08	1	1
ENST00000233969	ENSG00000115616	SLC9A2	ProteinCodingRNA	2:102619706-102711318	0.105682	0.0964078	-0.00927436	1	1
ENST00000233997	ENSG00000172232	AZU1	ProteinCodingRNA	19:825096-832018	0	0	0	1	1
ENST00000234038	ENSG00000115685	PPP1R7	ProteinCodingRNA	2:241106098-241183652	1.22266	1.19649	-0.0261705	0.9544	0.991525
ENST00000234040	ENSG00000115687	PASK	ProteinCodingRNA	2:241106098-241183652	2.32706	2.11811	-0.208946	0.26925	0.949714
ENST00000234071	ENSG00000115718	PROC	ProteinCodingRNA	2:127418426-127429246	0.225321	0.117039	-0.108282	1	1
ENST00000234091	ENSG00000115738	ID2	ProteinCodingRNA	2:8666635-8684453	0.0607508	0.430025	0.369274	1	1
ENST00000234111	ENSG00000115758	ODC1	ProteinCodingRNA	2:10439967-10448504	4.95424	4.43463	-0.519611	0.0005	0.0218602
ENST00000234115	ENSG00000115762	PLEKHB2	ProteinCodingRNA	2:131104846-131353709	4.05679	4.04099	-0.0157965	0.9109	0.991146
ENST00000234142	ENSG00000196208	GREB1	ProteinCodingRNA	2:11482340-11642788	1.00761e-05	1.99932e-07	-9.8762e-06	1	1
ENST00000234160	ENSG00000115806	GORASP2	ProteinCodingRNA	2:170813212-170967129	4.47849	4.39577	-0.0827168	0.6076	0.991146
ENST00000234170	ENSG00000115816	CEBPZ	ProteinCodingRNA	2:37167819-37324808	0.91136	0.732196	-0.179164	0.6982	0.991146
ENST00000234179	ENSG00000115825	PRKD3	ProteinCodingRNA	2:37167819-37324808	8.92534e-05	0.000330599	0.000241345	1	1
ENST00000234195	ENSG00000115841	RMDN2	ProteinCodingRNA	2:37923186-38239590	0.0750588	0.0164166	-0.0586422	1	1
ENST00000234198	ENSG00000115844	DLX2	ProteinCodingRNA	2:172099438-172102900	3.33307	3.32911	-0.00396042	0.97035	0.991858
ENST00000234256	ENSG00000115902	SLC1A4	ProteinCodingRNA	2:64988476-65023865	3.30847	4.12085	0.812385	5e-05	0.00321716
ENST00000234296	ENSG00000115942	ORC2	ProteinCodingRNA	2:200908972-201085750	2.79835	2.70705	-0.0913022	0.5102	0.991146
ENST00000234301	ENSG00000115944	COX7A2L	ProteinCodingRNA	2:42333545-42425088	5.62653	5.69254	0.0660115	0.50865	0.991146
ENST00000234310	ENSG00000221823	PPP3R1	ProteinCodingRNA	2:68122935-68261230	4.99173	4.8675	-0.12423	0.32845	0.962137
ENST00000234313	ENSG00000115956	PLEK	ProteinCodingRNA	2:68361213-68397453	0	0	0	1	1
ENST00000234347	ENSG00000196415	PRTN3	ProteinCodingRNA	19:840959-848175	0	0	0	1	1
ENST00000234371	ENSG00000116014	KISS1R	ProteinCodingRNA	19:917286-921015	0.416764	0.418396	0.0016319	1	1
ENST00000234389	ENSG00000116032	GRIN3B	ProteinCodingRNA	19:999795-1021179	0.164781	0.303409	0.138628	1	1
ENST00000234392	ENSG00000116035	VAX2	ProteinCodingRNA	2:70900589-70933446	1.77587	1.81525	0.0393804	0.7693	0.991146
ENST00000234396	ENSG00000116039	ATP6V1B1	ProteinCodingRNA	2:70935881-71079805	0.053585	0.0987225	0.0451375	1	1
ENST00000234420	ENSG00000116062	MSH6	ProteinCodingRNA	2:47695529-47907810	0.847498	0.910724	0.063226	0.8353	0.991146
ENST00000234453	ENSG00000116095	PLEKHA3	ProteinCodingRNA	2:178480467-178516462	1.24156	1.24727	0.00571175	0.90605	0.991146
ENST00000234454	ENSG00000116096	SPR	ProteinCodingRNA	2:72887359-72892158	4.7226	4.31836	-0.404245	5e-05	0.00321716
ENST00000234549	ENSG00000009780	FAM76A	ProteinCodingRNA	1:27725978-27763122	1.63269e-06	0.0703853	0.0703837	1	1
ENST00000234590	ENSG00000074800	ENO1	ProteinCodingRNA	1:8861001-8879894	10.5219	10.0428	-0.479064	5e-05	0.00321716
ENST00000234626	ENSG00000097046	CDC7	ProteinCodingRNA	1:91500892-91525764	3.73594	3.40534	-0.330601	0.0016	0.0535933
ENST00000234668	ENSG00000097096	SYDE2	ProteinCodingRNA	1:85156872-85201046	0.788582	0.915628	0.127046	0.30965	0.957249
ENST00000234677	ENSG00000031698	SARS	ProteinCodingRNA	1:109213917-109238169	6.43077	7.30293	0.872153	5e-05	0.00321716
ENST00000234701	ENSG00000016490	CLCA1	ProteinCodingRNA	1:86468367-86500289	0	0	0	1	1
ENST00000234739	ENSG00000116128	BCL9	ProteinCodingRNA	1:147541411-147626216	0.383124	0.387787	0.00466259	1	1
ENST00000234798	ENSG00000116176	TPSG1	ProteinCodingRNA	16:1153240-1225257	0.362404	0.408846	0.0464427	1	1
ENST00000234816	ENSG00000116194	ANGPTL1	ProteinCodingRNA	1:178724305-178921841	0.421396	0.399687	-0.0217094	1	1
ENST00000234827	ENSG00000116205	TCEANC2	ProteinCodingRNA	1:54053586-54112519	0.905407	0.832688	-0.0727189	0.2738	0.949834
ENST00000234831	ENSG00000116209	TMEM59	ProteinCodingRNA	1:54026680-54053504	0.823311	0.993747	0.170437	0.28375	0.95166
ENST00000234875	ENSG00000116251	RPL22	ProteinCodingRNA	1:6181268-6235972	4.21184	4.24091	0.0290699	0.8764	0.991146
ENST00000234961	ENSG00000116329	OPRD1	ProteinCodingRNA	1:28812141-28877336	3.10241	3.28586	0.183457	0.01875	0.305729
ENST00000235090	ENSG00000116455	WDR77	ProteinCodingRNA	1:111438637-111462773	5.75187	5.35765	-0.394214	0.007	0.158038
ENST00000235150	ENSG00000116514	RNF19B	ProteinCodingRNA	1:32936444-32964685	1.98206	2.47742	0.495358	0.00775	0.170562
ENST00000235180	ENSG00000116544	DLGAP3	ProteinCodingRNA	1:34865435-34929585	0.113409	0.206525	0.0931155	1	1
ENST00000235307	ENSG00000116667	C1orf21	ProteinCodingRNA	1:184387057-184670446	2.06726	1.89737	-0.169893	0.03045	0.417349
ENST00000235310	ENSG00000116670	MAD2L2	ProteinCodingRNA	1:11674479-11691650	0.29887	0.0938515	-0.205018	1	1
ENST00000235329	ENSG00000116688	MFN2	ProteinCodingRNA	1:11980180-12013514	5.75046	5.55366	-0.196797	0.02675	0.386225
ENST00000235332	ENSG00000116691	MIIP	ProteinCodingRNA	1:12019465-12032045	3.87285	3.77866	-0.094187	0.3585	0.968999
ENST00000235345	ENSG00000116704	SLC35D1	ProteinCodingRNA	1:66999331-67054099	3.03292	2.87095	-0.161966	0.0478	0.545696
ENST00000235347	ENSG00000187545	PRAMEF10	ProteinCodingRNA	1:12847376-13158092	0	0	0	1	1
ENST00000235349	ENSG00000243073	PRAMEF4	ProteinCodingRNA	1:12847376-13158092	0	0	0	1	1
ENST00000235372	ENSG00000116731	PRDM2	ProteinCodingRNA	1:13700197-13825079	1.5943	1.48273	-0.111578	0.6342	0.991146
ENST00000235382	ENSG00000116741	RGS2	ProteinCodingRNA	1:192809038-192812283	4.18374	3.83146	-0.352287	0.0005	0.0218602
ENST00000235453	ENSG00000213047	DENND1B	ProteinCodingRNA	1:197504747-197775696	1.17919e-07	5.06881e-09	-1.12851e-07	1	1
ENST00000235521	ENSG00000116874	WARS2	ProteinCodingRNA	1:119031215-119327303	3.18448	3.28489	0.100415	0.45935	0.991146
ENST00000235532	ENSG00000116885	OSCP1	ProteinCodingRNA	1:36413040-36450451	1.12181	1.13539	0.0135767	0.78025	0.991146
ENST00000235628	ENSG00000116981	NT5C1A	ProteinCodingRNA	1:39659120-39672038	0.759716	0.66788	-0.091836	0.61	0.991146
ENST00000235739	ENSG00000117090	SLAMF1	ProteinCodingRNA	1:160608099-160647295	0	0	0	1	1
ENST00000235790	ENSG00000117139	KDM5B	ProteinCodingRNA	1:202724490-202809470	4.44798	4.46376	0.0157809	0.9516	0.9914
ENST00000235835	ENSG00000053371	AKR7A2	ProteinCodingRNA	1:19303964-19312146	4.92947	4.68083	-0.248647	0.0095	0.194994
ENST00000235878	ENSG00000117226	GBP3	ProteinCodingRNA	1:89006665-89022894	0	0.0133111	0.0133111	1	1
ENST00000235932	ENSG00000117280	RAB29	ProteinCodingRNA	1:205767985-205775460	1.30825	1.4476	0.139357	0.4406	0.991146
ENST00000235933	ENSG00000117281	CD160	ProteinCodingRNA	1:145719470-145824077	8.24357e-06	3.90172e-06	-4.34185e-06	1	1
ENST00000235958	ENSG00000117305	HMGCL	ProteinCodingRNA	1:23801884-23838620	9.64774e-06	1.33461e-05	3.69839e-06	1	1
ENST00000236017	ENSG00000117362	APH1A	ProteinCodingRNA	1:150265398-150282235	0.153352	0.337383	0.184031	1	1
ENST00000236040	ENSG00000117385	P3H1	ProteinCodingRNA	1:42746334-42767084	0.985357	1.00734	0.0219793	0.96415	0.991648
ENST00000236051	ENSG00000117395	EBNA1BP2	ProteinCodingRNA	1:43164174-43274002	5.60665	5.02632	-0.580332	5e-05	0.00321716
ENST00000236067	ENSG00000117410	ATP6V0B	ProteinCodingRNA	1:43974486-43978295	2.8525	2.82587	-0.0266329	0.9469	0.991251
ENST00000236137	ENSG00000117479	SLC19A2	ProteinCodingRNA	1:169463908-169486003	2.00286	2.58551	0.582649	5e-05	0.00321716
ENST00000236147	ENSG00000188404	SELL	ProteinCodingRNA	1:169662006-169894267	0	0	0	1	1
ENST00000236192	ENSG00000117533	VAMP4	ProteinCodingRNA	1:171700159-171742247	0.469576	0.463667	-0.00590951	0.9597	0.991525
ENST00000236255	ENSG00000158055	GRHL3	ProteinCodingRNA	1:24307555-24472976	7.90179e-15	0	-7.90179e-15	1	1
ENST00000236273	ENSG00000117614	SYF2	ProteinCodingRNA	1:25222678-25232502	1.63809	1.57967	-0.0584232	0.97465	0.992298
ENST00000236342	ENSG00000117682	DHDDS	ProteinCodingRNA	1:26432281-26471294	0.806709	0.317747	-0.488962	0.4192	0.989081
ENST00000236412	ENSG00000117751	PPP1R8	ProteinCodingRNA	1:27830777-27851676	2.53155	2.33542	-0.196129	0.46745	0.991146
ENST00000236495	ENSG00000117834	SLC5A9	ProteinCodingRNA	1:48222684-48248644	3.30344e-07	8.2026e-05	8.16957e-05	1	1
ENST00000236671	ENSG00000117984	CTSD	ProteinCodingRNA	11:1732409-1764025	5.79533	6.28951	0.494189	5e-05	0.00321716
ENST00000236693	ENSG00000118004	COLEC11	ProteinCodingRNA	2:3594831-3644644	0	1.99197e-07	1.99197e-07	1	1
ENST00000236698	ENSG00000118007	STAG1	ProteinCodingRNA	3:136250305-136752403	0.28758	0.310543	0.0229632	1	1
ENST00000236709	ENSG00000118017	A4GNT	ProteinCodingRNA	3:138123717-138132387	0.111261	0.0499789	-0.0612823	1	1
ENST00000236826	ENSG00000118113	MMP8	ProteinCodingRNA	11:102711794-102727050	0	0	0	1	1
ENST00000236850	ENSG00000118137	APOA1	ProteinCodingRNA	11:116835750-117098437	0.0520135	0.107368	0.0553546	1	1
ENST00000236877	ENSG00000118160	SLC8A2	ProteinCodingRNA	19:47428016-47472168	0.964601	0.959545	-0.0050559	0.89645	0.991146
ENST00000236914	ENSG00000116833	NR5A2	ProteinCodingRNA	1:200027601-200177424	0	1.52189e-07	1.52189e-07	1	1
ENST00000236918	ENSG00000118194	TNNT2	ProteinCodingRNA	1:201359007-201401190	0.197446	0.315782	0.118337	1	1
ENST00000236925	ENSG00000118200	CAMSAP2	ProteinCodingRNA	1:200739557-200860704	0.0924129	0.330958	0.238545	1	1
ENST00000236937	ENSG00000072694	FCGR2B	ProteinCodingRNA	1:161663146-161678654	0.00676821	0	-0.00676821	1	1
ENST00000236938	ENSG00000132185	FCRLA	ProteinCodingRNA	1:161706971-161714352	0.0889649	0.544137	0.455172	0.19735	0.938187
ENST00000236957	ENSG00000114942	EEF1B2	ProteinCodingRNA	2:206114816-206162928	6.56172	6.16372	-0.398005	0.0484	0.549305
ENST00000236959	ENSG00000138363	ATIC	ProteinCodingRNA	2:215311816-215349773	6.70621	6.39134	-0.314871	0.0084	0.179945
ENST00000236979	ENSG00000118245	TNP1	ProteinCodingRNA	2:216672104-216994079	0	0	0	1	1
ENST00000236980	ENSG00000118246	FASTKD2	ProteinCodingRNA	2:206737762-206792509	2.69173	2.33752	-0.354208	0.08595	0.718564
ENST00000237014	ENSG00000118271	TTR	ProteinCodingRNA	18:31591725-31599021	0	0	0	1	1
ENST00000237019	ENSG00000118276	B4GALT6	ProteinCodingRNA	18:31622246-31686823	0.523311	0.4785	-0.0448104	0.7538	0.991146
ENST00000237163	ENSG00000083097	DOPEY1	ProteinCodingRNA	6:83067665-83198932	0.00746006	0.000270783	-0.00718927	1	1
ENST00000237172	ENSG00000118407	FILIP1	ProteinCodingRNA	6:75285013-75493738	1.79043	1.72676	-0.0636619	0.5129	0.991146
ENST00000237177	ENSG00000118412	CASP8AP2	ProteinCodingRNA	6:89829893-89874436	0.000229871	0.252616	0.252386	1	1
ENST00000237186	ENSG00000118420	UBE3D	ProteinCodingRNA	6:82892397-83065841	0.121297	0.997703	0.876406	0.2174	0.949714
ENST00000237201	ENSG00000118434	SPACA1	ProteinCodingRNA	6:88047788-88066832	0	0	0	1	1
ENST00000237247	ENSG00000118473	SGIP1	ProteinCodingRNA	1:66533382-66748299	0.0244555	0.0236679	-0.000787605	1	1
ENST00000237264	ENSG00000028839	TBPL1	ProteinCodingRNA	6:133952169-134052636	0.430729	0.390862	-0.0398665	1	1
ENST00000237275	ENSG00000118491	ZC2HC1B	ProteinCodingRNA	6:143536844-143938471	0.022843	0	-0.022843	1	1
ENST00000237281	ENSG00000118496	FBXO30	ProteinCodingRNA	6:145793501-145964423	2.26181	2.07901	-0.182794	0.07415	0.672771
ENST00000237283	ENSG00000189007	ADAT2	ProteinCodingRNA	6:143422831-143450673	1.0266	0.884577	-0.142019	0.36625	0.971935
ENST00000237289	ENSG00000118503	TNFAIP3	ProteinCodingRNA	6:137823672-137883312	0.240803	0.290058	0.0492549	1	1
ENST00000237305	ENSG00000118515	SGK1	ProteinCodingRNA	6:134169245-134318112	2.07087	2.4048	0.333932	0.01905	0.308933
ENST00000237316	ENSG00000118526	TCF21	ProteinCodingRNA	6:133240597-133895553	0.0351205	0.0419334	0.00681286	1	1
ENST00000237353	ENSG00000118557	PMFBP1	ProteinCodingRNA	16:72044288-72176878	0.000803371	0	-0.000803371	1	1
ENST00000237380	ENSG00000118579	MED28	ProteinCodingRNA	4:17614630-17781512	2.61451	2.70596	0.0914547	0.3338	0.962698
ENST00000237449	ENSG00000115423	DNAH6	ProteinCodingRNA	2:84516454-84819589	0.0332094	0.0281515	-0.00505789	1	1
ENST00000237455	ENSG00000239305	RNF103	ProteinCodingRNA	2:86503430-86778041	2.50729	2.52501	0.0177213	0.9277	0.991146
ENST00000237500	ENSG00000118680	MYL12B	ProteinCodingRNA	18:3261908-3278284	5.78583	5.65437	-0.131463	0.51875	0.991146
ENST00000237512	ENSG00000118690	ARMC2	ProteinCodingRNA	6:108848415-108974472	0.946324	1.07574	0.129412	0.5625	0.991146
ENST00000237527	ENSG00000118702	GHRH	ProteinCodingRNA	20:37251081-37261835	0	0	0	1	1
ENST00000237530	ENSG00000118705	RPN2	ProteinCodingRNA	20:37101225-37241623	6.58662	6.83255	0.245932	0.00745	0.165742
ENST00000237536	ENSG00000149639	SOGA1	ProteinCodingRNA	20:36777441-36863686	4.24456	4.00568	-0.238883	0.00785	0.172075
ENST00000237596	ENSG00000118762	PKD2	ProteinCodingRNA	4:88007667-88077777	1.57891	1.92096	0.342051	0.00315	0.0875375
ENST00000237612	ENSG00000118777	ABCG2	ProteinCodingRNA	4:88090263-88231322	0.117047	0.0216089	-0.0954385	1	1
ENST00000237623	ENSG00000118785	SPP1	ProteinCodingRNA	4:87975649-87983426	1.0249	1.43882	0.413927	0.3169	0.959504
ENST00000237642	ENSG00000118804	STBD1	ProteinCodingRNA	4:76214039-76311599	2.151	2.06089	-0.0901021	0.4806	0.991146
ENST00000237653	ENSG00000172955	ADH6	ProteinCodingRNA	4:99088856-99301356	0	0	0	1	1
ENST00000237654	ENSG00000118816	CCNI	ProteinCodingRNA	4:77047157-77076005	6.38807	6.54343	0.155358	0.07725	0.685439
ENST00000237696	ENSG00000118849	RARRES1	ProteinCodingRNA	3:158696891-158829719	0.0660291	0.112039	0.0460097	1	1
ENST00000237724	ENSG00000118873	RAB3GAP2	ProteinCodingRNA	1:220148292-220272454	0.686723	0.000656562	-0.686067	0.20615	0.944363
ENST00000237822	ENSG00000118961	LDAH	ProteinCodingRNA	2:20684013-20823130	2.09188	1.91479	-0.177086	0.4027	0.983929
ENST00000237837	ENSG00000118972	FGF23	ProteinCodingRNA	12:4368226-4379728	0.00666094	0.039291	0.03263	1	1
ENST00000237853	ENSG00000118985	ELL2	ProteinCodingRNA	5:95885097-96808100	1.38464	1.59011	0.205468	0.2807	0.950496
ENST00000237858	ENSG00000173221	GLRX	ProteinCodingRNA	5:95701248-95824383	4.57102	4.4123	-0.158717	0.5862	0.991146
ENST00000237889	ENSG00000119013	NDUFB3	ProteinCodingRNA	2:200908972-201085750	4.5405	4.04557	-0.494931	0.02935	0.409163
ENST00000237937	ENSG00000107372	ZFAND5	ProteinCodingRNA	9:72351424-72365235	1.42767	1.30002	-0.127644	0.4415	0.991146
ENST00000238018	ENSG00000119125	GDA	ProteinCodingRNA	9:72114594-72257193	0	0	0	1	1
ENST00000238044	ENSG00000119147	C2orf40	ProteinCodingRNA	2:106063245-106078159	0	1.47375e-06	1.47375e-06	1	1
ENST00000238081	ENSG00000134308	YWHAQ	ProteinCodingRNA	2:9583971-9631014	6.79163	6.529	-0.262626	0.0041	0.107238
ENST00000238091	ENSG00000119185	ITGB1BP1	ProteinCodingRNA	2:9206764-9423547	0.0579805	0.245323	0.187343	1	1
ENST00000238112	ENSG00000119203	CPSF3	ProteinCodingRNA	2:9423567-9473101	4.91125	4.68722	-0.224022	0.01575	0.272445
ENST00000238138	ENSG00000119227	PIGZ	ProteinCodingRNA	3:196946342-196969060	0.292894	0.228759	-0.0641353	1	1
ENST00000238146	ENSG00000111364	DDX55	ProteinCodingRNA	12:123602076-123662606	2.81901	2.61847	-0.200537	0.4673	0.991146
ENST00000238156	ENSG00000119242	CCDC92	ProteinCodingRNA	12:123762187-124316024	0.464844	0.5168	0.0519559	0.86475	0.991146
ENST00000238181	ENSG00000116977	LGALS8	ProteinCodingRNA	1:236517999-236604504	0	0	0	1	1
ENST00000238256	ENSG00000119321	FKBP15	ProteinCodingRNA	9:113150941-113221361	3.63425	3.31647	-0.31778	0.0102	0.203812
ENST00000238341	ENSG00000119397	CNTRL	ProteinCodingRNA	9:121074862-121177610	1.69552e-05	9.67894e-05	7.98342e-05	1	1
ENST00000238379	ENSG00000119431	HDHD3	ProteinCodingRNA	9:113373418-113376999	1.79534	1.96926	0.173922	0.2601	0.949714
ENST00000238477	ENSG00000119523	ALG2	ProteinCodingRNA	9:99216425-99221956	1.62995	1.62974	-0.000218365	0.9954	0.997001
ENST00000238483	ENSG00000115266	APC2	ProteinCodingRNA	19:1446301-1479556	9.22796e-09	0.0372897	0.0372897	1	1
ENST00000238497	ENSG00000119541	VPS4B	ProteinCodingRNA	18:63389189-63422483	2.20779	2.18277	-0.0250186	0.7863	0.991146
ENST00000238508	ENSG00000242550	SERPINB10	ProteinCodingRNA	18:63871691-63936111	0	0	0	1	1
ENST00000238558	ENSG00000133937	GSC	ProteinCodingRNA	14:94768215-94770230	2.38548	2.36908	-0.0164	0.84965	0.991146
ENST00000238561	ENSG00000063761	ADCK1	ProteinCodingRNA	14:77800082-77935012	1.76119	1.67352	-0.0876654	0.5044	0.991146
ENST00000238607	ENSG00000119630	PGF	ProteinCodingRNA	14:74941833-74955784	3.03301	3.71267	0.679655	0.00555	0.133599
ENST00000238609	ENSG00000119632	IFI27L2	ProteinCodingRNA	14:94127778-94130253	3.52156	3.1972	-0.324358	0.1604	0.897062
ENST00000238616	ENSG00000119638	NEK9	ProteinCodingRNA	14:75053220-75176631	0.884784	1.22633	0.341542	0.1192	0.819289
ENST00000238618	ENSG00000119640	ACYP1	ProteinCodingRNA	14:75053220-75176631	0.362525	0.422949	0.0604242	0.7999	0.991146
ENST00000238628	ENSG00000119650	IFT43	ProteinCodingRNA	14:75574887-76084585	0.0364902	0	-0.0364902	1	1
ENST00000238633	ENSG00000119655	NPC2	ProteinCodingRNA	14:74476191-74497106	0.000721042	0.000444162	-0.00027688	1	1
ENST00000238647	ENSG00000119669	IRF2BPL	ProteinCodingRNA	14:77024542-77031572	4.40716	4.81937	0.412207	5e-05	0.00321716
ENST00000238651	ENSG00000119673	ACOT2	ProteinCodingRNA	14:73567619-73575658	3.1265	3.12542	-0.00107755	0.98745	0.994071
ENST00000238667	ENSG00000119686	FLVCR2	ProteinCodingRNA	14:75574887-76084585	1.50455	1.47305	-0.0314953	0.91195	0.991146
ENST00000238671	ENSG00000119689	DLST	ProteinCodingRNA	14:74881890-74903745	0.550867	0.25101	-0.299857	0.65065	0.991146
ENST00000238682	ENSG00000119699	TGFB3	ProteinCodingRNA	14:75574887-76084585	2.50001	2.15248	-0.347527	0.12425	0.83315
ENST00000238686	ENSG00000119703	ZC2HC1C	ProteinCodingRNA	14:75053220-75176631	0.0140457	0.03705	0.0230043	1	1
ENST00000238688	ENSG00000119705	SLIRP	ProteinCodingRNA	14:77708070-77769742	2.00056	1.25442	-0.746139	0.49765	0.991146
ENST00000238714	ENSG00000115421	PAPOLG	ProteinCodingRNA	2:60756229-60802085	2.27296	2.4633	0.190339	0.17795	0.92165
ENST00000238721	ENSG00000115129	TP53I3	ProteinCodingRNA	2:24076525-24201698	2.26151	2.10264	-0.158871	0.35425	0.967901
ENST00000238738	ENSG00000119729	RHOQ	ProteinCodingRNA	2:46490749-46625742	3.42584	3.9703	0.544458	5e-05	0.00321716
ENST00000238788	ENSG00000119777	TMEM214	ProteinCodingRNA	2:27032909-27041695	4.02227	4.30465	0.282376	0.00285	0.0817708
ENST00000238789	ENSG00000119778	ATAD2B	ProteinCodingRNA	2:23748663-23927114	1.60638	1.49795	-0.108426	0.30725	0.956931
ENST00000238823	ENSG00000119812	FAM98A	ProteinCodingRNA	2:33583657-33599382	5.33748	4.88487	-0.452612	5e-05	0.00321716
ENST00000238831	ENSG00000119820	YIPF4	ProteinCodingRNA	2:32277909-32316594	1.00922	1.17797	0.168753	0.0073	0.162962
ENST00000238855	ENSG00000119844	AFTPH	ProteinCodingRNA	2:64524304-64593005	0.0286208	0.101239	0.0726184	1	1
ENST00000238856	ENSG00000119844	AFTPH	ProteinCodingRNA	2:64524304-64593005	1.37283	1.68248	0.309651	0.01505	0.264424
ENST00000238875	ENSG00000119862	LGALSL	ProteinCodingRNA	2:64453968-64461381	1.83998	1.69505	-0.144937	0.1134	0.804142
ENST00000238892	ENSG00000119878	CRIPT	ProteinCodingRNA	2:46490749-46625742	2.46111	2.60024	0.139131	0.5074	0.991146
ENST00000238918	ENSG00000135298	ADGRB3	ProteinCodingRNA	6:68635366-69389511	3.10407e-08	0.0080255	0.00802547	1	1
ENST00000238936	ENSG00000138111	MFSD13A	ProteinCodingRNA	10:102461394-102477045	2.48948	2.32681	-0.162666	0.08595	0.718564
ENST00000238961	ENSG00000119906	SLF2	ProteinCodingRNA	10:100911102-100965136	3.24191	3.18521	-0.0566999	0.62005	0.991146
ENST00000238983	ENSG00000182333	LIPF	ProteinCodingRNA	10:88664440-88678814	0	0	0	1	1
ENST00000238994	ENSG00000119938	PPP1R3C	ProteinCodingRNA	10:91628441-91633054	3.22111	3.29765	0.0765446	0.4112	0.986179
ENST00000239007	ENSG00000119950	MXI1	ProteinCodingRNA	10:110207604-110287365	0.37254	1.21406	0.841523	0.0609	0.617048
ENST00000239026	ENSG00000119969	HELLS	ProteinCodingRNA	10:94402503-94613905	3.46351	2.2806	-1.18291	0.0393	0.487516
ENST00000239032	ENSG00000119973	PRLHR	ProteinCodingRNA	10:118589988-118595699	0	0	0	1	1
ENST00000239117	ENSG00000120049	KCNIP2	ProteinCodingRNA	10:101819077-101843920	0.038967	0	-0.038967	1	1
ENST00000239144	ENSG00000120068	HOXB8	ProteinCodingRNA	17:48607226-48634932	1.0598	1.11931	0.0595111	0.72105	0.991146
ENST00000239151	ENSG00000120075	HOXB5	ProteinCodingRNA	17:48540893-48606414	0.663888	0.694025	0.0301374	0.9014	0.991146
ENST00000239165	ENSG00000260027	HOXB7	ProteinCodingRNA	17:48607226-48634932	2.78952	2.29795	-0.491564	0.0048	0.119689
ENST00000239174	ENSG00000120094	HOXB1	ProteinCodingRNA	17:48528525-48530997	0	0.0106872	0.0106872	1	1
ENST00000239223	ENSG00000120129	DUSP1	ProteinCodingRNA	5:172758225-172777774	4.32671	4.65595	0.329233	5e-05	0.00321716
ENST00000239231	ENSG00000120137	PANK3	ProteinCodingRNA	5:168548494-168579600	3.684	3.77207	0.0880615	0.2923	0.954496
ENST00000239243	ENSG00000120149	MSX2	ProteinCodingRNA	5:174724532-174730893	2.59043	2.34798	-0.242444	0.05975	0.611539
ENST00000239316	ENSG00000120211	INSL4	ProteinCodingRNA	9:5231418-5235304	0	0	0	1	1
ENST00000239347	ENSG00000214042	IFNA7	ProteinCodingRNA	9:21186693-21228222	0	0	0	1	1
ENST00000239367	ENSG00000120256	LRP11	ProteinCodingRNA	6:149724314-149923121	1.84413	1.76195	-0.0821757	0.7573	0.991146
ENST00000239374	ENSG00000120262	CCDC170	ProteinCodingRNA	6:151494029-151621193	0	0	0	1	1
ENST00000239440	ENSG00000120318	ARAP3	ProteinCodingRNA	5:141653400-141682221	1.66053	1.98305	0.322513	0.01745	0.291705
ENST00000239444	ENSG00000120322	PCDHB8	ProteinCodingRNA	5:141100241-141249365	0.0350006	0.18001	0.145009	1	1
ENST00000239446	ENSG00000120324	PCDHB10	ProteinCodingRNA	5:141100241-141249365	0.111299	0.134127	0.0228283	1	1
ENST00000239449	ENSG00000120327	PCDHB14	ProteinCodingRNA	5:141100241-141249365	1.58663	1.5654	-0.0212297	0.9171	0.991146
ENST00000239450	ENSG00000120328	PCDHB12	ProteinCodingRNA	5:141100241-141249365	0.239077	0.152665	-0.0864121	1	1
ENST00000239451	ENSG00000120329	SLC25A2	ProteinCodingRNA	5:141259234-141320821	0.199068	0.329828	0.130761	1	1
ENST00000239461	ENSG00000116132	PRRX1	ProteinCodingRNA	1:170662727-170739419	3.52192	3.66831	0.146389	0.239	0.949714
ENST00000239462	ENSG00000120332	TNN	ProteinCodingRNA	1:175067857-175148066	0	0	0	1	1
ENST00000239587	ENSG00000120440	TTLL2	ProteinCodingRNA	6:167325085-167384510	0.047393	0	-0.047393	1	1
ENST00000239614	ENSG00000120458	MSANTD2	ProteinCodingRNA	11:124766497-124834487	0.899494	0.624095	-0.275399	0.0764	0.681528
ENST00000239666	ENSG00000120509	PDZD11	ProteinCodingRNA	X:70286594-70420832	4.25618	3.63085	-0.62533	0.00895	0.187028
ENST00000239690	ENSG00000120526	NUDCD1	ProteinCodingRNA	8:109240918-109345953	2.14783	2.09035	-0.0574815	0.7526	0.991146
ENST00000239830	ENSG00000120647	CCDC77	ProteinCodingRNA	12:280128-442645	1.44772	0.961968	-0.485752	0.1997	0.940419
ENST00000239849	ENSG00000120659	TNFSF11	ProteinCodingRNA	13:42562735-42608013	0	0	0	1	1
ENST00000239852	ENSG00000120662	MTRF1	ProteinCodingRNA	13:41132938-41263577	0.963892	0.868288	-0.0956041	0.7659	0.991146
ENST00000239859	ENSG00000242715	CCDC169	ProteinCodingRNA	13:36168207-36297842	0.256448	0.495452	0.239004	0.4713	0.991146
ENST00000239860	ENSG00000242715	CCDC169	ProteinCodingRNA	13:36168207-36297842	1.14236e-11	6.35346e-14	-1.13601e-11	1	1
ENST00000239878	ENSG00000120686	UFM1	ProteinCodingRNA	13:38349848-38363619	3.17523	3.20549	0.0302597	0.7299	0.991146
ENST00000239882	ENSG00000120690	ELF1	ProteinCodingRNA	13:40931919-41084006	1.78021	1.99869	0.218481	0.14165	0.865466
ENST00000239891	ENSG00000120697	ALG5	ProteinCodingRNA	13:36949774-37059713	4.09303	3.81231	-0.280718	0.17885	0.92165
ENST00000239893	ENSG00000120699	EXOSC8	ProteinCodingRNA	13:36949774-37059713	0.898613	0.263213	-0.6354	0.4921	0.991146
ENST00000239906	ENSG00000120709	FAM53C	ProteinCodingRNA	5:138285264-138349729	4.73535	4.57497	-0.160389	0.10155	0.770953
ENST00000239926	ENSG00000120729	MYOT	ProteinCodingRNA	5:137814332-138051961	0.0364133	0.0599459	0.0235326	1	1
ENST00000239938	ENSG00000120738	EGR1	ProteinCodingRNA	5:138465489-138469315	1.03823	3.11307	2.07484	5e-05	0.00321716
ENST00000239940	ENSG00000070087	PFN2	ProteinCodingRNA	3:149761104-150225190	4.8019	4.75555	-0.0463507	0.80935	0.991146
ENST00000239944	ENSG00000120742	SERP1	ProteinCodingRNA	3:150541993-150630445	4.57356	4.83952	0.265952	0.0476	0.54402
ENST00000240050	ENSG00000120832	MTERF2	ProteinCodingRNA	12:106955718-106987166	0.663256	0.771905	0.108649	0.6747	0.991146
ENST00000240055	ENSG00000120837	NFYB	ProteinCodingRNA	12:104117076-104138289	0.860421	0.743429	-0.116992	0.44105	0.991146
ENST00000240079	ENSG00000120860	CCDC53	ProteinCodingRNA	12:102012926-102062149	2.71921	2.34027	-0.378938	0.278	0.950496
ENST00000240093	ENSG00000104290	FZD3	ProteinCodingRNA	8:28494204-28574268	0.83592	0.895116	0.059196	0.3004	0.955911
ENST00000240095	ENSG00000104635	SLC39A14	ProteinCodingRNA	8:22367248-22434129	6.41414e-05	2.20105e-07	-6.39213e-05	1	1
ENST00000240100	ENSG00000120875	DUSP4	ProteinCodingRNA	8:29333063-29350668	4.1764	4.33769	0.161296	0.0679	0.647827
ENST00000240101	ENSG00000120875	DUSP4	ProteinCodingRNA	8:29333063-29350668	1.93409	2.12984	0.195745	0.45105	0.991146
ENST00000240123	ENSG00000120896	SORBS3	ProteinCodingRNA	8:22440818-22575788	2.23459	2.5544	0.319803	0.11915	0.819289
ENST00000240132	ENSG00000120903	CHRNA2	ProteinCodingRNA	8:27459760-27479883	0	0	0	1	1
ENST00000240139	ENSG00000120910	PPP3CC	ProteinCodingRNA	8:22440818-22575788	1.36614	1.52001	0.153875	0.64775	0.991146
ENST00000240159	ENSG00000120925	RNF170	ProteinCodingRNA	8:42849636-43085788	4.82856e-09	2.29887e-05	2.29839e-05	1	1
ENST00000240185	ENSG00000120948	TARDBP	ProteinCodingRNA	1:11012343-11047233	2.29206	2.01569	-0.276375	0.1369	0.857364
ENST00000240189	ENSG00000120952	PRAMEF2	ProteinCodingRNA	1:12847376-13158092	0	0	0	1	1
ENST00000240285	ENSG00000121039	RDH10	ProteinCodingRNA	8:73290266-73356461	2.7414	3.16762	0.426224	0.1629	0.900352
ENST00000240304	ENSG00000108848	LUC7L3	ProteinCodingRNA	17:50719543-50756213	2.57615	2.01415	-0.562006	0.01205	0.227032
ENST00000240306	ENSG00000108813	DLX4	ProteinCodingRNA	17:49968969-49974959	1.55989	1.83567	0.275772	0.0386	0.48251
ENST00000240316	ENSG00000121058	COIL	ProteinCodingRNA	17:56938186-56961054	3.80841	3.25366	-0.554753	5e-05	0.00321716
ENST00000240328	ENSG00000121068	TBX2	ProteinCodingRNA	17:60677452-61411555	2.35164	2.08478	-0.266863	0.21595	0.949461
ENST00000240333	ENSG00000121073	SLC35B1	ProteinCodingRNA	17:49700942-49836454	3.35071	3.21553	-0.13518	0.68825	0.991146
ENST00000240335	ENSG00000121075	TBX4	ProteinCodingRNA	17:61452403-61485110	0	0	0	1	1
ENST00000240361	ENSG00000121101	TEX14	ProteinCodingRNA	17:58519836-58692055	0.035882	9.33606e-07	-0.035881	1	1
ENST00000240364	ENSG00000121104	FAM117A	ProteinCodingRNA	17:49700942-49836454	1.74957	1.88572	0.13615	0.72915	0.991146
ENST00000240423	ENSG00000121152	NCAPH	ProteinCodingRNA	2:96335786-96373845	4.25125	3.86482	-0.386424	0.0335	0.442796
ENST00000240487	ENSG00000121210	KIAA0922	ProteinCodingRNA	4:153466345-153636711	1.11904	0.232008	-0.887029	0.0434	0.516888
ENST00000240488	ENSG00000121211	MND1	ProteinCodingRNA	4:153344648-153415118	2.55916	2.24914	-0.310016	0.1404	0.863724
ENST00000240499	ENSG00000131127	ZNF141	ProteinCodingRNA	4:337813-384864	1.86	1.7059	-0.154107	0.16225	0.899402
ENST00000240587	ENSG00000121297	TSHZ3	ProteinCodingRNA	19:31274944-31417794	2.95775	3.099	0.141249	0.0937	0.745747
ENST00000240615	ENSG00000121314	TAS2R8	ProteinCodingRNA	12:10806050-10807293	0	0.0147568	0.0147568	1	1
ENST00000240617	ENSG00000121316	PLBD1	ProteinCodingRNA	12:14503660-14757963	2.91325	2.79948	-0.113773	0.33765	0.963739
ENST00000240618	ENSG00000213809	KLRK1	ProteinCodingRNA	12:10363768-10410146	0.0898347	0.234285	0.14445	1	1
ENST00000240619	ENSG00000121318	TAS2R10	ProteinCodingRNA	12:10824959-11176016	0	0.0442971	0.0442971	1	1
ENST00000240636	ENSG00000251655	PRB1	ProteinCodingRNA	12:11351822-11501041	0	0	0	1	1
ENST00000240651	ENSG00000121350	PYROXD1	ProteinCodingRNA	12:21437614-21501669	0.672215	0.662239	-0.00997584	0.96445	0.991694
ENST00000240652	ENSG00000121351	IAPP	ProteinCodingRNA	12:21264599-21419594	0.0208937	0	-0.0208937	1	1
ENST00000240662	ENSG00000121361	KCNJ8	ProteinCodingRNA	12:21635341-21775581	0	0	0	1	1
ENST00000240687	ENSG00000121377	TAS2R7	ProteinCodingRNA	12:10801531-10802627	0	0	0	1	1
ENST00000240691	ENSG00000121381	TAS2R9	ProteinCodingRNA	12:10809136-10810168	0	0	0	1	1
ENST00000240719	ENSG00000121406	ZNF549	ProteinCodingRNA	19:57527324-57559863	1.29595	0.597843	-0.698107	0.20075	0.940871
ENST00000240727	ENSG00000121413	ZSCAN18	ProteinCodingRNA	19:58059238-58118427	1.87106	1.79695	-0.0741119	0.729	0.991146
ENST00000240731	ENSG00000121417	ZNF211	ProteinCodingRNA	19:57627781-57681862	2.06405	2.17739	0.113338	0.53305	0.991146
ENST00000240851	ENSG00000114354	TFG	ProteinCodingRNA	3:100709330-100748966	2.23181	1.50921	-0.722601	0.37465	0.975668
ENST00000240874	ENSG00000160145	KALRN	ProteinCodingRNA	3:124080022-124726325	0.870573	1.21241	0.341838	0.14035	0.863724
ENST00000240922	ENSG00000121579	NAA50	ProteinCodingRNA	3:113716459-113746300	1.51434	1.58084	0.066494	0.66415	0.991146
ENST00000241001	ENSG00000007372	PAX6	ProteinCodingRNA	11:31784791-32105755	0.0139605	2.23766e-08	-0.0139605	1	1
ENST00000241014	ENSG00000121653	MAPK8IP1	ProteinCodingRNA	11:45885650-45906465	4.98431	5.00478	0.0204639	0.861	0.991146
ENST00000241041	ENSG00000121680	PEX16	ProteinCodingRNA	11:45909668-45918812	0.907569	0.693101	-0.214467	0.28815	0.95353
ENST00000241051	ENSG00000121690	DEPDC7	ProteinCodingRNA	11:33015863-33033582	2.94533	2.68426	-0.261071	0.03205	0.431272
ENST00000241052	ENSG00000121691	CAT	ProteinCodingRNA	11:34438924-34472062	3.69015	3.76485	0.0746983	0.4155	0.987935
ENST00000241069	ENSG00000087085	ACHE	ProteinCodingRNA	7:100889993-100896974	0.399248	0.825873	0.426625	0.22575	0.949714
ENST00000241071	ENSG00000106336	FBXO24	ProteinCodingRNA	7:100572227-100608175	0.0324625	0.000468843	-0.0319937	1	1
ENST00000241124	ENSG00000121742	GJB6	ProteinCodingRNA	13:20221970-20232395	0	0	0	1	1
ENST00000241125	ENSG00000121743	GJA3	ProteinCodingRNA	13:20138254-20161049	1.21655	1.49433	0.277773	0.00035	0.0165664
ENST00000241256	ENSG00000121853	GHSR	ProteinCodingRNA	3:172445132-172448456	0	0	0	1	1
ENST00000241261	ENSG00000121858	TNFSF10	ProteinCodingRNA	3:172505507-172523507	0	0	0	1	1
ENST00000241274	ENSG00000121871	SLITRK3	ProteinCodingRNA	3:165186719-165197109	0.132788	0.0683886	-0.0643993	1	1
ENST00000241305	ENSG00000121898	CPXM2	ProteinCodingRNA	10:123706206-123940267	0	0	0	1	1
ENST00000241312	ENSG00000121904	CSMD2	ProteinCodingRNA	1:33513998-34165842	0	0.0107311	0.0107311	1	1
ENST00000241337	ENSG00000213366	GSTM2	ProteinCodingRNA	1:109656080-109709551	3.05287	2.60039	-0.45248	0.08805	0.725868
ENST00000241356	ENSG00000282608	ADORA3	ProteinCodingRNA	1:111483347-111768016	0	0	0	1	1
ENST00000241391	ENSG00000121964	GTDC1	ProteinCodingRNA	2:143937072-144332568	0.0399406	0.0327044	-0.00723621	1	1
ENST00000241393	ENSG00000121966	CXCR4	ProteinCodingRNA	2:136114348-136118165	2.61939	2.48091	-0.138482	0.2139	0.948321
ENST00000241416	ENSG00000121989	ACVR2A	ProteinCodingRNA	2:147844516-148516971	1.04615	0.985744	-0.0604041	0.7176	0.991146
ENST00000241436	ENSG00000122008	POLK	ProteinCodingRNA	5:75368485-75601144	0.428304	0.438892	0.0105883	1	1
ENST00000241453	ENSG00000122025	FLT3	ProteinCodingRNA	13:28003273-28100592	0	1.66272e-05	1.66272e-05	1	1
ENST00000241463	ENSG00000122035	RASL11A	ProteinCodingRNA	13:27270326-27273690	0.549558	0.726506	0.176948	0.23915	0.949714
ENST00000241502	ENSG00000122068	FYTTD1	ProteinCodingRNA	3:197671392-197787596	2.00177	1.98891	-0.012857	0.93715	0.991146
ENST00000241527	ENSG00000122085	MTERF4	ProteinCodingRNA	2:240998837-241102332	0.08742	0.114031	0.0266108	1	1
ENST00000241600	ENSG00000122140	MRPS2	ProteinCodingRNA	9:135495180-135506447	5.95094	5.85734	-0.0936018	0.33845	0.963739
ENST00000241651	ENSG00000122180	MYOG	ProteinCodingRNA	1:203083131-203086036	4.98671	4.83068	-0.156031	0.1024	0.773634
ENST00000241704	ENSG00000122218	COPA	ProteinCodingRNA	1:160289272-160358952	6.58588	6.75359	0.167709	0.09685	0.755206
ENST00000241808	ENSG00000122304	PRM2	ProteinCodingRNA	16:11249618-11351762	0	0	0	1	1
ENST00000241891	ENSG00000122375	OPN4	ProteinCodingRNA	10:86654556-86666848	0.137009	0.134899	-0.00211057	1	1
ENST00000242057	ENSG00000106546	AHR	ProteinCodingRNA	7:17279833-17346152	0.822808	0.944225	0.121417	0.20765	0.945729
ENST00000242059	ENSG00000136193	SCRN1	ProteinCodingRNA	7:29920102-30026684	6.22591	6.17865	-0.0472671	0.6197	0.991146
ENST00000242066	ENSG00000006468	ETV1	ProteinCodingRNA	7:13891227-13991425	6.16562e-11	5.20598e-09	5.14433e-09	1	1
ENST00000242067	ENSG00000122507	BBS9	ProteinCodingRNA	7:33129243-33606068	0.425544	1.36001	0.934469	0.0204	0.323142
ENST00000242104	ENSG00000122543	OCM	ProteinCodingRNA	7:5879826-5886362	0	0	0	1	1
ENST00000242108	ENSG00000122547	EEPD1	ProteinCodingRNA	7:36153148-36301543	1.33015	1.09772	-0.232436	0.17865	0.92165
ENST00000242140	ENSG00000122574	WIPF3	ProteinCodingRNA	7:29806485-29917066	0.168809	0.772283	0.603474	0.0544	0.585483
ENST00000242152	ENSG00000122585	NPY	ProteinCodingRNA	7:24284162-24291865	0	0	0	1	1
ENST00000242159	ENSG00000122592	HOXA7	ProteinCodingRNA	7:27106183-27157936	3.15907	3.06341	-0.0956638	0.5473	0.991146
ENST00000242208	ENSG00000122641	INHBA	ProteinCodingRNA	7:41667167-41779388	0.219191	0.242868	0.0236765	1	1
ENST00000242209	ENSG00000122642	FKBP9	ProteinCodingRNA	7:32957403-33006931	3.9488	4.19093	0.242125	0.01075	0.21086
ENST00000242210	ENSG00000122643	NT5C3A	ProteinCodingRNA	7:33014113-33062797	1.35612	1.34199	-0.0141274	0.94895	0.991251
ENST00000242248	ENSG00000122678	POLM	ProteinCodingRNA	7:44072246-44082540	1.34311	1.73498	0.391875	0.0131	0.240611
ENST00000242249	ENSG00000122679	RAMP3	ProteinCodingRNA	7:45157790-45186302	0	0	0	1	1
ENST00000242257	ENSG00000122687	MRM2	ProteinCodingRNA	7:2234230-2242198	3.43714	3.96427	0.527123	0.3977	0.983128
ENST00000242261	ENSG00000122691	TWIST1	ProteinCodingRNA	7:19020990-19117672	0.256707	0.195423	-0.0612843	1	1
ENST00000242275	ENSG00000122696	SLC25A51	ProteinCodingRNA	9:37510891-38069211	2.84148	3.01732	0.17584	0.7783	0.991146
ENST00000242285	ENSG00000122705	CLTA	ProteinCodingRNA	9:36190855-36304924	0.00720354	0.0217709	0.0145674	1	1
ENST00000242310	ENSG00000122728	TAF1L	ProteinCodingRNA	9:32629453-32648685	0.0142327	0.0404999	0.0262672	1	1
ENST00000242315	ENSG00000122733	PHF24	ProteinCodingRNA	9:34957607-34982544	0.0106713	0.0262302	0.0155589	1	1
ENST00000242317	ENSG00000122735	DNAI1	ProteinCodingRNA	9:34398183-34520989	0	0.00847218	0.00847218	1	1
ENST00000242323	ENSG00000122741	DCAF10	ProteinCodingRNA	9:37510891-38069211	1.00356	1.04911	0.0455547	0.90135	0.991146
ENST00000242351	ENSG00000105939	ZC3HAV1	ProteinCodingRNA	7:139043519-139109719	3.37534	3.21953	-0.155804	0.2087	0.946593
ENST00000242375	ENSG00000122787	AKR1D1	ProteinCodingRNA	7:138002323-138117986	0	0	0	1	1
ENST00000242462	ENSG00000122859	NEUROG3	ProteinCodingRNA	10:69571697-69573238	0.0699352	0	-0.0699352	1	1
ENST00000242465	ENSG00000122862	SRGN	ProteinCodingRNA	10:69088105-69104811	0.0184939	0.0583174	0.0398235	1	1
ENST00000242480	ENSG00000122877	EGR2	ProteinCodingRNA	10:62811995-62919900	0.0874644	0.437372	0.349908	1	1
ENST00000242505	ENSG00000138286	FAM149B1	ProteinCodingRNA	10:73110374-73358859	1.59105	1.45089	-0.140165	0.5999	0.991146
ENST00000242576	ENSG00000076248	UNG	ProteinCodingRNA	12:109097573-109110992	4.88527	4.2918	-0.593474	0.00045	0.0201793
ENST00000242577	ENSG00000088986	DYNLL1	ProteinCodingRNA	12:120469849-120498493	8.09195	7.60407	-0.487876	5e-05	0.00321716
ENST00000242591	ENSG00000122970	IFT81	ProteinCodingRNA	12:110124334-110218797	1.34114	1.43124	0.0900978	0.39175	0.982143
ENST00000242592	ENSG00000122971	ACADS	ProteinCodingRNA	12:120725734-120740008	2.23575	2.39426	0.158508	0.1231	0.830073
ENST00000242607	ENSG00000122986	HVCN1	ProteinCodingRNA	12:110614026-110704950	6.46346e-05	1.28755e-05	-5.17591e-05	1	1
ENST00000242719	ENSG00000123091	RNF11	ProteinCodingRNA	1:51235173-51273455	3.12652	3.22706	0.100542	0.3187	0.959727
ENST00000242728	ENSG00000123095	BHLHE41	ProteinCodingRNA	12:26120025-26833198	0.773999	1.13849	0.364488	0.0479	0.546537
ENST00000242729	ENSG00000123096	SSPN	ProteinCodingRNA	12:26120025-26833198	0	0	0	1	1
ENST00000242737	ENSG00000123104	ITPR2	ProteinCodingRNA	12:26120025-26833198	0.207084	0.845551	0.638468	0.3014	0.955911
ENST00000242770	ENSG00000104915	STX10	ProteinCodingRNA	19:13144057-13150383	2.18042	1.90659	-0.273827	0.2848	0.951912
ENST00000242776	ENSG00000123136	DDX39A	ProteinCodingRNA	19:14408818-14419383	5.94539	5.56292	-0.382478	0.00355	0.0960445
ENST00000242783	ENSG00000123143	PKN1	ProteinCodingRNA	19:14433052-14471867	3.57621	3.58397	0.00775661	0.9226	0.991146
ENST00000242784	ENSG00000123144	C19orf43	ProteinCodingRNA	19:12730639-12734775	6.74267	6.50288	-0.23979	0.0069	0.156422
ENST00000242786	ENSG00000123146	ADGRE5	ProteinCodingRNA	19:14380500-14408725	1.37157	1.6684	0.296828	0.29155	0.954496
ENST00000242804	ENSG00000198342	ZNF442	ProteinCodingRNA	19:12345948-12365905	0.84219	0.889205	0.0470144	0.52385	0.991146
ENST00000242810	ENSG00000114796	KLHL24	ProteinCodingRNA	3:183635567-183684477	1.37237	2.76277	1.3904	5e-05	0.00321716
ENST00000242819	ENSG00000123171	CCDC70	ProteinCodingRNA	13:51861980-51866232	0	0	0	1	1
ENST00000242827	ENSG00000123179	EBPL	ProteinCodingRNA	13:49660722-49691475	4.44911	4.00834	-0.440769	0.00135	0.047322
ENST00000242839	ENSG00000123191	ATP7B	ProteinCodingRNA	13:51930435-52012125	1.79105	1.82751	0.0364572	0.8828	0.991146
ENST00000242848	ENSG00000123200	ZC3H13	ProteinCodingRNA	13:45954464-46052759	3.08555	2.66259	-0.422963	5e-05	0.00321716
ENST00000242872	ENSG00000123219	CENPK	ProteinCodingRNA	5:65517765-65563171	0.0662277	0.331871	0.265643	1	1
ENST00000242994	ENSG00000123307	NEUROD4	ProteinCodingRNA	12:55019944-55030014	0	0	0	1	1
ENST00000243040	ENSG00000123349	PFDN5	ProteinCodingRNA	12:53295290-53307177	0.40303	1.04543	0.642401	0.47995	0.991146
ENST00000243045	ENSG00000123353	ORMDL2	ProteinCodingRNA	12:55743279-55842966	2.84126	2.76894	-0.0723121	0.8227	0.991146
ENST00000243050	ENSG00000123358	NR4A1	ProteinCodingRNA	12:52022831-52059507	0.15479	0.0843125	-0.0704779	1	1
ENST00000243052	ENSG00000123360	PDE1B	ProteinCodingRNA	12:54549349-54588659	0	0	0	1	1
ENST00000243056	ENSG00000123364	HOXC13	ProteinCodingRNA	12:53935327-53946544	2.02418	2.20428	0.180096	0.07335	0.670353
ENST00000243077	ENSG00000123384	LRP1	ProteinCodingRNA	12:57088893-57213351	2.54199	3.50038	0.958395	5e-05	0.00321716
ENST00000243082	ENSG00000123388	HOXC11	ProteinCodingRNA	12:53962307-53977643	2.55096	2.49941	-0.05155	0.79365	0.991146
ENST00000243103	ENSG00000123407	HOXC12	ProteinCodingRNA	12:53954123-53958956	2.93873	2.92989	-0.00884251	0.898	0.991146
ENST00000243108	ENSG00000197757	HOXC6	ProteinCodingRNA	12:53981508-54056030	2.54229	2.76633	0.224043	0.37315	0.975236
ENST00000243112	ENSG00000123415	SMUG1	ProteinCodingRNA	12:54058253-54189008	1.4201	0.0116727	-1.40843	0.24405	0.949714
ENST00000243167	ENSG00000117480	FAAH	ProteinCodingRNA	1:46394264-46413848	0.332792	0.192623	-0.140169	1	1
ENST00000243189	ENSG00000117616	RSRP1	ProteinCodingRNA	1:25242236-25430192	1.9375	1.14379	-0.793714	0.17045	0.910995
ENST00000243213	ENSG00000123496	IL13RA2	ProteinCodingRNA	X:115003974-115019977	0	0	0	1	1
ENST00000243219	ENSG00000112769	LAMA4	ProteinCodingRNA	6:112108759-112351296	0	0	0	1	1
ENST00000243222	ENSG00000123500	COL10A1	ProteinCodingRNA	6:116100848-116249497	0.196561	0.178462	-0.0180989	1	1
ENST00000243253	ENSG00000058262	SEC61A1	ProteinCodingRNA	3:128051640-128408646	6.92975	7.11432	0.184571	0.07475	0.67522
ENST00000243286	ENSG00000196507	TCEAL3	ProteinCodingRNA	X:103607450-103630953	0.00158833	0.00136709	-0.000221237	1	1
ENST00000243298	ENSG00000123570	RAB9B	ProteinCodingRNA	X:103822321-103832228	0.510751	0.43482	-0.075931	0.29505	0.955058
ENST00000243300	ENSG00000123572	NRK	ProteinCodingRNA	X:105822542-105958610	0	0	0	1	1
ENST00000243314	ENSG00000123584	MAGEA9	ProteinCodingRNA	X:149781929-149787737	0.910053	0.927589	0.0175358	0.884	0.991146
ENST00000243325	ENSG00000123595	RAB9A	ProteinCodingRNA	X:13689120-13710506	1.19593	1.65127	0.455341	0.86485	0.991146
ENST00000243326	ENSG00000080345	RIF1	ProteinCodingRNA	2:151409882-151734487	1.08806	1.02308	-0.0649833	0.7398	0.991146
ENST00000243344	ENSG00000123607	TTC21B	ProteinCodingRNA	2:165857474-165953843	2.76659	2.52089	-0.245703	0.00515	0.126262
ENST00000243346	ENSG00000123609	NMI	ProteinCodingRNA	2:151270464-151290057	0.901129	1.17384	0.272707	0.0334	0.442291
ENST00000243347	ENSG00000123610	TNFAIP6	ProteinCodingRNA	2:151357591-151380048	0.0444386	0.0604307	0.0159921	1	1
ENST00000243349	ENSG00000123612	ACVR1C	ProteinCodingRNA	2:157526766-157629005	0.122826	0.0950257	-0.0278007	1	1
ENST00000243389	ENSG00000123643	SLC36A1	ProteinCodingRNA	5:151437045-151492381	1.3584	1.90693	0.548525	5e-05	0.00321716
ENST00000243440	ENSG00000123685	BATF3	ProteinCodingRNA	1:212686417-212699985	3.03109	2.43042	-0.600676	0.002	0.0634876
ENST00000243457	ENSG00000123700	KCNJ2	ProteinCodingRNA	17:70166960-70180048	1.89722e-08	1.5434e-08	-3.53816e-09	1	1
ENST00000243498	ENSG00000123737	EXOSC9	ProteinCodingRNA	4:121801316-121823933	3.98838	3.27228	-0.716101	0.01865	0.304515
ENST00000243501	ENSG00000123739	PLA2G12A	ProteinCodingRNA	4:109709988-109730077	0.888687	0.934433	0.045746	0.6014	0.991146
ENST00000243562	ENSG00000090006	LTBP4	ProteinCodingRNA	19:40592882-40629818	0.526383	0.224777	-0.301606	0.43745	0.991146
ENST00000243563	ENSG00000077312	SNRPA	ProteinCodingRNA	19:40691528-40765389	6.16032	6.10288	-0.0574397	0.73235	0.991146
ENST00000243578	ENSG00000123810	B9D2	ProteinCodingRNA	19:41262495-41440717	1.99207	1.79153	-0.200533	0.90875	0.991146
ENST00000243583	ENSG00000123815	COQ8B	ProteinCodingRNA	19:40691528-40765389	0.541512	1.08675e-07	-0.541512	0.27085	0.949714
ENST00000243611	ENSG00000123843	C4BPB	ProteinCodingRNA	1:207088841-207099993	0	0	0	1	1
ENST00000243639	ENSG00000204604	ZNF468	ProteinCodingRNA	19:52702812-52857649	2.13734	2.11046	-0.0268722	0.8622	0.991146
ENST00000243643	ENSG00000170954	ZNF415	ProteinCodingRNA	19:53107878-53159075	1.03446	1.02921	-0.00524352	0.839	0.991146
ENST00000243644	ENSG00000256683	ZNF350	ProteinCodingRNA	19:51949133-51986856	1.73296	1.64574	-0.0872154	0.4779	0.991146
ENST00000243662	ENSG00000123892	RAB38	ProteinCodingRNA	11:88098590-88175467	9.63807e-07	7.92236e-07	-1.71571e-07	1	1
ENST00000243673	ENSG00000123901	GPR83	ProteinCodingRNA	11:94377310-94401419	0.0317077	0.0226029	-0.00910479	1	1
ENST00000243706	ENSG00000214367	HAUS3	ProteinCodingRNA	4:2071917-2242164	1.09261	0.936569	-0.156042	0.1127	0.802356
ENST00000243776	ENSG00000123989	CHPF	ProteinCodingRNA	2:219538946-219550595	3.41648	3.48486	0.068384	0.665	0.991146
ENST00000243786	ENSG00000123999	INHA	ProteinCodingRNA	2:219550728-219575713	0.240545	0.176679	-0.0638659	1	1
ENST00000243806	ENSG00000124019	FAM124B	ProteinCodingRNA	2:224378697-224402085	0.167165	0.113476	-0.0536892	1	1
ENST00000243810	ENSG00000185404	SP140L	ProteinCodingRNA	2:230327183-230403732	0.0152253	0.20299	0.187765	1	1
ENST00000243878	ENSG00000124074	ENKD1	ProteinCodingRNA	16:67662944-67668758	1.80643	1.55819	-0.248238	0.3014	0.955911
ENST00000243893	ENSG00000175063	UBE2C	ProteinCodingRNA	20:45812575-45816957	0.923064	0.70087	-0.222194	0.8436	0.991146
ENST00000243896	ENSG00000080189	SLC35C2	ProteinCodingRNA	20:46345979-46364458	2.18157	2.63474	0.453172	0.08685	0.721205
ENST00000243903	ENSG00000101442	ACTR5	ProteinCodingRNA	20:38748441-38772520	3.52834	3.38758	-0.140763	0.14165	0.865466
ENST00000243911	ENSG00000124089	MC3R	ProteinCodingRNA	20:56248731-56249815	0	0	0	1	1
ENST00000243913	ENSG00000124091	GCNT7	ProteinCodingRNA	20:56468584-56526142	0.103701	0.175456	0.071755	1	1
ENST00000243914	ENSG00000124092	CTCFL	ProteinCodingRNA	20:57495965-57525652	0	0	0	1	1
ENST00000243918	ENSG00000204070	SYS1	ProteinCodingRNA	20:45361936-45410610	3.86956	4.08585	0.216293	0.05825	0.603687
ENST00000243924	ENSG00000124102	PI3	ProteinCodingRNA	20:45174875-45176544	0.0481647	0	-0.0481647	1	1
ENST00000243938	ENSG00000124116	WFDC3	ProteinCodingRNA	20:45747943-45791932	0	0	0	1	1
ENST00000243964	ENSG00000124140	SLC12A5	ProteinCodingRNA	20:46008907-46060152	0.075295	0.148709	0.0734137	1	1
ENST00000243967	ENSG00000124143	ARHGAP40	ProteinCodingRNA	20:38601933-38651035	0.0115423	0	-0.0115423	1	1
ENST00000243997	ENSG00000124172	ATP5E	ProteinCodingRNA	20:59019253-59032382	2.69359	2.43115	-0.262432	0.0195	0.313603
ENST00000244007	ENSG00000124181	PLCG1	ProteinCodingRNA	20:41028817-41317672	4.74827	4.92432	0.176052	0.206	0.944099
ENST00000244020	ENSG00000124193	SRSF6	ProteinCodingRNA	20:43457927-43464247	5.55414	5.171	-0.383147	0.00045	0.0201793
ENST00000244040	ENSG00000124209	RAB22A	ProteinCodingRNA	20:58309695-58367507	1.3953	1.67677	0.281472	5e-05	0.00321716
ENST00000244043	ENSG00000124212	PTGIS	ProteinCodingRNA	20:49503873-49568146	0.0208957	1.65887e-08	-0.0208956	1	1
ENST00000244049	ENSG00000124215	CDH26	ProteinCodingRNA	20:59958426-60034011	0.24235	0.135591	-0.106759	1	1
ENST00000244050	ENSG00000124216	SNAI1	ProteinCodingRNA	20:49982998-49988886	3.08204	3.22447	0.142436	0.13955	0.861912
ENST00000244051	ENSG00000124217	MOCS3	ProteinCodingRNA	20:50958825-50963931	2.86039	2.7232	-0.137193	0.0964	0.754326
ENST00000244061	ENSG00000124226	RNF114	ProteinCodingRNA	20:49936335-49953892	4.95161	4.77108	-0.180527	0.08485	0.71412
ENST00000244096	ENSG00000124260	MAGEA10	ProteinCodingRNA	X:152114598-152138578	0.196183	0.394563	0.198379	1	1
ENST00000244137	ENSG00000124299	PEPD	ProteinCodingRNA	19:33386949-33521794	4.82859	4.84146	0.0128692	0.8991	0.991146
ENST00000244174	ENSG00000124334	IL9R	ProteinCodingRNA	X:155997580-156027877	0.0271332	0	-0.0271332	1	1
ENST00000244204	ENSG00000124357	NAGK	ProteinCodingRNA	2:70935881-71079805	3.76262	3.10457	-0.658053	0.078	0.687833
ENST00000244217	ENSG00000124370	MCEE	ProteinCodingRNA	2:71109683-71130239	0.385016	0.668655	0.283638	0.49675	0.991146
ENST00000244221	ENSG00000124374	PAIP2B	ProteinCodingRNA	2:71182738-71227083	0.134266	0.189082	0.0548162	1	1
ENST00000244227	ENSG00000124380	SNRNP27	ProteinCodingRNA	2:69893559-69942945	2.219	1.98911	-0.229881	0.3902	0.981843
ENST00000244230	ENSG00000124383	MPHOSPH10	ProteinCodingRNA	2:71130313-71150101	2.49997	2.34088	-0.159094	0.1812	0.925172
ENST00000244241	ENSG00000124391	IL17C	ProteinCodingRNA	16:88638590-88640473	0.101795	0.152477	0.0506822	1	1
ENST00000244289	ENSG00000079435	LIPE	ProteinCodingRNA	19:42397127-42740569	1.34144	1.49555	0.154112	0.36265	0.970656
ENST00000244293	ENSG00000183668	PSG9	ProteinCodingRNA	19:43211790-43269530	0	0	0	1	1
ENST00000244295	ENSG00000243137	PSG4	ProteinCodingRNA	19:43192701-43207299	0	0	0	1	1
ENST00000244296	ENSG00000231924	PSG1	ProteinCodingRNA	19:42866463-42879822	0	0	0	1	1
ENST00000244302	ENSG00000124440	HIF3A	ProteinCodingRNA	19:46297045-46343433	0.391441	0.199289	-0.192152	1	1
ENST00000244303	ENSG00000124440	HIF3A	ProteinCodingRNA	19:46297045-46343433	1.16511	2.40072	1.23561	5e-05	0.00321716
ENST00000244314	ENSG00000124449	IRGC	ProteinCodingRNA	19:43716009-43720021	0	0	0	1	1
ENST00000244321	ENSG00000234465	PINLYP	ProteinCodingRNA	19:43543039-43596135	0	0	0	1	1
ENST00000244333	ENSG00000124466	LYPD3	ProteinCodingRNA	19:43460786-43465660	0.506215	0.437063	-0.0691516	0.5133	0.991146
ENST00000244336	ENSG00000124469	CEACAM8	ProteinCodingRNA	19:42397127-42740569	0	0	0	1	1
ENST00000244360	ENSG00000204618	RNF39	ProteinCodingRNA	6:30066708-30075887	0.347156	0.547006	0.19985	0.63005	0.991146
ENST00000244364	ENSG00000151914	DST	ProteinCodingRNA	6:56457986-56954628	0.798763	0.314406	-0.484356	0.0872	0.722353
ENST00000244426	ENSG00000112146	FBXO9	ProteinCodingRNA	6:53001278-53100873	0.309669	0.221557	-0.0881119	1	1
ENST00000244458	ENSG00000124507	PACSIN1	ProteinCodingRNA	6:34466060-34535231	0.0296813	0.0464027	0.0167213	1	1
ENST00000244496	ENSG00000124541	RRP36	ProteinCodingRNA	6:43021644-43034405	5.86179	5.43321	-0.428585	5e-05	0.00321716
ENST00000244513	ENSG00000124557	BTN1A1	ProteinCodingRNA	6:26501220-26510422	0	0	0	1	1
ENST00000244519	ENSG00000111801	BTN3A3	ProteinCodingRNA	6:26440471-26453415	0.972157	0.75407	-0.218086	0.1829	0.926811
ENST00000244520	ENSG00000124562	SNRPC	ProteinCodingRNA	6:34757405-34773794	6.67499	6.32052	-0.35447	0.00025	0.0126885
ENST00000244527	ENSG00000124568	SLC17A1	ProteinCodingRNA	6:25782896-25832059	0	0	0	1	1
ENST00000244533	ENSG00000124574	ABCC10	ProteinCodingRNA	6:43427365-43456632	1.31069	1.57451	0.26382	0.06335	0.627576
ENST00000244534	ENSG00000124575	HIST1H1D	ProteinCodingRNA	6:26234267-26234933	11.1424	10.7661	-0.376296	5e-05	0.00321716
ENST00000244537	ENSG00000274618	HIST1H4F	ProteinCodingRNA	6:26240425-26240737	0	0	0	1	1
ENST00000244546	ENSG00000124587	PEX6	ProteinCodingRNA	6:42960757-42979220	0.000318406	0.00106241	0.000744004	1	1
ENST00000244565	ENSG00000124602	UNC5CL	ProteinCodingRNA	6:41026910-41099976	0.0490415	0.0417697	-0.0072718	1	1
ENST00000244571	ENSG00000124608	AARS2	ProteinCodingRNA	6:44270465-44378957	3.43393	3.38892	-0.0450158	0.6171	0.991146
ENST00000244573	ENSG00000124610	HIST1H1A	ProteinCodingRNA	6:26017084-26017732	0.142054	0.0793323	-0.0627217	1	1
ENST00000244576	ENSG00000124613	ZNF391	ProteinCodingRNA	6:27374614-27403904	0.733617	0.607902	-0.125715	0.10635	0.786143
ENST00000244623	ENSG00000124657	OR2B6	ProteinCodingRNA	6:27957240-27958182	0.0246237	0.0787457	0.054122	1	1
ENST00000244645	ENSG00000124678	TCP11	ProteinCodingRNA	6:35118070-35148610	0	0	0	1	1
ENST00000244669	ENSG00000124701	APOBEC2	ProteinCodingRNA	6:41026910-41099976	0.572032	0.610534	0.038502	0.92825	0.991146
ENST00000244670	ENSG00000124702	KLHDC3	ProteinCodingRNA	6:43014102-43021298	0.401021	0.381978	-0.0190426	1	1
ENST00000244709	ENSG00000124731	TREM1	ProteinCodingRNA	6:41267925-41286719	0	0	0	1	1
ENST00000244711	ENSG00000124733	MEA1	ProteinCodingRNA	6:42984498-43013968	6.23108	5.75135	-0.479733	0.0008	0.0317931
ENST00000244728	ENSG00000124749	COL21A1	ProteinCodingRNA	6:56056589-56394094	0	0	0	1	1
ENST00000244741	ENSG00000124762	CDKN1A	ProteinCodingRNA	6:36676459-36687339	4.61756	5.20028	0.582725	0.0006	0.0252458
ENST00000244745	ENSG00000124766	SOX4	ProteinCodingRNA	6:21592768-21598619	3.50302	3.25494	-0.248081	0.0028	0.0805622
ENST00000244751	ENSG00000124772	CPNE5	ProteinCodingRNA	6:36740774-36840002	0.136422	0.0643063	-0.0721154	1	1
ENST00000244763	ENSG00000124783	SSR1	ProteinCodingRNA	6:7268305-7418037	1.81772	2.13329	0.315564	0.01535	0.267855
ENST00000244766	ENSG00000124785	NRN1	ProteinCodingRNA	6:5997998-6007605	3.45917	3.608	0.148831	0.15945	0.89651
ENST00000244769	ENSG00000124788	ATXN1	ProteinCodingRNA	6:16299111-16762652	0.705032	0.64284	-0.0621916	0.84005	0.991146
ENST00000244776	ENSG00000124795	DEK	ProteinCodingRNA	6:18223867-18264823	0.139664	8.41392e-05	-0.13958	1	1
ENST00000244777	ENSG00000188428	BLOC1S5	ProteinCodingRNA	6:7881516-8102578	0.58455	0.487382	-0.0971677	0.8072	0.991146
ENST00000244799	ENSG00000124818	OPN5	ProteinCodingRNA	6:47781981-47832780	0	0	0	1	1
ENST00000244815	ENSG00000124831	LRRFIP1	ProteinCodingRNA	2:237627575-237842808	2.25805	2.11522	-0.142831	0.35805	0.968806
ENST00000244869	ENSG00000124882	EREG	ProteinCodingRNA	4:74365142-74388751	0	0	0	1	1
ENST00000244891	ENSG00000124900	TRIM51	ProteinCodingRNA	11:55883296-55891810	0	0	0	1	1
ENST00000244926	ENSG00000124935	SCGB1D2	ProteinCodingRNA	11:62208667-62260549	0	0	0	1	1
ENST00000244930	ENSG00000124939	SCGB2A1	ProteinCodingRNA	11:62208667-62260549	0	0	0	1	1
ENST00000245046	ENSG00000125037	EMC3	ProteinCodingRNA	3:9958716-10011209	3.51404	3.28598	-0.22806	0.07455	0.674349
ENST00000245105	ENSG00000125089	SH3TC1	ProteinCodingRNA	4:8182071-8241803	0.45426	1.07949	0.625232	0.00425	0.109837
ENST00000245121	ENSG00000167216	KATNAL2	ProteinCodingRNA	18:46803223-47176374	0.505073	0.45776	-0.0473128	0.8962	0.991146
ENST00000245157	ENSG00000125124	BBS2	ProteinCodingRNA	16:56429132-56520283	1.25025	1.57539	0.325146	0.3447	0.965508
ENST00000245185	ENSG00000125148	MT2A	ProteinCodingRNA	16:56608198-56609497	2.55104	3.15007	0.59903	0.0001	0.00588931
ENST00000245206	ENSG00000125166	GOT2	ProteinCodingRNA	16:58707130-59108974	6.30932	5.85087	-0.458451	5e-05	0.00321716
ENST00000245222	ENSG00000063176	SPHK2	ProteinCodingRNA	19:48615327-48637438	0.962984	1.07284	0.10986	0.97315	0.991983
ENST00000245255	ENSG00000125207	PIWIL1	ProteinCodingRNA	12:130337886-130372637	0	0	0	1	1
ENST00000245304	ENSG00000125249	RAP2A	ProteinCodingRNA	13:97434221-97469128	1.23578	1.31565	0.0798708	0.30375	0.95688
ENST00000245312	ENSG00000125255	SLC10A2	ProteinCodingRNA	13:103043997-103066846	0	0	0	1	1
ENST00000245323	ENSG00000125266	EFNB2	ProteinCodingRNA	13:106489730-106535114	0.949049	0.723496	-0.225553	0.0045	0.114278
ENST00000245382	ENSG00000125319	C17orf53	ProteinCodingRNA	17:44141905-44162476	1.39835	1.22944	-0.168901	0.3291	0.962137
ENST00000245407	ENSG00000197375	SLC22A5	ProteinCodingRNA	5:132184875-132395614	0.529039	0.598313	0.0692739	0.75945	0.991146
ENST00000245414	ENSG00000125347	IRF1	ProteinCodingRNA	5:132481608-132490798	1.1527	1.18733	0.0346277	0.78625	0.991146
ENST00000245441	ENSG00000100503	NIN	ProteinCodingRNA	14:50719762-50831121	1.14666	1.34998	0.203312	0.10865	0.792348
ENST00000245448	ENSG00000125375	ATP5S	ProteinCodingRNA	14:50237562-50416461	0.592347	0.385816	-0.206531	0.5876	0.991146
ENST00000245451	ENSG00000125378	BMP4	ProteinCodingRNA	14:53949735-53958761	0.676387	0.756198	0.0798115	0.709	0.991146
ENST00000245457	ENSG00000125384	PTGER2	ProteinCodingRNA	14:52314304-52328606	0	0.0388282	0.0388282	1	1
ENST00000245458	ENSG00000213741	RPS29	ProteinCodingRNA	14:49570983-49614672	0	0	0	1	1
ENST00000245479	ENSG00000125398	SOX9	ProteinCodingRNA	17:72021850-72237203	4.24566	4.89355	0.647892	5e-05	0.00321716
ENST00000245503	ENSG00000125414	MYH2	ProteinCodingRNA	17:10383131-10623886	2.88488e-05	0	-2.88488e-05	1	1
ENST00000245539	ENSG00000125445	MRPS7	ProteinCodingRNA	17:75236598-75271227	4.30006	3.89766	-0.402396	0.04795	0.546537
ENST00000245543	ENSG00000125449	ARMC7	ProteinCodingRNA	17:75109951-75133043	2.62269	2.76742	0.144729	0.29395	0.954496
ENST00000245544	ENSG00000125450	NUP85	ProteinCodingRNA	17:75205658-75235758	4.1893	3.56461	-0.624695	0.0088	0.185082
ENST00000245551	ENSG00000125457	MIF4GD	ProteinCodingRNA	17:75236598-75271227	0.136671	1.15261e-05	-0.136659	1	1
ENST00000245552	ENSG00000125458	NT5C	ProteinCodingRNA	17:75109951-75133043	2.55698	2.23847	-0.318511	0.24325	0.949714
ENST00000245564	ENSG00000125459	MSTO1	ProteinCodingRNA	1:155609775-155739010	0.67619	0.613225	-0.0629651	0.96905	0.991858
ENST00000245615	ENSG00000125505	MBOAT7	ProteinCodingRNA	19:54173411-54189882	3.34239	2.77743	-0.564961	0.03995	0.492339
ENST00000245618	ENSG00000131037	EPS8L1	ProteinCodingRNA	19:55072019-55087923	0.843758	0.689567	-0.154191	0.34245	0.965498
ENST00000245620	ENSG00000204577	LILRB3	ProteinCodingRNA	19:54200741-54281184	0.00138053	0	-0.00138053	1	1
ENST00000245621	ENSG00000244482	LILRA6	ProteinCodingRNA	19:54200741-54281184	0	0	0	1	1
ENST00000245663	ENSG00000130584	ZBTB46	ProteinCodingRNA	20:63743665-63831244	0.328197	0.177321	-0.150876	1	1
ENST00000245680	ENSG00000115084	SLC35F5	ProteinCodingRNA	2:113705010-113756823	2.42174	2.54074	0.119003	0.41365	0.986735
ENST00000245787	ENSG00000125629	INSIG2	ProteinCodingRNA	2:118088451-118110997	0.856832	0.945998	0.0891662	0.44975	0.991146
ENST00000245796	ENSG00000125637	PSD4	ProteinCodingRNA	2:113157324-113209396	0.792903	0.70356	-0.0893427	0.5545	0.991146
ENST00000245810	ENSG00000125650	PSPN	ProteinCodingRNA	19:6372432-6379058	0.111428	4.4909e-07	-0.111427	1	1
ENST00000245812	ENSG00000125652	ALKBH7	ProteinCodingRNA	19:6372432-6379058	3.72536	3.59159	-0.133765	0.27855	0.950496
ENST00000245816	ENSG00000125656	CLPP	ProteinCodingRNA	19:6343760-6368908	4.76409	4.6638	-0.100292	0.46285	0.991146
ENST00000245817	ENSG00000125657	TNFSF9	ProteinCodingRNA	19:6530998-6535928	2.06086	1.9868	-0.0740556	0.55095	0.991146
ENST00000245838	ENSG00000125676	THOC2	ProteinCodingRNA	X:123600560-123733056	1.03188	1.1106	0.0787231	0.6444	0.991146
ENST00000245857	ENSG00000125691	RPL23	ProteinCodingRNA	17:38847864-38853843	7.2388	6.25113	-0.987673	0.0051	0.125466
ENST00000245865	ENSG00000266173	STRADA	ProteinCodingRNA	17:63702831-63819317	3.04192e-07	0	-3.04192e-07	1	1
ENST00000245903	ENSG00000125726	CD70	ProteinCodingRNA	19:6583182-6604103	0	0.0879969	0.0879969	1	1
ENST00000245907	ENSG00000125730	C3	ProteinCodingRNA	19:6677703-6737603	0	0	0	1	1
ENST00000245908	ENSG00000125731	SH2D3A	ProteinCodingRNA	19:6752159-6767588	7.01975e-06	0.0224356	0.0224286	1	1
ENST00000245912	ENSG00000125735	TNFSF14	ProteinCodingRNA	19:6661252-6670588	1.2327e-08	0	-1.2327e-08	1	1
ENST00000245923	ENSG00000125744	RTN2	ProteinCodingRNA	19:45485288-45502510	1.41249	1.39955	-0.0129359	0.9872	0.994071
ENST00000245925	ENSG00000125746	EML2	ProteinCodingRNA	19:45606993-45645629	2.7217e-08	0.686257	0.686257	0.19075	0.934809
ENST00000245932	ENSG00000125753	VASP	ProteinCodingRNA	19:45506578-45526983	6.34927	6.18319	-0.16608	0.05765	0.601128
ENST00000245934	ENSG00000125755	SYMPK	ProteinCodingRNA	19:45815409-45863290	3.98934	3.9535	-0.0358377	0.77435	0.991146
ENST00000245957	ENSG00000089101	CFAP61	ProteinCodingRNA	20:20034367-20360702	0.0266634	0.15764	0.130976	1	1
ENST00000245960	ENSG00000101224	CDC25B	ProteinCodingRNA	20:3786771-3806121	1.06042	1.30964	0.24922	0.4886	0.991146
ENST00000245983	ENSG00000125787	GNRH2	ProteinCodingRNA	20:3043621-3045747	0	0	0	1	1
ENST00000246006	ENSG00000125810	CD93	ProteinCodingRNA	20:23079348-23086340	0	0	0	1	1
ENST00000246012	ENSG00000125815	CST8	ProteinCodingRNA	20:23481644-23519054	0	0	0	1	1
ENST00000246015	ENSG00000125818	PSMF1	ProteinCodingRNA	20:1113262-1208274	3.03999	2.63759	-0.402401	0.15745	0.89319
ENST00000246020	ENSG00000125823	CSTL1	ProteinCodingRNA	20:23439684-23444930	0	0	0	1	1
ENST00000246024	ENSG00000125827	TMX4	ProteinCodingRNA	20:7977347-8043512	2.42291	2.56757	0.144656	0.08205	0.702862
ENST00000246041	ENSG00000125843	AP5S1	ProteinCodingRNA	20:3808356-3828837	0.645755	0.307802	-0.337953	0.47645	0.991146
ENST00000246043	ENSG00000125844	RRBP1	ProteinCodingRNA	20:17613677-17682295	3.8141	3.45996	-0.354139	0.09175	0.737522
ENST00000246069	ENSG00000125868	DSTN	ProteinCodingRNA	20:17569862-17609919	1.05011	1.07083	0.0207162	0.8812	0.991146
ENST00000246070	ENSG00000125869	LAMP5	ProteinCodingRNA	20:9505179-9530524	0.0102115	0	-0.0102115	1	1
[truncated: 141,641 more rows]

## Sheet: mouse skeletal muscle
Transcript_id	Gene_id	Symbol	Database_source	Locus	G1	G2	G2_vs_G1_Log2FoldChange	Pvalue	FDR
ENSMUST00000000001	ENSMUSG00000000001	Gnai3	ProteinCodingRNA	3:108107279-108146146	5.13395	4.53848	-0.595476	0.00835	0.127931
ENSMUST00000000003	ENSMUSG00000000003	Pbsn	ProteinCodingRNA	X:77837900-77853623	0	0	0	1	1
ENSMUST00000000010	ENSMUSG00000020875	Hoxb9	ProteinCodingRNA	11:96271456-96276595	0.496411	0.246768	-0.249643	1	1
ENSMUST00000000028	ENSMUSG00000000028	Cdc45	ProteinCodingRNA	16:18780446-18835261	3.22094	2.47512	-0.745827	0.1088	0.766152
ENSMUST00000000033	ENSMUSG00000048583	Igf2	ProteinCodingRNA	7:142650765-142670356	8.86164	10.0602	1.19854	0.05785	0.523154
ENSMUST00000000049	ENSMUSG00000000049	Apoh	ProteinCodingRNA	11:107933386-108414396	0.211432	0.348051	0.13662	1	1
ENSMUST00000000058	ENSMUSG00000000058	Cav2	ProteinCodingRNA	6:17197750-17385604	3.40781	3.39992	-0.00789282	0.95405	0.995111
ENSMUST00000000080	ENSMUSG00000000078	Klf6	ProteinCodingRNA	13:5861488-5870393	5.62388	4.26937	-1.35452	5e-05	0.00171373
ENSMUST00000000087	ENSMUSG00000000085	Scmh1	ProteinCodingRNA	4:120405280-120530186	1.88734	2.38587	0.498531	0.2205	0.995111
ENSMUST00000000090	ENSMUSG00000000088	Cox5a	ProteinCodingRNA	9:57521273-57543184	6.5206	7.57871	1.0581	0.00035	0.00960184
ENSMUST00000000094	ENSMUSG00000061689	Dlgap4	ProteinCodingRNA	2:156613704-156764363	0.59512	1.43124	0.836115	0.42605	0.995111
ENSMUST00000000095	ENSMUSG00000000093	Tbx2	ProteinCodingRNA	11:85832550-85841948	2.67428	3.04651	0.372234	0.2138	0.995111
ENSMUST00000000096	ENSMUSG00000000094	Tbx4	ProteinCodingRNA	11:85886421-85916097	0.563952	0.170305	-0.393647	1	1
ENSMUST00000000109	ENSMUSG00000055022	Cntn1	ProteinCodingRNA	15:92051164-92341967	0.194443	0.240502	0.0460587	1	1
ENSMUST00000000122	ENSMUSG00000000120	Ngfr	ProteinCodingRNA	11:95568817-95587735	1.81472	2.79476	0.980039	0.0007	0.0172985
ENSMUST00000000127	ENSMUSG00000000125	Wnt3	ProteinCodingRNA	11:103774149-103817957	0.96323	0.0797654	-0.883465	5e-05	0.00171373
ENSMUST00000000128	ENSMUSG00000000126	Wnt9a	ProteinCodingRNA	11:59306927-59333552	9.89246e-05	7.68596e-05	-2.2065e-05	1	1
ENSMUST00000000129	ENSMUSG00000000127	Fer	ProteinCodingRNA	17:63896017-64139494	3.78477	3.72475	-0.060019	0.81875	0.995111
ENSMUST00000000137	ENSMUSG00000020152	Actr2	ProteinCodingRNA	11:20062303-20112913	5.90087	5.12687	-0.774001	0.00055	0.0141451
ENSMUST00000000145	ENSMUSG00000020333	Acsl6	ProteinCodingRNA	11:54303797-54364756	0.0837299	0.300997	0.217267	1	1
ENSMUST00000000153	ENSMUSG00000000149	Gna12	ProteinCodingRNA	5:140724126-140830431	4.44599	4.63026	0.18427	0.4353	0.995111
ENSMUST00000000161	ENSMUSG00000000157	Itgb2l	ProteinCodingRNA	16:96361667-96525793	0.856126	0.283076	-0.57305	0.453	0.995111
ENSMUST00000000163	ENSMUSG00000000159	Igsf5	ProteinCodingRNA	16:96361667-96525793	0.006871	1.95344e-06	-0.00686905	1	1
ENSMUST00000000171	ENSMUSG00000000167	Pih1d2	ProteinCodingRNA	9:50603909-50625000	0.245811	0	-0.245811	1	1
ENSMUST00000000175	ENSMUSG00000000171	Sdhd	ProteinCodingRNA	9:50596356-50603812	6.10374	7.09065	0.986913	0.0002	0.00593811
ENSMUST00000000186	ENSMUSG00000000182	Fgf23	ProteinCodingRNA	6:127072901-127081408	1.50338	0.158459	-1.34492	5e-05	0.00171373
ENSMUST00000000187	ENSMUSG00000000183	Fgf6	ProteinCodingRNA	6:127015585-127028187	0.642546	2.30092	1.65838	5e-05	0.00171373
ENSMUST00000000188	ENSMUSG00000000184	Ccnd2	ProteinCodingRNA	6:127122965-127212411	5.32708	4.56507	-0.762009	0.00035	0.00960184
ENSMUST00000000193	ENSMUSG00000035385	Ccl2	ProteinCodingRNA	11:82028223-82038562	7.81135	1.48199	-6.32936	5e-05	0.00171373
ENSMUST00000000194	ENSMUSG00000035352	Ccl12	ProteinCodingRNA	11:82101844-82103400	5.22959	1.77777	-3.45182	5e-05	0.00171373
ENSMUST00000000199	ENSMUSG00000062661	Ncs1	ProteinCodingRNA	2:31245822-31295989	2.47206	2.69523	0.22318	0.3166	0.995111
ENSMUST00000000201	ENSMUSG00000000197	Nalcn	ProteinCodingRNA	14:123276640-123627144	0.186098	0.284171	0.0980733	1	1
ENSMUST00000000206	ENSMUSG00000000202	Btbd17	ProteinCodingRNA	11:114791216-114795945	0.162158	0.585508	0.42335	1	1
ENSMUST00000000208	ENSMUSG00000000204	Slfn4	ProteinCodingRNA	11:83175185-83190216	5.12614	1.20946	-3.91668	5e-05	0.00171373
ENSMUST00000000219	ENSMUSG00000000214	Th	ProteinCodingRNA	7:142892751-142931128	0.0301849	0.215946	0.185761	1	1
ENSMUST00000000220	ENSMUSG00000000215	Ins2	ProteinCodingRNA	7:142678655-142743381	0	0	0	1	1
ENSMUST00000000221	ENSMUSG00000000216	Scnn1g	ProteinCodingRNA	7:121734478-121768475	0.546582	0.0103463	-0.536236	0.1704	0.951875
ENSMUST00000000228	ENSMUSG00000000223	Drp2	ProteinCodingRNA	X:134404550-134456573	1.90616	1.78475	-0.121418	0.7405	0.995111
ENSMUST00000000253	ENSMUSG00000000247	Lhx2	ProteinCodingRNA	2:38339280-38369733	1.50489	0.216274	-1.28862	5e-05	0.00171373
ENSMUST00000000254	ENSMUSG00000000248	Clec2g	ProteinCodingRNA	6:128934380-128984707	0.227643	0.000193297	-0.22745	1	1
ENSMUST00000000260	ENSMUSG00000000253	Gmpr	ProteinCodingRNA	13:45507443-45546382	3.38945	5.90126	2.51181	5e-05	0.00171373
ENSMUST00000000266	ENSMUSG00000026535	Ifi202b	ProteinCodingRNA	1:173747292-174001972	5.57576	1.57219	-4.00357	5e-05	0.00171373
ENSMUST00000000275	ENSMUSG00000038257	Glra3	ProteinCodingRNA	8:55940459-56130070	0.00567917	0.0129431	0.00726394	1	1
ENSMUST00000000284	ENSMUSG00000000275	Trim25	ProteinCodingRNA	11:88999375-89020293	0.000298248	0.00110872	0.000810476	1	1
ENSMUST00000000285	ENSMUSG00000000276	Dgke	ProteinCodingRNA	11:89035178-89069098	0.892835	0.861056	-0.0317794	0.9321	0.995111
ENSMUST00000000287	ENSMUSG00000000278	Scpep1	ProteinCodingRNA	11:88905927-88955465	4.58575	3.8961	-0.689653	0.0062	0.100751
ENSMUST00000000291	ENSMUSG00000000282	Mnt	ProteinCodingRNA	11:74830919-74845725	2.83922	2.46317	-0.37605	0.11615	0.791799
ENSMUST00000000299	ENSMUSG00000000290	Itgb2	ProteinCodingRNA	10:77530251-77565708	4.57679	3.00531	-1.57148	5e-05	0.00171373
ENSMUST00000000304	ENSMUSG00000000295	Hddc2	ProteinCodingRNA	10:31313382-31328204	3.24277	3.46105	0.218283	0.56195	0.995111
ENSMUST00000000305	ENSMUSG00000000296	Tpd52l1	ProteinCodingRNA	10:31332375-31445958	0.200234	0.519201	0.318967	1	1
ENSMUST00000000310	ENSMUSG00000000301	Pemt	ProteinCodingRNA	11:59970613-60046489	0.278598	0.407718	0.12912	1	1
ENSMUST00000000312	ENSMUSG00000000303	Cdh1	ProteinCodingRNA	8:106587142-106851439	3.52307	0.949026	-2.57404	5e-05	0.00171373
ENSMUST00000000314	ENSMUSG00000000305	Cdh4	ProteinCodingRNA	2:179442430-179899373	0.358483	0.708192	0.349709	0.02315	0.275892
ENSMUST00000000317	ENSMUSG00000000308	Ckmt1	ProteinCodingRNA	2:121357713-121387168	0.517238	4.0534e-05	-0.517197	0.38145	0.995111
ENSMUST00000000326	ENSMUSG00000000317	Bcl6b	ProteinCodingRNA	11:70224127-70229798	2.73973	3.73075	0.991017	0.0001	0.00321558
ENSMUST00000000327	ENSMUSG00000000318	Clec10a	ProteinCodingRNA	11:70156196-70170834	0.762593	0.839186	0.0765923	0.8792	0.995111
ENSMUST00000000329	ENSMUSG00000000320	Alox12	ProteinCodingRNA	11:70241456-70255353	2.07722	1.55155	-0.525671	0.1364	0.856143
ENSMUST00000000335	ENSMUSG00000000326	Comt	ProteinCodingRNA	16:18348181-18479073	4.45646	4.78948	0.333021	0.4909	0.995111
ENSMUST00000000342	ENSMUSG00000020676	Ccl11	ProteinCodingRNA	11:82057822-82062955	5.22356	3.16177	-2.06179	5e-05	0.00171373
ENSMUST00000000348	ENSMUSG00000000339	Rtca	ProteinCodingRNA	3:116488962-116508208	3.81513	3.29261	-0.522516	0.0819	0.650115
ENSMUST00000000349	ENSMUSG00000000340	Dbt	ProteinCodingRNA	3:116513069-116549981	3.00348	2.92101	-0.0824657	0.6898	0.995111
ENSMUST00000000356	ENSMUSG00000000346	Dazap2	ProteinCodingRNA	15:100615627-100620731	5.96304	5.23795	-0.725091	0.00135	0.0298446
ENSMUST00000000365	ENSMUSG00000000355	Mcts1	ProteinCodingRNA	X:38600577-38613426	3.40891	3.4779	0.0689898	0.8638	0.995111
ENSMUST00000000369	ENSMUSG00000000359	Rem1	ProteinCodingRNA	2:152626950-152635198	3.13802	3.06071	-0.0773112	0.7904	0.995111
ENSMUST00000000384	ENSMUSG00000000374	Trappc10	ProteinCodingRNA	10:78186724-78244642	4.05963	4.31339	0.253769	0.24165	0.995111
ENSMUST00000000388	ENSMUSG00000000378	Ccm2	ProteinCodingRNA	11:6546886-6596744	3.33469	2.72595	-0.608742	0.22045	0.995111
ENSMUST00000000394	ENSMUSG00000000384	Tbrg4	ProteinCodingRNA	11:6615597-6626067	3.34509	3.46709	0.122	0.76795	0.995111
ENSMUST00000000395	ENSMUSG00000000385	Tmprss2	ProteinCodingRNA	16:97564683-97611195	0.94785	0.055836	-0.892014	0.00255	0.0498142
ENSMUST00000000402	ENSMUSG00000000392	Fap	ProteinCodingRNA	2:62500942-62574075	0.00109753	0.000550115	-0.00054742	1	1
ENSMUST00000000412	ENSMUSG00000000402	Egfl6	ProteinCodingRNA	X:166523006-166585720	2.52025	3.2028	0.682549	0.0101	0.147869
ENSMUST00000000421	ENSMUSG00000000411	Tssk3	ProteinCodingRNA	4:129489013-129491022	0.205526	0.271118	0.065592	1	1
ENSMUST00000000430	ENSMUSG00000000420	Galnt1	ProteinCodingRNA	18:24205343-24286818	0.701826	0.554918	-0.146908	0.8292	0.995111
ENSMUST00000000445	ENSMUSG00000000435	Myf5	ProteinCodingRNA	10:107482907-107486134	2.24302	2.28781	0.0447962	0.7732	0.995111
ENSMUST00000000449	ENSMUSG00000000439	Mkrn2	ProteinCodingRNA	6:115601901-115677780	3.05662	3.53008	0.473454	0.20775	0.995111
ENSMUST00000000450	ENSMUSG00000000440	Pparg	ProteinCodingRNA	6:115360950-115490399	2.6231	2.00835	-0.614748	0.24575	0.995111
ENSMUST00000000451	ENSMUSG00000000441	Raf1	ProteinCodingRNA	6:115601901-115677780	4.59528	4.88311	0.287832	0.39825	0.995111
ENSMUST00000000466	ENSMUSG00000028494	Plin2	ProteinCodingRNA	4:86648385-86670060	6.31949	4.52972	-1.78977	5e-05	0.00171373
ENSMUST00000000476	ENSMUSG00000029231	Pdgfra	ProteinCodingRNA	5:75152291-75198215	5.28082	4.5211	-0.759724	0.0023	0.0458936
ENSMUST00000000500	ENSMUSG00000000489	Pdgfb	ProteinCodingRNA	15:79995899-80014808	3.41105	4.17956	0.768517	0.0015	0.0326036
ENSMUST00000000505	ENSMUSG00000029730	Mcm7	ProteinCodingRNA	5:138161070-138187451	4.61561	3.97351	-0.642107	0.16085	0.928844
ENSMUST00000000514	ENSMUSG00000026315	Serpinb8	ProteinCodingRNA	1:107590005-107610484	1.92942	0.927731	-1.00169	0.00095	0.022382
ENSMUST00000000542	ENSMUSG00000000530	Acvrl1	ProteinCodingRNA	15:101128521-101145336	1.87393	1.0915	-0.782432	0.12235	0.81063
ENSMUST00000000543	ENSMUSG00000000531	Grasp	ProteinCodingRNA	15:101224206-101232755	2.78384	2.74684	-0.0370076	0.8767	0.995111
ENSMUST00000000544	ENSMUSG00000000532	Acvr1b	ProteinCodingRNA	15:101174066-101213679	3.40151	2.6095	-0.79201	0.00045	0.0119378
ENSMUST00000000572	ENSMUSG00000000560	Gabra2	ProteinCodingRNA	5:70957596-71095849	0.0213961	0.0416321	0.020236	1	1
ENSMUST00000000573	ENSMUSG00000074340	Ovgp1	ProteinCodingRNA	3:105942697-105987423	0.69832	0.928767	0.230447	0.76385	0.995111
ENSMUST00000000574	ENSMUSG00000000562	Adora3	ProteinCodingRNA	3:105870857-105924042	1.10438	0.349375	-0.755001	0.02525	0.292956
ENSMUST00000000579	ENSMUSG00000000567	Sox9	ProteinCodingRNA	11:112782223-112787760	3.30171	2.05234	-1.24937	5e-05	0.00171373
ENSMUST00000000590	ENSMUSG00000032050	Rdx	ProteinCodingRNA	9:52047172-52088735	2.54829	2.98695	0.438659	0.45385	0.995111
ENSMUST00000000594	ENSMUSG00000000581	C1d	ProteinCodingRNA	11:17257578-17269176	2.42035	2.5026	0.0822491	0.77865	0.995111
ENSMUST00000000608	ENSMUSG00000000594	Gm2a	ProteinCodingRNA	11:55098114-55113029	3.29378	2.73699	-0.556786	0.01585	0.209297
ENSMUST00000000619	ENSMUSG00000000605	Clcn4	ProteinCodingRNA	7:7282308-7300851	3.15617	3.21445	0.0582755	0.83655	0.995111
ENSMUST00000000631	ENSMUSG00000000617	Grm6	ProteinCodingRNA	11:50850684-50866208	0.016804	2.68485e-06	-0.0168013	1	1
ENSMUST00000000632	ENSMUSG00000044807	Zfp354c	ProteinCodingRNA	11:50811085-50827724	1.45437	2.55602	1.10165	0.07445	0.614992
ENSMUST00000000641	ENSMUSG00000000627	Sema4f	ProteinCodingRNA	6:82911884-82939769	0.369216	0.199329	-0.169887	1	1
ENSMUST00000000642	ENSMUSG00000000628	Hk2	ProteinCodingRNA	6:82725024-82774454	4.35529	4.23235	-0.122934	0.57895	0.995111
ENSMUST00000000645	ENSMUSG00000000631	Myo18a	ProteinCodingRNA	11:77763245-77865980	0.000429683	0.00457895	0.00414926	1	1
ENSMUST00000000646	ENSMUSG00000000632	Sez6	ProteinCodingRNA	11:77930799-77979048	0.0111158	2.04576e-06	-0.0111138	1	1
ENSMUST00000000674	ENSMUSG00000029534	St7	ProteinCodingRNA	6:17692932-17943025	0.388998	0.0858194	-0.303179	1	1
ENSMUST00000000687	ENSMUSG00000000673	Haao	ProteinCodingRNA	17:83831355-83846790	0.544609	0.24595	-0.298658	1	1
ENSMUST00000000696	ENSMUSG00000000682	Cd52	ProteinCodingRNA	4:134065911-134095082	6.27302	3.94383	-2.32918	0.0028	0.0537092
ENSMUST00000000704	ENSMUSG00000000690	Hoxb6	ProteinCodingRNA	11:96291023-96306910	1.03029	0.0805489	-0.94974	0.17795	0.969153
ENSMUST00000000707	ENSMUSG00000000693	Loxl3	ProteinCodingRNA	6:83034172-83057808	4.16912	3.11884	-1.05028	0.0064	0.103431
ENSMUST00000000717	ENSMUSG00000000701	Tcl1b5	ProteinCodingRNA	12:105176357-105181143	0	0	0	1	1
ENSMUST00000000718	ENSMUSG00000079007	Tcl1b4	ProteinCodingRNA	12:105202421-105206993	0	0	0	1	1
ENSMUST00000000724	ENSMUSG00000000708	Kat2b	ProteinCodingRNA	17:53566860-53672720	4.21005	3.57786	-0.632189	0.00475	0.0815074
ENSMUST00000000727	ENSMUSG00000000711	Rab5b	ProteinCodingRNA	10:128677192-128696268	4.75894	5.22779	0.468842	0.031	0.343806
ENSMUST00000000746	ENSMUSG00000000730	Dnmt3l	ProteinCodingRNA	10:78030021-78063622	0.00275865	0.000773009	-0.00198564	1	1
ENSMUST00000000755	ENSMUSG00000000739	Sult5a1	ProteinCodingRNA	8:119910359-124345724	0.7622	0.656424	-0.105776	0.7856	0.995111
ENSMUST00000000756	ENSMUSG00000000740	Rpl13	ProteinCodingRNA	8:119910359-124345724	8.75862	8.33035	-0.428273	0.7893	0.995111
ENSMUST00000000759	ENSMUSG00000000743	Chmp1a	ProteinCodingRNA	8:119910359-124345724	4.28935	4.03196	-0.257391	0.83825	0.995111
ENSMUST00000000767	ENSMUSG00000000751	Rpa1	ProteinCodingRNA	11:75298165-75348324	4.35543	4.23569	-0.119747	0.6447	0.995111
ENSMUST00000000769	ENSMUSG00000000753	Serpinf1	ProteinCodingRNA	11:75409768-75422701	4.03048	4.38818	0.357707	0.48115	0.995111
ENSMUST00000000776	ENSMUSG00000000759	Tubgcp3	ProteinCodingRNA	8:12614276-12679229	3.21063	3.03916	-0.171463	0.54865	0.995111
ENSMUST00000000783	ENSMUSG00000000766	Oprm1	ProteinCodingRNA	10:6740628-7052478	0	0	0	1	1
ENSMUST00000000793	ENSMUSG00000000776	Polr3d	ProteinCodingRNA	14:70438747-70443471	3.02243	2.29398	-0.728452	0.05035	0.476954
ENSMUST00000000804	ENSMUSG00000000787	Ddx3x	ProteinCodingRNA	X:13280969-13294052	6.09278	5.68992	-0.402859	0.06505	0.564501
ENSMUST00000000808	ENSMUSG00000000791	Il12rb1	ProteinCodingRNA	8:70808448-70821424	1.92543	0.0769525	-1.84847	0.0448	0.441075
ENSMUST00000000809	ENSMUSG00000000792	Slc5a5	ProteinCodingRNA	8:70882888-70892757	0.882313	0.0119226	-0.870391	0.1892	0.993834
ENSMUST00000000811	ENSMUSG00000000794	Kcnn3	ProteinCodingRNA	3:89520163-89675132	1.17413	2.03345	0.859319	0.02135	0.260107
ENSMUST00000000821	ENSMUSG00000000804	Usp32	ProteinCodingRNA	11:84984441-85140161	1.34365	1.30763	-0.0360179	0.9263	0.995111
ENSMUST00000000828	ENSMUSG00000000811	Txnrd3	ProteinCodingRNA	6:89643987-89675529	1.78658	1.95927	0.172691	0.5119	0.995111
ENSMUST00000000834	ENSMUSG00000000817	Fasl	ProteinCodingRNA	1:161780688-161788495	0.57003	0.0323854	-0.537645	1	1
ENSMUST00000000844	ENSMUSG00000000827	Tpd52l2	ProteinCodingRNA	2:181497141-181517966	2.29674	2.19914	-0.0975959	0.81145	0.995111
ENSMUST00000000881	ENSMUSG00000000861	Bcl11a	ProteinCodingRNA	11:24078055-24174123	1.44221	0.891941	-0.550267	0.23505	0.995111
ENSMUST00000000889	ENSMUSG00000000869	Il4	ProteinCodingRNA	11:53602981-53618669	0	0.0675018	0.0675018	1	1
ENSMUST00000000894	ENSMUSG00000027490	E2f1	ProteinCodingRNA	2:154559406-154569892	1.61808	1.66838	0.0503031	0.8834	0.995111
ENSMUST00000000895	ENSMUSG00000027489	Necab3	ProteinCodingRNA	2:154544398-154558890	0.389679	0.650232	0.260553	0.4175	0.995111
ENSMUST00000000896	ENSMUSG00000000876	Pxmp4	ProteinCodingRNA	2:154585757-154603708	2.14678	2.78861	0.641825	0.02385	0.282331
ENSMUST00000000901	ENSMUSG00000000881	Dlg3	ProteinCodingRNA	X:100767721-100818410	0.0107202	0.0335463	0.0228261	1	1
ENSMUST00000000904	ENSMUSG00000000884	Gnb1l	ProteinCodingRNA	16:18498767-18566679	1.70458e-05	6.24185e-08	-1.69834e-05	1	1
ENSMUST00000000910	ENSMUSG00000000889	Dbh	ProteinCodingRNA	2:27165232-27183200	0.0694195	0.0393833	-0.0300362	1	1
ENSMUST00000000924	ENSMUSG00000000901	Mmp11	ProteinCodingRNA	10:75923221-75932502	1.783	2.13686	0.353866	0.2111	0.995111
ENSMUST00000000925	ENSMUSG00000000902	Smarcb1	ProteinCodingRNA	10:75896768-75921617	3.50398	3.87988	0.375899	0.35995	0.995111
ENSMUST00000000926	ENSMUSG00000000903	Vpreb3	ProteinCodingRNA	10:75943056-75949657	1.30178	1.8283	0.52652	0.14025	0.868493
ENSMUST00000000939	ENSMUSG00000000915	Hip1r	ProteinCodingRNA	5:123973627-124032270	3.03964	2.10789	-0.931747	0.001	0.0233526
ENSMUST00000000940	ENSMUSG00000000916	Nsun5	ProteinCodingRNA	5:135369952-135394546	2.2461	2.11915	-0.126954	0.8265	0.995111
ENSMUST00000000958	ENSMUSG00000000934	Top1mt	ProteinCodingRNA	15:75657034-75678800	2.26734	2.34836	0.0810258	0.72875	0.995111
ENSMUST00000000964	ENSMUSG00000029844	Hoxa1	ProteinCodingRNA	6:52155589-52162119	0.200007	0.25152	0.0515133	1	1
ENSMUST00000000984	ENSMUSG00000000958	Slc7a7	ProteinCodingRNA	14:54360840-54417780	1.44274	1.4783	0.0355621	0.9245	0.995111
ENSMUST00000000985	ENSMUSG00000000959	Oxa1l	ProteinCodingRNA	14:54360840-54417780	4.17839	4.50098	0.322585	0.235	0.995111
ENSMUST00000001002	ENSMUSG00000000976	Heatr6	ProteinCodingRNA	11:83753695-83783754	1.88185	1.96631	0.0844543	0.76425	0.995111
ENSMUST00000001008	ENSMUSG00000000982	Ccl3	ProteinCodingRNA	11:83647843-83649355	2.82594	0.348254	-2.47769	0.0002	0.00593811
ENSMUST00000001009	ENSMUSG00000000983	Wfdc18	ProteinCodingRNA	11:83709014-83711348	0.820244	0	-0.820244	5e-05	0.00171373
ENSMUST00000001027	ENSMUSG00000063558	Aox1	ProteinCodingRNA	1:58029930-58106413	1.94254	1.96055	0.0180093	0.9629	0.995111
ENSMUST00000001036	ENSMUSG00000032175	Tyk2	ProteinCodingRNA	9:21062392-21131243	0.000403349	0.000334854	-6.84952e-05	1	1
ENSMUST00000001040	ENSMUSG00000001014	Icam4	ProteinCodingRNA	9:21015984-21039036	0.653731	0.836106	0.182376	0.744	0.995111
ENSMUST00000001042	ENSMUSG00000001016	Ilf2	ProteinCodingRNA	3:90476125-90491033	4.28094	4.16538	-0.115566	0.7432	0.995111
ENSMUST00000001043	ENSMUSG00000001017	Chtop	ProteinCodingRNA	3:90498955-90509498	2.3925	3.05161	0.659109	0.145	0.883167
ENSMUST00000001046	ENSMUSG00000001020	S100a4	ProteinCodingRNA	3:90560555-90606045	5.64413	4.46064	-1.18349	0.1425	0.87568
ENSMUST00000001047	ENSMUSG00000001021	S100a3	ProteinCodingRNA	3:90560555-90606045	5.48644	0.41238	-5.07406	0.0992	0.726567
ENSMUST00000001049	ENSMUSG00000001023	S100a5	ProteinCodingRNA	3:90608522-90611780	0	0.0793453	0.0793453	1	1
ENSMUST00000001051	ENSMUSG00000001025	S100a6	ProteinCodingRNA	3:90612881-90624181	5.60693	4.35573	-1.2512	0.00195	0.0401012
ENSMUST00000001055	ENSMUSG00000001029	Icam2	ProteinCodingRNA	11:106377655-106388075	3.2908	3.43791	0.147112	0.64375	0.995111
ENSMUST00000001059	ENSMUSG00000020715	Ern1	ProteinCodingRNA	11:106394649-106487852	2.56865	2.25214	-0.316507	0.17495	0.962198
ENSMUST00000001063	ENSMUSG00000001036	Epn2	ProteinCodingRNA	11:61517248-61579687	1.57961	1.44359	-0.136022	0.8511	0.995111
ENSMUST00000001079	ENSMUSG00000001052	Sec24b	ProteinCodingRNA	3:129982758-130061553	3.79893	3.6412	-0.157737	0.5236	0.995111
ENSMUST00000001080	ENSMUSG00000001053	N4bp3	ProteinCodingRNA	11:51643062-51650842	3.04709	3.07971	0.0326284	0.9013	0.995111
ENSMUST00000001081	ENSMUSG00000001054	Rmnd5b	ProteinCodingRNA	11:51619734-51635896	3.25505	3.05741	-0.197644	0.54255	0.995111
ENSMUST00000001083	ENSMUSG00000001056	Nhp2	ProteinCodingRNA	11:51619734-51635896	1.87315	1.57571	-0.297441	0.84575	0.995111
ENSMUST00000001092	ENSMUSG00000001065	Zfp276	ProteinCodingRNA	8:119910359-124345724	2.22	2.29281	0.0728085	0.948	0.995111
ENSMUST00000001108	ENSMUSG00000029106	Add1	ProteinCodingRNA	5:34573663-34632308	0.971733	1.58536	0.613631	0.6089	0.995111
ENSMUST00000001109	ENSMUSG00000001082	Mfsd10	ProteinCodingRNA	5:34633641-34637212	2.72891	2.45932	-0.269591	0.469	0.995111
ENSMUST00000001112	ENSMUSG00000052783	Grk4	ProteinCodingRNA	5:34660378-34755305	0.367342	0.433556	0.0662139	1	1
ENSMUST00000001115	ENSMUSG00000074886	Grk6	ProteinCodingRNA	13:55445333-55460925	4.12765	3.58907	-0.538583	0.0331	0.359359
ENSMUST00000001116	ENSMUSG00000001089	Luzp1	ProteinCodingRNA	4:136469760-136602723	2.36573	2.73969	0.373957	0.3495	0.995111
ENSMUST00000001122	ENSMUSG00000001095	Slc13a2	ProteinCodingRNA	11:78394484-78422217	0.1251	0.0130003	-0.1121	1	1
ENSMUST00000001125	ENSMUSG00000001098	Kctd10	ProteinCodingRNA	5:114289165-114380508	2.88608	2.16527	-0.72081	0.4359	0.995111
ENSMUST00000001126	ENSMUSG00000020829	Slc46a1	ProteinCodingRNA	11:78465696-78472059	1.34684	1.01161	-0.335228	0.2018	0.995111
ENSMUST00000001127	ENSMUSG00000001100	Poldip2	ProteinCodingRNA	11:78512192-78522736	4.56083	5.05686	0.496032	0.0476	0.459268
ENSMUST00000001130	ENSMUSG00000001103	Sebox	ProteinCodingRNA	11:78503446-78505081	0.000300917	0.000252295	-4.86219e-05	1	1
ENSMUST00000001147	ENSMUSG00000001119	Col6a1	ProteinCodingRNA	10:76708791-76726168	7.20039	7.81321	0.612815	0.00965	0.142857
ENSMUST00000001148	ENSMUSG00000001120	Pcbp3	ProteinCodingRNA	10:76761856-76961887	1.20914	1.71889	0.509751	0.565	0.995111
ENSMUST00000001155	ENSMUSG00000001127	Araf	ProteinCodingRNA	X:20797813-20921004	3.22034	3.09364	-0.1267	0.7939	0.995111
ENSMUST00000001156	ENSMUSG00000001128	Cfp	ProteinCodingRNA	X:20925453-20931555	4.0789	2.60147	-1.47743	5e-05	0.00171373
ENSMUST00000001162	ENSMUSG00000001134	Uxt	ProteinCodingRNA	X:20933394-20986737	1.3231	0.598386	-0.724716	0.48775	0.995111
ENSMUST00000001166	ENSMUSG00000001138	Cnnm3	ProteinCodingRNA	1:36511866-36528237	2.05451	2.44907	0.394556	0.12985	0.833872
ENSMUST00000001171	ENSMUSG00000001143	Lman2l	ProteinCodingRNA	1:36372290-36445271	1.49658	0.333427	-1.16315	0.2579	0.995111
ENSMUST00000001172	ENSMUSG00000079610	Ankrd39	ProteinCodingRNA	1:36530187-36547445	0.400272	0.658366	0.258094	0.64815	0.995111
ENSMUST00000001179	ENSMUSG00000001151	Pcnt	ProteinCodingRNA	10:76351253-76442912	3.23557	3.87673	0.64116	0.00215	0.0434231
ENSMUST00000001181	ENSMUSG00000020241	Col6a2	ProteinCodingRNA	10:76595761-76623630	6.80527	7.35639	0.551117	0.02545	0.294568
ENSMUST00000001183	ENSMUSG00000001155	Ftcd	ProteinCodingRNA	10:76575647-76590338	3.28038e-08	2.80717e-07	2.47913e-07	1	1
ENSMUST00000001184	ENSMUSG00000001156	Mxd1	ProteinCodingRNA	6:86647041-86669161	4.36757	2.85657	-1.511	5e-05	0.00171373
ENSMUST00000001185	ENSMUSG00000001157	Gmcl1	ProteinCodingRNA	6:86691767-86733383	2.43512	2.14215	-0.292967	0.209	0.995111
ENSMUST00000001186	ENSMUSG00000001158	Snrnp27	ProteinCodingRNA	6:86675150-86684522	4.4813	4.79048	0.309184	0.27035	0.995111
ENSMUST00000001187	ENSMUSG00000029994	Anxa4	ProteinCodingRNA	6:86733488-86793584	5.27483	3.88217	-1.39265	5e-05	0.00171373
ENSMUST00000001202	ENSMUSG00000001173	Ocrl	ProteinCodingRNA	X:47912386-47965868	2.41189	2.32112	-0.0907678	0.7443	0.995111
ENSMUST00000001204	ENSMUSG00000001175	Calm1	ProteinCodingRNA	12:100199434-100209814	0.160072	6.53412e-05	-0.160007	1	1
ENSMUST00000001226	ENSMUSG00000022436	Sh3bp1	ProteinCodingRNA	15:78899666-78919517	3.41989	2.49338	-0.92651	0.0098	0.144634
ENSMUST00000001240	ENSMUSG00000001211	Agpat3	ProteinCodingRNA	10:78269177-78352489	2.78283	4.13081	1.34798	0.0003	0.00841284
ENSMUST00000001242	ENSMUSG00000053329	D10Jhu81e	ProteinCodingRNA	10:78162066-78169768	4.31201	5.50183	1.18981	5e-05	0.00171373
ENSMUST00000001247	ENSMUSG00000029130	Rnf32	ProteinCodingRNA	5:29195991-29228457	4.99362e-08	2.16112e-08	-2.83251e-08	1	1
ENSMUST00000001253	ENSMUSG00000020651	Slc26a4	ProteinCodingRNA	12:31519826-31559969	0.0212094	0.00712139	-0.014088	1	1
ENSMUST00000001254	ENSMUSG00000001225	Slc26a3	ProteinCodingRNA	12:31390870-31473917	0.227205	0.00755456	-0.219651	1	1
ENSMUST00000001256	ENSMUSG00000001227	Sema6b	ProteinCodingRNA	17:56123084-56140343	0.655222	1.86912	1.2139	0.09555	0.712222
ENSMUST00000001258	ENSMUSG00000001228	Uhrf1	ProteinCodingRNA	17:56303320-56323486	4.38444	3.62304	-0.761395	0.0094	0.13978
ENSMUST00000001279	ENSMUSG00000001247	Lsr	ProteinCodingRNA	7:30916982-30973464	0.833037	0.0695083	-0.763529	0.3465	0.995111
ENSMUST00000001280	ENSMUSG00000001248	Gramd1a	ProteinCodingRNA	7:31130126-31170641	2.57247	2.13741	-0.435061	0.3307	0.995111
ENSMUST00000001284	ENSMUSG00000026641	Usf1	ProteinCodingRNA	1:171411312-171420352	3.39127	2.69505	-0.696221	0.14965	0.896363
ENSMUST00000001304	ENSMUSG00000001270	Ckb	ProteinCodingRNA	12:111669354-111672338	4.16366	4.49721	0.33355	0.6812	0.995111
ENSMUST00000001319	ENSMUSG00000001300	Efnb2	ProteinCodingRNA	8:8617433-8661242	3.75409	3.39569	-0.358393	0.0827	0.654117
ENSMUST00000001326	ENSMUSG00000001280	Sp1	ProteinCodingRNA	15:102406142-102436404	4.4206	4.28308	-0.137525	0.53985	0.995111
ENSMUST00000001327	ENSMUSG00000001281	Itgb7	ProteinCodingRNA	15:102215994-102231935	2.5677	1.25489	-1.31281	5e-05	0.00171373
ENSMUST00000001331	ENSMUSG00000001285	Myg1	ProteinCodingRNA	15:102326115-102338139	0.318783	5.04828e-08	-0.318783	1	1
ENSMUST00000001335	ENSMUSG00000001289	Pfdn5	ProteinCodingRNA	15:102326115-102338139	5.29402	5.26453	-0.0294913	0.96255	0.995111
ENSMUST00000001339	ENSMUSG00000001305	Rrp15	ProteinCodingRNA	1:186720977-186749358	3.50484	2.83585	-0.668993	0.0607	0.540544
ENSMUST00000001347	ENSMUSG00000001313	Rnd2	ProteinCodingRNA	11:101458744-101471853	1.85989	2.03583	0.175935	0.95345	0.995111
ENSMUST00000001384	ENSMUSG00000001349	Cnn1	ProteinCodingRNA	9:22099215-22109630	1.06805	1.39665	0.328603	0.3376	0.995111
ENSMUST00000001402	ENSMUSG00000001366	Fbxo9	ProteinCodingRNA	9:78081498-78109065	2.95804	3.65064	0.692603	0.0581	0.524343
ENSMUST00000001412	ENSMUSG00000001376	Vps50	ProteinCodingRNA	6:3498381-3603531	2.04055	2.31709	0.276542	0.38525	0.995111
ENSMUST00000001415	ENSMUSG00000006050	Sra1	ProteinCodingRNA	18:36666680-36683861	1.82275	2.57196	0.749216	0.3116	0.995111
ENSMUST00000001416	ENSMUSG00000001380	Hars	ProteinCodingRNA	18:36766529-36792562	4.44189	4.09724	-0.344646	0.2379	0.995111
ENSMUST00000001419	ENSMUSG00000001383	Zmat2	ProteinCodingRNA	18:36793922-36799660	4.36354	4.27754	-0.0860017	0.7194	0.995111
ENSMUST00000001439	ENSMUSG00000001403	Ube2c	ProteinCodingRNA	2:164769897-164779967	0.966852	2.75888	1.79203	0.26385	0.995111
ENSMUST00000001451	ENSMUSG00000001415	Smg5	ProteinCodingRNA	3:88336259-88362338	3.93001	3.66612	-0.263889	0.3395	0.995111
ENSMUST00000001452	ENSMUSG00000001416	Cct3	ProteinCodingRNA	3:88297115-88321767	6.15818	5.8368	-0.321374	0.16905	0.950677
ENSMUST00000001454	ENSMUSG00000001418	Glmp	ProteinCodingRNA	3:88325022-88336148	0.275934	0.00293949	-0.272995	1	1
ENSMUST00000001455	ENSMUSG00000001419	Mef2d	ProteinCodingRNA	3:88142371-88177785	3.65157	4.48118	0.829607	0.0038	0.0683678
ENSMUST00000001456	ENSMUSG00000001420	Tmem79	ProteinCodingRNA	3:88325022-88336148	0.854613	0	-0.854613	0.2285	0.995111
ENSMUST00000001460	ENSMUSG00000001424	Snd1	ProteinCodingRNA	6:28475138-28935162	5.36701	4.91482	-0.45219	0.08415	0.662032
ENSMUST00000001479	ENSMUSG00000001440	Kpnb1	ProteinCodingRNA	11:97159713-97187881	5.7231	5.36136	-0.361738	0.105	0.750705
ENSMUST00000001480	ENSMUSG00000001441	Npepps	ProteinCodingRNA	11:97205841-97282897	4.02739	4.21282	0.185427	0.4263	0.995111
ENSMUST00000001484	ENSMUSG00000001444	Tbx21	ProteinCodingRNA	11:97098070-97115331	0.897857	0.769079	-0.128778	0.5637	0.995111
ENSMUST00000001485	ENSMUSG00000001445	Mrpl10	ProteinCodingRNA	11:97041559-97068904	4.22188	4.28326	0.0613797	0.84145	0.995111
ENSMUST00000001497	ENSMUSG00000022219	Cideb	ProteinCodingRNA	14:55745692-55758458	0.157311	0.0467033	-0.110608	1	1
ENSMUST00000001507	ENSMUSG00000001467	Cyp51	ProteinCodingRNA	5:3928053-4104746	3.45583	2.81627	-0.639567	0.20575	0.995111
ENSMUST00000001513	ENSMUSG00000001473	Tubb6	ProteinCodingRNA	18:67390716-67402748	6.84849	6.44548	-0.403009	0.0963	0.7154
ENSMUST00000001520	ENSMUSG00000031967	Afg3l1	ProteinCodingRNA	8:119910359-124345724	3.30527	3.32466	0.019391	0.9837	0.995192
ENSMUST00000001522	ENSMUSG00000001482	Def8	ProteinCodingRNA	8:119910359-124345724	0.974622	1.03368	0.0590537	0.97125	0.995111
ENSMUST00000001534	ENSMUSG00000001494	Sost	ProteinCodingRNA	11:101962457-101967015	1.70801	1.43854	-0.269472	0.4487	0.995111
ENSMUST00000001536	ENSMUSG00000001496	Nkx2-1	ProteinCodingRNA	12:56531957-56607476	0	0	0	1	1
ENSMUST00000001538	ENSMUSG00000001497	Pax9	ProteinCodingRNA	12:56689917-57197472	0.183782	0.38034	0.196558	1	1
ENSMUST00000001544	ENSMUSG00000023186	Vwa5a	ProteinCodingRNA	9:38718267-38743337	4.37852	3.32769	-1.05084	0.00035	0.00960184
ENSMUST00000001547	ENSMUSG00000001506	Col1a1	ProteinCodingRNA	11:94936223-94953042	10.5487	11.0794	0.530721	0.6229	0.995111
ENSMUST00000001548	ENSMUSG00000001507	Itga3	ProteinCodingRNA	11:95044473-95076801	2.68893	1.40796	-1.28098	5e-05	0.00171373
ENSMUST00000001559	ENSMUSG00000001518	Itfg2	ProteinCodingRNA	6:128362966-128424931	2.49026	2.84853	0.358268	0.48205	0.995111
ENSMUST00000001561	ENSMUSG00000001520	Nrip2	ProteinCodingRNA	6:128362966-128424931	1.17761	1.81024	0.632625	0.51305	0.995111
ENSMUST00000001562	ENSMUSG00000001521	Tulp3	ProteinCodingRNA	6:128321160-128355851	3.58011	3.14	-0.440105	0.09565	0.712567
ENSMUST00000001565	ENSMUSG00000001524	Gtf2h4	ProteinCodingRNA	17:35667729-35673739	2.6576	2.36064	-0.296963	0.37915	0.995111
ENSMUST00000001566	ENSMUSG00000001525	Tubb5	ProteinCodingRNA	17:35833920-35838306	8.15086	7.48425	-0.666603	0.00445	0.0775891
ENSMUST00000001569	ENSMUSG00000059714	Flot1	ProteinCodingRNA	17:35823229-35832791	4.54189	4.05967	-0.482228	0.07425	0.613913
ENSMUST00000001583	ENSMUSG00000001542	Ell2	ProteinCodingRNA	13:75707483-75772356	3.70194	3.54651	-0.155439	0.52155	0.995111
ENSMUST00000001592	ENSMUSG00000001552	Jup	ProteinCodingRNA	11:100368957-100397763	4.76159	4.22225	-0.539344	0.0036	0.0656375
ENSMUST00000001595	ENSMUSG00000001555	Fkbp10	ProteinCodingRNA	11:100415696-100441808	5.26371	5.24968	-0.0140246	0.8658	0.995111
ENSMUST00000001599	ENSMUSG00000001558	Klhl10	ProteinCodingRNA	11:100441916-100457022	0.260132	0.659485	0.399353	0.0209	0.256213
ENSMUST00000001608	ENSMUSG00000001566	Mnx1	ProteinCodingRNA	5:29473033-29478470	0.0281354	0	-0.0281354	1	1
ENSMUST00000001611	ENSMUSG00000001569	Nom1	ProteinCodingRNA	5:29434663-29457843	2.30976	2.08643	-0.223336	0.28925	0.995111
ENSMUST00000001619	ENSMUSG00000001576	Ergic1	ProteinCodingRNA	17:26554253-26656931	1.34864	1.76272	0.414077	0.76695	0.995111
ENSMUST00000001620	ENSMUSG00000027680	Fxr1	ProteinCodingRNA	3:34019942-34081321	4.51359	6.42685	1.91326	0.0001	0.00321558
ENSMUST00000001626	ENSMUSG00000001583	Tnk1	ProteinCodingRNA	11:69846375-69858730	0.641638	0.0807059	-0.560932	0.3211	0.995111
ENSMUST00000001631	ENSMUSG00000001588	Acap1	ProteinCodingRNA	11:69881566-69895539	1.76922	1.34426	-0.424954	0.63395	0.995111
ENSMUST00000001652	ENSMUSG00000021070	Bdkrb2	ProteinCodingRNA	12:105563171-105593071	1.49824	0.627648	-0.870591	0.00115	0.0260973
ENSMUST00000001667	ENSMUSG00000001622	Csn3	ProteinCodingRNA	5:87908578-88008534	0.0538423	0	-0.0538423	1	1
ENSMUST00000001672	ENSMUSG00000001627	Ifrd1	ProteinCodingRNA	12:40201566-40248504	3.48135	3.18891	-0.292439	0.34385	0.995111
ENSMUST00000001675	ENSMUSG00000001630	Stk38l	ProteinCodingRNA	6:146724994-146778812	2.22156	1.91515	-0.306417	0.23855	0.995111
ENSMUST00000001699	ENSMUSG00000022484	Hoxc10	ProteinCodingRNA	15:102966795-103017429	2.81956	2.75397	-0.0655951	0.3993	0.995111
ENSMUST00000001700	ENSMUSG00000001655	Hoxc13	ProteinCodingRNA	15:102921102-102928814	2.02021	0.0635615	-1.95664	0.0047	0.0808324
ENSMUST00000001701	ENSMUSG00000001656	Hoxc11	ProteinCodingRNA	15:102954426-102957708	1.52956	1.54553	0.0159768	0.40755	0.995111
ENSMUST00000001703	ENSMUSG00000001657	Hoxc8	ProteinCodingRNA	15:102966795-103017429	1.65105	1.24059	-0.410466	0.7379	0.995111
ENSMUST00000001706	ENSMUSG00000036139	Hoxc9	ProteinCodingRNA	15:102966795-103017429	1.54261	1.64768	0.105071	0.63045	0.995111
ENSMUST00000001709	ENSMUSG00000022485	Hoxc5	ProteinCodingRNA	15:102966795-103017429	1.83873	1.91134	0.0726128	0.565	0.995111
ENSMUST00000001711	ENSMUSG00000001661	Hoxc6	ProteinCodingRNA	15:102966795-103017429	2.45645	2.41746	-0.0389898	0.7536	0.995111
ENSMUST00000001712	ENSMUSG00000020196	Cabin1	ProteinCodingRNA	10:75646109-75764357	3.78217	3.57437	-0.207804	0.3432	0.995111
ENSMUST00000001713	ENSMUSG00000001663	Gstt1	ProteinCodingRNA	10:75783812-75798584	2.79822	2.69003	-0.108187	0.63255	0.995111
ENSMUST00000001715	ENSMUSG00000001665	Gstt3	ProteinCodingRNA	10:75771229-75781414	1.33499	1.47744	0.142457	0.7672	0.995111
ENSMUST00000001716	ENSMUSG00000001666	Ddt	ProteinCodingRNA	10:75771229-75781414	3.92043	4.23657	0.316138	0.41555	0.995111
ENSMUST00000001720	ENSMUSG00000001670	Tat	ProteinCodingRNA	8:109990436-109999803	0.0318684	0.00937461	-0.0224938	1	1
ENSMUST00000001722	ENSMUSG00000001672	Marveld3	ProteinCodingRNA	8:109947913-109962203	0.337358	0.180265	-0.157092	1	1
ENSMUST00000001724	ENSMUSG00000001674	Ddx18	ProteinCodingRNA	1:121553834-121567989	4.15192	3.55498	-0.596944	0.0188	0.237267
ENSMUST00000001757	ENSMUSG00000001707	Eef1e1	ProteinCodingRNA	13:38645697-38659028	4.17962	3.79799	-0.381626	0.195	0.995111
ENSMUST00000001780	ENSMUSG00000001729	Akt1	ProteinCodingRNA	12:112653820-112674884	6.12572	6.33825	0.212538	0.35875	0.995111
ENSMUST00000001790	ENSMUSG00000001739	Cldn15	ProteinCodingRNA	5:136966615-136975858	2.17572	1.85036	-0.325356	0.3507	0.995111
ENSMUST00000001792	ENSMUSG00000001741	Il16	ProteinCodingRNA	7:83631958-83745726	1.66899	1.94984	0.28085	0.51525	0.995111
ENSMUST00000001801	ENSMUSG00000001750	Tcirg1	ProteinCodingRNA	19:3896049-3907133	4.4105	2.96795	-1.44255	5e-05	0.00171373
ENSMUST00000001802	ENSMUSG00000001751	Naglu	ProteinCodingRNA	11:101070011-101077672	2.72911	2.35136	-0.37775	0.1332	0.845661
ENSMUST00000001806	ENSMUSG00000001755	Coasy	ProteinCodingRNA	11:101082564-101086619	2.03019	1.61843	-0.411759	0.3514	0.995111
ENSMUST00000001809	ENSMUSG00000022283	Pabpc1	ProteinCodingRNA	15:36595660-36608973	8.03165	7.34289	-0.688758	0.0055	0.0913059
ENSMUST00000001812	ENSMUSG00000001761	Smo	ProteinCodingRNA	6:29735502-29761365	4.25867	4.17374	-0.0849241	0.7148	0.995111
ENSMUST00000001818	ENSMUSG00000001767	Crnkl1	ProteinCodingRNA	2:145917478-146215039	3.15043	2.92603	-0.2244	0.36455	0.995111
ENSMUST00000001824	ENSMUSG00000001773	Folh1	ProteinCodingRNA	7:86718976-86775943	0.515284	0.032342	-0.482942	1	1
ENSMUST00000001825	ENSMUSG00000001774	Chordc1	ProteinCodingRNA	9:18292124-18317442	2.80498	3.01033	0.205351	0.40305	0.995111
ENSMUST00000001826	ENSMUSG00000043943	Naalad2	ProteinCodingRNA	9:18321950-18402995	7.3057e-05	4.43944e-05	-2.86626e-05	1	1
ENSMUST00000001834	ENSMUSG00000001783	Rtcb	ProteinCodingRNA	10:85927680-85957823	5.28773	4.92369	-0.364041	0.1175	0.795686
ENSMUST00000001836	ENSMUSG00000001785	Pwp1	ProteinCodingRNA	10:85871830-85889103	3.72392	3.42974	-0.294181	0.2364	0.995111
ENSMUST00000001837	ENSMUSG00000001786	Fbxo7	ProteinCodingRNA	10:86020440-86051873	5.39179e-05	2.39091e-05	-3.00088e-05	1	1
ENSMUST00000001845	ENSMUSG00000001794	Capns1	ProteinCodingRNA	7:30186935-30200889	0.301988	0.112111	-0.189878	1	1
ENSMUST00000001854	ENSMUSG00000030495	Slc7a10	ProteinCodingRNA	7:35186384-35215498	1.55843	1.965	0.406574	0.5629	0.995111
ENSMUST00000001867	ENSMUSG00000001815	Evx2	ProteinCodingRNA	2:74652990-74659557	0.0347682	0.112422	0.0776539	1	1
ENSMUST00000001872	ENSMUSG00000001819	Hoxd13	ProteinCodingRNA	2:74668309-74671599	0.134887	0.101986	-0.0329007	1	1
ENSMUST00000001878	ENSMUSG00000001823	Hoxd12	ProteinCodingRNA	2:74675012-74677705	0.0111688	0	-0.0111688	1	1
ENSMUST00000001884	ENSMUSG00000001829	Clpb	ProteinCodingRNA	7:101663632-101795506	1.37988	1.9659	0.586018	0.06425	0.560216
ENSMUST00000001900	ENSMUSG00000001844	Zdhhc4	ProteinCodingRNA	5:143316488-143332704	3.49685	3.78284	0.285989	0.4058	0.995111
ENSMUST00000001920	ENSMUSG00000001864	Aif1l	ProteinCodingRNA	2:31950138-31973442	3.5219	3.02941	-0.492497	0.0328	0.356905
ENSMUST00000001921	ENSMUSG00000001865	Cpa3	ProteinCodingRNA	3:20215619-20242181	3.8383	3.88014	0.0418328	0.8489	0.995111
ENSMUST00000001927	ENSMUSG00000001870	Ltbp1	ProteinCodingRNA	17:75005567-75392512	2.82651	3.40172	0.575217	0.11935	0.801564
ENSMUST00000001950	ENSMUSG00000025139	Tollip	ProteinCodingRNA	7:141874812-141918507	3.96367	3.67789	-0.285779	0.2377	0.995111
ENSMUST00000001963	ENSMUSG00000020681	Ace	ProteinCodingRNA	11:105965607-105989964	4.90001	3.55041	-1.3496	5e-05	0.00171373
ENSMUST00000001964	ENSMUSG00000020681	Ace	ProteinCodingRNA	11:105965607-105989964	0.182087	0.231857	0.0497699	1	1
ENSMUST00000001965	ENSMUSG00000001901	Kcnh6	ProteinCodingRNA	11:106008123-106034549	1.16773e-11	1.28331e-11	1.1558e-12	1	1
ENSMUST00000001974	ENSMUSG00000001909	Trmt1	ProteinCodingRNA	8:84670482-84699808	0.548535	1.01058	0.462041	0.7404	0.995111
ENSMUST00000001975	ENSMUSG00000001910	Nacc1	ProteinCodingRNA	8:84670482-84699808	4.5916	4.40173	-0.18987	0.4508	0.995111
ENSMUST00000001984	ENSMUSG00000007209	Ceacam9	ProteinCodingRNA	7:16721928-16726132	0	0	0	1	1
ENSMUST00000001989	ENSMUSG00000001924	Uba1	ProteinCodingRNA	X:20658325-20683179	6.22569	5.67689	-0.548806	0.022	0.265345
ENSMUST00000002007	ENSMUSG00000001942	Siae	ProteinCodingRNA	9:37555697-37657312	1.65333	1.19485	-0.458478	0.47465	0.995111
ENSMUST00000002008	ENSMUSG00000001943	Vsig2	ProteinCodingRNA	9:37539254-37544205	0.991036	1.07257	0.0815378	0.9758	0.995111
ENSMUST00000002011	ENSMUSG00000001946	Esam	ProteinCodingRNA	9:37528077-37538319	4.60804	4.46885	-0.139194	0.507	0.995111
ENSMUST00000002013	ENSMUSG00000001948	Spa17	ProteinCodingRNA	9:37555697-37657312	0.368664	0.843386	0.474722	0.4037	0.995111
ENSMUST00000002025	ENSMUSG00000025519	Tktl2	ProteinCodingRNA	8:66511755-66518335	0.00972499	0	-0.00972499	1	1
ENSMUST00000002029	ENSMUSG00000001964	Emd	ProteinCodingRNA	X:74254686-74261548	4.20175	3.79791	-0.403835	0.15735	0.918429
ENSMUST00000002043	ENSMUSG00000078622	Ccdc47	ProteinCodingRNA	11:106163329-106216344	3.49503	3.96991	0.474874	0.0716	0.601184
ENSMUST00000002044	ENSMUSG00000020700	Map3k3	ProteinCodingRNA	11:106084612-106155446	4.47833	4.15798	-0.320346	0.14855	0.892798
ENSMUST00000002048	ENSMUSG00000001983	Taco1	ProteinCodingRNA	11:106065076-106073612	2.80347	3.67669	0.873216	0.00385	0.0690333
ENSMUST00000002053	ENSMUSG00000001988	Npas1	ProteinCodingRNA	7:16455720-16477728	6.61527e-05	8.55887e-05	1.94359e-05	1	1
ENSMUST00000002063	ENSMUSG00000001998	Ap4e1	ProteinCodingRNA	2:127008716-127067909	2.4978	2.54953	0.0517272	0.86505	0.995111
ENSMUST00000002064	ENSMUSG00000001999	Blvra	ProteinCodingRNA	2:127070664-127097084	3.41006	2.95325	-0.456809	0.1715	0.954203
ENSMUST00000002073	ENSMUSG00000002020	Ltbp2	ProteinCodingRNA	12:84783211-84878132	2.15564	0.990022	-1.16562	0.08855	0.681096
ENSMUST00000002079	ENSMUSG00000031385	Plxnb3	ProteinCodingRNA	X:73757089-73772514	0.76045	1.17655	0.4161	0.07975	0.64062
ENSMUST00000002080	ENSMUSG00000002006	Pdzd4	ProteinCodingRNA	X:73793358-73824969	1.88178	1.98958	0.107802	0.66995	0.995111
ENSMUST00000002081	ENSMUSG00000002007	Srpk3	ProteinCodingRNA	X:73774404-73778925	3.14842	4.81153	1.66312	5e-05	0.00171373
ENSMUST00000002084	ENSMUSG00000031378	Abcd1	ProteinCodingRNA	X:73716596-73738534	3.37394	3.4584	0.0844627	0.79665	0.995111
ENSMUST00000002087	ENSMUSG00000002012	Pnck	ProteinCodingRNA	X:73655993-73660117	0.000173793	0.00029357	0.000119777	1	1
ENSMUST00000002090	ENSMUSG00000002014	Ssr4	ProteinCodingRNA	X:73787027-73790830	4.06063	3.44565	-0.614985	0.28195	0.995111
ENSMUST00000002091	ENSMUSG00000002015	Bcap31	ProteinCodingRNA	X:73686177-73716175	5.70677	5.41094	-0.295833	0.22805	0.995111
ENSMUST00000002095	ENSMUSG00000002028	Kmt2a	ProteinCodingRNA	9:44803354-44884397	3.49715	3.48737	-0.00978342	0.9655	0.995111
ENSMUST00000002099	ENSMUSG00000002031	Ift46	ProteinCodingRNA	9:44767907-44793447	0.424969	0.66848	0.243511	0.53805	0.995111
ENSMUST00000002100	ENSMUSG00000002032	Tmem25	ProteinCodingRNA	9:44793768-44803072	0.224906	0.697145	0.472239	0.17235	0.956302
ENSMUST00000002101	ENSMUSG00000002033	Cd3g	ProteinCodingRNA	9:44969571-44980431	1.60724	0.297421	-1.30982	0.00145	0.0317117
ENSMUST00000002112	ENSMUSG00000002043	Trappc6a	ProteinCodingRNA	7:19508394-19516145	3.05912	2.82619	-0.232928	0.5225	0.995111
ENSMUST00000002121	ENSMUSG00000002052	Supt6	ProteinCodingRNA	11:78206745-78255496	4.37011	4.20591	-0.164204	0.4945	0.995111
ENSMUST00000002127	ENSMUSG00000002058	Unc119	ProteinCodingRNA	11:78343481-78349164	2.50189	2.29305	-0.208843	0.5683	0.995111
ENSMUST00000002128	ENSMUSG00000002059	Rab34	ProteinCodingRNA	11:78188429-78192193	3.84667	3.27143	-0.575241	0.10455	0.748699
ENSMUST00000002133	ENSMUSG00000002064	Sdf2	ProteinCodingRNA	11:78206745-78255496	4.34074	4.30011	-0.0406341	0.9436	0.995111
ENSMUST00000002145	ENSMUSG00000002076	Hsf2bp	ProteinCodingRNA	17:31944768-32034508	0.49537	0.544401	0.0490316	1	1
ENSMUST00000002152	ENSMUSG00000002083	Bbc3	ProteinCodingRNA	7:16308392-16318205	1.41267	1.38424	-0.0284333	0.9304	0.995111
ENSMUST00000002171	ENSMUSG00000002102	Psmc3	ProteinCodingRNA	2:91054008-91070417	0.600876	0.698614	0.0977378	0.89115	0.995111
ENSMUST00000002172	ENSMUSG00000002103	Acp2	ProteinCodingRNA	2:91202884-91236982	3.12742	3.10641	-0.021018	0.9174	0.995111
ENSMUST00000002176	ENSMUSG00000002107	Celf2	ProteinCodingRNA	2:6539693-7509563	0	9.61028e-16	9.61028e-16	1	1
ENSMUST00000002177	ENSMUSG00000002108	Nr1h3	ProteinCodingRNA	2:91184060-91202834	1.10462	0.123866	-0.980753	0.07185	0.60233
ENSMUST00000002180	ENSMUSG00000002111	Spi1	ProteinCodingRNA	2:91082389-91115756	3.70073	2.30618	-1.39455	5e-05	0.00171373
ENSMUST00000002198	ENSMUSG00000002129	Sf3a1	ProteinCodingRNA	11:4160349-4182541	3.98011	3.85728	-0.122829	0.5896	0.995111
ENSMUST00000002259	ENSMUSG00000002190	Clgn	ProteinCodingRNA	8:83389866-83428552	0.0282943	0.0440342	0.0157399	1	1
ENSMUST00000002274	ENSMUSG00000002204	Napsa	ProteinCodingRNA	7:44572379-44590624	2.62036	1.21348	-1.40688	0.00125	0.0280547
ENSMUST00000002275	ENSMUSG00000002205	Vrk3	ProteinCodingRNA	7:44731479-44777515	2.9751	2.46353	-0.511569	0.14215	0.874441
ENSMUST00000002280	ENSMUSG00000002210	Smg9	ProteinCodingRNA	7:24399618-24422778	2.67307	2.31305	-0.360018	0.39675	0.995111
ENSMUST00000002284	ENSMUSG00000046223	Plaur	ProteinCodingRNA	7:24462483-24475968	3.55384	1.42456	-2.12928	5e-05	0.00171373
ENSMUST00000002289	ENSMUSG00000022111	Uchl3	ProteinCodingRNA	14:101653966-101696124	4.00281	4.09352	0.0907098	0.8373	0.995111
ENSMUST00000002291	ENSMUSG00000002221	Paxip1	ProteinCodingRNA	5:27740079-27791691	2.79719	2.5449	-0.252291	0.3142	0.995111
ENSMUST00000002292	ENSMUSG00000002222	Rmnd5a	ProteinCodingRNA	6:71388633-71440637	3.71905	4.18761	0.468561	0.06865	0.586437
ENSMUST00000002297	ENSMUSG00000002227	Mov10	ProteinCodingRNA	3:104794835-104818563	1.0334	0.422602	-0.610795	0.3034	0.995111
ENSMUST00000002298	ENSMUSG00000002228	Ppm1j	ProteinCodingRNA	3:104752726-104786018	1.5025	2.74138	1.23888	0.00375	0.0676517
ENSMUST00000002303	ENSMUSG00000002233	Rhoc	ProteinCodingRNA	3:104788374-104794459	5.8731	4.84353	-1.02957	0.0015	0.0326036
ENSMUST00000002305	ENSMUSG00000042599	Kdm7a	ProteinCodingRNA	6:39118472-39206789	3.7302	3.3931	-0.337098	0.1327	0.844103
ENSMUST00000002310	ENSMUSG00000002240	Prr27	ProteinCodingRNA	5:87825685-87846387	0	0	0	1	1
ENSMUST00000002318	ENSMUSG00000024220	Zfp523	ProteinCodingRNA	17:28177206-28205886	0.147367	2.53181e-05	-0.147342	1	1
ENSMUST00000002320	ENSMUSG00000002250	Ppard	ProteinCodingRNA	17:28232753-28301469	3.39991	3.21974	-0.180169	0.49025	0.995111
ENSMUST00000002327	ENSMUSG00000002257	Def6	ProteinCodingRNA	17:28207777-28228608	2.99602	2.13815	-0.857873	0.0042	0.0740084
ENSMUST00000002336	ENSMUSG00000002266	Zim1	ProteinCodingRNA	7:6671268-6696450	3.61851	5.5682	1.94969	5e-05	0.00171373
ENSMUST00000002344	ENSMUSG00000002274	Metrn	ProteinCodingRNA	17:25794570-25985796	2.70627	2.82941	0.123138	0.95415	0.995111
ENSMUST00000002350	ENSMUSG00000002280	Narfl	ProteinCodingRNA	17:25773775-25785673	2.47322	3.33512	0.861899	0.0184	0.233441
ENSMUST00000002360	ENSMUSG00000002289	Angptl4	ProteinCodingRNA	17:33773749-33781575	3.86313	3.29632	-0.566806	0.0463	0.450245
ENSMUST00000002368	ENSMUSG00000002297	Dbf4	ProteinCodingRNA	5:8396972-8422716	1.03464	0.205807	-0.828833	0.3255	0.995111
ENSMUST00000002379	ENSMUSG00000002308	Cd320	ProteinCodingRNA	17:33843090-33849774	0.978274	0.884309	-0.0939655	0.7898	0.995111
ENSMUST00000002389	ENSMUSG00000022218	Tgm1	ProteinCodingRNA	14:55700008-55713492	8.43232e-05	0.000363518	0.000279195	1	1
ENSMUST00000002391	ENSMUSG00000002320	Tm9sf1	ProteinCodingRNA	14:55625399-55643806	4.07705	3.86183	-0.215224	0.5785	0.995111
ENSMUST00000002395	ENSMUSG00000002324	Rec8	ProteinCodingRNA	14:55618036-55625395	0.133761	0.197885	0.0641235	1	1
ENSMUST00000002397	ENSMUSG00000002326	Gmpr2	ProteinCodingRNA	14:55672234-55678750	3.45048	2.82405	-0.626426	0.0345	0.369344
ENSMUST00000002398	ENSMUSG00000022220	Adcy4	ProteinCodingRNA	14:55769057-55784042	2.21138	1.73777	-0.473613	0.19915	0.995111
ENSMUST00000002400	ENSMUSG00000002329	Mdp1	ProteinCodingRNA	14:55657878-55660508	3.15855	3.34241	0.183868	0.50715	0.995111
ENSMUST00000002403	ENSMUSG00000002332	Dhrs1	ProteinCodingRNA	14:55739019-55745690	3.83294	3.89281	0.0598691	0.86455	0.995111
ENSMUST00000002412	ENSMUSG00000002341	Ncan	ProteinCodingRNA	8:70093084-70120873	0.0843834	0.0458541	-0.0385293	1	1
ENSMUST00000002413	ENSMUSG00000002342	Tmem161a	ProteinCodingRNA	8:70172355-70183681	0.938101	1.39416	0.456055	0.37685	0.995111
ENSMUST00000002418	ENSMUSG00000002345	Borcs8	ProteinCodingRNA	8:70139498-70167488	3.10433	2.9178	-0.186531	0.78165	0.995111
ENSMUST00000002436	ENSMUSG00000002365	Snx9	ProteinCodingRNA	17:5841327-5931033	4.47811	4.14821	-0.329902	0.165	0.940424
ENSMUST00000002444	ENSMUSG00000024206	Rfx2	ProteinCodingRNA	17:56775896-56831008	0.0806639	0.277173	0.196509	1	1
ENSMUST00000002445	ENSMUSG00000002372	Ranbp3	ProteinCodingRNA	17:56673224-56711769	4.45526	4.34223	-0.113032	0.6259	0.995111
ENSMUST00000002452	ENSMUSG00000002379	Ndufa11	ProteinCodingRNA	17:56717761-56724248	3.38564	4.05895	0.673313	0.00755	0.118235
ENSMUST00000002456	ENSMUSG00000020622	Nt5c1b	ProteinCodingRNA	12:10369972-10390173	0.0298914	0	-0.0298914	1	1
ENSMUST00000002457	ENSMUSG00000002384	Bmp8b	ProteinCodingRNA	4:123105164-123139951	0.260002	0.148121	-0.11188	1	1
ENSMUST00000002466	ENSMUSG00000002393	Nr2f6	ProteinCodingRNA	8:71371297-71381960	2.73322	2.80408	0.0708609	0.8362	0.995111
ENSMUST00000002469	ENSMUSG00000002396	Ocel1	ProteinCodingRNA	8:71371297-71381960	1.69913	1.37656	-0.322574	0.56825	0.995111
ENSMUST00000002473	ENSMUSG00000031820	Babam1	ProteinCodingRNA	8:71396860-71404619	4.71774	4.76812	0.0503867	0.8535	0.995111
ENSMUST00000002487	ENSMUSG00000002413	Braf	ProteinCodingRNA	6:39573872-39725463	3.13538	2.82727	-0.308112	0.2054	0.995111
ENSMUST00000002490	ENSMUSG00000002416	Ndufb2	ProteinCodingRNA	6:39573872-39725463	2.89989	3.78482	0.884928	0.68535	0.995111
ENSMUST00000002495	ENSMUSG00000041420	Meis3	ProteinCodingRNA	7:16175089-16186504	0.684866	0.358896	-0.32597	0.59505	0.995111
ENSMUST00000002502	ENSMUSG00000002428	Hltf	ProteinCodingRNA	3:20057810-20118490	2.12109	1.50975	-0.611336	0.0622	0.548197
ENSMUST00000002518	ENSMUSG00000054452	Aes	ProteinCodingRNA	10:81559493-81566362	6.75326	7.77732	1.02406	5e-05	0.00171373
ENSMUST00000002529	ENSMUSG00000002455	Prpf6	ProteinCodingRNA	2:181569148-181655660	4.23797	4.15533	-0.0826451	0.8257	0.995111
ENSMUST00000002532	ENSMUSG00000002458	Rgs19	ProteinCodingRNA	2:181688418-181693977	3.04347	2.22179	-0.821685	0.04275	0.427315
ENSMUST00000002533	ENSMUSG00000002459	Rgs20	ProteinCodingRNA	1:4909575-5162529	0.516841	0.079099	-0.437742	1	1
ENSMUST00000002549	ENSMUSG00000002475	Abhd3	ProteinCodingRNA	18:10644410-10706771	0.479335	0.209699	-0.269636	1	1
ENSMUST00000002551	ENSMUSG00000002477	Snrpd1	ProteinCodingRNA	18:10617795-10628230	5.46019	4.74129	-0.718895	0.0079	0.122308
ENSMUST00000002572	ENSMUSG00000002504	Slc9a3r2	ProteinCodingRNA	17:24639281-24650305	2.36954	3.1459	0.776367	0.02325	0.276648
ENSMUST00000002588	ENSMUSG00000002489	Tiam1	ProteinCodingRNA	16:89787110-89980080	3.60618	2.15751	-1.44867	0.0055	0.0913059
ENSMUST00000002599	ENSMUSG00000002524	Puf60	ProteinCodingRNA	15:76070183-76080946	4.66032	4.71793	0.0576105	0.8401	0.995111
ENSMUST00000002603	ENSMUSG00000022568	Scrib	ProteinCodingRNA	15:76047157-76069784	0.729566	1.19991	0.470345	0.251	0.995111
ENSMUST00000002625	ENSMUSG00000002550	Uck1	ProteinCodingRNA	2:32236589-32260159	3.28461	3.36107	0.0764578	0.85795	0.995111
ENSMUST00000002640	ENSMUSG00000002565	Scin	ProteinCodingRNA	12:40059768-40134228	1.19652	1.19216	-0.00436279	0.88835	0.995111
ENSMUST00000002655	ENSMUSG00000002580	Mien1	ProteinCodingRNA	11:98412469-98439046	3.99175	3.75772	-0.234024	0.70795	0.995111
ENSMUST00000002663	ENSMUSG00000002588	Pon1	ProteinCodingRNA	6:5168089-5193946	0.186827	0.260506	0.0736789	1	1
ENSMUST00000002677	ENSMUSG00000002602	Axl	ProteinCodingRNA	7:25757272-25788705	5.89856	5.31991	-0.578652	0.0232	0.276425
ENSMUST00000002678	ENSMUSG00000002603	Tgfb1	ProteinCodingRNA	7:25687001-25705077	4.76941	4.23472	-0.534687	0.03595	0.380491
ENSMUST00000002683	ENSMUSG00000002608	Ccdc97	ProteinCodingRNA	7:25711105-25719088	3.54895	3.53919	-0.00976272	0.963	0.995111
ENSMUST00000002699	ENSMUSG00000024045	Akap8	ProteinCodingRNA	17:32303675-32321153	4.23603	4.3255	0.0894679	0.6812	0.995111
ENSMUST00000002708	ENSMUSG00000002633	Shh	ProteinCodingRNA	5:28456814-28933995	0.808065	0.00772628	-0.800339	0.243	0.995111
ENSMUST00000002710	ENSMUSG00000002635	Pdcd2l	ProteinCodingRNA	7:34184498-34196661	2.58508	3.01862	0.433543	0.1983	0.995111
ENSMUST00000002733	ENSMUSG00000002658	Gtf2f1	ProteinCodingRNA	17:57003404-57011288	4.66486	3.94714	-0.717715	0.00775	0.120549
ENSMUST00000002735	ENSMUSG00000002660	Clpp	ProteinCodingRNA	17:56990263-56996371	4.11085	4.13873	0.0278748	0.9183	0.995111
ENSMUST00000002737	ENSMUSG00000002661	Alkbh7	ProteinCodingRNA	17:56997338-56999322	1.72118	2.81304	1.09186	0.00555	0.0919345
ENSMUST00000002740	ENSMUSG00000002664	Pspn	ProteinCodingRNA	17:56999456-57000018	0.460855	0.169369	-0.291486	1	1
ENSMUST00000002756	ENSMUSG00000002679	Med6	ProteinCodingRNA	12:81573556-81595008	2.61185	3.13053	0.518678	0.55	0.995111
ENSMUST00000002757	ENSMUSG00000091803	Cox16	ProteinCodingRNA	12:81358859-81557458	1.55751	2.10802	0.550509	0.49245	0.995111
ENSMUST00000002765	ENSMUSG00000002688	Prkd1	ProteinCodingRNA	12:50341230-50649223	1.53663	1.72282	0.18619	0.42445	0.995111
ENSMUST00000002790	ENSMUSG00000002718	Cse1l	ProteinCodingRNA	2:166906039-166946389	4.42639	4.41471	-0.0116808	0.9579	0.995111
ENSMUST00000002805	ENSMUSG00000002728	Naa20	ProteinCodingRNA	2:145902098-145916425	2.73068	2.09009	-0.640587	0.27475	0.995111
ENSMUST00000002808	ENSMUSG00000002731	Prkra	ProteinCodingRNA	2:76629897-76648015	2.84438	2.97853	0.134144	0.64445	0.995111
ENSMUST00000002809	ENSMUSG00000002732	Fkbp7	ProteinCodingRNA	2:76663043-76673116	3.51109	4.01069	0.499605	0.16945	0.950852
ENSMUST00000002817	ENSMUSG00000057897	Camk2b	ProteinCodingRNA	11:5969643-6066362	0.213295	0.181696	-0.0315992	1	1
ENSMUST00000002818	ENSMUSG00000002741	Ykt6	ProteinCodingRNA	11:5955692-5967780	5.06466	4.85417	-0.210494	0.3507	0.995111
ENSMUST00000002825	ENSMUSG00000002748	Baz1b	ProteinCodingRNA	5:135187263-135246129	4.83888	4.64846	-0.190417	0.40555	0.995111
ENSMUST00000002837	ENSMUSG00000063406	Tmed5	ProteinCodingRNA	5:108065673-108132620	3.61755	2.68854	-0.929013	0.0091	0.136351
ENSMUST00000002839	ENSMUSG00000059409	Ppp2r5d	ProteinCodingRNA	17:46442447-46831413	4.26967	4.45999	0.190321	0.79355	0.995111
ENSMUST00000002840	ENSMUSG00000002763	Pex6	ProteinCodingRNA	17:46442447-46831413	2.6316	2.8881	0.256501	0.8028	0.995111
ENSMUST00000002844	ENSMUSG00000002767	Mrpl2	ProteinCodingRNA	17:46442447-46831413	4.25859	4.78258	0.523985	0.69825	0.995111
ENSMUST00000002845	ENSMUSG00000002768	Mea1	ProteinCodingRNA	17:46442447-46831413	4.81986	4.56377	-0.256084	0.764	0.995111
ENSMUST00000002846	ENSMUSG00000002769	Gnmt	ProteinCodingRNA	17:46442447-46831413	0.478293	0.161955	-0.316339	1	1
ENSMUST00000002848	ENSMUSG00000002771	Grin2d	ProteinCodingRNA	7:45825222-45883732	0.441761	0.533242	0.0914816	1	1
ENSMUST00000002850	ENSMUSG00000030834	Abcc6	ProteinCodingRNA	7:45967554-46030302	0.0328367	0.157753	0.124917	1	1
ENSMUST00000002855	ENSMUSG00000002778	Kdelr1	ProteinCodingRNA	7:45825222-45883732	4.97783	5.12874	0.150911	0.5891	0.995111
ENSMUST00000002874	ENSMUSG00000002797	Ggct	ProteinCodingRNA	6:54982579-54992950	2.76057	1.05275	-1.70782	0.01	0.146607
ENSMUST00000002880	ENSMUSG00000002803	Btbd6	ProteinCodingRNA	12:112959861-113001926	1.72785	2.27879	0.550938	0.69865	0.995111
ENSMUST00000002881	ENSMUSG00000002804	Nudt14	ProteinCodingRNA	12:112934732-112942118	3.48044	3.55335	0.0729123	0.82585	0.995111
ENSMUST00000002883	ENSMUSG00000021319	Sfrp4	ProteinCodingRNA	13:19623174-19632821	4.80623	4.91498	0.108755	0.75905	0.995111
ENSMUST00000002885	ENSMUSG00000002808	Epdr1	ProteinCodingRNA	13:19591708-19619830	3.00125	4.10804	1.10678	0.00025	0.00720883
ENSMUST00000002889	ENSMUSG00000002812	Flii	ProteinCodingRNA	11:60699722-60727263	5.04421	5.00202	-0.0421864	0.8589	0.995111
ENSMUST00000002891	ENSMUSG00000002814	Top3a	ProteinCodingRNA	11:60740057-60777365	2.54312	2.08128	-0.461834	0.08935	0.685163
ENSMUST00000002902	ENSMUSG00000002825	Qtrt1	ProteinCodingRNA	9:21411836-21420274	3.09474	2.54453	-0.550203	0.10965	0.769028
ENSMUST00000002908	ENSMUSG00000002831	Plin4	ProteinCodingRNA	17:56079656-56109803	0.625271	0.375839	-0.249431	0.5575	0.995111
ENSMUST00000002911	ENSMUSG00000002833	Hdgfrp2	ProteinCodingRNA	17:56079656-56109803	4.09165	4.31923	0.22758	0.66465	0.995111
ENSMUST00000002914	ENSMUSG00000002835	Chaf1a	ProteinCodingRNA	17:56040415-56075028	3.71033	3.08402	-0.626312	0.08125	0.647182
ENSMUST00000002923	ENSMUSG00000002844	Adprh	ProteinCodingRNA	16:38445398-38453493	4.38108	4.7179	0.336828	0.1925	0.995111
ENSMUST00000002924	ENSMUSG00000002845	Tmem39a	ProteinCodingRNA	16:38558697-38592162	1.207	2.10867	0.901673	0.1084	0.7641
ENSMUST00000002925	ENSMUSG00000002846	Timmdc1	ProteinCodingRNA	16:38498346-38522663	3.06285	3.66851	0.605658	0.04085	0.415764
ENSMUST00000002926	ENSMUSG00000002847	Pla1a	ProteinCodingRNA	16:38396118-38433145	3.95672	0.742705	-3.21402	5e-05	0.00171373
ENSMUST00000002964	ENSMUSG00000002885	Adgre5	ProteinCodingRNA	8:83715176-83741326	2.59389	2.80034	0.20645	0.7445	0.995111
ENSMUST00000002976	ENSMUSG00000002897	Il17ra	ProteinCodingRNA	6:120463246-120487559	1.90535	0.908945	-0.9964	0.00375	0.0676517
ENSMUST00000002979	ENSMUSG00000002900	Lamb1	ProteinCodingRNA	12:31265233-31329644	5.38544	6.16166	0.776219	0.00085	0.0203881
ENSMUST00000002989	ENSMUSG00000002910	Arrdc2	ProteinCodingRNA	8:70835128-70839720	1.20465	0.948897	-0.255753	0.42635	0.995111
ENSMUST00000003017	ENSMUSG00000029925	Tbxas1	ProteinCodingRNA	6:38694389-39084585	0.692696	0.931705	0.239009	0.808	0.995111
ENSMUST00000003027	ENSMUSG00000002948	Map2k7	ProteinCodingRNA	8:4238739-4251423	0.00234651	0.0020346	-0.000311915	1	1
ENSMUST00000003029	ENSMUSG00000002949	Timm44	ProteinCodingRNA	8:4259730-4275913	4.00092	4.54074	0.539823	0.07145	0.6004
ENSMUST00000003035	ENSMUSG00000030768	Disp1	ProteinCodingRNA	1:183086265-183221522	1.87605	2.24162	0.365574	0.2522	0.995111
ENSMUST00000003038	ENSMUSG00000002957	Ap2a2	ProteinCodingRNA	7:141562172-141633011	4.93557	4.79936	-0.136211	0.50485	0.995111
ENSMUST00000003044	ENSMUSG00000002963	Pnkp	ProteinCodingRNA	7:44857138-44862992	2.28601	1.98792	-0.298092	0.4888	0.995111
ENSMUST00000003049	ENSMUSG00000002968	Med25	ProteinCodingRNA	7:44876764-44892712	1.34479	1.66608	0.321293	0.6328	0.995111
ENSMUST00000003061	ENSMUSG00000002980	Bcam	ProteinCodingRNA	7:19756130-19775403	4.56179	5.09944	0.537648	0.04085	0.415764
ENSMUST00000003066	ENSMUSG00000002985	Apoe	ProteinCodingRNA	7:19696108-19699188	0.00372446	0.00130481	-0.00241965	1	1
ENSMUST00000003071	ENSMUSG00000074336	Apoc4	ProteinCodingRNA	7:19671578-19681479	0.790369	0.459679	-0.33069	0.29305	0.995111
ENSMUST00000003074	ENSMUSG00000002992	Apoc2	ProteinCodingRNA	7:19671578-19681479	0.495295	0.18929	-0.306005	1	1
ENSMUST00000003079	ENSMUSG00000002997	Prkar2b	ProteinCodingRNA	12:31958475-32061296	2.57888	2.34303	-0.235851	0.6481	0.995111
ENSMUST00000003100	ENSMUSG00000052974	Cyp2f2	ProteinCodingRNA	7:27119908-27133660	0.790339	0.0121759	-0.778163	0.0762	0.6242
ENSMUST00000003115	ENSMUSG00000003031	Cdkn1b	ProteinCodingRNA	6:134920400-134925513	3.5269	3.76681	0.239918	0.4614	0.995111
ENSMUST00000003117	ENSMUSG00000003033	Ap1m1	ProteinCodingRNA	8:72240017-72257385	4.63931	4.39613	-0.243173	0.3138	0.995111
ENSMUST00000003121	ENSMUSG00000003037	Rab8a	ProteinCodingRNA	8:72161199-72183904	3.75846	3.22279	-0.535664	0.0246	0.288379
ENSMUST00000003123	ENSMUSG00000003039	Fam32a	ProteinCodingRNA	8:72219729-72224418	3.97422	3.62481	-0.349412	0.1981	0.995111
ENSMUST00000003135	ENSMUSG00000003051	Elf3	ProteinCodingRNA	1:135248560-135284084	0.306269	0.066446	-0.239823	1	1
ENSMUST00000003137	ENSMUSG00000003053	Cyp2c29	ProteinCodingRNA	19:39229253-39330713	0	0	0	1	1
ENSMUST00000003152	ENSMUSG00000003068	Stk11	ProteinCodingRNA	10:80115802-80145818	3.23944	3.61902	0.379579	0.5521	0.995111
ENSMUST00000003154	ENSMUSG00000003070	Efna2	ProteinCodingRNA	10:80179481-80190010	1.03698	1.066	0.0290163	0.83665	0.995111
ENSMUST00000003156	ENSMUSG00000003072	Atp5d	ProteinCodingRNA	10:80115802-80145818	7.11946	7.94438	0.824915	0.00315	0.0590147
ENSMUST00000003183	ENSMUSG00000003099	Ppp5c	ProteinCodingRNA	7:17004639-17027924	4.3169	4.63147	0.314576	0.2214	0.995111
ENSMUST00000003191	ENSMUSG00000024070	Prkd3	ProteinCodingRNA	17:78949404-79020816	2.77548	2.76941	-0.00607774	0.96215	0.995111
ENSMUST00000003203	ENSMUSG00000003119	Cdk12	ProteinCodingRNA	11:98203058-98278504	3.03995	3.06601	0.0260565	0.96195	0.995111
ENSMUST00000003207	ENSMUSG00000003123	Lipe	ProteinCodingRNA	7:25376818-25566417	1.96619	1.49543	-0.470759	0.43485	0.995111
ENSMUST00000003219	ENSMUSG00000003135	Cnot11	ProteinCodingRNA	1:39534991-39546889	2.93872	3.02141	0.0826933	0.74655	0.995111
ENSMUST00000003238	ENSMUSG00000003154	Foxj2	ProteinCodingRNA	6:122813618-122845366	2.24517	2.78583	0.540655	0.05365	0.49738
ENSMUST00000003245	ENSMUSG00000003161	Sri	ProteinCodingRNA	5:8037293-8069379	5.78736	5.23183	-0.555523	0.1194	0.801595
ENSMUST00000003268	ENSMUSG00000003200	Sh3gl1	ProteinCodingRNA	17:56005710-56036637	4.73801	4.38836	-0.349657	0.20305	0.995111
ENSMUST00000003274	ENSMUSG00000003206	Ebi3	ProteinCodingRNA	17:55952622-55967949	2.0693	1.39681	-0.672487	0.2217	0.995111
ENSMUST00000003284	ENSMUSG00000003184	Irf3	ProteinCodingRNA	7:44986899-45002848	1.99781	1.92392	-0.073889	0.89295	0.995111
ENSMUST00000003290	ENSMUSG00000003190	Bcl2l12	ProteinCodingRNA	7:44986899-45002848	2.54435	2.89162	0.347264	0.5842	0.995111
ENSMUST00000003310	ENSMUSG00000003226	Ranbp2	ProteinCodingRNA	10:58446851-58494155	5.15265	5.11533	-0.0373261	0.85995	0.995111
ENSMUST00000003312	ENSMUSG00000003227	Edar	ProteinCodingRNA	10:58600788-58675654	0.622777	0.321467	-0.30131	0.0218	0.263712
ENSMUST00000003313	ENSMUSG00000003228	Grk5	ProteinCodingRNA	19:60889748-61140840	3.02119	2.79247	-0.228717	0.50085	0.995111
ENSMUST00000003318	ENSMUSG00000003233	Dvl3	ProteinCodingRNA	16:20511132-20532520	3.3749	3.40752	0.0326215	0.88225	0.995111
ENSMUST00000003319	ENSMUSG00000003234	Abcf3	ProteinCodingRNA	16:20548576-20561379	3.47944	3.60949	0.130043	0.61165	0.995111
ENSMUST00000003320	ENSMUSG00000003235	Eif2b5	ProteinCodingRNA	16:20498816-20509955	4.19763	4.09481	-0.10282	0.63115	0.995111
ENSMUST00000003345	ENSMUSG00000021314	Amph	ProteinCodingRNA	13:18948350-19150915	0.205721	0.821728	0.616008	0.0508	0.479249
ENSMUST00000003351	ENSMUSG00000020734	Grin2c	ProteinCodingRNA	11:115249168-115267243	0.0655512	0.127542	0.0619907	1	1
ENSMUST00000003360	ENSMUSG00000003273	Car11	ProteinCodingRNA	7:45699842-45704682	0.434629	0.663644	0.229015	0.34175	0.995111
ENSMUST00000003369	ENSMUSG00000003282	Plag1	ProteinCodingRNA	4:3900995-3938423	1.97074	1.63272	-0.338019	0.13995	0.867343
ENSMUST00000003370	ENSMUSG00000003283	Hck	ProteinCodingRNA	2:153108467-153151441	1.6149	0.445948	-1.16895	0.3237	0.995111
ENSMUST00000003386	ENSMUSG00000003299	Mrpl4	ProteinCodingRNA	9:21002737-21008839	4.39676	4.44189	0.0451255	0.88505	0.995111
ENSMUST00000003395	ENSMUSG00000032177	Pde4a	ProteinCodingRNA	9:21165713-21213248	0.224935	0.392104	0.167169	1	1
ENSMUST00000003397	ENSMUSG00000003309	Ap1m2	ProteinCodingRNA	9:21294274-21312337	1.6346	0.0552603	-1.57934	0.22485	0.995111
ENSMUST00000003404	ENSMUSG00000003316	Glg1	ProteinCodingRNA	8:111154420-111259216	0.512428	1.40782	0.895391	0.5292	0.995111
ENSMUST00000003413	ENSMUSG00000061126	Cyp4f39	ProteinCodingRNA	17:32468461-32492479	1.4743	0.482316	-0.991979	5e-05	0.00171373
ENSMUST00000003416	ENSMUSG00000048440	Cyp4f16	ProteinCodingRNA	17:32536557-32636184	0.742139	0.637715	-0.104424	0.84025	0.995111
ENSMUST00000003433	ENSMUSG00000020190	Mknk2	ProteinCodingRNA	10:80665326-80678112	4.50169	4.33948	-0.162214	0.60665	0.995111
ENSMUST00000003434	ENSMUSG00000003344	Btbd2	ProteinCodingRNA	10:80642616-80657071	0.389859	0.136162	-0.253697	1	1
ENSMUST00000003436	ENSMUSG00000003346	Abhd17a	ProteinCodingRNA	10:80583653-80590341	4.07761	4.29543	0.217819	0.43005	0.995111
ENSMUST00000003438	ENSMUSG00000003348	Mob3a	ProteinCodingRNA	10:80681837-80701820	3.72508	3.25384	-0.471245	0.0639	0.558081
ENSMUST00000003442	ENSMUSG00000003352	Cacnb3	ProteinCodingRNA	15:98632219-98644530	1.97251	2.23541	0.262904	0.39145	0.995111
ENSMUST00000003444	ENSMUSG00000003354	Ccdc65	ProteinCodingRNA	15:98708206-98723326	0.20586	0.10958	-0.0962794	1	1
ENSMUST00000003445	ENSMUSG00000003355	Fkbp11	ProteinCodingRNA	15:98724372-98728198	3.09137	3.34048	0.249111	0.5912	0.995111
ENSMUST00000003450	ENSMUSG00000003360	Ddx23	ProteinCodingRNA	15:98645133-98662889	4.12995	4.06632	-0.063628	0.79835	0.995111
ENSMUST00000003451	ENSMUSG00000054855	Rnd1	ProteinCodingRNA	15:98663420-98677461	2.85544	0.990708	-1.86473	5e-05	0.00171373
ENSMUST00000003459	ENSMUSG00000020437	Myo1g	ProteinCodingRNA	11:6506547-6520965	3.02708	1.91014	-1.11693	0.00075	0.0183292
ENSMUST00000003461	ENSMUSG00000020456	Ogdh	ProteinCodingRNA	11:6291632-6356642	5.78289	7.08964	1.30676	5e-05	0.00171373
ENSMUST00000003468	ENSMUSG00000003378	Grik5	ProteinCodingRNA	7:25009848-25072346	1.76931	2.21082	0.441518	0.11305	0.782734
ENSMUST00000003469	ENSMUSG00000003379	Cd79a	ProteinCodingRNA	7:24897380-24902197	2.03555	2.39682	0.36127	0.14395	0.88041
ENSMUST00000003493	ENSMUSG00000003402	Prkcsh	ProteinCodingRNA	9:22002805-22014222	4.53933	4.12767	-0.411659	0.2103	0.995111
ENSMUST00000003501	ENSMUSG00000003410	Elavl3	ProteinCodingRNA	9:22015004-22086122	0.0413309	0.0273113	-0.0140196	1	1
ENSMUST00000003502	ENSMUSG00000003411	Rab3b	ProteinCodingRNA	4:108879062-108972077	0.107472	0.166587	0.059114	1	1
ENSMUST00000003509	ENSMUSG00000003418	St8sia6	ProteinCodingRNA	2:13651020-13794064	1.0404	0.548113	-0.492286	0.00195	0.0401012
ENSMUST00000003512	ENSMUSG00000003420	Fcgrt	ProteinCodingRNA	7:45082912-45103851	3.85236	4.38105	0.528691	0.3339	0.995111
ENSMUST00000003513	ENSMUSG00000003421	Nosip	ProteinCodingRNA	7:45053583-45078210	3.96667	3.66613	-0.30054	0.32135	0.995111
ENSMUST00000003521	ENSMUSG00000003429	Rps11	ProteinCodingRNA	7:45121916-45124439	8.84935	8.42051	-0.428838	0.07825	0.634139
ENSMUST00000003527	ENSMUSG00000003435	Supt5	ProteinCodingRNA	7:28314890-28338746	4.62087	4.58334	-0.0375312	0.8748	0.995111
ENSMUST00000003529	ENSMUSG00000003437	Paf1	ProteinCodingRNA	7:28392950-28399388	4.06084	4.15674	0.0959005	0.71605	0.995111
ENSMUST00000003536	ENSMUSG00000003444	Med29	ProteinCodingRNA	7:28376783-28392708	2.90468	3.16461	0.259925	0.59325	0.995111
ENSMUST00000003544	ENSMUSG00000003452	Bicd1	ProteinCodingRNA	6:149408885-149563329	0.13557	0.2738	0.13823	1	1
ENSMUST00000003550	ENSMUSG00000003458	Ncstn	ProteinCodingRNA	1:172066012-172122330	4.70767	4.21306	-0.494613	0.34465	0.995111
ENSMUST00000003554	ENSMUSG00000007122	Casq1	ProteinCodingRNA	1:172209893-172219868	7.33787	9.5661	2.22823	5e-05	0.00171373
ENSMUST00000003561	ENSMUSG00000003469	Phyhip	ProteinCodingRNA	14:70457475-70468832	1.7937	0.932295	-0.8614	0.0003	0.00841284
ENSMUST00000003568	ENSMUSG00000003476	Crhr2	ProteinCodingRNA	6:55090048-55133016	1.55423	1.9507	0.396466	0.20615	0.995111
ENSMUST00000003569	ENSMUSG00000003477	Inmt	ProteinCodingRNA	6:55170625-55175043	0.0563616	0.116769	0.0604073	1	1
ENSMUST00000003572	ENSMUSG00000029777	Gars	ProteinCodingRNA	6:55038006-55079500	6.0587	5.11239	-0.946314	0.00015	0.00460564
ENSMUST00000003574	ENSMUSG00000003484	Cyp4f18	ProteinCodingRNA	8:71951037-72009626	1.73991	1.14845	-0.591463	0.4097	0.995111
ENSMUST00000003575	ENSMUSG00000031799	Tpm4	ProteinCodingRNA	8:72134974-72160855	7.11558	6.58319	-0.532395	0.0147	0.197853
ENSMUST00000003597	ENSMUSG00000003505	Psg18	ProteinCodingRNA	7:18345421-18355009	0	0	0	1	1
ENSMUST00000003599	ENSMUSG00000103088	Pcdhgb6	ProteinCodingRNA	18:36930183-37841873	2.02172	2.46955	0.447833	0.6073	0.995111
ENSMUST00000003612	ENSMUSG00000003518	Dusp3	ProteinCodingRNA	11:101971142-101992264	3.70282	5.15748	1.45466	5e-05	0.00171373
ENSMUST00000003620	ENSMUSG00000003526	Prodh	ProteinCodingRNA	16:18052859-18090203	1.20612	0.552323	-0.653799	0.3232	0.995111
ENSMUST00000003621	ENSMUSG00000003527	Dgcr14	ProteinCodingRNA	16:17900710-17911348	2.84885	2.74646	-0.102389	0.68735	0.995111
ENSMUST00000003622	ENSMUSG00000003528	Slc25a1	ProteinCodingRNA	16:17925210-17928219	3.87055	3.03178	-0.838767	0.00325	0.0605036
ENSMUST00000003628	ENSMUSG00000003534	Ddr1	ProteinCodingRNA	17:35681566-35708244	0.0662647	7.19331e-06	-0.0662575	1	1
ENSMUST00000003635	ENSMUSG00000003541	Ier3	ProteinCodingRNA	17:35821683-35822923	4.41821	2.58498	-1.83323	5e-05	0.00171373
ENSMUST00000003640	ENSMUSG00000003545	Fosb	ProteinCodingRNA	7:19302695-19310051	1.23373	0.943539	-0.29019	0.29345	0.995111
ENSMUST00000003642	ENSMUSG00000003546	Klc4	ProteinCodingRNA	17:46442447-46831413	2.34204	3.0013	0.659268	0.7577	0.995111
ENSMUST00000003643	ENSMUSG00000030399	Ckm	ProteinCodingRNA	7:19404775-19422841	9.6944	11.4366	1.74224	5e-05	0.00171373
ENSMUST00000003645	ENSMUSG00000003549	Ercc1	ProteinCodingRNA	7:19344777-19359483	3.54756	2.9104	-0.637161	0.13655	0.856679
ENSMUST00000003655	ENSMUSG00000003559	As3mt	ProteinCodingRNA	19:46707442-46741095	2.76604	3.90726	1.14122	0.0002	0.00593811
ENSMUST00000003659	ENSMUSG00000031849	Comp	ProteinCodingRNA	8:70373557-70382066	3.57951	3.72376	0.144249	0.6869	0.995111
ENSMUST00000003669	ENSMUSG00000003573	Homer3	ProteinCodingRNA	8:70282826-70302489	1.94135	2.31333	0.371982	0.4037	0.995111
ENSMUST00000003677	ENSMUSG00000003581	Rnf215	ProteinCodingRNA	11:4135201-4160293	2.7696	2.87884	0.109247	0.78485	0.995111
ENSMUST00000003681	ENSMUSG00000003585	Sec14l2	ProteinCodingRNA	11:4097038-4123415	1.72004	1.69804	-0.0219942	0.9495	0.995111
ENSMUST00000003687	ENSMUSG00000021253	Tgfb3	ProteinCodingRNA	12:85824658-86079041	3.84472	4.74169	0.896967	0.0011	0.0251455
ENSMUST00000003705	ENSMUSG00000003604	Aven	ProteinCodingRNA	2:112492963-113217096	0.948337	1.30776	0.359422	0.50165	0.995111
ENSMUST00000003710	ENSMUSG00000057230	Aak1	ProteinCodingRNA	6:86849516-87003223	0.0935155	0.044904	-0.0486114	1	1
ENSMUST00000003714	ENSMUSG00000003617	Cp	ProteinCodingRNA	3:19957053-20035315	3.25588	2.17848	-1.07741	0.03265	0.35593
ENSMUST00000003717	ENSMUSG00000042476	Abcb4	ProteinCodingRNA	5:8893716-8959231	1.79073	2.43962	0.648891	0.07685	0.627877
ENSMUST00000003720	ENSMUSG00000003623	Crot	ProteinCodingRNA	5:8966032-8997427	3.61124	3.83913	0.227885	0.36185	0.995111
ENSMUST00000003726	ENSMUSG00000024002	Brd4	ProteinCodingRNA	17:32196273-32284722	1.79711	1.37504	-0.42207	0.5037	0.995111
ENSMUST00000003741	ENSMUSG00000003644	Rps6ka1	ProteinCodingRNA	4:133847289-133887797	0.000196876	0.000660696	0.000463821	1	1
ENSMUST00000003754	ENSMUSG00000003657	Calb2	ProteinCodingRNA	8:110137501-110168210	0.417471	0.273473	-0.143997	1	1
ENSMUST00000003759	ENSMUSG00000003662	Ciao1	ProteinCodingRNA	2:127240937-127247816	2.59172	2.83514	0.243421	0.4549	0.995111
ENSMUST00000003762	ENSMUSG00000003665	Has1	ProteinCodingRNA	17:17843327-17855188	3.38265	1.5078	-1.87486	5e-05	0.00171373
ENSMUST00000003777	ENSMUSG00000003680	Taf6l	ProteinCodingRNA	19:8772521-8786417	0.933447	0.738888	-0.194559	0.8982	0.995111
ENSMUST00000003808	ENSMUSG00000038508	Gdf15	ProteinCodingRNA	8:70629392-70632456	0.137815	0.0793875	-0.0584275	1	1
ENSMUST00000003818	ENSMUSG00000003721	Insig2	ProteinCodingRNA	1:121304352-121332589	3.54115	3.632	0.090845	0.86285	0.995111
ENSMUST00000003826	ENSMUSG00000032269	Htr3a	ProteinCodingRNA	9:48896450-48911099	0	0	0	1	1
ENSMUST00000003828	ENSMUSG00000003731	Kpna6	ProteinCodingRNA	4:129643979-129672767	2.29046	2.10846	-0.181997	0.7763	0.995111
ENSMUST00000003843	ENSMUSG00000003746	Man1a	ProteinCodingRNA	10:53904787-54075796	3.13165	3.47726	0.34561	0.1759	0.964324
ENSMUST00000003850	ENSMUSG00000003752	Itpkc	ProteinCodingRNA	7:27187004-27228661	2.54477	1.84388	-0.700889	0.1194	0.801595
ENSMUST00000003857	ENSMUSG00000089832	Shkbp1	ProteinCodingRNA	7:27342132-27447686	2.57637	1.98396	-0.592405	0.07545	0.620451
ENSMUST00000003860	ENSMUSG00000003762	Coq8b	ProteinCodingRNA	7:27233022-27282144	2.14413	1.60011	-0.544018	0.3686	0.995111
ENSMUST00000003870	ENSMUSG00000025025	Mxi1	ProteinCodingRNA	19:53310505-53375810	2.53416	2.5391	0.00494359	0.9379	0.995111
ENSMUST00000003876	ENSMUSG00000003778	Brd8	ProteinCodingRNA	18:34598614-34624601	0.148264	1.05561	0.907343	0.3222	0.995111
ENSMUST00000003898	ENSMUSG00000022842	Ece2	ProteinCodingRNA	16:20611592-20646485	0.120307	0.190481	0.0701742	1	1
ENSMUST00000003906	ENSMUSG00000003808	Farsa	ProteinCodingRNA	8:84856988-84869257	4.19152	3.71572	-0.4758	0.172	0.955682
ENSMUST00000003907	ENSMUSG00000003809	Gcdh	ProteinCodingRNA	8:84872110-84893921	1.43168	2.09805	0.66637	0.14555	0.885196
ENSMUST00000003908	ENSMUSG00000003810	Mast2	ProteinCodingRNA	4:116306761-116464183	3.75843	4.08552	0.327095	0.2633	0.995111
ENSMUST00000003910	ENSMUSG00000003812	Dnase2a	ProteinCodingRNA	8:84908559-84937359	3.09275	2.0585	-1.03425	0.00865	0.131239
ENSMUST00000003911	ENSMUSG00000003813	Rad23a	ProteinCodingRNA	8:84831521-84840665	3.45239	3.81739	0.365001	0.41105	0.995111
ENSMUST00000003912	ENSMUSG00000003814	Calr	ProteinCodingRNA	8:84841849-84846934	7.85057	7.06929	-0.781284	0.00175	0.0369478
ENSMUST00000003922	ENSMUSG00000003824	Syce2	ProteinCodingRNA	8:84872110-84893921	2.24342	1.4408	-0.802622	0.4336	0.995111
ENSMUST00000003946	ENSMUSG00000003848	Nob1	ProteinCodingRNA	8:107412485-107425051	3.53034	3.02489	-0.505453	0.11395	0.785379
ENSMUST00000003947	ENSMUSG00000003849	Nqo1	ProteinCodingRNA	8:107388224-107403206	1.63612	1.29247	-0.34365	0.2448	0.995111
ENSMUST00000003961	ENSMUSG00000003863	Ppfia3	ProteinCodingRNA	7:45339121-45370583	0.18044	0.0328399	-0.1476	1	1
ENSMUST00000003964	ENSMUSG00000003865	Gys1	ProteinCodingRNA	7:45420819-45456619	4.20063	5.45316	1.25253	5e-05	0.00171373
ENSMUST00000003971	ENSMUSG00000003872	Lin7b	ProteinCodingRNA	7:45339121-45370583	0.287638	0.0715652	-0.216073	1	1
ENSMUST00000003981	ENSMUSG00000003882	Il7r	ProteinCodingRNA	15:9506160-9529876	1.8803	1.07543	-0.804872	0.00555	0.0919345
ENSMUST00000004036	ENSMUSG00000003934	Efnb3	ProteinCodingRNA	11:69554091-69560205	0.681984	0.992661	0.310677	0.15625	0.915837
ENSMUST00000004050	ENSMUSG00000003948	Mmd	ProteinCodingRNA	11:90187682-90278589	3.59171	3.72699	0.135277	0.6115	0.995111
ENSMUST00000004051	ENSMUSG00000003949	Hlf	ProteinCodingRNA	11:90336535-90390895	0.770452	1.47049	0.700034	0.0022	0.0442309
ENSMUST00000004054	ENSMUSG00000022905	Kpna1	ProteinCodingRNA	16:35926510-36037131	3.81982	4.22383	0.404013	0.3479	0.995111
ENSMUST00000004055	ENSMUSG00000042156	Dzip1	ProteinCodingRNA	14:118875519-118925314	1.28279	1.82528	0.542485	0.0435	0.432287
ENSMUST00000004057	ENSMUSG00000003955	Fam162a	ProteinCodingRNA	16:36043843-36071515	5.28143	5.7256	0.44417	0.11335	0.783891
ENSMUST00000004072	ENSMUSG00000003970	Rpl8	ProteinCodingRNA	15:76904070-76906318	8.99104	8.52449	-0.466551	0.03855	0.400185
ENSMUST00000004076	ENSMUSG00000003974	Grm3	ProteinCodingRNA	5:9485540-9725170	0.0089578	0.0142653	0.00530749	1	1
ENSMUST00000004094	ENSMUSG00000003992	Ssbp2	ProteinCodingRNA	13:91460282-91786148	2.00183	2.31244	0.310611	0.39075	0.995111
ENSMUST00000004097	ENSMUSG00000029705	Cux1	ProteinCodingRNA	5:136248134-136567490	2.89538	3.06694	0.171557	0.76855	0.995111
ENSMUST00000004120	ENSMUSG00000004018	Fancl	ProteinCodingRNA	11:26386134-26593999	1.22011	1.04718	-0.172937	0.67645	0.995111
ENSMUST00000004133	ENSMUSG00000004031	Brinp2	ProteinCodingRNA	1:158245268-158356326	0.0656418	0.143014	0.0773725	1	1
ENSMUST00000004134	ENSMUSG00000004032	Gstm5	ProteinCodingRNA	3:107877228-107898686	4.3791	5.24986	0.870755	0.0112	0.159827
ENSMUST00000004136	ENSMUSG00000004038	Gstm3	ProteinCodingRNA	3:107963695-107969283	0.0224749	0	-0.0224749	1	1
ENSMUST00000004137	ENSMUSG00000004035	Gstm7	ProteinCodingRNA	3:107926333-107931817	0.870772	1.60998	0.739205	0.0164	0.214319
ENSMUST00000004140	ENSMUSG00000058135	Gstm1	ProteinCodingRNA	3:108012254-108017973	4.28336	4.64318	0.359823	0.21675	0.995111
ENSMUST00000004143	ENSMUSG00000020919	Stat5b	ProteinCodingRNA	11:100780730-100850724	3.45806	3.9193	0.461237	0.11265	0.782108
ENSMUST00000004145	ENSMUSG00000004043	Stat5a	ProteinCodingRNA	11:100859350-100939540	0.79895	2.15317	1.35422	0.16875	0.950161
ENSMUST00000004156	ENSMUSG00000004054	Map3k11	ProteinCodingRNA	19:5689130-5702862	3.75145	3.72993	-0.0215199	0.93215	0.995111
ENSMUST00000004172	ENSMUSG00000004070	Hmox2	ProteinCodingRNA	16:4726360-4790292	3.13267	3.26408	0.131412	0.8296	0.995111
ENSMUST00000004173	ENSMUSG00000004071	Cdip1	ProteinCodingRNA	16:4726360-4790292	2.45428	3.3498	0.895518	0.0392	0.404716
ENSMUST00000004200	ENSMUSG00000004096	Cwc15	ProteinCodingRNA	9:14500616-14510577	3.84874	3.76158	-0.0871585	0.7788	0.995111
ENSMUST00000004201	ENSMUSG00000004098	Col5a3	ProteinCodingRNA	9:20770049-20815067	4.79719	5.09656	0.299373	0.1836	0.982973
ENSMUST00000004202	ENSMUSG00000004099	Dnmt1	ProteinCodingRNA	9:20907208-20959888	3.88578	3.22151	-0.66427	0.0401	0.41081
ENSMUST00000004203	ENSMUSG00000004100	Ppan	ProteinCodingRNA	9:20888174-20892178	4.12657	3.68686	-0.439711	0.1665	0.945317
ENSMUST00000004206	ENSMUSG00000070319	Eif3g	ProteinCodingRNA	9:20894348-20898623	5.5893	5.37559	-0.213712	0.3959	0.995111
ENSMUST00000004208	ENSMUSG00000004105	Angptl2	ProteinCodingRNA	2:33133416-33371486	5.52643	7.134	1.60757	5e-05	0.00171373
ENSMUST00000004214	ENSMUSG00000004110	Cacna1e	ProteinCodingRNA	1:154390730-154884501	0.0181569	0.158013	0.139856	1	1
ENSMUST00000004222	ENSMUSG00000022702	Hira	ProteinCodingRNA	16:18836577-18970309	3.1198	3.00147	-0.118333	0.69505	0.995111
ENSMUST00000004232	ENSMUSG00000074207	Adh1	ProteinCodingRNA	3:138260990-138307022	3.94737	2.67493	-1.27244	0.00015	0.00460564
ENSMUST00000004281	ENSMUSG00000028630	Dyrk2	ProteinCodingRNA	10:118859348-118868903	4.57296	5.31221	0.739247	0.00235	0.0466632
ENSMUST00000004294	ENSMUSG00000004187	Kifc2	ProteinCodingRNA	15:76660640-76668196	0.796536	1.36527	0.568729	0.0177	0.227387
ENSMUST00000004316	ENSMUSG00000004207	Psap	ProteinCodingRNA	10:60277626-60302597	0.108458	0.468106	0.359647	1	1
ENSMUST00000004326	ENSMUSG00000031398	Plxna3	ProteinCodingRNA	X:74329065-74344689	1.84539	1.91816	0.0727664	0.795	0.995111
ENSMUST00000004327	ENSMUSG00000031400	G6pdx	ProteinCodingRNA	X:74393289-74453854	5.31032	3.48931	-1.82101	5e-05	0.00171373
ENSMUST00000004330	ENSMUSG00000004221	Ikbkg	ProteinCodingRNA	X:74393289-74453854	0.00109866	3.54659e-11	-0.00109866	1	1
ENSMUST00000004340	ENSMUSG00000004231	Pax2	ProteinCodingRNA	19:44756044-44837871	0.00881684	0.0268296	0.0180128	1	1
ENSMUST00000004343	ENSMUSG00000004233	Wars2	ProteinCodingRNA	3:99141067-99239186	1.57874	1.84514	0.266404	0.35585	0.995111
ENSMUST00000004375	ENSMUSG00000004264	Phb2	ProteinCodingRNA	6:124712335-124718831	6.30883	6.24648	-0.0623503	0.80635	0.995111
ENSMUST00000004377	ENSMUSG00000004266	Ptpn6	ProteinCodingRNA	6:124720706-124738714	1.20409	0.335149	-0.868941	0.3274	0.995111
ENSMUST00000004378	ENSMUSG00000004267	Eno2	ProteinCodingRNA	6:124760052-124769673	0.699018	0.739021	0.0400022	0.9538	0.995111
ENSMUST00000004379	ENSMUSG00000004268	Emg1	ProteinCodingRNA	6:124663026-124712178	5.17938	4.96899	-0.210385	0.6201	0.995111
ENSMUST00000004381	ENSMUSG00000004270	Lpcat3	ProteinCodingRNA	6:124663026-124712178	4.21069	4.17191	-0.038786	0.9315	0.995111
ENSMUST00000004389	ENSMUSG00000072772	Grcc10	ProteinCodingRNA	6:124739182-124756524	4.24131	4.94449	0.703189	0.25455	0.995111
ENSMUST00000004392	ENSMUSG00000029771	Irf5	ProteinCodingRNA	6:29526624-29609887	3.44229	0.467463	-2.97483	0.14845	0.892702
ENSMUST00000004396	ENSMUSG00000004285	Atp6v1f	ProteinCodingRNA	6:29467717-29470512	5.59669	5.35592	-0.240772	0.394	0.995111
ENSMUST00000004428	ENSMUSG00000004317	Clcn5	ProteinCodingRNA	X:7153809-7319358	3.66577	3.86831	0.202544	0.3638	0.995111
ENSMUST00000004430	ENSMUSG00000004319	Clcn3	ProteinCodingRNA	8:60910388-60983300	1.60635	1.63692	0.0305694	0.859	0.995111
ENSMUST00000004453	ENSMUSG00000004341	Gpx6	ProteinCodingRNA	13:21312216-21319624	0	0	0	1	1
ENSMUST00000004456	ENSMUSG00000004344	Gpx5	ProteinCodingRNA	13:21286428-21292731	0	0	0	1	1
ENSMUST00000004470	ENSMUSG00000004356	Utp20	ProteinCodingRNA	10:88746606-88826814	3.30198	2.73236	-0.569621	0.0066	0.106146
ENSMUST00000004473	ENSMUSG00000004359	Spic	ProteinCodingRNA	10:88674771-88685015	1.02993	0.565608	-0.464327	0.09885	0.725406
ENSMUST00000004480	ENSMUSG00000004366	Sst	ProteinCodingRNA	16:23889580-23890844	0	0.113684	0.113684	1	1
ENSMUST00000004494	ENSMUSG00000031622	Sin3b	ProteinCodingRNA	8:72723284-72758201	2.95048	3.13711	0.186632	0.53385	0.995111
ENSMUST00000004497	ENSMUSG00000004383	Large1	ProteinCodingRNA	8:72814598-73353540	2.48607	2.91726	0.43119	0.1766	0.966264
ENSMUST00000004505	ENSMUSG00000020447	Npc1l1	ProteinCodingRNA	11:6211012-6230143	0.102694	0.229154	0.12646	1	1
ENSMUST00000004507	ENSMUSG00000004393	Ddx56	ProteinCodingRNA	11:6258918-6267772	4.12231	3.86725	-0.255061	0.3155	0.995111
ENSMUST00000004508	ENSMUSG00000004394	Tmed4	ProteinCodingRNA	11:6270368-6274870	3.69028	4.20697	0.516693	0.057	0.518206
ENSMUST00000004554	ENSMUSG00000012848	Rps5	ProteinCodingRNA	7:12922289-12926686	9.53086	9.11751	-0.413355	0.0684	0.585244
ENSMUST00000004560	ENSMUSG00000004446	Bid	ProteinCodingRNA	6:120836211-120916853	3.21915	2.04204	-1.17711	0.0981	0.722199
ENSMUST00000004565	ENSMUSG00000004451	Ralb	ProteinCodingRNA	1:119470304-119504794	4.74075	4.31937	-0.421386	0.0722	0.603643
ENSMUST00000004574	ENSMUSG00000004460	Dnajb11	ProteinCodingRNA	16:22857844-22879634	4.89944	4.23808	-0.661358	0.0068	0.108769
ENSMUST00000004576	ENSMUSG00000004462	Tbccd1	ProteinCodingRNA	16:22813214-22857569	2.38251	2.33044	-0.0520646	0.86595	0.995111
ENSMUST00000004587	ENSMUSG00000004473	Clec11a	ProteinCodingRNA	7:44302686-44306902	1.91419	2.47679	0.562604	0.0784	0.63458
ENSMUST00000004614	ENSMUSG00000058638	Zfp110	ProteinCodingRNA	7:12834760-12850577	2.78823	2.423	-0.365232	0.24325	0.995111
ENSMUST00000004622	ENSMUSG00000004508	Gab2	ProteinCodingRNA	7:97081585-97308946	3.20637	3.02974	-0.176628	0.4261	0.995111
ENSMUST00000004634	ENSMUSG00000020142	Slc1a4	ProteinCodingRNA	11:20302179-20332713	2.29943	1.73174	-0.567686	0.1394	0.865755
ENSMUST00000004646	ENSMUSG00000004530	Coro1c	ProteinCodingRNA	5:113842435-113908758	5.37667	4.87344	-0.503221	0.0326	0.355604
ENSMUST00000004655	ENSMUSG00000004540	Psg17	ProteinCodingRNA	7:18813936-18821607	0.218104	0.0821038	-0.136	1	1
ENSMUST00000004657	ENSMUSG00000004542	Psg19	ProteinCodingRNA	7:18789566-18798520	0	3.42075e-10	3.42075e-10	1	1
ENSMUST00000004673	ENSMUSG00000004558	Ndrg2	ProteinCodingRNA	14:51905270-51913488	5.43898	7.30443	1.86545	5e-05	0.00171373
ENSMUST00000004681	ENSMUSG00000004565	Pnpla6	ProteinCodingRNA	8:3515383-3544267	1.05486	0.889493	-0.165364	0.66815	0.995111
ENSMUST00000004683	ENSMUSG00000004567	Mcoln1	ProteinCodingRNA	8:3500456-3515232	3.17188	3.12057	-0.051313	0.89195	0.995111
ENSMUST00000004684	ENSMUSG00000004568	Arhgef18	ProteinCodingRNA	8:3393005-3456601	2.77155	2.61537	-0.156185	0.5302	0.995111
ENSMUST00000004686	ENSMUSG00000069633	Pex11g	ProteinCodingRNA	8:3457104-3467680	1.34394	1.55646	0.212526	0.48135	0.995111
ENSMUST00000004715	ENSMUSG00000061778	Mospd2	ProteinCodingRNA	X:164936168-164980375	2.3746	1.90686	-0.467743	0.1693	0.950836
ENSMUST00000004728	ENSMUSG00000004609	Cd33	ProteinCodingRNA	7:43524215-43544428	0.499972	1.05648	0.556512	0.49205	0.995111
ENSMUST00000004729	ENSMUSG00000004610	Etfb	ProteinCodingRNA	7:43444082-43472019	5.85922	6.87839	1.01916	0.0013	0.0289929
ENSMUST00000004732	ENSMUSG00000004613	Lim2	ProteinCodingRNA	7:43427621-43435996	0	0	0	1	1
ENSMUST00000004745	ENSMUSG00000004626	Stxbp2	ProteinCodingRNA	8:3630954-3643644	4.03058	2.66905	-1.36153	0.0002	0.00593811
ENSMUST00000004749	ENSMUSG00000004630	Pcp2	ProteinCodingRNA	8:3621547-3625848	0	0	0	1	1
ENSMUST00000004750	ENSMUSG00000004631	Sgce	ProteinCodingRNA	6:4674349-4747207	1.22798e-14	6.4061e-09	6.40609e-09	1	1
ENSMUST00000004756	ENSMUSG00000004637	Wwox	ProteinCodingRNA	8:114439654-115352708	2.00928	1.82769	-0.181584	0.6451	0.995111
ENSMUST00000004761	ENSMUSG00000058440	Nrf1	ProteinCodingRNA	6:30047987-30153458	1.69411e-06	0.370137	0.370135	1	1
ENSMUST00000004770	ENSMUSG00000004651	Tyr	ProteinCodingRNA	7:87424770-87493512	0.562978	0	-0.562978	5e-05	0.00171373
ENSMUST00000004774	ENSMUSG00000004655	Aqp1	ProteinCodingRNA	6:55336431-55348555	6.73759	6.47434	-0.263252	0.2369	0.995111
ENSMUST00000004780	ENSMUSG00000004661	Arid3b	ProteinCodingRNA	9:57777864-57836793	1.13381	1.24765	0.113844	0.73715	0.995111
ENSMUST00000004784	ENSMUSG00000004665	Cnn2	ProteinCodingRNA	10:79988583-79996062	4.9624	4.71591	-0.246489	0.25445	0.995111
ENSMUST00000004786	ENSMUSG00000004667	Polr2e	ProteinCodingRNA	10:80035948-80039795	4.67292	4.79294	0.120024	0.66965	0.995111
ENSMUST00000004827	ENSMUSG00000004707	Ly9	ProteinCodingRNA	1:171559192-171609746	0.473718	0.548057	0.0743389	1	1
ENSMUST00000004829	ENSMUSG00000004709	Cd244	ProteinCodingRNA	1:171559192-171609746	0.946039	0.239374	-0.706665	0.2617	0.995111
ENSMUST00000004850	ENSMUSG00000004730	Adgre1	ProteinCodingRNA	17:57358685-57483529	1.06913	1.18961	0.120482	0.7731	0.995111
ENSMUST00000004868	ENSMUSG00000004748	Mtfp1	ProteinCodingRNA	11:4091479-4095445	1.15124	3.14398	1.99274	5e-05	0.00171373
ENSMUST00000004892	ENSMUSG00000004771	Rab11a	ProteinCodingRNA	9:64715298-64737758	4.34457	2.76858	-1.57599	0.1601	0.926732
ENSMUST00000004910	ENSMUSG00000004788	Eif2b2	ProteinCodingRNA	12:85219480-85226628	4.47803	4.57088	0.0928469	0.7221	0.995111
ENSMUST00000004913	ENSMUSG00000004791	Pgf	ProteinCodingRNA	12:85166638-85177296	1.85006	1.87686	0.0267958	0.99265	0.996588
ENSMUST00000004920	ENSMUSG00000004798	Ulk2	ProteinCodingRNA	11:61775648-61855073	2.62994	3.46968	0.839738	0.0019	0.0393629
ENSMUST00000004936	ENSMUSG00000004814	Ccl24	ProteinCodingRNA	5:135569936-135573049	0.256166	1.68542	1.42925	0.0063	0.102033
ENSMUST00000004943	ENSMUSG00000004821	Tmed11	ProteinCodingRNA	5:108777234-108795363	0	0	0	1	1
ENSMUST00000004949	ENSMUSG00000027164	Traf6	ProteinCodingRNA	2:101678428-101701669	3.33047	2.98908	-0.3414	0.13215	0.841816
ENSMUST00000004955	ENSMUSG00000020528	Prpsap2	ProteinCodingRNA	11:61729649-61762088	1.31819	0.897829	-0.420358	0.5106	0.995111
ENSMUST00000004959	ENSMUSG00000004837	Grap	ProteinCodingRNA	11:61653264-61720826	2.48189	2.34454	-0.137353	0.72335	0.995111
ENSMUST00000004964	ENSMUSG00000004842	Pou1f1	ProteinCodingRNA	16:65520510-65535005	0.031563	0.0128792	-0.0186839	1	1
ENSMUST00000004965	ENSMUSG00000004843	Chmp2b	ProteinCodingRNA	16:65539132-65562697	3.92925	3.9184	-0.0108524	0.87575	0.995111
ENSMUST00000004968	ENSMUSG00000004846	Plod3	ProteinCodingRNA	5:136982163-136996648	4.8267	3.72036	-1.10634	5e-05	0.00171373
ENSMUST00000004985	ENSMUSG00000063952	Brpf3	ProteinCodingRNA	17:28801089-28838546	2.99528	2.85644	-0.138838	0.55125	0.995111
ENSMUST00000004986	ENSMUSG00000004864	Mapk13	ProteinCodingRNA	17:28769306-28778698	3.8674	1.67775	-2.18965	5e-05	0.00171373
ENSMUST00000004987	ENSMUSG00000004865	Srpk1	ProteinCodingRNA	17:28587647-28622521	3.72029	3.05873	-0.66156	0.1484	0.892604
ENSMUST00000004990	ENSMUSG00000053436	Mapk14	ProteinCodingRNA	17:28691341-28748404	2.23749	1.88072	-0.356774	0.48505	0.995111
ENSMUST00000004994	ENSMUSG00000004872	Pax3	ProteinCodingRNA	1:78101266-78197134	0.166788	0.021446	-0.145342	1	1
ENSMUST00000005003	ENSMUSG00000004880	Lbr	ProteinCodingRNA	1:181576558-181843046	4.88602	4.37643	-0.509583	0.0418	0.421632
ENSMUST00000005014	ENSMUSG00000004894	Hapln2	ProteinCodingRNA	3:88021749-88027583	0.067213	0.040151	-0.0270621	1	1
ENSMUST00000005015	ENSMUSG00000004895	Prcc	ProteinCodingRNA	3:87858902-87885608	4.18327	4.4621	0.278833	0.2531	0.995111
ENSMUST00000005016	ENSMUSG00000004896	Rrnad1	ProteinCodingRNA	3:87919505-87940686	0.497434	0.289137	-0.208297	1	1
ENSMUST00000005017	ENSMUSG00000004897	Hdgf	ProteinCodingRNA	3:87906320-87916132	6.0688	5.90487	-0.163934	0.4715	0.995111
ENSMUST00000005019	ENSMUSG00000004885	Crabp2	ProteinCodingRNA	3:87948665-87953376	2.71878	1.57577	-1.14301	0.00025	0.00720883
ENSMUST00000005041	ENSMUSG00000030435	U2af2	ProteinCodingRNA	7:5062142-5079938	5.20209	4.89133	-0.310763	0.2894	0.995111
ENSMUST00000005051	ENSMUSG00000063229	Ldha	ProteinCodingRNA	7:46841474-46855627	1.25451	1.12059	-0.13392	0.9072	0.995111
ENSMUST00000005053	ENSMUSG00000004945	Tmem242	ProteinCodingRNA	17:5388762-5440259	4.89254	5.52565	0.633111	0.022	0.265345
ENSMUST00000005057	ENSMUSG00000004929	Thop1	ProteinCodingRNA	10:81070034-81082559	3.59704	3.35266	-0.244383	0.2975	0.995111
ENSMUST00000005064	ENSMUSG00000004934	Pias4	ProteinCodingRNA	10:81153265-81167923	2.66931	2.50138	-0.167924	0.5932	0.995111
ENSMUST00000005066	ENSMUSG00000004936	Map2k1	ProteinCodingRNA	9:64185769-64253631	4.82515	5.10683	0.281685	0.2494	0.995111
ENSMUST00000005067	ENSMUSG00000004937	Sgta	ProteinCodingRNA	10:81044074-81060178	5.00879	5.13465	0.125863	0.57655	0.995111
ENSMUST00000005069	ENSMUSG00000004939	Nmrk2	ProteinCodingRNA	10:81194608-81230833	2.21319	4.58191	2.36872	0.00015	0.00460564
ENSMUST00000005072	ENSMUSG00000004947	Dtx2	ProteinCodingRNA	5:135994799-136032872	0.319235	0.180059	-0.139176	1	1
ENSMUST00000005073	ENSMUSG00000004948	Zp3	ProteinCodingRNA	5:135980098-135988624	0.0446547	0	-0.0446547	1	1
ENSMUST00000005077	ENSMUSG00000004951	Hspb1	ProteinCodingRNA	5:135887918-135889563	7.67814	6.92231	-0.755833	0.0006	0.0152829
ENSMUST00000005103	ENSMUSG00000029832	Nfe2l3	ProteinCodingRNA	6:51432669-51458768	2.47282	1.13183	-1.34099	5e-05	0.00171373
ENSMUST00000005108	ENSMUSG00000030180	Kdm5a	ProteinCodingRNA	6:120324322-120444574	3.02814	2.95825	-0.0698906	0.7849	0.995111
ENSMUST00000005114	ENSMUSG00000004988	Fxyd4	ProteinCodingRNA	6:117933558-117937692	0.207907	0.00851641	-0.19939	1	1
ENSMUST00000005120	ENSMUSG00000004994	Ccdc130	ProteinCodingRNA	8:84257794-84270380	1.01499	1.62138	0.606392	0.16465	0.939521
ENSMUST00000005122	ENSMUSG00000004996	Mri1	ProteinCodingRNA	8:84249905-84257326	0.602065	0.544796	-0.0572694	0.75925	0.995111
ENSMUST00000005164	ENSMUSG00000005034	Prkacb	ProteinCodingRNA	3:146729573-146812990	2.77439	2.71253	-0.0618581	0.8102	0.995111
ENSMUST00000005173	ENSMUSG00000005043	Sgsh	ProteinCodingRNA	11:119307767-119355536	1.83001	2.09525	0.265243	0.33975	0.995111
ENSMUST00000005175	ENSMUSG00000005045	Chd5	ProteinCodingRNA	4:152338650-152390194	0.115979	0.138519	0.0225399	1	1
ENSMUST00000005185	ENSMUSG00000005054	Cstb	ProteinCodingRNA	10:78425669-78427619	5.79054	3.93235	-1.85819	5e-05	0.00171373
ENSMUST00000005188	ENSMUSG00000005057	Sh2b2	ProteinCodingRNA	5:136218146-136246556	2.18189	2.04754	-0.134349	0.7077	0.995111
ENSMUST00000005218	ENSMUSG00000005087	Cd44	ProteinCodingRNA	2:102811140-102901665	2.12076	0.172264	-1.9485	0.09995	0.729242
ENSMUST00000005220	ENSMUSG00000005089	Slc1a2	ProteinCodingRNA	2:102658658-102790784	0.00116418	0.00135467	0.000190496	1	1
ENSMUST00000005233	ENSMUSG00000005102	Eif2ak4	ProteinCodingRNA	2:118388617-118475234	1.40191	1.85289	0.450983	0.3318	0.995111
ENSMUST00000005234	ENSMUSG00000005103	Wdr1	ProteinCodingRNA	5:38526812-38563221	6.54003	6.30826	-0.231772	0.33115	0.995111
ENSMUST00000005238	ENSMUSG00000005107	Slc2a9	ProteinCodingRNA	5:38349272-38503143	0.175547	0.0704554	-0.105092	1	1
ENSMUST00000005255	ENSMUSG00000005124	Wisp1	ProteinCodingRNA	15:66891319-66923201	3.60968	3.79853	0.188845	0.4742	0.995111
ENSMUST00000005256	ENSMUSG00000005125	Ndrg1	ProteinCodingRNA	15:66929320-67013039	4.69873	4.03534	-0.663383	0.0081	0.124713
ENSMUST00000005262	ENSMUSG00000005131	4930550C14Rik	ProteinCodingRNA	9:53402324-53434402	5.83866e-06	1.21096e-05	6.27091e-06	1	1
ENSMUST00000005279	ENSMUSG00000005148	Klf5	ProteinCodingRNA	14:99298690-99313405	4.20261	3.16686	-1.03575	0.0001	0.00321558
ENSMUST00000005292	ENSMUSG00000005161	Prdx2	ProteinCodingRNA	8:84956609-84976542	5.62235	6.06636	0.444011	0.22545	0.995111
ENSMUST00000005334	ENSMUSG00000005202	Shbg	ProteinCodingRNA	11:69614803-69617905	0.1747	0.120162	-0.0545374	1	1
ENSMUST00000005336	ENSMUSG00000005204	Senp3	ProteinCodingRNA	11:69673114-69682084	4.29212	3.94236	-0.349759	0.17135	0.953668
ENSMUST00000005352	ENSMUSG00000005220	Corin	ProteinCodingRNA	5:72300024-72504473	0.101785	0.196196	0.0944111	1	1
ENSMUST00000005364	ENSMUSG00000005232	G6pc2	ProteinCodingRNA	2:69211072-69227841	0	0	0	1	1
ENSMUST00000005365	ENSMUSG00000005233	Spc25	ProteinCodingRNA	2:69193894-69206194	3.41613	2.3215	-1.09463	0.0037	0.0669318
ENSMUST00000005371	ENSMUSG00000059552	Trp53	ProteinCodingRNA	11:69580358-69591873	1.14204	0.981372	-0.160672	0.7928	0.995111
ENSMUST00000005394	ENSMUSG00000005262	Ufd1l	ProteinCodingRNA	16:18780446-18835261	4.0568	3.87503	-0.18177	0.5816	0.995111
ENSMUST00000005399	ENSMUSG00000005267	Zfp287	ProteinCodingRNA	11:62700355-62731905	0.378172	0.677968	0.299796	0.37025	0.995111
ENSMUST00000005400	ENSMUSG00000005268	Prlr	ProteinCodingRNA	15:10177237-10410153	0.396666	0.761076	0.36441	0.46045	0.995111
ENSMUST00000005406	ENSMUSG00000022892	App	ProteinCodingRNA	16:84954439-85173707	6.86931	6.56641	-0.302901	0.17535	0.962901
ENSMUST00000005413	ENSMUSG00000052675	Zfp112	ProteinCodingRNA	7:24112313-24127952	0.70163	0.855421	0.153791	0.6178	0.995111
ENSMUST00000005431	ENSMUSG00000005299	Letm1	ProteinCodingRNA	5:33739672-33782817	2.78046	2.96459	0.184128	0.45795	0.995111
ENSMUST00000005452	ENSMUSG00000005320	Fgfr4	ProteinCodingRNA	13:55152639-55168759	2.87541	3.49706	0.621648	0.013	0.17976
ENSMUST00000005470	ENSMUSG00000005338	Cadm3	ProteinCodingRNA	1:173331885-173466040	3.23701	2.81593	-0.421084	0.41215	0.995111
ENSMUST00000005477	ENSMUSG00000030483	Cyp2b10	ProteinCodingRNA	7:25897619-25926624	0.000304046	0.032273	0.0319689	1	1
ENSMUST00000005487	ENSMUSG00000005354	Txn2	ProteinCodingRNA	15:77915046-77929006	5.5625	6.23162	0.669121	0.00925	0.13813
ENSMUST00000005488	ENSMUSG00000005355	Casp14	ProteinCodingRNA	10:78711996-78718293	3.14226	0.00957364	-3.13269	0.12525	0.819811
ENSMUST00000005490	ENSMUSG00000005357	Slc1a6	ProteinCodingRNA	10:78780495-78814825	0.102341	0.140758	0.0384172	1	1
ENSMUST00000005493	ENSMUSG00000005360	Slc1a3	ProteinCodingRNA	15:8634123-8710764	2.86909	1.45609	-1.413	5e-05	0.00171373
ENSMUST00000005503	ENSMUSG00000005370	Msh6	ProteinCodingRNA	17:87975049-88065291	3.53059	3.30139	-0.229195	0.55225	0.995111
ENSMUST00000005504	ENSMUSG00000005371	Fbxo11	ProteinCodingRNA	17:87975049-88065291	3.31085	3.67394	0.363092	0.3265	0.995111
ENSMUST00000005507	ENSMUSG00000005373	Mlxipl	ProteinCodingRNA	5:135089889-135138382	1.14399	2.52698	1.38299	0.00115	0.0260973
ENSMUST00000005508	ENSMUSG00000005374	Tbl2	ProteinCodingRNA	5:135149656-135165760	1.87789	1.75595	-0.121937	0.85335	0.995111
ENSMUST00000005509	ENSMUSG00000007207	Stx1a	ProteinCodingRNA	5:135023481-135051100	0.292	0.0606408	-0.23136	1	1
ENSMUST00000005518	ENSMUSG00000045098	Kmt5b	ProteinCodingRNA	19:3767420-3894369	0.0382813	0.0018203	-0.036461	1	1
ENSMUST00000005532	ENSMUSG00000005397	Nid1	ProteinCodingRNA	13:13437601-13512275	6.74462	7.0186	0.273983	0.22235	0.995111
ENSMUST00000005548	ENSMUSG00000005413	Hmox1	ProteinCodingRNA	8:75093620-75100589	5.1422	4.18848	-0.953725	0.0004	0.0107621
ENSMUST00000005578	ENSMUSG00000005442	Cic	ProteinCodingRNA	7:25267703-25294159	4.52054e-05	0.000214192	0.000168986	1	1
ENSMUST00000005583	ENSMUSG00000005447	Pafah1b3	ProteinCodingRNA	7:25295048-25297986	2.2864	2.8287	0.5423	0.27005	0.995111
ENSMUST00000005592	ENSMUSG00000030468	Siglecg	ProteinCodingRNA	7:43408203-43418358	0.561805	0.574829	0.0130244	0.86575	0.995111
ENSMUST00000005597	ENSMUSG00000056592	Zfp658	ProteinCodingRNA	7:43562255-43575461	0.651779	0.506851	-0.144928	0.7248	0.995111
ENSMUST00000005600	ENSMUSG00000031706	Rfx1	ProteinCodingRNA	8:84065235-84096992	2.28584	2.11584	-0.169998	0.5483	0.995111
ENSMUST00000005601	ENSMUSG00000005465	Il27ra	ProteinCodingRNA	8:84021470-84042589	1.03862	0.644315	-0.394304	0.1114	0.777295
ENSMUST00000005606	ENSMUSG00000005469	Prkaca	ProteinCodingRNA	8:83972992-83996443	6.02714	7.41034	1.3832	5e-05	0.00171373
ENSMUST00000005607	ENSMUSG00000005470	Asf1b	ProteinCodingRNA	8:83955506-83970197	3.76973	2.93766	-0.832071	0.0066	0.106146
ENSMUST00000005611	ENSMUSG00000005474	Myl10	ProteinCodingRNA	5:136693145-136701094	1.23181	1.84993	0.618121	0.17035	0.951875
ENSMUST00000005616	ENSMUSG00000057672	Pkn1	ProteinCodingRNA	8:83666535-83699179	3.48148	3.77116	0.289681	0.3783	0.995111
ENSMUST00000005620	ENSMUSG00000005483	Dnajb1	ProteinCodingRNA	8:83608192-83612653	3.9078	3.3535	-0.554297	0.0252	0.292696
ENSMUST00000005630	ENSMUSG00000005493	Msh4	ProteinCodingRNA	3:153857148-153906138	0.118139	0.072176	-0.0459631	1	1
ENSMUST00000005643	ENSMUSG00000005506	Celf1	ProteinCodingRNA	2:90940381-91028821	1.7439	1.45682	-0.287079	0.73145	0.995111
ENSMUST00000005647	ENSMUSG00000005510	Ndufs3	ProteinCodingRNA	2:90894633-90918258	4.74811	5.62721	0.879104	0.01705	0.220801
ENSMUST00000005651	ENSMUSG00000005514	Por	ProteinCodingRNA	5:135653809-135735326	4.529	4.1223	-0.406702	0.0905	0.690986
ENSMUST00000005669	ENSMUSG00000040583	Cyp2b13	ProteinCodingRNA	7:26061496-26096197	0.0297147	0	-0.0297147	1	1
ENSMUST00000005671	ENSMUSG00000005533	Igf1r	ProteinCodingRNA	7:67952826-68233668	3.92237	4.19729	0.274919	0.2012	0.995111
ENSMUST00000005678	ENSMUSG00000005540	Fcer2a	ProteinCodingRNA	8:3681736-3694175	0.478856	0.835331	0.356476	0.059	0.529852
ENSMUST00000005685	ENSMUSG00000005547	Cyp2a5	ProteinCodingRNA	7:26835304-26843548	2.24184e-08	0	-2.24184e-08	1	1
ENSMUST00000005692	ENSMUSG00000005553	Atp4a	ProteinCodingRNA	7:30712208-30725534	0.0305754	0.0225623	-0.00801316	1	1
ENSMUST00000005705	ENSMUSG00000005566	Trim28	ProteinCodingRNA	7:12999113-13031035	5.31125	5.15334	-0.15791	0.54245	0.995111
ENSMUST00000005711	ENSMUSG00000033916	Chmp2a	ProteinCodingRNA	7:13032009-13034807	6.0329	5.63568	-0.39722	0.15035	0.899641
ENSMUST00000005714	ENSMUSG00000005575	Ube2m	ProteinCodingRNA	7:13035119-13038275	2.53818	2.40833	-0.129852	0.84965	0.995111
ENSMUST00000005719	ENSMUSG00000005580	Adcy9	ProteinCodingRNA	16:4287528-4420498	1.37686	2.38957	1.0127	0.1569	0.917417
ENSMUST00000005722	ENSMUSG00000005583	Mef2c	ProteinCodingRNA	13:83504033-83667080	2.82566	5.5277	2.70204	5e-05	0.00171373
ENSMUST00000005749	ENSMUSG00000005609	Ctr9	ProteinCodingRNA	7:111028950-111056377	3.53286	3.45019	-0.0826681	0.73675	0.995111
ENSMUST00000005751	ENSMUSG00000005611	Mrvi1	ProteinCodingRNA	7:110868265-110982461	0.925518	1.14742	0.221902	0.5003	0.995111
ENSMUST00000005768	ENSMUSG00000028126	Pip5k1a	ProteinCodingRNA	3:95058529-95106930	0.0612747	1.67665	1.61537	0.2686	0.995111
ENSMUST00000005769	ENSMUSG00000005628	Tmod4	ProteinCodingRNA	3:95124475-95129209	4.18642	6.35453	2.16811	5e-05	0.00171373
ENSMUST00000005791	ENSMUSG00000005649	Cabp5	ProteinCodingRNA	7:13398131-13408887	0.029707	0	-0.029707	1	1
ENSMUST00000005798	ENSMUSG00000005656	Snx6	ProteinCodingRNA	12:54746348-54795703	4.64472	4.13626	-0.508463	0.04525	0.44394
ENSMUST00000005810	ENSMUSG00000005667	Mthfd2	ProteinCodingRNA	6:83305690-83325908	3.76871	2.18457	-1.58414	5e-05	0.00171373
ENSMUST00000005815	ENSMUSG00000005672	Kit	ProteinCodingRNA	5:75574915-75656722	1.76477	1.4976	-0.26717	0.3964	0.995111
ENSMUST00000005817	ENSMUSG00000005674	Tomm40l	ProteinCodingRNA	1:171213969-171222514	0.474697	0.771018	0.296321	0.3504	0.995111
ENSMUST00000005820	ENSMUSG00000005677	Nr1i3	ProteinCodingRNA	1:171213969-171222514	0	1.4296e-08	1.4296e-08	1	1
ENSMUST00000005824	ENSMUSG00000005681	Apoa2	ProteinCodingRNA	1:171225053-171226379	0.000132834	1.03804e-07	-0.00013273	1	1
ENSMUST00000005825	ENSMUSG00000005682	Pan2	ProteinCodingRNA	10:128303334-128321358	3.28888	3.3765	0.0876169	0.70275	0.995111
ENSMUST00000005826	ENSMUSG00000005683	Cs	ProteinCodingRNA	10:128337831-128362479	6.66012	7.50157	0.841447	5e-05	0.00171373
ENSMUST00000005829	ENSMUSG00000005686	Ampd3	ProteinCodingRNA	7:110766676-110844457	1.9612	2.55502	0.593822	0.1615	0.930471
ENSMUST00000005830	ENSMUSG00000005687	Bcas2	ProteinCodingRNA	3:103171654-103179166	2.34824	2.56113	0.212885	0.6073	0.995111
ENSMUST00000005839	ENSMUSG00000005696	Sh2d1a	ProteinCodingRNA	X:42502452-43429126	0.654943	0	-0.654943	0.2021	0.995111
ENSMUST00000005841	ENSMUSG00000005698	Ctcf	ProteinCodingRNA	8:105566323-105682922	4.37034	4.40629	0.0359471	0.9064	0.995111
ENSMUST00000005849	ENSMUSG00000005705	Agrp	ProteinCodingRNA	8:105566323-105682922	0.101534	0.406321	0.304787	1	1
ENSMUST00000005860	ENSMUSG00000005716	Pvalb	ProteinCodingRNA	15:78191113-78206400	1.7613	4.55589	2.79459	0.354	0.995111
ENSMUST00000005862	ENSMUSG00000005718	Tfap4	ProteinCodingRNA	16:4544660-4559720	2.33267	2.03808	-0.294588	0.30715	0.995111
ENSMUST00000005889	ENSMUSG00000034116	Vav1	ProteinCodingRNA	17:57279099-57328031	3.26593	2.04855	-1.21738	0.0005	0.0131005
ENSMUST00000005891	ENSMUSG00000047884	Klk9	ProteinCodingRNA	7:43690417-43803826	1.43874	0.119965	-1.31878	0.2236	0.995111
ENSMUST00000005907	ENSMUSG00000005763	Cd247	ProteinCodingRNA	1:165781074-166002678	1.17433	1.14592	-0.0284094	0.889	0.995111
ENSMUST00000005923	ENSMUSG00000005779	Psmb4	ProteinCodingRNA	3:94884092-94886961	6.45532	6.04269	-0.412624	0.07155	0.601049
ENSMUST00000005933	ENSMUSG00000038968	Klk1b16	ProteinCodingRNA	7:44136766-44141610	0	0	0	1	1
ENSMUST00000005950	ENSMUSG00000049723	Mmp12	ProteinCodingRNA	9:7344380-7388047	3.02378e-07	1.93594e-13	-3.02378e-07	1	1
ENSMUST00000005952	ENSMUSG00000005802	Slc30a4	ProteinCodingRNA	2:122681232-122721456	3.53715	3.28779	-0.249367	0.25235	0.995111
ENSMUST00000005953	ENSMUSG00000005803	Sqrdl	ProteinCodingRNA	2:122765236-122809569	3.06498	2.24759	-0.817388	0.00905	0.136063
ENSMUST00000005954	ENSMUSG00000005804	Bloc1s6	ProteinCodingRNA	2:122738502-122749475	3.25129	2.92574	-0.325545	0.2489	0.995111
ENSMUST00000005964	ENSMUSG00000028138	Adh5	ProteinCodingRNA	3:138443092-138455499	4.77399	4.96096	0.186971	0.48515	0.995111
ENSMUST00000005975	ENSMUSG00000005823	Gpr108	ProteinCodingRNA	17:57234913-57247641	4.00243	3.75156	-0.250874	0.326	0.995111
ENSMUST00000005976	ENSMUSG00000005824	Tnfsf14	ProteinCodingRNA	17:57189491-57194189	1.28561	0.688552	-0.597056	0.0188	0.237267
ENSMUST00000006005	ENSMUSG00000032492	Pth1r	ProteinCodingRNA	9:110722084-110769798	2.2466	2.04312	-0.203483	0.75975	0.995111
ENSMUST00000006020	ENSMUSG00000005864	Cnga2	ProteinCodingRNA	X:71991848-72010218	0.0123779	0.104341	0.091963	1	1
ENSMUST00000006027	ENSMUSG00000005873	Reep5	ProteinCodingRNA	18:34344888-34373415	4.90596	4.77122	-0.134746	0.5461	0.995111
ENSMUST00000006029	ENSMUSG00000078954	Arhgap8	ProteinCodingRNA	15:84718972-84772207	0.608254	0.129001	-0.479253	0.1175	0.795686
ENSMUST00000006035	ENSMUSG00000005881	Ergic3	ProteinCodingRNA	2:156008044-156018279	5.67898	5.49711	-0.181867	0.45145	0.995111
ENSMUST00000006036	ENSMUSG00000005882	Uqcc1	ProteinCodingRNA	2:155846893-155930310	1.81989	2.30866	0.488777	0.74685	0.995111
ENSMUST00000006037	ENSMUSG00000005886	Ncoa2	ProteinCodingRNA	1:13139104-13374083	2.4895	2.47907	-0.010428	0.98165	0.995186
ENSMUST00000006046	ENSMUSG00000005892	Trh	ProteinCodingRNA	6:92242060-92244650	0.0899625	0.0678575	-0.022105	1	1
ENSMUST00000006053	ENSMUSG00000005899	Smpd4	ProteinCodingRNA	16:17619353-17644828	1.77709	1.82376	0.0466692	0.909	0.995111
ENSMUST00000006061	ENSMUSG00000005907	Pex1	ProteinCodingRNA	5:3571565-3680325	0.0963031	0.102155	0.0058515	1	1
ENSMUST00000006071	ENSMUSG00000005917	Otx1	ProteinCodingRNA	11:21994763-22002897	0.0194892	0.00789671	-0.0115925	1	1
ENSMUST00000006094	ENSMUSG00000022445	Cyp2d26	ProteinCodingRNA	15:82790106-82794245	0.0240828	0.0743473	0.0502645	1	1
ENSMUST00000006101	ENSMUSG00000005947	Itgae	ProteinCodingRNA	11:73090582-73147446	0.141239	0.0950976	-0.0461413	1	1
ENSMUST00000006103	ENSMUSG00000005949	Ctns	ProteinCodingRNA	11:73183595-73199042	3.00793	2.64372	-0.364208	0.1385	0.862495
ENSMUST00000006104	ENSMUSG00000005950	P2rx5	ProteinCodingRNA	11:73160420-73172685	2.06523	1.93181	-0.133421	0.66775	0.995111
ENSMUST00000006105	ENSMUSG00000005951	Shpk	ProteinCodingRNA	11:73199459-73224511	1.33088	1.314	-0.0168817	0.92115	0.995111
ENSMUST00000006106	ENSMUSG00000005952	Trpv1	ProteinCodingRNA	11:73234291-73261242	0.000318043	0.0660256	0.0657076	1	1
ENSMUST00000006112	ENSMUSG00000005958	Ephb3	ProteinCodingRNA	16:21204754-21223305	3.145	2.68781	-0.457194	0.0362	0.382602
ENSMUST00000006123	ENSMUSG00000005968	Tuft1	ProteinCodingRNA	3:94612756-94658872	1.61752	0.489176	-1.12834	0.00175	0.0369478
ENSMUST00000006128	ENSMUSG00000005973	Rcn1	ProteinCodingRNA	2:105386290-105399319	4.95276	4.34734	-0.605418	0.06795	0.582239
ENSMUST00000006136	ENSMUSG00000005980	Dnase1	ProteinCodingRNA	16:4032838-4077827	0.0217199	0.0898913	0.0681714	1	1
ENSMUST00000006137	ENSMUSG00000005981	Trap1	ProteinCodingRNA	16:4032838-4077827	4.92473	5.07385	0.149116	0.53495	0.995111
ENSMUST00000006138	ENSMUSG00000005982	Naa60	ProteinCodingRNA	16:3847267-3941147	3.95078	3.91656	-0.0342266	0.902	0.995111
ENSMUST00000006139	ENSMUSG00000005983	1700037C18Rik	ProteinCodingRNA	16:3847267-3941147	0	0.135275	0.135275	1	1
ENSMUST00000006151	ENSMUSG00000005994	Tyrp1	ProteinCodingRNA	4:80834122-80851719	0.715961	0.000136246	-0.715824	0.3446	0.995111
ENSMUST00000006167	ENSMUSG00000006010	BC003331	ProteinCodingRNA	1:150361304-150466165	3.139e-09	2.85105e-14	-3.13897e-09	1	1
ENSMUST00000006171	ENSMUSG00000006014	Prg4	ProteinCodingRNA	1:150361304-150466165	0	0.0417032	0.0417032	1	1
ENSMUST00000006178	ENSMUSG00000006021	Kptn	ProteinCodingRNA	7:16119894-16127516	1.91619	2.33868	0.422488	0.20155	0.995111
ENSMUST00000006181	ENSMUSG00000006024	Napa	ProteinCodingRNA	7:16098457-16117975	4.88778	5.226	0.33822	0.1535	0.908449
ENSMUST00000006205	ENSMUSG00000024483	Ankhd1	ProteinCodingRNA	18:36559986-36665917	4.87836e-05	7.001e-05	2.12264e-05	1	1
ENSMUST00000006209	ENSMUSG00000006050	Sra1	ProteinCodingRNA	18:36666680-36683861	3.6393	2.94356	-0.695741	0.5463	0.995111
ENSMUST00000006217	ENSMUSG00000006058	Snf8	ProteinCodingRNA	11:96034884-96047430	4.05422	3.36486	-0.689364	0.06675	0.575769
ENSMUST00000006221	ENSMUSG00000020128	Vps54	ProteinCodingRNA	11:21239280-21321136	3.05294	2.04846	-1.00448	0.0176	0.226486
ENSMUST00000006235	ENSMUSG00000021939	Ctsb	ProteinCodingRNA	14:63122461-63177793	7.19288	6.05876	-1.13412	5e-05	0.00171373
ENSMUST00000006254	ENSMUSG00000006095	Tbcb	ProteinCodingRNA	7:30224130-30233390	4.03931	3.65051	-0.388802	0.2614	0.995111
ENSMUST00000006286	ENSMUSG00000006127	Inpp5k	ProteinCodingRNA	11:75630987-75648871	3.21498	3.32487	0.109894	0.6996	0.995111
ENSMUST00000006293	ENSMUSG00000006134	Crkl	ProteinCodingRNA	16:17451986-17486255	4.09085	4.03252	-0.0583235	0.79435	0.995111
ENSMUST00000006301	ENSMUSG00000029703	Lrwd1	ProteinCodingRNA	5:136116630-136136074	2.66748	2.23653	-0.430946	0.32275	0.995111
ENSMUST00000006303	ENSMUSG00000006143	Upk3bl	ProteinCodingRNA	5:136054491-136064326	4.62503e-06	0.00255324	0.00254862	1	1
ENSMUST00000006311	ENSMUSG00000030353	Tead4	ProteinCodingRNA	6:128224287-128300823	2.02578	2.33635	0.310561	0.2847	0.995111
ENSMUST00000006341	ENSMUSG00000006179	Prss16	ProteinCodingRNA	13:22002175-22009742	0.523284	0.0768848	-0.446399	1	1
ENSMUST00000006353	ENSMUSG00000006191	Cdkal1	ProteinCodingRNA	13:29191745-29855674	3.10856	3.2518	0.143238	0.62385	0.995111
ENSMUST00000006362	ENSMUSG00000006200	Rhox6	ProteinCodingRNA	X:37826909-37829857	0	0	0	1	1
ENSMUST00000006367	ENSMUSG00000006205	Htra1	ProteinCodingRNA	7:130162450-133124354	3.62124	3.98924	0.368007	0.8629	0.995111
ENSMUST00000006377	ENSMUSG00000006215	Zbtb17	ProteinCodingRNA	4:141444653-141538597	2.80631	2.89161	0.0852962	0.89075	0.995111
ENSMUST00000006378	ENSMUSG00000006216	Clcnkb	ProteinCodingRNA	4:141398828-141416014	0.0515482	0.159782	0.108234	1	1
ENSMUST00000006380	ENSMUSG00000006218	Fam131c	ProteinCodingRNA	4:141368219-141384175	0.240173	0.164102	-0.0760715	1	1
ENSMUST00000006381	ENSMUSG00000006219	Fblim1	ProteinCodingRNA	4:141576061-141606096	0.000115733	0.000127046	1.13128e-05	1	1
ENSMUST00000006391	ENSMUSG00000045827	Serpinb9	ProteinCodingRNA	13:33003249-33017957	3.92255	1.6575	-2.26506	5e-05	0.00171373
ENSMUST00000006392	ENSMUSG00000021403	Serpinb9b	ProteinCodingRNA	13:33027415-33041884	0.763522	0.0106686	-0.752854	0.1892	0.993834
ENSMUST00000006397	ENSMUSG00000006235	Epor	ProteinCodingRNA	9:21958896-21963506	1.88039	2.31597	0.435588	0.2721	0.995111
ENSMUST00000006403	ENSMUSG00000006241	Ccdc159	ProteinCodingRNA	9:21921007-21935872	0.379259	0.196729	-0.18253	1	1
ENSMUST00000006415	ENSMUSG00000040061	Plcb2	ProteinCodingRNA	2:118707516-118728438	0.85872	0.74794	-0.11078	0.9233	0.995111
ENSMUST00000006424	ENSMUSG00000006262	Mob1b	ProteinCodingRNA	5:88720854-88764220	2.78109	3.31957	0.538481	0.22735	0.995111
ENSMUST00000006431	ENSMUSG00000006269	Atp6v1b1	ProteinCodingRNA	6:83742989-83758855	0.58258	0.0927203	-0.489859	0.1732	0.958511
ENSMUST00000006435	ENSMUSG00000006273	Atp6v1b2	ProteinCodingRNA	8:69037710-69113711	5.18731	4.80745	-0.379856	0.0995	0.728061
ENSMUST00000006444	ENSMUSG00000006281	Tep1	ProteinCodingRNA	14:50824061-50879003	2.95647	2.68304	-0.27343	0.2215	0.995111
ENSMUST00000006451	ENSMUSG00000006288	Ttc5	ProteinCodingRNA	14:50765414-50785518	3.05456	3.24568	0.191116	0.4851	0.995111
ENSMUST00000006452	ENSMUSG00000006289	Osgep	ProteinCodingRNA	14:50906477-50924893	0.492604	1.25211	0.759505	0.35825	0.995111
ENSMUST00000006462	ENSMUSG00000006299	Aamp	ProteinCodingRNA	1:74279839-74284738	4.82494	4.91837	0.0934291	0.71545	0.995111
ENSMUST00000006467	ENSMUSG00000006304	Arpc2	ProteinCodingRNA	1:74236083-74268209	5.04096	4.10412	-0.936835	0.0843	0.662721
ENSMUST00000006470	ENSMUSG00000006307	Kmt2b	ProteinCodingRNA	7:30568857-30588726	3.39485	3.41028	0.0154279	0.93855	0.995111
ENSMUST00000006476	ENSMUSG00000006313	Upk1a	ProteinCodingRNA	7:30603091-30612847	0.778354	0.99759	0.219236	0.31095	0.995111
ENSMUST00000006478	ENSMUSG00000006315	Tmem147	ProteinCodingRNA	7:30727700-30729540	4.63766	4.90441	0.266751	0.41045	0.995111
ENSMUST00000006496	ENSMUSG00000006333	Rps9	ProteinCodingRNA	7:3703992-3706897	8.80105	8.50213	-0.298917	0.19715	0.995111
ENSMUST00000006508	ENSMUSG00000006345	Ggt1	ProteinCodingRNA	10:75561603-75586200	0.76065	9.32456e-06	-0.760641	0.1562	0.915645
ENSMUST00000006523	ENSMUSG00000006360	Crip1	ProteinCodingRNA	12:113146315-113153879	6.95019	7.06942	0.119236	0.6448	0.995111
ENSMUST00000006525	ENSMUSG00000006362	Cbfa2t3	ProteinCodingRNA	8:119910359-124345724	0.936239	1.258	0.321756	0.6164	0.995111
ENSMUST00000006544	ENSMUSG00000006378	Gcat	ProteinCodingRNA	15:79030873-79043558	1.78341	1.1246	-0.658811	0.0023	0.0458936
ENSMUST00000006556	ENSMUSG00000006389	Mpl	ProteinCodingRNA	4:118442414-118457513	0.132345	0.0371133	-0.0952316	1	1
ENSMUST00000006557	ENSMUSG00000006390	Elovl1	ProteinCodingRNA	4:118428092-118437352	2.26061	1.80871	-0.451894	0.4771	0.995111
ENSMUST00000006559	ENSMUSG00000035274	Tpbg	ProteinCodingRNA	9:85820240-85847040	1.47658	0.447916	-1.02866	0.26195	0.995111
ENSMUST00000006565	ENSMUSG00000006398	Cdc20	ProteinCodingRNA	4:118428092-118437352	4.44944	3.44127	-1.00818	0.02065	0.254088
ENSMUST00000006578	ENSMUSG00000006411	Nectin4	ProteinCodingRNA	1:171370098-171388598	0.271997	3.02079e-06	-0.271994	1	1
ENSMUST00000006579	ENSMUSG00000006412	Pfdn2	ProteinCodingRNA	1:171345669-171360798	1.60534	1.82231	0.216969	0.75845	0.995111
ENSMUST00000006587	ENSMUSG00000090213	Tmem189	ProteinCodingRNA	2:167553313-167690418	3.47674	3.09671	-0.380031	0.3611	0.995111
ENSMUST00000006611	ENSMUSG00000006442	Srm	ProteinCodingRNA	4:148591502-148594993	4.78956	4.30966	-0.479899	0.08795	0.678744
ENSMUST00000006614	ENSMUSG00000006445	Epha2	ProteinCodingRNA	4:141301239-141329384	3.47662	2.22058	-1.25604	5e-05	0.00171373
ENSMUST00000006618	ENSMUSG00000028919	Arhgef19	ProteinCodingRNA	4:141239498-141257564	1.71722	1.27367	-0.443547	0.0743	0.614231
ENSMUST00000006625	ENSMUSG00000006456	Rbm14	ProteinCodingRNA	19:4711207-4811634	3.4466	3.05632	-0.390282	0.53755	0.995111
ENSMUST00000006626	ENSMUSG00000006457	Actn3	ProteinCodingRNA	19:4861222-4877909	6.95455	8.43752	1.48298	5e-05	0.00171373
ENSMUST00000006629	ENSMUSG00000020315	Sptbn1	ProteinCodingRNA	11:30099394-30280491	4.49487	4.40801	-0.0868539	0.87495	0.995111
ENSMUST00000006632	ENSMUSG00000006463	Zdhhc24	ProteinCodingRNA	19:4878667-4885397	1.80021	0.727833	-1.07237	0.09795	0.721596
ENSMUST00000006638	ENSMUSG00000006469	Slc34a3	ProteinCodingRNA	2:25228897-25234364	0.0383612	0	-0.0383612	1	1
ENSMUST00000006646	ENSMUSG00000006476	Nsmf	ProteinCodingRNA	2:25054354-25062881	2.97922	3.45037	0.471152	0.1073	0.759018
ENSMUST00000006659	ENSMUSG00000006488	Prl7a1	ProteinCodingRNA	13:27633379-27642474	0	0	0	1	1
ENSMUST00000006660	ENSMUSG00000046899	Prl7a2	ProteinCodingRNA	13:27658955-27668036	0	0	0	1	1
ENSMUST00000006662	ENSMUSG00000006490	Prl8a9	ProteinCodingRNA	13:27558008-27564604	0	0	0	1	1
ENSMUST00000006664	ENSMUSG00000019756	Prl8a1	ProteinCodingRNA	13:27573921-27582171	0	0	0	1	1
ENSMUST00000006667	ENSMUSG00000045868	Gvin1	ProteinCodingRNA	7:106156555-106215326	1.13703	0.0288395	-1.10819	0.0013	0.0289929
ENSMUST00000006669	ENSMUSG00000006494	Pdk1	ProteinCodingRNA	2:71873223-71903858	2.54168	4.16559	1.62391	5e-05	0.00171373
ENSMUST00000006679	ENSMUSG00000057729	Prtn3	ProteinCodingRNA	10:79851380-79883174	5.09696	2.73303	-2.36393	0.07285	0.607163
ENSMUST00000006687	ENSMUSG00000028359	Orm3	ProteinCodingRNA	4:63349070-63365878	0.216034	0.113219	-0.102815	1	1
ENSMUST00000006692	ENSMUSG00000006517	Mvd	ProteinCodingRNA	8:119910359-124345724	2.43802	2.17626	-0.261754	0.763	0.995111
ENSMUST00000006697	ENSMUSG00000006522	Itih3	ProteinCodingRNA	14:30908572-30923760	0.358921	0.597669	0.238749	0.32825	0.995111
ENSMUST00000006701	ENSMUSG00000006526	Tmem110	ProteinCodingRNA	14:30825589-30876986	1.97271	2.29279	0.320074	0.2427	0.995111
ENSMUST00000006703	ENSMUSG00000021922	Itih4	ProteinCodingRNA	14:30886475-30901981	0.480464	0.0502684	-0.430196	1	1
ENSMUST00000006704	ENSMUSG00000006529	Itih1	ProteinCodingRNA	14:30929179-30943289	0.0107657	0	-0.0107657	1	1
ENSMUST00000006716	ENSMUSG00000033227	Wnt6	ProteinCodingRNA	1:74771891-74785322	1.0565	0.526293	-0.530211	0.01935	0.242307
ENSMUST00000006718	ENSMUSG00000026167	Wnt10a	ProteinCodingRNA	1:74791515-74804179	1.23495	0.0973762	-1.13757	0.0003	0.00841284
ENSMUST00000006721	ENSMUSG00000006546	Cryba2	ProteinCodingRNA	1:74889933-74893143	0.0786123	0	-0.0786123	1	1
ENSMUST00000006742	ENSMUSG00000006567	Atp7b	ProteinCodingRNA	8:21992784-22060305	0.403714	0.708225	0.304511	0.0937	0.703871
ENSMUST00000006745	ENSMUSG00000006570	Defb2	ProteinCodingRNA	8:21839925-21843482	0	0	0	1	1
ENSMUST00000006749	ENSMUSG00000006574	Slc4a1	ProteinCodingRNA	11:102348823-102366203	5.41058	5.54885	0.138272	0.91975	0.995111
ENSMUST00000006750	ENSMUSG00000006575	Rundc3a	ProteinCodingRNA	11:102393402-102402555	0.833223	0.524422	-0.308801	0.25345	0.995111
ENSMUST00000006754	ENSMUSG00000020923	Ubtf	ProteinCodingRNA	11:102304559-102319742	0.172272	3.72345e-12	-0.172272	1	1
ENSMUST00000006760	ENSMUSG00000006585	Cdt1	ProteinCodingRNA	8:119910359-124345724	3.9697	2.93422	-1.03548	0.4099	0.995111
ENSMUST00000006761	ENSMUSG00000006586	Runx1t1	ProteinCodingRNA	4:13743435-13893649	1.44678	1.62143	0.174655	0.49245	0.995111
ENSMUST00000006762	ENSMUSG00000006587	Snai3	ProteinCodingRNA	8:119910359-124345724	0.636983	1.46128	0.824298	0.2076	0.995111
ENSMUST00000006764	ENSMUSG00000006589	Aprt	ProteinCodingRNA	8:119910359-124345724	4.58922	3.6794	-0.909818	0.45285	0.995111
ENSMUST00000006774	ENSMUSG00000006599	Gtf2h1	ProteinCodingRNA	7:46796102-46823800	3.88192	3.50657	-0.375344	0.14285	0.876917
ENSMUST00000006785	ENSMUSG00000021335	Slc17a1	ProteinCodingRNA	13:23867749-23895730	0.000189054	0	-0.000189054	1	1
ENSMUST00000006786	ENSMUSG00000036110	Slc17a2	ProteinCodingRNA	13:23806992-23825180	1.58651e-10	5.13975e-11	-1.07254e-10	1	1
ENSMUST00000006787	ENSMUSG00000006611	Hfe	ProteinCodingRNA	13:23702033-23710854	8.54247e-16	1.06781e-15	2.13562e-16	1	1
ENSMUST00000006792	ENSMUSG00000062524	Ncr1	ProteinCodingRNA	7:4337723-4345164	0.802438	0.197148	-0.60529	0.08185	0.650107
ENSMUST00000006818	ENSMUSG00000006642	Tcf23	ProteinCodingRNA	5:30968661-30977018	0.116029	0.0457995	-0.0702294	1	1
ENSMUST00000006825	ENSMUSG00000006649	Nphs1	ProteinCodingRNA	7:30458314-30487223	4.34681e-06	4.83798e-05	4.4033e-05	1	1
ENSMUST00000006828	ENSMUSG00000006651	Aplp1	ProteinCodingRNA	7:30434981-30445535	1.03375	1.043	0.00924869	0.9901	0.995944
ENSMUST00000006838	ENSMUSG00000032604	Qars	ProteinCodingRNA	9:108507705-108515941	2.01431e-06	0.252838	0.252836	1	1
ENSMUST00000006851	ENSMUSG00000006673	Qrich1	ProteinCodingRNA	9:108516805-108560163	3.3539	3.41449	0.0605941	0.8533	0.995111
ENSMUST00000006853	ENSMUSG00000006675	P4htm	ProteinCodingRNA	9:108578861-108597667	1.03962	1.82035	0.780732	0.01395	0.190073
ENSMUST00000006854	ENSMUSG00000006676	Usp19	ProteinCodingRNA	9:108490601-108502337	2.51421	2.80465	0.290439	0.5575	0.995111
ENSMUST00000006856	ENSMUSG00000006678	Pola1	ProteinCodingRNA	X:93304766-93632155	3.29944	2.96868	-0.330752	0.18735	0.991841
ENSMUST00000006893	ENSMUSG00000006711	D130043K22Rik	ProteinCodingRNA	13:24845134-24901270	0.0149663	6.46365e-05	-0.0149016	1	1
ENSMUST00000006898	ENSMUSG00000006715	Gmnn	ProteinCodingRNA	13:24751844-24761923	0.363499	0.236886	-0.126614	1	1
ENSMUST00000006900	ENSMUSG00000006717	Acot13	ProteinCodingRNA	13:24817947-24831517	4.09161	5.64925	1.55765	5e-05	0.00171373
ENSMUST00000006903	ENSMUSG00000006720	Zfp184	ProteinCodingRNA	13:21940373-21960779	0.331291	0.593712	0.262421	0.2182	0.995111
ENSMUST00000006911	ENSMUSG00000006728	Cdk4	ProteinCodingRNA	10:127063533-127070261	4.89702	4.6	-0.297016	0.3921	0.995111
ENSMUST00000006912	ENSMUSG00000026737	Pip4k2a	ProteinCodingRNA	2:18842254-18998126	3.53677	3.57589	0.0391235	0.9711	0.995111
ENSMUST00000006914	ENSMUSG00000006731	B4galnt1	ProteinCodingRNA	10:127165155-127172340	3.37705	2.26039	-1.11665	0.00035	0.00960184
ENSMUST00000006915	ENSMUSG00000006732	Mettl1	ProteinCodingRNA	10:127031003-127046365	2.64965	2.95198	0.302336	0.3645	0.995111
ENSMUST00000006949	ENSMUSG00000006764	Tph2	ProteinCodingRNA	10:115078640-115185022	0.0253138	0	-0.0253138	1	1
ENSMUST00000006952	ENSMUSG00000040017	Saa4	ProteinCodingRNA	7:46727997-46732603	0.0322521	0	-0.0322521	1	1
ENSMUST00000006956	ENSMUSG00000040026	Saa3	ProteinCodingRNA	7:46711997-46715700	10.1401	1.05204	-9.08809	5e-05	0.00171373
ENSMUST00000006963	ENSMUSG00000055937	Krt28	ProteinCodingRNA	11:99364871-99374903	4.57157	0.0927265	-4.47884	0.0076	0.118773
ENSMUST00000006969	ENSMUSG00000006777	Krt23	ProteinCodingRNA	11:99477973-99493137	2.91875	0.0555445	-2.86321	0.00265	0.0511649
ENSMUST00000006973	ENSMUSG00000020918	Kat2a	ProteinCodingRNA	11:100704745-100712465	3.03958	2.32241	-0.717166	0.06535	0.566363
ENSMUST00000006976	ENSMUSG00000006784	Ttc25	ProteinCodingRNA	11:100545606-100572568	0.0115518	5.05488e-06	-0.0115468	1	1
ENSMUST00000006991	ENSMUSG00000021730	Hcn1	ProteinCodingRNA	13:117602319-117987418	0.132158	0.117966	-0.0141923	1	1
ENSMUST00000007005	ENSMUSG00000023832	Acat2	ProteinCodingRNA	17:12911348-12960747	3.80296	2.93022	-0.872745	0.2822	0.995111
ENSMUST00000007007	ENSMUSG00000060475	Wtap	ProteinCodingRNA	17:12966795-12992546	3.79064	2.8885	-0.902142	0.03885	0.402041
ENSMUST00000007012	ENSMUSG00000006818	Sod2	ProteinCodingRNA	17:13007838-13018119	5.17031	4.77351	-0.396791	0.06865	0.586437
ENSMUST00000007042	ENSMUSG00000024474	Ik	ProteinCodingRNA	18:36744655-36757639	4.91647	4.96563	0.0491542	0.82925	0.995111
ENSMUST00000007046	ENSMUSG00000006850	Tmco6	ProteinCodingRNA	18:36735067-36744557	1.5308	1.5893	0.0584988	0.91515	0.995111
ENSMUST00000007130	ENSMUSG00000006932	Ctnnb1	ProteinCodingRNA	9:120924451-121277197	6.56164	6.50189	-0.0597479	0.78715	0.995111
ENSMUST00000007131	ENSMUSG00000020917	Acly	ProteinCodingRNA	11:100476352-100528000	3.47051	2.01824	-1.45227	0.2073	0.995111
ENSMUST00000007139	ENSMUSG00000006941	Eif1b	ProteinCodingRNA	9:120490531-120495330	4.005	4.26134	0.256342	0.3874	0.995111
ENSMUST00000007156	ENSMUSG00000044485	Klk1b11	ProteinCodingRNA	7:43995876-43999875	0	0	0	1	1
ENSMUST00000007161	ENSMUSG00000006948	Klk4	ProteinCodingRNA	7:43881159-43885804	0.0713843	0.0190918	-0.0522925	1	1
ENSMUST00000007171	ENSMUSG00000006958	Chrd	ProteinCodingRNA	16:20725157-20742384	1.28579	1.58576	0.299967	0.3274	0.995111
ENSMUST00000007207	ENSMUSG00000022843	Clcn2	ProteinCodingRNA	16:20693281-20722267	0.639475	0.441392	-0.198083	0.7521	0.995111
ENSMUST00000007212	ENSMUSG00000006998	Psmd2	ProteinCodingRNA	16:20651651-20663414	6.12354	5.8779	-0.24564	0.26865	0.995111
ENSMUST00000007216	ENSMUSG00000022841	Ap2m1	ProteinCodingRNA	16:20535477-20544909	4.24788	4.03913	-0.208752	0.51985	0.995111
ENSMUST00000007236	ENSMUSG00000007021	Syngr3	ProteinCodingRNA	17:24685091-24689955	0.0649684	0.0115071	-0.0534613	1	1
ENSMUST00000007245	ENSMUSG00000007030	Vwa7	ProteinCodingRNA	17:35016578-35028016	0.448568	0.871469	0.422901	0.01845	0.233907
ENSMUST00000007248	ENSMUSG00000007033	Hspa1l	ProteinCodingRNA	17:34972702-34981788	1.21424	2.38319	1.16895	0.00075	0.0183292
ENSMUST00000007249	ENSMUSG00000007034	Slc44a4	ProteinCodingRNA	17:34914465-34930436	0.147853	0.032926	-0.114927	1	1
ENSMUST00000007250	ENSMUSG00000007035	Msh5	ProteinCodingRNA	17:35028604-35046745	0.265395	0.22235	-0.0430451	1	1
ENSMUST00000007251	ENSMUSG00000007036	Abhd16a	ProteinCodingRNA	17:35089262-35102987	4.71961	4.46369	-0.255924	0.30565	0.995111
ENSMUST00000007253	ENSMUSG00000007038	Neu1	ProteinCodingRNA	17:34931252-34935953	3.06568	2.63244	-0.433236	0.122	0.810031
ENSMUST00000007255	ENSMUSG00000007039	Ddah2	ProteinCodingRNA	17:35059034-35062095	3.94712	4.74812	0.801	0.00585	0.0961237
ENSMUST00000007257	ENSMUSG00000007041	Clic1	ProteinCodingRNA	17:35049965-35058749	6.54201	5.42261	-1.1194	5e-05	0.00171373
ENSMUST00000007259	ENSMUSG00000073413	Ly6g6d	ProteinCodingRNA	17:35071442-35078804	3.0584	7.32986e-06	-3.0584	0.2048	0.995111
ENSMUST00000007266	ENSMUSG00000007050	Lsm2	ProteinCodingRNA	17:34981861-34985891	1.56137	0.732407	-0.828964	0.4039	0.995111
ENSMUST00000007272	ENSMUSG00000045545	Krt14	ProteinCodingRNA	11:100203161-100207548	5.67157	0.18559	-5.48598	0.1033	0.742856
ENSMUST00000007275	ENSMUSG00000044041	Krt13	ProteinCodingRNA	11:100117326-100135928	0.0412567	0.0469965	0.00573975	1	1
ENSMUST00000007280	ENSMUSG00000053797	Krt16	ProteinCodingRNA	11:100246090-100248902	1.94737	0.0208092	-1.92656	0.1704	0.951875
ENSMUST00000007296	ENSMUSG00000007080	Pole	ProteinCodingRNA	5:110286305-110337474	2.90276	2.37904	-0.523722	0.02445	0.287255
ENSMUST00000007301	ENSMUSG00000020908	Myh3	ProteinCodingRNA	11:67078299-67102291	0.319638	0.609218	0.28958	0.529	0.995111
ENSMUST00000007317	ENSMUSG00000020911	Krt19	ProteinCodingRNA	11:100140809-100148665	1.09477	0.502374	-0.592392	0.0319	0.350563
ENSMUST00000007318	ENSMUSG00000048981	Krt31	ProteinCodingRNA	11:100046645-100050551	3.71312	0.15395	-3.55917	0.0005	0.0131005
ENSMUST00000007340	ENSMUSG00000022229	Atp12a	ProteinCodingRNA	14:56365067-56388551	1.64097	0.101921	-1.53905	5e-05	0.00171373
ENSMUST00000007423	ENSMUSG00000007279	Scube2	ProteinCodingRNA	7:109798675-109865679	2.38113e-05	0.667857	0.667833	0.13325	0.845776
ENSMUST00000007433	ENSMUSG00000098306	Gm28040	ProteinCodingRNA	1:133309799-133329901	0	0	0	1	1
ENSMUST00000007444	ENSMUSG00000069631	Strada	ProteinCodingRNA	11:106163329-106216344	2.91344	3.27533	0.361884	0.49595	0.995111
ENSMUST00000007449	ENSMUSG00000052131	Akr1b7	ProteinCodingRNA	6:34412333-34445436	0.0548734	0	-0.0548734	1	1
ENSMUST00000007482	ENSMUSG00000007338	Mrpl49	ProteinCodingRNA	19:6046575-6057751	3.77603	4.09163	0.315597	0.42295	0.995111
ENSMUST00000007533	ENSMUSG00000078656	Vps25	ProteinCodingRNA	11:101246027-101259549	0.537799	0.673473	0.135674	0.85855	0.995111
ENSMUST00000007559	ENSMUSG00000007415	Gatad1	ProteinCodingRNA	5:3571565-3680325	3.16408	3.3777	0.213619	0.59835	0.995111
ENSMUST00000007584	ENSMUSG00000103255	Pcdhac1	ProteinCodingRNA	18:36930183-37841873	0.00614203	0.0147641	0.00862203	1	1
ENSMUST00000007601	ENSMUSG00000007457	2310003L06Rik	ProteinCodingRNA	5:87908578-88008534	0.0304769	0	-0.0304769	1	1
ENSMUST00000007602	ENSMUSG00000007458	M6pr	ProteinCodingRNA	6:122308719-122317680	5.45377	4.63627	-0.817505	0.0009	0.0213748
ENSMUST00000007708	ENSMUSG00000007564	Ppp2r1a	ProteinCodingRNA	17:20945310-20965916	5.95081	5.94498	-0.00583132	0.98205	0.995186
ENSMUST00000007733	ENSMUSG00000007589	Tinf2	ProteinCodingRNA	14:55679082-55681817	3.34828	3.0675	-0.280784	0.31815	0.995111
ENSMUST00000007735	ENSMUSG00000007591	Tssk4	ProteinCodingRNA	14:55650181-55652539	0.183746	1.89783e-06	-0.183744	1	1
ENSMUST00000007738	ENSMUSG00000007594	Hapln4	ProteinCodingRNA	8:70083456-70090862	0.113359	0.136683	0.0233239	1	1
ENSMUST00000007747	ENSMUSG00000007603	Dus3l	ProteinCodingRNA	17:56764750-56770092	3.278	3.41601	0.138011	0.60055	0.995111
ENSMUST00000007754	ENSMUSG00000007610	Gtpbp3	ProteinCodingRNA	8:71488102-71511752	1.33603	1.11185	-0.22418	0.81055	0.995111
ENSMUST00000007757	ENSMUSG00000007613	Tgfbr1	ProteinCodingRNA	4:47353221-47414931	3.53396	3.81582	0.281866	0.21965	0.995111
ENSMUST00000007790	ENSMUSG00000007646	Rad51c	ProteinCodingRNA	11:87376644-87404954	0.713458	0.47899	-0.234469	0.587	0.995111
ENSMUST00000007797	ENSMUSG00000007653	Gabrb2	ProteinCodingRNA	11:42419756-42629028	0.116788	0.516161	0.399374	1	1
ENSMUST00000007799	ENSMUSG00000007655	Cav1	ProteinCodingRNA	6:17197750-17385604	6.79245	7.26207	0.469615	0.1009	0.733349
ENSMUST00000007800	ENSMUSG00000007656	Arpp19	ProteinCodingRNA	9:75037613-75060313	0.805846	1.06285	0.257003	0.5586	0.995111
ENSMUST00000007803	ENSMUSG00000007659	Bcl2l1	ProteinCodingRNA	2:152780667-152831728	3.9921	2.99198	-1.00012	0.0076	0.118773
ENSMUST00000007814	ENSMUSG00000007670	Khsrp	ProteinCodingRNA	17:57011468-57031507	4.97311	4.58239	-0.390721	0.0697	0.59226
ENSMUST00000007865	ENSMUSG00000007721	Ccdc124	ProteinCodingRNA	8:70868226-70873935	4.01163	3.85442	-0.157209	0.58315	0.995111
ENSMUST00000007884	ENSMUSG00000023882	Zfp54	ProteinCodingRNA	17:21423226-21435640	1.04256	0.481319	-0.561244	0.07035	0.595685
ENSMUST00000007921	ENSMUSG00000007777	0610009B22Rik	ProteinCodingRNA	11:51685385-51688874	2.81949	3.33437	0.514883	0.16475	0.939688
ENSMUST00000007949	ENSMUSG00000007805	Twist2	ProteinCodingRNA	1:91798527-91848028	2.37699	1.33049	-1.04651	0.009	0.135503
ENSMUST00000007959	ENSMUSG00000007815	Rhoa	ProteinCodingRNA	9:108302957-108338273	6.72134	6.64421	-0.0771364	0.73835	0.995111
ENSMUST00000007961	ENSMUSG00000007817	Zmiz1	ProteinCodingRNA	14:25455736-25666743	0.70755	0.933686	0.226137	0.80725	0.995111
ENSMUST00000007980	ENSMUSG00000007836	Hnrnpa0	ProteinCodingRNA	13:58125878-58128556	5.17864	5.05867	-0.119968	0.59575	0.995111
ENSMUST00000007981	ENSMUSG00000007837	Prrg2	ProteinCodingRNA	7:45053583-45078210	2.33434	2.02963	-0.304713	0.59705	0.995111
ENSMUST00000007993	ENSMUSG00000029701	Rbm28	ProteinCodingRNA	6:29123575-29165006	2.70225	2.55046	-0.151789	0.5419	0.995111
ENSMUST00000008004	ENSMUSG00000057788	Ddx49	ProteinCodingRNA	8:70282826-70302489	3.50063	2.92759	-0.573043	0.1475	0.890218
ENSMUST00000008016	ENSMUSG00000007872	Id3	ProteinCodingRNA	4:136143496-136145755	5.24614	4.14494	-1.1012	5e-05	0.00171373
ENSMUST00000008021	ENSMUSG00000007877	Tcap	ProteinCodingRNA	11:98383810-98384953	5.60014	7.29963	1.6995	5e-05	0.00171373
ENSMUST00000008024	ENSMUSG00000007880	Arid1a	ProteinCodingRNA	4:133679007-133756769	3.43525	3.08702	-0.34823	0.3987	0.995111
ENSMUST00000008032	ENSMUSG00000007888	Crlf1	ProteinCodingRNA	8:70493157-70504081	1.72012	1.20542	-0.514694	0.1097	0.769277
ENSMUST00000008036	ENSMUSG00000007892	Rplp1	ProteinCodingRNA	9:61913283-61914542	10.1282	9.51512	-0.613035	0.0108	0.155711
ENSMUST00000008051	ENSMUSG00000007907	Cabs1	ProteinCodingRNA	5:87908578-88008534	0	0	0	1	1
ENSMUST00000008052	ENSMUSG00000007908	Hmgcll1	ProteinCodingRNA	9:75775363-76136350	0.32537	0.434523	0.109153	1	1
ENSMUST00000008088	ENSMUSG00000007944	Ttc9b	ProteinCodingRNA	7:27653914-27674598	0.123711	0.111692	-0.0120193	1	1
ENSMUST00000008090	ENSMUSG00000007946	Phox2a	ProteinCodingRNA	7:101818312-101857194	0.124215	0.203803	0.0795877	1	1
ENSMUST00000008094	ENSMUSG00000007950	Abhd8	ProteinCodingRNA	8:71456704-71463655	2.60062	3.71274	1.11212	0.0003	0.00841284
ENSMUST00000008131	ENSMUSG00000007987	Ift22	ProteinCodingRNA	5:136908149-136915404	0.639841	0.45681	-0.183031	0.77695	0.995111
ENSMUST00000008179	ENSMUSG00000008035	Mid1ip1	ProteinCodingRNA	X:10707175-10719690	3.42873	2.36821	-1.06052	0.01115	0.1595
ENSMUST00000008273	ENSMUSG00000030069	Prok2	ProteinCodingRNA	6:99711298-99732553	2.91358e-06	0.119422	0.119419	1	1
ENSMUST00000008280	ENSMUSG00000008136	Fhl2	ProteinCodingRNA	1:43123073-43196984	3.6369	4.04188	0.404975	0.13235	0.842483
ENSMUST00000008297	ENSMUSG00000008153	Clstn3	ProteinCodingRNA	6:124430758-124464794	0.442502	0.562655	0.120153	1	1
ENSMUST00000008350	ENSMUSG00000008206	Cers4	ProteinCodingRNA	8:4493025-4538187	1.10751	1.06443	-0.0430838	0.61005	0.995111
ENSMUST00000008445	ENSMUSG00000008301	Phax	ProteinCodingRNA	18:56509686-56587712	3.50028	3.08062	-0.419661	0.2553	0.995111
ENSMUST00000008451	ENSMUSG00000008307	1700109H08Rik	ProteinCodingRNA	5:3571565-3680325	0.112925	0.377314	0.264389	1	1
ENSMUST00000008462	ENSMUSG00000008318	Relt	ProteinCodingRNA	7:100845846-100863446	1.97418	2.62684	0.652665	0.022	0.265345
ENSMUST00000008477	ENSMUSG00000008333	Snrpb2	ProteinCodingRNA	2:143063038-143072853	3.24432	2.84119	-0.403127	0.1927	0.995111
ENSMUST00000008517	ENSMUSG00000008373	Prpf31	ProteinCodingRNA	7:3629984-3644887	2.23403	1.757	-0.477035	0.267	0.995111
ENSMUST00000008528	ENSMUSG00000008384	Sertad1	ProteinCodingRNA	7:27486909-27490316	4.21269	2.98445	-1.22824	0.0001	0.00321558
ENSMUST00000008537	ENSMUSG00000008393	Carhsp1	ProteinCodingRNA	16:8658586-8672153	5.14331	4.53697	-0.606342	0.0074	0.116367
ENSMUST00000008542	ENSMUSG00000008398	Elk3	ProteinCodingRNA	10:93160874-93311135	3.67048	4.084	0.41352	0.19215	0.995111
ENSMUST00000008573	ENSMUSG00000008429	Herpud2	ProteinCodingRNA	9:25108131-25151820	3.75991	3.98917	0.229262	0.3933	0.995111
ENSMUST00000008579	ENSMUSG00000008435	Rdh13	ProteinCodingRNA	7:4424769-4445649	2.6718	2.86623	0.194432	0.50465	0.995111
ENSMUST00000008582	ENSMUSG00000008438	Adam21	ProteinCodingRNA	12:81558583-81568474	0.270113	0.259187	-0.0109258	1	1
ENSMUST00000008594	ENSMUSG00000008450	Nutf2	ProteinCodingRNA	8:105860579-105879330	2.33044	2.42984	0.099399	0.82865	0.995111
ENSMUST00000008605	ENSMUSG00000008461	Fut1	ProteinCodingRNA	7:45617288-45621059	0.708056	0.0170088	-0.691047	0.1095	0.768789
ENSMUST00000008626	ENSMUSG00000008482	Rnf151	ProteinCodingRNA	17:24715838-24718057	0.0510077	0.0807215	0.0297138	1	1
ENSMUST00000008633	ENSMUSG00000008489	Elavl2	ProteinCodingRNA	4:91250762-91400785	0.000170373	5.76882e-06	-0.000164604	1	1
ENSMUST00000008684	ENSMUSG00000008540	Mgst1	ProteinCodingRNA	6:138140315-138156755	5.35922	2.99762	-2.3616	5e-05	0.00171373
ENSMUST00000008733	ENSMUSG00000029131	Dnajb6	ProteinCodingRNA	5:29735636-29818134	2.14659	2.61906	0.472469	0.24965	0.995111
ENSMUST00000008734	ENSMUSG00000008590	Htr3b	ProteinCodingRNA	9:48935007-48964990	0	0	0	1	1
ENSMUST00000008745	ENSMUSG00000008601	Rab25	ProteinCodingRNA	3:88542028-88548300	3.12811	0.189066	-2.93904	0.0531	0.494355
ENSMUST00000008748	ENSMUSG00000008604	Ubqln4	ProteinCodingRNA	3:88553757-88569725	4.1277	4.37865	0.250952	0.275	0.995111
ENSMUST00000008801	ENSMUSG00000073424	Cyp4f15	ProteinCodingRNA	17:32685626-32703352	0	0.010733	0.010733	1	1
ENSMUST00000008812	ENSMUSG00000008668	Rps18	ProteinCodingRNA	17:33951998-33966984	8.39105	7.73251	-0.658535	0.026	0.299367
ENSMUST00000008826	ENSMUSG00000008682	Rpl10	ProteinCodingRNA	X:74270811-74273135	8.86718	8.48038	-0.386802	0.1718	0.955171
ENSMUST00000008830	ENSMUSG00000094441	Zfp955a	ProteinCodingRNA	17:33241518-33255040	2.45962	3.00189	0.542268	0.064	0.55877
ENSMUST00000008847	ENSMUSG00000034116	Vav1	ProteinCodingRNA	17:57279099-57328031	1.59422	0.967811	-0.626411	0.35295	0.995111
ENSMUST00000008878	ENSMUSG00000008734	Gprc5b	ProteinCodingRNA	7:118740225-118995211	4.37744	4.14728	-0.230159	0.4719	0.995111
ENSMUST00000008893	ENSMUSG00000024835	Coro1b	ProteinCodingRNA	19:4148618-4154035	5.78279	5.08698	-0.695805	0.0042	0.0740084
ENSMUST00000008907	ENSMUSG00000008763	Man1a2	ProteinCodingRNA	3:100562207-100685503	3.14249	3.00432	-0.138178	0.552	0.995111
ENSMUST00000008957	ENSMUSG00000008813	Tppp2	ProteinCodingRNA	14:51918424-51920699	0	0	0	1	1
ENSMUST00000008966	ENSMUSG00000008822	Acyp1	ProteinCodingRNA	12:85272397-85288438	2.14352	2.57441	0.430896	0.32815	0.995111
ENSMUST00000008987	ENSMUSG00000008843	Cldn13	ProteinCodingRNA	5:134914248-134915526	2.257	2.60677	0.349764	0.4645	0.995111
ENSMUST00000008991	ENSMUSG00000067889	Sptbn2	ProteinCodingRNA	19:4711207-4811634	2.1346	0.479608	-1.65499	0.1551	0.91222
ENSMUST00000008995	ENSMUSG00000026313	Hdac4	ProteinCodingRNA	1:91928778-92195699	2.58256	2.93593	0.353362	0.407	0.995111
ENSMUST00000008999	ENSMUSG00000008855	Hdac5	ProteinCodingRNA	11:102194431-102230166	0.254601	0.186139	-0.0684617	1	1
ENSMUST00000009003	ENSMUSG00000008859	Rala	ProteinCodingRNA	13:17880574-17944239	3.63403	3.86294	0.228908	0.35415	0.995111
ENSMUST00000009018	ENSMUSG00000008874	Clec3a	ProteinCodingRNA	8:114418085-114425846	1.70161	2.42036	0.718748	0.17025	0.951875
ENSMUST00000009036	ENSMUSG00000008892	Vdac3	ProteinCodingRNA	8:22577074-22593813	5.73275	5.37611	-0.35664	0.2643	0.995111
ENSMUST00000009039	ENSMUSG00000058600	Rpl30	ProteinCodingRNA	15:34440504-34443640	7.65861	5.25217	-2.40644	0.0026	0.0506046
ENSMUST00000009058	ENSMUSG00000028970	Abcb1b	ProteinCodingRNA	5:8773576-8866315	1.39899	0.828566	-0.570422	0.0127	0.176394
ENSMUST00000009099	ENSMUSG00000021144	Mta1	ProteinCodingRNA	12:113098277-113137206	1.19137e-05	5.59633e-05	4.40496e-05	1	1
ENSMUST00000009102	ENSMUSG00000008958	Vps72	ProteinCodingRNA	3:95111021-95123051	4.11128	4.08912	-0.0221686	0.94455	0.995111
ENSMUST00000009120	ENSMUSG00000008976	Gabpa	ProteinCodingRNA	16:84827865-84863779	3.1471	3.36479	0.217691	0.553	0.995111
ENSMUST00000009138	ENSMUSG00000024006	Stk38	ProteinCodingRNA	17:28970884-29007945	4.26366	4.18416	-0.0794957	0.7408	0.995111
ENSMUST00000009143	ENSMUSG00000008999	Bmp7	ProteinCodingRNA	2:172868011-172940321	2.07916	1.14917	-0.929997	5e-05	0.00171373
ENSMUST00000009157	ENSMUSG00000009013	Dynll1	ProteinCodingRNA	5:115297109-115300999	4.10737	3.64951	-0.457861	0.2609	0.995111
ENSMUST00000009174	ENSMUSG00000009030	Pdcl	ProteinCodingRNA	2:37350073-37359332	2.76962	2.95337	0.183759	0.5325	0.995111
ENSMUST00000009191	ENSMUSG00000009047	Gm5965	ProteinCodingRNA	16:88777895-88778528	0	0	0	1	1
ENSMUST00000009214	ENSMUSG00000009070	Rsph14	ProteinCodingRNA	10:74957476-75032586	0	0	0	1	1
ENSMUST00000009219	ENSMUSG00000009075	Cabp7	ProteinCodingRNA	11:4704677-4746778	0.217919	0.83515	0.617231	0.21165	0.995111
ENSMUST00000009220	ENSMUSG00000009076	Zmat5	ProteinCodingRNA	11:4704677-4746778	2.72422	2.62329	-0.100927	0.83085	0.995111
ENSMUST00000009234	ENSMUSG00000009090	Ap1b1	ProteinCodingRNA	11:4986823-5042791	4.43306	4.34595	-0.0871167	0.7103	0.995111
ENSMUST00000009236	ENSMUSG00000009092	Derl3	ProteinCodingRNA	10:75893397-75895941	0.559013	0.515125	-0.0438881	1	1
ENSMUST00000009241	ENSMUSG00000009097	Tbx1	ProteinCodingRNA	16:18581712-18586969	2.21189	2.00538	-0.206508	0.32265	0.995111
ENSMUST00000009256	ENSMUSG00000009112	Bcl2l13	ProteinCodingRNA	6:120836211-120916853	3.6977	3.75048	0.0527829	0.8187	0.995111
ENSMUST00000009259	ENSMUSG00000009115	Spatc1l	ProteinCodingRNA	10:76562271-76570532	0.0220724	2.54867e-06	-0.0220699	1	1
ENSMUST00000009321	ENSMUSG00000022718	Dgcr8	ProteinCodingRNA	16:18239783-18289249	3.58644	3.80817	0.221728	0.539	0.995111
ENSMUST00000009329	ENSMUSG00000009185	Ccl8	ProteinCodingRNA	11:82115184-82116799	5.09194	0.437322	-4.65461	0.0021	0.0425754
ENSMUST00000009340	ENSMUSG00000026536	Ifi211	ProteinCodingRNA	1:173747292-174001972	4.50767	0.608124	-3.89955	0.12535	0.820162
ENSMUST00000009344	ENSMUSG00000000131	Xpo6	ProteinCodingRNA	7:126101714-126200501	1.13121	1.9319	0.800693	0.4279	0.995111
ENSMUST00000009354	ENSMUSG00000009210	Prr29	ProteinCodingRNA	11:106365471-106377558	0.786041	2.06555	1.27951	0.0056	0.0925605
ENSMUST00000009356	ENSMUSG00000062345	Serpinb2	ProteinCodingRNA	1:107511422-107549271	1.29683	0.119953	-1.17688	0.0869	0.674072
ENSMUST00000009358	ENSMUSG00000009214	Tmem8c	ProteinCodingRNA	2:27061635-27072179	3.36719	4.12197	0.754779	0.0081	0.124713
ENSMUST00000009390	ENSMUSG00000009246	Trpm5	ProteinCodingRNA	7:143069152-143094642	2.10981e-08	1.13976e-08	-9.70049e-09	1	1
ENSMUST00000009392	ENSMUSG00000009248	Ascl2	ProteinCodingRNA	7:142966828-142969264	0.223516	0.0729785	-0.150538	1	1
ENSMUST00000009396	ENSMUSG00000000244	Tspan32	ProteinCodingRNA	7:142988968-143019644	1.52296	1.41905	-0.103913	0.86185	0.995111
ENSMUST00000009411	ENSMUSG00000052763	Zfp212	ProteinCodingRNA	6:47920475-47932639	2.7463	2.91679	0.170495	0.5019	0.995111
ENSMUST00000009420	ENSMUSG00000052751	Repin1	ProteinCodingRNA	6:48589444-48623227	0.0417655	0.0498421	0.00807662	1	1
ENSMUST00000009425	ENSMUSG00000009281	Rarres2	ProteinCodingRNA	6:48554795-48572789	5.90626	3.17668	-2.72957	0.0022	0.0442309
ENSMUST00000009435	ENSMUSG00000009291	Pttg1ip	ProteinCodingRNA	10:77581719-77598732	5.3894	5.19106	-0.198344	0.369	0.995111
ENSMUST00000009522	ENSMUSG00000009378	Slc16a12	ProteinCodingRNA	19:34668402-34747289	0.844162	1.15413	0.30997	0.12235	0.81063
ENSMUST00000009530	ENSMUSG00000001131	Timp1	ProteinCodingRNA	X:20797813-20921004	5.49223	2.33398	-3.15825	0.14595	0.885801
ENSMUST00000009538	ENSMUSG00000009394	Syn2	ProteinCodingRNA	6:115134901-115282006	0.508057	0.479903	-0.0281543	1	1
ENSMUST00000009550	ENSMUSG00000009406	Elk1	ProteinCodingRNA	X:20933394-20986737	2.45585	2.51734	0.06149	0.8329	0.995111
ENSMUST00000009617	ENSMUSG00000027895	Kcnc4	ProteinCodingRNA	3:107438302-107459552	2.43534	4.12798	1.69264	5e-05	0.00171373
ENSMUST00000009667	ENSMUSG00000030838	Ush1c	ProteinCodingRNA	7:46195349-46238503	2.70524e-06	0.0562762	0.0562735	1	1
ENSMUST00000009679	ENSMUSG00000009535	Rnmt	ProteinCodingRNA	18:68300354-68326164	2.0769	2.22052	0.143615	0.60815	0.995111
ENSMUST00000009689	ENSMUSG00000009545	Kcnq1	ProteinCodingRNA	7:143106361-143427042	0.747538	1.80313	1.05559	0.2581	0.995111
ENSMUST00000009693	ENSMUSG00000009549	Srp14	ProteinCodingRNA	2:118475849-118479711	5.31154	5.59863	0.287092	0.2983	0.995111
ENSMUST00000009695	ENSMUSG00000009551	6330409D20Rik	ProteinCodingRNA	2:32721054-32755512	0.732853	1.08389	0.351036	0.7479	0.995111
ENSMUST00000009699	ENSMUSG00000009555	Cdk9	ProteinCodingRNA	2:32705783-32713076	4.24667	3.7518	-0.494869	0.1598	0.926107
ENSMUST00000009705	ENSMUSG00000026814	Eng	ProteinCodingRNA	2:32646594-32704145	4.70617	3.90745	-0.798721	0.01835	0.232862
ENSMUST00000009707	ENSMUSG00000009563	Tor2a	ProteinCodingRNA	2:32757025-32775633	3.54496	2.85665	-0.688313	0.0511	0.481223
ENSMUST00000009713	ENSMUSG00000009569	Mkl2	ProteinCodingRNA	16:13256480-13468755	2.1975	2.46668	0.269186	0.46635	0.995111
ENSMUST00000009727	ENSMUSG00000022415	Syngr1	ProteinCodingRNA	15:80077793-80119501	0.939314	0.950754	0.0114398	0.9783	0.995111
ENSMUST00000009728	ENSMUSG00000022415	Syngr1	ProteinCodingRNA	15:80077793-80119501	2.9546	3.03221	0.0776115	0.95735	0.995111
ENSMUST00000009732	ENSMUSG00000009588	St6galnac1	ProteinCodingRNA	11:116765024-116775507	0.108002	0.0591041	-0.0488982	1	1
ENSMUST00000009740	ENSMUSG00000009596	Taf7l	ProteinCodingRNA	X:134460117-134476490	0.185389	0.200227	0.0148372	1	1
ENSMUST00000009772	ENSMUSG00000009628	Tex15	ProteinCodingRNA	8:33516737-33585582	0.335708	0.363493	0.0277848	1	1
ENSMUST00000009774	ENSMUSG00000009630	Ppp2cb	ProteinCodingRNA	8:33599624-33619441	4.84446	4.73218	-0.112283	0.6484	0.995111
ENSMUST00000009777	ENSMUSG00000009633	G0s2	ProteinCodingRNA	1:193203037-193343878	4.79369	5.09036	0.296666	0.41175	0.995111
ENSMUST00000009789	ENSMUSG00000019916	P4ha1	ProteinCodingRNA	10:59323295-59373304	2.72767	2.56722	-0.160451	0.6429	0.995111
ENSMUST00000009790	ENSMUSG00000009646	Pla2g12b	ProteinCodingRNA	10:59403659-59421976	4.48281e-06	0.0223431	0.0223386	1	1
ENSMUST00000009791	ENSMUSG00000009647	Mcu	ProteinCodingRNA	10:59446983-59616692	1.0556	1.13398	0.0783829	0.95685	0.995111
ENSMUST00000009798	ENSMUSG00000009654	Oit3	ProteinCodingRNA	10:59422957-59441778	0.364652	0.344377	-0.0202751	1	1
ENSMUST00000009814	ENSMUSG00000009670	Tex11	ProteinCodingRNA	X:100838647-101059667	0.0445193	0.0175386	-0.0269807	1	1
ENSMUST00000009831	ENSMUSG00000009687	Fxyd5	ProteinCodingRNA	7:31032721-31042481	2.70841	1.07423	-1.63418	0.1857	0.988233
ENSMUST00000009875	ENSMUSG00000009731	Kcnd1	ProteinCodingRNA	X:7822288-7838280	0.858528	0.773096	-0.0854313	0.5994	0.995111
ENSMUST00000009877	ENSMUSG00000009733	Tfcp2	ProteinCodingRNA	15:100502798-100552008	2.15352	2.836	0.682482	0.0104	0.151342
ENSMUST00000009885	ENSMUSG00000009741	Ubp1	ProteinCodingRNA	9:113930933-114046191	0.000148219	3.86659e-05	-0.000109553	1	1
ENSMUST00000009972	ENSMUSG00000009828	Ick	ProteinCodingRNA	9:78109191-78172107	1.08353	1.23975	0.156223	0.8945	0.995111
ENSMUST00000010007	ENSMUSG00000009863	Sdhb	ProteinCodingRNA	4:140961202-140979193	6.18799	7.23607	1.04808	5e-05	0.00171373
ENSMUST00000010020	ENSMUSG00000009876	Cox4i2	ProteinCodingRNA	2:152754172-152765037	2.34497	2.2592	-0.0857698	0.93545	0.995111
ENSMUST00000010038	ENSMUSG00000009894	Snap47	ProteinCodingRNA	11:59407133-59458567	3.36003	3.9158	0.555767	0.1117	0.77855
ENSMUST00000010044	ENSMUSG00000009900	Wnt3a	ProteinCodingRNA	11:59248032-59290752	0.457393	0.0158336	-0.441559	1	1
ENSMUST00000010049	ENSMUSG00000009905	Kdsr	ProteinCodingRNA	1:106720458-106759727	2.41348	1.87804	-0.53544	0.02005	0.249015
ENSMUST00000010085	ENSMUSG00000009941	Nxf2	ProteinCodingRNA	X:134944525-134964754	0.0379158	1.55351e-05	-0.0379002	1	1
ENSMUST00000010127	ENSMUSG00000031397	Tktl1	ProteinCodingRNA	X:74177258-74208500	0.352218	0.350731	-0.00148611	1	1
ENSMUST00000010188	ENSMUSG00000010044	Zmynd10	ProteinCodingRNA	9:107547297-107551319	0.0317407	0.0255024	-0.00623831	1	1
ENSMUST00000010189	ENSMUSG00000010045	Tmem115	ProteinCodingRNA	9:107533944-107538673	3.7353	3.68858	-0.046716	0.85765	0.995111
ENSMUST00000010191	ENSMUSG00000010047	Hyal2	ProteinCodingRNA	9:107551554-107572779	3.72072	3.17485	-0.545876	0.2346	0.995111
ENSMUST00000010192	ENSMUSG00000010048	Ifrd2	ProteinCodingRNA	9:107587641-107593385	3.4416	3.67793	0.236328	0.50135	0.995111
ENSMUST00000010195	ENSMUSG00000010051	Hyal1	ProteinCodingRNA	9:107575819-107587425	1.17126	1.13443	-0.0368383	0.93305	0.995111
ENSMUST00000010198	ENSMUSG00000010054	Tusc2	ProteinCodingRNA	9:107551554-107572779	3.3587	3.66296	0.304254	0.5612	0.995111
ENSMUST00000010201	ENSMUSG00000010057	Nprl2	ProteinCodingRNA	9:107542225-107545706	2.20138	2.58717	0.385798	0.2948	0.995111
ENSMUST00000010205	ENSMUSG00000034837	Gnat1	ProteinCodingRNA	9:107674473-107679712	0.0817038	2.57726e-08	-0.0817037	1	1
ENSMUST00000010208	ENSMUSG00000010064	Slc38a3	ProteinCodingRNA	9:107650633-107669530	0.427414	1.05637	0.628958	0.1915	0.995111
ENSMUST00000010210	ENSMUSG00000010066	Cacna2d2	ProteinCodingRNA	9:107399611-107529343	8.90125e-07	0.080149	0.0801481	1	1
ENSMUST00000010211	ENSMUSG00000010067	Rassf1	ProteinCodingRNA	9:107551554-107572779	4.24576	3.0327	-1.21306	0.0191	0.239912
ENSMUST00000010224	ENSMUSG00000010080	Epn3	ProteinCodingRNA	11:94489598-94499974	0.0118889	0.00603744	-0.00585144	1	1
ENSMUST00000010239	ENSMUSG00000010095	Slc3a2	ProteinCodingRNA	19:8706881-8723369	5.96103	4.30941	-1.65162	5e-05	0.00171373
ENSMUST00000010241	ENSMUSG00000010097	Nxf1	ProteinCodingRNA	19:8757072-8772475	4.51332	4.25765	-0.255667	0.4703	0.995111
ENSMUST00000010248	ENSMUSG00000010097	Nxf1	ProteinCodingRNA	19:8757072-8772475	2.87895	4.04297	1.16402	0.3632	0.995111
ENSMUST00000010249	ENSMUSG00000003680	Taf6l	ProteinCodingRNA	19:8772521-8786417	3.8978	3.30476	-0.593042	0.16815	0.949765
ENSMUST00000010250	ENSMUSG00000024650	Slc22a6	ProteinCodingRNA	19:8617995-8628299	0.0201506	0.00853379	-0.0116168	1	1
ENSMUST00000010251	ENSMUSG00000063796	Slc22a8	ProteinCodingRNA	19:8591253-8611834	0.000229213	0.000167637	-6.15756e-05	1	1
ENSMUST00000010254	ENSMUSG00000010110	Stx5a	ProteinCodingRNA	19:8741412-8756069	2.70713	2.38611	-0.321015	0.60515	0.995111
ENSMUST00000010267	ENSMUSG00000010122	Slc47a1	ProteinCodingRNA	11:61343400-61378345	0.431363	0.900056	0.468693	0.10055	0.731607
ENSMUST00000010278	ENSMUSG00000000561	Wdr77	ProteinCodingRNA	3:105942697-105987423	3.38425	3.32877	-0.0554789	0.91085	0.995111
ENSMUST00000010279	ENSMUSG00000074344	Tmigd3	ProteinCodingRNA	3:105870857-105924042	3.28885e-14	2.51896e-05	2.51896e-05	1	1
ENSMUST00000010280	ENSMUSG00000010136	Pifo	ProteinCodingRNA	3:105996956-106032814	0.0324914	0	-0.0324914	1	1
ENSMUST00000010286	ENSMUSG00000010142	Tnfrsf13b	ProteinCodingRNA	11:61126754-61149372	1.73418	1.42734	-0.306843	0.3184	0.995111
ENSMUST00000010298	ENSMUSG00000010154	Spire2	ProteinCodingRNA	8:119910359-124345724	0.261748	0.250488	-0.0112597	1	1
ENSMUST00000010319	ENSMUSG00000010175	Prox1	ProteinCodingRNA	1:190118034-190217276	1.00486	1.14808	0.143221	0.713	0.995111
ENSMUST00000010348	ENSMUSG00000079677	Fdx1l	ProteinCodingRNA	9:21062392-21131243	3.08956	2.72353	-0.366032	0.72755	0.995111
ENSMUST00000010421	ENSMUSG00000010277	2610507B11Rik	ProteinCodingRNA	11:78261751-78290623	5.55013	5.38181	-0.168324	0.44305	0.995111
ENSMUST00000010434	ENSMUSG00000010290	AI597479	ProteinCodingRNA	1:43098709-43115947	2.43588	2.76046	0.324581	0.1935	0.995111
ENSMUST00000010451	ENSMUSG00000010307	Tmem86a	ProteinCodingRNA	7:47050600-47054777	3.1995	2.69203	-0.507475	0.0839	0.660555
ENSMUST00000010502	ENSMUSG00000010358	Ifi35	ProteinCodingRNA	11:101448406-101458698	5.30693	2.21126	-3.09567	5e-05	0.00171373
ENSMUST00000010506	ENSMUSG00000010362	Rdm1	ProteinCodingRNA	11:101627194-101636100	1.87899	2.39134	0.512355	0.15425	0.910451
ENSMUST00000010520	ENSMUSG00000010376	Nedd8	ProteinCodingRNA	14:55662264-55671906	6.33838	6.32604	-0.0123395	0.9579	0.995111
ENSMUST00000010536	ENSMUSG00000010392	Gosr1	ProteinCodingRNA	11:76726601-76763579	3.50089	3.30576	-0.195131	0.3999	0.995111
ENSMUST00000010550	ENSMUSG00000010406	Mrpl52	ProteinCodingRNA	14:54426908-54429756	6.03519	5.86648	-0.168709	0.6103	0.995111
ENSMUST00000010579	ENSMUSG00000010435	Spaca7	ProteinCodingRNA	8:12554271-12600744	0	0	0	1	1
ENSMUST00000010597	ENSMUSG00000010453	Kansl3	ProteinCodingRNA	1:36335729-36369181	3.87753	3.79191	-0.0856187	0.7199	0.995111
ENSMUST00000010673	ENSMUSG00000010529	Gm266	ProteinCodingRNA	12:111484610-111485823	2.00259	2.45978	0.457191	0.1863	0.989045
ENSMUST00000010682	ENSMUSG00000010538	Tsacc	ProteinCodingRNA	3:88242873-88296999	0.447931	0.41346	-0.0344715	1	1
ENSMUST00000010698	ENSMUSG00000010554	Mettl16	ProteinCodingRNA	11:74770829-74828525	2.31354	1.77811	-0.535434	0.2853	0.995111
ENSMUST00000010736	ENSMUSG00000010592	Dazl	ProteinCodingRNA	17:50279393-50293599	0	0.0220479	0.0220479	1	1
ENSMUST00000010745	ENSMUSG00000010601	Apol7a	ProteinCodingRNA	15:77388220-77399110	0.000525201	0	-0.000525201	1	1
ENSMUST00000010753	ENSMUSG00000010609	Psen2	ProteinCodingRNA	1:180227003-180274963	7.49771e-05	4.59548e-05	-2.90223e-05	1	1
ENSMUST00000010795	ENSMUSG00000010651	Acaa1b	ProteinCodingRNA	9:119102477-119157093	0.491072	0.332794	-0.158278	1	1
ENSMUST00000010804	ENSMUSG00000010660	Plcd1	ProteinCodingRNA	9:119071526-119093502	3.08432	3.28292	0.198598	0.51485	0.995111
ENSMUST00000010807	ENSMUSG00000010663	Fads1	ProteinCodingRNA	19:10182887-10196870	4.16596	4.05225	-0.113714	0.6493	0.995111
ENSMUST00000010899	ENSMUSG00000010755	Cars	ProteinCodingRNA	7:143557229-143600090	1.81222	1.51033	-0.301894	0.5344	0.995111
ENSMUST00000010904	ENSMUSG00000010760	Phlda2	ProteinCodingRNA	7:143501544-143503150	0.649842	0.116195	-0.533648	0.2372	0.995111
ENSMUST00000010940	ENSMUSG00000010796	Asz1	ProteinCodingRNA	6:18050963-18109061	0	0	0	1	1
ENSMUST00000010941	ENSMUSG00000010797	Wnt2	ProteinCodingRNA	6:17988939-18030585	0.552378	0.717397	0.165019	0.31735	0.995111
ENSMUST00000010969	ENSMUSG00000010825	Grid2ip	ProteinCodingRNA	5:143357337-143403748	2.22638e-05	0.0244488	0.0244265	1	1
ENSMUST00000010974	ENSMUSG00000010830	Kdelr3	ProteinCodingRNA	15:79516407-79546741	4.03903	4.65852	0.619494	0.465	0.995111
ENSMUST00000010985	ENSMUSG00000010841	1700006E09Rik	ProteinCodingRNA	11:101971142-101992264	0	0	0	1	1
ENSMUST00000011029	ENSMUSG00000027679	Dnajc19	ProteinCodingRNA	3:34019942-34081321	1.95111	2.46386	0.512749	0.70355	0.995111
ENSMUST00000011055	ENSMUSG00000010911	Apip	ProteinCodingRNA	2:103073674-103092644	3.6026	3.71593	0.113334	0.7517	0.995111
ENSMUST00000011058	ENSMUSG00000010914	Pdhx	ProteinCodingRNA	2:103021074-103073513	3.19921	4.05529	0.856072	0.00255	0.0498142
ENSMUST00000011152	ENSMUSG00000011008	Mcoln2	ProteinCodingRNA	3:146149832-146195513	2.46634	0.633112	-1.83323	5e-05	0.00171373
ENSMUST00000011178	ENSMUSG00000011034	Slc5a1	ProteinCodingRNA	5:33104218-33162870	0.485317	0.0104674	-0.47485	1	1
ENSMUST00000011262	ENSMUSG00000011118	Panx3	ProteinCodingRNA	9:37659901-37669235	2.03688	2.11521	0.0783302	0.5306	0.995111
ENSMUST00000011285	ENSMUSG00000042826	Fgf11	ProteinCodingRNA	11:69796067-69801857	0.565729	0.552773	-0.0129564	0.84175	0.995111
ENSMUST00000011298	ENSMUSG00000011154	Cfap161	ProteinCodingRNA	7:83774100-83794880	0.0115167	0.10096	0.0894432	1	1
ENSMUST00000011302	ENSMUSG00000011158	Brf1	ProteinCodingRNA	12:112959861-113001926	3.38266	3.74273	0.360071	0.2096	0.995111
ENSMUST00000011315	ENSMUSG00000011171	Vipr2	ProteinCodingRNA	12:116077725-116146261	1.67513	2.1264	0.451271	0.0985	0.724039
ENSMUST00000011391	ENSMUSG00000047257	Prss45	ProteinCodingRNA	9:110834587-110841313	0.00034652	0.000294882	-5.16376e-05	1	1
ENSMUST00000011398	ENSMUSG00000011254	Thg1l	ProteinCodingRNA	11:45946842-45955494	2.31339	1.91605	-0.39734	0.1954	0.995111
ENSMUST00000011400	ENSMUSG00000011256	Adam19	ProteinCodingRNA	11:46055991-46147343	3.74997	4.31602	0.566048	0.0097	0.143397
ENSMUST00000011407	ENSMUSG00000011263	Exoc3l2	ProteinCodingRNA	7:19463330-19496762	0.672441	0.224881	-0.44756	0.31255	0.995111
ENSMUST00000011445	ENSMUSG00000031495	Cd209d	ProteinCodingRNA	8:3871823-3878555	0.0579744	0.218997	0.161022	1	1
ENSMUST00000011450	ENSMUSG00000011306	Sugp1	ProteinCodingRNA	8:70042812-70072347	3.42121	3.30135	-0.119861	0.6841	0.995111
ENSMUST00000011492	ENSMUSG00000027710	Acad9	ProteinCodingRNA	3:36065978-36092853	2.7568	2.42031	-0.336489	0.16905	0.950677
ENSMUST00000011493	ENSMUSG00000011349	Dmrtc2	ProteinCodingRNA	7:24870056-24877651	0	0	0	1	1
ENSMUST00000011526	ENSMUSG00000011382	Dhdh	ProteinCodingRNA	7:45461696-45526268	1.74252	2.46931	0.726792	0.24715	0.995111
ENSMUST00000011607	ENSMUSG00000011463	Cpb1	ProteinCodingRNA	3:20248263-20275733	0.120395	0.145519	0.0251238	1	1
ENSMUST00000011623	ENSMUSG00000002668	Dennd1c	ProteinCodingRNA	17:57066055-57078510	1.8173	1.31751	-0.499792	0.06915	0.589191
ENSMUST00000011733	ENSMUSG00000011589	Fsd1	ProteinCodingRNA	17:55986510-55996881	0.120116	0.0361579	-0.0839581	1	1
ENSMUST00000011776	ENSMUSG00000011632	Pinlyp	ProteinCodingRNA	7:24541657-24546118	3.97249	0.0426539	-3.92983	0.1704	0.951875
ENSMUST00000011877	ENSMUSG00000020315	Sptbn1	ProteinCodingRNA	11:30099394-30280491	5.91995	6.09869	0.178743	0.5676	0.995111
ENSMUST00000011895	ENSMUSG00000011751	Sptbn4	ProteinCodingRNA	7:27342132-27447686	0.053786	0.00246994	-0.0513161	1	1
ENSMUST00000011896	ENSMUSG00000011752	Pgam1	ProteinCodingRNA	19:41911870-41918664	4.62986	3.27556	-1.3543	5e-05	0.00171373
ENSMUST00000011934	ENSMUSG00000051747	Ttn	ProteinCodingRNA	2:76703979-76982547	2.69559	0	-2.69559	1	1
ENSMUST00000011981	ENSMUSG00000011837	Snapc2	ProteinCodingRNA	8:4253079-4256220	3.26027	3.15394	-0.106329	0.7187	0.995111
ENSMUST00000012028	ENSMUSG00000011884	Gltp	ProteinCodingRNA	5:114669397-114690984	5.14849	3.22091	-1.92758	5e-05	0.00171373
ENSMUST00000012104	ENSMUSG00000011960	Ccnt1	ProteinCodingRNA	15:98538688-98570923	2.91344	2.54704	-0.366408	0.47105	0.995111
ENSMUST00000012152	ENSMUSG00000003166	Dgcr2	ProteinCodingRNA	16:17835275-17894145	2.83111	2.61355	-0.217557	0.573	0.995111
ENSMUST00000012161	ENSMUSG00000012017	Scarf2	ProteinCodingRNA	16:17797281-17808287	3.70923	3.67804	-0.0311868	0.8242	0.995111
ENSMUST00000012186	ENSMUSG00000012042	4930579F01Rik	ProteinCodingRNA	3:138164077-138193825	0	0	0	1	1
ENSMUST00000012259	ENSMUSG00000012114	Med15	ProteinCodingRNA	16:17651220-17722930	3.83383	3.21056	-0.623269	0.02035	0.251622
ENSMUST00000012262	ENSMUSG00000012117	Dhdds	ProteinCodingRNA	4:133969027-134000918	0.416415	0.958204	0.541789	0.39015	0.995111
ENSMUST00000012279	ENSMUSG00000022738	Gsc2	ProteinCodingRNA	16:17913106-17915059	0	0	0	1	1
ENSMUST00000012281	ENSMUSG00000032179	Bmp5	ProteinCodingRNA	9:75775363-76136350	2.26501	2.6396	0.374589	0.1828	0.981573
ENSMUST00000012314	ENSMUSG00000021510	Zfp729a	ProteinCodingRNA	13:67617000-67637791	2.31677	1.99137	-0.325404	0.1281	0.82845
ENSMUST00000012331	ENSMUSG00000012187	Mogat1	ProteinCodingRNA	1:78497025-78538173	0.0762926	0	-0.0762926	1	1
ENSMUST00000012348	ENSMUSG00000040562	Gstm2	ProteinCodingRNA	3:107981701-107986453	4.84172	4.84055	-0.00116676	0.97885	0.995111
ENSMUST00000012355	ENSMUSG00000012211	Tex22	ProteinCodingRNA	12:113074501-113088917	0.210615	0.137919	-0.0726959	1	1
ENSMUST00000012426	ENSMUSG00000012282	Wnt8a	ProteinCodingRNA	18:34542312-34548273	0.115455	0	-0.115455	1	1
ENSMUST00000012440	ENSMUSG00000012296	Tjap1	ProteinCodingRNA	17:46257850-46283026	1.97368	2.55454	0.580858	0.3194	0.995111
ENSMUST00000012540	ENSMUSG00000012396	Nanog	ProteinCodingRNA	6:122707488-122714633	0.125361	1.26757e-11	-0.125361	1	1
ENSMUST00000012566	ENSMUSG00000012422	Tmem167	ProteinCodingRNA	13:89655311-90143907	1.88133	1.87167	-0.00966061	0.99315	0.99665
ENSMUST00000012580	ENSMUSG00000027615	Hps3	ProteinCodingRNA	3:19957053-20035315	1.12489	0.777113	-0.347779	0.74965	0.995111
ENSMUST00000012587	ENSMUSG00000012443	Kif11	ProteinCodingRNA	19:37376402-37421859	3.87564	3.19512	-0.680523	0.00605	0.0986462
ENSMUST00000012612	ENSMUSG00000041164	Zmiz2	ProteinCodingRNA	11:6389073-6406158	2.67927	1.96204	-0.717226	0.10135	0.73511
ENSMUST00000012627	ENSMUSG00000012483	Rpa3	ProteinCodingRNA	6:8255935-8259173	3.38881	3.33749	-0.0513149	0.9364	0.995111
ENSMUST00000012664	ENSMUSG00000012520	Phox2b	ProteinCodingRNA	5:67094398-67099301	0	0	0	1	1
ENSMUST00000012679	ENSMUSG00000012535	Tnpo3	ProteinCodingRNA	6:29526624-29609887	4.28935	4.21953	-0.0698211	0.8173	0.995111
ENSMUST00000012725	ENSMUSG00000030446	Zfp273	ProteinCodingRNA	13:67796593-67830985	0.137117	0.323927	0.18681	1	1
ENSMUST00000012734	ENSMUSG00000029131	Dnajb6	ProteinCodingRNA	5:29735636-29818134	2.45103	2.52122	0.0701871	0.9214	0.995111
ENSMUST00000012759	ENSMUSG00000080316	Spaca6	ProteinCodingRNA	17:17830718-17843009	0.115463	1.94021e-13	-0.115463	1	1
ENSMUST00000012796	ENSMUSG00000012640	Zfp715	ProteinCodingRNA	7:43296196-43313294	0.153798	0.293111	0.139313	1	1
ENSMUST00000012798	ENSMUSG00000039013	Siglecf	ProteinCodingRNA	7:43351340-43359531	0.452115	0.0541151	-0.398	1	1
ENSMUST00000012847	ENSMUSG00000031494	Cd209a	ProteinCodingRNA	8:3743396-3748984	0	0.3315	0.3315	1	1
ENSMUST00000012849	ENSMUSG00000012705	Retn	ProteinCodingRNA	8:3655769-3660110	4.24602	1.95679	-2.28923	5e-05	0.00171373
ENSMUST00000012873	ENSMUSG00000058093	Zfp729b	ProteinCodingRNA	13:67589442-67609707	2.03775	1.85612	-0.181629	0.4383	0.995111
ENSMUST00000012921	ENSMUSG00000012777	Acpt	ProteinCodingRNA	7:44246721-44262720	0	0	0	1	1
ENSMUST00000013130	ENSMUSG00000020954	Strn3	ProteinCodingRNA	12:51608540-51738939	2.41181	2.553	0.141189	0.84385	0.995111
ENSMUST00000013220	ENSMUSG00000013076	Amotl1	ProteinCodingRNA	9:14541965-14643529	4.91882	6.32659	1.40778	5e-05	0.00171373
ENSMUST00000013227	ENSMUSG00000013083	2200002J24Rik	ProteinCodingRNA	7:30698925-30700536	0	0	0	1	1
ENSMUST00000013235	ENSMUSG00000013091	Tmem190	ProteinCodingRNA	7:4782936-4784341	0.17791	0	-0.17791	1	1
ENSMUST00000013262	ENSMUSG00000020472	Zkscan17	ProteinCodingRNA	11:59485519-59526751	3.21626	3.01623	-0.200031	0.47625	0.995111
ENSMUST00000013294	ENSMUSG00000013150	Gfod2	ProteinCodingRNA	8:105713853-105758664	1.43801	1.4265	-0.011509	0.92195	0.995111
ENSMUST00000013299	ENSMUSG00000013155	Enkd1	ProteinCodingRNA	8:105703650-105710246	2.0267	1.52082	-0.50588	0.2307	0.995111
ENSMUST00000013302	ENSMUSG00000013158	4933405L10Rik	ProteinCodingRNA	8:105703650-105710246	0.111842	0.309281	0.197439	1	1
ENSMUST00000013304	ENSMUSG00000013160	Atp6v0d1	ProteinCodingRNA	8:105524464-105566047	5.30983	5.06348	-0.24635	0.3013	0.995111
ENSMUST00000013338	ENSMUSG00000064145	Arih2	ProteinCodingRNA	9:108602941-108649386	3.54108	3.46477	-0.0763037	0.78355	0.995111
ENSMUST00000013455	ENSMUSG00000053054	Adh6a	ProteinCodingRNA	3:138313285-138331134	0.0690939	0	-0.0690939	1	1
ENSMUST00000013458	ENSMUSG00000037797	Adh4	ProteinCodingRNA	3:138415465-138430892	0	0.0353773	0.0353773	1	1
ENSMUST00000013497	ENSMUSG00000013353	4931406B18Rik	ProteinCodingRNA	7:43492043-43505940	0	0.0076914	0.0076914	1	1
ENSMUST00000013559	ENSMUSG00000013415	Igf2bp1	ProteinCodingRNA	11:95957162-96008055	1.53074	0.831482	-0.699258	0.0007	0.0172985
ENSMUST00000013615	ENSMUSG00000039860	Srrm3	ProteinCodingRNA	5:135806889-135874772	0	2.89607e-08	2.89607e-08	1	1
ENSMUST00000013633	ENSMUSG00000008090	Fgfrl1	ProteinCodingRNA	5:108629769-108706924	4.14697	5.52769	1.38072	0.00035	0.00960184
ENSMUST00000013667	ENSMUSG00000013523	Bcas1	ProteinCodingRNA	2:170346990-170427845	0.200065	0.0279368	-0.172128	1	1
ENSMUST00000013693	ENSMUSG00000029213	Commd8	ProteinCodingRNA	5:72156574-72168189	1.86637	1.78161	-0.0847628	0.78575	0.995111
ENSMUST00000013737	ENSMUSG00000013593	Ndufs2	ProteinCodingRNA	1:171234852-171260637	5.81581	6.7858	0.969988	0.0014	0.0308087
ENSMUST00000013755	ENSMUSG00000013611	Snx31	ProteinCodingRNA	15:36504061-36555573	0.0102043	8.74315e-06	-0.0101955	1	1
ENSMUST00000013759	ENSMUSG00000008200	Fnbp4	ProteinCodingRNA	2:90745369-90781021	4.13345	3.63566	-0.497786	0.04845	0.465269
ENSMUST00000013766	ENSMUSG00000013622	Atraid	ProteinCodingRNA	5:31036035-31054623	4.46687	4.87534	0.408471	0.2082	0.995111
ENSMUST00000013771	ENSMUSG00000062077	Trim54	ProteinCodingRNA	5:31116711-31137630	4.43864	5.67235	1.23371	5e-05	0.00171373
ENSMUST00000013773	ENSMUSG00000013629	Cad	ProteinCodingRNA	5:31054779-31078479	3.55455	3.29098	-0.263575	0.2487	0.995111
ENSMUST00000013787	ENSMUSG00000013643	Lypd8	ProteinCodingRNA	11:58379042-58390728	1.69206	0.836139	-0.855917	0.00065	0.0162368
ENSMUST00000013797	ENSMUSG00000013653	1810065E05Rik	ProteinCodingRNA	11:58421110-58426024	0.674232	0.26265	-0.411582	0.0234	0.278121
ENSMUST00000013807	ENSMUSG00000013663	Pten	ProteinCodingRNA	19:32757496-32826160	4.20812	4.01457	-0.193555	0.39775	0.995111
ENSMUST00000013842	ENSMUSG00000013698	Pea15a	ProteinCodingRNA	1:172148083-172206804	5.22453	5.5585	0.33397	0.38425	0.995111
ENSMUST00000013845	ENSMUSG00000013701	Timm23	ProteinCodingRNA	14:32180161-32201898	4.72607	5.32378	0.597712	0.06775	0.5809
ENSMUST00000013851	ENSMUSG00000013707	Tnfaip8l2	ProteinCodingRNA	3:95139520-95142360	2.62151	1.70018	-0.921338	0.00355	0.0649715
ENSMUST00000013882	ENSMUSG00000005362	Crbn	ProteinCodingRNA	6:106769119-106800077	2.13487	2.2174	0.0825308	0.92155	0.995111
ENSMUST00000013886	ENSMUSG00000019254	Ppp1r12c	ProteinCodingRNA	7:4481519-4501680	2.1142	2.11876	0.0045508	0.93855	0.995111
ENSMUST00000013910	ENSMUSG00000013766	Ly6g6e	ProteinCodingRNA	17:35071442-35078804	1.09351	1.39397e-10	-1.09351	0.245	0.995111
ENSMUST00000013931	ENSMUSG00000013787	Ehmt2	ProteinCodingRNA	17:34898468-34914052	1.91595	1.74851	-0.167441	0.764	0.995111
ENSMUST00000013949	ENSMUSG00000032000	Birc3	ProteinCodingRNA	9:7848698-7873186	4.3048	2.66108	-1.64372	5e-05	0.00171373
ENSMUST00000013966	ENSMUSG00000013822	Elof1	ProteinCodingRNA	9:22112988-22117172	5.11239	4.81082	-0.301568	0.28385	0.995111
ENSMUST00000013970	ENSMUSG00000025417	Pip4k2c	ProteinCodingRNA	10:127190377-127211622	3.63421	3.25902	-0.375199	0.2889	0.995111
ENSMUST00000013995	ENSMUSG00000028125	Abca4	ProteinCodingRNA	3:122044442-122227370	0.323441	0.289525	-0.0339156	1	1
ENSMUST00000014022	ENSMUSG00000013878	Rnf170	ProteinCodingRNA	8:26119367-26164151	2.0433	2.30217	0.25887	0.43285	0.995111
ENSMUST00000014058	ENSMUSG00000030693	Klk10	ProteinCodingRNA	7:43690417-43803826	3.03449	0.310325	-2.72417	0.12665	0.823893
ENSMUST00000014063	ENSMUSG00000044430	Klk12	ProteinCodingRNA	7:43690417-43803826	2.29626e-06	0	-2.29626e-06	1	1
ENSMUST00000014065	ENSMUSG00000013921	Clip3	ProteinCodingRNA	7:30291727-30308367	2.50825	3.18488	0.676629	0.00765	0.119308
ENSMUST00000014072	ENSMUSG00000013928	Thap8	ProteinCodingRNA	7:30240137-30290237	0.0560629	0.122567	0.0665039	1	1
ENSMUST00000014080	ENSMUSG00000013936	Myl2	ProteinCodingRNA	5:122100950-122140823	5.21963	7.31717	2.09754	5e-05	0.00171373
ENSMUST00000014089	ENSMUSG00000029510	Gpc2	ProteinCodingRNA	5:138264042-138280005	1.22691e-12	7.18337e-07	7.18335e-07	1	1
ENSMUST00000014118	ENSMUSG00000013974	Mcemp1	ProteinCodingRNA	8:3665753-3669259	3.16437	1.83379	-1.33058	0.0011	0.0251455
ENSMUST00000014174	ENSMUSG00000014030	Pax5	ProteinCodingRNA	4:44524756-44710487	1.53664	1.47707	-0.0595742	0.4431	0.995111
ENSMUST00000014218	ENSMUSG00000014074	Rnf168	ProteinCodingRNA	16:32277458-32301434	2.84364	2.72019	-0.123449	0.63135	0.995111
ENSMUST00000014220	ENSMUSG00000014075	Tctex1d2	ProteinCodingRNA	16:32419701-32429099	2.24618	2.05445	-0.191736	0.6655	0.995111
ENSMUST00000014221	ENSMUSG00000014077	Chp1	ProteinCodingRNA	2:119547696-119587027	4.90817	4.15468	-0.753488	0.0029	0.0551291
ENSMUST00000014248	ENSMUSG00000014104	Sval2	ProteinCodingRNA	6:41852988-41864413	0	0	0	1	1
ENSMUST00000014263	ENSMUSG00000054545	Ugt1a6a	ProteinCodingRNA	1:88055387-88220002	2.65537	1.5019	-1.15347	0.025	0.29133
ENSMUST00000014290	ENSMUSG00000026786	Apbb1ip	ProteinCodingRNA	2:22774093-22875653	3.78728	2.37497	-1.41231	5e-05	0.00171373
ENSMUST00000014321	ENSMUSG00000014177	Tvp23b	ProteinCodingRNA	11:62879454-62916780	2.67097	2.84564	0.174671	0.5441	0.995111
ENSMUST00000014339	ENSMUSG00000014195	Dnajc7	ProteinCodingRNA	11:100574903-100704271	4.78681	5.0894	0.302598	0.43115	0.995111
ENSMUST00000014370	ENSMUSG00000014226	Cacybp	ProteinCodingRNA	1:160202366-160212875	4.64587	4.36492	-0.280949	0.25255	0.995111
ENSMUST00000014389	ENSMUSG00000014245	Pigl	ProteinCodingRNA	11:62281472-62514417	1.78121	1.81754	0.0363346	0.9686	0.995111
ENSMUST00000014421	ENSMUSG00000055204	Ankrd17	ProteinCodingRNA	5:90227165-90366577	1.89386	1.79893	-0.094929	0.85255	0.995111
ENSMUST00000014438	ENSMUSG00000014294	Ndufa2	ProteinCodingRNA	18:36735067-36744557	5.56166	6.27869	0.717034	0.0158	0.208844
ENSMUST00000014445	ENSMUSG00000014301	Pam16	ProteinCodingRNA	16:4594712-4624988	3.75731	4.13166	0.374352	0.57655	0.995111
ENSMUST00000014447	ENSMUSG00000014303	Glis2	ProteinCodingRNA	16:4594712-4624988	3.62151	3.53641	-0.0851006	0.75675	0.995111
ENSMUST00000014457	ENSMUSG00000014313	Cox6c	ProteinCodingRNA	15:35371545-35938246	7.49498	8.26611	0.771138	0.06015	0.537722
ENSMUST00000014473	ENSMUSG00000014329	Bicc1	ProteinCodingRNA	10:70868668-71159700	2.8033	3.07746	0.274161	0.58425	0.995111
ENSMUST00000014476	ENSMUSG00000089727	Klra8	ProteinCodingRNA	6:130115225-130129898	0	0	0	1	1
ENSMUST00000014499	ENSMUSG00000014355	Anapc1	ProteinCodingRNA	2:128610103-128687391	3.84344	3.90282	0.0593795	0.8219	0.995111
ENSMUST00000014505	ENSMUSG00000014361	Mertk	ProteinCodingRNA	2:128698955-128802894	2.79535	2.24315	-0.552198	0.02475	0.289561
ENSMUST00000014545	ENSMUSG00000030851	Ldhc	ProteinCodingRNA	7:46861202-46878142	0.0896208	0.069074	-0.0205468	1	1
ENSMUST00000014546	ENSMUSG00000014402	Tsg101	ProteinCodingRNA	7:46888948-46919969	3.55225	3.5199	-0.0323427	0.9483	0.995111
ENSMUST00000014562	ENSMUSG00000014418	Hps5	ProteinCodingRNA	7:46760465-46796064	1.03646	1.67122	0.634762	0.0639	0.558081
ENSMUST00000014578	ENSMUSG00000059481	Plg	ProteinCodingRNA	17:12378608-12419384	0.029958	0.0554214	0.0254634	1	1
ENSMUST00000014597	ENSMUSG00000014453	Blk	ProteinCodingRNA	14:63372836-63417187	0.803018	1.07177	0.268754	0.1205	0.804703
ENSMUST00000014614	ENSMUSG00000014470	Rnf166	ProteinCodingRNA	8:119910359-124345724	3.08139	3.65592	0.574532	0.6149	0.995111
ENSMUST00000014640	ENSMUSG00000014496	Ankrd28	ProteinCodingRNA	14:31700014-31830415	4.26407	4.23371	-0.0303589	0.8687	0.995111
ENSMUST00000014642	ENSMUSG00000014498	Ankrd52	ProteinCodingRNA	10:128377114-128411492	4.3711	4.54083	0.169735	0.46855	0.995111
ENSMUST00000014647	ENSMUSG00000014503	Pkd2l2	ProteinCodingRNA	18:34409422-34506823	0.123591	0.567361	0.44377	1	1
ENSMUST00000014673	ENSMUSG00000014529	Tmbim7	ProteinCodingRNA	5:3571565-3680325	0	1.04111e-13	1.04111e-13	1	1
ENSMUST00000014683	ENSMUSG00000030173	Klra5	ProteinCodingRNA	6:129898995-129917650	0.297183	0	-0.297183	1	1
ENSMUST00000014684	ENSMUSG00000061613	U2af1	ProteinCodingRNA	17:31647081-31658754	5.83484	5.43791	-0.396924	0.1298	0.833854
ENSMUST00000014686	ENSMUSG00000014542	Clec4f	ProteinCodingRNA	6:83644541-83656187	0.00782901	0.00898476	0.00115575	1	1
ENSMUST00000014687	ENSMUSG00000014543	Klra17	ProteinCodingRNA	6:129831153-129876672	1.19205	0.28771	-0.904337	0.21275	0.995111
ENSMUST00000014691	ENSMUSG00000014547	Wdfy2	ProteinCodingRNA	14:62836907-62956886	3.52546	3.27105	-0.254407	0.33675	0.995111
ENSMUST00000014694	ENSMUSG00000014550	Rbsn	ProteinCodingRNA	6:92186711-92214925	3.35351	3.28121	-0.0723002	0.74575	0.995111
ENSMUST00000014695	ENSMUSG00000014551	Mrps25	ProteinCodingRNA	6:92091389-92184033	2.28601	2.34422	0.0582165	0.98065	0.995186
ENSMUST00000014698	ENSMUSG00000014554	Dguok	ProteinCodingRNA	6:83480216-83506969	3.12663	3.53215	0.405516	0.29335	0.995111
ENSMUST00000014743	ENSMUSG00000014599	Csf1	ProteinCodingRNA	3:107741047-107760469	5.78282	3.16076	-2.62206	5e-05	0.00171373
ENSMUST00000014747	ENSMUSG00000014603	Alx3	ProteinCodingRNA	3:107595030-107605776	0.363955	0.0855854	-0.27837	1	1
ENSMUST00000014750	ENSMUSG00000014606	Slc25a11	ProteinCodingRNA	11:70644195-70651421	5.13631	6.53149	1.39518	5e-05	0.00171373
ENSMUST00000014753	ENSMUSG00000014609	Chrne	ProteinCodingRNA	11:70614882-70619216	0.467661	2.06943	1.60177	0.047	0.45555
ENSMUST00000014777	ENSMUSG00000052560	Cpne8	ProteinCodingRNA	15:90487481-90679432	1.27175	0.337388	-0.934361	0.36205	0.995111
ENSMUST00000014812	ENSMUSG00000014668	Chfr	ProteinCodingRNA	5:110135841-110176504	0.00269552	1.04018	1.03749	0.26955	0.995111
ENSMUST00000014830	ENSMUSG00000014686	Ceacam16	ProteinCodingRNA	7:19852002-19861299	0.485808	0.226014	-0.259795	1	1
ENSMUST00000014848	ENSMUSG00000014704	Hoxa2	ProteinCodingRNA	6:52162416-52221854	0.826807	1.167	0.340196	0.6973	0.995111
ENSMUST00000014891	ENSMUSG00000014747	Ankrd53	ProteinCodingRNA	6:83761755-83768326	0.260755	0.218768	-0.0419879	1	1
ENSMUST00000014892	ENSMUSG00000014748	Tex261	ProteinCodingRNA	6:83768884-83775813	3.82014	3.78776	-0.0323891	0.8873	0.995111
ENSMUST00000014911	ENSMUSG00000014767	Tbp	ProteinCodingRNA	17:15499887-15528379	1.82183	1.73185	-0.0899716	0.8705	0.995111
ENSMUST00000014913	ENSMUSG00000014769	Psmb1	ProteinCodingRNA	17:15475720-15498276	6.4577	6.10273	-0.35497	0.1325	0.843235
ENSMUST00000014917	ENSMUSG00000014773	Dll1	ProteinCodingRNA	17:15367353-15379475	2.41177	2.64838	0.236609	0.36095	0.995111
ENSMUST00000014920	ENSMUSG00000014776	Nol3	ProteinCodingRNA	8:105276139-105296101	1.74931	2.60365	0.85434	0.0122	0.170745
ENSMUST00000014922	ENSMUSG00000014778	Fhod1	ProteinCodingRNA	8:105326353-105347953	2.38078	2.58255	0.201773	0.55545	0.995111
ENSMUST00000014927	ENSMUSG00000014782	Plekhg4	ProteinCodingRNA	8:105373273-105413502	0.347285	0.377644	0.0303593	1	1
ENSMUST00000014957	ENSMUSG00000014813	Stc1	ProteinCodingRNA	14:69029288-69041401	2.17013	1.17898	-0.991148	0.00015	0.00460564
ENSMUST00000014981	ENSMUSG00000014837	4931428F04Rik	ProteinCodingRNA	8:105276139-105296101	0.0416312	0.146052	0.104421	1	1
ENSMUST00000014990	ENSMUSG00000014846	Tppp3	ProteinCodingRNA	8:105467492-105471526	5.54266	7.67249	2.12983	5e-05	0.00171373
ENSMUST00000014996	ENSMUSG00000014852	Adamts13	ProteinCodingRNA	2:26973415-27009628	0.0139896	0.0260541	0.0120646	1	1
ENSMUST00000015000	ENSMUSG00000014856	Tmem208	ProteinCodingRNA	8:105326353-105347953	3.51625	2.8106	-0.705644	0.35355	0.995111
ENSMUST00000015003	ENSMUSG00000014859	E2f4	ProteinCodingRNA	8:105297662-105305370	5.02612	4.49228	-0.533839	0.05005	0.475471
ENSMUST00000015011	ENSMUSG00000014867	Surf4	ProteinCodingRNA	2:26913380-26933928	5.85328	5.67566	-0.177625	0.43125	0.995111
ENSMUST00000015017	ENSMUSG00000014873	Surf2	ProteinCodingRNA	2:26913380-26933928	3.01496	2.90947	-0.105487	0.92505	0.995111
ENSMUST00000015049	ENSMUSG00000014905	Dnajb9	ProteinCodingRNA	12:44205896-44210068	3.56617	3.46655	-0.09962	0.67605	0.995111
ENSMUST00000015100	ENSMUSG00000014956	Ppp1cb	ProteinCodingRNA	5:32458842-32687057	4.49798	5.00301	0.505028	0.09785	0.721059
ENSMUST00000015107	ENSMUSG00000020694	Tlk2	ProteinCodingRNA	11:105177725-105283959	1.91919	1.46864	-0.450556	0.7253	0.995111
ENSMUST00000015124	ENSMUSG00000014980	Tsen15	ProteinCodingRNA	1:152370734-152386688	2.33428	2.98748	0.653199	0.11515	0.788223
ENSMUST00000015137	ENSMUSG00000029674	Limk1	ProteinCodingRNA	5:134656038-134688598	1.23381	1.58699	0.35318	0.34675	0.995111
ENSMUST00000015138	ENSMUSG00000029675	Eln	ProteinCodingRNA	5:134702592-134822967	5.62382	6.31775	0.693936	0.03855	0.400185
ENSMUST00000015146	ENSMUSG00000015002	Efr3a	ProteinCodingRNA	15:65787033-65873816	3.67441	3.51954	-0.154868	0.526	0.995111
ENSMUST00000015157	ENSMUSG00000015013	Trappc2l	ProteinCodingRNA	8:119910359-124345724	2.54901	2.72385	0.17484	0.86595	0.995111
ENSMUST00000015160	ENSMUSG00000015016	Acsf3	ProteinCodingRNA	8:119910359-124345724	0.441962	1.06891	0.626951	0.434	0.995111
ENSMUST00000015171	ENSMUSG00000015027	Galns	ProteinCodingRNA	8:119910359-124345724	2.71632	1.77465	-0.941667	0.404	0.995111
ENSMUST00000015197	ENSMUSG00000015053	Gata2	ProteinCodingRNA	6:88193890-88207032	0.36271	0.6233	0.26059	0.44295	0.995111
ENSMUST00000015227	ENSMUSG00000015083	C8g	ProteinCodingRNA	2:25498650-25505471	0.108794	0.227921	0.119128	1	1
ENSMUST00000015234	ENSMUSG00000015090	Ptgds	ProteinCodingRNA	2:25466708-25470046	0.0600175	3.34153e-05	-0.0599841	1	1
ENSMUST00000015236	ENSMUSG00000015092	Edf1	ProteinCodingRNA	2:25557846-25562082	5.18586	5.21663	0.0307703	0.9177	0.995111
ENSMUST00000015239	ENSMUSG00000015095	Fbxw5	ProteinCodingRNA	2:25498650-25505471	3.81689	4.25221	0.435321	0.10525	0.751379
ENSMUST00000015256	ENSMUSG00000015112	Slc25a13	ProteinCodingRNA	6:6041217-6217173	1.67355	1.06509	-0.608463	0.09395	0.70535
ENSMUST00000015267	ENSMUSG00000024171	Prss28	ProteinCodingRNA	17:25308645-25311876	0	0	0	1	1
ENSMUST00000015271	ENSMUSG00000015127	Unkl	ProteinCodingRNA	17:25188396-25240124	0	0.0113168	0.0113168	1	1
ENSMUST00000015277	ENSMUSG00000015133	Lrrk1	ProteinCodingRNA	7:66226911-66388350	3.60054	2.6171	-0.983438	5e-05	0.00171373
ENSMUST00000015278	ENSMUSG00000015134	Aldh1a3	ProteinCodingRNA	7:66390889-66427517	2.38317	2.60938	0.226209	0.58765	0.995111
ENSMUST00000015333	ENSMUSG00000015189	Casd1	ProteinCodingRNA	6:4600838-4643355	3.19729	4.16765	0.97036	5e-05	0.00171373
ENSMUST00000015346	ENSMUSG00000015202	Cnksr3	ProteinCodingRNA	10:7119062-7219389	2.74375	2.8274	0.0836522	0.8192	0.995111
ENSMUST00000015358	ENSMUSG00000015214	Mtmr1	ProteinCodingRNA	X:71364759-71419196	3.02697	3.12143	0.0944583	0.7203	0.995111
ENSMUST00000015361	ENSMUSG00000015217	Hmgb3	ProteinCodingRNA	X:71555917-71560676	0.170272	0.335012	0.16474	1	1
ENSMUST00000015368	ENSMUSG00000066097	Cyp2j11	ProteinCodingRNA	4:96294507-96348662	0	0	0	1	1
ENSMUST00000015386	ENSMUSG00000015242	Nipsnap3a	ProteinCodingRNA	4:52989271-53001162	0	0.0110533	0.0110533	1	1
ENSMUST00000015391	ENSMUSG00000015247	Nipsnap3b	ProteinCodingRNA	4:53011879-53022060	3.33401	2.58065	-0.753364	0.01365	0.187042
ENSMUST00000015394	ENSMUSG00000050578	Mmp13	ProteinCodingRNA	9:7272513-7283331	4.53965	4.09735	-0.442302	0.0458	0.447186
ENSMUST00000015427	ENSMUSG00000031399	Fam3a	ProteinCodingRNA	X:74384718-74393272	0.297087	2.33058e-05	-0.297064	1	1
ENSMUST00000015433	ENSMUSG00000015289	Lage3	ProteinCodingRNA	X:74351275-74353618	4.28717	4.37574	0.0885651	0.7827	0.995111
ENSMUST00000015434	ENSMUSG00000015290	Ubl4a	ProteinCodingRNA	X:74365717-74373349	0	0.553894	0.553894	0.30675	0.995111
ENSMUST00000015435	ENSMUSG00000015291	Gdi1	ProteinCodingRNA	X:74304997-74311862	3.94754	4.09483	0.147287	0.6479	0.995111
ENSMUST00000015449	ENSMUSG00000015305	Sash1	ProteinCodingRNA	10:8722218-8886878	4.5004	4.27766	-0.222733	0.31235	0.995111
ENSMUST00000015456	ENSMUSG00000015312	Gadd45b	ProteinCodingRNA	10:80930090-80932204	3.61966	2.61398	-1.00568	0.0015	0.0326036
ENSMUST00000015460	ENSMUSG00000015316	Slamf1	ProteinCodingRNA	1:171767126-171801184	0.80402	0.463291	-0.340729	0.14075	0.86966
ENSMUST00000015467	ENSMUSG00000052310	Slc39a1	ProteinCodingRNA	3:90244718-90254063	5.90352	5.33897	-0.564554	0.01045	0.15182
ENSMUST00000015481	ENSMUSG00000015337	Endog	ProteinCodingRNA	2:30171492-30178459	2.11757	2.71448	0.596907	0.3087	0.995111
ENSMUST00000015484	ENSMUSG00000015340	Cybb	ProteinCodingRNA	X:9435251-9487771	4.68528	3.05606	-1.62922	5e-05	0.00171373
ENSMUST00000015486	ENSMUSG00000015342	Xk	ProteinCodingRNA	X:9272755-9313250	1.75421	2.10695	0.352733	0.29365	0.995111
ENSMUST00000015498	ENSMUSG00000015354	Pcolce2	ProteinCodingRNA	9:95618910-95698096	1.44224	2.0343	0.592066	0.18675	0.99074
ENSMUST00000015499	ENSMUSG00000015355	Cd48	ProteinCodingRNA	1:171682008-171705258	0.10497	0.0914077	-0.0135628	1	1
ENSMUST00000015501	ENSMUSG00000015357	Clpx	ProteinCodingRNA	9:65294259-65330658	3.52996	4.19802	0.668061	0.0076	0.118773
ENSMUST00000015509	ENSMUSG00000015365	Mov10l1	ProteinCodingRNA	15:88982908-89055152	0.00664955	0	-0.00664955	1	1
ENSMUST00000015511	ENSMUSG00000030123	Plxnd1	ProteinCodingRNA	6:115954810-115995005	4.41004	5.36519	0.955149	5e-05	0.00171373
ENSMUST00000015540	ENSMUSG00000015396	Cd83	ProteinCodingRNA	13:43785106-43803130	1.21255	1.45852	0.245977	0.34245	0.995111
ENSMUST00000015545	ENSMUSG00000015401	Tmem27	ProteinCodingRNA	X:164088829-164118860	0	0.0188541	0.0188541	1	1
ENSMUST00000015576	ENSMUSG00000022226	Mcpt2	ProteinCodingRNA	14:56042122-56044634	0.0437299	0.0359599	-0.00777001	1	1
ENSMUST00000015578	ENSMUSG00000040284	Gzmg	ProteinCodingRNA	14:56156581-56159579	0.0355562	0	-0.0355562	1	1
ENSMUST00000015581	ENSMUSG00000015437	Gzmb	ProteinCodingRNA	14:56258855-56262260	4.83253	0.112432	-4.7201	0.0054	0.0901535
ENSMUST00000015583	ENSMUSG00000040314	Ctsg	ProteinCodingRNA	14:56099880-56102574	5.00476	2.6596	-2.34516	5e-05	0.00171373
ENSMUST00000015585	ENSMUSG00000079186	Gzmc	ProteinCodingRNA	14:56231400-56234656	1.826	0	-1.826	5e-05	0.00171373
ENSMUST00000015587	ENSMUSG00000015443	Gzmn	ProteinCodingRNA	14:56165796-56174596	0	0	0	1	1
ENSMUST00000015594	ENSMUSG00000022157	Mcpt8	ProteinCodingRNA	14:56082165-56085216	0.684013	1.19896	0.514947	0.1302	0.834604
ENSMUST00000015596	ENSMUSG00000015452	Ager	ProteinCodingRNA	17:34597861-34600936	0.86903	0.426695	-0.442335	0.2835	0.995111
ENSMUST00000015605	ENSMUSG00000015461	Atf6b	ProteinCodingRNA	17:34647145-34655074	3.9616	3.3469	-0.614697	0.0153	0.203656
ENSMUST00000015611	ENSMUSG00000015467	Egfl8	ProteinCodingRNA	17:34604261-34628510	1.49038	2.18844	0.698054	0.5365	0.995111
ENSMUST00000015612	ENSMUSG00000015468	Notch4	ProteinCodingRNA	17:34564267-34588503	2.36561	3.04045	0.674836	0.00295	0.0558594
ENSMUST00000015620	ENSMUSG00000015476	Prrt1	ProteinCodingRNA	17:34629532-34633126	0.523871	0.337835	-0.186036	1	1
ENSMUST00000015622	ENSMUSG00000015478	Rnf5	ProteinCodingRNA	17:34601090-34603690	3.42572	3.60334	0.177618	0.57735	0.995111
ENSMUST00000015628	ENSMUSG00000015484	Fam163a	ProteinCodingRNA	1:156075965-156205026	0.0328604	0.0300596	-0.00280071	1	1
ENSMUST00000015645	ENSMUSG00000015501	Hivep2	ProteinCodingRNA	10:13966074-14154446	3.21667	4.16232	0.945648	0.0011	0.0251455
[truncated: 88,902 more rows]
