# Supplementary material for: Characterization of Critical Functions of Long Non-Coding RNAs and mRNAs in Rhabdomyosarcoma Cells and Mouse Skeletal Muscle Infected by Enterovirus 71 Using RNA-Seq
Source: Viruses. 2018 Oct 11;10(10):556. doi: 10.3390/v10100556 (PMC6213062; doi:10.3390/v10100556)
Supplement: Supplementary file 1 [file viruses-10-00556-s001.zip › Table S4 cis-regulation target genes.xlsx]

## Sheet: human RD cell
LncRNA_id	LncRNA_gene_id	LncRNA_symbol	LncRNA_status	mRNA_id	Gene_id	Gene_symbol	Distance	Location
ENST00000448869	ENSG00000229953	RP11-284F21.7	LncRNA_from_Ensembl	ENST00000469145	ENSG00000143321	HDGF	82286	Upstream
ENST00000448869	ENSG00000229953	RP11-284F21.7	LncRNA_from_Ensembl	ENST00000474904	ENSG00000160818	GPATCH4	45038	Downstream
ENST00000448869	ENSG00000229953	RP11-284F21.7	LncRNA_from_Ensembl	ENST00000522237	ENSG00000143303	RRNAD1	70962	Upstream
ENST00000448869	ENSG00000229953	RP11-284F21.7	LncRNA_from_Ensembl	ENST00000527691	ENSG00000160818	GPATCH4	45012	Downstream
ENST00000448869	ENSG00000229953	RP11-284F21.7	LncRNA_from_Ensembl	ENST00000361531	ENSG00000143314	MRPL24	75880	Upstream
ENST00000448869	ENSG00000229953	RP11-284F21.7	LncRNA_from_Ensembl	ENST00000496038	ENSG00000132692	BCAN	0	Overlapped
ENST00000448869	ENSG00000229953	RP11-284F21.7	LncRNA_from_Ensembl	ENST00000488840	ENSG00000163382	APOA1BP	52379	Downstream
ENST00000448869	ENSG00000229953	RP11-284F21.7	LncRNA_from_Ensembl	ENST00000368211	ENSG00000143314	MRPL24	75882	Upstream
ENST00000448869	ENSG00000229953	RP11-284F21.7	LncRNA_from_Ensembl	ENST00000471377	ENSG00000143321	HDGF	82380	Upstream
ENST00000448869	ENSG00000229953	RP11-284F21.7	LncRNA_from_Ensembl	ENST00000413282	ENSG00000187862	TTC24	61264	Downstream
ENST00000448869	ENSG00000229953	RP11-284F21.7	LncRNA_from_Ensembl	ENST00000462397	ENSG00000143303	RRNAD1	72049	Upstream
ENST00000448869	ENSG00000229953	RP11-284F21.7	LncRNA_from_Ensembl	ENST00000465180	ENSG00000143321	HDGF	81103	Upstream
ENST00000448869	ENSG00000229953	RP11-284F21.7	LncRNA_from_Ensembl	ENST00000368220	ENSG00000143320	CRABP2	39452	Upstream
ENST00000448869	ENSG00000229953	RP11-284F21.7	LncRNA_from_Ensembl	ENST00000495690	ENSG00000187862	TTC24	61281	Downstream
ENST00000448869	ENSG00000229953	RP11-284F21.7	LncRNA_from_Ensembl	ENST00000438976	ENSG00000160818	GPATCH4	45038	Downstream
ENST00000448869	ENSG00000229953	RP11-284F21.7	LncRNA_from_Ensembl	ENST00000621784	ENSG00000143320	CRABP2	38195	Upstream
ENST00000448869	ENSG00000229953	RP11-284F21.7	LncRNA_from_Ensembl	ENST00000434558	ENSG00000143314	MRPL24	76107	Upstream
ENST00000448869	ENSG00000229953	RP11-284F21.7	LncRNA_from_Ensembl	ENST00000529520	ENSG00000160818	GPATCH4	50006	Downstream
ENST00000448869	ENSG00000229953	RP11-284F21.7	LncRNA_from_Ensembl	ENST00000368233	ENSG00000163382	APOA1BP	52632	Downstream
ENST00000448869	ENSG00000229953	RP11-284F21.7	LncRNA_from_Ensembl	ENST00000329117	ENSG00000132692	BCAN	0	Overlapped
ENST00000448869	ENSG00000229953	RP11-284F21.7	LncRNA_from_Ensembl	ENST00000537739	ENSG00000143321	HDGF	80687	Upstream
ENST00000448869	ENSG00000229953	RP11-284F21.7	LncRNA_from_Ensembl	ENST00000479949	ENSG00000132692	BCAN	0	Overlapped
ENST00000448869	ENSG00000229953	RP11-284F21.7	LncRNA_from_Ensembl	ENST00000531129	ENSG00000160818	GPATCH4	45029	Downstream
ENST00000448869	ENSG00000229953	RP11-284F21.7	LncRNA_from_Ensembl	ENST00000357325	ENSG00000143321	HDGF	80684	Upstream
ENST00000448869	ENSG00000229953	RP11-284F21.7	LncRNA_from_Ensembl	ENST00000368236	ENSG00000187862	TTC24	59738	Downstream
ENST00000448869	ENSG00000229953	RP11-284F21.7	LncRNA_from_Ensembl	ENST00000368219	ENSG00000143319	ISG20L2	61180	Upstream
ENST00000448869	ENSG00000229953	RP11-284F21.7	LncRNA_from_Ensembl	ENST00000494414	ENSG00000160818	GPATCH4	48384	Downstream
ENST00000448869	ENSG00000229953	RP11-284F21.7	LncRNA_from_Ensembl	ENST00000476229	ENSG00000143303	RRNAD1	70602	Upstream
ENST00000448869	ENSG00000229953	RP11-284F21.7	LncRNA_from_Ensembl	ENST00000412846	ENSG00000143314	MRPL24	76695	Upstream
ENST00000448869	ENSG00000229953	RP11-284F21.7	LncRNA_from_Ensembl	ENST00000368216	ENSG00000143303	RRNAD1	67052	Upstream
ENST00000448869	ENSG00000229953	RP11-284F21.7	LncRNA_from_Ensembl	ENST00000424639	ENSG00000132692	BCAN	0	Overlapped
ENST00000448869	ENSG00000229953	RP11-284F21.7	LncRNA_from_Ensembl	ENST00000368221	ENSG00000143320	CRABP2	38333	Upstream
ENST00000448869	ENSG00000229953	RP11-284F21.7	LncRNA_from_Ensembl	ENST00000368223	ENSG00000132688	NES	7340	Upstream
ENST00000448869	ENSG00000229953	RP11-284F21.7	LncRNA_from_Ensembl	ENST00000470713	ENSG00000143319	ISG20L2	65788	Upstream
ENST00000448869	ENSG00000229953	RP11-284F21.7	LncRNA_from_Ensembl	ENST00000463513	ENSG00000160818	GPATCH4	45046	Downstream
ENST00000448869	ENSG00000229953	RP11-284F21.7	LncRNA_from_Ensembl	ENST00000477306	ENSG00000143321	HDGF	81884	Upstream
ENST00000448869	ENSG00000229953	RP11-284F21.7	LncRNA_from_Ensembl	ENST00000498641	ENSG00000160818	GPATCH4	50003	Downstream
ENST00000448869	ENSG00000229953	RP11-284F21.7	LncRNA_from_Ensembl	ENST00000487988	ENSG00000132702	HAPLN2	22718	Downstream
ENST00000448869	ENSG00000229953	RP11-284F21.7	LncRNA_from_Ensembl	ENST00000498756	ENSG00000160818	GPATCH4	45042	Downstream
ENST00000448869	ENSG00000229953	RP11-284F21.7	LncRNA_from_Ensembl	ENST00000473910	ENSG00000160818	GPATCH4	45037	Downstream
ENST00000448869	ENSG00000229953	RP11-284F21.7	LncRNA_from_Ensembl	ENST00000497515	ENSG00000143303	RRNAD1	74199	Upstream
ENST00000448869	ENSG00000229953	RP11-284F21.7	LncRNA_from_Ensembl	ENST00000415314	ENSG00000160818	GPATCH4	45018	Downstream
ENST00000448869	ENSG00000229953	RP11-284F21.7	LncRNA_from_Ensembl	ENST00000361170	ENSG00000183856	IQGAP3	73968	Downstream
ENST00000448869	ENSG00000229953	RP11-284F21.7	LncRNA_from_Ensembl	ENST00000456112	ENSG00000132702	HAPLN2	22041	Downstream
ENST00000448869	ENSG00000229953	RP11-284F21.7	LncRNA_from_Ensembl	ENST00000368237	ENSG00000187862	TTC24	59738	Downstream
ENST00000448869	ENSG00000229953	RP11-284F21.7	LncRNA_from_Ensembl	ENST00000531900	ENSG00000160818	GPATCH4	45038	Downstream
ENST00000448869	ENSG00000229953	RP11-284F21.7	LncRNA_from_Ensembl	ENST00000482204	ENSG00000132702	HAPLN2	22594	Downstream
ENST00000448869	ENSG00000229953	RP11-284F21.7	LncRNA_from_Ensembl	ENST00000313146	ENSG00000143319	ISG20L2	60468	Upstream
ENST00000448869	ENSG00000229953	RP11-284F21.7	LncRNA_from_Ensembl	ENST00000467374	ENSG00000163382	APOA1BP	53484	Downstream
ENST00000448869	ENSG00000229953	RP11-284F21.7	LncRNA_from_Ensembl	ENST00000469074	ENSG00000143319	ISG20L2	65819	Upstream
ENST00000448869	ENSG00000229953	RP11-284F21.7	LncRNA_from_Ensembl	ENST00000368218	ENSG00000143303	RRNAD1	67019	Upstream
ENST00000448869	ENSG00000229953	RP11-284F21.7	LncRNA_from_Ensembl	ENST00000457777	ENSG00000132692	BCAN	0	Overlapped
ENST00000448869	ENSG00000229953	RP11-284F21.7	LncRNA_from_Ensembl	ENST00000420938	ENSG00000143314	MRPL24	76995	Upstream
ENST00000448869	ENSG00000229953	RP11-284F21.7	LncRNA_from_Ensembl	ENST00000462049	ENSG00000187862	TTC24	60992	Downstream
ENST00000448869	ENSG00000229953	RP11-284F21.7	LncRNA_from_Ensembl	ENST00000525375	ENSG00000160818	GPATCH4	45029	Downstream
ENST00000448869	ENSG00000229953	RP11-284F21.7	LncRNA_from_Ensembl	ENST00000495212	ENSG00000143321	HDGF	82418	Upstream
ENST00000448869	ENSG00000229953	RP11-284F21.7	LncRNA_from_Ensembl	ENST00000491823	ENSG00000132692	BCAN	0	Overlapped
ENST00000448869	ENSG00000229953	RP11-284F21.7	LncRNA_from_Ensembl	ENST00000255039	ENSG00000132702	HAPLN2	20783	Downstream
ENST00000448869	ENSG00000229953	RP11-284F21.7	LncRNA_from_Ensembl	ENST00000491853	ENSG00000143294	PRCC	89187	Upstream
ENST00000448869	ENSG00000229953	RP11-284F21.7	LncRNA_from_Ensembl	ENST00000361588	ENSG00000132692	BCAN	0	Overlapped
ENST00000448869	ENSG00000229953	RP11-284F21.7	LncRNA_from_Ensembl	ENST00000368234	ENSG00000163382	APOA1BP	52377	Downstream
ENST00000448869	ENSG00000229953	RP11-284F21.7	LncRNA_from_Ensembl	ENST00000494218	ENSG00000132702	HAPLN2	20973	Downstream
ENST00000448869	ENSG00000229953	RP11-284F21.7	LncRNA_from_Ensembl	ENST00000368222	ENSG00000143320	CRABP2	38183	Upstream
ENST00000448869	ENSG00000229953	RP11-284F21.7	LncRNA_from_Ensembl	ENST00000481920	ENSG00000143303	RRNAD1	74735	Upstream
ENST00000448869	ENSG00000229953	RP11-284F21.7	LncRNA_from_Ensembl	ENST00000524343	ENSG00000143303	RRNAD1	67537	Upstream
ENST00000448869	ENSG00000229953	RP11-284F21.7	LncRNA_from_Ensembl	ENST00000519086	ENSG00000143303	RRNAD1	67526	Upstream
ENST00000448869	ENSG00000229953	RP11-284F21.7	LncRNA_from_Ensembl	ENST00000368209	ENSG00000143321	HDGF	80687	Upstream
ENST00000448869	ENSG00000229953	RP11-284F21.7	LncRNA_from_Ensembl	ENST00000478899	ENSG00000143314	MRPL24	75880	Upstream
ENST00000448869	ENSG00000229953	RP11-284F21.7	LncRNA_from_Ensembl	ENST00000484742	ENSG00000143303	RRNAD1	68093	Upstream
ENST00000448869	ENSG00000229953	RP11-284F21.7	LncRNA_from_Ensembl	ENST00000491900	ENSG00000183856	IQGAP3	73904	Downstream
ENST00000448869	ENSG00000229953	RP11-284F21.7	LncRNA_from_Ensembl	ENST00000482651	ENSG00000143321	HDGF	81733	Upstream
ENST00000448869	ENSG00000229953	RP11-284F21.7	LncRNA_from_Ensembl	ENST00000506832	ENSG00000160818	GPATCH4	45029	Downstream
ENST00000448869	ENSG00000229953	RP11-284F21.7	LncRNA_from_Ensembl	ENST00000472824	ENSG00000143319	ISG20L2	60468	Upstream
ENST00000448869	ENSG00000229953	RP11-284F21.7	LncRNA_from_Ensembl	ENST00000368235	ENSG00000163382	APOA1BP	52209	Downstream
ENST00000448869	ENSG00000229953	RP11-284F21.7	LncRNA_from_Ensembl	ENST00000368232	ENSG00000160818	GPATCH4	45025	Downstream
ENST00000448869	ENSG00000229953	RP11-284F21.7	LncRNA_from_Ensembl	ENST00000624731	ENSG00000280316	AL365181.2	47098	Downstream
ENST00000448869	ENSG00000229953	RP11-284F21.7	LncRNA_from_Ensembl	ENST00000496538	ENSG00000143319	ISG20L2	62535	Upstream
ENST00000448869	ENSG00000229953	RP11-284F21.7	LncRNA_from_Ensembl	ENST00000517871	ENSG00000143303	RRNAD1	70829	Upstream
ENST00000448869	ENSG00000229953	RP11-284F21.7	LncRNA_from_Ensembl	ENST00000497287	ENSG00000160818	GPATCH4	47462	Downstream
ENST00000448869	ENSG00000229953	RP11-284F21.7	LncRNA_from_Ensembl	ENST00000441358	ENSG00000132692	BCAN	0	Overlapped
ENST00000448869	ENSG00000229953	RP11-284F21.7	LncRNA_from_Ensembl	ENST00000368206	ENSG00000143321	HDGF	81922	Upstream
ENST00000448869	ENSG00000229953	RP11-284F21.7	LncRNA_from_Ensembl	ENST00000478081	ENSG00000187862	TTC24	60667	Downstream
TCONS_00194568	XLOC_064496	-	LncRNA_from_predicted	ENST00000482570	ENSG00000032389	TSSC1	7522	Upstream
TCONS_00194568	XLOC_064496	-	LncRNA_from_predicted	ENST00000382125	ENSG00000032389	TSSC1	2364	Upstream
TCONS_00194568	XLOC_064496	-	LncRNA_from_predicted	ENST00000441271	ENSG00000032389	TSSC1	5853	Upstream
TCONS_00194568	XLOC_064496	-	LncRNA_from_predicted	ENST00000470625	ENSG00000032389	TSSC1	10350	Upstream
TCONS_00194568	XLOC_064496	-	LncRNA_from_predicted	ENST00000462515	ENSG00000032389	TSSC1	27625	Upstream
TCONS_00194568	XLOC_064496	-	LncRNA_from_predicted	ENST00000406835	ENSG00000032389	TSSC1	27588	Upstream
TCONS_00194568	XLOC_064496	-	LncRNA_from_predicted	ENST00000455162	ENSG00000032389	TSSC1	2899	Upstream
TCONS_00194568	XLOC_064496	-	LncRNA_from_predicted	ENST00000444776	ENSG00000032389	TSSC1	70790	Upstream
TCONS_00194568	XLOC_064496	-	LncRNA_from_predicted	ENST00000398659	ENSG00000032389	TSSC1	2364	Upstream
TCONS_00194568	XLOC_064496	-	LncRNA_from_predicted	ENST00000463662	ENSG00000032389	TSSC1	7451	Upstream
TCONS_00194568	XLOC_064496	-	LncRNA_from_predicted	ENST00000443925	ENSG00000032389	TSSC1	21243	Upstream
TCONS_00194568	XLOC_064496	-	LncRNA_from_predicted	ENST00000435721	ENSG00000032389	TSSC1	7522	Upstream
TCONS_00194568	XLOC_064496	-	LncRNA_from_predicted	ENST00000496433	ENSG00000032389	TSSC1	2764	Upstream
TCONS_00194568	XLOC_064496	-	LncRNA_from_predicted	ENST00000478754	ENSG00000032389	TSSC1	2364	Upstream
TCONS_00194860	XLOC_064553	-	LncRNA_from_predicted	ENST00000625239	ENSG00000115750	TAF1B	44668	Upstream
TCONS_00194860	XLOC_064553	-	LncRNA_from_predicted	ENST00000492648	ENSG00000115750	TAF1B	77223	Upstream
TCONS_00194860	XLOC_064553	-	LncRNA_from_predicted	ENST00000497182	ENSG00000115750	TAF1B	44744	Upstream
TCONS_00194860	XLOC_064553	-	LncRNA_from_predicted	ENST00000402170	ENSG00000115750	TAF1B	44707	Upstream
TCONS_00194860	XLOC_064553	-	LncRNA_from_predicted	ENST00000416181	ENSG00000115750	TAF1B	44752	Upstream
TCONS_00194860	XLOC_064553	-	LncRNA_from_predicted	ENST00000469895	ENSG00000115750	TAF1B	44810	Upstream
TCONS_00194860	XLOC_064553	-	LncRNA_from_predicted	ENST00000404869	ENSG00000115750	TAF1B	44722	Upstream
TCONS_00194860	XLOC_064553	-	LncRNA_from_predicted	ENST00000434858	ENSG00000115750	TAF1B	44750	Upstream
TCONS_00194860	XLOC_064553	-	LncRNA_from_predicted	ENST00000490432	ENSG00000115750	TAF1B	44948	Upstream
TCONS_00194860	XLOC_064553	-	LncRNA_from_predicted	ENST00000480197	ENSG00000115750	TAF1B	44928	Upstream
TCONS_00194860	XLOC_064553	-	LncRNA_from_predicted	ENST00000263663	ENSG00000115750	TAF1B	44579	Upstream
TCONS_00309820	XLOC_111862	-	LncRNA_from_predicted	ENST00000359827	ENSG00000221866	PLXNA4	0	Overlapped
TCONS_00309820	XLOC_111862	-	LncRNA_from_predicted	ENST00000321063	ENSG00000221866	PLXNA4	0	Overlapped
TCONS_00309820	XLOC_111862	-	LncRNA_from_predicted	ENST00000496550	ENSG00000221866	PLXNA4	13923	Downstream
ENST00000501855	ENSG00000245060	LINC00847	LncRNA_from_Ensembl	ENST00000513431	ENSG00000131446	MGAT1	15391	Upstream
ENST00000501855	ENSG00000245060	LINC00847	LncRNA_from_Ensembl	ENST00000506439	ENSG00000196670	ZFP62	15360	Downstream
ENST00000501855	ENSG00000245060	LINC00847	LncRNA_from_Ensembl	ENST00000307826	ENSG00000131446	MGAT1	28073	Upstream
ENST00000501855	ENSG00000245060	LINC00847	LncRNA_from_Ensembl	ENST00000510341	ENSG00000131446	MGAT1	20455	Upstream
ENST00000501855	ENSG00000245060	LINC00847	LncRNA_from_Ensembl	ENST00000514760	ENSG00000131446	MGAT1	15391	Upstream
ENST00000501855	ENSG00000245060	LINC00847	LncRNA_from_Ensembl	ENST00000533815	ENSG00000113303	BTNL8	73839	Downstream
ENST00000501855	ENSG00000245060	LINC00847	LncRNA_from_Ensembl	ENST00000307832	ENSG00000174339	OR2Y1	90859	Upstream
ENST00000501855	ENSG00000245060	LINC00847	LncRNA_from_Ensembl	ENST00000400707	ENSG00000113303	BTNL8	63397	Downstream
ENST00000501855	ENSG00000245060	LINC00847	LncRNA_from_Ensembl	ENST00000508408	ENSG00000113303	BTNL8	63549	Downstream
ENST00000501855	ENSG00000245060	LINC00847	LncRNA_from_Ensembl	ENST00000510962	ENSG00000131446	MGAT1	20020	Upstream
ENST00000501855	ENSG00000245060	LINC00847	LncRNA_from_Ensembl	ENST00000509066	ENSG00000196670	ZFP62	15436	Downstream
ENST00000501855	ENSG00000245060	LINC00847	LncRNA_from_Ensembl	ENST00000512132	ENSG00000196670	ZFP62	11890	Downstream
ENST00000501855	ENSG00000245060	LINC00847	LncRNA_from_Ensembl	ENST00000505682	ENSG00000131446	MGAT1	28191	Upstream
ENST00000501855	ENSG00000245060	LINC00847	LncRNA_from_Ensembl	ENST00000340184	ENSG00000113303	BTNL8	63380	Downstream
ENST00000501855	ENSG00000245060	LINC00847	LncRNA_from_Ensembl	ENST00000505126	ENSG00000113303	BTNL8	73839	Downstream
ENST00000501855	ENSG00000245060	LINC00847	LncRNA_from_Ensembl	ENST00000506377	ENSG00000196670	ZFP62	11886	Downstream
ENST00000501855	ENSG00000245060	LINC00847	LncRNA_from_Ensembl	ENST00000504385	ENSG00000131446	MGAT1	21108	Upstream
ENST00000501855	ENSG00000245060	LINC00847	LncRNA_from_Ensembl	ENST00000504671	ENSG00000131446	MGAT1	28164	Upstream
ENST00000501855	ENSG00000245060	LINC00847	LncRNA_from_Ensembl	ENST00000512695	ENSG00000131446	MGAT1	27477	Upstream
ENST00000501855	ENSG00000245060	LINC00847	LncRNA_from_Ensembl	ENST00000504225	ENSG00000196670	ZFP62	15190	Downstream
ENST00000501855	ENSG00000245060	LINC00847	LncRNA_from_Ensembl	ENST00000506708	ENSG00000131446	MGAT1	21083	Upstream
ENST00000501855	ENSG00000245060	LINC00847	LncRNA_from_Ensembl	ENST00000506889	ENSG00000131446	MGAT1	20831	Upstream
ENST00000501855	ENSG00000245060	LINC00847	LncRNA_from_Ensembl	ENST00000514438	ENSG00000131446	MGAT1	15378	Upstream
ENST00000501855	ENSG00000245060	LINC00847	LncRNA_from_Ensembl	ENST00000508702	ENSG00000131446	MGAT1	20453	Upstream
ENST00000501855	ENSG00000245060	LINC00847	LncRNA_from_Ensembl	ENST00000427865	ENSG00000131446	MGAT1	27054	Upstream
ENST00000501855	ENSG00000245060	LINC00847	LncRNA_from_Ensembl	ENST00000506033	ENSG00000131446	MGAT1	20518	Upstream
ENST00000501855	ENSG00000245060	LINC00847	LncRNA_from_Ensembl	ENST00000502412	ENSG00000196670	ZFP62	12413	Downstream
ENST00000501855	ENSG00000245060	LINC00847	LncRNA_from_Ensembl	ENST00000502678	ENSG00000131446	MGAT1	22200	Upstream
ENST00000501855	ENSG00000245060	LINC00847	LncRNA_from_Ensembl	ENST00000333055	ENSG00000131446	MGAT1	15417	Upstream
ENST00000501855	ENSG00000245060	LINC00847	LncRNA_from_Ensembl	ENST00000503543	ENSG00000113303	BTNL8	75764	Downstream
ENST00000501855	ENSG00000245060	LINC00847	LncRNA_from_Ensembl	ENST00000512080	ENSG00000131446	MGAT1	20038	Upstream
ENST00000501855	ENSG00000245060	LINC00847	LncRNA_from_Ensembl	ENST00000514448	ENSG00000113303	BTNL8	73848	Downstream
ENST00000501855	ENSG00000245060	LINC00847	LncRNA_from_Ensembl	ENST00000513442	ENSG00000113303	BTNL8	73854	Downstream
ENST00000501855	ENSG00000245060	LINC00847	LncRNA_from_Ensembl	ENST00000506269	ENSG00000131446	MGAT1	27559	Upstream
ENST00000501855	ENSG00000245060	LINC00847	LncRNA_from_Ensembl	ENST00000446023	ENSG00000131446	MGAT1	21129	Upstream
ENST00000501855	ENSG00000245060	LINC00847	LncRNA_from_Ensembl	ENST00000514283	ENSG00000131446	MGAT1	27035	Upstream
ENST00000501855	ENSG00000245060	LINC00847	LncRNA_from_Ensembl	ENST00000508090	ENSG00000131446	MGAT1	15306	Upstream
ENST00000501855	ENSG00000245060	LINC00847	LncRNA_from_Ensembl	ENST00000507843	ENSG00000196670	ZFP62	12203	Downstream
ENST00000501855	ENSG00000245060	LINC00847	LncRNA_from_Ensembl	ENST00000610640	ENSG00000113303	BTNL8	66650	Downstream
ENST00000501855	ENSG00000245060	LINC00847	LncRNA_from_Ensembl	ENST00000507384	ENSG00000131446	MGAT1	28155	Upstream
ENST00000501855	ENSG00000245060	LINC00847	LncRNA_from_Ensembl	ENST00000231229	ENSG00000113303	BTNL8	63352	Downstream
ENST00000501855	ENSG00000245060	LINC00847	LncRNA_from_Ensembl	ENST00000511704	ENSG00000113303	BTNL8	63549	Downstream
ENST00000501855	ENSG00000245060	LINC00847	LncRNA_from_Ensembl	ENST00000393340	ENSG00000131446	MGAT1	20821	Upstream
ENST00000501855	ENSG00000245060	LINC00847	LncRNA_from_Ensembl	ENST00000513149	ENSG00000131446	MGAT1	15417	Upstream
ENST00000441316	ENSG00000235513	RP4-756G23.5	LncRNA_from_Ensembl	ENST00000216237	ENSG00000100395	L3MBTL2	0	Overlapped
ENST00000441316	ENSG00000235513	RP4-756G23.5	LncRNA_from_Ensembl	ENST00000635552	ENSG00000100393	EP300	48704	Downstream
ENST00000441316	ENSG00000235513	RP4-756G23.5	LncRNA_from_Ensembl	ENST00000417999	ENSG00000100399	CHADL	11884	Upstream
ENST00000441316	ENSG00000235513	RP4-756G23.5	LncRNA_from_Ensembl	ENST00000634860	ENSG00000100393	EP300	81398	Downstream
ENST00000441316	ENSG00000235513	RP4-756G23.5	LncRNA_from_Ensembl	ENST00000634690	ENSG00000100393	EP300	62314	Downstream
ENST00000441316	ENSG00000235513	RP4-756G23.5	LncRNA_from_Ensembl	ENST00000455425	ENSG00000100399	CHADL	17514	Upstream
ENST00000441316	ENSG00000235513	RP4-756G23.5	LncRNA_from_Ensembl	ENST00000634422	ENSG00000100393	EP300	59232	Downstream
ENST00000441316	ENSG00000235513	RP4-756G23.5	LncRNA_from_Ensembl	ENST00000634728	ENSG00000100393	EP300	59970	Downstream
ENST00000441316	ENSG00000235513	RP4-756G23.5	LncRNA_from_Ensembl	ENST00000466589	ENSG00000100395	L3MBTL2	0	Overlapped
ENST00000441316	ENSG00000235513	RP4-756G23.5	LncRNA_from_Ensembl	ENST00000216241	ENSG00000100399	CHADL	11887	Upstream
ENST00000441316	ENSG00000235513	RP4-756G23.5	LncRNA_from_Ensembl	ENST00000418067	ENSG00000100401	RANGAP1	50471	Upstream
ENST00000441316	ENSG00000235513	RP4-756G23.5	LncRNA_from_Ensembl	ENST00000446258	ENSG00000100401	RANGAP1	38395	Upstream
ENST00000441316	ENSG00000235513	RP4-756G23.5	LncRNA_from_Ensembl	ENST00000352645	ENSG00000100403	ZC3H7B	83896	Upstream
ENST00000441316	ENSG00000235513	RP4-756G23.5	LncRNA_from_Ensembl	ENST00000486331	ENSG00000100403	ZC3H7B	84089	Upstream
ENST00000441316	ENSG00000235513	RP4-756G23.5	LncRNA_from_Ensembl	ENST00000479978	ENSG00000100395	L3MBTL2	0	Overlapped
ENST00000441316	ENSG00000235513	RP4-756G23.5	LncRNA_from_Ensembl	ENST00000405486	ENSG00000100401	RANGAP1	27985	Upstream
ENST00000441316	ENSG00000235513	RP4-756G23.5	LncRNA_from_Ensembl	ENST00000635584	ENSG00000100393	EP300	39794	Downstream
ENST00000441316	ENSG00000235513	RP4-756G23.5	LncRNA_from_Ensembl	ENST00000452106	ENSG00000100395	L3MBTL2	0	Overlapped
ENST00000441316	ENSG00000235513	RP4-756G23.5	LncRNA_from_Ensembl	ENST00000489136	ENSG00000100395	L3MBTL2	0	Overlapped
ENST00000441316	ENSG00000235513	RP4-756G23.5	LncRNA_from_Ensembl	ENST00000634787	ENSG00000100393	EP300	82815	Downstream
ENST00000441316	ENSG00000235513	RP4-756G23.5	LncRNA_from_Ensembl	ENST00000635083	ENSG00000100393	EP300	32208	Downstream
ENST00000441316	ENSG00000235513	RP4-756G23.5	LncRNA_from_Ensembl	ENST00000422838	ENSG00000100401	RANGAP1	63307	Upstream
ENST00000441316	ENSG00000235513	RP4-756G23.5	LncRNA_from_Ensembl	ENST00000450939	ENSG00000100395	L3MBTL2	0	Overlapped
ENST00000441316	ENSG00000235513	RP4-756G23.5	LncRNA_from_Ensembl	ENST00000635538	ENSG00000100393	EP300	61233	Downstream
ENST00000441316	ENSG00000235513	RP4-756G23.5	LncRNA_from_Ensembl	ENST00000635691	ENSG00000100393	EP300	50519	Downstream
ENST00000441316	ENSG00000235513	RP4-756G23.5	LncRNA_from_Ensembl	ENST00000452543	ENSG00000100401	RANGAP1	47118	Upstream
ENST00000441316	ENSG00000235513	RP4-756G23.5	LncRNA_from_Ensembl	ENST00000356244	ENSG00000100401	RANGAP1	27985	Upstream
ENST00000441316	ENSG00000235513	RP4-756G23.5	LncRNA_from_Ensembl	ENST00000263253	ENSG00000100393	EP300	29044	Downstream
ENST00000441316	ENSG00000235513	RP4-756G23.5	LncRNA_from_Ensembl	ENST00000453659	ENSG00000100395	L3MBTL2	0	Overlapped
ENST00000441316	ENSG00000235513	RP4-756G23.5	LncRNA_from_Ensembl	ENST00000449635	ENSG00000100395	L3MBTL2	0	Overlapped
ENST00000441316	ENSG00000235513	RP4-756G23.5	LncRNA_from_Ensembl	ENST00000481902	ENSG00000100395	L3MBTL2	0	Overlapped
ENST00000441316	ENSG00000235513	RP4-756G23.5	LncRNA_from_Ensembl	ENST00000455915	ENSG00000100401	RANGAP1	27989	Upstream
ENST00000600007	ENSG00000268655	CTB-60B18.10	LncRNA_from_Ensembl	ENST00000474913	ENSG00000104818	CGB2	12429	Upstream
ENST00000600007	ENSG00000268655	CTB-60B18.10	LncRNA_from_Ensembl	ENST00000594338	ENSG00000183207	RUVBL2	2354	Downstream
ENST00000600007	ENSG00000268655	CTB-60B18.10	LncRNA_from_Ensembl	ENST00000484289	ENSG00000104812	GYS1	32774	Downstream
ENST00000600007	ENSG00000268655	CTB-60B18.10	LncRNA_from_Ensembl	ENST00000599687	ENSG00000104852	SNRNP70	67041	Upstream
ENST00000600007	ENSG00000268655	CTB-60B18.10	LncRNA_from_Ensembl	ENST00000601065	ENSG00000104852	SNRNP70	65936	Upstream
ENST00000600007	ENSG00000268655	CTB-60B18.10	LncRNA_from_Ensembl	ENST00000301408	ENSG00000189052	CGB5	24401	Upstream
ENST00000600007	ENSG00000268655	CTB-60B18.10	LncRNA_from_Ensembl	ENST00000522614	ENSG00000104808	DHDH	73285	Downstream
ENST00000600007	ENSG00000268655	CTB-60B18.10	LncRNA_from_Ensembl	ENST00000503726	ENSG00000087088	BAX	57413	Downstream
ENST00000600007	ENSG00000268655	CTB-60B18.10	LncRNA_from_Ensembl	ENST00000391871	ENSG00000087088	BAX	56453	Downstream
ENST00000600007	ENSG00000268655	CTB-60B18.10	LncRNA_from_Ensembl	ENST00000595090	ENSG00000183207	RUVBL2	2253	Downstream
ENST00000600007	ENSG00000268655	CTB-60B18.10	LncRNA_from_Ensembl	ENST00000506183	ENSG00000087088	BAX	56609	Downstream
ENST00000600007	ENSG00000268655	CTB-60B18.10	LncRNA_from_Ensembl	ENST00000354470	ENSG00000087088	BAX	56611	Downstream
ENST00000600007	ENSG00000268655	CTB-60B18.10	LncRNA_from_Ensembl	ENST00000594220	ENSG00000104812	GYS1	47539	Downstream
ENST00000600007	ENSG00000268655	CTB-60B18.10	LncRNA_from_Ensembl	ENST00000597936	ENSG00000104852	SNRNP70	65968	Upstream
ENST00000600007	ENSG00000268655	CTB-60B18.10	LncRNA_from_Ensembl	ENST00000523250	ENSG00000104808	DHDH	73289	Downstream
ENST00000600007	ENSG00000268655	CTB-60B18.10	LncRNA_from_Ensembl	ENST00000539787	ENSG00000087088	BAX	57151	Downstream
ENST00000600007	ENSG00000268655	CTB-60B18.10	LncRNA_from_Ensembl	ENST00000465524	ENSG00000104805	NUCB1	96382	Downstream
ENST00000600007	ENSG00000268655	CTB-60B18.10	LncRNA_from_Ensembl	ENST00000452087	ENSG00000104805	NUCB1	99504	Downstream
ENST00000600007	ENSG00000268655	CTB-60B18.10	LncRNA_from_Ensembl	ENST00000593537	ENSG00000225950	NTF4	41583	Upstream
ENST00000600007	ENSG00000268655	CTB-60B18.10	LncRNA_from_Ensembl	ENST00000221459	ENSG00000104863	LIN7B	94878	Upstream
ENST00000600007	ENSG00000268655	CTB-60B18.10	LncRNA_from_Ensembl	ENST00000407032	ENSG00000104805	NUCB1	94977	Downstream
ENST00000600007	ENSG00000268655	CTB-60B18.10	LncRNA_from_Ensembl	ENST00000520557	ENSG00000104808	DHDH	73280	Downstream
ENST00000600007	ENSG00000268655	CTB-60B18.10	LncRNA_from_Ensembl	ENST00000599795	ENSG00000225950	NTF4	36310	Upstream
ENST00000600007	ENSG00000268655	CTB-60B18.10	LncRNA_from_Ensembl	ENST00000595002	ENSG00000183207	RUVBL2	2322	Downstream
ENST00000600007	ENSG00000268655	CTB-60B18.10	LncRNA_from_Ensembl	ENST00000593309	ENSG00000196337	CGB7	36605	Upstream
ENST00000600007	ENSG00000268655	CTB-60B18.10	LncRNA_from_Ensembl	ENST00000469137	ENSG00000104863	LIN7B	94983	Upstream
ENST00000600007	ENSG00000268655	CTB-60B18.10	LncRNA_from_Ensembl	ENST00000377280	ENSG00000196337	CGB7	34792	Upstream
ENST00000600007	ENSG00000268655	CTB-60B18.10	LncRNA_from_Ensembl	ENST00000515540	ENSG00000087088	BAX	61932	Downstream
ENST00000600007	ENSG00000268655	CTB-60B18.10	LncRNA_from_Ensembl	ENST00000622577	ENSG00000087086	FTL	51467	Downstream
ENST00000600007	ENSG00000268655	CTB-60B18.10	LncRNA_from_Ensembl	ENST00000601968	ENSG00000183207	RUVBL2	2356	Downstream
ENST00000600007	ENSG00000268655	CTB-60B18.10	LncRNA_from_Ensembl	ENST00000460125	ENSG00000104805	NUCB1	99100	Downstream
ENST00000600007	ENSG00000268655	CTB-60B18.10	LncRNA_from_Ensembl	ENST00000221444	ENSG00000104848	KCNA7	47935	Upstream
ENST00000600007	ENSG00000268655	CTB-60B18.10	LncRNA_from_Ensembl	ENST00000334186	ENSG00000177380	PPFIA3	99906	Upstream
ENST00000600007	ENSG00000268655	CTB-60B18.10	LncRNA_from_Ensembl	ENST00000496048	ENSG00000104812	GYS1	40015	Downstream
ENST00000600007	ENSG00000268655	CTB-60B18.10	LncRNA_from_Ensembl	ENST00000486217	ENSG00000104863	LIN7B	94941	Upstream
ENST00000600007	ENSG00000268655	CTB-60B18.10	LncRNA_from_Ensembl	ENST00000391864	ENSG00000104863	LIN7B	94841	Upstream
ENST00000600007	ENSG00000268655	CTB-60B18.10	LncRNA_from_Ensembl	ENST00000604577	ENSG00000267335	CTB-60B18.6	3663	Upstream
ENST00000600007	ENSG00000268655	CTB-60B18.10	LncRNA_from_Ensembl	ENST00000485798	ENSG00000104805	NUCB1	95304	Downstream
ENST00000600007	ENSG00000268655	CTB-60B18.10	LncRNA_from_Ensembl	ENST00000293288	ENSG00000087088	BAX	56450	Downstream
ENST00000600007	ENSG00000268655	CTB-60B18.10	LncRNA_from_Ensembl	ENST00000513217	ENSG00000087088	BAX	57051	Downstream
ENST00000600007	ENSG00000268655	CTB-60B18.10	LncRNA_from_Ensembl	ENST00000301407	ENSG00000267631	CGB1	16127	Upstream
ENST00000600007	ENSG00000268655	CTB-60B18.10	LncRNA_from_Ensembl	ENST00000405315	ENSG00000104805	NUCB1	94876	Downstream
ENST00000600007	ENSG00000268655	CTB-60B18.10	LncRNA_from_Ensembl	ENST00000448456	ENSG00000213030	CGB8	28155	Upstream
ENST00000600007	ENSG00000268655	CTB-60B18.10	LncRNA_from_Ensembl	ENST00000356483	ENSG00000087088	BAX	56612	Downstream
ENST00000600007	ENSG00000268655	CTB-60B18.10	LncRNA_from_Ensembl	ENST00000221403	ENSG00000104808	DHDH	73279	Downstream
ENST00000600007	ENSG00000268655	CTB-60B18.10	LncRNA_from_Ensembl	ENST00000221448	ENSG00000104852	SNRNP70	65968	Upstream
ENST00000600007	ENSG00000268655	CTB-60B18.10	LncRNA_from_Ensembl	ENST00000594017	ENSG00000183207	RUVBL2	7908	Downstream
ENST00000600007	ENSG00000268655	CTB-60B18.10	LncRNA_from_Ensembl	ENST00000598984	ENSG00000104852	SNRNP70	65940	Upstream
ENST00000600007	ENSG00000268655	CTB-60B18.10	LncRNA_from_Ensembl	ENST00000331825	ENSG00000087086	FTL	51370	Downstream
ENST00000600007	ENSG00000268655	CTB-60B18.10	LncRNA_from_Ensembl	ENST00000596247	ENSG00000183207	RUVBL2	2319	Downstream
ENST00000600007	ENSG00000268655	CTB-60B18.10	LncRNA_from_Ensembl	ENST00000593570	ENSG00000183207	RUVBL2	8366	Downstream
ENST00000600007	ENSG00000268655	CTB-60B18.10	LncRNA_from_Ensembl	ENST00000591656	ENSG00000267335	CTB-60B18.6	3470	Upstream
ENST00000600007	ENSG00000268655	CTB-60B18.10	LncRNA_from_Ensembl	ENST00000357383	ENSG00000104827	CGB	3386	Upstream
ENST00000600007	ENSG00000268655	CTB-60B18.10	LncRNA_from_Ensembl	ENST00000598441	ENSG00000104852	SNRNP70	65940	Upstream
ENST00000600007	ENSG00000268655	CTB-60B18.10	LncRNA_from_Ensembl	ENST00000513545	ENSG00000087088	BAX	56535	Downstream
ENST00000600007	ENSG00000268655	CTB-60B18.10	LncRNA_from_Ensembl	ENST00000415969	ENSG00000087088	BAX	56612	Downstream
ENST00000600007	ENSG00000268655	CTB-60B18.10	LncRNA_from_Ensembl	ENST00000596837	ENSG00000183207	RUVBL2	10880	Downstream
ENST00000600007	ENSG00000268655	CTB-60B18.10	LncRNA_from_Ensembl	ENST00000595200	ENSG00000104863	LIN7B	94926	Upstream
ENST00000600007	ENSG00000268655	CTB-60B18.10	LncRNA_from_Ensembl	ENST00000472004	ENSG00000104812	GYS1	40262	Downstream
ENST00000600007	ENSG00000268655	CTB-60B18.10	LncRNA_from_Ensembl	ENST00000323798	ENSG00000104812	GYS1	24939	Downstream
ENST00000600007	ENSG00000268655	CTB-60B18.10	LncRNA_from_Ensembl	ENST00000408991	ENSG00000221916	C19orf73	98914	Upstream
ENST00000600007	ENSG00000268655	CTB-60B18.10	LncRNA_from_Ensembl	ENST00000391869	ENSG00000104826	LHB	1158	Downstream
ENST00000600007	ENSG00000268655	CTB-60B18.10	LncRNA_from_Ensembl	ENST00000594938	ENSG00000225950	NTF4	44256	Upstream
ENST00000600007	ENSG00000268655	CTB-60B18.10	LncRNA_from_Ensembl	ENST00000595811	ENSG00000183207	RUVBL2	13866	Downstream
ENST00000600007	ENSG00000268655	CTB-60B18.10	LncRNA_from_Ensembl	ENST00000424608	ENSG00000104805	NUCB1	98989	Downstream
ENST00000600007	ENSG00000268655	CTB-60B18.10	LncRNA_from_Ensembl	ENST00000597853	ENSG00000196337	CGB7	34792	Upstream
ENST00000600007	ENSG00000268655	CTB-60B18.10	LncRNA_from_Ensembl	ENST00000359342	ENSG00000104818	CGB2	12495	Upstream
ENST00000600007	ENSG00000268655	CTB-60B18.10	LncRNA_from_Ensembl	ENST00000601167	ENSG00000267631	CGB1	16170	Upstream
ENST00000600007	ENSG00000268655	CTB-60B18.10	LncRNA_from_Ensembl	ENST00000345358	ENSG00000087088	BAX	56450	Downstream
ENST00000600007	ENSG00000268655	CTB-60B18.10	LncRNA_from_Ensembl	ENST00000469291	ENSG00000104805	NUCB1	96984	Downstream
ENST00000600007	ENSG00000268655	CTB-60B18.10	LncRNA_from_Ensembl	ENST00000263276	ENSG00000104812	GYS1	24938	Downstream
ENST00000600007	ENSG00000268655	CTB-60B18.10	LncRNA_from_Ensembl	ENST00000595231	ENSG00000104852	SNRNP70	66012	Upstream
ENST00000600007	ENSG00000268655	CTB-60B18.10	LncRNA_from_Ensembl	ENST00000595857	ENSG00000225950	NTF4	42085	Upstream
ENST00000600007	ENSG00000268655	CTB-60B18.10	LncRNA_from_Ensembl	ENST00000598768	ENSG00000183207	RUVBL2	18884	Downstream
ENST00000600007	ENSG00000268655	CTB-60B18.10	LncRNA_from_Ensembl	ENST00000221421	ENSG00000104826	LHB	1167	Downstream
ENST00000600007	ENSG00000268655	CTB-60B18.10	LncRNA_from_Ensembl	ENST00000457974	ENSG00000104812	GYS1	24965	Downstream
ENST00000600007	ENSG00000268655	CTB-60B18.10	LncRNA_from_Ensembl	ENST00000502487	ENSG00000087088	BAX	56544	Downstream
ENST00000600007	ENSG00000268655	CTB-60B18.10	LncRNA_from_Ensembl	ENST00000465141	ENSG00000104863	LIN7B	96635	Upstream
ENST00000600007	ENSG00000268655	CTB-60B18.10	LncRNA_from_Ensembl	ENST00000221413	ENSG00000183207	RUVBL2	2322	Downstream
ENST00000600007	ENSG00000268655	CTB-60B18.10	LncRNA_from_Ensembl	ENST00000474252	ENSG00000104863	LIN7B	95743	Upstream
ENST00000600007	ENSG00000268655	CTB-60B18.10	LncRNA_from_Ensembl	ENST00000598442	ENSG00000196337	CGB7	38375	Upstream
ENST00000600007	ENSG00000268655	CTB-60B18.10	LncRNA_from_Ensembl	ENST00000401730	ENSG00000104852	SNRNP70	65968	Upstream
ENST00000600007	ENSG00000268655	CTB-60B18.10	LncRNA_from_Ensembl	ENST00000544278	ENSG00000104852	SNRNP70	82928	Upstream
ENST00000600007	ENSG00000268655	CTB-60B18.10	LncRNA_from_Ensembl	ENST00000627972	ENSG00000183207	RUVBL2	2598	Downstream
ENST00000600007	ENSG00000268655	CTB-60B18.10	LncRNA_from_Ensembl	ENST00000596965	ENSG00000196337	CGB7	34792	Upstream
ENST00000600007	ENSG00000268655	CTB-60B18.10	LncRNA_from_Ensembl	ENST00000492367	ENSG00000104805	NUCB1	94980	Downstream
ENST00000600007	ENSG00000268655	CTB-60B18.10	LncRNA_from_Ensembl	ENST00000601411	ENSG00000104852	SNRNP70	66997	Upstream
TCONS_00024138	XLOC_005086	-	LncRNA_from_predicted	ENST00000515494	ENSG00000117266	CDK18	25406	Downstream
TCONS_00024138	XLOC_005086	-	LncRNA_from_predicted	ENST00000489709	ENSG00000174514	MFSD4	10483	Upstream
TCONS_00024138	XLOC_005086	-	LncRNA_from_predicted	ENST00000614644	ENSG00000174514	MFSD4	21060	Upstream
TCONS_00024138	XLOC_005086	-	LncRNA_from_predicted	ENST00000507240	ENSG00000117266	CDK18	34912	Downstream
TCONS_00024138	XLOC_005086	-	LncRNA_from_predicted	ENST00000504648	ENSG00000117266	CDK18	26429	Downstream
TCONS_00024138	XLOC_005086	-	LncRNA_from_predicted	ENST00000504162	ENSG00000117266	CDK18	28675	Downstream
TCONS_00024138	XLOC_005086	-	LncRNA_from_predicted	ENST00000419301	ENSG00000117266	CDK18	30366	Downstream
TCONS_00024138	XLOC_005086	-	LncRNA_from_predicted	ENST00000465651	ENSG00000174514	MFSD4	33499	Upstream
TCONS_00024138	XLOC_005086	-	LncRNA_from_predicted	ENST00000462976	ENSG00000117266	CDK18	33836	Downstream
TCONS_00024138	XLOC_005086	-	LncRNA_from_predicted	ENST00000367147	ENSG00000174514	MFSD4	10439	Upstream
TCONS_00024138	XLOC_005086	-	LncRNA_from_predicted	ENST00000512922	ENSG00000117266	CDK18	31356	Downstream
TCONS_00024138	XLOC_005086	-	LncRNA_from_predicted	ENST00000617725	ENSG00000158711	ELK4	39252	Upstream
TCONS_00024138	XLOC_005086	-	LncRNA_from_predicted	ENST00000539267	ENSG00000174514	MFSD4	10446	Upstream
TCONS_00024138	XLOC_005086	-	LncRNA_from_predicted	ENST00000471425	ENSG00000174514	MFSD4	33591	Upstream
TCONS_00024138	XLOC_005086	-	LncRNA_from_predicted	ENST00000475956	ENSG00000174514	MFSD4	10347	Upstream
TCONS_00024138	XLOC_005086	-	LncRNA_from_predicted	ENST00000536357	ENSG00000174514	MFSD4	21028	Upstream
TCONS_00024138	XLOC_005086	-	LncRNA_from_predicted	ENST00000505932	ENSG00000117266	CDK18	28175	Downstream
TCONS_00024138	XLOC_005086	-	LncRNA_from_predicted	ENST00000459862	ENSG00000117266	CDK18	26525	Downstream
TCONS_00024138	XLOC_005086	-	LncRNA_from_predicted	ENST00000443813	ENSG00000117266	CDK18	33001	Downstream
TCONS_00024138	XLOC_005086	-	LncRNA_from_predicted	ENST00000616704	ENSG00000158711	ELK4	39018	Upstream
TCONS_00024138	XLOC_005086	-	LncRNA_from_predicted	ENST00000478560	ENSG00000117266	CDK18	30318	Downstream
TCONS_00024138	XLOC_005086	-	LncRNA_from_predicted	ENST00000621216	ENSG00000174514	MFSD4	21049	Upstream
TCONS_00024138	XLOC_005086	-	LncRNA_from_predicted	ENST00000506215	ENSG00000117266	CDK18	33862	Downstream
TCONS_00024138	XLOC_005086	-	LncRNA_from_predicted	ENST00000468954	ENSG00000117266	CDK18	28612	Downstream
TCONS_00024138	XLOC_005086	-	LncRNA_from_predicted	ENST00000506489	ENSG00000117266	CDK18	29197	Downstream
TCONS_00024138	XLOC_005086	-	LncRNA_from_predicted	ENST00000476153	ENSG00000117266	CDK18	30928	Downstream
TCONS_00024138	XLOC_005086	-	LncRNA_from_predicted	ENST00000512008	ENSG00000117266	CDK18	26787	Downstream
TCONS_00024138	XLOC_005086	-	LncRNA_from_predicted	ENST00000429964	ENSG00000117266	CDK18	26813	Downstream
TCONS_00024138	XLOC_005086	-	LncRNA_from_predicted	ENST00000484080	ENSG00000117266	CDK18	26249	Downstream
TCONS_00024138	XLOC_005086	-	LncRNA_from_predicted	ENST00000515514	ENSG00000117266	CDK18	26639	Downstream
TCONS_00024138	XLOC_005086	-	LncRNA_from_predicted	ENST00000507067	ENSG00000117266	CDK18	34505	Downstream
TCONS_00024138	XLOC_005086	-	LncRNA_from_predicted	ENST00000360066	ENSG00000117266	CDK18	25398	Downstream
TCONS_00024138	XLOC_005086	-	LncRNA_from_predicted	ENST00000489617	ENSG00000117266	CDK18	25398	Downstream
TCONS_00024138	XLOC_005086	-	LncRNA_from_predicted	ENST00000616173	ENSG00000174514	MFSD4	20993	Upstream
TCONS_00024138	XLOC_005086	-	LncRNA_from_predicted	ENST00000468523	ENSG00000158711	ELK4	62076	Upstream
TCONS_00024138	XLOC_005086	-	LncRNA_from_predicted	ENST00000289703	ENSG00000158711	ELK4	60730	Upstream
TCONS_00024138	XLOC_005086	-	LncRNA_from_predicted	ENST00000460934	ENSG00000158715	SLC45A3	99313	Upstream
TCONS_00024138	XLOC_005086	-	LncRNA_from_predicted	ENST00000367145	ENSG00000158715	SLC45A3	99313	Upstream
TCONS_00024138	XLOC_005086	-	LncRNA_from_predicted	ENST00000506784	ENSG00000117266	CDK18	26405	Downstream
TCONS_00024138	XLOC_005086	-	LncRNA_from_predicted	ENST00000357992	ENSG00000158711	ELK4	49405	Upstream
TCONS_00024138	XLOC_005086	-	LncRNA_from_predicted	ENST00000478555	ENSG00000174514	MFSD4	39502	Upstream
ENST00000518637	ENSG00000253374	RP11-257P3.3	LncRNA_from_Ensembl	ENST00000521734	ENSG00000170323	FABP4	41666	Upstream
ENST00000518637	ENSG00000253374	RP11-257P3.3	LncRNA_from_Ensembl	ENST00000379071	ENSG00000205186	FABP9	60057	Upstream
ENST00000518637	ENSG00000253374	RP11-257P3.3	LncRNA_from_Ensembl	ENST00000519696	ENSG00000197416	FABP12	0	Overlapped
ENST00000518637	ENSG00000253374	RP11-257P3.3	LncRNA_from_Ensembl	ENST00000256104	ENSG00000170323	FABP4	38373	Upstream
ENST00000518637	ENSG00000253374	RP11-257P3.3	LncRNA_from_Ensembl	ENST00000522659	ENSG00000170323	FABP4	38403	Upstream
ENST00000518637	ENSG00000253374	RP11-257P3.3	LncRNA_from_Ensembl	ENST00000360464	ENSG00000197416	FABP12	0	Overlapped
ENST00000518637	ENSG00000253374	RP11-257P3.3	LncRNA_from_Ensembl	ENST00000519260	ENSG00000147588	PMP2	74197	Upstream
ENST00000518637	ENSG00000253374	RP11-257P3.3	LncRNA_from_Ensembl	ENST00000518669	ENSG00000170323	FABP4	38400	Upstream
ENST00000518637	ENSG00000253374	RP11-257P3.3	LncRNA_from_Ensembl	ENST00000256103	ENSG00000147588	PMP2	74113	Upstream
TCONS_00242669	XLOC_083735	-	LncRNA_from_predicted	ENST00000383767	ENSG00000144642	RBMS3	92760	Downstream
TCONS_00242669	XLOC_083735	-	LncRNA_from_predicted	ENST00000434693	ENSG00000144642	RBMS3	86445	Downstream
TCONS_00242669	XLOC_083735	-	LncRNA_from_predicted	ENST00000452462	ENSG00000144642	RBMS3	92823	Downstream
TCONS_00242669	XLOC_083735	-	LncRNA_from_predicted	ENST00000383766	ENSG00000144642	RBMS3	91707	Downstream
TCONS_00314573	XLOC_112966	-	LncRNA_from_predicted	ENST00000443006	ENSG00000146701	MDH2	96090	Downstream
TCONS_00314573	XLOC_112966	-	LncRNA_from_predicted	ENST00000315758	ENSG00000146701	MDH2	96088	Downstream
TCONS_00314573	XLOC_112966	-	LncRNA_from_predicted	ENST00000464752	ENSG00000177679	SRRM3	95297	Upstream
TCONS_00314573	XLOC_112966	-	LncRNA_from_predicted	ENST00000611745	ENSG00000177679	SRRM3	31790	Upstream
TCONS_00314573	XLOC_112966	-	LncRNA_from_predicted	ENST00000424167	ENSG00000146701	MDH2	98423	Downstream
TCONS_00314573	XLOC_112966	-	LncRNA_from_predicted	ENST00000432020	ENSG00000146701	MDH2	96529	Downstream
TCONS_00314573	XLOC_112966	-	LncRNA_from_predicted	ENST00000479294	ENSG00000177679	SRRM3	64872	Upstream
ENST00000438574	ENSG00000225255	LINC01297	LncRNA_from_Ensembl	ENST00000452800	ENSG00000198062	POTEH	44166	Upstream
ENST00000438574	ENSG00000225255	LINC01297	LncRNA_from_Ensembl	ENST00000621704	ENSG00000198062	POTEH	44057	Upstream
ENST00000438574	ENSG00000225255	LINC01297	LncRNA_from_Ensembl	ENST00000343518	ENSG00000198062	POTEH	44166	Upstream
TCONS_00083681	XLOC_028468	-	LncRNA_from_predicted	ENST00000424720	ENSG00000182870	GALNT9	98074	Downstream
TCONS_00083681	XLOC_028468	-	LncRNA_from_predicted	ENST00000434748	ENSG00000112787	FBRSL1	59904	Upstream
TCONS_00083681	XLOC_028468	-	LncRNA_from_predicted	ENST00000542061	ENSG00000112787	FBRSL1	77383	Upstream
TCONS_00083681	XLOC_028468	-	LncRNA_from_predicted	ENST00000328957	ENSG00000182870	GALNT9	98220	Downstream
ENST00000622182	ENSG00000274373	RP13-714J12.1	LncRNA_from_Ensembl	ENST00000424720	ENSG00000182870	GALNT9	95156	Downstream
ENST00000622182	ENSG00000274373	RP13-714J12.1	LncRNA_from_Ensembl	ENST00000434748	ENSG00000112787	FBRSL1	64344	Upstream
ENST00000622182	ENSG00000274373	RP13-714J12.1	LncRNA_from_Ensembl	ENST00000542061	ENSG00000112787	FBRSL1	81823	Upstream
ENST00000622182	ENSG00000274373	RP13-714J12.1	LncRNA_from_Ensembl	ENST00000328957	ENSG00000182870	GALNT9	95302	Downstream
TCONS_00176088	XLOC_059403	-	LncRNA_from_predicted	ENST00000456783	ENSG00000229676	ZNF492	53125	Upstream
TCONS_00176088	XLOC_059403	-	LncRNA_from_predicted	ENST00000593802	ENSG00000197360	ZNF98	42659	Downstream
TCONS_00176088	XLOC_059403	-	LncRNA_from_predicted	ENST00000599879	ENSG00000197360	ZNF98	42659	Downstream
TCONS_00153522	XLOC_052032	-	LncRNA_from_predicted	ENST00000577436	ENSG00000178927	C17orf62	54599	Upstream
TCONS_00153522	XLOC_052032	-	LncRNA_from_predicted	ENST00000580748	ENSG00000141562	NARF	69693	Upstream
TCONS_00153522	XLOC_052032	-	LncRNA_from_predicted	ENST00000306645	ENSG00000178927	C17orf62	53582	Upstream
TCONS_00153522	XLOC_052032	-	LncRNA_from_predicted	ENST00000583093	ENSG00000141574	SECTM1	53813	Downstream
TCONS_00153522	XLOC_052032	-	LncRNA_from_predicted	ENST00000582480	ENSG00000173762	CD7	69997	Downstream
TCONS_00153522	XLOC_052032	-	LncRNA_from_predicted	ENST00000580445	ENSG00000181396	OGFOD3	3380	Upstream
TCONS_00153522	XLOC_052032	-	LncRNA_from_predicted	ENST00000584965	ENSG00000141562	NARF	91938	Upstream
TCONS_00153522	XLOC_052032	-	LncRNA_from_predicted	ENST00000437807	ENSG00000178927	C17orf62	53583	Upstream
TCONS_00153522	XLOC_052032	-	LncRNA_from_predicted	ENST00000577495	ENSG00000181396	OGFOD3	9135	Upstream
TCONS_00153522	XLOC_052032	-	LncRNA_from_predicted	ENST00000585044	ENSG00000178927	C17orf62	53583	Upstream
TCONS_00153522	XLOC_052032	-	LncRNA_from_predicted	ENST00000582563	ENSG00000141574	SECTM1	53807	Downstream
TCONS_00153522	XLOC_052032	-	LncRNA_from_predicted	ENST00000309794	ENSG00000141562	NARF	69545	Upstream
TCONS_00153522	XLOC_052032	-	LncRNA_from_predicted	ENST00000329197	ENSG00000181396	OGFOD3	2949	Upstream
TCONS_00153522	XLOC_052032	-	LncRNA_from_predicted	ENST00000581196	ENSG00000178927	C17orf62	54842	Upstream
TCONS_00153522	XLOC_052032	-	LncRNA_from_predicted	ENST00000578895	ENSG00000178927	C17orf62	53583	Upstream
TCONS_00153522	XLOC_052032	-	LncRNA_from_predicted	ENST00000583617	ENSG00000178927	C17orf62	54395	Upstream
TCONS_00153522	XLOC_052032	-	LncRNA_from_predicted	ENST00000584503	ENSG00000178927	C17orf62	54876	Upstream
TCONS_00153522	XLOC_052032	-	LncRNA_from_predicted	ENST00000583445	ENSG00000181396	OGFOD3	7484	Upstream
TCONS_00153522	XLOC_052032	-	LncRNA_from_predicted	ENST00000582290	ENSG00000141574	SECTM1	53810	Downstream
TCONS_00153522	XLOC_052032	-	LncRNA_from_predicted	ENST00000581795	ENSG00000141562	NARF	69650	Upstream
TCONS_00153522	XLOC_052032	-	LncRNA_from_predicted	ENST00000337014	ENSG00000169660	HEXDC	29257	Upstream
TCONS_00153522	XLOC_052032	-	LncRNA_from_predicted	ENST00000585064	ENSG00000178927	C17orf62	54762	Upstream
TCONS_00153522	XLOC_052032	-	LncRNA_from_predicted	ENST00000579751	ENSG00000178927	C17orf62	54388	Upstream
TCONS_00153522	XLOC_052032	-	LncRNA_from_predicted	ENST00000577834	ENSG00000178927	C17orf62	55476	Upstream
TCONS_00153522	XLOC_052032	-	LncRNA_from_predicted	ENST00000583242	ENSG00000178927	C17orf62	60371	Upstream
TCONS_00153522	XLOC_052032	-	LncRNA_from_predicted	ENST00000580437	ENSG00000141574	SECTM1	53814	Downstream
TCONS_00153522	XLOC_052032	-	LncRNA_from_predicted	ENST00000584411	ENSG00000141562	NARF	69650	Upstream
TCONS_00153522	XLOC_052032	-	LncRNA_from_predicted	ENST00000579407	ENSG00000181396	OGFOD3	3393	Upstream
TCONS_00153522	XLOC_052032	-	LncRNA_from_predicted	ENST00000581744	ENSG00000173762	CD7	70023	Downstream
TCONS_00153522	XLOC_052032	-	LncRNA_from_predicted	ENST00000585077	ENSG00000169660	HEXDC	48066	Upstream
TCONS_00153522	XLOC_052032	-	LncRNA_from_predicted	ENST00000585115	ENSG00000178927	C17orf62	60654	Upstream
TCONS_00153522	XLOC_052032	-	LncRNA_from_predicted	ENST00000583181	ENSG00000141562	NARF	69133	Upstream
TCONS_00153522	XLOC_052032	-	LncRNA_from_predicted	ENST00000578820	ENSG00000141562	NARF	95747	Upstream
TCONS_00153522	XLOC_052032	-	LncRNA_from_predicted	ENST00000580560	ENSG00000178927	C17orf62	54841	Upstream
TCONS_00153522	XLOC_052032	-	LncRNA_from_predicted	ENST00000583359	ENSG00000178927	C17orf62	56803	Upstream
TCONS_00153522	XLOC_052032	-	LncRNA_from_predicted	ENST00000582585	ENSG00000141562	NARF	69637	Upstream
TCONS_00153522	XLOC_052032	-	LncRNA_from_predicted	ENST00000577732	ENSG00000178927	C17orf62	54788	Upstream
TCONS_00153522	XLOC_052032	-	LncRNA_from_predicted	ENST00000374611	ENSG00000141562	NARF	69636	Upstream
TCONS_00153522	XLOC_052032	-	LncRNA_from_predicted	ENST00000577944	ENSG00000169660	HEXDC	29636	Upstream
TCONS_00153522	XLOC_052032	-	LncRNA_from_predicted	ENST00000582131	ENSG00000169660	HEXDC	51053	Upstream
TCONS_00153522	XLOC_052032	-	LncRNA_from_predicted	ENST00000583897	ENSG00000181396	OGFOD3	3165	Upstream
TCONS_00153522	XLOC_052032	-	LncRNA_from_predicted	ENST00000536759	ENSG00000178927	C17orf62	53582	Upstream
TCONS_00153522	XLOC_052032	-	LncRNA_from_predicted	ENST00000578919	ENSG00000178927	C17orf62	54831	Upstream
TCONS_00153522	XLOC_052032	-	LncRNA_from_predicted	ENST00000578064	ENSG00000178927	C17orf62	56402	Upstream
TCONS_00153522	XLOC_052032	-	LncRNA_from_predicted	ENST00000577606	ENSG00000181396	OGFOD3	17361	Upstream
TCONS_00153522	XLOC_052032	-	LncRNA_from_predicted	ENST00000269389	ENSG00000141574	SECTM1	53578	Downstream
TCONS_00153522	XLOC_052032	-	LncRNA_from_predicted	ENST00000578941	ENSG00000178927	C17orf62	56190	Upstream
TCONS_00153522	XLOC_052032	-	LncRNA_from_predicted	ENST00000581691	ENSG00000141574	SECTM1	53502	Downstream
TCONS_00153522	XLOC_052032	-	LncRNA_from_predicted	ENST00000580235	ENSG00000169660	HEXDC	29612	Upstream
TCONS_00153522	XLOC_052032	-	LncRNA_from_predicted	ENST00000584891	ENSG00000178927	C17orf62	55404	Upstream
TCONS_00153522	XLOC_052032	-	LncRNA_from_predicted	ENST00000583978	ENSG00000169660	HEXDC	29612	Upstream
TCONS_00153522	XLOC_052032	-	LncRNA_from_predicted	ENST00000581202	ENSG00000141562	NARF	69603	Upstream
TCONS_00153522	XLOC_052032	-	LncRNA_from_predicted	ENST00000457415	ENSG00000141562	NARF	69642	Upstream
TCONS_00153522	XLOC_052032	-	LncRNA_from_predicted	ENST00000345415	ENSG00000141562	NARF	69588	Upstream
TCONS_00153522	XLOC_052032	-	LncRNA_from_predicted	ENST00000577707	ENSG00000178927	C17orf62	55144	Upstream
TCONS_00153522	XLOC_052032	-	LncRNA_from_predicted	ENST00000582395	ENSG00000178927	C17orf62	56444	Upstream
TCONS_00153522	XLOC_052032	-	LncRNA_from_predicted	ENST00000581864	ENSG00000141574	SECTM1	53828	Downstream
TCONS_00153522	XLOC_052032	-	LncRNA_from_predicted	ENST00000583354	ENSG00000169660	HEXDC	50939	Upstream
TCONS_00153522	XLOC_052032	-	LncRNA_from_predicted	ENST00000582725	ENSG00000178927	C17orf62	54471	Upstream
TCONS_00153522	XLOC_052032	-	LncRNA_from_predicted	ENST00000577471	ENSG00000178927	C17orf62	55470	Upstream
TCONS_00153522	XLOC_052032	-	LncRNA_from_predicted	ENST00000581954	ENSG00000141574	SECTM1	59070	Downstream
TCONS_00153522	XLOC_052032	-	LncRNA_from_predicted	ENST00000342572	ENSG00000178927	C17orf62	53528	Upstream
TCONS_00153522	XLOC_052032	-	LncRNA_from_predicted	ENST00000578287	ENSG00000181396	OGFOD3	3154	Upstream
TCONS_00153522	XLOC_052032	-	LncRNA_from_predicted	ENST00000584513	ENSG00000141562	NARF	92020	Upstream
TCONS_00153522	XLOC_052032	-	LncRNA_from_predicted	ENST00000584408	ENSG00000178927	C17orf62	55410	Upstream
TCONS_00153522	XLOC_052032	-	LncRNA_from_predicted	ENST00000582545	ENSG00000178927	C17orf62	56803	Upstream
TCONS_00153522	XLOC_052032	-	LncRNA_from_predicted	ENST00000577432	ENSG00000141562	NARF	69663	Upstream
TCONS_00153522	XLOC_052032	-	LncRNA_from_predicted	ENST00000582315	ENSG00000169660	HEXDC	29629	Upstream
TCONS_00153522	XLOC_052032	-	LncRNA_from_predicted	ENST00000583908	ENSG00000141562	NARF	95478	Upstream
TCONS_00153522	XLOC_052032	-	LncRNA_from_predicted	ENST00000585080	ENSG00000178927	C17orf62	54936	Upstream
TCONS_00153522	XLOC_052032	-	LncRNA_from_predicted	ENST00000582438	ENSG00000178927	C17orf62	53839	Upstream
TCONS_00153522	XLOC_052032	-	LncRNA_from_predicted	ENST00000577812	ENSG00000141562	NARF	69651	Upstream
TCONS_00153522	XLOC_052032	-	LncRNA_from_predicted	ENST00000583778	ENSG00000178927	C17orf62	59793	Upstream
TCONS_00153522	XLOC_052032	-	LncRNA_from_predicted	ENST00000578509	ENSG00000173762	CD7	70018	Downstream
TCONS_00153522	XLOC_052032	-	LncRNA_from_predicted	ENST00000313056	ENSG00000181396	OGFOD3	162	Upstream
TCONS_00153522	XLOC_052032	-	LncRNA_from_predicted	ENST00000581482	ENSG00000169660	HEXDC	29652	Upstream
TCONS_00153522	XLOC_052032	-	LncRNA_from_predicted	ENST00000577696	ENSG00000178927	C17orf62	55437	Upstream
TCONS_00153522	XLOC_052032	-	LncRNA_from_predicted	ENST00000584284	ENSG00000173762	CD7	69999	Downstream
TCONS_00153522	XLOC_052032	-	LncRNA_from_predicted	ENST00000584791	ENSG00000178927	C17orf62	60694	Upstream
TCONS_00153522	XLOC_052032	-	LncRNA_from_predicted	ENST00000579444	ENSG00000178927	C17orf62	55012	Upstream
TCONS_00153522	XLOC_052032	-	LncRNA_from_predicted	ENST00000582456	ENSG00000178927	C17orf62	60840	Upstream
TCONS_00153522	XLOC_052032	-	LncRNA_from_predicted	ENST00000390006	ENSG00000141562	NARF	69124	Upstream
TCONS_00153522	XLOC_052032	-	LncRNA_from_predicted	ENST00000584024	ENSG00000178927	C17orf62	53583	Upstream
TCONS_00153522	XLOC_052032	-	LncRNA_from_predicted	ENST00000582146	ENSG00000181396	OGFOD3	2606	Upstream
TCONS_00153522	XLOC_052032	-	LncRNA_from_predicted	ENST00000578586	ENSG00000181396	OGFOD3	1055	Upstream
TCONS_00153522	XLOC_052032	-	LncRNA_from_predicted	ENST00000577410	ENSG00000141562	NARF	69814	Upstream
TCONS_00153522	XLOC_052032	-	LncRNA_from_predicted	ENST00000327949	ENSG00000169660	HEXDC	30728	Upstream
TCONS_00153522	XLOC_052032	-	LncRNA_from_predicted	ENST00000581434	ENSG00000173762	CD7	70026	Downstream
TCONS_00153522	XLOC_052032	-	LncRNA_from_predicted	ENST00000579198	ENSG00000141562	NARF	69119	Upstream
TCONS_00153522	XLOC_052032	-	LncRNA_from_predicted	ENST00000336995	ENSG00000178927	C17orf62	53583	Upstream
TCONS_00153522	XLOC_052032	-	LncRNA_from_predicted	ENST00000333437	ENSG00000182459	TEX19	23800	Downstream
TCONS_00153522	XLOC_052032	-	LncRNA_from_predicted	ENST00000577888	ENSG00000178927	C17orf62	54974	Upstream
TCONS_00153522	XLOC_052032	-	LncRNA_from_predicted	ENST00000578913	ENSG00000178927	C17orf62	55328	Upstream
TCONS_00153522	XLOC_052032	-	LncRNA_from_predicted	ENST00000578632	ENSG00000169660	HEXDC	34249	Upstream
TCONS_00153522	XLOC_052032	-	LncRNA_from_predicted	ENST00000582593	ENSG00000181396	OGFOD3	7536	Upstream
TCONS_00153522	XLOC_052032	-	LncRNA_from_predicted	ENST00000580296	ENSG00000141562	NARF	69298	Upstream
TCONS_00153522	XLOC_052032	-	LncRNA_from_predicted	ENST00000434650	ENSG00000178927	C17orf62	53583	Upstream
TCONS_00153522	XLOC_052032	-	LncRNA_from_predicted	ENST00000582608	ENSG00000178927	C17orf62	56497	Upstream
TCONS_00153522	XLOC_052032	-	LncRNA_from_predicted	ENST00000412079	ENSG00000141562	NARF	69603	Upstream
TCONS_00153522	XLOC_052032	-	LncRNA_from_predicted	ENST00000579083	ENSG00000141562	NARF	79438	Upstream
TCONS_00153522	XLOC_052032	-	LncRNA_from_predicted	ENST00000583376	ENSG00000173762	CD7	70024	Downstream
TCONS_00153522	XLOC_052032	-	LncRNA_from_predicted	ENST00000582429	ENSG00000169660	HEXDC	44739	Upstream
TCONS_00153522	XLOC_052032	-	LncRNA_from_predicted	ENST00000312648	ENSG00000173762	CD7	69974	Downstream
TCONS_00153522	XLOC_052032	-	LncRNA_from_predicted	ENST00000581743	ENSG00000141562	NARF	69653	Upstream
TCONS_00153522	XLOC_052032	-	LncRNA_from_predicted	ENST00000584445	ENSG00000141562	NARF	91407	Upstream
TCONS_00153522	XLOC_052032	-	LncRNA_from_predicted	ENST00000578616	ENSG00000169660	HEXDC	48154	Upstream
TCONS_00153522	XLOC_052032	-	LncRNA_from_predicted	ENST00000313135	ENSG00000181408	UTS2R	11990	Downstream
TCONS_00153522	XLOC_052032	-	LncRNA_from_predicted	ENST00000578082	ENSG00000141562	NARF	69685	Upstream
TCONS_00153522	XLOC_052032	-	LncRNA_from_predicted	ENST00000584192	ENSG00000141562	NARF	69167	Upstream
TCONS_00153522	XLOC_052032	-	LncRNA_from_predicted	ENST00000582907	ENSG00000141562	NARF	69665	Upstream
TCONS_00153522	XLOC_052032	-	LncRNA_from_predicted	ENST00000578130	ENSG00000169660	HEXDC	47668	Upstream
TCONS_00153522	XLOC_052032	-	LncRNA_from_predicted	ENST00000578775	ENSG00000169660	HEXDC	35366	Upstream
TCONS_00126776	XLOC_045780	-	LncRNA_from_predicted	ENST00000537256	ENSG00000154118	JPH3	17372	Downstream
TCONS_00126776	XLOC_045780	-	LncRNA_from_predicted	ENST00000284262	ENSG00000154118	JPH3	18442	Downstream
TCONS_00126776	XLOC_045780	-	LncRNA_from_predicted	ENST00000301008	ENSG00000154118	JPH3	18424	Downstream
TCONS_00126776	XLOC_045780	-	LncRNA_from_predicted	ENST00000268616	ENSG00000140948	ZCCHC14	90011	Upstream
TCONS_00126776	XLOC_045780	-	LncRNA_from_predicted	ENST00000563609	ENSG00000154118	JPH3	69099	Downstream
TCONS_00126776	XLOC_045780	-	LncRNA_from_predicted	ENST00000568020	ENSG00000140948	ZCCHC14	90197	Upstream
TCONS_00213658	XLOC_074213	-	LncRNA_from_predicted	ENST00000361337	ENSG00000198900	TOP1	22457	Downstream
TCONS_00104462	XLOC_038011	-	LncRNA_from_predicted	ENST00000329331	ENSG00000183576	SETD3	48758	Upstream
TCONS_00104462	XLOC_038011	-	LncRNA_from_predicted	ENST00000630307	ENSG00000183576	SETD3	48759	Upstream
TCONS_00104462	XLOC_038011	-	LncRNA_from_predicted	ENST00000331768	ENSG00000183576	SETD3	36700	Upstream
TCONS_00104462	XLOC_038011	-	LncRNA_from_predicted	ENST00000443726	ENSG00000127152	BCL11B	61915	Downstream
TCONS_00104462	XLOC_038011	-	LncRNA_from_predicted	ENST00000489770	ENSG00000183576	SETD3	37686	Upstream
TCONS_00104462	XLOC_038011	-	LncRNA_from_predicted	ENST00000446066	ENSG00000183576	SETD3	37423	Upstream
TCONS_00104462	XLOC_038011	-	LncRNA_from_predicted	ENST00000453938	ENSG00000183576	SETD3	97253	Upstream
TCONS_00104462	XLOC_038011	-	LncRNA_from_predicted	ENST00000345514	ENSG00000127152	BCL11B	61954	Downstream
TCONS_00104462	XLOC_038011	-	LncRNA_from_predicted	ENST00000357563	ENSG00000183576	SETD3	50532	Upstream
TCONS_00104462	XLOC_038011	-	LncRNA_from_predicted	ENST00000436070	ENSG00000183576	SETD3	50233	Upstream
TCONS_00104462	XLOC_038011	-	LncRNA_from_predicted	ENST00000453764	ENSG00000183576	SETD3	44269	Upstream
TCONS_00104462	XLOC_038011	-	LncRNA_from_predicted	ENST00000357195	ENSG00000127152	BCL11B	62211	Downstream
ENST00000605886	ENSG00000272405	RP11-284F21.10	LncRNA_from_Ensembl	ENST00000469145	ENSG00000143321	HDGF	98823	Upstream
ENST00000605886	ENSG00000272405	RP11-284F21.10	LncRNA_from_Ensembl	ENST00000474904	ENSG00000160818	GPATCH4	40197	Downstream
ENST00000605886	ENSG00000272405	RP11-284F21.10	LncRNA_from_Ensembl	ENST00000522237	ENSG00000143303	RRNAD1	87499	Upstream
ENST00000605886	ENSG00000272405	RP11-284F21.10	LncRNA_from_Ensembl	ENST00000527691	ENSG00000160818	GPATCH4	40171	Downstream
ENST00000605886	ENSG00000272405	RP11-284F21.10	LncRNA_from_Ensembl	ENST00000361531	ENSG00000143314	MRPL24	92417	Upstream
ENST00000605886	ENSG00000272405	RP11-284F21.10	LncRNA_from_Ensembl	ENST00000496038	ENSG00000132692	BCAN	11843	Upstream
ENST00000605886	ENSG00000272405	RP11-284F21.10	LncRNA_from_Ensembl	ENST00000488840	ENSG00000163382	APOA1BP	47538	Downstream
ENST00000605886	ENSG00000272405	RP11-284F21.10	LncRNA_from_Ensembl	ENST00000368211	ENSG00000143314	MRPL24	92419	Upstream
ENST00000605886	ENSG00000272405	RP11-284F21.10	LncRNA_from_Ensembl	ENST00000471377	ENSG00000143321	HDGF	98917	Upstream
ENST00000605886	ENSG00000272405	RP11-284F21.10	LncRNA_from_Ensembl	ENST00000413282	ENSG00000187862	TTC24	56423	Downstream
ENST00000605886	ENSG00000272405	RP11-284F21.10	LncRNA_from_Ensembl	ENST00000462397	ENSG00000143303	RRNAD1	88586	Upstream
ENST00000605886	ENSG00000272405	RP11-284F21.10	LncRNA_from_Ensembl	ENST00000465180	ENSG00000143321	HDGF	97640	Upstream
ENST00000605886	ENSG00000272405	RP11-284F21.10	LncRNA_from_Ensembl	ENST00000368220	ENSG00000143320	CRABP2	55989	Upstream
ENST00000605886	ENSG00000272405	RP11-284F21.10	LncRNA_from_Ensembl	ENST00000495690	ENSG00000187862	TTC24	56440	Downstream
ENST00000605886	ENSG00000272405	RP11-284F21.10	LncRNA_from_Ensembl	ENST00000438976	ENSG00000160818	GPATCH4	40197	Downstream
ENST00000605886	ENSG00000272405	RP11-284F21.10	LncRNA_from_Ensembl	ENST00000621784	ENSG00000143320	CRABP2	54732	Upstream
ENST00000605886	ENSG00000272405	RP11-284F21.10	LncRNA_from_Ensembl	ENST00000434558	ENSG00000143314	MRPL24	92644	Upstream
ENST00000605886	ENSG00000272405	RP11-284F21.10	LncRNA_from_Ensembl	ENST00000529520	ENSG00000160818	GPATCH4	45165	Downstream
ENST00000605886	ENSG00000272405	RP11-284F21.10	LncRNA_from_Ensembl	ENST00000368233	ENSG00000163382	APOA1BP	47791	Downstream
ENST00000605886	ENSG00000272405	RP11-284F21.10	LncRNA_from_Ensembl	ENST00000329117	ENSG00000132692	BCAN	0	Overlapped
ENST00000605886	ENSG00000272405	RP11-284F21.10	LncRNA_from_Ensembl	ENST00000537739	ENSG00000143321	HDGF	97224	Upstream
ENST00000605886	ENSG00000272405	RP11-284F21.10	LncRNA_from_Ensembl	ENST00000479949	ENSG00000132692	BCAN	0	Overlapped
ENST00000605886	ENSG00000272405	RP11-284F21.10	LncRNA_from_Ensembl	ENST00000531129	ENSG00000160818	GPATCH4	40188	Downstream
ENST00000605886	ENSG00000272405	RP11-284F21.10	LncRNA_from_Ensembl	ENST00000357325	ENSG00000143321	HDGF	97221	Upstream
ENST00000605886	ENSG00000272405	RP11-284F21.10	LncRNA_from_Ensembl	ENST00000368236	ENSG00000187862	TTC24	54897	Downstream
ENST00000605886	ENSG00000272405	RP11-284F21.10	LncRNA_from_Ensembl	ENST00000368219	ENSG00000143319	ISG20L2	77717	Upstream
ENST00000605886	ENSG00000272405	RP11-284F21.10	LncRNA_from_Ensembl	ENST00000494414	ENSG00000160818	GPATCH4	43543	Downstream
ENST00000605886	ENSG00000272405	RP11-284F21.10	LncRNA_from_Ensembl	ENST00000476229	ENSG00000143303	RRNAD1	87139	Upstream
ENST00000605886	ENSG00000272405	RP11-284F21.10	LncRNA_from_Ensembl	ENST00000412846	ENSG00000143314	MRPL24	93232	Upstream
ENST00000605886	ENSG00000272405	RP11-284F21.10	LncRNA_from_Ensembl	ENST00000368216	ENSG00000143303	RRNAD1	83589	Upstream
ENST00000605886	ENSG00000272405	RP11-284F21.10	LncRNA_from_Ensembl	ENST00000424639	ENSG00000132692	BCAN	0	Overlapped
ENST00000605886	ENSG00000272405	RP11-284F21.10	LncRNA_from_Ensembl	ENST00000368221	ENSG00000143320	CRABP2	54870	Upstream
ENST00000605886	ENSG00000272405	RP11-284F21.10	LncRNA_from_Ensembl	ENST00000368223	ENSG00000132688	NES	23877	Upstream
ENST00000605886	ENSG00000272405	RP11-284F21.10	LncRNA_from_Ensembl	ENST00000470713	ENSG00000143319	ISG20L2	82325	Upstream
ENST00000605886	ENSG00000272405	RP11-284F21.10	LncRNA_from_Ensembl	ENST00000463513	ENSG00000160818	GPATCH4	40205	Downstream
ENST00000605886	ENSG00000272405	RP11-284F21.10	LncRNA_from_Ensembl	ENST00000477306	ENSG00000143321	HDGF	98421	Upstream
ENST00000605886	ENSG00000272405	RP11-284F21.10	LncRNA_from_Ensembl	ENST00000498641	ENSG00000160818	GPATCH4	45162	Downstream
ENST00000605886	ENSG00000272405	RP11-284F21.10	LncRNA_from_Ensembl	ENST00000487988	ENSG00000132702	HAPLN2	17877	Downstream
ENST00000605886	ENSG00000272405	RP11-284F21.10	LncRNA_from_Ensembl	ENST00000498756	ENSG00000160818	GPATCH4	40201	Downstream
ENST00000605886	ENSG00000272405	RP11-284F21.10	LncRNA_from_Ensembl	ENST00000473910	ENSG00000160818	GPATCH4	40196	Downstream
ENST00000605886	ENSG00000272405	RP11-284F21.10	LncRNA_from_Ensembl	ENST00000497515	ENSG00000143303	RRNAD1	90736	Upstream
ENST00000605886	ENSG00000272405	RP11-284F21.10	LncRNA_from_Ensembl	ENST00000415314	ENSG00000160818	GPATCH4	40177	Downstream
ENST00000605886	ENSG00000272405	RP11-284F21.10	LncRNA_from_Ensembl	ENST00000361170	ENSG00000183856	IQGAP3	69127	Downstream
ENST00000605886	ENSG00000272405	RP11-284F21.10	LncRNA_from_Ensembl	ENST00000456112	ENSG00000132702	HAPLN2	17200	Downstream
ENST00000605886	ENSG00000272405	RP11-284F21.10	LncRNA_from_Ensembl	ENST00000368237	ENSG00000187862	TTC24	54897	Downstream
ENST00000605886	ENSG00000272405	RP11-284F21.10	LncRNA_from_Ensembl	ENST00000531900	ENSG00000160818	GPATCH4	40197	Downstream
ENST00000605886	ENSG00000272405	RP11-284F21.10	LncRNA_from_Ensembl	ENST00000482204	ENSG00000132702	HAPLN2	17753	Downstream
ENST00000605886	ENSG00000272405	RP11-284F21.10	LncRNA_from_Ensembl	ENST00000313146	ENSG00000143319	ISG20L2	77005	Upstream
ENST00000605886	ENSG00000272405	RP11-284F21.10	LncRNA_from_Ensembl	ENST00000467374	ENSG00000163382	APOA1BP	48643	Downstream
ENST00000605886	ENSG00000272405	RP11-284F21.10	LncRNA_from_Ensembl	ENST00000469074	ENSG00000143319	ISG20L2	82356	Upstream
ENST00000605886	ENSG00000272405	RP11-284F21.10	LncRNA_from_Ensembl	ENST00000368218	ENSG00000143303	RRNAD1	83556	Upstream
ENST00000605886	ENSG00000272405	RP11-284F21.10	LncRNA_from_Ensembl	ENST00000457777	ENSG00000132692	BCAN	0	Overlapped
ENST00000605886	ENSG00000272405	RP11-284F21.10	LncRNA_from_Ensembl	ENST00000420938	ENSG00000143314	MRPL24	93532	Upstream
ENST00000605886	ENSG00000272405	RP11-284F21.10	LncRNA_from_Ensembl	ENST00000462049	ENSG00000187862	TTC24	56151	Downstream
ENST00000605886	ENSG00000272405	RP11-284F21.10	LncRNA_from_Ensembl	ENST00000525375	ENSG00000160818	GPATCH4	40188	Downstream
ENST00000605886	ENSG00000272405	RP11-284F21.10	LncRNA_from_Ensembl	ENST00000495212	ENSG00000143321	HDGF	98955	Upstream
ENST00000605886	ENSG00000272405	RP11-284F21.10	LncRNA_from_Ensembl	ENST00000491823	ENSG00000132692	BCAN	2242	Upstream
ENST00000605886	ENSG00000272405	RP11-284F21.10	LncRNA_from_Ensembl	ENST00000255039	ENSG00000132702	HAPLN2	15942	Downstream
ENST00000605886	ENSG00000272405	RP11-284F21.10	LncRNA_from_Ensembl	ENST00000361588	ENSG00000132692	BCAN	0	Overlapped
ENST00000605886	ENSG00000272405	RP11-284F21.10	LncRNA_from_Ensembl	ENST00000368234	ENSG00000163382	APOA1BP	47536	Downstream
ENST00000605886	ENSG00000272405	RP11-284F21.10	LncRNA_from_Ensembl	ENST00000494218	ENSG00000132702	HAPLN2	16132	Downstream
ENST00000605886	ENSG00000272405	RP11-284F21.10	LncRNA_from_Ensembl	ENST00000368222	ENSG00000143320	CRABP2	54720	Upstream
ENST00000605886	ENSG00000272405	RP11-284F21.10	LncRNA_from_Ensembl	ENST00000481920	ENSG00000143303	RRNAD1	91272	Upstream
ENST00000605886	ENSG00000272405	RP11-284F21.10	LncRNA_from_Ensembl	ENST00000524343	ENSG00000143303	RRNAD1	84074	Upstream
ENST00000605886	ENSG00000272405	RP11-284F21.10	LncRNA_from_Ensembl	ENST00000519086	ENSG00000143303	RRNAD1	84063	Upstream
ENST00000605886	ENSG00000272405	RP11-284F21.10	LncRNA_from_Ensembl	ENST00000368209	ENSG00000143321	HDGF	97224	Upstream
ENST00000605886	ENSG00000272405	RP11-284F21.10	LncRNA_from_Ensembl	ENST00000478899	ENSG00000143314	MRPL24	92417	Upstream
ENST00000605886	ENSG00000272405	RP11-284F21.10	LncRNA_from_Ensembl	ENST00000484742	ENSG00000143303	RRNAD1	84630	Upstream
ENST00000605886	ENSG00000272405	RP11-284F21.10	LncRNA_from_Ensembl	ENST00000491900	ENSG00000183856	IQGAP3	69063	Downstream
ENST00000605886	ENSG00000272405	RP11-284F21.10	LncRNA_from_Ensembl	ENST00000482651	ENSG00000143321	HDGF	98270	Upstream
ENST00000605886	ENSG00000272405	RP11-284F21.10	LncRNA_from_Ensembl	ENST00000506832	ENSG00000160818	GPATCH4	40188	Downstream
ENST00000605886	ENSG00000272405	RP11-284F21.10	LncRNA_from_Ensembl	ENST00000472824	ENSG00000143319	ISG20L2	77005	Upstream
ENST00000605886	ENSG00000272405	RP11-284F21.10	LncRNA_from_Ensembl	ENST00000368235	ENSG00000163382	APOA1BP	47368	Downstream
ENST00000605886	ENSG00000272405	RP11-284F21.10	LncRNA_from_Ensembl	ENST00000368232	ENSG00000160818	GPATCH4	40184	Downstream
ENST00000605886	ENSG00000272405	RP11-284F21.10	LncRNA_from_Ensembl	ENST00000624731	ENSG00000280316	AL365181.2	42257	Downstream
ENST00000605886	ENSG00000272405	RP11-284F21.10	LncRNA_from_Ensembl	ENST00000496538	ENSG00000143319	ISG20L2	79072	Upstream
ENST00000605886	ENSG00000272405	RP11-284F21.10	LncRNA_from_Ensembl	ENST00000517871	ENSG00000143303	RRNAD1	87366	Upstream
ENST00000605886	ENSG00000272405	RP11-284F21.10	LncRNA_from_Ensembl	ENST00000497287	ENSG00000160818	GPATCH4	42621	Downstream
ENST00000605886	ENSG00000272405	RP11-284F21.10	LncRNA_from_Ensembl	ENST00000441358	ENSG00000132692	BCAN	0	Overlapped
ENST00000605886	ENSG00000272405	RP11-284F21.10	LncRNA_from_Ensembl	ENST00000368206	ENSG00000143321	HDGF	98459	Upstream
ENST00000605886	ENSG00000272405	RP11-284F21.10	LncRNA_from_Ensembl	ENST00000478081	ENSG00000187862	TTC24	55826	Downstream

## Sheet: mouse skeletal muscle
LncRNA_id	LncRNA_gene_id	LncRNA_symbol	LncRNA_status	mRNA_id	Gene_id	Gene_symbol	Distance	Location
TCONS_00050498	XLOC_023295	-	LncRNA_from_predicted	ENSMUST00000149046	ENSMUSG00000085925	Rtl1	26821	Downstream
TCONS_00094180	XLOC_049378	-	LncRNA_from_predicted	ENSMUST00000037974	ENSMUSG00000033278	Ptprm	0	Overlapped
ENSMUST00000180530	ENSMUSG00000097666	A330094K24Rik	LncRNA_from_Ensembl	ENSMUST00000048192	ENSMUSG00000041840	Haus1	24098	Upstream
ENSMUST00000180530	ENSMUSG00000097666	A330094K24Rik	LncRNA_from_Ensembl	ENSMUST00000114748	ENSMUSG00000025428	Atp5a1	40487	Upstream
ENSMUST00000180530	ENSMUSG00000097666	A330094K24Rik	LncRNA_from_Ensembl	ENSMUST00000135678	ENSMUSG00000025428	Atp5a1	40523	Upstream
ENSMUST00000180530	ENSMUSG00000097666	A330094K24Rik	LncRNA_from_Ensembl	ENSMUST00000114741	ENSMUSG00000025429	Pstpip2	61076	Upstream
ENSMUST00000180530	ENSMUSG00000097666	A330094K24Rik	LncRNA_from_Ensembl	ENSMUST00000026495	ENSMUSG00000025428	Atp5a1	40260	Upstream
ENSMUST00000180530	ENSMUSG00000097666	A330094K24Rik	LncRNA_from_Ensembl	ENSMUST00000128073	ENSMUSG00000025428	Atp5a1	45486	Upstream
ENSMUST00000180530	ENSMUSG00000097666	A330094K24Rik	LncRNA_from_Ensembl	ENSMUST00000074653	ENSMUSG00000047466	8030462N17Rik	15672	Downstream
ENSMUST00000180530	ENSMUSG00000097666	A330094K24Rik	LncRNA_from_Ensembl	ENSMUST00000146869	ENSMUSG00000025428	Atp5a1	46363	Upstream
ENSMUST00000185335	ENSMUSG00000101086	Gm28651	LncRNA_from_Ensembl	ENSMUST00000187377	ENSMUSG00000041730	Prrxl1	36445	Upstream
ENSMUST00000185335	ENSMUSG00000101086	Gm28651	LncRNA_from_Ensembl	ENSMUST00000186452	ENSMUSG00000041730	Prrxl1	55347	Upstream
ENSMUST00000185335	ENSMUSG00000101086	Gm28651	LncRNA_from_Ensembl	ENSMUST00000068938	ENSMUSG00000041730	Prrxl1	36403	Upstream
ENSMUST00000185335	ENSMUSG00000101086	Gm28651	LncRNA_from_Ensembl	ENSMUST00000039191	ENSMUSG00000041707	1810011H11Rik	98448	Downstream
ENSMUST00000185335	ENSMUSG00000101086	Gm28651	LncRNA_from_Ensembl	ENSMUST00000096038	ENSMUSG00000071540	3425401B19Rik	377	Upstream
ENSMUST00000185335	ENSMUSG00000101086	Gm28651	LncRNA_from_Ensembl	ENSMUST00000189022	ENSMUSG00000041730	Prrxl1	55323	Upstream
TCONS_00048690	XLOC_022618	-	LncRNA_from_predicted	ENSMUST00000164495	ENSMUSG00000043673	Kcns3	45510	Downstream
TCONS_00048690	XLOC_022618	-	LncRNA_from_predicted	ENSMUST00000049877	ENSMUSG00000047002	Msgn1	3994	Upstream
TCONS_00048690	XLOC_022618	-	LncRNA_from_predicted	ENSMUST00000020931	ENSMUSG00000020608	Smc6	61498	Upstream
TCONS_00048690	XLOC_022618	-	LncRNA_from_predicted	ENSMUST00000166117	ENSMUSG00000051235	Gen1	36538	Upstream
TCONS_00048690	XLOC_022618	-	LncRNA_from_predicted	ENSMUST00000055673	ENSMUSG00000043673	Kcns3	45979	Downstream
ENSMUST00000156068	ENSMUSG00000018451	6330403K07Rik	LncRNA_from_Ensembl	ENSMUST00000143762	ENSMUSG00000040599	Mis12	6784	Downstream
ENSMUST00000156068	ENSMUSG00000018451	6330403K07Rik	LncRNA_from_Ensembl	ENSMUST00000146788	ENSMUSG00000018449	Rpain	54137	Downstream
ENSMUST00000156068	ENSMUSG00000018451	6330403K07Rik	LncRNA_from_Ensembl	ENSMUST00000151608	ENSMUSG00000018449	Rpain	57513	Downstream
ENSMUST00000156068	ENSMUSG00000018451	6330403K07Rik	LncRNA_from_Ensembl	ENSMUST00000108518	ENSMUSG00000069830	Nlrp1a	58724	Upstream
ENSMUST00000156068	ENSMUSG00000018451	6330403K07Rik	LncRNA_from_Ensembl	ENSMUST00000178253	ENSMUSG00000040667	Nup88	62062	Downstream
ENSMUST00000156068	ENSMUSG00000018451	6330403K07Rik	LncRNA_from_Ensembl	ENSMUST00000177731	ENSMUSG00000020817	Rabep1	91002	Downstream
ENSMUST00000156068	ENSMUSG00000018451	6330403K07Rik	LncRNA_from_Ensembl	ENSMUST00000142220	ENSMUSG00000020817	Rabep1	90639	Downstream
ENSMUST00000156068	ENSMUSG00000018451	6330403K07Rik	LncRNA_from_Ensembl	ENSMUST00000108527	ENSMUSG00000040620	Dhx33	27505	Downstream
ENSMUST00000156068	ENSMUSG00000018451	6330403K07Rik	LncRNA_from_Ensembl	ENSMUST00000148168	ENSMUSG00000040667	Nup88	61983	Downstream
ENSMUST00000156068	ENSMUSG00000018451	6330403K07Rik	LncRNA_from_Ensembl	ENSMUST00000171254	ENSMUSG00000018449	Rpain	54255	Downstream
ENSMUST00000156068	ENSMUSG00000018451	6330403K07Rik	LncRNA_from_Ensembl	ENSMUST00000049048	ENSMUSG00000040620	Dhx33	27602	Downstream
ENSMUST00000156068	ENSMUSG00000018451	6330403K07Rik	LncRNA_from_Ensembl	ENSMUST00000155371	ENSMUSG00000018446	C1qbp	53071	Downstream
ENSMUST00000156068	ENSMUSG00000018451	6330403K07Rik	LncRNA_from_Ensembl	ENSMUST00000178822	ENSMUSG00000018449	Rpain	54255	Downstream
ENSMUST00000156068	ENSMUSG00000018451	6330403K07Rik	LncRNA_from_Ensembl	ENSMUST00000048807	ENSMUSG00000040599	Mis12	4571	Downstream
ENSMUST00000156068	ENSMUSG00000018451	6330403K07Rik	LncRNA_from_Ensembl	ENSMUST00000048514	ENSMUSG00000069830	Nlrp1a	58724	Upstream
ENSMUST00000156068	ENSMUSG00000018451	6330403K07Rik	LncRNA_from_Ensembl	ENSMUST00000078528	ENSMUSG00000018446	C1qbp	48916	Downstream
ENSMUST00000156068	ENSMUSG00000018451	6330403K07Rik	LncRNA_from_Ensembl	ENSMUST00000076270	ENSMUSG00000020817	Rabep1	88837	Downstream
ENSMUST00000156068	ENSMUSG00000018451	6330403K07Rik	LncRNA_from_Ensembl	ENSMUST00000131340	ENSMUSG00000018442	Derl2	12730	Downstream
ENSMUST00000156068	ENSMUSG00000018451	6330403K07Rik	LncRNA_from_Ensembl	ENSMUST00000146203	ENSMUSG00000040620	Dhx33	37962	Downstream
ENSMUST00000156068	ENSMUSG00000018451	6330403K07Rik	LncRNA_from_Ensembl	ENSMUST00000178111	ENSMUSG00000040620	Dhx33	37925	Downstream
ENSMUST00000156068	ENSMUSG00000018451	6330403K07Rik	LncRNA_from_Ensembl	ENSMUST00000136665	ENSMUSG00000018449	Rpain	59593	Downstream
ENSMUST00000156068	ENSMUSG00000018451	6330403K07Rik	LncRNA_from_Ensembl	ENSMUST00000178218	ENSMUSG00000040620	Dhx33	27505	Downstream
ENSMUST00000156068	ENSMUSG00000018451	6330403K07Rik	LncRNA_from_Ensembl	ENSMUST00000126815	ENSMUSG00000018449	Rpain	57780	Downstream
ENSMUST00000156068	ENSMUSG00000018451	6330403K07Rik	LncRNA_from_Ensembl	ENSMUST00000136137	ENSMUSG00000040599	Mis12	6747	Downstream
ENSMUST00000156068	ENSMUSG00000018451	6330403K07Rik	LncRNA_from_Ensembl	ENSMUST00000180225	ENSMUSG00000040667	Nup88	75029	Downstream
ENSMUST00000156068	ENSMUSG00000018451	6330403K07Rik	LncRNA_from_Ensembl	ENSMUST00000129531	ENSMUSG00000018449	Rpain	58451	Downstream
ENSMUST00000156068	ENSMUSG00000018451	6330403K07Rik	LncRNA_from_Ensembl	ENSMUST00000108523	ENSMUSG00000018442	Derl2	12700	Downstream
ENSMUST00000156068	ENSMUSG00000018451	6330403K07Rik	LncRNA_from_Ensembl	ENSMUST00000018586	ENSMUSG00000018442	Derl2	12673	Downstream
ENSMUST00000156068	ENSMUSG00000018451	6330403K07Rik	LncRNA_from_Ensembl	ENSMUST00000133188	ENSMUSG00000040667	Nup88	87205	Downstream
ENSMUST00000156068	ENSMUSG00000018451	6330403K07Rik	LncRNA_from_Ensembl	ENSMUST00000171041	ENSMUSG00000018442	Derl2	12101	Downstream
ENSMUST00000156068	ENSMUSG00000018451	6330403K07Rik	LncRNA_from_Ensembl	ENSMUST00000178245	ENSMUSG00000020817	Rabep1	91459	Downstream
ENSMUST00000156068	ENSMUSG00000018451	6330403K07Rik	LncRNA_from_Ensembl	ENSMUST00000138634	ENSMUSG00000040667	Nup88	61981	Downstream
ENSMUST00000156068	ENSMUSG00000018451	6330403K07Rik	LncRNA_from_Ensembl	ENSMUST00000124464	ENSMUSG00000040620	Dhx33	27522	Downstream
ENSMUST00000156068	ENSMUSG00000018451	6330403K07Rik	LncRNA_from_Ensembl	ENSMUST00000164220	ENSMUSG00000040599	Mis12	5876	Downstream
ENSMUST00000156068	ENSMUSG00000018451	6330403K07Rik	LncRNA_from_Ensembl	ENSMUST00000108531	ENSMUSG00000040667	Nup88	61969	Downstream
ENSMUST00000156068	ENSMUSG00000018451	6330403K07Rik	LncRNA_from_Ensembl	ENSMUST00000143850	ENSMUSG00000018442	Derl2	12639	Downstream
ENSMUST00000156068	ENSMUSG00000018451	6330403K07Rik	LncRNA_from_Ensembl	ENSMUST00000123192	ENSMUSG00000040667	Nup88	85580	Downstream
ENSMUST00000156068	ENSMUSG00000018451	6330403K07Rik	LncRNA_from_Ensembl	ENSMUST00000129540	ENSMUSG00000018449	Rpain	54141	Downstream
ENSMUST00000156068	ENSMUSG00000018451	6330403K07Rik	LncRNA_from_Ensembl	ENSMUST00000179291	ENSMUSG00000018446	C1qbp	48935	Downstream
ENSMUST00000156068	ENSMUSG00000018451	6330403K07Rik	LncRNA_from_Ensembl	ENSMUST00000035283	ENSMUSG00000040667	Nup88	61980	Downstream
ENSMUST00000156068	ENSMUSG00000018451	6330403K07Rik	LncRNA_from_Ensembl	ENSMUST00000018593	ENSMUSG00000018449	Rpain	54109	Downstream
ENSMUST00000156068	ENSMUSG00000018451	6330403K07Rik	LncRNA_from_Ensembl	ENSMUST00000108533	ENSMUSG00000020817	Rabep1	91296	Downstream
ENSMUST00000156068	ENSMUSG00000018451	6330403K07Rik	LncRNA_from_Ensembl	ENSMUST00000167509	ENSMUSG00000018449	Rpain	54255	Downstream
ENSMUST00000156068	ENSMUSG00000018451	6330403K07Rik	LncRNA_from_Ensembl	ENSMUST00000133413	ENSMUSG00000040599	Mis12	6764	Downstream
ENSMUST00000156068	ENSMUSG00000018451	6330403K07Rik	LncRNA_from_Ensembl	ENSMUST00000132198	ENSMUSG00000018442	Derl2	12667	Downstream
ENSMUST00000156068	ENSMUSG00000018451	6330403K07Rik	LncRNA_from_Ensembl	ENSMUST00000155044	ENSMUSG00000040620	Dhx33	35949	Downstream
ENSMUST00000156068	ENSMUSG00000018451	6330403K07Rik	LncRNA_from_Ensembl	ENSMUST00000100928	ENSMUSG00000020817	Rabep1	90644	Downstream
ENSMUST00000156068	ENSMUSG00000018451	6330403K07Rik	LncRNA_from_Ensembl	ENSMUST00000155236	ENSMUSG00000040599	Mis12	6775	Downstream
ENSMUST00000156068	ENSMUSG00000018451	6330403K07Rik	LncRNA_from_Ensembl	ENSMUST00000108530	ENSMUSG00000040667	Nup88	61988	Downstream
ENSMUST00000156068	ENSMUSG00000018451	6330403K07Rik	LncRNA_from_Ensembl	ENSMUST00000108529	ENSMUSG00000018449	Rpain	54255	Downstream
ENSMUST00000156068	ENSMUSG00000018451	6330403K07Rik	LncRNA_from_Ensembl	ENSMUST00000081362	ENSMUSG00000020817	Rabep1	91459	Downstream
ENSMUST00000156068	ENSMUSG00000018451	6330403K07Rik	LncRNA_from_Ensembl	ENSMUST00000178369	ENSMUSG00000040667	Nup88	75480	Downstream
ENSMUST00000156068	ENSMUSG00000018451	6330403K07Rik	LncRNA_from_Ensembl	ENSMUST00000145336	ENSMUSG00000040667	Nup88	70151	Downstream
ENSMUST00000156068	ENSMUSG00000018451	6330403K07Rik	LncRNA_from_Ensembl	ENSMUST00000179635	ENSMUSG00000040620	Dhx33	36754	Downstream
ENSMUST00000156068	ENSMUSG00000018451	6330403K07Rik	LncRNA_from_Ensembl	ENSMUST00000129615	ENSMUSG00000040667	Nup88	83127	Downstream
ENSMUST00000156068	ENSMUSG00000018451	6330403K07Rik	LncRNA_from_Ensembl	ENSMUST00000141179	ENSMUSG00000040667	Nup88	86842	Downstream
ENSMUST00000156068	ENSMUSG00000018451	6330403K07Rik	LncRNA_from_Ensembl	ENSMUST00000169965	ENSMUSG00000018449	Rpain	54255	Downstream
ENSMUST00000156068	ENSMUSG00000018451	6330403K07Rik	LncRNA_from_Ensembl	ENSMUST00000140712	ENSMUSG00000018442	Derl2	12699	Downstream
ENSMUST00000156068	ENSMUSG00000018451	6330403K07Rik	LncRNA_from_Ensembl	ENSMUST00000123860	ENSMUSG00000040620	Dhx33	30988	Downstream
ENSMUST00000156068	ENSMUSG00000018451	6330403K07Rik	LncRNA_from_Ensembl	ENSMUST00000123917	ENSMUSG00000040667	Nup88	86908	Downstream
ENSMUST00000156068	ENSMUSG00000018451	6330403K07Rik	LncRNA_from_Ensembl	ENSMUST00000128193	ENSMUSG00000040667	Nup88	87454	Downstream
ENSMUST00000156068	ENSMUSG00000018451	6330403K07Rik	LncRNA_from_Ensembl	ENSMUST00000154430	ENSMUSG00000018449	Rpain	60023	Downstream
TCONS_00005965	XLOC_001760	-	LncRNA_from_predicted	ENSMUST00000194960	ENSMUSG00000039239	Tgfb2	38289	Downstream
TCONS_00005965	XLOC_001760	-	LncRNA_from_predicted	ENSMUST00000194593	ENSMUSG00000039239	Tgfb2	42173	Downstream
TCONS_00005965	XLOC_001760	-	LncRNA_from_predicted	ENSMUST00000191766	ENSMUSG00000039239	Tgfb2	34986	Downstream
TCONS_00005965	XLOC_001760	-	LncRNA_from_predicted	ENSMUST00000045288	ENSMUSG00000039239	Tgfb2	32198	Downstream
TCONS_00005965	XLOC_001760	-	LncRNA_from_predicted	ENSMUST00000195201	ENSMUSG00000039239	Tgfb2	33624	Downstream
ENSMUST00000204288	ENSMUSG00000107689	Gm44386	LncRNA_from_Ensembl	ENSMUST00000203568	ENSMUSG00000046679	C87436	68071	Downstream
ENSMUST00000204288	ENSMUSG00000107689	Gm44386	LncRNA_from_Ensembl	ENSMUST00000141960	ENSMUSG00000071337	Tia1	95901	Downstream
ENSMUST00000204288	ENSMUSG00000107689	Gm44386	LncRNA_from_Ensembl	ENSMUST00000124683	ENSMUSG00000071337	Tia1	88382	Downstream
ENSMUST00000204288	ENSMUSG00000107689	Gm44386	LncRNA_from_Ensembl	ENSMUST00000154438	ENSMUSG00000071337	Tia1	86084	Downstream
ENSMUST00000204288	ENSMUSG00000107689	Gm44386	LncRNA_from_Ensembl	ENSMUST00000141972	ENSMUSG00000046679	C87436	43504	Downstream
ENSMUST00000204288	ENSMUSG00000107689	Gm44386	LncRNA_from_Ensembl	ENSMUST00000123002	ENSMUSG00000071337	Tia1	89469	Downstream
ENSMUST00000204288	ENSMUSG00000107689	Gm44386	LncRNA_from_Ensembl	ENSMUST00000148728	ENSMUSG00000071337	Tia1	86139	Downstream
ENSMUST00000204288	ENSMUSG00000107689	Gm44386	LncRNA_from_Ensembl	ENSMUST00000149270	ENSMUSG00000071337	Tia1	94017	Downstream
ENSMUST00000204288	ENSMUSG00000107689	Gm44386	LncRNA_from_Ensembl	ENSMUST00000205109	ENSMUSG00000071337	Tia1	88898	Downstream
ENSMUST00000204288	ENSMUSG00000107689	Gm44386	LncRNA_from_Ensembl	ENSMUST00000205024	ENSMUSG00000071337	Tia1	95442	Downstream
ENSMUST00000204288	ENSMUSG00000107689	Gm44386	LncRNA_from_Ensembl	ENSMUST00000113708	ENSMUSG00000071337	Tia1	88606	Downstream
ENSMUST00000204288	ENSMUSG00000107689	Gm44386	LncRNA_from_Ensembl	ENSMUST00000130967	ENSMUSG00000071337	Tia1	83121	Downstream
ENSMUST00000204288	ENSMUSG00000107689	Gm44386	LncRNA_from_Ensembl	ENSMUST00000126404	ENSMUSG00000071337	Tia1	86122	Downstream
ENSMUST00000204288	ENSMUSG00000107689	Gm44386	LncRNA_from_Ensembl	ENSMUST00000139928	ENSMUSG00000071337	Tia1	94098	Downstream
ENSMUST00000204288	ENSMUSG00000107689	Gm44386	LncRNA_from_Ensembl	ENSMUST00000095754	ENSMUSG00000071337	Tia1	82691	Downstream
ENSMUST00000204288	ENSMUSG00000107689	Gm44386	LncRNA_from_Ensembl	ENSMUST00000203763	ENSMUSG00000071337	Tia1	90043	Downstream
ENSMUST00000204288	ENSMUSG00000107689	Gm44386	LncRNA_from_Ensembl	ENSMUST00000143430	ENSMUSG00000046679	C87436	74404	Downstream
ENSMUST00000204288	ENSMUSG00000107689	Gm44386	LncRNA_from_Ensembl	ENSMUST00000156762	ENSMUSG00000071337	Tia1	90029	Downstream
ENSMUST00000204288	ENSMUSG00000107689	Gm44386	LncRNA_from_Ensembl	ENSMUST00000134142	ENSMUSG00000071337	Tia1	83120	Downstream
ENSMUST00000204288	ENSMUSG00000107689	Gm44386	LncRNA_from_Ensembl	ENSMUST00000147104	ENSMUSG00000071337	Tia1	90277	Downstream
ENSMUST00000204288	ENSMUSG00000107689	Gm44386	LncRNA_from_Ensembl	ENSMUST00000152852	ENSMUSG00000071337	Tia1	88192	Downstream
ENSMUST00000204288	ENSMUSG00000107689	Gm44386	LncRNA_from_Ensembl	ENSMUST00000053015	ENSMUSG00000051695	Pcbp1	8220	Upstream
ENSMUST00000204288	ENSMUSG00000107689	Gm44386	LncRNA_from_Ensembl	ENSMUST00000136387	ENSMUSG00000071337	Tia1	91773	Downstream
ENSMUST00000204288	ENSMUSG00000107689	Gm44386	LncRNA_from_Ensembl	ENSMUST00000113700	ENSMUSG00000046679	C87436	43504	Downstream
ENSMUST00000204288	ENSMUSG00000107689	Gm44386	LncRNA_from_Ensembl	ENSMUST00000113713	ENSMUSG00000071337	Tia1	81712	Downstream
ENSMUST00000204288	ENSMUSG00000107689	Gm44386	LncRNA_from_Ensembl	ENSMUST00000095753	ENSMUSG00000071337	Tia1	80487	Downstream
ENSMUST00000204288	ENSMUSG00000107689	Gm44386	LncRNA_from_Ensembl	ENSMUST00000113712	ENSMUSG00000071337	Tia1	80665	Downstream
ENSMUST00000204288	ENSMUSG00000107689	Gm44386	LncRNA_from_Ensembl	ENSMUST00000050497	ENSMUSG00000046679	C87436	43504	Downstream
ENSMUST00000204288	ENSMUSG00000107689	Gm44386	LncRNA_from_Ensembl	ENSMUST00000095752	ENSMUSG00000071337	Tia1	81707	Downstream
ENSMUST00000204288	ENSMUSG00000107689	Gm44386	LncRNA_from_Ensembl	ENSMUST00000133753	ENSMUSG00000046679	C87436	40392	Downstream
ENSMUST00000204288	ENSMUSG00000107689	Gm44386	LncRNA_from_Ensembl	ENSMUST00000123267	ENSMUSG00000071337	Tia1	83590	Downstream
ENSMUST00000204288	ENSMUSG00000107689	Gm44386	LncRNA_from_Ensembl	ENSMUST00000143718	ENSMUSG00000071337	Tia1	94052	Downstream
ENSMUST00000204288	ENSMUSG00000107689	Gm44386	LncRNA_from_Ensembl	ENSMUST00000204137	ENSMUSG00000107539	Gm44790	68262	Downstream
ENSMUST00000204288	ENSMUSG00000107689	Gm44386	LncRNA_from_Ensembl	ENSMUST00000148768	ENSMUSG00000046679	C87436	43945	Downstream
ENSMUST00000204288	ENSMUSG00000107689	Gm44386	LncRNA_from_Ensembl	ENSMUST00000113698	ENSMUSG00000046679	C87436	43504	Downstream
ENSMUST00000204288	ENSMUSG00000107689	Gm44386	LncRNA_from_Ensembl	ENSMUST00000203546	ENSMUSG00000071337	Tia1	89258	Downstream
ENSMUST00000091324	ENSMUSG00000072591	5930412G12Rik	LncRNA_from_Ensembl	ENSMUST00000117102	ENSMUSG00000081683	Fzd10	158	Upstream
ENSMUST00000181211	ENSMUSG00000097233	Gm17552	LncRNA_from_Ensembl	ENSMUST00000166031	ENSMUSG00000005986	Ankrd13d	96115	Downstream
ENSMUST00000181211	ENSMUSG00000097233	Gm17552	LncRNA_from_Ensembl	ENSMUST00000162908	ENSMUSG00000024857	Cabp2	82227	Upstream
ENSMUST00000181211	ENSMUSG00000097233	Gm17552	LncRNA_from_Ensembl	ENSMUST00000135498	ENSMUSG00000024835	Coro1b	16123	Upstream
ENSMUST00000181211	ENSMUSG00000097233	Gm17552	LncRNA_from_Ensembl	ENSMUST00000159556	ENSMUSG00000024857	Cabp2	82227	Upstream
ENSMUST00000181211	ENSMUSG00000097233	Gm17552	LncRNA_from_Ensembl	ENSMUST00000037992	ENSMUSG00000034616	Ssh3	87385	Downstream
ENSMUST00000181211	ENSMUSG00000097233	Gm17552	LncRNA_from_Ensembl	ENSMUST00000056888	ENSMUSG00000005986	Ankrd13d	95897	Downstream
ENSMUST00000181211	ENSMUSG00000097233	Gm17552	LncRNA_from_Ensembl	ENSMUST00000145214	ENSMUSG00000024851	Pitpnm1	57350	Upstream
ENSMUST00000181211	ENSMUSG00000097233	Gm17552	LncRNA_from_Ensembl	ENSMUST00000113852	ENSMUSG00000034616	Ssh3	87390	Downstream
ENSMUST00000181211	ENSMUSG00000097233	Gm17552	LncRNA_from_Ensembl	ENSMUST00000025740	ENSMUSG00000024824	Rad9a	20915	Downstream
ENSMUST00000181211	ENSMUSG00000097233	Gm17552	LncRNA_from_Ensembl	ENSMUST00000025779	ENSMUSG00000024856	Cdk2ap2	70550	Upstream
ENSMUST00000181211	ENSMUSG00000097233	Gm17552	LncRNA_from_Ensembl	ENSMUST00000008893	ENSMUSG00000024835	Coro1b	15532	Upstream
ENSMUST00000181211	ENSMUSG00000097233	Gm17552	LncRNA_from_Ensembl	ENSMUST00000025749	ENSMUSG00000024830	Rps6kb2	6213	Upstream
ENSMUST00000181211	ENSMUSG00000097233	Gm17552	LncRNA_from_Ensembl	ENSMUST00000159593	ENSMUSG00000024857	Cabp2	83891	Upstream
ENSMUST00000181211	ENSMUSG00000097233	Gm17552	LncRNA_from_Ensembl	ENSMUST00000135911	ENSMUSG00000024830	Rps6kb2	7237	Upstream
ENSMUST00000181211	ENSMUSG00000097233	Gm17552	LncRNA_from_Ensembl	ENSMUST00000125596	ENSMUSG00000024851	Pitpnm1	55602	Upstream
ENSMUST00000181211	ENSMUSG00000097233	Gm17552	LncRNA_from_Ensembl	ENSMUST00000159148	ENSMUSG00000024857	Cabp2	82231	Upstream
ENSMUST00000181211	ENSMUSG00000097233	Gm17552	LncRNA_from_Ensembl	ENSMUST00000100022	ENSMUSG00000024851	Pitpnm1	55602	Upstream
ENSMUST00000181211	ENSMUSG00000097233	Gm17552	LncRNA_from_Ensembl	ENSMUST00000132305	ENSMUSG00000040663	Clcf1	39981	Downstream
ENSMUST00000181211	ENSMUSG00000097233	Gm17552	LncRNA_from_Ensembl	ENSMUST00000096338	ENSMUSG00000044724	Gpr152	23829	Upstream
ENSMUST00000181211	ENSMUSG00000097233	Gm17552	LncRNA_from_Ensembl	ENSMUST00000174514	ENSMUSG00000024856	Cdk2ap2	71102	Upstream
ENSMUST00000181211	ENSMUSG00000097233	Gm17552	LncRNA_from_Ensembl	ENSMUST00000170283	ENSMUSG00000005986	Ankrd13d	98340	Downstream
ENSMUST00000181211	ENSMUSG00000097233	Gm17552	LncRNA_from_Ensembl	ENSMUST00000139427	ENSMUSG00000024851	Pitpnm1	59660	Upstream
ENSMUST00000181211	ENSMUSG00000097233	Gm17552	LncRNA_from_Ensembl	ENSMUST00000134194	ENSMUSG00000024835	Coro1b	18068	Upstream
ENSMUST00000181211	ENSMUSG00000097233	Gm17552	LncRNA_from_Ensembl	ENSMUST00000162584	ENSMUSG00000024857	Cabp2	82230	Upstream
ENSMUST00000181211	ENSMUSG00000097233	Gm17552	LncRNA_from_Ensembl	ENSMUST00000061086	ENSMUSG00000045826	Ptprcap	12816	Upstream
ENSMUST00000181211	ENSMUSG00000097233	Gm17552	LncRNA_from_Ensembl	ENSMUST00000131265	ENSMUSG00000024851	Pitpnm1	64638	Upstream
ENSMUST00000181211	ENSMUSG00000097233	Gm17552	LncRNA_from_Ensembl	ENSMUST00000126457	ENSMUSG00000040663	Clcf1	40311	Downstream
ENSMUST00000181211	ENSMUSG00000097233	Gm17552	LncRNA_from_Ensembl	ENSMUST00000025761	ENSMUSG00000024842	Cabp4	29958	Upstream
ENSMUST00000181211	ENSMUSG00000097233	Gm17552	LncRNA_from_Ensembl	ENSMUST00000118483	ENSMUSG00000024830	Rps6kb2	6282	Upstream
ENSMUST00000181211	ENSMUSG00000097233	Gm17552	LncRNA_from_Ensembl	ENSMUST00000025773	ENSMUSG00000024854	Pold4	57616	Downstream
ENSMUST00000181211	ENSMUSG00000097233	Gm17552	LncRNA_from_Ensembl	ENSMUST00000045864	ENSMUSG00000040247	Tbc1d10c	10075	Downstream
ENSMUST00000181211	ENSMUSG00000097233	Gm17552	LncRNA_from_Ensembl	ENSMUST00000169192	ENSMUSG00000005986	Ankrd13d	95897	Downstream
ENSMUST00000181211	ENSMUSG00000097233	Gm17552	LncRNA_from_Ensembl	ENSMUST00000163858	ENSMUSG00000005986	Ankrd13d	95899	Downstream
ENSMUST00000181211	ENSMUSG00000097233	Gm17552	LncRNA_from_Ensembl	ENSMUST00000136043	ENSMUSG00000024847	Aip	43777	Upstream
ENSMUST00000181211	ENSMUSG00000097233	Gm17552	LncRNA_from_Ensembl	ENSMUST00000137431	ENSMUSG00000024830	Rps6kb2	6282	Upstream
ENSMUST00000181211	ENSMUSG00000097233	Gm17552	LncRNA_from_Ensembl	ENSMUST00000143613	ENSMUSG00000024835	Coro1b	19314	Upstream
ENSMUST00000181211	ENSMUSG00000097233	Gm17552	LncRNA_from_Ensembl	ENSMUST00000127056	ENSMUSG00000024851	Pitpnm1	55952	Upstream
ENSMUST00000181211	ENSMUSG00000097233	Gm17552	LncRNA_from_Ensembl	ENSMUST00000151727	ENSMUSG00000024830	Rps6kb2	6237	Upstream
ENSMUST00000181211	ENSMUSG00000097233	Gm17552	LncRNA_from_Ensembl	ENSMUST00000172914	ENSMUSG00000024856	Cdk2ap2	70548	Upstream
ENSMUST00000181211	ENSMUSG00000097233	Gm17552	LncRNA_from_Ensembl	ENSMUST00000174799	ENSMUSG00000024856	Cdk2ap2	70557	Upstream
ENSMUST00000181211	ENSMUSG00000097233	Gm17552	LncRNA_from_Ensembl	ENSMUST00000123874	ENSMUSG00000024835	Coro1b	19063	Upstream
ENSMUST00000181211	ENSMUSG00000097233	Gm17552	LncRNA_from_Ensembl	ENSMUST00000154307	ENSMUSG00000024830	Rps6kb2	6251	Upstream
ENSMUST00000181211	ENSMUSG00000097233	Gm17552	LncRNA_from_Ensembl	ENSMUST00000145915	ENSMUSG00000024851	Pitpnm1	58833	Upstream
ENSMUST00000181211	ENSMUSG00000097233	Gm17552	LncRNA_from_Ensembl	ENSMUST00000046506	ENSMUSG00000040663	Clcf1	39955	Downstream
ENSMUST00000181211	ENSMUSG00000097233	Gm17552	LncRNA_from_Ensembl	ENSMUST00000167055	ENSMUSG00000075289	Carns1	0	Overlapped
ENSMUST00000181211	ENSMUSG00000097233	Gm17552	LncRNA_from_Ensembl	ENSMUST00000174149	ENSMUSG00000024856	Cdk2ap2	71374	Upstream
ENSMUST00000181211	ENSMUSG00000097233	Gm17552	LncRNA_from_Ensembl	ENSMUST00000125057	ENSMUSG00000024830	Rps6kb2	6213	Upstream
ENSMUST00000181211	ENSMUSG00000097233	Gm17552	LncRNA_from_Ensembl	ENSMUST00000138090	ENSMUSG00000040663	Clcf1	40022	Downstream
ENSMUST00000181211	ENSMUSG00000097233	Gm17552	LncRNA_from_Ensembl	ENSMUST00000142878	ENSMUSG00000024835	Coro1b	20013	Upstream
ENSMUST00000181211	ENSMUSG00000097233	Gm17552	LncRNA_from_Ensembl	ENSMUST00000121402	ENSMUSG00000024847	Aip	43719	Upstream
ENSMUST00000181211	ENSMUSG00000097233	Gm17552	LncRNA_from_Ensembl	ENSMUST00000155303	ENSMUSG00000024830	Rps6kb2	6267	Upstream
ENSMUST00000181211	ENSMUSG00000097233	Gm17552	LncRNA_from_Ensembl	ENSMUST00000127767	ENSMUSG00000024847	Aip	45003	Upstream
ENSMUST00000181211	ENSMUSG00000097233	Gm17552	LncRNA_from_Ensembl	ENSMUST00000049658	ENSMUSG00000024851	Pitpnm1	55602	Upstream
ENSMUST00000181211	ENSMUSG00000097233	Gm17552	LncRNA_from_Ensembl	ENSMUST00000148733	ENSMUSG00000024835	Coro1b	19933	Upstream
ENSMUST00000181211	ENSMUSG00000097233	Gm17552	LncRNA_from_Ensembl	ENSMUST00000148189	ENSMUSG00000024835	Coro1b	15906	Upstream
ENSMUST00000181211	ENSMUSG00000097233	Gm17552	LncRNA_from_Ensembl	ENSMUST00000140419	ENSMUSG00000024835	Coro1b	16759	Upstream
ENSMUST00000181211	ENSMUSG00000097233	Gm17552	LncRNA_from_Ensembl	ENSMUST00000117831	ENSMUSG00000024847	Aip	43709	Upstream
ENSMUST00000181211	ENSMUSG00000097233	Gm17552	LncRNA_from_Ensembl	ENSMUST00000128798	ENSMUSG00000024851	Pitpnm1	57196	Upstream
ENSMUST00000181211	ENSMUSG00000097233	Gm17552	LncRNA_from_Ensembl	ENSMUST00000141104	ENSMUSG00000024830	Rps6kb2	11415	Upstream
ENSMUST00000181211	ENSMUSG00000097233	Gm17552	LncRNA_from_Ensembl	ENSMUST00000151957	ENSMUSG00000024851	Pitpnm1	55602	Upstream
ENSMUST00000181211	ENSMUSG00000097233	Gm17552	LncRNA_from_Ensembl	ENSMUST00000126620	ENSMUSG00000024851	Pitpnm1	57543	Upstream
ENSMUST00000181211	ENSMUSG00000097233	Gm17552	LncRNA_from_Ensembl	ENSMUST00000130469	ENSMUSG00000024830	Rps6kb2	6267	Upstream
ENSMUST00000181211	ENSMUSG00000097233	Gm17552	LncRNA_from_Ensembl	ENSMUST00000025767	ENSMUSG00000024847	Aip	47992	Upstream
ENSMUST00000181211	ENSMUSG00000097233	Gm17552	LncRNA_from_Ensembl	ENSMUST00000127605	ENSMUSG00000024830	Rps6kb2	6271	Upstream
ENSMUST00000181211	ENSMUSG00000097233	Gm17552	LncRNA_from_Ensembl	ENSMUST00000046094	ENSMUSG00000040385	Ppp1ca	17875	Downstream
ENSMUST00000166636	ENSMUSG00000021268	Meg3	LncRNA_from_Ensembl	ENSMUST00000109843	ENSMUSG00000040856	Dlk1	85774	Upstream
ENSMUST00000166636	ENSMUSG00000021268	Meg3	LncRNA_from_Ensembl	ENSMUST00000109842	ENSMUSG00000040856	Dlk1	86011	Upstream
ENSMUST00000166636	ENSMUSG00000021268	Meg3	LncRNA_from_Ensembl	ENSMUST00000109844	ENSMUSG00000040856	Dlk1	85692	Upstream
ENSMUST00000166636	ENSMUSG00000021268	Meg3	LncRNA_from_Ensembl	ENSMUST00000173539	ENSMUSG00000040856	Dlk1	83056	Upstream
ENSMUST00000166636	ENSMUSG00000021268	Meg3	LncRNA_from_Ensembl	ENSMUST00000149046	ENSMUSG00000085925	Rtl1	17476	Downstream
ENSMUST00000166636	ENSMUSG00000021268	Meg3	LncRNA_from_Ensembl	ENSMUST00000174539	ENSMUSG00000040856	Dlk1	92610	Upstream
ENSMUST00000166636	ENSMUSG00000021268	Meg3	LncRNA_from_Ensembl	ENSMUST00000109841	ENSMUSG00000040856	Dlk1	86032	Upstream
ENSMUST00000166636	ENSMUSG00000021268	Meg3	LncRNA_from_Ensembl	ENSMUST00000124293	ENSMUSG00000040856	Dlk1	86630	Upstream
ENSMUST00000166636	ENSMUSG00000021268	Meg3	LncRNA_from_Ensembl	ENSMUST00000173812	ENSMUSG00000040856	Dlk1	85917	Upstream
ENSMUST00000166636	ENSMUSG00000021268	Meg3	LncRNA_from_Ensembl	ENSMUST00000109846	ENSMUSG00000040856	Dlk1	83056	Upstream
ENSMUST00000166636	ENSMUSG00000021268	Meg3	LncRNA_from_Ensembl	ENSMUST00000056110	ENSMUSG00000040856	Dlk1	83056	Upstream
ENSMUST00000150782	ENSMUSG00000085779	Atcayos	LncRNA_from_Ensembl	ENSMUST00000128576	ENSMUSG00000004933	Matk	46423	Downstream
ENSMUST00000150782	ENSMUSG00000085779	Atcayos	LncRNA_from_Ensembl	ENSMUST00000119547	ENSMUSG00000004933	Matk	42059	Downstream
ENSMUST00000150782	ENSMUSG00000085779	Atcayos	LncRNA_from_Ensembl	ENSMUST00000161854	ENSMUSG00000034902	Pip5k1c	82128	Downstream
ENSMUST00000150782	ENSMUSG00000085779	Atcayos	LncRNA_from_Ensembl	ENSMUST00000130282	ENSMUSG00000004933	Matk	46954	Downstream
ENSMUST00000150782	ENSMUSG00000085779	Atcayos	LncRNA_from_Ensembl	ENSMUST00000145452	ENSMUSG00000034932	Mrpl54	54554	Downstream
ENSMUST00000150782	ENSMUSG00000085779	Atcayos	LncRNA_from_Ensembl	ENSMUST00000132174	ENSMUSG00000034949	Zfr2	22311	Downstream
ENSMUST00000150782	ENSMUSG00000085779	Atcayos	LncRNA_from_Ensembl	ENSMUST00000048223	ENSMUSG00000035027	Map2k2	70847	Upstream
ENSMUST00000150782	ENSMUSG00000085779	Atcayos	LncRNA_from_Ensembl	ENSMUST00000120265	ENSMUSG00000004933	Matk	47042	Downstream
ENSMUST00000150782	ENSMUSG00000085779	Atcayos	LncRNA_from_Ensembl	ENSMUST00000133555	ENSMUSG00000034958	Atcay	0	Overlapped
ENSMUST00000150782	ENSMUSG00000085779	Atcayos	LncRNA_from_Ensembl	ENSMUST00000117798	ENSMUSG00000034949	Zfr2	22279	Downstream
ENSMUST00000150782	ENSMUSG00000085779	Atcayos	LncRNA_from_Ensembl	ENSMUST00000148029	ENSMUSG00000034949	Zfr2	38175	Downstream
ENSMUST00000150782	ENSMUSG00000085779	Atcayos	LncRNA_from_Ensembl	ENSMUST00000045469	ENSMUSG00000034902	Pip5k1c	82129	Downstream
ENSMUST00000150782	ENSMUSG00000085779	Atcayos	LncRNA_from_Ensembl	ENSMUST00000123241	ENSMUSG00000035027	Map2k2	70765	Upstream
ENSMUST00000150782	ENSMUSG00000085779	Atcayos	LncRNA_from_Ensembl	ENSMUST00000117422	ENSMUSG00000035041	Creb3l3	95818	Upstream
ENSMUST00000150782	ENSMUSG00000085779	Atcayos	LncRNA_from_Ensembl	ENSMUST00000136743	ENSMUSG00000035027	Map2k2	75567	Upstream
ENSMUST00000150782	ENSMUSG00000085779	Atcayos	LncRNA_from_Ensembl	ENSMUST00000128182	ENSMUSG00000034949	Zfr2	22300	Downstream
ENSMUST00000150782	ENSMUSG00000085779	Atcayos	LncRNA_from_Ensembl	ENSMUST00000127526	ENSMUSG00000034949	Zfr2	22300	Downstream
ENSMUST00000150782	ENSMUSG00000085779	Atcayos	LncRNA_from_Ensembl	ENSMUST00000117488	ENSMUSG00000004933	Matk	46423	Downstream
ENSMUST00000150782	ENSMUSG00000085779	Atcayos	LncRNA_from_Ensembl	ENSMUST00000128937	ENSMUSG00000035027	Map2k2	72130	Upstream
ENSMUST00000150782	ENSMUSG00000085779	Atcayos	LncRNA_from_Ensembl	ENSMUST00000121205	ENSMUSG00000004933	Matk	46429	Downstream
ENSMUST00000150782	ENSMUSG00000085779	Atcayos	LncRNA_from_Ensembl	ENSMUST00000117956	ENSMUSG00000035011	Zbtb7a	46234	Upstream
ENSMUST00000150782	ENSMUSG00000085779	Atcayos	LncRNA_from_Ensembl	ENSMUST00000163075	ENSMUSG00000034902	Pip5k1c	82087	Downstream
ENSMUST00000150782	ENSMUSG00000085779	Atcayos	LncRNA_from_Ensembl	ENSMUST00000056086	ENSMUSG00000053603	4930442H23Rik	10843	Upstream
ENSMUST00000150782	ENSMUSG00000085779	Atcayos	LncRNA_from_Ensembl	ENSMUST00000146764	ENSMUSG00000004934	Pias4	26971	Upstream
ENSMUST00000150782	ENSMUSG00000085779	Atcayos	LncRNA_from_Ensembl	ENSMUST00000048128	ENSMUSG00000035011	Zbtb7a	42470	Upstream
ENSMUST00000150782	ENSMUSG00000085779	Atcayos	LncRNA_from_Ensembl	ENSMUST00000148735	ENSMUSG00000004933	Matk	50294	Downstream
ENSMUST00000150782	ENSMUSG00000085779	Atcayos	LncRNA_from_Ensembl	ENSMUST00000146030	ENSMUSG00000034958	Atcay	0	Overlapped
ENSMUST00000150782	ENSMUSG00000085779	Atcayos	LncRNA_from_Ensembl	ENSMUST00000046114	ENSMUSG00000034932	Mrpl54	53837	Downstream
ENSMUST00000150782	ENSMUSG00000085779	Atcayos	LncRNA_from_Ensembl	ENSMUST00000126720	ENSMUSG00000004933	Matk	46572	Downstream
ENSMUST00000150782	ENSMUSG00000085779	Atcayos	LncRNA_from_Ensembl	ENSMUST00000121840	ENSMUSG00000035011	Zbtb7a	41697	Upstream
ENSMUST00000150782	ENSMUSG00000085779	Atcayos	LncRNA_from_Ensembl	ENSMUST00000144087	ENSMUSG00000034949	Zfr2	22279	Downstream
ENSMUST00000150782	ENSMUSG00000085779	Atcayos	LncRNA_from_Ensembl	ENSMUST00000150605	ENSMUSG00000004933	Matk	46466	Downstream
ENSMUST00000150782	ENSMUSG00000085779	Atcayos	LncRNA_from_Ensembl	ENSMUST00000134017	ENSMUSG00000004934	Pias4	38568	Upstream
ENSMUST00000150782	ENSMUSG00000085779	Atcayos	LncRNA_from_Ensembl	ENSMUST00000125907	ENSMUSG00000035041	Creb3l3	95938	Upstream
ENSMUST00000150782	ENSMUSG00000085779	Atcayos	LncRNA_from_Ensembl	ENSMUST00000047408	ENSMUSG00000034958	Atcay	0	Overlapped
ENSMUST00000150782	ENSMUSG00000085779	Atcayos	LncRNA_from_Ensembl	ENSMUST00000160291	ENSMUSG00000034902	Pip5k1c	82112	Downstream
ENSMUST00000150782	ENSMUSG00000085779	Atcayos	LncRNA_from_Ensembl	ENSMUST00000105327	ENSMUSG00000034902	Pip5k1c	82104	Downstream
ENSMUST00000150782	ENSMUSG00000085779	Atcayos	LncRNA_from_Ensembl	ENSMUST00000146895	ENSMUSG00000035011	Zbtb7a	50585	Upstream
ENSMUST00000150782	ENSMUSG00000085779	Atcayos	LncRNA_from_Ensembl	ENSMUST00000057798	ENSMUSG00000004931	Apba3	57296	Downstream
ENSMUST00000150782	ENSMUSG00000085779	Atcayos	LncRNA_from_Ensembl	ENSMUST00000005064	ENSMUSG00000004934	Pias4	26769	Upstream
ENSMUST00000150782	ENSMUSG00000085779	Atcayos	LncRNA_from_Ensembl	ENSMUST00000178422	ENSMUSG00000034974	Dapk3	1495	Upstream
ENSMUST00000150782	ENSMUSG00000085779	Atcayos	LncRNA_from_Ensembl	ENSMUST00000047665	ENSMUSG00000034974	Dapk3	1495	Upstream
ENSMUST00000150782	ENSMUSG00000085779	Atcayos	LncRNA_from_Ensembl	ENSMUST00000143517	ENSMUSG00000035027	Map2k2	69995	Upstream
ENSMUST00000150782	ENSMUSG00000085779	Atcayos	LncRNA_from_Ensembl	ENSMUST00000147436	ENSMUSG00000004934	Pias4	36681	Upstream
ENSMUST00000150782	ENSMUSG00000085779	Atcayos	LncRNA_from_Ensembl	ENSMUST00000129549	ENSMUSG00000004934	Pias4	26978	Upstream
ENSMUST00000150782	ENSMUSG00000085779	Atcayos	LncRNA_from_Ensembl	ENSMUST00000045744	ENSMUSG00000034917	Tjp3	62331	Downstream
ENSMUST00000150782	ENSMUSG00000085779	Atcayos	LncRNA_from_Ensembl	ENSMUST00000137999	ENSMUSG00000034949	Zfr2	37540	Downstream
ENSMUST00000150782	ENSMUSG00000085779	Atcayos	LncRNA_from_Ensembl	ENSMUST00000151660	ENSMUSG00000004933	Matk	47339	Downstream
ENSMUST00000150782	ENSMUSG00000085779	Atcayos	LncRNA_from_Ensembl	ENSMUST00000105331	ENSMUSG00000035027	Map2k2	70809	Upstream
ENSMUST00000150782	ENSMUSG00000085779	Atcayos	LncRNA_from_Ensembl	ENSMUST00000123888	ENSMUSG00000035027	Map2k2	75365	Upstream
ENSMUST00000150782	ENSMUSG00000085779	Atcayos	LncRNA_from_Ensembl	ENSMUST00000005069	ENSMUSG00000004939	Nmrk2	0	Overlapped
ENSMUST00000150782	ENSMUSG00000085779	Atcayos	LncRNA_from_Ensembl	ENSMUST00000105328	ENSMUSG00000004933	Matk	46423	Downstream
ENSMUST00000150782	ENSMUSG00000085779	Atcayos	LncRNA_from_Ensembl	ENSMUST00000119606	ENSMUSG00000035011	Zbtb7a	46249	Upstream
ENSMUST00000150782	ENSMUSG00000085779	Atcayos	LncRNA_from_Ensembl	ENSMUST00000135765	ENSMUSG00000004934	Pias4	37433	Upstream
ENSMUST00000150782	ENSMUSG00000085779	Atcayos	LncRNA_from_Ensembl	ENSMUST00000047864	ENSMUSG00000034994	Eef2	12185	Upstream
ENSMUST00000150782	ENSMUSG00000085779	Atcayos	LncRNA_from_Ensembl	ENSMUST00000161719	ENSMUSG00000034902	Pip5k1c	99812	Downstream
ENSMUST00000150782	ENSMUSG00000085779	Atcayos	LncRNA_from_Ensembl	ENSMUST00000125261	ENSMUSG00000035011	Zbtb7a	50196	Upstream
TCONS_00035996	XLOC_016586	-	LncRNA_from_predicted	ENSMUST00000020695	ENSMUSG00000020422	Tns3	69630	Downstream
TCONS_00035996	XLOC_016586	-	LncRNA_from_predicted	ENSMUST00000178195	ENSMUSG00000046634	Pkd1l1	86927	Upstream
TCONS_00035996	XLOC_016586	-	LncRNA_from_predicted	ENSMUST00000154153	ENSMUSG00000046634	Pkd1l1	86860	Upstream
ENSMUST00000185494	ENSMUSG00000099906	Gm28653	LncRNA_from_Ensembl	ENSMUST00000088448	ENSMUSG00000043760	Pkhd1	60960	Upstream
ENSMUST00000185494	ENSMUSG00000099906	Gm28653	LncRNA_from_Ensembl	ENSMUST00000191111	ENSMUSG00000041872	Il17f	93382	Downstream
ENSMUST00000185494	ENSMUSG00000099906	Gm28653	LncRNA_from_Ensembl	ENSMUST00000189301	ENSMUSG00000041872	Il17f	93486	Downstream
ENSMUST00000185494	ENSMUSG00000099906	Gm28653	LncRNA_from_Ensembl	ENSMUST00000128051	ENSMUSG00000043760	Pkhd1	60984	Upstream
ENSMUST00000185494	ENSMUSG00000099906	Gm28653	LncRNA_from_Ensembl	ENSMUST00000027061	ENSMUSG00000025929	Il17a	46608	Downstream
ENSMUST00000185494	ENSMUSG00000099906	Gm28653	LncRNA_from_Ensembl	ENSMUST00000039046	ENSMUSG00000041872	Il17f	92849	Downstream
ENSMUST00000185494	ENSMUSG00000099906	Gm28653	LncRNA_from_Ensembl	ENSMUST00000147480	ENSMUSG00000043760	Pkhd1	60960	Upstream
ENSMUST00000180613	ENSMUSG00000096954	Gdap10	LncRNA_from_Ensembl	ENSMUST00000020886	ENSMUSG00000020572	Nampt	0	Overlapped
ENSMUST00000146701	ENSMUSG00000021268	Meg3	LncRNA_from_Ensembl	ENSMUST00000109843	ENSMUSG00000040856	Dlk1	84781	Upstream
ENSMUST00000146701	ENSMUSG00000021268	Meg3	LncRNA_from_Ensembl	ENSMUST00000109842	ENSMUSG00000040856	Dlk1	85018	Upstream
ENSMUST00000146701	ENSMUSG00000021268	Meg3	LncRNA_from_Ensembl	ENSMUST00000109844	ENSMUSG00000040856	Dlk1	84699	Upstream
ENSMUST00000146701	ENSMUSG00000021268	Meg3	LncRNA_from_Ensembl	ENSMUST00000173539	ENSMUSG00000040856	Dlk1	82063	Upstream
ENSMUST00000146701	ENSMUSG00000021268	Meg3	LncRNA_from_Ensembl	ENSMUST00000149046	ENSMUSG00000085925	Rtl1	17469	Downstream
ENSMUST00000146701	ENSMUSG00000021268	Meg3	LncRNA_from_Ensembl	ENSMUST00000174539	ENSMUSG00000040856	Dlk1	91617	Upstream
ENSMUST00000146701	ENSMUSG00000021268	Meg3	LncRNA_from_Ensembl	ENSMUST00000109841	ENSMUSG00000040856	Dlk1	85039	Upstream
ENSMUST00000146701	ENSMUSG00000021268	Meg3	LncRNA_from_Ensembl	ENSMUST00000124293	ENSMUSG00000040856	Dlk1	85637	Upstream
ENSMUST00000146701	ENSMUSG00000021268	Meg3	LncRNA_from_Ensembl	ENSMUST00000173812	ENSMUSG00000040856	Dlk1	84924	Upstream
ENSMUST00000146701	ENSMUSG00000021268	Meg3	LncRNA_from_Ensembl	ENSMUST00000109846	ENSMUSG00000040856	Dlk1	82063	Upstream
ENSMUST00000146701	ENSMUSG00000021268	Meg3	LncRNA_from_Ensembl	ENSMUST00000056110	ENSMUSG00000040856	Dlk1	82063	Upstream
TCONS_00245307	XLOC_118933	-	LncRNA_from_predicted	ENSMUST00000156121	ENSMUSG00000046699	Slitrk4	68442	Downstream
TCONS_00245307	XLOC_118933	-	LncRNA_from_predicted	ENSMUST00000069926	ENSMUSG00000046699	Slitrk4	67268	Downstream
TCONS_00245307	XLOC_118933	-	LncRNA_from_predicted	ENSMUST00000114679	ENSMUSG00000046699	Slitrk4	67285	Downstream
ENSMUST00000180547	ENSMUSG00000097006	9530082P21Rik	LncRNA_from_Ensembl	ENSMUST00000186045	ENSMUSG00000039218	Srrm2	60466	Downstream
ENSMUST00000180547	ENSMUSG00000097006	9530082P21Rik	LncRNA_from_Ensembl	ENSMUST00000024704	ENSMUSG00000023911	Flywch2	25710	Downstream
ENSMUST00000180547	ENSMUSG00000097006	9530082P21Rik	LncRNA_from_Ensembl	ENSMUST00000047436	ENSMUSG00000041319	Thoc6	75496	Upstream
ENSMUST00000180547	ENSMUSG00000097006	9530082P21Rik	LncRNA_from_Ensembl	ENSMUST00000115444	ENSMUSG00000049620	Prss33	82534	Downstream
ENSMUST00000180547	ENSMUSG00000097006	9530082P21Rik	LncRNA_from_Ensembl	ENSMUST00000125443	ENSMUSG00000041319	Thoc6	79695	Upstream
ENSMUST00000180547	ENSMUSG00000097006	9530082P21Rik	LncRNA_from_Ensembl	ENSMUST00000088621	ENSMUSG00000039218	Srrm2	52015	Downstream
ENSMUST00000180547	ENSMUSG00000097006	9530082P21Rik	LncRNA_from_Ensembl	ENSMUST00000179928	ENSMUSG00000023904	Hcfc1r1	74164	Upstream
ENSMUST00000180547	ENSMUSG00000097006	9530082P21Rik	LncRNA_from_Ensembl	ENSMUST00000127144	ENSMUSG00000023911	Flywch2	25786	Downstream
ENSMUST00000180547	ENSMUSG00000097006	9530082P21Rik	LncRNA_from_Ensembl	ENSMUST00000167059	ENSMUSG00000023905	Tnfrsf12a	71889	Upstream
ENSMUST00000180547	ENSMUSG00000097006	9530082P21Rik	LncRNA_from_Ensembl	ENSMUST00000138190	ENSMUSG00000041319	Thoc6	75467	Upstream
ENSMUST00000180547	ENSMUSG00000097006	9530082P21Rik	LncRNA_from_Ensembl	ENSMUST00000180140	ENSMUSG00000023904	Hcfc1r1	74111	Upstream
ENSMUST00000180547	ENSMUSG00000097006	9530082P21Rik	LncRNA_from_Ensembl	ENSMUST00000186914	ENSMUSG00000039218	Srrm2	68102	Downstream
ENSMUST00000180547	ENSMUSG00000097006	9530082P21Rik	LncRNA_from_Ensembl	ENSMUST00000115489	ENSMUSG00000041319	Thoc6	75733	Upstream
ENSMUST00000180547	ENSMUSG00000097006	9530082P21Rik	LncRNA_from_Ensembl	ENSMUST00000186259	ENSMUSG00000039218	Srrm2	70181	Downstream
ENSMUST00000180547	ENSMUSG00000097006	9530082P21Rik	LncRNA_from_Ensembl	ENSMUST00000190568	ENSMUSG00000039218	Srrm2	72319	Downstream
ENSMUST00000180547	ENSMUSG00000097006	9530082P21Rik	LncRNA_from_Ensembl	ENSMUST00000024699	ENSMUSG00000023906	Cldn6	66892	Upstream
ENSMUST00000180547	ENSMUSG00000097006	9530082P21Rik	LncRNA_from_Ensembl	ENSMUST00000186961	ENSMUSG00000039218	Srrm2	39456	Downstream
ENSMUST00000180547	ENSMUSG00000097006	9530082P21Rik	LncRNA_from_Ensembl	ENSMUST00000069579	ENSMUSG00000055839	Tceb2	73534	Downstream
ENSMUST00000180547	ENSMUSG00000097006	9530082P21Rik	LncRNA_from_Ensembl	ENSMUST00000177300	ENSMUSG00000043747	1520401A03Rik	42999	Upstream
ENSMUST00000180547	ENSMUSG00000097006	9530082P21Rik	LncRNA_from_Ensembl	ENSMUST00000095579	ENSMUSG00000041319	Thoc6	75456	Upstream
ENSMUST00000180547	ENSMUSG00000097006	9530082P21Rik	LncRNA_from_Ensembl	ENSMUST00000151797	ENSMUSG00000024114	Prss41	89902	Downstream
ENSMUST00000180547	ENSMUSG00000097006	9530082P21Rik	LncRNA_from_Ensembl	ENSMUST00000024697	ENSMUSG00000023904	Hcfc1r1	74111	Upstream
ENSMUST00000180547	ENSMUSG00000097006	9530082P21Rik	LncRNA_from_Ensembl	ENSMUST00000045517	ENSMUSG00000040097	Flywch1	4226	Downstream
ENSMUST00000180547	ENSMUSG00000097006	9530082P21Rik	LncRNA_from_Ensembl	ENSMUST00000046525	ENSMUSG00000040680	Kremen2	3509	Upstream
ENSMUST00000180547	ENSMUSG00000097006	9530082P21Rik	LncRNA_from_Ensembl	ENSMUST00000122936	ENSMUSG00000024114	Prss41	85579	Downstream
ENSMUST00000180547	ENSMUSG00000097006	9530082P21Rik	LncRNA_from_Ensembl	ENSMUST00000085989	ENSMUSG00000066720	Cldn9	65320	Upstream
ENSMUST00000180547	ENSMUSG00000097006	9530082P21Rik	LncRNA_from_Ensembl	ENSMUST00000122991	ENSMUSG00000023911	Flywch2	25753	Downstream
ENSMUST00000180547	ENSMUSG00000097006	9530082P21Rik	LncRNA_from_Ensembl	ENSMUST00000178006	ENSMUSG00000043747	1520401A03Rik	26555	Upstream
ENSMUST00000180547	ENSMUSG00000097006	9530082P21Rik	LncRNA_from_Ensembl	ENSMUST00000024701	ENSMUSG00000023908	Pkmyt1	12609	Upstream
ENSMUST00000180547	ENSMUSG00000097006	9530082P21Rik	LncRNA_from_Ensembl	ENSMUST00000201734	ENSMUSG00000043747	1520401A03Rik	28612	Upstream
ENSMUST00000180547	ENSMUSG00000097006	9530082P21Rik	LncRNA_from_Ensembl	ENSMUST00000115490	ENSMUSG00000041319	Thoc6	75509	Upstream
ENSMUST00000180547	ENSMUSG00000097006	9530082P21Rik	LncRNA_from_Ensembl	ENSMUST00000141788	ENSMUSG00000024114	Prss41	91040	Downstream
ENSMUST00000180547	ENSMUSG00000097006	9530082P21Rik	LncRNA_from_Ensembl	ENSMUST00000135259	ENSMUSG00000041319	Thoc6	78829	Upstream
ENSMUST00000180547	ENSMUSG00000097006	9530082P21Rik	LncRNA_from_Ensembl	ENSMUST00000164140	ENSMUSG00000049620	Prss33	83462	Downstream
ENSMUST00000180547	ENSMUSG00000097006	9530082P21Rik	LncRNA_from_Ensembl	ENSMUST00000133849	ENSMUSG00000041319	Thoc6	75496	Upstream
ENSMUST00000180547	ENSMUSG00000097006	9530082P21Rik	LncRNA_from_Ensembl	ENSMUST00000024702	ENSMUSG00000023909	Paqr4	9008	Upstream
ENSMUST00000180547	ENSMUSG00000097006	9530082P21Rik	LncRNA_from_Ensembl	ENSMUST00000191385	ENSMUSG00000039218	Srrm2	56712	Downstream
ENSMUST00000180547	ENSMUSG00000097006	9530082P21Rik	LncRNA_from_Ensembl	ENSMUST00000086325	ENSMUSG00000040097	Flywch1	4217	Downstream
ENSMUST00000180547	ENSMUSG00000097006	9530082P21Rik	LncRNA_from_Ensembl	ENSMUST00000059906	ENSMUSG00000049620	Prss33	82154	Downstream
ENSMUST00000180547	ENSMUSG00000097006	9530082P21Rik	LncRNA_from_Ensembl	ENSMUST00000176095	ENSMUSG00000043747	1520401A03Rik	27398	Upstream
ENSMUST00000180547	ENSMUSG00000097006	9530082P21Rik	LncRNA_from_Ensembl	ENSMUST00000144925	ENSMUSG00000048992	Prss32	92649	Downstream
ENSMUST00000180547	ENSMUSG00000097006	9530082P21Rik	LncRNA_from_Ensembl	ENSMUST00000062827	ENSMUSG00000043747	1520401A03Rik	26555	Upstream
ENSMUST00000180547	ENSMUSG00000097006	9530082P21Rik	LncRNA_from_Ensembl	ENSMUST00000024698	ENSMUSG00000023905	Tnfrsf12a	71889	Upstream
ENSMUST00000180547	ENSMUSG00000097006	9530082P21Rik	LncRNA_from_Ensembl	ENSMUST00000190686	ENSMUSG00000039218	Srrm2	51981	Downstream
ENSMUST00000180547	ENSMUSG00000097006	9530082P21Rik	LncRNA_from_Ensembl	ENSMUST00000190293	ENSMUSG00000039218	Srrm2	56892	Downstream
ENSMUST00000180547	ENSMUSG00000097006	9530082P21Rik	LncRNA_from_Ensembl	ENSMUST00000062967	ENSMUSG00000043782	Ccdc64b	80728	Upstream
ENSMUST00000180547	ENSMUSG00000097006	9530082P21Rik	LncRNA_from_Ensembl	ENSMUST00000189977	ENSMUSG00000039218	Srrm2	60694	Downstream
ENSMUST00000180547	ENSMUSG00000097006	9530082P21Rik	LncRNA_from_Ensembl	ENSMUST00000024926	ENSMUSG00000024114	Prss41	85579	Downstream
ENSMUST00000207099	ENSMUSG00000109017	Gm44631	LncRNA_from_Ensembl	ENSMUST00000208922	ENSMUSG00000030592	Ryr1	92379	Downstream
ENSMUST00000207099	ENSMUSG00000109017	Gm44631	LncRNA_from_Ensembl	ENSMUST00000207762	ENSMUSG00000053565	Eif3k	47241	Upstream
ENSMUST00000207099	ENSMUSG00000109017	Gm44631	LncRNA_from_Ensembl	ENSMUST00000208010	ENSMUSG00000030592	Ryr1	14947	Downstream
ENSMUST00000207099	ENSMUSG00000109017	Gm44631	LncRNA_from_Ensembl	ENSMUST00000217157	ENSMUSG00000054808	Actn4	66684	Upstream
ENSMUST00000207099	ENSMUSG00000109017	Gm44631	LncRNA_from_Ensembl	ENSMUST00000208810	ENSMUSG00000053565	Eif3k	54188	Upstream
ENSMUST00000207099	ENSMUSG00000109017	Gm44631	LncRNA_from_Ensembl	ENSMUST00000066070	ENSMUSG00000053565	Eif3k	47210	Upstream
ENSMUST00000207099	ENSMUSG00000109017	Gm44631	LncRNA_from_Ensembl	ENSMUST00000207683	ENSMUSG00000053565	Eif3k	47237	Upstream
ENSMUST00000207099	ENSMUSG00000109017	Gm44631	LncRNA_from_Ensembl	ENSMUST00000208784	ENSMUSG00000037337	Map4k1	25750	Upstream
ENSMUST00000207099	ENSMUSG00000109017	Gm44631	LncRNA_from_Ensembl	ENSMUST00000214374	ENSMUSG00000030592	Ryr1	0	Overlapped
ENSMUST00000207099	ENSMUSG00000109017	Gm44631	LncRNA_from_Ensembl	ENSMUST00000208707	ENSMUSG00000053565	Eif3k	47219	Upstream
ENSMUST00000207099	ENSMUSG00000109017	Gm44631	LncRNA_from_Ensembl	ENSMUST00000208616	ENSMUSG00000053565	Eif3k	47160	Upstream
ENSMUST00000207099	ENSMUSG00000109017	Gm44631	LncRNA_from_Ensembl	ENSMUST00000179893	ENSMUSG00000030592	Ryr1	0	Overlapped
ENSMUST00000207099	ENSMUSG00000109017	Gm44631	LncRNA_from_Ensembl	ENSMUST00000085835	ENSMUSG00000037337	Map4k1	25746	Upstream
ENSMUST00000207099	ENSMUSG00000109017	Gm44631	LncRNA_from_Ensembl	ENSMUST00000207783	ENSMUSG00000030592	Ryr1	83934	Downstream
ENSMUST00000207099	ENSMUSG00000109017	Gm44631	LncRNA_from_Ensembl	ENSMUST00000207764	ENSMUSG00000030592	Ryr1	38750	Downstream
ENSMUST00000207099	ENSMUSG00000109017	Gm44631	LncRNA_from_Ensembl	ENSMUST00000068045	ENSMUSG00000054808	Actn4	66684	Upstream
ENSMUST00000207099	ENSMUSG00000109017	Gm44631	LncRNA_from_Ensembl	ENSMUST00000208227	ENSMUSG00000037337	Map4k1	25748	Upstream
ENSMUST00000207099	ENSMUSG00000109017	Gm44631	LncRNA_from_Ensembl	ENSMUST00000207185	ENSMUSG00000037337	Map4k1	25745	Upstream
ENSMUST00000207099	ENSMUSG00000109017	Gm44631	LncRNA_from_Ensembl	ENSMUST00000148196	ENSMUSG00000054808	Actn4	79265	Upstream
ENSMUST00000207099	ENSMUSG00000109017	Gm44631	LncRNA_from_Ensembl	ENSMUST00000127210	ENSMUSG00000054808	Actn4	66801	Upstream
ENSMUST00000207099	ENSMUSG00000109017	Gm44631	LncRNA_from_Ensembl	ENSMUST00000032813	ENSMUSG00000030592	Ryr1	0	Overlapped
ENSMUST00000207099	ENSMUSG00000109017	Gm44631	LncRNA_from_Ensembl	ENSMUST00000208318	ENSMUSG00000030592	Ryr1	0	Overlapped
TCONS_00096691	XLOC_050051	-	LncRNA_from_predicted	ENSMUST00000174246	ENSMUSG00000039269	2300002M23Rik	84297	Upstream
TCONS_00096691	XLOC_050051	-	LncRNA_from_predicted	ENSMUST00000025271	ENSMUSG00000024406	Pou5f1	22830	Upstream
TCONS_00096691	XLOC_050051	-	LncRNA_from_predicted	ENSMUST00000172893	ENSMUSG00000040312	Cchcr1	45704	Upstream
TCONS_00096691	XLOC_050051	-	LncRNA_from_predicted	ENSMUST00000071951	ENSMUSG00000060550	H2-Q7	34568	Downstream
TCONS_00096691	XLOC_050051	-	LncRNA_from_predicted	ENSMUST00000174589	ENSMUSG00000067235	H2-Q10	3660	Downstream
TCONS_00096691	XLOC_050051	-	LncRNA_from_predicted	ENSMUST00000173934	ENSMUSG00000024406	Pou5f1	24294	Upstream
TCONS_00096691	XLOC_050051	-	LncRNA_from_predicted	ENSMUST00000044804	ENSMUSG00000039518	Cdsn	68940	Upstream
TCONS_00096691	XLOC_050051	-	LncRNA_from_predicted	ENSMUST00000173582	ENSMUSG00000040312	Cchcr1	41416	Upstream
TCONS_00096691	XLOC_050051	-	LncRNA_from_predicted	ENSMUST00000173903	ENSMUSG00000040312	Cchcr1	34275	Upstream
TCONS_00096691	XLOC_050051	-	LncRNA_from_predicted	ENSMUST00000045956	ENSMUSG00000040312	Cchcr1	33988	Upstream
TCONS_00096691	XLOC_050051	-	LncRNA_from_predicted	ENSMUST00000162683	ENSMUSG00000050410	Tcf19	31630	Upstream
TCONS_00096691	XLOC_050051	-	LncRNA_from_predicted	ENSMUST00000174782	ENSMUSG00000024406	Pou5f1	25633	Upstream
TCONS_00096691	XLOC_050051	-	LncRNA_from_predicted	ENSMUST00000172651	ENSMUSG00000024406	Pou5f1	25617	Upstream
TCONS_00096691	XLOC_050051	-	LncRNA_from_predicted	ENSMUST00000173805	ENSMUSG00000024406	Pou5f1	25619	Upstream
TCONS_00096691	XLOC_050051	-	LncRNA_from_predicted	ENSMUST00000173986	ENSMUSG00000040312	Cchcr1	36698	Upstream
TCONS_00096691	XLOC_050051	-	LncRNA_from_predicted	ENSMUST00000068291	ENSMUSG00000067235	H2-Q10	3648	Downstream
TCONS_00096691	XLOC_050051	-	LncRNA_from_predicted	ENSMUST00000173975	ENSMUSG00000035929	H2-Q4	92921	Downstream
TCONS_00096691	XLOC_050051	-	LncRNA_from_predicted	ENSMUST00000174699	ENSMUSG00000073409	H2-Q6	48156	Downstream
TCONS_00096691	XLOC_050051	-	LncRNA_from_predicted	ENSMUST00000161012	ENSMUSG00000050410	Tcf19	29546	Upstream
TCONS_00096691	XLOC_050051	-	LncRNA_from_predicted	ENSMUST00000173788	ENSMUSG00000060550	H2-Q7	34442	Downstream
TCONS_00096691	XLOC_050051	-	LncRNA_from_predicted	ENSMUST00000173016	ENSMUSG00000060550	H2-Q7	34442	Downstream
TCONS_00096691	XLOC_050051	-	LncRNA_from_predicted	ENSMUST00000113879	ENSMUSG00000073409	H2-Q6	49850	Downstream
TCONS_00096691	XLOC_050051	-	LncRNA_from_predicted	ENSMUST00000174827	ENSMUSG00000040312	Cchcr1	33928	Upstream
TCONS_00096691	XLOC_050051	-	LncRNA_from_predicted	ENSMUST00000173256	ENSMUSG00000024406	Pou5f1	25629	Upstream
TCONS_00096691	XLOC_050051	-	LncRNA_from_predicted	ENSMUST00000160885	ENSMUSG00000050410	Tcf19	29549	Upstream
TCONS_00096691	XLOC_050051	-	LncRNA_from_predicted	ENSMUST00000174525	ENSMUSG00000067235	H2-Q10	3648	Downstream
TCONS_00096691	XLOC_050051	-	LncRNA_from_predicted	ENSMUST00000081435	ENSMUSG00000035929	H2-Q4	93537	Downstream
TCONS_00096691	XLOC_050051	-	LncRNA_from_predicted	ENSMUST00000116598	ENSMUSG00000060550	H2-Q7	34438	Downstream
TCONS_00096691	XLOC_050051	-	LncRNA_from_predicted	ENSMUST00000159009	ENSMUSG00000050410	Tcf19	31466	Upstream
TCONS_00096691	XLOC_050051	-	LncRNA_from_predicted	ENSMUST00000078205	ENSMUSG00000060550	H2-Q7	34438	Downstream
TCONS_00096691	XLOC_050051	-	LncRNA_from_predicted	ENSMUST00000025273	ENSMUSG00000024409	Psors1c2	50013	Upstream
TCONS_00096691	XLOC_050051	-	LncRNA_from_predicted	ENSMUST00000044326	ENSMUSG00000039269	2300002M23Rik	84262	Upstream
TCONS_00096691	XLOC_050051	-	LncRNA_from_predicted	ENSMUST00000076256	ENSMUSG00000060550	H2-Q7	34438	Downstream
TCONS_00096691	XLOC_050051	-	LncRNA_from_predicted	ENSMUST00000164242	ENSMUSG00000040312	Cchcr1	33912	Upstream
TCONS_00108065	XLOC_057660	-	LncRNA_from_predicted	ENSMUST00000162908	ENSMUSG00000024857	Cabp2	16857	Downstream
TCONS_00108065	XLOC_057660	-	LncRNA_from_predicted	ENSMUST00000135498	ENSMUSG00000024835	Coro1b	84708	Downstream
TCONS_00108065	XLOC_057660	-	LncRNA_from_predicted	ENSMUST00000159556	ENSMUSG00000024857	Cabp2	16828	Downstream
TCONS_00108065	XLOC_057660	-	LncRNA_from_predicted	ENSMUST00000155405	ENSMUSG00000024869	Nudt8	54544	Upstream
TCONS_00108065	XLOC_057660	-	LncRNA_from_predicted	ENSMUST00000025806	ENSMUSG00000024871	Doc2g	53355	Upstream
TCONS_00108065	XLOC_057660	-	LncRNA_from_predicted	ENSMUST00000145214	ENSMUSG00000024851	Pitpnm1	42090	Downstream
TCONS_00108065	XLOC_057660	-	LncRNA_from_predicted	ENSMUST00000134479	ENSMUSG00000037916	Ndufv1	47694	Upstream
TCONS_00108065	XLOC_057660	-	LncRNA_from_predicted	ENSMUST00000025779	ENSMUSG00000024856	Cdk2ap2	30520	Downstream
TCONS_00108065	XLOC_057660	-	LncRNA_from_predicted	ENSMUST00000008893	ENSMUSG00000024835	Coro1b	81957	Downstream
TCONS_00108065	XLOC_057660	-	LncRNA_from_predicted	ENSMUST00000025749	ENSMUSG00000024830	Rps6kb2	90051	Downstream
TCONS_00108065	XLOC_057660	-	LncRNA_from_predicted	ENSMUST00000025794	ENSMUSG00000037263	Aldh3b3	89922	Upstream
TCONS_00108065	XLOC_057660	-	LncRNA_from_predicted	ENSMUST00000159593	ENSMUSG00000024857	Cabp2	14916	Downstream
TCONS_00108065	XLOC_057660	-	LncRNA_from_predicted	ENSMUST00000135911	ENSMUSG00000024830	Rps6kb2	90324	Downstream
TCONS_00108065	XLOC_057660	-	LncRNA_from_predicted	ENSMUST00000125596	ENSMUSG00000024851	Pitpnm1	45658	Downstream
TCONS_00108065	XLOC_057660	-	LncRNA_from_predicted	ENSMUST00000159148	ENSMUSG00000024857	Cabp2	15826	Downstream
TCONS_00108065	XLOC_057660	-	LncRNA_from_predicted	ENSMUST00000100022	ENSMUSG00000024851	Pitpnm1	33960	Downstream
TCONS_00108065	XLOC_057660	-	LncRNA_from_predicted	ENSMUST00000122924	ENSMUSG00000110949	Nudt8	58259	Upstream
TCONS_00108065	XLOC_057660	-	LncRNA_from_predicted	ENSMUST00000133474	ENSMUSG00000037916	Ndufv1	47652	Upstream
TCONS_00108065	XLOC_057660	-	LncRNA_from_predicted	ENSMUST00000096338	ENSMUSG00000044724	Gpr152	73137	Downstream
TCONS_00108065	XLOC_057660	-	LncRNA_from_predicted	ENSMUST00000076451	ENSMUSG00000058216	Gstp3	1065	Upstream
TCONS_00108065	XLOC_057660	-	LncRNA_from_predicted	ENSMUST00000179433	ENSMUSG00000037263	Aldh3b3	88257	Upstream
TCONS_00108065	XLOC_057660	-	LncRNA_from_predicted	ENSMUST00000174514	ENSMUSG00000024856	Cdk2ap2	30739	Downstream
TCONS_00108065	XLOC_057660	-	LncRNA_from_predicted	ENSMUST00000139427	ENSMUSG00000024851	Pitpnm1	41542	Downstream
TCONS_00108065	XLOC_057660	-	LncRNA_from_predicted	ENSMUST00000134194	ENSMUSG00000024835	Coro1b	81999	Downstream
TCONS_00108065	XLOC_057660	-	LncRNA_from_predicted	ENSMUST00000041871	ENSMUSG00000037477	Tbx10	60849	Upstream
TCONS_00108065	XLOC_057660	-	LncRNA_from_predicted	ENSMUST00000162584	ENSMUSG00000024857	Cabp2	19813	Downstream
TCONS_00108065	XLOC_057660	-	LncRNA_from_predicted	ENSMUST00000061086	ENSMUSG00000045826	Ptprcap	87944	Downstream
TCONS_00108065	XLOC_057660	-	LncRNA_from_predicted	ENSMUST00000131265	ENSMUSG00000024851	Pitpnm1	33607	Downstream
TCONS_00108065	XLOC_057660	-	LncRNA_from_predicted	ENSMUST00000143380	ENSMUSG00000075296	Aldh3b2	78715	Upstream
TCONS_00108065	XLOC_057660	-	LncRNA_from_predicted	ENSMUST00000129706	ENSMUSG00000037916	Ndufv1	47695	Upstream
TCONS_00108065	XLOC_057660	-	LncRNA_from_predicted	ENSMUST00000025761	ENSMUSG00000024842	Cabp4	68763	Downstream
TCONS_00108065	XLOC_057660	-	LncRNA_from_predicted	ENSMUST00000118483	ENSMUSG00000024830	Rps6kb2	90324	Downstream
TCONS_00108065	XLOC_057660	-	LncRNA_from_predicted	ENSMUST00000150852	ENSMUSG00000037916	Ndufv1	47656	Upstream
TCONS_00108065	XLOC_057660	-	LncRNA_from_predicted	ENSMUST00000138917	ENSMUSG00000024871	Doc2g	54572	Upstream
TCONS_00108065	XLOC_057660	-	LncRNA_from_predicted	ENSMUST00000136043	ENSMUSG00000024847	Aip	54271	Downstream
TCONS_00108065	XLOC_057660	-	LncRNA_from_predicted	ENSMUST00000128787	ENSMUSG00000037916	Ndufv1	47687	Upstream
TCONS_00108065	XLOC_057660	-	LncRNA_from_predicted	ENSMUST00000137431	ENSMUSG00000024830	Rps6kb2	90324	Downstream
TCONS_00108065	XLOC_057660	-	LncRNA_from_predicted	ENSMUST00000143613	ENSMUSG00000024835	Coro1b	82002	Downstream
TCONS_00108065	XLOC_057660	-	LncRNA_from_predicted	ENSMUST00000127056	ENSMUSG00000024851	Pitpnm1	45267	Downstream
TCONS_00108065	XLOC_057660	-	LncRNA_from_predicted	ENSMUST00000151727	ENSMUSG00000024830	Rps6kb2	95855	Downstream
TCONS_00108065	XLOC_057660	-	LncRNA_from_predicted	ENSMUST00000054030	ENSMUSG00000024866	Acy3	70353	Upstream
TCONS_00108065	XLOC_057660	-	LncRNA_from_predicted	ENSMUST00000172914	ENSMUSG00000024856	Cdk2ap2	30739	Downstream
TCONS_00108065	XLOC_057660	-	LncRNA_from_predicted	ENSMUST00000174799	ENSMUSG00000024856	Cdk2ap2	30740	Downstream
TCONS_00108065	XLOC_057660	-	LncRNA_from_predicted	ENSMUST00000127016	ENSMUSG00000024871	Doc2g	54227	Upstream
TCONS_00108065	XLOC_057660	-	LncRNA_from_predicted	ENSMUST00000123874	ENSMUSG00000024835	Coro1b	81957	Downstream
TCONS_00108065	XLOC_057660	-	LncRNA_from_predicted	ENSMUST00000154307	ENSMUSG00000024830	Rps6kb2	90133	Downstream
TCONS_00108065	XLOC_057660	-	LncRNA_from_predicted	ENSMUST00000145915	ENSMUSG00000024851	Pitpnm1	42986	Downstream
TCONS_00108065	XLOC_057660	-	LncRNA_from_predicted	ENSMUST00000136921	ENSMUSG00000037916	Ndufv1	47601	Upstream
TCONS_00108065	XLOC_057660	-	LncRNA_from_predicted	ENSMUST00000167055	ENSMUSG00000075289	Carns1	97662	Downstream
TCONS_00108065	XLOC_057660	-	LncRNA_from_predicted	ENSMUST00000174149	ENSMUSG00000024856	Cdk2ap2	30740	Downstream
TCONS_00108065	XLOC_057660	-	LncRNA_from_predicted	ENSMUST00000125057	ENSMUSG00000024830	Rps6kb2	96153	Downstream
TCONS_00108065	XLOC_057660	-	LncRNA_from_predicted	ENSMUST00000142878	ENSMUSG00000024835	Coro1b	81966	Downstream
TCONS_00108065	XLOC_057660	-	LncRNA_from_predicted	ENSMUST00000121402	ENSMUSG00000024847	Aip	48785	Downstream
TCONS_00108065	XLOC_057660	-	LncRNA_from_predicted	ENSMUST00000155303	ENSMUSG00000024830	Rps6kb2	95598	Downstream
TCONS_00108065	XLOC_057660	-	LncRNA_from_predicted	ENSMUST00000148283	ENSMUSG00000037916	Ndufv1	52342	Upstream
TCONS_00108065	XLOC_057660	-	LncRNA_from_predicted	ENSMUST00000127767	ENSMUSG00000024847	Aip	51594	Downstream
TCONS_00108065	XLOC_057660	-	LncRNA_from_predicted	ENSMUST00000049658	ENSMUSG00000024851	Pitpnm1	33336	Downstream
TCONS_00108065	XLOC_057660	-	LncRNA_from_predicted	ENSMUST00000148733	ENSMUSG00000024835	Coro1b	81970	Downstream
TCONS_00108065	XLOC_057660	-	LncRNA_from_predicted	ENSMUST00000042700	ENSMUSG00000038155	Gstp2	18124	Upstream
TCONS_00108065	XLOC_057660	-	LncRNA_from_predicted	ENSMUST00000169613	ENSMUSG00000060803	Gstp1	22439	Upstream
TCONS_00108065	XLOC_057660	-	LncRNA_from_predicted	ENSMUST00000189124	ENSMUSG00000037263	Aldh3b3	88258	Upstream
TCONS_00108065	XLOC_057660	-	LncRNA_from_predicted	ENSMUST00000042497	ENSMUSG00000037916	Ndufv1	47554	Upstream
TCONS_00108065	XLOC_057660	-	LncRNA_from_predicted	ENSMUST00000149482	ENSMUSG00000037916	Ndufv1	47699	Upstream
TCONS_00108065	XLOC_057660	-	LncRNA_from_predicted	ENSMUST00000148189	ENSMUSG00000024835	Coro1b	84918	Downstream
TCONS_00108065	XLOC_057660	-	LncRNA_from_predicted	ENSMUST00000134049	ENSMUSG00000037916	Ndufv1	51220	Upstream
TCONS_00108065	XLOC_057660	-	LncRNA_from_predicted	ENSMUST00000025802	ENSMUSG00000110949	Nudt8	58257	Upstream
TCONS_00108065	XLOC_057660	-	LncRNA_from_predicted	ENSMUST00000140419	ENSMUSG00000024835	Coro1b	83881	Downstream
TCONS_00108065	XLOC_057660	-	LncRNA_from_predicted	ENSMUST00000117831	ENSMUSG00000024847	Aip	47784	Downstream
TCONS_00108065	XLOC_057660	-	LncRNA_from_predicted	ENSMUST00000132747	ENSMUSG00000037916	Ndufv1	50513	Upstream
TCONS_00108065	XLOC_057660	-	LncRNA_from_predicted	ENSMUST00000128798	ENSMUSG00000024851	Pitpnm1	44499	Downstream
TCONS_00108065	XLOC_057660	-	LncRNA_from_predicted	ENSMUST00000141104	ENSMUSG00000024830	Rps6kb2	90133	Downstream
TCONS_00108065	XLOC_057660	-	LncRNA_from_predicted	ENSMUST00000151957	ENSMUSG00000024851	Pitpnm1	33384	Downstream
TCONS_00108065	XLOC_057660	-	LncRNA_from_predicted	ENSMUST00000126620	ENSMUSG00000024851	Pitpnm1	44138	Downstream
TCONS_00108065	XLOC_057660	-	LncRNA_from_predicted	ENSMUST00000189808	ENSMUSG00000058216	Gstp3	914	Upstream
TCONS_00108065	XLOC_057660	-	LncRNA_from_predicted	ENSMUST00000147806	ENSMUSG00000024871	Doc2g	53356	Upstream
TCONS_00108065	XLOC_057660	-	LncRNA_from_predicted	ENSMUST00000130469	ENSMUSG00000024830	Rps6kb2	90133	Downstream
TCONS_00108065	XLOC_057660	-	LncRNA_from_predicted	ENSMUST00000025767	ENSMUSG00000024847	Aip	47802	Downstream
TCONS_00108065	XLOC_057660	-	LncRNA_from_predicted	ENSMUST00000127605	ENSMUSG00000024830	Rps6kb2	90130	Downstream
ENSMUST00000068507	ENSMUSG00000055110	A630012P03Rik	LncRNA_from_Ensembl	ENSMUST00000114857	ENSMUSG00000055653	Gpc3	0	Overlapped
ENSMUST00000068507	ENSMUSG00000055110	A630012P03Rik	LncRNA_from_Ensembl	ENSMUST00000069360	ENSMUSG00000055653	Gpc3	0	Overlapped
ENSMUST00000151676	ENSMUSG00000086918	4930429F24Rik	LncRNA_from_Ensembl	ENSMUST00000120690	ENSMUSG00000032328	Tmem30a	135	Upstream
ENSMUST00000151676	ENSMUSG00000086918	4930429F24Rik	LncRNA_from_Ensembl	ENSMUST00000153815	ENSMUSG00000032328	Tmem30a	212	Upstream
ENSMUST00000151676	ENSMUSG00000086918	4930429F24Rik	LncRNA_from_Ensembl	ENSMUST00000150289	ENSMUSG00000032332	Col12a1	74922	Upstream
ENSMUST00000151676	ENSMUSG00000086918	4930429F24Rik	LncRNA_from_Ensembl	ENSMUST00000121227	ENSMUSG00000032332	Col12a1	74922	Upstream
ENSMUST00000151676	ENSMUSG00000086918	4930429F24Rik	LncRNA_from_Ensembl	ENSMUST00000172973	ENSMUSG00000034898	Filip1	17427	Downstream
ENSMUST00000151676	ENSMUSG00000086918	4930429F24Rik	LncRNA_from_Ensembl	ENSMUST00000122827	ENSMUSG00000032332	Col12a1	74811	Upstream
ENSMUST00000151676	ENSMUSG00000086918	4930429F24Rik	LncRNA_from_Ensembl	ENSMUST00000071750	ENSMUSG00000032332	Col12a1	75124	Upstream
ENSMUST00000151676	ENSMUSG00000086918	4930429F24Rik	LncRNA_from_Ensembl	ENSMUST00000141667	ENSMUSG00000032332	Col12a1	75148	Upstream
ENSMUST00000151676	ENSMUSG00000086918	4930429F24Rik	LncRNA_from_Ensembl	ENSMUST00000034881	ENSMUSG00000032330	Cox7a2	33764	Upstream
ENSMUST00000151676	ENSMUSG00000086918	4930429F24Rik	LncRNA_from_Ensembl	ENSMUST00000093811	ENSMUSG00000034898	Filip1	11817	Downstream
ENSMUST00000151676	ENSMUSG00000086918	4930429F24Rik	LncRNA_from_Ensembl	ENSMUST00000172740	ENSMUSG00000034898	Filip1	11823	Downstream
ENSMUST00000151676	ENSMUSG00000086918	4930429F24Rik	LncRNA_from_Ensembl	ENSMUST00000034878	ENSMUSG00000032328	Tmem30a	212	Upstream
ENSMUST00000151676	ENSMUSG00000086918	4930429F24Rik	LncRNA_from_Ensembl	ENSMUST00000130419	ENSMUSG00000032328	Tmem30a	212	Upstream
ENSMUST00000151676	ENSMUSG00000086918	4930429F24Rik	LncRNA_from_Ensembl	ENSMUST00000215452	ENSMUSG00000032330	Cox7a2	33932	Upstream
ENSMUST00000151676	ENSMUSG00000086918	4930429F24Rik	LncRNA_from_Ensembl	ENSMUST00000215933	ENSMUSG00000032330	Cox7a2	34391	Upstream
ENSMUST00000151676	ENSMUSG00000086918	4930429F24Rik	LncRNA_from_Ensembl	ENSMUST00000217264	ENSMUSG00000034898	Filip1	95083	Downstream
ENSMUST00000136525	ENSMUSG00000086096	Gm12688	LncRNA_from_Ensembl	ENSMUST00000107004	ENSMUSG00000073792	Alg6	60694	Upstream
ENSMUST00000136525	ENSMUSG00000086096	Gm12688	LncRNA_from_Ensembl	ENSMUST00000141870	ENSMUSG00000073792	Alg6	60694	Upstream
ENSMUST00000136525	ENSMUSG00000086096	Gm12688	LncRNA_from_Ensembl	ENSMUST00000097961	ENSMUSG00000073792	Alg6	60683	Upstream
ENSMUST00000136525	ENSMUSG00000086096	Gm12688	LncRNA_from_Ensembl	ENSMUST00000137473	ENSMUSG00000073792	Alg6	60682	Upstream
ENSMUST00000136525	ENSMUSG00000086096	Gm12688	LncRNA_from_Ensembl	ENSMUST00000144805	ENSMUSG00000073792	Alg6	60683	Upstream
ENSMUST00000136525	ENSMUSG00000086096	Gm12688	LncRNA_from_Ensembl	ENSMUST00000124147	ENSMUSG00000073792	Alg6	64170	Upstream
ENSMUST00000136525	ENSMUSG00000086096	Gm12688	LncRNA_from_Ensembl	ENSMUST00000087285	ENSMUSG00000067261	Foxd3	1317	Upstream
ENSMUST00000136525	ENSMUSG00000086096	Gm12688	LncRNA_from_Ensembl	ENSMUST00000139799	ENSMUSG00000073792	Alg6	60694	Upstream
TCONS_00056083	XLOC_028068	-	LncRNA_from_predicted	ENSMUST00000075853	ENSMUSG00000062248	Cks2	6166	Downstream
TCONS_00056083	XLOC_028068	-	LncRNA_from_predicted	ENSMUST00000021900	ENSMUSG00000021451	Sema4d	62180	Downstream
TCONS_00056083	XLOC_028068	-	LncRNA_from_predicted	ENSMUST00000110040	ENSMUSG00000021451	Sema4d	62180	Downstream
TCONS_00056083	XLOC_028068	-	LncRNA_from_predicted	ENSMUST00000150662	ENSMUSG00000021451	Sema4d	86158	Downstream
TCONS_00056083	XLOC_028068	-	LncRNA_from_predicted	ENSMUST00000021898	ENSMUSG00000021448	Shc3	66541	Upstream
TCONS_00056083	XLOC_028068	-	LncRNA_from_predicted	ENSMUST00000110044	ENSMUSG00000035139	Secisbp2	12675	Downstream
TCONS_00056083	XLOC_028068	-	LncRNA_from_predicted	ENSMUST00000146238	ENSMUSG00000021451	Sema4d	86225	Downstream
TCONS_00056083	XLOC_028068	-	LncRNA_from_predicted	ENSMUST00000153877	ENSMUSG00000035139	Secisbp2	42707	Downstream
TCONS_00056083	XLOC_028068	-	LncRNA_from_predicted	ENSMUST00000146011	ENSMUSG00000035139	Secisbp2	40667	Downstream
TCONS_00056083	XLOC_028068	-	LncRNA_from_predicted	ENSMUST00000127360	ENSMUSG00000035139	Secisbp2	12731	Downstream
TCONS_00056083	XLOC_028068	-	LncRNA_from_predicted	ENSMUST00000138228	ENSMUSG00000021451	Sema4d	84590	Downstream
TCONS_00056083	XLOC_028068	-	LncRNA_from_predicted	ENSMUST00000125511	ENSMUSG00000021451	Sema4d	72434	Downstream
TCONS_00056083	XLOC_028068	-	LncRNA_from_predicted	ENSMUST00000110039	ENSMUSG00000021451	Sema4d	62184	Downstream
TCONS_00056083	XLOC_028068	-	LncRNA_from_predicted	ENSMUST00000154202	ENSMUSG00000035139	Secisbp2	12731	Downstream
TCONS_00056083	XLOC_028068	-	LncRNA_from_predicted	ENSMUST00000110042	ENSMUSG00000051107	Gm15440	46463	Downstream
TCONS_00056083	XLOC_028068	-	LncRNA_from_predicted	ENSMUST00000155896	ENSMUSG00000021451	Sema4d	86357	Downstream
TCONS_00056083	XLOC_028068	-	LncRNA_from_predicted	ENSMUST00000139018	ENSMUSG00000021451	Sema4d	86205	Downstream
TCONS_00056083	XLOC_028068	-	LncRNA_from_predicted	ENSMUST00000146922	ENSMUSG00000021451	Sema4d	86248	Downstream
TCONS_00056083	XLOC_028068	-	LncRNA_from_predicted	ENSMUST00000143396	ENSMUSG00000021451	Sema4d	86275	Downstream
TCONS_00056083	XLOC_028068	-	LncRNA_from_predicted	ENSMUST00000139865	ENSMUSG00000021451	Sema4d	84590	Downstream
TCONS_00056083	XLOC_028068	-	LncRNA_from_predicted	ENSMUST00000040117	ENSMUSG00000035139	Secisbp2	12631	Downstream
TCONS_00056083	XLOC_028068	-	LncRNA_from_predicted	ENSMUST00000139858	ENSMUSG00000021451	Sema4d	86324	Downstream
ENSMUST00000144043	ENSMUSG00000085277	Gm13943	LncRNA_from_Ensembl	ENSMUST00000102660	ENSMUSG00000042272	Sestd1	48984	Upstream
ENSMUST00000144043	ENSMUSG00000085277	Gm13943	LncRNA_from_Ensembl	ENSMUST00000102659	ENSMUSG00000042272	Sestd1	34160	Upstream
ENSMUST00000144043	ENSMUSG00000085277	Gm13943	LncRNA_from_Ensembl	ENSMUST00000111831	ENSMUSG00000027016	Zfp385b	94066	Downstream
ENSMUST00000144043	ENSMUSG00000085277	Gm13943	LncRNA_from_Ensembl	ENSMUST00000139021	ENSMUSG00000042272	Sestd1	34163	Upstream
ENSMUST00000144043	ENSMUSG00000085277	Gm13943	LncRNA_from_Ensembl	ENSMUST00000171063	ENSMUSG00000027016	Zfp385b	93600	Downstream
ENSMUST00000144043	ENSMUSG00000085277	Gm13943	LncRNA_from_Ensembl	ENSMUST00000090766	ENSMUSG00000027016	Zfp385b	93600	Downstream
ENSMUST00000144043	ENSMUSG00000085277	Gm13943	LncRNA_from_Ensembl	ENSMUST00000145251	ENSMUSG00000027016	Zfp385b	98880	Downstream
ENSMUST00000144043	ENSMUSG00000085277	Gm13943	LncRNA_from_Ensembl	ENSMUST00000111830	ENSMUSG00000027016	Zfp385b	93600	Downstream
TCONS_00185205	XLOC_092095	-	LncRNA_from_predicted	ENSMUST00000141548	ENSMUSG00000071112	Spx	5249	Downstream
TCONS_00185205	XLOC_092095	-	LncRNA_from_predicted	ENSMUST00000129694	ENSMUSG00000030243	Recql	21164	Upstream
TCONS_00185205	XLOC_092095	-	LncRNA_from_predicted	ENSMUST00000130817	ENSMUSG00000030246	Ldhb	81486	Downstream
TCONS_00185205	XLOC_092095	-	LncRNA_from_predicted	ENSMUST00000126521	ENSMUSG00000071112	Spx	4678	Downstream
TCONS_00185205	XLOC_092095	-	LncRNA_from_predicted	ENSMUST00000123209	ENSMUSG00000071112	Spx	5758	Downstream
TCONS_00185205	XLOC_092095	-	LncRNA_from_predicted	ENSMUST00000032373	ENSMUSG00000030246	Ldhb	81486	Downstream
TCONS_00185205	XLOC_092095	-	LncRNA_from_predicted	ENSMUST00000041852	ENSMUSG00000041671	Pyroxd1	44881	Upstream
TCONS_00185205	XLOC_092095	-	LncRNA_from_predicted	ENSMUST00000146508	ENSMUSG00000030245	Golt1b	6428	Upstream
TCONS_00185205	XLOC_092095	-	LncRNA_from_predicted	ENSMUST00000126939	ENSMUSG00000030244	Gys2	13854	Downstream
TCONS_00185205	XLOC_092095	-	LncRNA_from_predicted	ENSMUST00000123912	ENSMUSG00000030243	Recql	44564	Upstream
TCONS_00185205	XLOC_092095	-	LncRNA_from_predicted	ENSMUST00000081380	ENSMUSG00000063975	Slco1a5	85157	Upstream
TCONS_00185205	XLOC_092095	-	LncRNA_from_predicted	ENSMUST00000032372	ENSMUSG00000030245	Golt1b	4280	Upstream
TCONS_00185205	XLOC_092095	-	LncRNA_from_predicted	ENSMUST00000153912	ENSMUSG00000041671	Pyroxd1	53447	Upstream
TCONS_00185205	XLOC_092095	-	LncRNA_from_predicted	ENSMUST00000128082	ENSMUSG00000030243	Recql	21056	Upstream
TCONS_00185205	XLOC_092095	-	LncRNA_from_predicted	ENSMUST00000100832	ENSMUSG00000030243	Recql	21064	Upstream
TCONS_00185205	XLOC_092095	-	LncRNA_from_predicted	ENSMUST00000032371	ENSMUSG00000030244	Gys2	13850	Downstream
TCONS_00185205	XLOC_092095	-	LncRNA_from_predicted	ENSMUST00000211094	ENSMUSG00000071112	Spx	4678	Downstream
TCONS_00185205	XLOC_092095	-	LncRNA_from_predicted	ENSMUST00000032370	ENSMUSG00000030243	Recql	21102	Upstream
TCONS_00185205	XLOC_092095	-	LncRNA_from_predicted	ENSMUST00000204971	ENSMUSG00000041671	Pyroxd1	60264	Upstream
TCONS_00185205	XLOC_092095	-	LncRNA_from_predicted	ENSMUST00000128446	ENSMUSG00000063975	Slco1a5	85190	Upstream
TCONS_00185205	XLOC_092095	-	LncRNA_from_predicted	ENSMUST00000154870	ENSMUSG00000030243	Recql	43921	Upstream
TCONS_00185205	XLOC_092095	-	LncRNA_from_predicted	ENSMUST00000123289	ENSMUSG00000041671	Pyroxd1	50618	Upstream
TCONS_00185205	XLOC_092095	-	LncRNA_from_predicted	ENSMUST00000143102	ENSMUSG00000030243	Recql	40408	Upstream
TCONS_00185205	XLOC_092095	-	LncRNA_from_predicted	ENSMUST00000155149	ENSMUSG00000030243	Recql	39574	Upstream
TCONS_00185205	XLOC_092095	-	LncRNA_from_predicted	ENSMUST00000138578	ENSMUSG00000030243	Recql	44476	Upstream
TCONS_00185205	XLOC_092095	-	LncRNA_from_predicted	ENSMUST00000134191	ENSMUSG00000030246	Ldhb	86805	Downstream
TCONS_00185205	XLOC_092095	-	LncRNA_from_predicted	ENSMUST00000203772	ENSMUSG00000030243	Recql	21129	Upstream
TCONS_00185205	XLOC_092095	-	LncRNA_from_predicted	ENSMUST00000204433	ENSMUSG00000030246	Ldhb	81573	Downstream
TCONS_00185205	XLOC_092095	-	LncRNA_from_predicted	ENSMUST00000141504	ENSMUSG00000030243	Recql	41349	Upstream
TCONS_00185205	XLOC_092095	-	LncRNA_from_predicted	ENSMUST00000111803	ENSMUSG00000030243	Recql	21051	Upstream
TCONS_00185205	XLOC_092095	-	LncRNA_from_predicted	ENSMUST00000137098	ENSMUSG00000041671	Pyroxd1	46087	Upstream
ENSMUST00000206358	ENSMUSG00000097415	AU020206	LncRNA_from_Ensembl	ENSMUST00000208053	ENSMUSG00000066406	Akap13	91893	Downstream
ENSMUST00000206358	ENSMUSG00000097415	AU020206	LncRNA_from_Ensembl	ENSMUST00000207079	ENSMUSG00000066406	Akap13	91477	Downstream
ENSMUST00000206358	ENSMUSG00000097415	AU020206	LncRNA_from_Ensembl	ENSMUST00000206418	ENSMUSG00000055652	Klhl25	76352	Upstream
ENSMUST00000206358	ENSMUSG00000097415	AU020206	LncRNA_from_Ensembl	ENSMUST00000208248	ENSMUSG00000066406	Akap13	70429	Downstream
ENSMUST00000206358	ENSMUSG00000097415	AU020206	LncRNA_from_Ensembl	ENSMUST00000208009	ENSMUSG00000066406	Akap13	51000	Downstream
ENSMUST00000206358	ENSMUSG00000097415	AU020206	LncRNA_from_Ensembl	ENSMUST00000171155	ENSMUSG00000055652	Klhl25	76265	Upstream
ENSMUST00000206358	ENSMUSG00000097415	AU020206	LncRNA_from_Ensembl	ENSMUST00000207511	ENSMUSG00000066406	Akap13	66115	Downstream
ENSMUST00000206358	ENSMUSG00000097415	AU020206	LncRNA_from_Ensembl	ENSMUST00000205887	ENSMUSG00000055652	Klhl25	76396	Upstream
ENSMUST00000206358	ENSMUSG00000097415	AU020206	LncRNA_from_Ensembl	ENSMUST00000166315	ENSMUSG00000066406	Akap13	14430	Downstream
ENSMUST00000206358	ENSMUSG00000097415	AU020206	LncRNA_from_Ensembl	ENSMUST00000207239	ENSMUSG00000066406	Akap13	32400	Downstream
ENSMUST00000206358	ENSMUSG00000097415	AU020206	LncRNA_from_Ensembl	ENSMUST00000206019	ENSMUSG00000055652	Klhl25	76296	Upstream
ENSMUST00000206358	ENSMUSG00000097415	AU020206	LncRNA_from_Ensembl	ENSMUST00000205612	ENSMUSG00000055652	Klhl25	76319	Upstream
ENSMUST00000206358	ENSMUSG00000097415	AU020206	LncRNA_from_Ensembl	ENSMUST00000208456	ENSMUSG00000066406	Akap13	83866	Downstream
ENSMUST00000206358	ENSMUSG00000097415	AU020206	LncRNA_from_Ensembl	ENSMUST00000209040	ENSMUSG00000066406	Akap13	91709	Downstream
ENSMUST00000206358	ENSMUSG00000097415	AU020206	LncRNA_from_Ensembl	ENSMUST00000207923	ENSMUSG00000066406	Akap13	71696	Downstream
ENSMUST00000206358	ENSMUSG00000097415	AU020206	LncRNA_from_Ensembl	ENSMUST00000207750	ENSMUSG00000066406	Akap13	14430	Downstream
ENSMUST00000206358	ENSMUSG00000097415	AU020206	LncRNA_from_Ensembl	ENSMUST00000092073	ENSMUSG00000055652	Klhl25	76293	Upstream
ENSMUST00000206358	ENSMUSG00000097415	AU020206	LncRNA_from_Ensembl	ENSMUST00000207998	ENSMUSG00000066406	Akap13	64617	Downstream
ENSMUST00000206358	ENSMUSG00000097415	AU020206	LncRNA_from_Ensembl	ENSMUST00000208708	ENSMUSG00000066406	Akap13	71605	Downstream
ENSMUST00000125240	ENSMUSG00000086755	Gm11216	LncRNA_from_Ensembl	ENSMUST00000030056	ENSMUSG00000028364	Tnc	54809	Upstream
ENSMUST00000125240	ENSMUSG00000086755	Gm11216	LncRNA_from_Ensembl	ENSMUST00000107377	ENSMUSG00000028364	Tnc	28519	Upstream
ENSMUST00000125240	ENSMUSG00000086755	Gm11216	LncRNA_from_Ensembl	ENSMUST00000107371	ENSMUSG00000028364	Tnc	54809	Upstream
ENSMUST00000125240	ENSMUSG00000086755	Gm11216	LncRNA_from_Ensembl	ENSMUST00000107372	ENSMUSG00000028364	Tnc	54809	Upstream
TCONS_00050473	XLOC_023290	-	LncRNA_from_predicted	ENSMUST00000109843	ENSMUSG00000040856	Dlk1	52222	Downstream
TCONS_00050473	XLOC_023290	-	LncRNA_from_predicted	ENSMUST00000109842	ENSMUSG00000040856	Dlk1	52459	Downstream
TCONS_00050473	XLOC_023290	-	LncRNA_from_predicted	ENSMUST00000109844	ENSMUSG00000040856	Dlk1	52140	Downstream
TCONS_00050473	XLOC_023290	-	LncRNA_from_predicted	ENSMUST00000173539	ENSMUSG00000040856	Dlk1	49504	Downstream
TCONS_00050473	XLOC_023290	-	LncRNA_from_predicted	ENSMUST00000149046	ENSMUSG00000085925	Rtl1	71434	Upstream
TCONS_00050473	XLOC_023290	-	LncRNA_from_predicted	ENSMUST00000174539	ENSMUSG00000040856	Dlk1	59058	Downstream
TCONS_00050473	XLOC_023290	-	LncRNA_from_predicted	ENSMUST00000109841	ENSMUSG00000040856	Dlk1	52480	Downstream
TCONS_00050473	XLOC_023290	-	LncRNA_from_predicted	ENSMUST00000124293	ENSMUSG00000040856	Dlk1	53078	Downstream
TCONS_00050473	XLOC_023290	-	LncRNA_from_predicted	ENSMUST00000173812	ENSMUSG00000040856	Dlk1	52365	Downstream
TCONS_00050473	XLOC_023290	-	LncRNA_from_predicted	ENSMUST00000109846	ENSMUSG00000040856	Dlk1	49504	Downstream
TCONS_00050473	XLOC_023290	-	LncRNA_from_predicted	ENSMUST00000056110	ENSMUSG00000040856	Dlk1	49504	Downstream
ENSMUST00000172526	ENSMUSG00000092564	BC051226	LncRNA_from_Ensembl	ENSMUST00000174620	ENSMUSG00000008668	Rps18	43092	Upstream
ENSMUST00000172526	ENSMUSG00000092564	BC051226	LncRNA_from_Ensembl	ENSMUST00000173317	ENSMUSG00000061232	H2-K1	87415	Upstream
ENSMUST00000172526	ENSMUSG00000092564	BC051226	LncRNA_from_Ensembl	ENSMUST00000172468	ENSMUSG00000041354	Rgl2	20366	Upstream
ENSMUST00000172526	ENSMUSG00000092564	BC051226	LncRNA_from_Ensembl	ENSMUST00000172912	ENSMUSG00000061232	H2-K1	86840	Upstream
ENSMUST00000172526	ENSMUSG00000092564	BC051226	LncRNA_from_Ensembl	ENSMUST00000087559	ENSMUSG00000002308	Cd320	59435	Downstream
ENSMUST00000172526	ENSMUSG00000092564	BC051226	LncRNA_from_Ensembl	ENSMUST00000174048	ENSMUSG00000024309	Pfdn6	29742	Upstream
ENSMUST00000172526	ENSMUSG00000092564	BC051226	LncRNA_from_Ensembl	ENSMUST00000173153	ENSMUSG00000041354	Rgl2	20797	Upstream
ENSMUST00000172526	ENSMUSG00000092564	BC051226	LncRNA_from_Ensembl	ENSMUST00000172489	ENSMUSG00000024308	Tapbp	11351	Upstream
ENSMUST00000172526	ENSMUSG00000092564	BC051226	LncRNA_from_Ensembl	ENSMUST00000087342	ENSMUSG00000067288	Rps28	83624	Downstream
ENSMUST00000172526	ENSMUSG00000092564	BC051226	LncRNA_from_Ensembl	ENSMUST00000174426	ENSMUSG00000024309	Pfdn6	29769	Upstream
ENSMUST00000172526	ENSMUSG00000092564	BC051226	LncRNA_from_Ensembl	ENSMUST00000173266	ENSMUSG00000041354	Rgl2	20727	Upstream
ENSMUST00000172526	ENSMUSG00000092564	BC051226	LncRNA_from_Ensembl	ENSMUST00000173386	ENSMUSG00000079553	Kifc1	17647	Downstream
ENSMUST00000172526	ENSMUSG00000092564	BC051226	LncRNA_from_Ensembl	ENSMUST00000174588	ENSMUSG00000024319	Vps52	53212	Upstream
ENSMUST00000172526	ENSMUSG00000092564	BC051226	LncRNA_from_Ensembl	ENSMUST00000172859	ENSMUSG00000002307	Daxx	1100	Upstream
ENSMUST00000172526	ENSMUSG00000092564	BC051226	LncRNA_from_Ensembl	ENSMUST00000173445	ENSMUSG00000024319	Vps52	49832	Upstream
ENSMUST00000172526	ENSMUSG00000092564	BC051226	LncRNA_from_Ensembl	ENSMUST00000173418	ENSMUSG00000002308	Cd320	61868	Downstream
ENSMUST00000172526	ENSMUSG00000092564	BC051226	LncRNA_from_Ensembl	ENSMUST00000174745	ENSMUSG00000008668	Rps18	42822	Upstream
ENSMUST00000172526	ENSMUSG00000092564	BC051226	LncRNA_from_Ensembl	ENSMUST00000173789	ENSMUSG00000042099	Kank3	85269	Downstream
ENSMUST00000172526	ENSMUSG00000092564	BC051226	LncRNA_from_Ensembl	ENSMUST00000173946	ENSMUSG00000041881	Ndufa7	69872	Downstream
ENSMUST00000172526	ENSMUSG00000092564	BC051226	LncRNA_from_Ensembl	ENSMUST00000173258	ENSMUSG00000041354	Rgl2	22034	Upstream
ENSMUST00000172526	ENSMUSG00000092564	BC051226	LncRNA_from_Ensembl	ENSMUST00000173678	ENSMUSG00000024309	Pfdn6	30181	Upstream
ENSMUST00000172526	ENSMUSG00000092564	BC051226	LncRNA_from_Ensembl	ENSMUST00000166693	ENSMUSG00000067288	Rps28	83710	Downstream
ENSMUST00000172526	ENSMUSG00000092564	BC051226	LncRNA_from_Ensembl	ENSMUST00000087189	ENSMUSG00000061232	H2-K1	87280	Upstream
ENSMUST00000172526	ENSMUSG00000092564	BC051226	LncRNA_from_Ensembl	ENSMUST00000173879	ENSMUSG00000067288	Rps28	83840	Downstream
ENSMUST00000172526	ENSMUSG00000092564	BC051226	LncRNA_from_Ensembl	ENSMUST00000008812	ENSMUSG00000008668	Rps18	42822	Upstream
ENSMUST00000172526	ENSMUSG00000092564	BC051226	LncRNA_from_Ensembl	ENSMUST00000172653	ENSMUSG00000024308	Tapbp	16941	Upstream
ENSMUST00000172526	ENSMUSG00000092564	BC051226	LncRNA_from_Ensembl	ENSMUST00000174175	ENSMUSG00000008668	Rps18	42823	Upstream
ENSMUST00000172526	ENSMUSG00000092564	BC051226	LncRNA_from_Ensembl	ENSMUST00000174676	ENSMUSG00000041354	Rgl2	21731	Upstream
ENSMUST00000172526	ENSMUSG00000092564	BC051226	LncRNA_from_Ensembl	ENSMUST00000053429	ENSMUSG00000051390	Zbtb22	6994	Upstream
ENSMUST00000172526	ENSMUSG00000092564	BC051226	LncRNA_from_Ensembl	ENSMUST00000174498	ENSMUSG00000041881	Ndufa7	82340	Downstream
ENSMUST00000172526	ENSMUSG00000092564	BC051226	LncRNA_from_Ensembl	ENSMUST00000173885	ENSMUSG00000079553	Kifc1	17582	Downstream
ENSMUST00000172526	ENSMUSG00000092564	BC051226	LncRNA_from_Ensembl	ENSMUST00000179418	ENSMUSG00000024309	Pfdn6	29733	Upstream
ENSMUST00000172526	ENSMUSG00000092564	BC051226	LncRNA_from_Ensembl	ENSMUST00000079421	ENSMUSG00000002307	Daxx	268	Upstream
ENSMUST00000172526	ENSMUSG00000092564	BC051226	LncRNA_from_Ensembl	ENSMUST00000170075	ENSMUSG00000002307	Daxx	424	Upstream
ENSMUST00000172526	ENSMUSG00000092564	BC051226	LncRNA_from_Ensembl	ENSMUST00000172608	ENSMUSG00000079553	Kifc1	17590	Downstream
ENSMUST00000172526	ENSMUSG00000092564	BC051226	LncRNA_from_Ensembl	ENSMUST00000174609	ENSMUSG00000008668	Rps18	42822	Upstream
ENSMUST00000172526	ENSMUSG00000092564	BC051226	LncRNA_from_Ensembl	ENSMUST00000025161	ENSMUSG00000024308	Tapbp	10155	Upstream
ENSMUST00000172526	ENSMUSG00000092564	BC051226	LncRNA_from_Ensembl	ENSMUST00000173279	ENSMUSG00000002307	Daxx	4382	Upstream
ENSMUST00000172526	ENSMUSG00000092564	BC051226	LncRNA_from_Ensembl	ENSMUST00000114311	ENSMUSG00000061232	H2-K1	86841	Upstream
ENSMUST00000172526	ENSMUSG00000092564	BC051226	LncRNA_from_Ensembl	ENSMUST00000174662	ENSMUSG00000008668	Rps18	45648	Upstream
ENSMUST00000172526	ENSMUSG00000092564	BC051226	LncRNA_from_Ensembl	ENSMUST00000173958	ENSMUSG00000042099	Kank3	86028	Downstream
ENSMUST00000172526	ENSMUSG00000092564	BC051226	LncRNA_from_Ensembl	ENSMUST00000173626	ENSMUSG00000002307	Daxx	321	Upstream
ENSMUST00000172526	ENSMUSG00000092564	BC051226	LncRNA_from_Ensembl	ENSMUST00000173363	ENSMUSG00000024309	Pfdn6	29746	Upstream
ENSMUST00000172526	ENSMUSG00000092564	BC051226	LncRNA_from_Ensembl	ENSMUST00000173318	ENSMUSG00000024319	Vps52	48880	Upstream
ENSMUST00000172526	ENSMUSG00000092564	BC051226	LncRNA_from_Ensembl	ENSMUST00000173602	ENSMUSG00000061232	H2-K1	86862	Upstream
ENSMUST00000172526	ENSMUSG00000092564	BC051226	LncRNA_from_Ensembl	ENSMUST00000173379	ENSMUSG00000041354	Rgl2	21715	Upstream
ENSMUST00000172526	ENSMUSG00000092564	BC051226	LncRNA_from_Ensembl	ENSMUST00000173844	ENSMUSG00000067288	Rps28	83624	Downstream
ENSMUST00000172526	ENSMUSG00000092564	BC051226	LncRNA_from_Ensembl	ENSMUST00000174507	ENSMUSG00000079553	Kifc1	17555	Downstream
ENSMUST00000172526	ENSMUSG00000092564	BC051226	LncRNA_from_Ensembl	ENSMUST00000025170	ENSMUSG00000024312	Wdr46	31483	Upstream
ENSMUST00000172526	ENSMUSG00000092564	BC051226	LncRNA_from_Ensembl	ENSMUST00000174788	ENSMUSG00000067288	Rps28	83702	Downstream
ENSMUST00000172526	ENSMUSG00000092564	BC051226	LncRNA_from_Ensembl	ENSMUST00000174146	ENSMUSG00000002307	Daxx	1249	Upstream
ENSMUST00000172526	ENSMUSG00000092564	BC051226	LncRNA_from_Ensembl	ENSMUST00000173196	ENSMUSG00000024319	Vps52	46738	Upstream
ENSMUST00000172526	ENSMUSG00000092564	BC051226	LncRNA_from_Ensembl	ENSMUST00000173502	ENSMUSG00000041354	Rgl2	22954	Upstream
ENSMUST00000172526	ENSMUSG00000092564	BC051226	LncRNA_from_Ensembl	ENSMUST00000087543	ENSMUSG00000067370	B3galt4	40732	Upstream
ENSMUST00000172526	ENSMUSG00000092564	BC051226	LncRNA_from_Ensembl	ENSMUST00000172782	ENSMUSG00000061232	H2-K1	88332	Upstream
ENSMUST00000172526	ENSMUSG00000092564	BC051226	LncRNA_from_Ensembl	ENSMUST00000173182	ENSMUSG00000041881	Ndufa7	82063	Downstream
ENSMUST00000172526	ENSMUSG00000092564	BC051226	LncRNA_from_Ensembl	ENSMUST00000172546	ENSMUSG00000024312	Wdr46	32228	Upstream
ENSMUST00000172526	ENSMUSG00000092564	BC051226	LncRNA_from_Ensembl	ENSMUST00000172619	ENSMUSG00000024308	Tapbp	6722	Upstream
ENSMUST00000172526	ENSMUSG00000092564	BC051226	LncRNA_from_Ensembl	ENSMUST00000173807	ENSMUSG00000041881	Ndufa7	70004	Downstream
ENSMUST00000172526	ENSMUSG00000092564	BC051226	LncRNA_from_Ensembl	ENSMUST00000025181	ENSMUSG00000061232	H2-K1	86876	Upstream
ENSMUST00000172526	ENSMUSG00000092564	BC051226	LncRNA_from_Ensembl	ENSMUST00000174463	ENSMUSG00000051390	Zbtb22	6727	Upstream
ENSMUST00000172526	ENSMUSG00000092564	BC051226	LncRNA_from_Ensembl	ENSMUST00000173323	ENSMUSG00000008668	Rps18	42827	Upstream
ENSMUST00000172526	ENSMUSG00000092564	BC051226	LncRNA_from_Ensembl	ENSMUST00000174608	ENSMUSG00000042099	Kank3	85269	Downstream
ENSMUST00000172526	ENSMUSG00000092564	BC051226	LncRNA_from_Ensembl	ENSMUST00000173028	ENSMUSG00000002307	Daxx	237	Upstream
ENSMUST00000172526	ENSMUSG00000092564	BC051226	LncRNA_from_Ensembl	ENSMUST00000174758	ENSMUSG00000008668	Rps18	42822	Upstream
ENSMUST00000172526	ENSMUSG00000092564	BC051226	LncRNA_from_Ensembl	ENSMUST00000172888	ENSMUSG00000024308	Tapbp	10335	Upstream
ENSMUST00000172526	ENSMUSG00000092564	BC051226	LncRNA_from_Ensembl	ENSMUST00000173284	ENSMUSG00000041354	Rgl2	24748	Upstream
ENSMUST00000172526	ENSMUSG00000092564	BC051226	LncRNA_from_Ensembl	ENSMUST00000173982	ENSMUSG00000079553	Kifc1	24960	Downstream
ENSMUST00000172526	ENSMUSG00000092564	BC051226	LncRNA_from_Ensembl	ENSMUST00000025178	ENSMUSG00000024319	Vps52	46635	Upstream
ENSMUST00000172526	ENSMUSG00000092564	BC051226	LncRNA_from_Ensembl	ENSMUST00000173075	ENSMUSG00000061232	H2-K1	88186	Upstream
ENSMUST00000172526	ENSMUSG00000092564	BC051226	LncRNA_from_Ensembl	ENSMUST00000174442	ENSMUSG00000041354	Rgl2	26211	Upstream
ENSMUST00000172526	ENSMUSG00000092564	BC051226	LncRNA_from_Ensembl	ENSMUST00000173132	ENSMUSG00000041881	Ndufa7	69877	Downstream
ENSMUST00000172526	ENSMUSG00000092564	BC051226	LncRNA_from_Ensembl	ENSMUST00000173543	ENSMUSG00000061232	H2-K1	87172	Upstream
ENSMUST00000172526	ENSMUSG00000092564	BC051226	LncRNA_from_Ensembl	ENSMUST00000173480	ENSMUSG00000067288	Rps28	83721	Downstream
ENSMUST00000172526	ENSMUSG00000092564	BC051226	LncRNA_from_Ensembl	ENSMUST00000172550	ENSMUSG00000008668	Rps18	46342	Upstream
ENSMUST00000172526	ENSMUSG00000092564	BC051226	LncRNA_from_Ensembl	ENSMUST00000173019	ENSMUSG00000067288	Rps28	83694	Downstream
ENSMUST00000172526	ENSMUSG00000092564	BC051226	LncRNA_from_Ensembl	ENSMUST00000174541	ENSMUSG00000002307	Daxx	338	Upstream
ENSMUST00000172526	ENSMUSG00000092564	BC051226	LncRNA_from_Ensembl	ENSMUST00000114361	ENSMUSG00000079553	Kifc1	17553	Downstream
ENSMUST00000172526	ENSMUSG00000092564	BC051226	LncRNA_from_Ensembl	ENSMUST00000172799	ENSMUSG00000008668	Rps18	42823	Upstream
ENSMUST00000172526	ENSMUSG00000092564	BC051226	LncRNA_from_Ensembl	ENSMUST00000174847	ENSMUSG00000041881	Ndufa7	69877	Downstream
ENSMUST00000172526	ENSMUSG00000092564	BC051226	LncRNA_from_Ensembl	ENSMUST00000173556	ENSMUSG00000041881	Ndufa7	69892	Downstream
ENSMUST00000172526	ENSMUSG00000092564	BC051226	LncRNA_from_Ensembl	ENSMUST00000048560	ENSMUSG00000042099	Kank3	85268	Downstream
ENSMUST00000172526	ENSMUSG00000092564	BC051226	LncRNA_from_Ensembl	ENSMUST00000047503	ENSMUSG00000041354	Rgl2	20405	Upstream
ENSMUST00000172526	ENSMUSG00000092564	BC051226	LncRNA_from_Ensembl	ENSMUST00000048249	ENSMUSG00000041881	Ndufa7	69870	Downstream
ENSMUST00000172526	ENSMUSG00000092564	BC051226	LncRNA_from_Ensembl	ENSMUST00000172558	ENSMUSG00000024319	Vps52	51934	Upstream
ENSMUST00000172526	ENSMUSG00000092564	BC051226	LncRNA_from_Ensembl	ENSMUST00000173649	ENSMUSG00000042099	Kank3	85911	Downstream
ENSMUST00000172526	ENSMUSG00000092564	BC051226	LncRNA_from_Ensembl	ENSMUST00000173175	ENSMUSG00000041881	Ndufa7	70000	Downstream
ENSMUST00000172526	ENSMUSG00000092564	BC051226	LncRNA_from_Ensembl	ENSMUST00000173718	ENSMUSG00000041354	Rgl2	22875	Upstream
ENSMUST00000172526	ENSMUSG00000092564	BC051226	LncRNA_from_Ensembl	ENSMUST00000174410	ENSMUSG00000041354	Rgl2	21706	Upstream
ENSMUST00000172526	ENSMUSG00000092564	BC051226	LncRNA_from_Ensembl	ENSMUST00000173492	ENSMUSG00000079553	Kifc1	17525	Downstream
ENSMUST00000172526	ENSMUSG00000092564	BC051226	LncRNA_from_Ensembl	ENSMUST00000174646	ENSMUSG00000002307	Daxx	3573	Upstream
ENSMUST00000172526	ENSMUSG00000092564	BC051226	LncRNA_from_Ensembl	ENSMUST00000002379	ENSMUSG00000002308	Cd320	58412	Downstream
ENSMUST00000172526	ENSMUSG00000092564	BC051226	LncRNA_from_Ensembl	ENSMUST00000173857	ENSMUSG00000024312	Wdr46	31540	Upstream
ENSMUST00000172526	ENSMUSG00000092564	BC051226	LncRNA_from_Ensembl	ENSMUST00000172649	ENSMUSG00000042099	Kank3	85272	Downstream
ENSMUST00000172526	ENSMUSG00000092564	BC051226	LncRNA_from_Ensembl	ENSMUST00000025163	ENSMUSG00000024309	Pfdn6	29644	Upstream
TCONS_00153152	XLOC_077707	-	LncRNA_from_predicted	ENSMUST00000105749	ENSMUSG00000078507	Aadacl3	89919	Upstream
TCONS_00153152	XLOC_077707	-	LncRNA_from_predicted	ENSMUST00000105748	ENSMUSG00000078506	Gm13124	0	Overlapped
TCONS_00153152	XLOC_077707	-	LncRNA_from_predicted	ENSMUST00000030328	ENSMUSG00000028593	9430007A20Rik	24322	Upstream
TCONS_00153152	XLOC_077707	-	LncRNA_from_predicted	ENSMUST00000094510	ENSMUSG00000070609	Gm13177	58706	Downstream
TCONS_00137063	XLOC_070106	-	LncRNA_from_predicted	ENSMUST00000029524	ENSMUSG00000103243	Lce1d	73544	Downstream
TCONS_00137063	XLOC_070106	-	LncRNA_from_predicted	ENSMUST00000138403	ENSMUSG00000086848	Lce6a	8126	Downstream
TCONS_00137063	XLOC_070106	-	LncRNA_from_predicted	ENSMUST00000090867	ENSMUSG00000068889	Lce1e	95446	Downstream
TCONS_00137063	XLOC_070106	-	LncRNA_from_predicted	ENSMUST00000047055	ENSMUSG00000042092	Lce1c	67292	Downstream
TCONS_00137063	XLOC_070106	-	LncRNA_from_predicted	ENSMUST00000098888	ENSMUSG00000074435	Smcp	9691	Upstream
TCONS_00137063	XLOC_070106	-	LncRNA_from_predicted	ENSMUST00000170676	ENSMUSG00000086848	Lce6a	8130	Downstream
TCONS_00137063	XLOC_070106	-	LncRNA_from_predicted	ENSMUST00000074142	ENSMUSG00000057609	Lce1a1	34580	Downstream
TCONS_00137063	XLOC_070106	-	LncRNA_from_predicted	ENSMUST00000053107	ENSMUSG00000049128	Ivl	24953	Upstream
TCONS_00137063	XLOC_070106	-	LncRNA_from_predicted	ENSMUST00000029530	ENSMUSG00000068890	Lce1a2	56658	Downstream
TCONS_00137063	XLOC_070106	-	LncRNA_from_predicted	ENSMUST00000195278	ENSMUSG00000103523	2210017I01Rik	0	Overlapped
TCONS_00137063	XLOC_070106	-	LncRNA_from_predicted	ENSMUST00000194965	ENSMUSG00000074435	Smcp	12484	Upstream
TCONS_00137063	XLOC_070106	-	LncRNA_from_predicted	ENSMUST00000193521	ENSMUSG00000102308	2310046K23Rik	64177	Upstream
TCONS_00137063	XLOC_070106	-	LncRNA_from_predicted	ENSMUST00000029531	ENSMUSG00000027923	Lce1b	43695	Downstream
TCONS_00137063	XLOC_070106	-	LncRNA_from_predicted	ENSMUST00000062129	ENSMUSG00000045566	Sprr4	98195	Upstream
ENSMUST00000038032	ENSMUSG00000038152	5033430I15Rik	LncRNA_from_Ensembl	ENSMUST00000180110	ENSMUSG00000046876	Atxn1	263	Upstream
ENSMUST00000038032	ENSMUSG00000038152	5033430I15Rik	LncRNA_from_Ensembl	ENSMUST00000167708	ENSMUSG00000046876	Atxn1	263	Upstream
ENSMUST00000038032	ENSMUSG00000038152	5033430I15Rik	LncRNA_from_Ensembl	ENSMUST00000091628	ENSMUSG00000046876	Atxn1	263	Upstream
TCONS_00205978	XLOC_100619	-	LncRNA_from_predicted	ENSMUST00000216505	ENSMUSG00000030839	Sergef	66837	Upstream
TCONS_00205978	XLOC_100619	-	LncRNA_from_predicted	ENSMUST00000164538	ENSMUSG00000009487	Otog	49294	Downstream
TCONS_00205978	XLOC_100619	-	LncRNA_from_predicted	ENSMUST00000025202	ENSMUSG00000058975	Kcnc1	20163	Upstream
TCONS_00205978	XLOC_100619	-	LncRNA_from_predicted	ENSMUST00000209802	ENSMUSG00000009487	Otog	49295	Downstream
TCONS_00205978	XLOC_100619	-	LncRNA_from_predicted	ENSMUST00000033127	ENSMUSG00000030839	Sergef	66820	Upstream
TCONS_00205978	XLOC_100619	-	LncRNA_from_predicted	ENSMUST00000156147	ENSMUSG00000030839	Sergef	66887	Upstream
TCONS_00205978	XLOC_100619	-	LncRNA_from_predicted	ENSMUST00000160234	ENSMUSG00000058975	Kcnc1	46346	Upstream
TCONS_00205978	XLOC_100619	-	LncRNA_from_predicted	ENSMUST00000160433	ENSMUSG00000058975	Kcnc1	21314	Upstream
TCONS_00205978	XLOC_100619	-	LncRNA_from_predicted	ENSMUST00000072514	ENSMUSG00000009471	Myod1	140	Upstream
ENSMUST00000129245	ENSMUSG00000021268	Meg3	LncRNA_from_Ensembl	ENSMUST00000109843	ENSMUSG00000040856	Dlk1	80384	Upstream
ENSMUST00000129245	ENSMUSG00000021268	Meg3	LncRNA_from_Ensembl	ENSMUST00000109842	ENSMUSG00000040856	Dlk1	80621	Upstream
ENSMUST00000129245	ENSMUSG00000021268	Meg3	LncRNA_from_Ensembl	ENSMUST00000109844	ENSMUSG00000040856	Dlk1	80302	Upstream
ENSMUST00000129245	ENSMUSG00000021268	Meg3	LncRNA_from_Ensembl	ENSMUST00000173539	ENSMUSG00000040856	Dlk1	77666	Upstream
ENSMUST00000129245	ENSMUSG00000021268	Meg3	LncRNA_from_Ensembl	ENSMUST00000149046	ENSMUSG00000085925	Rtl1	43876	Downstream
ENSMUST00000129245	ENSMUSG00000021268	Meg3	LncRNA_from_Ensembl	ENSMUST00000174539	ENSMUSG00000040856	Dlk1	87220	Upstream
ENSMUST00000129245	ENSMUSG00000021268	Meg3	LncRNA_from_Ensembl	ENSMUST00000109841	ENSMUSG00000040856	Dlk1	80642	Upstream
ENSMUST00000129245	ENSMUSG00000021268	Meg3	LncRNA_from_Ensembl	ENSMUST00000124293	ENSMUSG00000040856	Dlk1	81240	Upstream
ENSMUST00000129245	ENSMUSG00000021268	Meg3	LncRNA_from_Ensembl	ENSMUST00000173812	ENSMUSG00000040856	Dlk1	80527	Upstream
ENSMUST00000129245	ENSMUSG00000021268	Meg3	LncRNA_from_Ensembl	ENSMUST00000109846	ENSMUSG00000040856	Dlk1	77666	Upstream
ENSMUST00000129245	ENSMUSG00000021268	Meg3	LncRNA_from_Ensembl	ENSMUST00000056110	ENSMUSG00000040856	Dlk1	77666	Upstream
ENSMUST00000209109	ENSMUSG00000097079	Gm26604	LncRNA_from_Ensembl	ENSMUST00000208922	ENSMUSG00000030592	Ryr1	48973	Downstream
ENSMUST00000209109	ENSMUSG00000097079	Gm26604	LncRNA_from_Ensembl	ENSMUST00000207762	ENSMUSG00000053565	Eif3k	89855	Upstream
ENSMUST00000209109	ENSMUSG00000097079	Gm26604	LncRNA_from_Ensembl	ENSMUST00000098609	ENSMUSG00000031493	Ggn	96555	Downstream
ENSMUST00000209109	ENSMUSG00000097079	Gm26604	LncRNA_from_Ensembl	ENSMUST00000208010	ENSMUSG00000030592	Ryr1	24124	Upstream
ENSMUST00000209109	ENSMUSG00000097079	Gm26604	LncRNA_from_Ensembl	ENSMUST00000209019	ENSMUSG00000031493	Ggn	96752	Downstream
ENSMUST00000209109	ENSMUSG00000097079	Gm26604	LncRNA_from_Ensembl	ENSMUST00000138084	ENSMUSG00000030590	Fam98c	79852	Downstream
ENSMUST00000209109	ENSMUSG00000097079	Gm26604	LncRNA_from_Ensembl	ENSMUST00000147561	ENSMUSG00000030590	Fam98c	78857	Downstream
ENSMUST00000209109	ENSMUSG00000097079	Gm26604	LncRNA_from_Ensembl	ENSMUST00000144795	ENSMUSG00000030590	Fam98c	78864	Downstream
ENSMUST00000209109	ENSMUSG00000097079	Gm26604	LncRNA_from_Ensembl	ENSMUST00000208330	ENSMUSG00000031493	Ggn	96849	Downstream
ENSMUST00000209109	ENSMUSG00000097079	Gm26604	LncRNA_from_Ensembl	ENSMUST00000208810	ENSMUSG00000053565	Eif3k	96802	Upstream
ENSMUST00000209109	ENSMUSG00000097079	Gm26604	LncRNA_from_Ensembl	ENSMUST00000150431	ENSMUSG00000030590	Fam98c	78857	Downstream
ENSMUST00000209109	ENSMUSG00000097079	Gm26604	LncRNA_from_Ensembl	ENSMUST00000205027	ENSMUSG00000030589	Rasgrp4	61196	Downstream
ENSMUST00000209109	ENSMUSG00000097079	Gm26604	LncRNA_from_Ensembl	ENSMUST00000203380	ENSMUSG00000030589	Rasgrp4	61196	Downstream
ENSMUST00000209109	ENSMUSG00000097079	Gm26604	LncRNA_from_Ensembl	ENSMUST00000066070	ENSMUSG00000053565	Eif3k	89824	Upstream
ENSMUST00000209109	ENSMUSG00000097079	Gm26604	LncRNA_from_Ensembl	ENSMUST00000033886	ENSMUSG00000031493	Ggn	96735	Downstream
ENSMUST00000209109	ENSMUSG00000097079	Gm26604	LncRNA_from_Ensembl	ENSMUST00000160396	ENSMUSG00000030589	Rasgrp4	76541	Downstream
ENSMUST00000209109	ENSMUSG00000097079	Gm26604	LncRNA_from_Ensembl	ENSMUST00000204194	ENSMUSG00000030589	Rasgrp4	61196	Downstream
ENSMUST00000209109	ENSMUSG00000097079	Gm26604	LncRNA_from_Ensembl	ENSMUST00000094617	ENSMUSG00000030589	Rasgrp4	61278	Downstream
ENSMUST00000209109	ENSMUSG00000097079	Gm26604	LncRNA_from_Ensembl	ENSMUST00000203070	ENSMUSG00000030589	Rasgrp4	61196	Downstream
ENSMUST00000209109	ENSMUSG00000097079	Gm26604	LncRNA_from_Ensembl	ENSMUST00000207683	ENSMUSG00000053565	Eif3k	89851	Upstream
ENSMUST00000209109	ENSMUSG00000097079	Gm26604	LncRNA_from_Ensembl	ENSMUST00000208784	ENSMUSG00000037337	Map4k1	68364	Upstream
ENSMUST00000209109	ENSMUSG00000097079	Gm26604	LncRNA_from_Ensembl	ENSMUST00000214374	ENSMUSG00000030592	Ryr1	0	Overlapped
ENSMUST00000209109	ENSMUSG00000097079	Gm26604	LncRNA_from_Ensembl	ENSMUST00000208707	ENSMUSG00000053565	Eif3k	89833	Upstream
ENSMUST00000209109	ENSMUSG00000097079	Gm26604	LncRNA_from_Ensembl	ENSMUST00000208616	ENSMUSG00000053565	Eif3k	89774	Upstream
ENSMUST00000209109	ENSMUSG00000097079	Gm26604	LncRNA_from_Ensembl	ENSMUST00000179893	ENSMUSG00000030592	Ryr1	0	Overlapped
ENSMUST00000209109	ENSMUSG00000097079	Gm26604	LncRNA_from_Ensembl	ENSMUST00000085835	ENSMUSG00000037337	Map4k1	68360	Upstream
ENSMUST00000209109	ENSMUSG00000097079	Gm26604	LncRNA_from_Ensembl	ENSMUST00000208659	ENSMUSG00000037239	Spred3	95998	Downstream
ENSMUST00000209109	ENSMUSG00000097079	Gm26604	LncRNA_from_Ensembl	ENSMUST00000162946	ENSMUSG00000030589	Rasgrp4	61278	Downstream
ENSMUST00000209109	ENSMUSG00000097079	Gm26604	LncRNA_from_Ensembl	ENSMUST00000123416	ENSMUSG00000030590	Fam98c	79769	Downstream
ENSMUST00000209109	ENSMUSG00000097079	Gm26604	LncRNA_from_Ensembl	ENSMUST00000153251	ENSMUSG00000030590	Fam98c	78899	Downstream
ENSMUST00000209109	ENSMUSG00000097079	Gm26604	LncRNA_from_Ensembl	ENSMUST00000130390	ENSMUSG00000037239	Spred3	92268	Downstream
ENSMUST00000209109	ENSMUSG00000097079	Gm26604	LncRNA_from_Ensembl	ENSMUST00000159975	ENSMUSG00000030589	Rasgrp4	61278	Downstream
ENSMUST00000209109	ENSMUSG00000097079	Gm26604	LncRNA_from_Ensembl	ENSMUST00000207783	ENSMUSG00000030592	Ryr1	40528	Downstream
ENSMUST00000209109	ENSMUSG00000097079	Gm26604	LncRNA_from_Ensembl	ENSMUST00000207764	ENSMUSG00000030592	Ryr1	0	Overlapped
ENSMUST00000209109	ENSMUSG00000097079	Gm26604	LncRNA_from_Ensembl	ENSMUST00000159898	ENSMUSG00000030589	Rasgrp4	61327	Downstream
ENSMUST00000209109	ENSMUSG00000097079	Gm26604	LncRNA_from_Ensembl	ENSMUST00000032811	ENSMUSG00000030589	Rasgrp4	61278	Downstream
ENSMUST00000209109	ENSMUSG00000097079	Gm26604	LncRNA_from_Ensembl	ENSMUST00000208288	ENSMUSG00000031493	Ggn	96735	Downstream
ENSMUST00000209109	ENSMUSG00000097079	Gm26604	LncRNA_from_Ensembl	ENSMUST00000134176	ENSMUSG00000030590	Fam98c	78857	Downstream
ENSMUST00000209109	ENSMUSG00000097079	Gm26604	LncRNA_from_Ensembl	ENSMUST00000123545	ENSMUSG00000030590	Fam98c	78857	Downstream
ENSMUST00000209109	ENSMUSG00000097079	Gm26604	LncRNA_from_Ensembl	ENSMUST00000164589	ENSMUSG00000030590	Fam98c	78855	Downstream
ENSMUST00000209109	ENSMUSG00000097079	Gm26604	LncRNA_from_Ensembl	ENSMUST00000160194	ENSMUSG00000030589	Rasgrp4	61351	Downstream
ENSMUST00000209109	ENSMUSG00000097079	Gm26604	LncRNA_from_Ensembl	ENSMUST00000207778	ENSMUSG00000037239	Spred3	89282	Downstream
ENSMUST00000209109	ENSMUSG00000097079	Gm26604	LncRNA_from_Ensembl	ENSMUST00000208227	ENSMUSG00000037337	Map4k1	68362	Upstream
ENSMUST00000209109	ENSMUSG00000097079	Gm26604	LncRNA_from_Ensembl	ENSMUST00000159351	ENSMUSG00000030589	Rasgrp4	61418	Downstream
ENSMUST00000209109	ENSMUSG00000097079	Gm26604	LncRNA_from_Ensembl	ENSMUST00000161522	ENSMUSG00000030589	Rasgrp4	61196	Downstream
ENSMUST00000209109	ENSMUSG00000097079	Gm26604	LncRNA_from_Ensembl	ENSMUST00000048923	ENSMUSG00000037239	Spred3	85174	Downstream
ENSMUST00000209109	ENSMUSG00000097079	Gm26604	LncRNA_from_Ensembl	ENSMUST00000207185	ENSMUSG00000037337	Map4k1	68359	Upstream
ENSMUST00000209109	ENSMUSG00000097079	Gm26604	LncRNA_from_Ensembl	ENSMUST00000032813	ENSMUSG00000030592	Ryr1	0	Overlapped
ENSMUST00000209109	ENSMUSG00000097079	Gm26604	LncRNA_from_Ensembl	ENSMUST00000208318	ENSMUSG00000030592	Ryr1	24955	Upstream
ENSMUST00000209109	ENSMUSG00000097079	Gm26604	LncRNA_from_Ensembl	ENSMUST00000204845	ENSMUSG00000030589	Rasgrp4	61196	Downstream
ENSMUST00000185441	ENSMUSG00000099597	Gm28933	LncRNA_from_Ensembl	ENSMUST00000176959	ENSMUSG00000033713	Foxn3	5304	Downstream
ENSMUST00000185441	ENSMUSG00000099597	Gm28933	LncRNA_from_Ensembl	ENSMUST00000085108	ENSMUSG00000033713	Foxn3	3611	Downstream
ENSMUST00000185441	ENSMUSG00000099597	Gm28933	LncRNA_from_Ensembl	ENSMUST00000177451	ENSMUSG00000033713	Foxn3	3611	Downstream
ENSMUST00000185441	ENSMUSG00000099597	Gm28933	LncRNA_from_Ensembl	ENSMUST00000176829	ENSMUSG00000033713	Foxn3	18020	Downstream
ENSMUST00000185441	ENSMUSG00000099597	Gm28933	LncRNA_from_Ensembl	ENSMUST00000046859	ENSMUSG00000033713	Foxn3	3497	Downstream
ENSMUST00000185441	ENSMUSG00000099597	Gm28933	LncRNA_from_Ensembl	ENSMUST00000176311	ENSMUSG00000033713	Foxn3	99781	Downstream
ENSMUST00000180477	ENSMUSG00000097353	A430046D13Rik	LncRNA_from_Ensembl	ENSMUST00000026433	ENSMUSG00000025369	Smarcc2	9192	Upstream
ENSMUST00000180477	ENSMUSG00000097353	A430046D13Rik	LncRNA_from_Ensembl	ENSMUST00000026428	ENSMUSG00000039824	Myl6b	680	Upstream
ENSMUST00000180477	ENSMUSG00000097353	A430046D13Rik	LncRNA_from_Ensembl	ENSMUST00000131728	ENSMUSG00000025364	Pa2g4	55197	Downstream
ENSMUST00000180477	ENSMUSG00000097353	A430046D13Rik	LncRNA_from_Ensembl	ENSMUST00000026439	ENSMUSG00000025374	Nabp2	89491	Upstream
ENSMUST00000180477	ENSMUSG00000097353	A430046D13Rik	LncRNA_from_Ensembl	ENSMUST00000147068	ENSMUSG00000025364	Pa2g4	58911	Downstream
ENSMUST00000180477	ENSMUSG00000097353	A430046D13Rik	LncRNA_from_Ensembl	ENSMUST00000026427	ENSMUSG00000025366	Esyt1	6007	Downstream
ENSMUST00000180477	ENSMUSG00000097353	A430046D13Rik	LncRNA_from_Ensembl	ENSMUST00000082059	ENSMUSG00000018166	Erbb3	63282	Downstream
ENSMUST00000180477	ENSMUSG00000097353	A430046D13Rik	LncRNA_from_Ensembl	ENSMUST00000171494	ENSMUSG00000025374	Nabp2	87873	Upstream
ENSMUST00000180477	ENSMUSG00000097353	A430046D13Rik	LncRNA_from_Ensembl	ENSMUST00000099131	ENSMUSG00000025369	Smarcc2	9192	Upstream
ENSMUST00000180477	ENSMUSG00000097353	A430046D13Rik	LncRNA_from_Ensembl	ENSMUST00000105235	ENSMUSG00000025369	Smarcc2	9192	Upstream
ENSMUST00000180477	ENSMUSG00000097353	A430046D13Rik	LncRNA_from_Ensembl	ENSMUST00000172238	ENSMUSG00000025374	Nabp2	90185	Upstream
ENSMUST00000180477	ENSMUSG00000097353	A430046D13Rik	LncRNA_from_Ensembl	ENSMUST00000176966	ENSMUSG00000093674	Rpl41	44235	Downstream
ENSMUST00000180477	ENSMUSG00000097353	A430046D13Rik	LncRNA_from_Ensembl	ENSMUST00000176184	ENSMUSG00000093674	Rpl41	43880	Downstream
ENSMUST00000180477	ENSMUSG00000097353	A430046D13Rik	LncRNA_from_Ensembl	ENSMUST00000164199	ENSMUSG00000025374	Nabp2	89637	Upstream
ENSMUST00000180477	ENSMUSG00000097353	A430046D13Rik	LncRNA_from_Ensembl	ENSMUST00000166608	ENSMUSG00000025374	Nabp2	89643	Upstream
ENSMUST00000180477	ENSMUSG00000097353	A430046D13Rik	LncRNA_from_Ensembl	ENSMUST00000176010	ENSMUSG00000093674	Rpl41	43873	Downstream
ENSMUST00000180477	ENSMUSG00000097353	A430046D13Rik	LncRNA_from_Ensembl	ENSMUST00000167859	ENSMUSG00000039878	Slc39a5	98899	Upstream
ENSMUST00000180477	ENSMUSG00000097353	A430046D13Rik	LncRNA_from_Ensembl	ENSMUST00000176683	ENSMUSG00000093674	Rpl41	43873	Downstream
ENSMUST00000180477	ENSMUSG00000097353	A430046D13Rik	LncRNA_from_Ensembl	ENSMUST00000152539	ENSMUSG00000039810	Zc3h10	40839	Downstream
ENSMUST00000180477	ENSMUSG00000097353	A430046D13Rik	LncRNA_from_Ensembl	ENSMUST00000026425	ENSMUSG00000025364	Pa2g4	53525	Downstream
ENSMUST00000180477	ENSMUSG00000097353	A430046D13Rik	LncRNA_from_Ensembl	ENSMUST00000171370	ENSMUSG00000025374	Nabp2	89629	Upstream
ENSMUST00000180477	ENSMUSG00000097353	A430046D13Rik	LncRNA_from_Ensembl	ENSMUST00000164181	ENSMUSG00000090841	Myl6	5490	Upstream
ENSMUST00000180477	ENSMUSG00000097353	A430046D13Rik	LncRNA_from_Ensembl	ENSMUST00000172348	ENSMUSG00000025374	Nabp2	89733	Upstream
ENSMUST00000180477	ENSMUSG00000097353	A430046D13Rik	LncRNA_from_Ensembl	ENSMUST00000042666	ENSMUSG00000039878	Slc39a5	98141	Upstream
ENSMUST00000180477	ENSMUSG00000097353	A430046D13Rik	LncRNA_from_Ensembl	ENSMUST00000096386	ENSMUSG00000025373	Rnf41	57927	Upstream
ENSMUST00000180477	ENSMUSG00000097353	A430046D13Rik	LncRNA_from_Ensembl	ENSMUST00000177513	ENSMUSG00000093674	Rpl41	43876	Downstream
ENSMUST00000180477	ENSMUSG00000097353	A430046D13Rik	LncRNA_from_Ensembl	ENSMUST00000040572	ENSMUSG00000039810	Zc3h10	37722	Downstream
ENSMUST00000180477	ENSMUSG00000097353	A430046D13Rik	LncRNA_from_Ensembl	ENSMUST00000177163	ENSMUSG00000093674	Rpl41	43873	Downstream
ENSMUST00000180477	ENSMUSG00000097353	A430046D13Rik	LncRNA_from_Ensembl	ENSMUST00000164664	ENSMUSG00000025374	Nabp2	88814	Upstream
ENSMUST00000180477	ENSMUSG00000097353	A430046D13Rik	LncRNA_from_Ensembl	ENSMUST00000167456	ENSMUSG00000025374	Nabp2	90522	Upstream
ENSMUST00000180477	ENSMUSG00000097353	A430046D13Rik	LncRNA_from_Ensembl	ENSMUST00000135226	ENSMUSG00000039810	Zc3h10	40557	Downstream
ENSMUST00000180477	ENSMUSG00000097353	A430046D13Rik	LncRNA_from_Ensembl	ENSMUST00000133458	ENSMUSG00000039810	Zc3h10	41097	Downstream
ENSMUST00000180477	ENSMUSG00000097353	A430046D13Rik	LncRNA_from_Ensembl	ENSMUST00000166577	ENSMUSG00000014498	Ankrd52	90661	Upstream
ENSMUST00000180477	ENSMUSG00000097353	A430046D13Rik	LncRNA_from_Ensembl	ENSMUST00000176906	ENSMUSG00000093674	Rpl41	43879	Downstream
ENSMUST00000180477	ENSMUSG00000097353	A430046D13Rik	LncRNA_from_Ensembl	ENSMUST00000171342	ENSMUSG00000025373	Rnf41	57927	Upstream
ENSMUST00000141700	ENSMUSG00000085786	Gm15987	LncRNA_from_Ensembl	ENSMUST00000204508	ENSMUSG00000030154	Klrb1f	70892	Upstream
ENSMUST00000141700	ENSMUSG00000085786	Gm15987	LncRNA_from_Ensembl	ENSMUST00000146925	ENSMUSG00000000248	Clec2g	2220	Downstream
ENSMUST00000141700	ENSMUSG00000085786	Gm15987	LncRNA_from_Ensembl	ENSMUST00000162666	ENSMUSG00000030365	Clec2i	54342	Downstream
ENSMUST00000141700	ENSMUSG00000085786	Gm15987	LncRNA_from_Ensembl	ENSMUST00000204413	ENSMUSG00000030154	Klrb1f	70897	Upstream
ENSMUST00000141700	ENSMUSG00000085786	Gm15987	LncRNA_from_Ensembl	ENSMUST00000075789	ENSMUSG00000000248	Clec2g	4381	Upstream
ENSMUST00000141700	ENSMUSG00000085786	Gm15987	LncRNA_from_Ensembl	ENSMUST00000178918	ENSMUSG00000090164	BC035044	60081	Downstream
ENSMUST00000141700	ENSMUSG00000085786	Gm15987	LncRNA_from_Ensembl	ENSMUST00000160867	ENSMUSG00000030365	Clec2i	54342	Downstream
ENSMUST00000141700	ENSMUSG00000085786	Gm15987	LncRNA_from_Ensembl	ENSMUST00000203059	ENSMUSG00000030154	Klrb1f	70873	Upstream
ENSMUST00000141700	ENSMUSG00000085786	Gm15987	LncRNA_from_Ensembl	ENSMUST00000142388	ENSMUSG00000000248	Clec2g	0	Overlapped
ENSMUST00000141700	ENSMUSG00000085786	Gm15987	LncRNA_from_Ensembl	ENSMUST00000204259	ENSMUSG00000000248	Clec2g	0	Overlapped
ENSMUST00000141700	ENSMUSG00000085786	Gm15987	LncRNA_from_Ensembl	ENSMUST00000203405	ENSMUSG00000000248	Clec2g	0	Overlapped
ENSMUST00000141700	ENSMUSG00000085786	Gm15987	LncRNA_from_Ensembl	ENSMUST00000159866	ENSMUSG00000030365	Clec2i	53038	Downstream
ENSMUST00000141700	ENSMUSG00000085786	Gm15987	LncRNA_from_Ensembl	ENSMUST00000160290	ENSMUSG00000090164	BC035044	60079	Downstream
ENSMUST00000141700	ENSMUSG00000085786	Gm15987	LncRNA_from_Ensembl	ENSMUST00000032519	ENSMUSG00000030365	Clec2i	54342	Downstream
ENSMUST00000141700	ENSMUSG00000085786	Gm15987	LncRNA_from_Ensembl	ENSMUST00000159080	ENSMUSG00000030365	Clec2i	53308	Downstream
ENSMUST00000141700	ENSMUSG00000085786	Gm15987	LncRNA_from_Ensembl	ENSMUST00000032257	ENSMUSG00000030154	Klrb1f	70873	Upstream
ENSMUST00000141700	ENSMUSG00000085786	Gm15987	LncRNA_from_Ensembl	ENSMUST00000204320	ENSMUSG00000030154	Klrb1f	70899	Upstream
ENSMUST00000141700	ENSMUSG00000085786	Gm15987	LncRNA_from_Ensembl	ENSMUST00000204784	ENSMUSG00000030154	Klrb1f	74306	Upstream
ENSMUST00000141700	ENSMUSG00000085786	Gm15987	LncRNA_from_Ensembl	ENSMUST00000000254	ENSMUSG00000000248	Clec2g	0	Overlapped
ENSMUST00000180926	ENSMUSG00000097079	Gm26604	LncRNA_from_Ensembl	ENSMUST00000207087	ENSMUSG00000030591	Psmd8	95700	Downstream
ENSMUST00000180926	ENSMUSG00000097079	Gm26604	LncRNA_from_Ensembl	ENSMUST00000208922	ENSMUSG00000030592	Ryr1	41487	Downstream
ENSMUST00000180926	ENSMUSG00000097079	Gm26604	LncRNA_from_Ensembl	ENSMUST00000207762	ENSMUSG00000053565	Eif3k	89821	Upstream
ENSMUST00000180926	ENSMUSG00000097079	Gm26604	LncRNA_from_Ensembl	ENSMUST00000098609	ENSMUSG00000031493	Ggn	89069	Downstream
ENSMUST00000180926	ENSMUSG00000097079	Gm26604	LncRNA_from_Ensembl	ENSMUST00000208010	ENSMUSG00000030592	Ryr1	24090	Upstream
ENSMUST00000180926	ENSMUSG00000097079	Gm26604	LncRNA_from_Ensembl	ENSMUST00000209019	ENSMUSG00000031493	Ggn	89266	Downstream
ENSMUST00000180926	ENSMUSG00000097079	Gm26604	LncRNA_from_Ensembl	ENSMUST00000138084	ENSMUSG00000030590	Fam98c	72366	Downstream
ENSMUST00000180926	ENSMUSG00000097079	Gm26604	LncRNA_from_Ensembl	ENSMUST00000208592	ENSMUSG00000030591	Psmd8	93388	Downstream
ENSMUST00000180926	ENSMUSG00000097079	Gm26604	LncRNA_from_Ensembl	ENSMUST00000147561	ENSMUSG00000030590	Fam98c	71371	Downstream
ENSMUST00000180926	ENSMUSG00000097079	Gm26604	LncRNA_from_Ensembl	ENSMUST00000144795	ENSMUSG00000030590	Fam98c	71378	Downstream
ENSMUST00000180926	ENSMUSG00000097079	Gm26604	LncRNA_from_Ensembl	ENSMUST00000208330	ENSMUSG00000031493	Ggn	89363	Downstream
ENSMUST00000180926	ENSMUSG00000097079	Gm26604	LncRNA_from_Ensembl	ENSMUST00000208810	ENSMUSG00000053565	Eif3k	96768	Upstream
ENSMUST00000180926	ENSMUSG00000097079	Gm26604	LncRNA_from_Ensembl	ENSMUST00000150431	ENSMUSG00000030590	Fam98c	71371	Downstream
ENSMUST00000180926	ENSMUSG00000097079	Gm26604	LncRNA_from_Ensembl	ENSMUST00000205027	ENSMUSG00000030589	Rasgrp4	53710	Downstream
ENSMUST00000180926	ENSMUSG00000097079	Gm26604	LncRNA_from_Ensembl	ENSMUST00000203380	ENSMUSG00000030589	Rasgrp4	53710	Downstream
ENSMUST00000180926	ENSMUSG00000097079	Gm26604	LncRNA_from_Ensembl	ENSMUST00000066070	ENSMUSG00000053565	Eif3k	89790	Upstream
ENSMUST00000180926	ENSMUSG00000097079	Gm26604	LncRNA_from_Ensembl	ENSMUST00000033886	ENSMUSG00000031493	Ggn	89249	Downstream
ENSMUST00000180926	ENSMUSG00000097079	Gm26604	LncRNA_from_Ensembl	ENSMUST00000186182	ENSMUSG00000030591	Psmd8	93047	Downstream
ENSMUST00000180926	ENSMUSG00000097079	Gm26604	LncRNA_from_Ensembl	ENSMUST00000160396	ENSMUSG00000030589	Rasgrp4	69055	Downstream
ENSMUST00000180926	ENSMUSG00000097079	Gm26604	LncRNA_from_Ensembl	ENSMUST00000204194	ENSMUSG00000030589	Rasgrp4	53710	Downstream
ENSMUST00000180926	ENSMUSG00000097079	Gm26604	LncRNA_from_Ensembl	ENSMUST00000094617	ENSMUSG00000030589	Rasgrp4	53792	Downstream
ENSMUST00000180926	ENSMUSG00000097079	Gm26604	LncRNA_from_Ensembl	ENSMUST00000203070	ENSMUSG00000030589	Rasgrp4	53710	Downstream
ENSMUST00000180926	ENSMUSG00000097079	Gm26604	LncRNA_from_Ensembl	ENSMUST00000207683	ENSMUSG00000053565	Eif3k	89817	Upstream
ENSMUST00000180926	ENSMUSG00000097079	Gm26604	LncRNA_from_Ensembl	ENSMUST00000208784	ENSMUSG00000037337	Map4k1	68330	Upstream
ENSMUST00000180926	ENSMUSG00000097079	Gm26604	LncRNA_from_Ensembl	ENSMUST00000214374	ENSMUSG00000030592	Ryr1	0	Overlapped
ENSMUST00000180926	ENSMUSG00000097079	Gm26604	LncRNA_from_Ensembl	ENSMUST00000208707	ENSMUSG00000053565	Eif3k	89799	Upstream
ENSMUST00000180926	ENSMUSG00000097079	Gm26604	LncRNA_from_Ensembl	ENSMUST00000208616	ENSMUSG00000053565	Eif3k	89740	Upstream
ENSMUST00000180926	ENSMUSG00000097079	Gm26604	LncRNA_from_Ensembl	ENSMUST00000179893	ENSMUSG00000030592	Ryr1	0	Overlapped
ENSMUST00000180926	ENSMUSG00000097079	Gm26604	LncRNA_from_Ensembl	ENSMUST00000085835	ENSMUSG00000037337	Map4k1	68326	Upstream
ENSMUST00000180926	ENSMUSG00000097079	Gm26604	LncRNA_from_Ensembl	ENSMUST00000208659	ENSMUSG00000037239	Spred3	88512	Downstream
ENSMUST00000180926	ENSMUSG00000097079	Gm26604	LncRNA_from_Ensembl	ENSMUST00000162946	ENSMUSG00000030589	Rasgrp4	53792	Downstream
ENSMUST00000180926	ENSMUSG00000097079	Gm26604	LncRNA_from_Ensembl	ENSMUST00000123416	ENSMUSG00000030590	Fam98c	72283	Downstream
ENSMUST00000180926	ENSMUSG00000097079	Gm26604	LncRNA_from_Ensembl	ENSMUST00000208461	ENSMUSG00000030591	Psmd8	94307	Downstream
ENSMUST00000180926	ENSMUSG00000097079	Gm26604	LncRNA_from_Ensembl	ENSMUST00000153251	ENSMUSG00000030590	Fam98c	71413	Downstream
ENSMUST00000180926	ENSMUSG00000097079	Gm26604	LncRNA_from_Ensembl	ENSMUST00000130390	ENSMUSG00000037239	Spred3	84782	Downstream
ENSMUST00000180926	ENSMUSG00000097079	Gm26604	LncRNA_from_Ensembl	ENSMUST00000159975	ENSMUSG00000030589	Rasgrp4	53792	Downstream
ENSMUST00000180926	ENSMUSG00000097079	Gm26604	LncRNA_from_Ensembl	ENSMUST00000207783	ENSMUSG00000030592	Ryr1	33042	Downstream
ENSMUST00000180926	ENSMUSG00000097079	Gm26604	LncRNA_from_Ensembl	ENSMUST00000207764	ENSMUSG00000030592	Ryr1	0	Overlapped
ENSMUST00000180926	ENSMUSG00000097079	Gm26604	LncRNA_from_Ensembl	ENSMUST00000159898	ENSMUSG00000030589	Rasgrp4	53841	Downstream
ENSMUST00000180926	ENSMUSG00000097079	Gm26604	LncRNA_from_Ensembl	ENSMUST00000209034	ENSMUSG00000030591	Psmd8	93047	Downstream
ENSMUST00000180926	ENSMUSG00000097079	Gm26604	LncRNA_from_Ensembl	ENSMUST00000032811	ENSMUSG00000030589	Rasgrp4	53792	Downstream
ENSMUST00000180926	ENSMUSG00000097079	Gm26604	LncRNA_from_Ensembl	ENSMUST00000182328	ENSMUSG00000030591	Psmd8	93047	Downstream
ENSMUST00000180926	ENSMUSG00000097079	Gm26604	LncRNA_from_Ensembl	ENSMUST00000208288	ENSMUSG00000031493	Ggn	89249	Downstream
ENSMUST00000180926	ENSMUSG00000097079	Gm26604	LncRNA_from_Ensembl	ENSMUST00000134176	ENSMUSG00000030590	Fam98c	71371	Downstream
ENSMUST00000180926	ENSMUSG00000097079	Gm26604	LncRNA_from_Ensembl	ENSMUST00000123545	ENSMUSG00000030590	Fam98c	71371	Downstream
ENSMUST00000180926	ENSMUSG00000097079	Gm26604	LncRNA_from_Ensembl	ENSMUST00000164589	ENSMUSG00000030590	Fam98c	71369	Downstream
ENSMUST00000180926	ENSMUSG00000097079	Gm26604	LncRNA_from_Ensembl	ENSMUST00000160194	ENSMUSG00000030589	Rasgrp4	53865	Downstream
ENSMUST00000180926	ENSMUSG00000097079	Gm26604	LncRNA_from_Ensembl	ENSMUST00000207778	ENSMUSG00000037239	Spred3	81796	Downstream
ENSMUST00000180926	ENSMUSG00000097079	Gm26604	LncRNA_from_Ensembl	ENSMUST00000208227	ENSMUSG00000037337	Map4k1	68328	Upstream
ENSMUST00000180926	ENSMUSG00000097079	Gm26604	LncRNA_from_Ensembl	ENSMUST00000159351	ENSMUSG00000030589	Rasgrp4	53932	Downstream
ENSMUST00000180926	ENSMUSG00000097079	Gm26604	LncRNA_from_Ensembl	ENSMUST00000161522	ENSMUSG00000030589	Rasgrp4	53710	Downstream
ENSMUST00000180926	ENSMUSG00000097079	Gm26604	LncRNA_from_Ensembl	ENSMUST00000048923	ENSMUSG00000037239	Spred3	77688	Downstream
ENSMUST00000180926	ENSMUSG00000097079	Gm26604	LncRNA_from_Ensembl	ENSMUST00000059642	ENSMUSG00000030591	Psmd8	93047	Downstream
ENSMUST00000180926	ENSMUSG00000097079	Gm26604	LncRNA_from_Ensembl	ENSMUST00000207185	ENSMUSG00000037337	Map4k1	68325	Upstream
ENSMUST00000180926	ENSMUSG00000097079	Gm26604	LncRNA_from_Ensembl	ENSMUST00000032813	ENSMUSG00000030592	Ryr1	0	Overlapped
ENSMUST00000180926	ENSMUSG00000097079	Gm26604	LncRNA_from_Ensembl	ENSMUST00000208318	ENSMUSG00000030592	Ryr1	24921	Upstream
ENSMUST00000180926	ENSMUSG00000097079	Gm26604	LncRNA_from_Ensembl	ENSMUST00000204845	ENSMUSG00000030589	Rasgrp4	53710	Downstream
TCONS_00050286	XLOC_023223	-	LncRNA_from_predicted	ENSMUST00000044687	ENSMUSG00000021208	Ifi27l2b	18363	Upstream
TCONS_00050286	XLOC_023223	-	LncRNA_from_predicted	ENSMUST00000141055	ENSMUSG00000021203	Otub2	23161	Downstream
TCONS_00050286	XLOC_023223	-	LncRNA_from_predicted	ENSMUST00000148371	ENSMUSG00000021203	Otub2	26605	Downstream
TCONS_00050286	XLOC_023223	-	LncRNA_from_predicted	ENSMUST00000149431	ENSMUSG00000021200	Asb2	91133	Downstream
TCONS_00050286	XLOC_023223	-	LncRNA_from_predicted	ENSMUST00000079294	ENSMUSG00000064215	Ifi27	1676	Upstream
TCONS_00050286	XLOC_023223	-	LncRNA_from_predicted	ENSMUST00000044923	ENSMUSG00000041645	Ddx24	3639	Downstream
TCONS_00050286	XLOC_023223	-	LncRNA_from_predicted	ENSMUST00000021617	ENSMUSG00000021200	Asb2	73505	Downstream
TCONS_00050286	XLOC_023223	-	LncRNA_from_predicted	ENSMUST00000127447	ENSMUSG00000021200	Asb2	93922	Downstream
TCONS_00050286	XLOC_023223	-	LncRNA_from_predicted	ENSMUST00000148824	ENSMUSG00000064215	Ifi27	1750	Upstream
TCONS_00050286	XLOC_023223	-	LncRNA_from_predicted	ENSMUST00000085065	ENSMUSG00000064215	Ifi27	1724	Upstream
TCONS_00050286	XLOC_023223	-	LncRNA_from_predicted	ENSMUST00000153670	ENSMUSG00000064215	Ifi27	5092	Upstream
TCONS_00050286	XLOC_023223	-	LncRNA_from_predicted	ENSMUST00000101094	ENSMUSG00000021203	Otub2	23167	Downstream
TCONS_00050286	XLOC_023223	-	LncRNA_from_predicted	ENSMUST00000179684	ENSMUSG00000021203	Otub2	23156	Downstream
TCONS_00050286	XLOC_023223	-	LncRNA_from_predicted	ENSMUST00000066701	ENSMUSG00000064215	Ifi27	1677	Upstream
TCONS_00050286	XLOC_023223	-	LncRNA_from_predicted	ENSMUST00000135694	ENSMUSG00000021200	Asb2	92772	Downstream
TCONS_00050286	XLOC_023223	-	LncRNA_from_predicted	ENSMUST00000076788	ENSMUSG00000064215	Ifi27	1676	Upstream
TCONS_00050286	XLOC_023223	-	LncRNA_from_predicted	ENSMUST00000056140	ENSMUSG00000055271	9330161L09Rik	21686	Downstream
TCONS_00050286	XLOC_023223	-	LncRNA_from_predicted	ENSMUST00000021620	ENSMUSG00000021203	Otub2	23161	Downstream
TCONS_00050286	XLOC_023223	-	LncRNA_from_predicted	ENSMUST00000140838	ENSMUSG00000064215	Ifi27	1757	Upstream
TCONS_00050286	XLOC_023223	-	LncRNA_from_predicted	ENSMUST00000110001	ENSMUSG00000041645	Ddx24	3726	Downstream
TCONS_00050286	XLOC_023223	-	LncRNA_from_predicted	ENSMUST00000055071	ENSMUSG00000079017	Ifi27l2a	9632	Upstream
TCONS_00050286	XLOC_023223	-	LncRNA_from_predicted	ENSMUST00000021631	ENSMUSG00000021209	Ppp4r4	99748	Upstream
TCONS_00050286	XLOC_023223	-	LncRNA_from_predicted	ENSMUST00000076702	ENSMUSG00000064215	Ifi27	1676	Upstream
TCONS_00050286	XLOC_023223	-	LncRNA_from_predicted	ENSMUST00000122905	ENSMUSG00000064215	Ifi27	1710	Upstream
ENSMUST00000212751	ENSMUSG00000110547	RP24-246F6.2	LncRNA_from_Ensembl	ENSMUST00000075578	ENSMUSG00000031974	Abcb10	51840	Downstream
ENSMUST00000212751	ENSMUSG00000110547	RP24-246F6.2	LncRNA_from_Ensembl	ENSMUST00000044795	ENSMUSG00000039509	Nup133	0	Overlapped
ENSMUST00000212751	ENSMUSG00000110547	RP24-246F6.2	LncRNA_from_Ensembl	ENSMUST00000212584	ENSMUSG00000031972	Acta1	1523	Upstream
ENSMUST00000212751	ENSMUSG00000110547	RP24-246F6.2	LncRNA_from_Ensembl	ENSMUST00000127664	ENSMUSG00000092329	Gm20388	0	Overlapped
ENSMUST00000212751	ENSMUSG00000110547	RP24-246F6.2	LncRNA_from_Ensembl	ENSMUST00000122421	ENSMUSG00000031971	Ccsap	36065	Upstream
ENSMUST00000212751	ENSMUSG00000110547	RP24-246F6.2	LncRNA_from_Ensembl	ENSMUST00000093039	ENSMUSG00000038697	Taf5l	95699	Downstream
ENSMUST00000212751	ENSMUSG00000110547	RP24-246F6.2	LncRNA_from_Ensembl	ENSMUST00000118535	ENSMUSG00000019478	Rab4a	60987	Upstream
ENSMUST00000212751	ENSMUSG00000110547	RP24-246F6.2	LncRNA_from_Ensembl	ENSMUST00000117702	ENSMUSG00000019478	Rab4a	61789	Upstream
ENSMUST00000212751	ENSMUSG00000110547	RP24-246F6.2	LncRNA_from_Ensembl	ENSMUST00000213089	ENSMUSG00000039509	Nup133	11168	Downstream
ENSMUST00000212751	ENSMUSG00000110547	RP24-246F6.2	LncRNA_from_Ensembl	ENSMUST00000034452	ENSMUSG00000031971	Ccsap	36744	Upstream
ENSMUST00000212751	ENSMUSG00000110547	RP24-246F6.2	LncRNA_from_Ensembl	ENSMUST00000212846	ENSMUSG00000019478	Rab4a	61460	Upstream
ENSMUST00000212751	ENSMUSG00000110547	RP24-246F6.2	LncRNA_from_Ensembl	ENSMUST00000165628	ENSMUSG00000038697	Taf5l	95699	Downstream
ENSMUST00000212751	ENSMUSG00000110547	RP24-246F6.2	LncRNA_from_Ensembl	ENSMUST00000212133	ENSMUSG00000039509	Nup133	19217	Downstream
ENSMUST00000212751	ENSMUSG00000110547	RP24-246F6.2	LncRNA_from_Ensembl	ENSMUST00000034453	ENSMUSG00000031972	Acta1	1523	Upstream
TCONS_00098255	XLOC_050539	-	LncRNA_from_predicted	ENSMUST00000143965	ENSMUSG00000036438	Calm2	8066	Downstream
TCONS_00098255	XLOC_050539	-	LncRNA_from_predicted	ENSMUST00000186211	ENSMUSG00000036557	Stpg4	27206	Downstream
TCONS_00098255	XLOC_050539	-	LncRNA_from_predicted	ENSMUST00000125875	ENSMUSG00000036918	Ttc7	83010	Downstream
TCONS_00098255	XLOC_050539	-	LncRNA_from_predicted	ENSMUST00000040609	ENSMUSG00000036557	Stpg4	27173	Downstream
TCONS_00098255	XLOC_050539	-	LncRNA_from_predicted	ENSMUST00000041110	ENSMUSG00000036918	Ttc7	73145	Downstream
TCONS_00098255	XLOC_050539	-	LncRNA_from_predicted	ENSMUST00000189487	ENSMUSG00000036557	Stpg4	27279	Downstream
TCONS_00098255	XLOC_050539	-	LncRNA_from_predicted	ENSMUST00000189157	ENSMUSG00000036557	Stpg4	27279	Downstream
TCONS_00098255	XLOC_050539	-	LncRNA_from_predicted	ENSMUST00000148126	ENSMUSG00000036918	Ttc7	73145	Downstream
TCONS_00098255	XLOC_050539	-	LncRNA_from_predicted	ENSMUST00000150137	ENSMUSG00000036438	Calm2	8065	Downstream
TCONS_00098255	XLOC_050539	-	LncRNA_from_predicted	ENSMUST00000154255	ENSMUSG00000036918	Ttc7	74828	Downstream
TCONS_00098255	XLOC_050539	-	LncRNA_from_predicted	ENSMUST00000040440	ENSMUSG00000036438	Calm2	7979	Downstream
TCONS_00098255	XLOC_050539	-	LncRNA_from_predicted	ENSMUST00000144204	ENSMUSG00000036918	Ttc7	92993	Downstream
TCONS_00098255	XLOC_050539	-	LncRNA_from_predicted	ENSMUST00000187078	ENSMUSG00000036557	Stpg4	27227	Downstream
ENSMUST00000131642	ENSMUSG00000087523	Gm12319	LncRNA_from_Ensembl	ENSMUST00000018431	ENSMUSG00000018287	Spag7	7279	Upstream
ENSMUST00000131642	ENSMUSG00000087523	Gm12319	LncRNA_from_Ensembl	ENSMUST00000094499	ENSMUSG00000020821	Kif1c	44069	Upstream
ENSMUST00000131642	ENSMUSG00000087523	Gm12319	LncRNA_from_Ensembl	ENSMUST00000141237	ENSMUSG00000040746	Rnf167	4408	Downstream
ENSMUST00000131642	ENSMUSG00000087523	Gm12319	LncRNA_from_Ensembl	ENSMUST00000125687	ENSMUSG00000040712	Camta2	12974	Upstream
ENSMUST00000131642	ENSMUSG00000087523	Gm12319	LncRNA_from_Ensembl	ENSMUST00000135920	ENSMUSG00000014609	Chrne	39069	Downstream
ENSMUST00000131642	ENSMUSG00000087523	Gm12319	LncRNA_from_Ensembl	ENSMUST00000014750	ENSMUSG00000014606	Slc25a11	7684	Downstream
ENSMUST00000131642	ENSMUSG00000087523	Gm12319	LncRNA_from_Ensembl	ENSMUST00000102559	ENSMUSG00000020827	Mink1	40264	Downstream
ENSMUST00000131642	ENSMUSG00000087523	Gm12319	LncRNA_from_Ensembl	ENSMUST00000131071	ENSMUSG00000040746	Rnf167	6488	Downstream
ENSMUST00000131642	ENSMUSG00000087523	Gm12319	LncRNA_from_Ensembl	ENSMUST00000152458	ENSMUSG00000040746	Rnf167	4408	Downstream
ENSMUST00000131642	ENSMUSG00000087523	Gm12319	LncRNA_from_Ensembl	ENSMUST00000072237	ENSMUSG00000020827	Mink1	40260	Downstream
ENSMUST00000131642	ENSMUSG00000087523	Gm12319	LncRNA_from_Ensembl	ENSMUST00000137691	ENSMUSG00000018287	Spag7	7511	Upstream
ENSMUST00000131642	ENSMUSG00000087523	Gm12319	LncRNA_from_Ensembl	ENSMUST00000137119	ENSMUSG00000020821	Kif1c	44158	Upstream
ENSMUST00000131642	ENSMUSG00000087523	Gm12319	LncRNA_from_Ensembl	ENSMUST00000134087	ENSMUSG00000060600	Eno3	1195	Upstream
ENSMUST00000131642	ENSMUSG00000087523	Gm12319	LncRNA_from_Ensembl	ENSMUST00000126241	ENSMUSG00000060600	Eno3	793	Upstream
ENSMUST00000131642	ENSMUSG00000087523	Gm12319	LncRNA_from_Ensembl	ENSMUST00000152857	ENSMUSG00000020827	Mink1	45914	Downstream
ENSMUST00000131642	ENSMUSG00000087523	Gm12319	LncRNA_from_Ensembl	ENSMUST00000144960	ENSMUSG00000087279	4930544D05Rik	37865	Downstream
ENSMUST00000131642	ENSMUSG00000087523	Gm12319	LncRNA_from_Ensembl	ENSMUST00000179806	ENSMUSG00000020828	Pld2	97639	Downstream
ENSMUST00000131642	ENSMUSG00000087523	Gm12319	LncRNA_from_Ensembl	ENSMUST00000139638	ENSMUSG00000014606	Slc25a11	7263	Downstream
ENSMUST00000131642	ENSMUSG00000087523	Gm12319	LncRNA_from_Ensembl	ENSMUST00000072841	ENSMUSG00000060600	Eno3	710	Upstream
ENSMUST00000131642	ENSMUSG00000087523	Gm12319	LncRNA_from_Ensembl	ENSMUST00000152618	ENSMUSG00000020821	Kif1c	44056	Upstream
ENSMUST00000131642	ENSMUSG00000087523	Gm12319	LncRNA_from_Ensembl	ENSMUST00000073625	ENSMUSG00000057054	Inca1	31869	Upstream
ENSMUST00000131642	ENSMUSG00000087523	Gm12319	LncRNA_from_Ensembl	ENSMUST00000119120	ENSMUSG00000040712	Camta2	12972	Upstream
ENSMUST00000131642	ENSMUSG00000087523	Gm12319	LncRNA_from_Ensembl	ENSMUST00000177669	ENSMUSG00000018293	Pfn1	134	Downstream
ENSMUST00000131642	ENSMUSG00000087523	Gm12319	LncRNA_from_Ensembl	ENSMUST00000108541	ENSMUSG00000057054	Inca1	31869	Upstream
ENSMUST00000131642	ENSMUSG00000087523	Gm12319	LncRNA_from_Ensembl	ENSMUST00000178254	ENSMUSG00000018293	Pfn1	121	Downstream
ENSMUST00000131642	ENSMUSG00000087523	Gm12319	LncRNA_from_Ensembl	ENSMUST00000151034	ENSMUSG00000040746	Rnf167	3651	Downstream
ENSMUST00000131642	ENSMUSG00000087523	Gm12319	LncRNA_from_Ensembl	ENSMUST00000102556	ENSMUSG00000014609	Chrne	35548	Downstream
ENSMUST00000131642	ENSMUSG00000087523	Gm12319	LncRNA_from_Ensembl	ENSMUST00000037534	ENSMUSG00000040746	Rnf167	3321	Downstream
ENSMUST00000131642	ENSMUSG00000087523	Gm12319	LncRNA_from_Ensembl	ENSMUST00000108557	ENSMUSG00000020828	Pld2	96632	Downstream
ENSMUST00000131642	ENSMUSG00000087523	Gm12319	LncRNA_from_Ensembl	ENSMUST00000018429	ENSMUSG00000020828	Pld2	96632	Downstream
ENSMUST00000131642	ENSMUSG00000087523	Gm12319	LncRNA_from_Ensembl	ENSMUST00000055184	ENSMUSG00000050675	Gp1ba	12706	Downstream
ENSMUST00000131642	ENSMUSG00000087523	Gm12319	LncRNA_from_Ensembl	ENSMUST00000079244	ENSMUSG00000020827	Mink1	40259	Downstream
ENSMUST00000131642	ENSMUSG00000087523	Gm12319	LncRNA_from_Ensembl	ENSMUST00000136663	ENSMUSG00000020827	Mink1	40259	Downstream
ENSMUST00000131642	ENSMUSG00000087523	Gm12319	LncRNA_from_Ensembl	ENSMUST00000149845	ENSMUSG00000020827	Mink1	47663	Downstream
ENSMUST00000131642	ENSMUSG00000087523	Gm12319	LncRNA_from_Ensembl	ENSMUST00000145823	ENSMUSG00000040712	Camta2	12971	Upstream
ENSMUST00000131642	ENSMUSG00000087523	Gm12319	LncRNA_from_Ensembl	ENSMUST00000120261	ENSMUSG00000040712	Camta2	12971	Upstream
ENSMUST00000131642	ENSMUSG00000087523	Gm12319	LncRNA_from_Ensembl	ENSMUST00000142650	ENSMUSG00000020827	Mink1	44033	Downstream
ENSMUST00000131642	ENSMUSG00000087523	Gm12319	LncRNA_from_Ensembl	ENSMUST00000179738	ENSMUSG00000060600	Eno3	1847	Upstream
ENSMUST00000131642	ENSMUSG00000087523	Gm12319	LncRNA_from_Ensembl	ENSMUST00000108544	ENSMUSG00000040712	Camta2	12971	Upstream
ENSMUST00000131642	ENSMUSG00000087523	Gm12319	LncRNA_from_Ensembl	ENSMUST00000141537	ENSMUSG00000040746	Rnf167	6636	Downstream
ENSMUST00000131642	ENSMUSG00000087523	Gm12319	LncRNA_from_Ensembl	ENSMUST00000133310	ENSMUSG00000020827	Mink1	49711	Downstream
ENSMUST00000131642	ENSMUSG00000087523	Gm12319	LncRNA_from_Ensembl	ENSMUST00000018437	ENSMUSG00000018293	Pfn1	98	Downstream
ENSMUST00000131642	ENSMUSG00000087523	Gm12319	LncRNA_from_Ensembl	ENSMUST00000157027	ENSMUSG00000060600	Eno3	710	Upstream
ENSMUST00000131642	ENSMUSG00000087523	Gm12319	LncRNA_from_Ensembl	ENSMUST00000036299	ENSMUSG00000040712	Camta2	12971	Upstream
ENSMUST00000131642	ENSMUSG00000087523	Gm12319	LncRNA_from_Ensembl	ENSMUST00000108545	ENSMUSG00000040712	Camta2	12971	Upstream
ENSMUST00000131642	ENSMUSG00000087523	Gm12319	LncRNA_from_Ensembl	ENSMUST00000072187	ENSMUSG00000020821	Kif1c	44084	Upstream
ENSMUST00000131642	ENSMUSG00000087523	Gm12319	LncRNA_from_Ensembl	ENSMUST00000125387	ENSMUSG00000087279	4930544D05Rik	37872	Downstream
ENSMUST00000131642	ENSMUSG00000087523	Gm12319	LncRNA_from_Ensembl	ENSMUST00000132208	ENSMUSG00000020827	Mink1	43763	Downstream
ENSMUST00000131642	ENSMUSG00000087523	Gm12319	LncRNA_from_Ensembl	ENSMUST00000108549	ENSMUSG00000018293	Pfn1	144	Downstream
ENSMUST00000131642	ENSMUSG00000087523	Gm12319	LncRNA_from_Ensembl	ENSMUST00000108542	ENSMUSG00000057054	Inca1	31869	Upstream
ENSMUST00000131642	ENSMUSG00000087523	Gm12319	LncRNA_from_Ensembl	ENSMUST00000150224	ENSMUSG00000040712	Camta2	29422	Upstream
ENSMUST00000131642	ENSMUSG00000087523	Gm12319	LncRNA_from_Ensembl	ENSMUST00000108548	ENSMUSG00000060600	Eno3	712	Upstream
ENSMUST00000131642	ENSMUSG00000087523	Gm12319	LncRNA_from_Ensembl	ENSMUST00000136383	ENSMUSG00000014606	Slc25a11	7843	Downstream
ENSMUST00000131642	ENSMUSG00000087523	Gm12319	LncRNA_from_Ensembl	ENSMUST00000129434	ENSMUSG00000018287	Spag7	7907	Upstream
ENSMUST00000131642	ENSMUSG00000087523	Gm12319	LncRNA_from_Ensembl	ENSMUST00000108543	ENSMUSG00000057054	Inca1	31877	Upstream
ENSMUST00000131642	ENSMUSG00000087523	Gm12319	LncRNA_from_Ensembl	ENSMUST00000014753	ENSMUSG00000014609	Chrne	35526	Downstream
ENSMUST00000131642	ENSMUSG00000087523	Gm12319	LncRNA_from_Ensembl	ENSMUST00000157076	ENSMUSG00000014606	Slc25a11	7764	Downstream
ENSMUST00000131642	ENSMUSG00000087523	Gm12319	LncRNA_from_Ensembl	ENSMUST00000102554	ENSMUSG00000020821	Kif1c	44056	Upstream
ENSMUST00000131642	ENSMUSG00000087523	Gm12319	LncRNA_from_Ensembl	ENSMUST00000170716	ENSMUSG00000060600	Eno3	1304	Upstream
ENSMUST00000131642	ENSMUSG00000087523	Gm12319	LncRNA_from_Ensembl	ENSMUST00000134804	ENSMUSG00000014606	Slc25a11	8832	Downstream
ENSMUST00000131642	ENSMUSG00000087523	Gm12319	LncRNA_from_Ensembl	ENSMUST00000108551	ENSMUSG00000050675	Gp1ba	12922	Downstream
ENSMUST00000131642	ENSMUSG00000087523	Gm12319	LncRNA_from_Ensembl	ENSMUST00000134836	ENSMUSG00000014609	Chrne	39045	Downstream
ENSMUST00000131642	ENSMUSG00000087523	Gm12319	LncRNA_from_Ensembl	ENSMUST00000126114	ENSMUSG00000057054	Inca1	31869	Upstream
ENSMUST00000131642	ENSMUSG00000087523	Gm12319	LncRNA_from_Ensembl	ENSMUST00000152160	ENSMUSG00000040746	Rnf167	4977	Downstream
ENSMUST00000131642	ENSMUSG00000087523	Gm12319	LncRNA_from_Ensembl	ENSMUST00000153503	ENSMUSG00000020827	Mink1	46969	Downstream
ENSMUST00000131642	ENSMUSG00000087523	Gm12319	LncRNA_from_Ensembl	ENSMUST00000146248	ENSMUSG00000020828	Pld2	97265	Downstream
ENSMUST00000131642	ENSMUSG00000087523	Gm12319	LncRNA_from_Ensembl	ENSMUST00000072873	ENSMUSG00000020827	Mink1	40614	Downstream
ENSMUST00000131642	ENSMUSG00000087523	Gm12319	LncRNA_from_Ensembl	ENSMUST00000143313	ENSMUSG00000040746	Rnf167	5210	Downstream
ENSMUST00000131642	ENSMUSG00000087523	Gm12319	LncRNA_from_Ensembl	ENSMUST00000124691	ENSMUSG00000018287	Spag7	7848	Upstream
ENSMUST00000131642	ENSMUSG00000087523	Gm12319	LncRNA_from_Ensembl	ENSMUST00000102558	ENSMUSG00000020827	Mink1	41030	Downstream
ENSMUST00000131642	ENSMUSG00000087523	Gm12319	LncRNA_from_Ensembl	ENSMUST00000141695	ENSMUSG00000040746	Rnf167	3330	Downstream
ENSMUST00000131642	ENSMUSG00000087523	Gm12319	LncRNA_from_Ensembl	ENSMUST00000179055	ENSMUSG00000060600	Eno3	4281	Upstream
ENSMUST00000131642	ENSMUSG00000087523	Gm12319	LncRNA_from_Ensembl	ENSMUST00000100933	ENSMUSG00000040712	Camta2	12971	Upstream
ENSMUST00000131642	ENSMUSG00000087523	Gm12319	LncRNA_from_Ensembl	ENSMUST00000135865	ENSMUSG00000087279	4930544D05Rik	37852	Downstream
ENSMUST00000131642	ENSMUSG00000087523	Gm12319	LncRNA_from_Ensembl	ENSMUST00000180052	ENSMUSG00000087279	4930544D05Rik	37867	Downstream
ENSMUST00000131642	ENSMUSG00000087523	Gm12319	LncRNA_from_Ensembl	ENSMUST00000130678	ENSMUSG00000020828	Pld2	97515	Downstream
ENSMUST00000131642	ENSMUSG00000087523	Gm12319	LncRNA_from_Ensembl	ENSMUST00000178764	ENSMUSG00000020827	Mink1	47318	Downstream
ENSMUST00000131642	ENSMUSG00000087523	Gm12319	LncRNA_from_Ensembl	ENSMUST00000152276	ENSMUSG00000040746	Rnf167	3332	Downstream
TCONS_00059619	XLOC_029284	-	LncRNA_from_predicted	ENSMUST00000198069	ENSMUSG00000005583	Mef2c	21230	Upstream
TCONS_00059619	XLOC_029284	-	LncRNA_from_predicted	ENSMUST00000200394	ENSMUSG00000005583	Mef2c	20666	Upstream
TCONS_00059619	XLOC_029284	-	LncRNA_from_predicted	ENSMUST00000199019	ENSMUSG00000005583	Mef2c	20910	Upstream
TCONS_00059619	XLOC_029284	-	LncRNA_from_predicted	ENSMUST00000198916	ENSMUSG00000005583	Mef2c	615	Upstream
TCONS_00059619	XLOC_029284	-	LncRNA_from_predicted	ENSMUST00000198217	ENSMUSG00000005583	Mef2c	72052	Upstream
TCONS_00059619	XLOC_029284	-	LncRNA_from_predicted	ENSMUST00000196493	ENSMUSG00000005583	Mef2c	19848	Upstream
TCONS_00059619	XLOC_029284	-	LncRNA_from_predicted	ENSMUST00000197022	ENSMUSG00000005583	Mef2c	69993	Upstream
TCONS_00059619	XLOC_029284	-	LncRNA_from_predicted	ENSMUST00000195904	ENSMUSG00000005583	Mef2c	71585	Upstream
TCONS_00059619	XLOC_029284	-	LncRNA_from_predicted	ENSMUST00000196730	ENSMUSG00000005583	Mef2c	68723	Upstream
TCONS_00059619	XLOC_029284	-	LncRNA_from_predicted	ENSMUST00000199167	ENSMUSG00000005583	Mef2c	71520	Upstream
TCONS_00059619	XLOC_029284	-	LncRNA_from_predicted	ENSMUST00000200123	ENSMUSG00000005583	Mef2c	615	Upstream
TCONS_00059619	XLOC_029284	-	LncRNA_from_predicted	ENSMUST00000163888	ENSMUSG00000005583	Mef2c	615	Upstream
TCONS_00059619	XLOC_029284	-	LncRNA_from_predicted	ENSMUST00000197938	ENSMUSG00000005583	Mef2c	21266	Upstream
TCONS_00059619	XLOC_029284	-	LncRNA_from_predicted	ENSMUST00000195984	ENSMUSG00000005583	Mef2c	70000	Upstream
TCONS_00059619	XLOC_029284	-	LncRNA_from_predicted	ENSMUST00000197681	ENSMUSG00000005583	Mef2c	21236	Upstream
TCONS_00059619	XLOC_029284	-	LncRNA_from_predicted	ENSMUST00000005722	ENSMUSG00000005583	Mef2c	615	Upstream
TCONS_00059619	XLOC_029284	-	LncRNA_from_predicted	ENSMUST00000199105	ENSMUSG00000005583	Mef2c	20988	Upstream
TCONS_00059619	XLOC_029284	-	LncRNA_from_predicted	ENSMUST00000199450	ENSMUSG00000005583	Mef2c	581	Upstream
TCONS_00059619	XLOC_029284	-	LncRNA_from_predicted	ENSMUST00000196832	ENSMUSG00000005583	Mef2c	21172	Upstream
TCONS_00059619	XLOC_029284	-	LncRNA_from_predicted	ENSMUST00000199432	ENSMUSG00000005583	Mef2c	21229	Upstream
TCONS_00059619	XLOC_029284	-	LncRNA_from_predicted	ENSMUST00000196207	ENSMUSG00000005583	Mef2c	68756	Upstream
TCONS_00059619	XLOC_029284	-	LncRNA_from_predicted	ENSMUST00000185052	ENSMUSG00000005583	Mef2c	69997	Upstream
TCONS_00059619	XLOC_029284	-	LncRNA_from_predicted	ENSMUST00000197722	ENSMUSG00000005583	Mef2c	21241	Upstream
TCONS_00059619	XLOC_029284	-	LncRNA_from_predicted	ENSMUST00000198064	ENSMUSG00000005583	Mef2c	26513	Upstream
TCONS_00059619	XLOC_029284	-	LncRNA_from_predicted	ENSMUST00000199262	ENSMUSG00000005583	Mef2c	21295	Upstream
TCONS_00059619	XLOC_029284	-	LncRNA_from_predicted	ENSMUST00000197146	ENSMUSG00000005583	Mef2c	69982	Upstream
TCONS_00059619	XLOC_029284	-	LncRNA_from_predicted	ENSMUST00000199210	ENSMUSG00000005583	Mef2c	72052	Upstream
TCONS_00059619	XLOC_029284	-	LncRNA_from_predicted	ENSMUST00000198199	ENSMUSG00000005583	Mef2c	409	Upstream
TCONS_00087113	XLOC_045048	-	LncRNA_from_predicted	ENSMUST00000089084	ENSMUSG00000002489	Tiam1	54702	Upstream
TCONS_00087113	XLOC_045048	-	LncRNA_from_predicted	ENSMUST00000114122	ENSMUSG00000002489	Tiam1	53955	Upstream
TCONS_00087113	XLOC_045048	-	LncRNA_from_predicted	ENSMUST00000144691	ENSMUSG00000002489	Tiam1	53960	Upstream
TCONS_00087113	XLOC_045048	-	LncRNA_from_predicted	ENSMUST00000163370	ENSMUSG00000002489	Tiam1	53955	Upstream
TCONS_00087113	XLOC_045048	-	LncRNA_from_predicted	ENSMUST00000002588	ENSMUSG00000002489	Tiam1	53955	Upstream
TCONS_00087113	XLOC_045048	-	LncRNA_from_predicted	ENSMUST00000134021	ENSMUSG00000002489	Tiam1	58529	Upstream
TCONS_00087113	XLOC_045048	-	LncRNA_from_predicted	ENSMUST00000178095	ENSMUSG00000002489	Tiam1	55266	Upstream
TCONS_00087113	XLOC_045048	-	LncRNA_from_predicted	ENSMUST00000164263	ENSMUSG00000002489	Tiam1	54574	Upstream
TCONS_00087113	XLOC_045048	-	LncRNA_from_predicted	ENSMUST00000114124	ENSMUSG00000002489	Tiam1	53955	Upstream
TCONS_00140988	XLOC_071396	-	LncRNA_from_predicted	ENSMUST00000150210	ENSMUSG00000027787	Nmd3	90589	Upstream
TCONS_00140988	XLOC_071396	-	LncRNA_from_predicted	ENSMUST00000135266	ENSMUSG00000027787	Nmd3	66240	Upstream
TCONS_00140988	XLOC_071396	-	LncRNA_from_predicted	ENSMUST00000149680	ENSMUSG00000027787	Nmd3	66142	Upstream
TCONS_00140988	XLOC_071396	-	LncRNA_from_predicted	ENSMUST00000143249	ENSMUSG00000027787	Nmd3	66412	Upstream
TCONS_00140988	XLOC_071396	-	LncRNA_from_predicted	ENSMUST00000029355	ENSMUSG00000027784	Ppm1l	88761	Downstream
TCONS_00140988	XLOC_071396	-	LncRNA_from_predicted	ENSMUST00000194168	ENSMUSG00000027787	Nmd3	68393	Upstream
TCONS_00140988	XLOC_071396	-	LncRNA_from_predicted	ENSMUST00000134037	ENSMUSG00000027784	Ppm1l	96645	Downstream
TCONS_00140988	XLOC_071396	-	LncRNA_from_predicted	ENSMUST00000127211	ENSMUSG00000027787	Nmd3	66247	Upstream
TCONS_00140988	XLOC_071396	-	LncRNA_from_predicted	ENSMUST00000061826	ENSMUSG00000043300	B3galnt1	50603	Downstream
TCONS_00140988	XLOC_071396	-	LncRNA_from_predicted	ENSMUST00000029358	ENSMUSG00000027787	Nmd3	66142	Upstream
TCONS_00140988	XLOC_071396	-	LncRNA_from_predicted	ENSMUST00000128637	ENSMUSG00000027784	Ppm1l	96464	Downstream
TCONS_00140988	XLOC_071396	-	LncRNA_from_predicted	ENSMUST00000143041	ENSMUSG00000027787	Nmd3	66189	Upstream
ENSMUST00000181532	ENSMUSG00000097705	Gm26740	LncRNA_from_Ensembl	ENSMUST00000178026	ENSMUSG00000053219	Raet1e	0	Overlapped
ENSMUST00000181532	ENSMUSG00000097705	Gm26740	LncRNA_from_Ensembl	ENSMUST00000181645	ENSMUSG00000053219	Raet1e	80327	Downstream
ENSMUST00000181532	ENSMUSG00000097705	Gm26740	LncRNA_from_Ensembl	ENSMUST00000131558	ENSMUSG00000075297	H60b	0	Overlapped
ENSMUST00000181532	ENSMUSG00000097705	Gm26740	LncRNA_from_Ensembl	ENSMUST00000065527	ENSMUSG00000053219	Raet1e	80330	Downstream
ENSMUST00000181532	ENSMUSG00000097705	Gm26740	LncRNA_from_Ensembl	ENSMUST00000095795	ENSMUSG00000078452	Raet1d	59060	Upstream
ENSMUST00000181532	ENSMUSG00000097705	Gm26740	LncRNA_from_Ensembl	ENSMUST00000180648	ENSMUSG00000053219	Raet1e	83518	Downstream
ENSMUST00000181532	ENSMUSG00000097705	Gm26740	LncRNA_from_Ensembl	ENSMUST00000105522	ENSMUSG00000075297	H60b	0	Overlapped
ENSMUST00000181532	ENSMUSG00000097705	Gm26740	LncRNA_from_Ensembl	ENSMUST00000182677	ENSMUSG00000078452	Raet1d	57718	Upstream
TCONS_00060382	XLOC_029514	-	LncRNA_from_predicted	ENSMUST00000180768	ENSMUSG00000078537	B020031M17Rik	92052	Downstream
TCONS_00060382	XLOC_029514	-	LncRNA_from_predicted	ENSMUST00000080505	ENSMUSG00000078537	B020031M17Rik	92790	Downstream
TCONS_00060382	XLOC_029514	-	LncRNA_from_predicted	ENSMUST00000177659	ENSMUSG00000095029	Gm21370	15847	Downstream
TCONS_00060382	XLOC_029514	-	LncRNA_from_predicted	ENSMUST00000178618	ENSMUSG00000095609	Gm21188	7527	Downstream
ENSMUST00000191791	ENSMUSG00000103409	Lsmem2	LncRNA_from_Ensembl	ENSMUST00000193292	ENSMUSG00000010054	Tusc2	29894	Downstream
ENSMUST00000191791	ENSMUSG00000103409	Lsmem2	LncRNA_from_Ensembl	ENSMUST00000192888	ENSMUSG00000010048	Ifrd2	457	Downstream
ENSMUST00000191791	ENSMUSG00000103409	Lsmem2	LncRNA_from_Ensembl	ENSMUST00000168532	ENSMUSG00000010066	Cacna2d2	64499	Downstream
ENSMUST00000191791	ENSMUSG00000103409	Lsmem2	LncRNA_from_Ensembl	ENSMUST00000193538	ENSMUSG00000032562	Gnai2	17866	Upstream
ENSMUST00000191791	ENSMUSG00000103409	Lsmem2	LncRNA_from_Ensembl	ENSMUST00000164988	ENSMUSG00000010066	Cacna2d2	64499	Downstream
ENSMUST00000191791	ENSMUSG00000103409	Lsmem2	LncRNA_from_Ensembl	ENSMUST00000191832	ENSMUSG00000010067	Rassf1	36042	Downstream
ENSMUST00000191791	ENSMUSG00000103409	Lsmem2	LncRNA_from_Ensembl	ENSMUST00000127380	ENSMUSG00000079334	Nat6	10323	Downstream
ENSMUST00000191791	ENSMUSG00000103409	Lsmem2	LncRNA_from_Ensembl	ENSMUST00000192157	ENSMUSG00000034684	Sema3f	87056	Upstream
ENSMUST00000191791	ENSMUSG00000103409	Lsmem2	LncRNA_from_Ensembl	ENSMUST00000177567	ENSMUSG00000010064	Slc38a3	54087	Upstream
ENSMUST00000191791	ENSMUSG00000103409	Lsmem2	LncRNA_from_Ensembl	ENSMUST00000193372	ENSMUSG00000032562	Gnai2	19151	Upstream
ENSMUST00000191791	ENSMUSG00000103409	Lsmem2	LncRNA_from_Ensembl	ENSMUST00000010211	ENSMUSG00000010067	Rassf1	31579	Downstream
ENSMUST00000191791	ENSMUSG00000103409	Lsmem2	LncRNA_from_Ensembl	ENSMUST00000193495	ENSMUSG00000010064	Slc38a3	62145	Upstream
ENSMUST00000191791	ENSMUSG00000103409	Lsmem2	LncRNA_from_Ensembl	ENSMUST00000123005	ENSMUSG00000010051	Hyal1	14280	Downstream
ENSMUST00000191791	ENSMUSG00000103409	Lsmem2	LncRNA_from_Ensembl	ENSMUST00000192323	ENSMUSG00000010064	Slc38a3	60556	Upstream
ENSMUST00000191791	ENSMUSG00000103409	Lsmem2	LncRNA_from_Ensembl	ENSMUST00000167868	ENSMUSG00000010064	Slc38a3	53560	Upstream
ENSMUST00000191791	ENSMUSG00000103409	Lsmem2	LncRNA_from_Ensembl	ENSMUST00000193835	ENSMUSG00000032562	Gnai2	22506	Upstream
ENSMUST00000191791	ENSMUSG00000103409	Lsmem2	LncRNA_from_Ensembl	ENSMUST00000102530	ENSMUSG00000057969	Sema3b	1279	Upstream
ENSMUST00000191791	ENSMUSG00000103409	Lsmem2	LncRNA_from_Ensembl	ENSMUST00000168959	ENSMUSG00000010066	Cacna2d2	66275	Downstream
ENSMUST00000191791	ENSMUSG00000103409	Lsmem2	LncRNA_from_Ensembl	ENSMUST00000194344	ENSMUSG00000037190	Cyb561d2	52317	Downstream
ENSMUST00000191791	ENSMUSG00000103409	Lsmem2	LncRNA_from_Ensembl	ENSMUST00000194039	ENSMUSG00000034684	Sema3f	86048	Upstream
ENSMUST00000191791	ENSMUSG00000103409	Lsmem2	LncRNA_from_Ensembl	ENSMUST00000195129	ENSMUSG00000034837	Gnat1	79171	Upstream
ENSMUST00000191791	ENSMUSG00000103409	Lsmem2	LncRNA_from_Ensembl	ENSMUST00000149638	ENSMUSG00000079334	Nat6	10323	Downstream
ENSMUST00000191791	ENSMUSG00000103409	Lsmem2	LncRNA_from_Ensembl	ENSMUST00000194848	ENSMUSG00000010057	Nprl2	50153	Downstream
ENSMUST00000191791	ENSMUSG00000103409	Lsmem2	LncRNA_from_Ensembl	ENSMUST00000010191	ENSMUSG00000010047	Hyal2	21066	Downstream
ENSMUST00000191791	ENSMUSG00000103409	Lsmem2	LncRNA_from_Ensembl	ENSMUST00000192951	ENSMUSG00000010057	Nprl2	49382	Downstream
ENSMUST00000191791	ENSMUSG00000103409	Lsmem2	LncRNA_from_Ensembl	ENSMUST00000102532	ENSMUSG00000057969	Sema3b	1143	Upstream
ENSMUST00000191791	ENSMUSG00000103409	Lsmem2	LncRNA_from_Ensembl	ENSMUST00000010192	ENSMUSG00000010048	Ifrd2	804	Downstream
ENSMUST00000191791	ENSMUSG00000103409	Lsmem2	LncRNA_from_Ensembl	ENSMUST00000073448	ENSMUSG00000057969	Sema3b	1280	Upstream
ENSMUST00000191791	ENSMUSG00000103409	Lsmem2	LncRNA_from_Ensembl	ENSMUST00000193747	ENSMUSG00000010047	Hyal2	21879	Downstream
ENSMUST00000191791	ENSMUSG00000103409	Lsmem2	LncRNA_from_Ensembl	ENSMUST00000010201	ENSMUSG00000010057	Nprl2	48136	Downstream
ENSMUST00000191791	ENSMUSG00000103409	Lsmem2	LncRNA_from_Ensembl	ENSMUST00000193108	ENSMUSG00000034684	Sema3f	91252	Upstream
ENSMUST00000191791	ENSMUSG00000103409	Lsmem2	LncRNA_from_Ensembl	ENSMUST00000193303	ENSMUSG00000010044	Zmynd10	42523	Downstream
ENSMUST00000191791	ENSMUSG00000103409	Lsmem2	LncRNA_from_Ensembl	ENSMUST00000195267	ENSMUSG00000034684	Sema3f	86048	Upstream
ENSMUST00000191791	ENSMUSG00000103409	Lsmem2	LncRNA_from_Ensembl	ENSMUST00000193188	ENSMUSG00000034837	Gnat1	79861	Upstream
ENSMUST00000191791	ENSMUSG00000103409	Lsmem2	LncRNA_from_Ensembl	ENSMUST00000040059	ENSMUSG00000036091	Hyal3	6483	Downstream
ENSMUST00000191791	ENSMUSG00000103409	Lsmem2	LncRNA_from_Ensembl	ENSMUST00000123926	ENSMUSG00000057969	Sema3b	600	Upstream
ENSMUST00000191791	ENSMUSG00000103409	Lsmem2	LncRNA_from_Ensembl	ENSMUST00000139581	ENSMUSG00000079334	Nat6	10323	Downstream
ENSMUST00000191791	ENSMUSG00000103409	Lsmem2	LncRNA_from_Ensembl	ENSMUST00000194153	ENSMUSG00000034837	Gnat1	80300	Upstream
ENSMUST00000191791	ENSMUSG00000103409	Lsmem2	LncRNA_from_Ensembl	ENSMUST00000122225	ENSMUSG00000010067	Rassf1	31579	Downstream
ENSMUST00000191791	ENSMUSG00000103409	Lsmem2	LncRNA_from_Ensembl	ENSMUST00000194802	ENSMUSG00000034837	Gnat1	77403	Upstream
ENSMUST00000191791	ENSMUSG00000103409	Lsmem2	LncRNA_from_Ensembl	ENSMUST00000194895	ENSMUSG00000010064	Slc38a3	54083	Upstream
ENSMUST00000191791	ENSMUSG00000103409	Lsmem2	LncRNA_from_Ensembl	ENSMUST00000193876	ENSMUSG00000032562	Gnai2	38026	Upstream
ENSMUST00000191791	ENSMUSG00000103409	Lsmem2	LncRNA_from_Ensembl	ENSMUST00000041459	ENSMUSG00000037190	Cyb561d2	51977	Downstream
ENSMUST00000191791	ENSMUSG00000103409	Lsmem2	LncRNA_from_Ensembl	ENSMUST00000166799	ENSMUSG00000010066	Cacna2d2	66378	Downstream
ENSMUST00000191791	ENSMUSG00000103409	Lsmem2	LncRNA_from_Ensembl	ENSMUST00000192445	ENSMUSG00000010044	Zmynd10	42623	Downstream
ENSMUST00000191791	ENSMUSG00000103409	Lsmem2	LncRNA_from_Ensembl	ENSMUST00000195370	ENSMUSG00000010057	Nprl2	49208	Downstream
ENSMUST00000191791	ENSMUSG00000103409	Lsmem2	LncRNA_from_Ensembl	ENSMUST00000130053	ENSMUSG00000079334	Nat6	10323	Downstream
ENSMUST00000191791	ENSMUSG00000103409	Lsmem2	LncRNA_from_Ensembl	ENSMUST00000195667	ENSMUSG00000010047	Hyal2	21639	Downstream
ENSMUST00000191791	ENSMUSG00000103409	Lsmem2	LncRNA_from_Ensembl	ENSMUST00000125386	ENSMUSG00000010067	Rassf1	32004	Downstream
ENSMUST00000191791	ENSMUSG00000103409	Lsmem2	LncRNA_from_Ensembl	ENSMUST00000010198	ENSMUSG00000010054	Tusc2	27730	Downstream
ENSMUST00000191791	ENSMUSG00000103409	Lsmem2	LncRNA_from_Ensembl	ENSMUST00000195752	ENSMUSG00000010047	Hyal2	21063	Downstream
ENSMUST00000191791	ENSMUSG00000103409	Lsmem2	LncRNA_from_Ensembl	ENSMUST00000195472	ENSMUSG00000057969	Sema3b	2729	Upstream
ENSMUST00000191791	ENSMUSG00000103409	Lsmem2	LncRNA_from_Ensembl	ENSMUST00000010208	ENSMUSG00000010064	Slc38a3	54081	Upstream
ENSMUST00000191791	ENSMUSG00000103409	Lsmem2	LncRNA_from_Ensembl	ENSMUST00000093786	ENSMUSG00000010067	Rassf1	31575	Downstream
ENSMUST00000191791	ENSMUSG00000103409	Lsmem2	LncRNA_from_Ensembl	ENSMUST00000129320	ENSMUSG00000010067	Rassf1	33407	Downstream
ENSMUST00000191791	ENSMUSG00000103409	Lsmem2	LncRNA_from_Ensembl	ENSMUST00000195681	ENSMUSG00000010047	Hyal2	21070	Downstream
ENSMUST00000191791	ENSMUSG00000103409	Lsmem2	LncRNA_from_Ensembl	ENSMUST00000193180	ENSMUSG00000057969	Sema3b	6230	Upstream
ENSMUST00000191791	ENSMUSG00000103409	Lsmem2	LncRNA_from_Ensembl	ENSMUST00000195627	ENSMUSG00000010044	Zmynd10	45973	Downstream
ENSMUST00000191791	ENSMUSG00000103409	Lsmem2	LncRNA_from_Ensembl	ENSMUST00000195849	ENSMUSG00000034837	Gnat1	78223	Upstream
ENSMUST00000191791	ENSMUSG00000103409	Lsmem2	LncRNA_from_Ensembl	ENSMUST00000192887	ENSMUSG00000010047	Hyal2	23448	Downstream
ENSMUST00000191791	ENSMUSG00000103409	Lsmem2	LncRNA_from_Ensembl	ENSMUST00000170737	ENSMUSG00000010066	Cacna2d2	64499	Downstream
ENSMUST00000191791	ENSMUSG00000103409	Lsmem2	LncRNA_from_Ensembl	ENSMUST00000184695	ENSMUSG00000010051	Hyal1	12168	Downstream
ENSMUST00000191791	ENSMUSG00000103409	Lsmem2	LncRNA_from_Ensembl	ENSMUST00000010205	ENSMUSG00000034837	Gnat1	77400	Upstream
ENSMUST00000191791	ENSMUSG00000103409	Lsmem2	LncRNA_from_Ensembl	ENSMUST00000193665	ENSMUSG00000034684	Sema3f	90201	Upstream
ENSMUST00000191791	ENSMUSG00000103409	Lsmem2	LncRNA_from_Ensembl	ENSMUST00000144392	ENSMUSG00000010051	Hyal1	14424	Downstream
ENSMUST00000191791	ENSMUSG00000103409	Lsmem2	LncRNA_from_Ensembl	ENSMUST00000010210	ENSMUSG00000010066	Cacna2d2	64499	Downstream
ENSMUST00000191791	ENSMUSG00000103409	Lsmem2	LncRNA_from_Ensembl	ENSMUST00000112387	ENSMUSG00000010051	Hyal1	12132	Downstream
ENSMUST00000191791	ENSMUSG00000103409	Lsmem2	LncRNA_from_Ensembl	ENSMUST00000122985	ENSMUSG00000079334	Nat6	10323	Downstream
ENSMUST00000191791	ENSMUSG00000103409	Lsmem2	LncRNA_from_Ensembl	ENSMUST00000193153	ENSMUSG00000010048	Ifrd2	2535	Downstream
ENSMUST00000191791	ENSMUSG00000103409	Lsmem2	LncRNA_from_Ensembl	ENSMUST00000194967	ENSMUSG00000037190	Cyb561d2	51715	Downstream
ENSMUST00000191791	ENSMUSG00000103409	Lsmem2	LncRNA_from_Ensembl	ENSMUST00000195662	ENSMUSG00000057969	Sema3b	6262	Upstream
ENSMUST00000191791	ENSMUSG00000103409	Lsmem2	LncRNA_from_Ensembl	ENSMUST00000193394	ENSMUSG00000032562	Gnai2	19427	Upstream
ENSMUST00000191791	ENSMUSG00000103409	Lsmem2	LncRNA_from_Ensembl	ENSMUST00000193932	ENSMUSG00000010064	Slc38a3	54087	Upstream
ENSMUST00000191791	ENSMUSG00000103409	Lsmem2	LncRNA_from_Ensembl	ENSMUST00000193140	ENSMUSG00000010048	Ifrd2	1088	Downstream
ENSMUST00000191791	ENSMUSG00000103409	Lsmem2	LncRNA_from_Ensembl	ENSMUST00000195235	ENSMUSG00000037190	Cyb561d2	51649	Downstream
ENSMUST00000191791	ENSMUSG00000103409	Lsmem2	LncRNA_from_Ensembl	ENSMUST00000194932	ENSMUSG00000010048	Ifrd2	804	Downstream
ENSMUST00000191791	ENSMUSG00000103409	Lsmem2	LncRNA_from_Ensembl	ENSMUST00000102529	ENSMUSG00000057969	Sema3b	1281	Upstream
ENSMUST00000191791	ENSMUSG00000103409	Lsmem2	LncRNA_from_Ensembl	ENSMUST00000192727	ENSMUSG00000034684	Sema3f	85344	Upstream
ENSMUST00000191791	ENSMUSG00000103409	Lsmem2	LncRNA_from_Ensembl	ENSMUST00000195023	ENSMUSG00000034684	Sema3f	92612	Upstream
ENSMUST00000191791	ENSMUSG00000103409	Lsmem2	LncRNA_from_Ensembl	ENSMUST00000192615	ENSMUSG00000032562	Gnai2	17051	Upstream
ENSMUST00000191791	ENSMUSG00000103409	Lsmem2	LncRNA_from_Ensembl	ENSMUST00000191923	ENSMUSG00000010064	Slc38a3	59823	Upstream
ENSMUST00000191791	ENSMUSG00000103409	Lsmem2	LncRNA_from_Ensembl	ENSMUST00000010188	ENSMUSG00000010044	Zmynd10	42523	Downstream
ENSMUST00000191791	ENSMUSG00000103409	Lsmem2	LncRNA_from_Ensembl	ENSMUST00000195057	ENSMUSG00000057969	Sema3b	7973	Upstream
ENSMUST00000191791	ENSMUSG00000103409	Lsmem2	LncRNA_from_Ensembl	ENSMUST00000192990	ENSMUSG00000010064	Slc38a3	60737	Upstream
ENSMUST00000191791	ENSMUSG00000103409	Lsmem2	LncRNA_from_Ensembl	ENSMUST00000193628	ENSMUSG00000010057	Nprl2	48147	Downstream
ENSMUST00000191791	ENSMUSG00000103409	Lsmem2	LncRNA_from_Ensembl	ENSMUST00000010189	ENSMUSG00000010045	Tmem115	55169	Downstream
ENSMUST00000191791	ENSMUSG00000103409	Lsmem2	LncRNA_from_Ensembl	ENSMUST00000194842	ENSMUSG00000010066	Cacna2d2	70356	Downstream
ENSMUST00000191791	ENSMUSG00000103409	Lsmem2	LncRNA_from_Ensembl	ENSMUST00000194906	ENSMUSG00000037190	Cyb561d2	51718	Downstream
ENSMUST00000191791	ENSMUSG00000103409	Lsmem2	LncRNA_from_Ensembl	ENSMUST00000192783	ENSMUSG00000034684	Sema3f	90668	Upstream
ENSMUST00000191791	ENSMUSG00000103409	Lsmem2	LncRNA_from_Ensembl	ENSMUST00000171809	ENSMUSG00000010066	Cacna2d2	79946	Downstream
ENSMUST00000191791	ENSMUSG00000103409	Lsmem2	LncRNA_from_Ensembl	ENSMUST00000192271	ENSMUSG00000034837	Gnat1	79900	Upstream
ENSMUST00000191791	ENSMUSG00000103409	Lsmem2	LncRNA_from_Ensembl	ENSMUST00000195762	ENSMUSG00000032562	Gnai2	22938	Upstream
ENSMUST00000191791	ENSMUSG00000103409	Lsmem2	LncRNA_from_Ensembl	ENSMUST00000085092	ENSMUSG00000010066	Cacna2d2	64849	Downstream
ENSMUST00000191791	ENSMUSG00000103409	Lsmem2	LncRNA_from_Ensembl	ENSMUST00000193234	ENSMUSG00000057969	Sema3b	4541	Upstream
ENSMUST00000191791	ENSMUSG00000103409	Lsmem2	LncRNA_from_Ensembl	ENSMUST00000194794	ENSMUSG00000010047	Hyal2	23230	Downstream
ENSMUST00000191791	ENSMUSG00000103409	Lsmem2	LncRNA_from_Ensembl	ENSMUST00000194606	ENSMUSG00000057969	Sema3b	7092	Upstream
ENSMUST00000191791	ENSMUSG00000103409	Lsmem2	LncRNA_from_Ensembl	ENSMUST00000194424	ENSMUSG00000034684	Sema3f	86917	Upstream
ENSMUST00000191791	ENSMUSG00000103409	Lsmem2	LncRNA_from_Ensembl	ENSMUST00000080560	ENSMUSG00000034684	Sema3f	84426	Upstream
ENSMUST00000191791	ENSMUSG00000103409	Lsmem2	LncRNA_from_Ensembl	ENSMUST00000194846	ENSMUSG00000034684	Sema3f	86933	Upstream
ENSMUST00000191791	ENSMUSG00000103409	Lsmem2	LncRNA_from_Ensembl	ENSMUST00000195739	ENSMUSG00000010064	Slc38a3	57946	Upstream
ENSMUST00000191791	ENSMUSG00000103409	Lsmem2	LncRNA_from_Ensembl	ENSMUST00000194230	ENSMUSG00000010064	Slc38a3	57996	Upstream
ENSMUST00000191791	ENSMUSG00000103409	Lsmem2	LncRNA_from_Ensembl	ENSMUST00000149487	ENSMUSG00000036091	Hyal3	7181	Downstream
ENSMUST00000191791	ENSMUSG00000103409	Lsmem2	LncRNA_from_Ensembl	ENSMUST00000193418	ENSMUSG00000010054	Tusc2	28846	Downstream
ENSMUST00000191791	ENSMUSG00000103409	Lsmem2	LncRNA_from_Ensembl	ENSMUST00000121635	ENSMUSG00000010067	Rassf1	31579	Downstream
ENSMUST00000191791	ENSMUSG00000103409	Lsmem2	LncRNA_from_Ensembl	ENSMUST00000195725	ENSMUSG00000010048	Ifrd2	2148	Downstream
ENSMUST00000191791	ENSMUSG00000103409	Lsmem2	LncRNA_from_Ensembl	ENSMUST00000093785	ENSMUSG00000079334	Nat6	9792	Downstream
ENSMUST00000191791	ENSMUSG00000103409	Lsmem2	LncRNA_from_Ensembl	ENSMUST00000144129	ENSMUSG00000010067	Rassf1	31579	Downstream
ENSMUST00000191791	ENSMUSG00000103409	Lsmem2	LncRNA_from_Ensembl	ENSMUST00000156198	ENSMUSG00000010067	Rassf1	31579	Downstream
ENSMUST00000191791	ENSMUSG00000103409	Lsmem2	LncRNA_from_Ensembl	ENSMUST00000195231	ENSMUSG00000032562	Gnai2	18582	Upstream
ENSMUST00000191791	ENSMUSG00000103409	Lsmem2	LncRNA_from_Ensembl	ENSMUST00000193551	ENSMUSG00000057969	Sema3b	8017	Upstream
ENSMUST00000191791	ENSMUSG00000103409	Lsmem2	LncRNA_from_Ensembl	ENSMUST00000125080	ENSMUSG00000010067	Rassf1	39336	Downstream
ENSMUST00000191791	ENSMUSG00000103409	Lsmem2	LncRNA_from_Ensembl	ENSMUST00000055704	ENSMUSG00000032562	Gnai2	17051	Upstream
ENSMUST00000191791	ENSMUSG00000103409	Lsmem2	LncRNA_from_Ensembl	ENSMUST00000148440	ENSMUSG00000036091	Hyal3	7010	Downstream
ENSMUST00000191791	ENSMUSG00000103409	Lsmem2	LncRNA_from_Ensembl	ENSMUST00000192837	ENSMUSG00000032562	Gnai2	23060	Upstream
ENSMUST00000191791	ENSMUSG00000103409	Lsmem2	LncRNA_from_Ensembl	ENSMUST00000194433	ENSMUSG00000057969	Sema3b	6075	Upstream
ENSMUST00000191791	ENSMUSG00000103409	Lsmem2	LncRNA_from_Ensembl	ENSMUST00000192211	ENSMUSG00000010064	Slc38a3	57976	Upstream
ENSMUST00000191791	ENSMUSG00000103409	Lsmem2	LncRNA_from_Ensembl	ENSMUST00000195746	ENSMUSG00000010048	Ifrd2	1134	Downstream
ENSMUST00000191791	ENSMUSG00000103409	Lsmem2	LncRNA_from_Ensembl	ENSMUST00000010195	ENSMUSG00000010051	Hyal1	12864	Downstream
ENSMUST00000191791	ENSMUSG00000103409	Lsmem2	LncRNA_from_Ensembl	ENSMUST00000102531	ENSMUSG00000057969	Sema3b	1281	Upstream
ENSMUST00000191791	ENSMUSG00000103409	Lsmem2	LncRNA_from_Ensembl	ENSMUST00000139274	ENSMUSG00000079334	Nat6	10323	Downstream
ENSMUST00000191791	ENSMUSG00000103409	Lsmem2	LncRNA_from_Ensembl	ENSMUST00000195843	ENSMUSG00000010064	Slc38a3	61562	Upstream
ENSMUST00000191791	ENSMUSG00000103409	Lsmem2	LncRNA_from_Ensembl	ENSMUST00000169354	ENSMUSG00000010066	Cacna2d2	80308	Downstream
ENSMUST00000191791	ENSMUSG00000103409	Lsmem2	LncRNA_from_Ensembl	ENSMUST00000195033	ENSMUSG00000010064	Slc38a3	59328	Upstream
ENSMUST00000191791	ENSMUSG00000103409	Lsmem2	LncRNA_from_Ensembl	ENSMUST00000195158	ENSMUSG00000010044	Zmynd10	43631	Downstream
ENSMUST00000191791	ENSMUSG00000103409	Lsmem2	LncRNA_from_Ensembl	ENSMUST00000192712	ENSMUSG00000034684	Sema3f	90682	Upstream
ENSMUST00000156882	ENSMUSG00000086245	Gm16170	LncRNA_from_Ensembl	ENSMUST00000109212	ENSMUSG00000058163	Gm5431	34637	Upstream
ENSMUST00000156882	ENSMUSG00000086245	Gm16170	LncRNA_from_Ensembl	ENSMUST00000129318	ENSMUSG00000048852	Gm12185	64540	Upstream
ENSMUST00000156882	ENSMUSG00000086245	Gm16170	LncRNA_from_Ensembl	ENSMUST00000125166	ENSMUSG00000020372	Rack1	37576	Downstream
ENSMUST00000156882	ENSMUSG00000086245	Gm16170	LncRNA_from_Ensembl	ENSMUST00000047145	ENSMUSG00000040365	Trim41	26296	Downstream
ENSMUST00000156882	ENSMUSG00000086245	Gm16170	LncRNA_from_Ensembl	ENSMUST00000104958	ENSMUSG00000078153	Psme2b	91862	Upstream
ENSMUST00000156882	ENSMUSG00000086245	Gm16170	LncRNA_from_Ensembl	ENSMUST00000109209	ENSMUSG00000058163	Gm5431	34901	Upstream
ENSMUST00000156882	ENSMUSG00000086245	Gm16170	LncRNA_from_Ensembl	ENSMUST00000131888	ENSMUSG00000040365	Trim41	31254	Downstream
ENSMUST00000156882	ENSMUSG00000086245	Gm16170	LncRNA_from_Ensembl	ENSMUST00000020640	ENSMUSG00000020372	Rack1	37215	Downstream
ENSMUST00000156882	ENSMUSG00000086245	Gm16170	LncRNA_from_Ensembl	ENSMUST00000049519	ENSMUSG00000046879	Irgm1	11753	Upstream
ENSMUST00000156882	ENSMUSG00000086245	Gm16170	LncRNA_from_Ensembl	ENSMUST00000136703	ENSMUSG00000020372	Rack1	40982	Downstream
ENSMUST00000156882	ENSMUSG00000086245	Gm16170	LncRNA_from_Ensembl	ENSMUST00000136849	ENSMUSG00000020372	Rack1	37556	Downstream
ENSMUST00000156882	ENSMUSG00000086245	Gm16170	LncRNA_from_Ensembl	ENSMUST00000147151	ENSMUSG00000046879	Irgm1	8476	Upstream
ENSMUST00000156882	ENSMUSG00000086245	Gm16170	LncRNA_from_Ensembl	ENSMUST00000139959	ENSMUSG00000020372	Rack1	37561	Downstream
ENSMUST00000156882	ENSMUSG00000086245	Gm16170	LncRNA_from_Ensembl	ENSMUST00000140800	ENSMUSG00000040365	Trim41	26696	Downstream
ENSMUST00000156882	ENSMUSG00000086245	Gm16170	LncRNA_from_Ensembl	ENSMUST00000109210	ENSMUSG00000058163	Gm5431	33930	Upstream
ENSMUST00000156882	ENSMUSG00000086245	Gm16170	LncRNA_from_Ensembl	ENSMUST00000097494	ENSMUSG00000069893	9930111J21Rik1	92658	Upstream
ENSMUST00000156882	ENSMUSG00000086245	Gm16170	LncRNA_from_Ensembl	ENSMUST00000097271	ENSMUSG00000046879	Irgm1	11757	Upstream
ENSMUST00000156882	ENSMUSG00000086245	Gm16170	LncRNA_from_Ensembl	ENSMUST00000109213	ENSMUSG00000040350	Trim7	0	Overlapped
ENSMUST00000156882	ENSMUSG00000086245	Gm16170	LncRNA_from_Ensembl	ENSMUST00000142269	ENSMUSG00000020372	Rack1	38675	Downstream
ENSMUST00000156882	ENSMUSG00000086245	Gm16170	LncRNA_from_Ensembl	ENSMUST00000046903	ENSMUSG00000040350	Trim7	0	Overlapped
ENSMUST00000156882	ENSMUSG00000086245	Gm16170	LncRNA_from_Ensembl	ENSMUST00000129674	ENSMUSG00000040350	Trim7	0	Overlapped
ENSMUST00000156882	ENSMUSG00000086245	Gm16170	LncRNA_from_Ensembl	ENSMUST00000104959	ENSMUSG00000078154	Gm12184	16994	Downstream
ENSMUST00000156882	ENSMUSG00000086245	Gm16170	LncRNA_from_Ensembl	ENSMUST00000094476	ENSMUSG00000048852	Gm12185	51164	Upstream
ENSMUST00000156882	ENSMUSG00000086245	Gm16170	LncRNA_from_Ensembl	ENSMUST00000155478	ENSMUSG00000040350	Trim7	2216	Downstream
ENSMUST00000156882	ENSMUSG00000086245	Gm16170	LncRNA_from_Ensembl	ENSMUST00000138019	ENSMUSG00000040365	Trim41	27418	Downstream
ENSMUST00000156882	ENSMUSG00000086245	Gm16170	LncRNA_from_Ensembl	ENSMUST00000216796	ENSMUSG00000040350	Trim7	3056	Downstream
ENSMUST00000156882	ENSMUSG00000086245	Gm16170	LncRNA_from_Ensembl	ENSMUST00000131270	ENSMUSG00000040350	Trim7	0	Overlapped
ENSMUST00000156882	ENSMUSG00000086245	Gm16170	LncRNA_from_Ensembl	ENSMUST00000149049	ENSMUSG00000040350	Trim7	0	Overlapped
ENSMUST00000156882	ENSMUSG00000086245	Gm16170	LncRNA_from_Ensembl	ENSMUST00000059930	ENSMUSG00000048852	Gm12185	51166	Upstream
ENSMUST00000055537	ENSMUSG00000043903	Gm22	LncRNA_from_Ensembl	ENSMUST00000044123	ENSMUSG00000039079	Trhr2	84322	Downstream
ENSMUST00000055537	ENSMUSG00000043903	Gm22	LncRNA_from_Ensembl	ENSMUST00000176690	ENSMUSG00000049577	Zfpm1	61141	Downstream
ENSMUST00000055537	ENSMUSG00000043903	Gm22	LncRNA_from_Ensembl	ENSMUST00000212315	ENSMUSG00000049577	Zfpm1	61986	Downstream
ENSMUST00000055537	ENSMUSG00000043903	Gm22	LncRNA_from_Ensembl	ENSMUST00000127664	ENSMUSG00000092329	Gm20388	0	Overlapped
ENSMUST00000055537	ENSMUSG00000043903	Gm22	LncRNA_from_Ensembl	ENSMUST00000054052	ENSMUSG00000049577	Zfpm1	9496	Downstream
ENSMUST00000055537	ENSMUSG00000043903	Gm22	LncRNA_from_Ensembl	ENSMUST00000177356	ENSMUSG00000049577	Zfpm1	61053	Downstream
ENSMUST00000055537	ENSMUSG00000043903	Gm22	LncRNA_from_Ensembl	ENSMUST00000176883	ENSMUSG00000049577	Zfpm1	34675	Downstream
TCONS_00020366	XLOC_009333	-	LncRNA_from_predicted	ENSMUST00000210336	ENSMUSG00000110353	Gm45531	84640	Downstream
TCONS_00020366	XLOC_009333	-	LncRNA_from_predicted	ENSMUST00000211096	ENSMUSG00000110353	Gm45531	84638	Downstream
TCONS_00020366	XLOC_009333	-	LncRNA_from_predicted	ENSMUST00000099328	ENSMUSG00000074780	Anapc15-ps	56618	Upstream
TCONS_00020366	XLOC_009333	-	LncRNA_from_predicted	ENSMUST00000209662	ENSMUSG00000110353	Gm45531	84638	Downstream
TCONS_00057576	XLOC_028573	-	LncRNA_from_predicted	ENSMUST00000180768	ENSMUSG00000078537	B020031M17Rik	59543	Upstream
TCONS_00057576	XLOC_028573	-	LncRNA_from_predicted	ENSMUST00000179502	ENSMUSG00000096175	Gm21761	97597	Upstream
TCONS_00057576	XLOC_028573	-	LncRNA_from_predicted	ENSMUST00000080505	ENSMUSG00000078537	B020031M17Rik	60281	Upstream
TCONS_00057576	XLOC_028573	-	LncRNA_from_predicted	ENSMUST00000187530	ENSMUSG00000096175	Gm21761	81077	Upstream
TCONS_00057576	XLOC_028573	-	LncRNA_from_predicted	ENSMUST00000177659	ENSMUSG00000095029	Gm21370	118	Downstream
TCONS_00057576	XLOC_028573	-	LncRNA_from_predicted	ENSMUST00000178618	ENSMUSG00000095609	Gm21188	8438	Downstream
TCONS_00085977	XLOC_044696	-	LncRNA_from_predicted	ENSMUST00000160592	ENSMUSG00000022528	Hes1	186	Upstream
TCONS_00085977	XLOC_044696	-	LncRNA_from_predicted	ENSMUST00000100016	ENSMUSG00000075286	Gm1968	89821	Downstream
TCONS_00085977	XLOC_044696	-	LncRNA_from_predicted	ENSMUST00000161676	ENSMUSG00000022528	Hes1	1899	Upstream
TCONS_00085977	XLOC_044696	-	LncRNA_from_predicted	ENSMUST00000161839	ENSMUSG00000022528	Hes1	2140	Upstream
TCONS_00085977	XLOC_044696	-	LncRNA_from_predicted	ENSMUST00000023171	ENSMUSG00000022528	Hes1	1142	Upstream
TCONS_00181523	XLOC_090991	-	LncRNA_from_predicted	ENSMUST00000127537	ENSMUSG00000098715	Gm28053	77280	Upstream
TCONS_00181523	XLOC_090991	-	LncRNA_from_predicted	ENSMUST00000203797	ENSMUSG00000090019	Gimap1	86085	Upstream
TCONS_00181523	XLOC_090991	-	LncRNA_from_predicted	ENSMUST00000205031	ENSMUSG00000090019	Gimap1	89845	Upstream
TCONS_00181523	XLOC_090991	-	LncRNA_from_predicted	ENSMUST00000031837	ENSMUSG00000029813	1600015I10Rik	97522	Downstream
TCONS_00181523	XLOC_090991	-	LncRNA_from_predicted	ENSMUST00000203006	ENSMUSG00000043505	Gimap5	81254	Upstream
TCONS_00181523	XLOC_090991	-	LncRNA_from_predicted	ENSMUST00000203229	ENSMUSG00000029810	Tmem176b	3072	Downstream
TCONS_00181523	XLOC_090991	-	LncRNA_from_predicted	ENSMUST00000038811	ENSMUSG00000039264	Gimap3	62922	Upstream
TCONS_00181523	XLOC_090991	-	LncRNA_from_predicted	ENSMUST00000147047	ENSMUSG00000043505	Gimap5	82395	Upstream
TCONS_00181523	XLOC_090991	-	LncRNA_from_predicted	ENSMUST00000166247	ENSMUSG00000029810	Tmem176b	1445	Downstream
TCONS_00181523	XLOC_090991	-	LncRNA_from_predicted	ENSMUST00000054368	ENSMUSG00000090019	Gimap1	86090	Upstream
TCONS_00181523	XLOC_090991	-	LncRNA_from_predicted	ENSMUST00000055558	ENSMUSG00000043505	Gimap5	75670	Upstream
TCONS_00181523	XLOC_090991	-	LncRNA_from_predicted	ENSMUST00000203355	ENSMUSG00000029810	Tmem176b	1499	Downstream
TCONS_00181523	XLOC_090991	-	LncRNA_from_predicted	ENSMUST00000203501	ENSMUSG00000029810	Tmem176b	3141	Downstream
TCONS_00181523	XLOC_090991	-	LncRNA_from_predicted	ENSMUST00000203618	ENSMUSG00000029810	Tmem176b	3426	Downstream
TCONS_00181523	XLOC_090991	-	LncRNA_from_predicted	ENSMUST00000101429	ENSMUSG00000029810	Tmem176b	1457	Downstream
TCONS_00181523	XLOC_090991	-	LncRNA_from_predicted	ENSMUST00000204036	ENSMUSG00000039264	Gimap3	59029	Upstream
TCONS_00181523	XLOC_090991	-	LncRNA_from_predicted	ENSMUST00000205147	ENSMUSG00000029810	Tmem176b	3072	Downstream
TCONS_00181523	XLOC_090991	-	LncRNA_from_predicted	ENSMUST00000204856	ENSMUSG00000029811	Aoc1	40523	Downstream
TCONS_00181523	XLOC_090991	-	LncRNA_from_predicted	ENSMUST00000203639	ENSMUSG00000023367	Tmem176a	9397	Downstream
TCONS_00181523	XLOC_090991	-	LncRNA_from_predicted	ENSMUST00000204408	ENSMUSG00000098715	Gm28053	77236	Upstream
TCONS_00181523	XLOC_090991	-	LncRNA_from_predicted	ENSMUST00000203461	ENSMUSG00000023367	Tmem176a	9175	Downstream
TCONS_00181523	XLOC_090991	-	LncRNA_from_predicted	ENSMUST00000204168	ENSMUSG00000090019	Gimap1	86086	Upstream
TCONS_00181523	XLOC_090991	-	LncRNA_from_predicted	ENSMUST00000204783	ENSMUSG00000029810	Tmem176b	2134	Downstream
TCONS_00181523	XLOC_090991	-	LncRNA_from_predicted	ENSMUST00000204073	ENSMUSG00000029810	Tmem176b	1633	Downstream
TCONS_00181523	XLOC_090991	-	LncRNA_from_predicted	ENSMUST00000168406	ENSMUSG00000023367	Tmem176a	9210	Downstream
TCONS_00181523	XLOC_090991	-	LncRNA_from_predicted	ENSMUST00000164733	ENSMUSG00000029810	Tmem176b	1452	Downstream
TCONS_00181523	XLOC_090991	-	LncRNA_from_predicted	ENSMUST00000162948	ENSMUSG00000029811	Aoc1	72613	Downstream
TCONS_00181523	XLOC_090991	-	LncRNA_from_predicted	ENSMUST00000101426	ENSMUSG00000023367	Tmem176a	9139	Downstream
TCONS_00181523	XLOC_090991	-	LncRNA_from_predicted	ENSMUST00000204309	ENSMUSG00000023367	Tmem176a	10216	Downstream
TCONS_00181523	XLOC_090991	-	LncRNA_from_predicted	ENSMUST00000167529	ENSMUSG00000029811	Aoc1	72613	Downstream
TCONS_00181523	XLOC_090991	-	LncRNA_from_predicted	ENSMUST00000204400	ENSMUSG00000023367	Tmem176a	8546	Downstream
TCONS_00181523	XLOC_090991	-	LncRNA_from_predicted	ENSMUST00000204482	ENSMUSG00000023367	Tmem176a	9149	Downstream
TCONS_00181523	XLOC_090991	-	LncRNA_from_predicted	ENSMUST00000135174	ENSMUSG00000043505	Gimap5	82368	Upstream
TCONS_00181523	XLOC_090991	-	LncRNA_from_predicted	ENSMUST00000205159	ENSMUSG00000029810	Tmem176b	2249	Downstream
TCONS_00181523	XLOC_090991	-	LncRNA_from_predicted	ENSMUST00000203265	ENSMUSG00000029810	Tmem176b	3074	Downstream
TCONS_00181523	XLOC_090991	-	LncRNA_from_predicted	ENSMUST00000161184	ENSMUSG00000029811	Aoc1	74982	Downstream
TCONS_00181523	XLOC_090991	-	LncRNA_from_predicted	ENSMUST00000140054	ENSMUSG00000090019	Gimap1	87157	Upstream
TCONS_00181523	XLOC_090991	-	LncRNA_from_predicted	ENSMUST00000142703	ENSMUSG00000090019	Gimap1	88084	Upstream
TCONS_00181523	XLOC_090991	-	LncRNA_from_predicted	ENSMUST00000031835	ENSMUSG00000029811	Aoc1	62881	Downstream
ENSMUST00000206342	ENSMUSG00000108322	Gm45123	LncRNA_from_Ensembl	ENSMUST00000145956	ENSMUSG00000038644	Pold1	56690	Downstream
ENSMUST00000206342	ENSMUSG00000108322	Gm45123	LncRNA_from_Ensembl	ENSMUST00000132769	ENSMUSG00000060601	Nr1h2	65645	Downstream
ENSMUST00000206342	ENSMUSG00000108322	Gm45123	LncRNA_from_Ensembl	ENSMUST00000136679	ENSMUSG00000038695	Josd2	12867	Upstream
ENSMUST00000206342	ENSMUSG00000108322	Gm45123	LncRNA_from_Ensembl	ENSMUST00000206195	ENSMUSG00000051113	Fam71e1	11260	Downstream
ENSMUST00000206342	ENSMUSG00000108322	Gm45123	LncRNA_from_Ensembl	ENSMUST00000131817	ENSMUSG00000038695	Josd2	15084	Upstream
ENSMUST00000206342	ENSMUSG00000108322	Gm45123	LncRNA_from_Ensembl	ENSMUST00000035929	ENSMUSG00000038704	Aspdh	16760	Upstream
ENSMUST00000206342	ENSMUSG00000108322	Gm45123	LncRNA_from_Ensembl	ENSMUST00000208117	ENSMUSG00000038695	Josd2	14050	Upstream
ENSMUST00000206342	ENSMUSG00000108322	Gm45123	LncRNA_from_Ensembl	ENSMUST00000107912	ENSMUSG00000060601	Nr1h2	64204	Downstream
ENSMUST00000206342	ENSMUSG00000108322	Gm45123	LncRNA_from_Ensembl	ENSMUST00000152902	ENSMUSG00000038704	Aspdh	17297	Upstream
ENSMUST00000206342	ENSMUSG00000108322	Gm45123	LncRNA_from_Ensembl	ENSMUST00000167197	ENSMUSG00000060601	Nr1h2	64240	Downstream
ENSMUST00000206342	ENSMUSG00000108322	Gm45123	LncRNA_from_Ensembl	ENSMUST00000151793	ENSMUSG00000038644	Pold1	47374	Downstream
ENSMUST00000206342	ENSMUSG00000108322	Gm45123	LncRNA_from_Ensembl	ENSMUST00000147503	ENSMUSG00000038644	Pold1	47868	Downstream
ENSMUST00000206342	ENSMUSG00000108322	Gm45123	LncRNA_from_Ensembl	ENSMUST00000156957	ENSMUSG00000038704	Aspdh	16823	Upstream
ENSMUST00000206342	ENSMUSG00000108322	Gm45123	LncRNA_from_Ensembl	ENSMUST00000073488	ENSMUSG00000060601	Nr1h2	64204	Downstream
ENSMUST00000206342	ENSMUSG00000108322	Gm45123	LncRNA_from_Ensembl	ENSMUST00000128600	ENSMUSG00000060601	Nr1h2	66817	Downstream
ENSMUST00000206342	ENSMUSG00000108322	Gm45123	LncRNA_from_Ensembl	ENSMUST00000130220	ENSMUSG00000038695	Josd2	15169	Upstream
ENSMUST00000206342	ENSMUSG00000108322	Gm45123	LncRNA_from_Ensembl	ENSMUST00000153124	ENSMUSG00000002204	Napsa	87020	Downstream
ENSMUST00000206342	ENSMUSG00000108322	Gm45123	LncRNA_from_Ensembl	ENSMUST00000207302	ENSMUSG00000002204	Napsa	99403	Downstream
ENSMUST00000206342	ENSMUSG00000108322	Gm45123	LncRNA_from_Ensembl	ENSMUST00000049343	ENSMUSG00000038644	Pold1	47334	Downstream
ENSMUST00000206342	ENSMUSG00000108322	Gm45123	LncRNA_from_Ensembl	ENSMUST00000206887	ENSMUSG00000038695	Josd2	12869	Upstream
ENSMUST00000206342	ENSMUSG00000108322	Gm45123	LncRNA_from_Ensembl	ENSMUST00000118808	ENSMUSG00000008140	Emc10	4525	Downstream
ENSMUST00000206342	ENSMUSG00000108322	Gm45123	LncRNA_from_Ensembl	ENSMUST00000121922	ENSMUSG00000038695	Josd2	12875	Upstream
ENSMUST00000206342	ENSMUSG00000108322	Gm45123	LncRNA_from_Ensembl	ENSMUST00000208514	ENSMUSG00000002204	Napsa	96942	Downstream
ENSMUST00000206342	ENSMUSG00000108322	Gm45123	LncRNA_from_Ensembl	ENSMUST00000205422	ENSMUSG00000051113	Fam71e1	11187	Downstream
ENSMUST00000206342	ENSMUSG00000108322	Gm45123	LncRNA_from_Ensembl	ENSMUST00000207516	ENSMUSG00000038670	Mybpc2	20796	Downstream
ENSMUST00000206342	ENSMUSG00000108322	Gm45123	LncRNA_from_Ensembl	ENSMUST00000118962	ENSMUSG00000030731	Syt3	84489	Upstream
ENSMUST00000206342	ENSMUSG00000108322	Gm45123	LncRNA_from_Ensembl	ENSMUST00000130844	ENSMUSG00000030731	Syt3	98397	Upstream
ENSMUST00000206342	ENSMUSG00000108322	Gm45123	LncRNA_from_Ensembl	ENSMUST00000058667	ENSMUSG00000047085	Lrrc4b	21167	Upstream
ENSMUST00000206342	ENSMUSG00000108322	Gm45123	LncRNA_from_Ensembl	ENSMUST00000208366	ENSMUSG00000060601	Nr1h2	66410	Downstream
ENSMUST00000206342	ENSMUSG00000108322	Gm45123	LncRNA_from_Ensembl	ENSMUST00000156093	ENSMUSG00000047085	Lrrc4b	23111	Upstream
ENSMUST00000206342	ENSMUSG00000108322	Gm45123	LncRNA_from_Ensembl	ENSMUST00000154783	ENSMUSG00000038644	Pold1	47337	Downstream
ENSMUST00000206342	ENSMUSG00000108322	Gm45123	LncRNA_from_Ensembl	ENSMUST00000136611	ENSMUSG00000060601	Nr1h2	67222	Downstream
ENSMUST00000206342	ENSMUSG00000108322	Gm45123	LncRNA_from_Ensembl	ENSMUST00000155659	ENSMUSG00000038695	Josd2	15548	Upstream
ENSMUST00000206342	ENSMUSG00000108322	Gm45123	LncRNA_from_Ensembl	ENSMUST00000135624	ENSMUSG00000038704	Aspdh	17202	Upstream
ENSMUST00000206342	ENSMUSG00000108322	Gm45123	LncRNA_from_Ensembl	ENSMUST00000138328	ENSMUSG00000008140	Emc10	6591	Downstream
ENSMUST00000206342	ENSMUSG00000108322	Gm45123	LncRNA_from_Ensembl	ENSMUST00000139097	ENSMUSG00000038695	Josd2	12915	Upstream
ENSMUST00000206342	ENSMUSG00000108322	Gm45123	LncRNA_from_Ensembl	ENSMUST00000107910	ENSMUSG00000060601	Nr1h2	64223	Downstream
ENSMUST00000206342	ENSMUSG00000108322	Gm45123	LncRNA_from_Ensembl	ENSMUST00000123928	ENSMUSG00000008140	Emc10	8862	Downstream
ENSMUST00000206342	ENSMUSG00000108322	Gm45123	LncRNA_from_Ensembl	ENSMUST00000205819	ENSMUSG00000051113	Fam71e1	11176	Downstream
ENSMUST00000206342	ENSMUSG00000108322	Gm45123	LncRNA_from_Ensembl	ENSMUST00000206033	ENSMUSG00000051113	Fam71e1	11260	Downstream
ENSMUST00000206342	ENSMUSG00000108322	Gm45123	LncRNA_from_Ensembl	ENSMUST00000205359	ENSMUSG00000051113	Fam71e1	11246	Downstream
ENSMUST00000206342	ENSMUSG00000108322	Gm45123	LncRNA_from_Ensembl	ENSMUST00000207591	ENSMUSG00000038704	Aspdh	16761	Upstream
ENSMUST00000206342	ENSMUSG00000108322	Gm45123	LncRNA_from_Ensembl	ENSMUST00000130707	ENSMUSG00000030731	Syt3	98467	Upstream
ENSMUST00000206342	ENSMUSG00000108322	Gm45123	LncRNA_from_Ensembl	ENSMUST00000138746	ENSMUSG00000038644	Pold1	47339	Downstream
ENSMUST00000206342	ENSMUSG00000108322	Gm45123	LncRNA_from_Ensembl	ENSMUST00000107927	ENSMUSG00000051113	Fam71e1	11169	Downstream
ENSMUST00000206342	ENSMUSG00000108322	Gm45123	LncRNA_from_Ensembl	ENSMUST00000206398	ENSMUSG00000051113	Fam71e1	11256	Downstream
ENSMUST00000206342	ENSMUSG00000108322	Gm45123	LncRNA_from_Ensembl	ENSMUST00000120852	ENSMUSG00000038695	Josd2	12982	Upstream
ENSMUST00000206342	ENSMUSG00000108322	Gm45123	LncRNA_from_Ensembl	ENSMUST00000207737	ENSMUSG00000060601	Nr1h2	66774	Downstream
ENSMUST00000206342	ENSMUSG00000108322	Gm45123	LncRNA_from_Ensembl	ENSMUST00000209017	ENSMUSG00000060601	Nr1h2	66347	Downstream
ENSMUST00000206342	ENSMUSG00000108322	Gm45123	LncRNA_from_Ensembl	ENSMUST00000128354	ENSMUSG00000060601	Nr1h2	64962	Downstream
ENSMUST00000206342	ENSMUSG00000108322	Gm45123	LncRNA_from_Ensembl	ENSMUST00000206965	ENSMUSG00000051113	Fam71e1	11282	Downstream
ENSMUST00000206342	ENSMUSG00000108322	Gm45123	LncRNA_from_Ensembl	ENSMUST00000205506	ENSMUSG00000008193	Spib	42552	Downstream
ENSMUST00000206342	ENSMUSG00000108322	Gm45123	LncRNA_from_Ensembl	ENSMUST00000136609	ENSMUSG00000038695	Josd2	13342	Upstream
ENSMUST00000206342	ENSMUSG00000108322	Gm45123	LncRNA_from_Ensembl	ENSMUST00000147102	ENSMUSG00000008140	Emc10	5473	Downstream
ENSMUST00000206342	ENSMUSG00000108322	Gm45123	LncRNA_from_Ensembl	ENSMUST00000002274	ENSMUSG00000002204	Napsa	86968	Downstream
ENSMUST00000206342	ENSMUSG00000108322	Gm45123	LncRNA_from_Ensembl	ENSMUST00000118493	ENSMUSG00000038695	Josd2	12897	Upstream
ENSMUST00000206342	ENSMUSG00000108322	Gm45123	LncRNA_from_Ensembl	ENSMUST00000207543	ENSMUSG00000002204	Napsa	95526	Downstream
ENSMUST00000206342	ENSMUSG00000108322	Gm45123	LncRNA_from_Ensembl	ENSMUST00000133801	ENSMUSG00000038704	Aspdh	17306	Upstream
ENSMUST00000206342	ENSMUSG00000108322	Gm45123	LncRNA_from_Ensembl	ENSMUST00000118515	ENSMUSG00000008140	Emc10	4699	Downstream
ENSMUST00000206342	ENSMUSG00000108322	Gm45123	LncRNA_from_Ensembl	ENSMUST00000205397	ENSMUSG00000051113	Fam71e1	15013	Downstream
ENSMUST00000206342	ENSMUSG00000108322	Gm45123	LncRNA_from_Ensembl	ENSMUST00000150034	ENSMUSG00000008028	1700008O03Rik	98834	Upstream
ENSMUST00000206342	ENSMUSG00000108322	Gm45123	LncRNA_from_Ensembl	ENSMUST00000150342	ENSMUSG00000008140	Emc10	6323	Downstream
ENSMUST00000206342	ENSMUSG00000108322	Gm45123	LncRNA_from_Ensembl	ENSMUST00000035323	ENSMUSG00000008193	Spib	40581	Downstream
ENSMUST00000206342	ENSMUSG00000108322	Gm45123	LncRNA_from_Ensembl	ENSMUST00000132399	ENSMUSG00000030731	Syt3	99069	Upstream
ENSMUST00000206342	ENSMUSG00000108322	Gm45123	LncRNA_from_Ensembl	ENSMUST00000137674	ENSMUSG00000060601	Nr1h2	65728	Downstream
ENSMUST00000206342	ENSMUSG00000108322	Gm45123	LncRNA_from_Ensembl	ENSMUST00000207550	ENSMUSG00000060601	Nr1h2	66543	Downstream
ENSMUST00000206342	ENSMUSG00000108322	Gm45123	LncRNA_from_Ensembl	ENSMUST00000118831	ENSMUSG00000030731	Syt3	84331	Upstream
ENSMUST00000206342	ENSMUSG00000108322	Gm45123	LncRNA_from_Ensembl	ENSMUST00000118628	ENSMUSG00000038695	Josd2	12870	Upstream
ENSMUST00000206342	ENSMUSG00000108322	Gm45123	LncRNA_from_Ensembl	ENSMUST00000146128	ENSMUSG00000038704	Aspdh	17184	Upstream
ENSMUST00000206342	ENSMUSG00000108322	Gm45123	LncRNA_from_Ensembl	ENSMUST00000141742	ENSMUSG00000038644	Pold1	48484	Downstream
ENSMUST00000206342	ENSMUSG00000108322	Gm45123	LncRNA_from_Ensembl	ENSMUST00000208322	ENSMUSG00000060601	Nr1h2	64220	Downstream
ENSMUST00000206342	ENSMUSG00000108322	Gm45123	LncRNA_from_Ensembl	ENSMUST00000134398	ENSMUSG00000038695	Josd2	12856	Upstream
ENSMUST00000206342	ENSMUSG00000108322	Gm45123	LncRNA_from_Ensembl	ENSMUST00000136225	ENSMUSG00000038644	Pold1	47342	Downstream
ENSMUST00000206342	ENSMUSG00000108322	Gm45123	LncRNA_from_Ensembl	ENSMUST00000165208	ENSMUSG00000038670	Mybpc2	16287	Downstream
ENSMUST00000206342	ENSMUSG00000108322	Gm45123	LncRNA_from_Ensembl	ENSMUST00000149341	ENSMUSG00000038695	Josd2	14670	Upstream
ENSMUST00000206342	ENSMUSG00000108322	Gm45123	LncRNA_from_Ensembl	ENSMUST00000142298	ENSMUSG00000060601	Nr1h2	67181	Downstream
ENSMUST00000206342	ENSMUSG00000108322	Gm45123	LncRNA_from_Ensembl	ENSMUST00000035844	ENSMUSG00000038695	Josd2	12866	Upstream
ENSMUST00000206342	ENSMUSG00000108322	Gm45123	LncRNA_from_Ensembl	ENSMUST00000133656	ENSMUSG00000038695	Josd2	12866	Upstream
ENSMUST00000206342	ENSMUSG00000108322	Gm45123	LncRNA_from_Ensembl	ENSMUST00000141901	ENSMUSG00000060601	Nr1h2	66797	Downstream
ENSMUST00000206342	ENSMUSG00000108322	Gm45123	LncRNA_from_Ensembl	ENSMUST00000134535	ENSMUSG00000008028	1700008O03Rik	98698	Upstream
ENSMUST00000206342	ENSMUSG00000108322	Gm45123	LncRNA_from_Ensembl	ENSMUST00000132268	ENSMUSG00000038644	Pold1	52107	Downstream
ENSMUST00000206342	ENSMUSG00000108322	Gm45123	LncRNA_from_Ensembl	ENSMUST00000127790	ENSMUSG00000047085	Lrrc4b	23157	Upstream
ENSMUST00000206342	ENSMUSG00000108322	Gm45123	LncRNA_from_Ensembl	ENSMUST00000206210	ENSMUSG00000038695	Josd2	14340	Upstream
ENSMUST00000206342	ENSMUSG00000108322	Gm45123	LncRNA_from_Ensembl	ENSMUST00000120262	ENSMUSG00000030731	Syt3	84755	Upstream
ENSMUST00000206342	ENSMUSG00000108322	Gm45123	LncRNA_from_Ensembl	ENSMUST00000117324	ENSMUSG00000038695	Josd2	12867	Upstream
ENSMUST00000206342	ENSMUSG00000108322	Gm45123	LncRNA_from_Ensembl	ENSMUST00000098483	ENSMUSG00000008193	Spib	42552	Downstream
ENSMUST00000206342	ENSMUSG00000108322	Gm45123	LncRNA_from_Ensembl	ENSMUST00000132952	ENSMUSG00000038695	Josd2	15206	Upstream
ENSMUST00000206342	ENSMUSG00000108322	Gm45123	LncRNA_from_Ensembl	ENSMUST00000123358	ENSMUSG00000060601	Nr1h2	64573	Downstream
ENSMUST00000206342	ENSMUSG00000108322	Gm45123	LncRNA_from_Ensembl	ENSMUST00000107911	ENSMUSG00000060601	Nr1h2	64205	Downstream
ENSMUST00000171429	ENSMUSG00000092085	Gm17224	LncRNA_from_Ensembl	ENSMUST00000111243	ENSMUSG00000007107	Atp1a4	9834	Downstream
ENSMUST00000171429	ENSMUSG00000092085	Gm17224	LncRNA_from_Ensembl	ENSMUST00000122845	ENSMUSG00000026553	Copa	90694	Upstream
ENSMUST00000171429	ENSMUSG00000092085	Gm17224	LncRNA_from_Ensembl	ENSMUST00000111247	ENSMUSG00000013698	Pea15a	6218	Upstream
ENSMUST00000171429	ENSMUSG00000092085	Gm17224	LncRNA_from_Ensembl	ENSMUST00000195394	ENSMUSG00000026554	Dcaf8	24441	Upstream
ENSMUST00000171429	ENSMUSG00000092085	Gm17224	LncRNA_from_Ensembl	ENSMUST00000127662	ENSMUSG00000003464	Pex19	82827	Upstream
ENSMUST00000171429	ENSMUSG00000092085	Gm17224	LncRNA_from_Ensembl	ENSMUST00000191689	ENSMUSG00000026554	Dcaf8	17515	Upstream
ENSMUST00000171429	ENSMUSG00000092085	Gm17224	LncRNA_from_Ensembl	ENSMUST00000152432	ENSMUSG00000013698	Pea15a	6218	Upstream
ENSMUST00000171429	ENSMUSG00000092085	Gm17224	LncRNA_from_Ensembl	ENSMUST00000039506	ENSMUSG00000038034	Igsf8	98688	Downstream
ENSMUST00000171429	ENSMUSG00000092085	Gm17224	LncRNA_from_Ensembl	ENSMUST00000085913	ENSMUSG00000007097	Atp1a2	58030	Downstream
ENSMUST00000171429	ENSMUSG00000092085	Gm17224	LncRNA_from_Ensembl	ENSMUST00000131751	ENSMUSG00000007097	Atp1a2	60864	Downstream
ENSMUST00000171429	ENSMUSG00000092085	Gm17224	LncRNA_from_Ensembl	ENSMUST00000195011	ENSMUSG00000026554	Dcaf8	23214	Upstream
ENSMUST00000171429	ENSMUSG00000092085	Gm17224	LncRNA_from_Ensembl	ENSMUST00000192031	ENSMUSG00000026554	Dcaf8	23214	Upstream
ENSMUST00000171429	ENSMUSG00000092085	Gm17224	LncRNA_from_Ensembl	ENSMUST00000139528	ENSMUSG00000038034	Igsf8	47962	Downstream
ENSMUST00000171429	ENSMUSG00000092085	Gm17224	LncRNA_from_Ensembl	ENSMUST00000191891	ENSMUSG00000026554	Dcaf8	16017	Upstream
ENSMUST00000171429	ENSMUSG00000092085	Gm17224	LncRNA_from_Ensembl	ENSMUST00000142765	ENSMUSG00000026553	Copa	93673	Upstream
ENSMUST00000171429	ENSMUSG00000092085	Gm17224	LncRNA_from_Ensembl	ENSMUST00000085912	ENSMUSG00000038034	Igsf8	98092	Downstream
ENSMUST00000171429	ENSMUSG00000092085	Gm17224	LncRNA_from_Ensembl	ENSMUST00000125361	ENSMUSG00000013698	Pea15a	13207	Upstream
ENSMUST00000171429	ENSMUSG00000092085	Gm17224	LncRNA_from_Ensembl	ENSMUST00000170638	ENSMUSG00000007122	Casq1	0	Overlapped
ENSMUST00000171429	ENSMUSG00000092085	Gm17224	LncRNA_from_Ensembl	ENSMUST00000193316	ENSMUSG00000007107	Atp1a4	33215	Downstream
ENSMUST00000171429	ENSMUSG00000092085	Gm17224	LncRNA_from_Ensembl	ENSMUST00000075895	ENSMUSG00000003464	Pex19	77739	Upstream
ENSMUST00000171429	ENSMUSG00000092085	Gm17224	LncRNA_from_Ensembl	ENSMUST00000128508	ENSMUSG00000038034	Igsf8	98259	Downstream
ENSMUST00000171429	ENSMUSG00000092085	Gm17224	LncRNA_from_Ensembl	ENSMUST00000097464	ENSMUSG00000007097	Atp1a2	64404	Downstream
ENSMUST00000171429	ENSMUSG00000092085	Gm17224	LncRNA_from_Ensembl	ENSMUST00000155363	ENSMUSG00000038034	Igsf8	47962	Downstream
ENSMUST00000171429	ENSMUSG00000092085	Gm17224	LncRNA_from_Ensembl	ENSMUST00000133909	ENSMUSG00000026553	Copa	97454	Upstream
ENSMUST00000171429	ENSMUSG00000092085	Gm17224	LncRNA_from_Ensembl	ENSMUST00000155109	ENSMUSG00000013698	Pea15a	6325	Upstream
ENSMUST00000171429	ENSMUSG00000092085	Gm17224	LncRNA_from_Ensembl	ENSMUST00000003554	ENSMUSG00000007122	Casq1	0	Overlapped
ENSMUST00000171429	ENSMUSG00000092085	Gm17224	LncRNA_from_Ensembl	ENSMUST00000111252	ENSMUSG00000003464	Pex19	76529	Upstream
ENSMUST00000171429	ENSMUSG00000092085	Gm17224	LncRNA_from_Ensembl	ENSMUST00000170700	ENSMUSG00000007122	Casq1	1461	Downstream
ENSMUST00000171429	ENSMUSG00000092085	Gm17224	LncRNA_from_Ensembl	ENSMUST00000194972	ENSMUSG00000026554	Dcaf8	36770	Upstream
ENSMUST00000171429	ENSMUSG00000092085	Gm17224	LncRNA_from_Ensembl	ENSMUST00000137679	ENSMUSG00000007097	Atp1a2	70630	Downstream
ENSMUST00000171429	ENSMUSG00000092085	Gm17224	LncRNA_from_Ensembl	ENSMUST00000135192	ENSMUSG00000026553	Copa	90697	Upstream
ENSMUST00000171429	ENSMUSG00000092085	Gm17224	LncRNA_from_Ensembl	ENSMUST00000192428	ENSMUSG00000026554	Dcaf8	29949	Upstream
ENSMUST00000171429	ENSMUSG00000092085	Gm17224	LncRNA_from_Ensembl	ENSMUST00000147799	ENSMUSG00000003464	Pex19	82011	Upstream
ENSMUST00000171429	ENSMUSG00000092085	Gm17224	LncRNA_from_Ensembl	ENSMUST00000133081	ENSMUSG00000003464	Pex19	78322	Upstream
ENSMUST00000171429	ENSMUSG00000092085	Gm17224	LncRNA_from_Ensembl	ENSMUST00000193638	ENSMUSG00000026554	Dcaf8	18228	Upstream
ENSMUST00000171429	ENSMUSG00000092085	Gm17224	LncRNA_from_Ensembl	ENSMUST00000074144	ENSMUSG00000026554	Dcaf8	16633	Upstream
ENSMUST00000171429	ENSMUSG00000092085	Gm17224	LncRNA_from_Ensembl	ENSMUST00000191781	ENSMUSG00000007097	Atp1a2	62239	Downstream
ENSMUST00000171429	ENSMUSG00000092085	Gm17224	LncRNA_from_Ensembl	ENSMUST00000027833	ENSMUSG00000026553	Copa	90692	Upstream
ENSMUST00000171429	ENSMUSG00000092085	Gm17224	LncRNA_from_Ensembl	ENSMUST00000192704	ENSMUSG00000026554	Dcaf8	17556	Upstream
ENSMUST00000171429	ENSMUSG00000092085	Gm17224	LncRNA_from_Ensembl	ENSMUST00000195345	ENSMUSG00000026554	Dcaf8	20451	Upstream
ENSMUST00000171429	ENSMUSG00000092085	Gm17224	LncRNA_from_Ensembl	ENSMUST00000013842	ENSMUSG00000013698	Pea15a	6218	Upstream
ENSMUST00000171429	ENSMUSG00000092085	Gm17224	LncRNA_from_Ensembl	ENSMUST00000133546	ENSMUSG00000003464	Pex19	84100	Upstream
TCONS_00006750	XLOC_002038	-	LncRNA_from_predicted	ENSMUST00000126096	ENSMUSG00000033569	Adgrb3	75031	Upstream
TCONS_00006750	XLOC_002038	-	LncRNA_from_predicted	ENSMUST00000146592	ENSMUSG00000033569	Adgrb3	51127	Upstream
TCONS_00006750	XLOC_002038	-	LncRNA_from_predicted	ENSMUST00000041838	ENSMUSG00000033569	Adgrb3	51255	Upstream
TCONS_00006750	XLOC_002038	-	LncRNA_from_predicted	ENSMUST00000151309	ENSMUSG00000033569	Adgrb3	51127	Upstream
TCONS_00006750	XLOC_002038	-	LncRNA_from_predicted	ENSMUST00000135518	ENSMUSG00000033569	Adgrb3	51127	Upstream
TCONS_00006750	XLOC_002038	-	LncRNA_from_predicted	ENSMUST00000153568	ENSMUSG00000033569	Adgrb3	51268	Upstream
TCONS_00006750	XLOC_002038	-	LncRNA_from_predicted	ENSMUST00000126626	ENSMUSG00000033569	Adgrb3	51053	Upstream
TCONS_00105271	XLOC_054977	-	LncRNA_from_predicted	ENSMUST00000097495	ENSMUSG00000073514	Dok6	66026	Downstream
ENSMUST00000152384	ENSMUSG00000084929	Foxo6os	LncRNA_from_Ensembl	ENSMUST00000102656	ENSMUSG00000052135	Foxo6	4002	Upstream
ENSMUST00000174025	ENSMUSG00000092403	Gm20497	LncRNA_from_Ensembl	ENSMUST00000080759	ENSMUSG00000063660	Olfr98	76982	Upstream
ENSMUST00000174025	ENSMUSG00000092403	Gm20497	LncRNA_from_Ensembl	ENSMUST00000038580	ENSMUSG00000016206	H2-M3	84491	Upstream
ENSMUST00000174025	ENSMUSG00000092403	Gm20497	LncRNA_from_Ensembl	ENSMUST00000078209	ENSMUSG00000064121	Olfr96	39362	Upstream
ENSMUST00000174025	ENSMUSG00000092403	Gm20497	LncRNA_from_Ensembl	ENSMUST00000213475	ENSMUSG00000064121	Olfr96	34417	Upstream
ENSMUST00000174025	ENSMUSG00000092403	Gm20497	LncRNA_from_Ensembl	ENSMUST00000055324	ENSMUSG00000043827	Olfr94	10979	Upstream
ENSMUST00000174025	ENSMUSG00000092403	Gm20497	LncRNA_from_Ensembl	ENSMUST00000025338	ENSMUSG00000024462	Gabbr1	95696	Downstream
ENSMUST00000174025	ENSMUSG00000092403	Gm20497	LncRNA_from_Ensembl	ENSMUST00000216341	ENSMUSG00000096477	Olfr92	50675	Downstream
ENSMUST00000174025	ENSMUSG00000092403	Gm20497	LncRNA_from_Ensembl	ENSMUST00000077585	ENSMUSG00000061972	Olfr99	93772	Upstream
ENSMUST00000174025	ENSMUSG00000092403	Gm20497	LncRNA_from_Ensembl	ENSMUST00000174071	ENSMUSG00000024462	Gabbr1	98533	Downstream
ENSMUST00000174025	ENSMUSG00000092403	Gm20497	LncRNA_from_Ensembl	ENSMUST00000216318	ENSMUSG00000049561	Olfr95	22225	Upstream
ENSMUST00000174025	ENSMUSG00000092403	Gm20497	LncRNA_from_Ensembl	ENSMUST00000216225	ENSMUSG00000058802	Olfr97	45329	Upstream
ENSMUST00000174025	ENSMUSG00000092403	Gm20497	LncRNA_from_Ensembl	ENSMUST00000207414	ENSMUSG00000058802	Olfr97	45707	Upstream
ENSMUST00000174025	ENSMUSG00000092403	Gm20497	LncRNA_from_Ensembl	ENSMUST00000208837	ENSMUSG00000043827	Olfr94	11077	Upstream
ENSMUST00000174025	ENSMUSG00000092403	Gm20497	LncRNA_from_Ensembl	ENSMUST00000060728	ENSMUSG00000049561	Olfr95	22221	Upstream
ENSMUST00000174025	ENSMUSG00000092403	Gm20497	LncRNA_from_Ensembl	ENSMUST00000214482	ENSMUSG00000064121	Olfr96	34417	Upstream
ENSMUST00000174025	ENSMUSG00000092403	Gm20497	LncRNA_from_Ensembl	ENSMUST00000038844	ENSMUSG00000035186	Ubd	8163	Upstream
ENSMUST00000174025	ENSMUSG00000092403	Gm20497	LncRNA_from_Ensembl	ENSMUST00000217372	ENSMUSG00000095377	Olfr91	72485	Downstream
ENSMUST00000174025	ENSMUSG00000092403	Gm20497	LncRNA_from_Ensembl	ENSMUST00000216370	ENSMUSG00000061972	Olfr99	93318	Upstream
ENSMUST00000174025	ENSMUSG00000092403	Gm20497	LncRNA_from_Ensembl	ENSMUST00000168659	ENSMUSG00000096477	Olfr92	58783	Downstream
ENSMUST00000174025	ENSMUSG00000092403	Gm20497	LncRNA_from_Ensembl	ENSMUST00000070808	ENSMUSG00000056600	Olfr90	84527	Downstream
ENSMUST00000174025	ENSMUSG00000092403	Gm20497	LncRNA_from_Ensembl	ENSMUST00000215195	ENSMUSG00000056600	Olfr90	82264	Downstream
ENSMUST00000174025	ENSMUSG00000092403	Gm20497	LncRNA_from_Ensembl	ENSMUST00000214848	ENSMUSG00000058802	Olfr97	45329	Upstream
ENSMUST00000174025	ENSMUSG00000092403	Gm20497	LncRNA_from_Ensembl	ENSMUST00000087144	ENSMUSG00000095377	Olfr91	76891	Downstream
ENSMUST00000174025	ENSMUSG00000092403	Gm20497	LncRNA_from_Ensembl	ENSMUST00000173823	ENSMUSG00000024462	Gabbr1	96473	Downstream
ENSMUST00000174025	ENSMUSG00000092403	Gm20497	LncRNA_from_Ensembl	ENSMUST00000214622	ENSMUSG00000058802	Olfr97	45234	Upstream
ENSMUST00000174025	ENSMUSG00000092403	Gm20497	LncRNA_from_Ensembl	ENSMUST00000217397	ENSMUSG00000056600	Olfr90	82278	Downstream
ENSMUST00000174025	ENSMUSG00000092403	Gm20497	LncRNA_from_Ensembl	ENSMUST00000216328	ENSMUSG00000061972	Olfr99	93314	Upstream
ENSMUST00000174025	ENSMUSG00000092403	Gm20497	LncRNA_from_Ensembl	ENSMUST00000215502	ENSMUSG00000056600	Olfr90	82264	Downstream
ENSMUST00000174025	ENSMUSG00000092403	Gm20497	LncRNA_from_Ensembl	ENSMUST00000213328	ENSMUSG00000058802	Olfr97	45234	Upstream
ENSMUST00000174025	ENSMUSG00000092403	Gm20497	LncRNA_from_Ensembl	ENSMUST00000208047	ENSMUSG00000043827	Olfr94	10978	Upstream
ENSMUST00000174025	ENSMUSG00000092403	Gm20497	LncRNA_from_Ensembl	ENSMUST00000172792	ENSMUSG00000024462	Gabbr1	96459	Downstream
ENSMUST00000174025	ENSMUSG00000092403	Gm20497	LncRNA_from_Ensembl	ENSMUST00000214994	ENSMUSG00000096477	Olfr92	50701	Downstream
ENSMUST00000174025	ENSMUSG00000092403	Gm20497	LncRNA_from_Ensembl	ENSMUST00000171679	ENSMUSG00000091601	Olfr93	18712	Downstream
ENSMUST00000174025	ENSMUSG00000092403	Gm20497	LncRNA_from_Ensembl	ENSMUST00000216376	ENSMUSG00000095377	Olfr91	72508	Downstream
ENSMUST00000174025	ENSMUSG00000092403	Gm20497	LncRNA_from_Ensembl	ENSMUST00000208003	ENSMUSG00000091601	Olfr93	19255	Downstream
ENSMUST00000174025	ENSMUSG00000092403	Gm20497	LncRNA_from_Ensembl	ENSMUST00000073667	ENSMUSG00000058802	Olfr97	45234	Upstream
ENSMUST00000174025	ENSMUSG00000092403	Gm20497	LncRNA_from_Ensembl	ENSMUST00000215456	ENSMUSG00000049561	Olfr95	22221	Upstream
ENSMUST00000174025	ENSMUSG00000092403	Gm20497	LncRNA_from_Ensembl	ENSMUST00000207101	ENSMUSG00000056600	Olfr90	82312	Downstream
ENSMUST00000174025	ENSMUSG00000092403	Gm20497	LncRNA_from_Ensembl	ENSMUST00000216488	ENSMUSG00000056600	Olfr90	82264	Downstream
ENSMUST00000181605	ENSMUSG00000097006	9530082P21Rik	LncRNA_from_Ensembl	ENSMUST00000186045	ENSMUSG00000039218	Srrm2	57608	Downstream
ENSMUST00000181605	ENSMUSG00000097006	9530082P21Rik	LncRNA_from_Ensembl	ENSMUST00000024704	ENSMUSG00000023911	Flywch2	22852	Downstream
ENSMUST00000181605	ENSMUSG00000097006	9530082P21Rik	LncRNA_from_Ensembl	ENSMUST00000047436	ENSMUSG00000041319	Thoc6	75395	Upstream
ENSMUST00000181605	ENSMUSG00000097006	9530082P21Rik	LncRNA_from_Ensembl	ENSMUST00000115444	ENSMUSG00000049620	Prss33	79676	Downstream
ENSMUST00000181605	ENSMUSG00000097006	9530082P21Rik	LncRNA_from_Ensembl	ENSMUST00000125443	ENSMUSG00000041319	Thoc6	79594	Upstream
ENSMUST00000181605	ENSMUSG00000097006	9530082P21Rik	LncRNA_from_Ensembl	ENSMUST00000088621	ENSMUSG00000039218	Srrm2	49157	Downstream
ENSMUST00000181605	ENSMUSG00000097006	9530082P21Rik	LncRNA_from_Ensembl	ENSMUST00000179928	ENSMUSG00000023904	Hcfc1r1	74063	Upstream
ENSMUST00000181605	ENSMUSG00000097006	9530082P21Rik	LncRNA_from_Ensembl	ENSMUST00000127144	ENSMUSG00000023911	Flywch2	22928	Downstream
ENSMUST00000181605	ENSMUSG00000097006	9530082P21Rik	LncRNA_from_Ensembl	ENSMUST00000167059	ENSMUSG00000023905	Tnfrsf12a	71788	Upstream
ENSMUST00000181605	ENSMUSG00000097006	9530082P21Rik	LncRNA_from_Ensembl	ENSMUST00000138190	ENSMUSG00000041319	Thoc6	75366	Upstream
ENSMUST00000181605	ENSMUSG00000097006	9530082P21Rik	LncRNA_from_Ensembl	ENSMUST00000180140	ENSMUSG00000023904	Hcfc1r1	74010	Upstream
ENSMUST00000181605	ENSMUSG00000097006	9530082P21Rik	LncRNA_from_Ensembl	ENSMUST00000061725	ENSMUSG00000048992	Prss32	99479	Downstream
ENSMUST00000181605	ENSMUSG00000097006	9530082P21Rik	LncRNA_from_Ensembl	ENSMUST00000186914	ENSMUSG00000039218	Srrm2	65244	Downstream
ENSMUST00000181605	ENSMUSG00000097006	9530082P21Rik	LncRNA_from_Ensembl	ENSMUST00000115489	ENSMUSG00000041319	Thoc6	75632	Upstream
ENSMUST00000181605	ENSMUSG00000097006	9530082P21Rik	LncRNA_from_Ensembl	ENSMUST00000186259	ENSMUSG00000039218	Srrm2	67323	Downstream
ENSMUST00000181605	ENSMUSG00000097006	9530082P21Rik	LncRNA_from_Ensembl	ENSMUST00000190568	ENSMUSG00000039218	Srrm2	69461	Downstream
ENSMUST00000181605	ENSMUSG00000097006	9530082P21Rik	LncRNA_from_Ensembl	ENSMUST00000024699	ENSMUSG00000023906	Cldn6	66791	Upstream
ENSMUST00000181605	ENSMUSG00000097006	9530082P21Rik	LncRNA_from_Ensembl	ENSMUST00000186961	ENSMUSG00000039218	Srrm2	36598	Downstream
ENSMUST00000181605	ENSMUSG00000097006	9530082P21Rik	LncRNA_from_Ensembl	ENSMUST00000069579	ENSMUSG00000055839	Tceb2	70676	Downstream
ENSMUST00000181605	ENSMUSG00000097006	9530082P21Rik	LncRNA_from_Ensembl	ENSMUST00000177300	ENSMUSG00000043747	1520401A03Rik	42898	Upstream
ENSMUST00000181605	ENSMUSG00000097006	9530082P21Rik	LncRNA_from_Ensembl	ENSMUST00000095579	ENSMUSG00000041319	Thoc6	75355	Upstream
ENSMUST00000181605	ENSMUSG00000097006	9530082P21Rik	LncRNA_from_Ensembl	ENSMUST00000151797	ENSMUSG00000024114	Prss41	87044	Downstream
ENSMUST00000181605	ENSMUSG00000097006	9530082P21Rik	LncRNA_from_Ensembl	ENSMUST00000024697	ENSMUSG00000023904	Hcfc1r1	74010	Upstream
ENSMUST00000181605	ENSMUSG00000097006	9530082P21Rik	LncRNA_from_Ensembl	ENSMUST00000045517	ENSMUSG00000040097	Flywch1	1368	Downstream
ENSMUST00000181605	ENSMUSG00000097006	9530082P21Rik	LncRNA_from_Ensembl	ENSMUST00000046525	ENSMUSG00000040680	Kremen2	3408	Upstream
ENSMUST00000181605	ENSMUSG00000097006	9530082P21Rik	LncRNA_from_Ensembl	ENSMUST00000154347	ENSMUSG00000048992	Prss32	99722	Downstream
ENSMUST00000181605	ENSMUSG00000097006	9530082P21Rik	LncRNA_from_Ensembl	ENSMUST00000122936	ENSMUSG00000024114	Prss41	82721	Downstream
ENSMUST00000181605	ENSMUSG00000097006	9530082P21Rik	LncRNA_from_Ensembl	ENSMUST00000085989	ENSMUSG00000066720	Cldn9	65219	Upstream
ENSMUST00000181605	ENSMUSG00000097006	9530082P21Rik	LncRNA_from_Ensembl	ENSMUST00000122991	ENSMUSG00000023911	Flywch2	22895	Downstream
ENSMUST00000181605	ENSMUSG00000097006	9530082P21Rik	LncRNA_from_Ensembl	ENSMUST00000178006	ENSMUSG00000043747	1520401A03Rik	26454	Upstream
ENSMUST00000181605	ENSMUSG00000097006	9530082P21Rik	LncRNA_from_Ensembl	ENSMUST00000024701	ENSMUSG00000023908	Pkmyt1	12508	Upstream
ENSMUST00000181605	ENSMUSG00000097006	9530082P21Rik	LncRNA_from_Ensembl	ENSMUST00000201734	ENSMUSG00000043747	1520401A03Rik	28511	Upstream
ENSMUST00000181605	ENSMUSG00000097006	9530082P21Rik	LncRNA_from_Ensembl	ENSMUST00000115490	ENSMUSG00000041319	Thoc6	75408	Upstream
ENSMUST00000181605	ENSMUSG00000097006	9530082P21Rik	LncRNA_from_Ensembl	ENSMUST00000141788	ENSMUSG00000024114	Prss41	88182	Downstream
ENSMUST00000181605	ENSMUSG00000097006	9530082P21Rik	LncRNA_from_Ensembl	ENSMUST00000135259	ENSMUSG00000041319	Thoc6	78728	Upstream
ENSMUST00000181605	ENSMUSG00000097006	9530082P21Rik	LncRNA_from_Ensembl	ENSMUST00000164140	ENSMUSG00000049620	Prss33	80604	Downstream
ENSMUST00000181605	ENSMUSG00000097006	9530082P21Rik	LncRNA_from_Ensembl	ENSMUST00000133849	ENSMUSG00000041319	Thoc6	75395	Upstream
ENSMUST00000181605	ENSMUSG00000097006	9530082P21Rik	LncRNA_from_Ensembl	ENSMUST00000024702	ENSMUSG00000023909	Paqr4	8907	Upstream
ENSMUST00000181605	ENSMUSG00000097006	9530082P21Rik	LncRNA_from_Ensembl	ENSMUST00000191385	ENSMUSG00000039218	Srrm2	53854	Downstream
ENSMUST00000181605	ENSMUSG00000097006	9530082P21Rik	LncRNA_from_Ensembl	ENSMUST00000086325	ENSMUSG00000040097	Flywch1	1359	Downstream
ENSMUST00000181605	ENSMUSG00000097006	9530082P21Rik	LncRNA_from_Ensembl	ENSMUST00000059906	ENSMUSG00000049620	Prss33	79296	Downstream
ENSMUST00000181605	ENSMUSG00000097006	9530082P21Rik	LncRNA_from_Ensembl	ENSMUST00000176095	ENSMUSG00000043747	1520401A03Rik	27297	Upstream
ENSMUST00000181605	ENSMUSG00000097006	9530082P21Rik	LncRNA_from_Ensembl	ENSMUST00000144925	ENSMUSG00000048992	Prss32	89791	Downstream
ENSMUST00000181605	ENSMUSG00000097006	9530082P21Rik	LncRNA_from_Ensembl	ENSMUST00000062827	ENSMUSG00000043747	1520401A03Rik	26454	Upstream
ENSMUST00000181605	ENSMUSG00000097006	9530082P21Rik	LncRNA_from_Ensembl	ENSMUST00000024698	ENSMUSG00000023905	Tnfrsf12a	71788	Upstream
ENSMUST00000181605	ENSMUSG00000097006	9530082P21Rik	LncRNA_from_Ensembl	ENSMUST00000190686	ENSMUSG00000039218	Srrm2	49123	Downstream
ENSMUST00000181605	ENSMUSG00000097006	9530082P21Rik	LncRNA_from_Ensembl	ENSMUST00000190293	ENSMUSG00000039218	Srrm2	54034	Downstream
ENSMUST00000181605	ENSMUSG00000097006	9530082P21Rik	LncRNA_from_Ensembl	ENSMUST00000062967	ENSMUSG00000043782	Ccdc64b	80627	Upstream
ENSMUST00000181605	ENSMUSG00000097006	9530082P21Rik	LncRNA_from_Ensembl	ENSMUST00000189977	ENSMUSG00000039218	Srrm2	57836	Downstream
ENSMUST00000181605	ENSMUSG00000097006	9530082P21Rik	LncRNA_from_Ensembl	ENSMUST00000024926	ENSMUSG00000024114	Prss41	82721	Downstream
ENSMUST00000188135	ENSMUSG00000101655	2310040G24Rik	LncRNA_from_Ensembl	ENSMUST00000203568	ENSMUSG00000046679	C87436	37556	Downstream
ENSMUST00000188135	ENSMUSG00000101655	2310040G24Rik	LncRNA_from_Ensembl	ENSMUST00000141960	ENSMUSG00000071337	Tia1	65386	Downstream
ENSMUST00000188135	ENSMUSG00000101655	2310040G24Rik	LncRNA_from_Ensembl	ENSMUST00000124683	ENSMUSG00000071337	Tia1	57867	Downstream
ENSMUST00000188135	ENSMUSG00000101655	2310040G24Rik	LncRNA_from_Ensembl	ENSMUST00000154438	ENSMUSG00000071337	Tia1	55569	Downstream
ENSMUST00000188135	ENSMUSG00000101655	2310040G24Rik	LncRNA_from_Ensembl	ENSMUST00000141972	ENSMUSG00000046679	C87436	12989	Downstream
ENSMUST00000188135	ENSMUSG00000101655	2310040G24Rik	LncRNA_from_Ensembl	ENSMUST00000129650	ENSMUSG00000029998	Pcyox1	86751	Downstream
ENSMUST00000188135	ENSMUSG00000101655	2310040G24Rik	LncRNA_from_Ensembl	ENSMUST00000123002	ENSMUSG00000071337	Tia1	58954	Downstream
ENSMUST00000188135	ENSMUSG00000101655	2310040G24Rik	LncRNA_from_Ensembl	ENSMUST00000148728	ENSMUSG00000071337	Tia1	55624	Downstream
ENSMUST00000188135	ENSMUSG00000101655	2310040G24Rik	LncRNA_from_Ensembl	ENSMUST00000149270	ENSMUSG00000071337	Tia1	63502	Downstream
ENSMUST00000188135	ENSMUSG00000101655	2310040G24Rik	LncRNA_from_Ensembl	ENSMUST00000205109	ENSMUSG00000071337	Tia1	58383	Downstream
ENSMUST00000188135	ENSMUSG00000101655	2310040G24Rik	LncRNA_from_Ensembl	ENSMUST00000204116	ENSMUSG00000029998	Pcyox1	86236	Downstream
ENSMUST00000188135	ENSMUSG00000101655	2310040G24Rik	LncRNA_from_Ensembl	ENSMUST00000205024	ENSMUSG00000071337	Tia1	64927	Downstream
ENSMUST00000188135	ENSMUSG00000101655	2310040G24Rik	LncRNA_from_Ensembl	ENSMUST00000113708	ENSMUSG00000071337	Tia1	58091	Downstream
ENSMUST00000188135	ENSMUSG00000101655	2310040G24Rik	LncRNA_from_Ensembl	ENSMUST00000130967	ENSMUSG00000071337	Tia1	52606	Downstream
ENSMUST00000188135	ENSMUSG00000101655	2310040G24Rik	LncRNA_from_Ensembl	ENSMUST00000126404	ENSMUSG00000071337	Tia1	55607	Downstream
ENSMUST00000188135	ENSMUSG00000101655	2310040G24Rik	LncRNA_from_Ensembl	ENSMUST00000139928	ENSMUSG00000071337	Tia1	63583	Downstream
ENSMUST00000188135	ENSMUSG00000101655	2310040G24Rik	LncRNA_from_Ensembl	ENSMUST00000095754	ENSMUSG00000071337	Tia1	52176	Downstream
ENSMUST00000188135	ENSMUSG00000101655	2310040G24Rik	LncRNA_from_Ensembl	ENSMUST00000203763	ENSMUSG00000071337	Tia1	59528	Downstream
ENSMUST00000188135	ENSMUSG00000101655	2310040G24Rik	LncRNA_from_Ensembl	ENSMUST00000143430	ENSMUSG00000046679	C87436	43889	Downstream
ENSMUST00000188135	ENSMUSG00000101655	2310040G24Rik	LncRNA_from_Ensembl	ENSMUST00000156762	ENSMUSG00000071337	Tia1	59514	Downstream
ENSMUST00000188135	ENSMUSG00000101655	2310040G24Rik	LncRNA_from_Ensembl	ENSMUST00000134142	ENSMUSG00000071337	Tia1	52605	Downstream
ENSMUST00000188135	ENSMUSG00000101655	2310040G24Rik	LncRNA_from_Ensembl	ENSMUST00000147104	ENSMUSG00000071337	Tia1	59762	Downstream
ENSMUST00000188135	ENSMUSG00000101655	2310040G24Rik	LncRNA_from_Ensembl	ENSMUST00000152852	ENSMUSG00000071337	Tia1	57677	Downstream
ENSMUST00000188135	ENSMUSG00000101655	2310040G24Rik	LncRNA_from_Ensembl	ENSMUST00000053015	ENSMUSG00000051695	Pcbp1	36289	Upstream
ENSMUST00000188135	ENSMUSG00000101655	2310040G24Rik	LncRNA_from_Ensembl	ENSMUST00000136387	ENSMUSG00000071337	Tia1	61258	Downstream
ENSMUST00000188135	ENSMUSG00000101655	2310040G24Rik	LncRNA_from_Ensembl	ENSMUST00000113700	ENSMUSG00000046679	C87436	12989	Downstream
ENSMUST00000188135	ENSMUSG00000101655	2310040G24Rik	LncRNA_from_Ensembl	ENSMUST00000153723	ENSMUSG00000029998	Pcyox1	86234	Downstream
ENSMUST00000188135	ENSMUSG00000101655	2310040G24Rik	LncRNA_from_Ensembl	ENSMUST00000113713	ENSMUSG00000071337	Tia1	51197	Downstream
ENSMUST00000188135	ENSMUSG00000101655	2310040G24Rik	LncRNA_from_Ensembl	ENSMUST00000203206	ENSMUSG00000071337	Tia1	78208	Downstream
ENSMUST00000188135	ENSMUSG00000101655	2310040G24Rik	LncRNA_from_Ensembl	ENSMUST00000095753	ENSMUSG00000071337	Tia1	49972	Downstream
ENSMUST00000188135	ENSMUSG00000101655	2310040G24Rik	LncRNA_from_Ensembl	ENSMUST00000113712	ENSMUSG00000071337	Tia1	50150	Downstream
ENSMUST00000188135	ENSMUSG00000101655	2310040G24Rik	LncRNA_from_Ensembl	ENSMUST00000032065	ENSMUSG00000029998	Pcyox1	86223	Downstream
ENSMUST00000188135	ENSMUSG00000101655	2310040G24Rik	LncRNA_from_Ensembl	ENSMUST00000131500	ENSMUSG00000029998	Pcyox1	91034	Downstream
ENSMUST00000188135	ENSMUSG00000101655	2310040G24Rik	LncRNA_from_Ensembl	ENSMUST00000050497	ENSMUSG00000046679	C87436	12989	Downstream
ENSMUST00000188135	ENSMUSG00000101655	2310040G24Rik	LncRNA_from_Ensembl	ENSMUST00000095752	ENSMUSG00000071337	Tia1	51192	Downstream
ENSMUST00000188135	ENSMUSG00000101655	2310040G24Rik	LncRNA_from_Ensembl	ENSMUST00000133753	ENSMUSG00000046679	C87436	9877	Downstream
ENSMUST00000188135	ENSMUSG00000101655	2310040G24Rik	LncRNA_from_Ensembl	ENSMUST00000123267	ENSMUSG00000071337	Tia1	53075	Downstream
ENSMUST00000188135	ENSMUSG00000101655	2310040G24Rik	LncRNA_from_Ensembl	ENSMUST00000143718	ENSMUSG00000071337	Tia1	63537	Downstream
ENSMUST00000188135	ENSMUSG00000101655	2310040G24Rik	LncRNA_from_Ensembl	ENSMUST00000204137	ENSMUSG00000107539	Gm44790	37747	Downstream
ENSMUST00000188135	ENSMUSG00000101655	2310040G24Rik	LncRNA_from_Ensembl	ENSMUST00000203960	ENSMUSG00000029998	Pcyox1	86258	Downstream
ENSMUST00000188135	ENSMUSG00000101655	2310040G24Rik	LncRNA_from_Ensembl	ENSMUST00000154983	ENSMUSG00000071337	Tia1	76262	Downstream
ENSMUST00000188135	ENSMUSG00000101655	2310040G24Rik	LncRNA_from_Ensembl	ENSMUST00000148768	ENSMUSG00000046679	C87436	13430	Downstream
ENSMUST00000188135	ENSMUSG00000101655	2310040G24Rik	LncRNA_from_Ensembl	ENSMUST00000113698	ENSMUSG00000046679	C87436	12989	Downstream
ENSMUST00000188135	ENSMUSG00000101655	2310040G24Rik	LncRNA_from_Ensembl	ENSMUST00000203546	ENSMUSG00000071337	Tia1	58743	Downstream
ENSMUST00000182077	ENSMUSG00000098128	Gm3693	LncRNA_from_Ensembl	ENSMUST00000021564	ENSMUSG00000021136	Smoc1	41875	Upstream
ENSMUST00000182077	ENSMUSG00000098128	Gm3693	LncRNA_from_Ensembl	ENSMUST00000085238	ENSMUSG00000079055	Slc8a3	0	Overlapped
ENSMUST00000182077	ENSMUSG00000098128	Gm3693	LncRNA_from_Ensembl	ENSMUST00000182208	ENSMUSG00000079055	Slc8a3	0	Overlapped
ENSMUST00000182077	ENSMUSG00000098128	Gm3693	LncRNA_from_Ensembl	ENSMUST00000183102	ENSMUSG00000079055	Slc8a3	0	Overlapped
ENSMUST00000182077	ENSMUSG00000098128	Gm3693	LncRNA_from_Ensembl	ENSMUST00000129362	ENSMUSG00000021136	Smoc1	41875	Upstream
ENSMUST00000182077	ENSMUSG00000098128	Gm3693	LncRNA_from_Ensembl	ENSMUST00000064594	ENSMUSG00000079055	Slc8a3	0	Overlapped
ENSMUST00000182077	ENSMUSG00000098128	Gm3693	LncRNA_from_Ensembl	ENSMUST00000110347	ENSMUSG00000021136	Smoc1	41871	Upstream
ENSMUST00000182077	ENSMUSG00000098128	Gm3693	LncRNA_from_Ensembl	ENSMUST00000182366	ENSMUSG00000079055	Slc8a3	0	Overlapped
TCONS_00020663	XLOC_009446	-	LncRNA_from_predicted	ENSMUST00000073834	ENSMUSG00000060187	Lrrc10	86680	Downstream
TCONS_00020663	XLOC_009446	-	LncRNA_from_predicted	ENSMUST00000020375	ENSMUSG00000064181	Rab3ip	665	Upstream
TCONS_00020663	XLOC_009446	-	LncRNA_from_predicted	ENSMUST00000020378	ENSMUSG00000020169	Best3	27653	Downstream
TCONS_00020663	XLOC_009446	-	LncRNA_from_predicted	ENSMUST00000092165	ENSMUSG00000069518	Gm10271	0	Overlapped
TCONS_00020663	XLOC_009446	-	LncRNA_from_predicted	ENSMUST00000048229	ENSMUSG00000034057	Myrfl	54166	Upstream
TCONS_00020663	XLOC_009446	-	LncRNA_from_predicted	ENSMUST00000047672	ENSMUSG00000034024	Cct2	92337	Downstream
ENSMUST00000204020	ENSMUSG00000107585	3300002P13Rik	LncRNA_from_Ensembl	ENSMUST00000183200	ENSMUSG00000078815	Cacng6	751	Upstream
ENSMUST00000204020	ENSMUSG00000107585	3300002P13Rik	LncRNA_from_Ensembl	ENSMUST00000203497	ENSMUSG00000069806	Cacng7	54767	Downstream
ENSMUST00000204020	ENSMUSG00000107585	3300002P13Rik	LncRNA_from_Ensembl	ENSMUST00000092351	ENSMUSG00000053395	Cacng8	6061	Downstream
ENSMUST00000204020	ENSMUSG00000107585	3300002P13Rik	LncRNA_from_Ensembl	ENSMUST00000108647	ENSMUSG00000078815	Cacng6	1218	Upstream
ENSMUST00000204020	ENSMUSG00000107585	3300002P13Rik	LncRNA_from_Ensembl	ENSMUST00000100301	ENSMUSG00000078816	Prkcg	90567	Downstream
ENSMUST00000204020	ENSMUSG00000107585	3300002P13Rik	LncRNA_from_Ensembl	ENSMUST00000203454	ENSMUSG00000078816	Prkcg	91646	Downstream
ENSMUST00000204020	ENSMUSG00000107585	3300002P13Rik	LncRNA_from_Ensembl	ENSMUST00000092891	ENSMUSG00000069806	Cacng7	53445	Downstream
ENSMUST00000204020	ENSMUSG00000107585	3300002P13Rik	LncRNA_from_Ensembl	ENSMUST00000203617	ENSMUSG00000053395	Cacng8	26714	Downstream
ENSMUST00000204020	ENSMUSG00000107585	3300002P13Rik	LncRNA_from_Ensembl	ENSMUST00000065703	ENSMUSG00000053338	Tarm1	65627	Upstream
ENSMUST00000204020	ENSMUSG00000107585	3300002P13Rik	LncRNA_from_Ensembl	ENSMUST00000203821	ENSMUSG00000053338	Tarm1	65126	Upstream
ENSMUST00000204020	ENSMUSG00000107585	3300002P13Rik	LncRNA_from_Ensembl	ENSMUST00000203020	ENSMUSG00000053338	Tarm1	63056	Upstream
ENSMUST00000204020	ENSMUSG00000107585	3300002P13Rik	LncRNA_from_Ensembl	ENSMUST00000182222	ENSMUSG00000053395	Cacng8	6018	Downstream
ENSMUST00000204020	ENSMUSG00000107585	3300002P13Rik	LncRNA_from_Ensembl	ENSMUST00000172109	ENSMUSG00000078816	Prkcg	91299	Downstream
ENSMUST00000199488	ENSMUSG00000105168	Gm43565	LncRNA_from_Ensembl	ENSMUST00000199323	ENSMUSG00000037016	Frem2	73248	Upstream
ENSMUST00000199488	ENSMUSG00000105168	Gm43565	LncRNA_from_Ensembl	ENSMUST00000091137	ENSMUSG00000037016	Frem2	68123	Upstream
ENSMUST00000099676	ENSMUSG00000075010	AW112010	LncRNA_from_Ensembl	ENSMUST00000144485	ENSMUSG00000067571	Ms4a15	54388	Downstream
ENSMUST00000099676	ENSMUSG00000075010	AW112010	LncRNA_from_Ensembl	ENSMUST00000181284	ENSMUSG00000024728	1700025F22Rik	89099	Upstream
ENSMUST00000099676	ENSMUSG00000075010	AW112010	LncRNA_from_Ensembl	ENSMUST00000181567	ENSMUSG00000024728	1700025F22Rik	89099	Upstream
ENSMUST00000099676	ENSMUSG00000075010	AW112010	LncRNA_from_Ensembl	ENSMUST00000180678	ENSMUSG00000024728	1700025F22Rik	89099	Upstream
ENSMUST00000099676	ENSMUSG00000075010	AW112010	LncRNA_from_Ensembl	ENSMUST00000188756	ENSMUSG00000024729	1700017D01Rik	58789	Upstream
ENSMUST00000099676	ENSMUSG00000075010	AW112010	LncRNA_from_Ensembl	ENSMUST00000087923	ENSMUSG00000067571	Ms4a15	54368	Downstream
ENSMUST00000099676	ENSMUSG00000075010	AW112010	LncRNA_from_Ensembl	ENSMUST00000145110	ENSMUSG00000067571	Ms4a15	54437	Downstream
ENSMUST00000099676	ENSMUSG00000075010	AW112010	LncRNA_from_Ensembl	ENSMUST00000189018	ENSMUSG00000024732	Ccdc86	98367	Downstream
ENSMUST00000099676	ENSMUSG00000075010	AW112010	LncRNA_from_Ensembl	ENSMUST00000025639	ENSMUSG00000024732	Ccdc86	98352	Downstream
ENSMUST00000099676	ENSMUSG00000075010	AW112010	LncRNA_from_Ensembl	ENSMUST00000025635	ENSMUSG00000024729	1700017D01Rik	46251	Upstream
ENSMUST00000099676	ENSMUSG00000075010	AW112010	LncRNA_from_Ensembl	ENSMUST00000177684	ENSMUSG00000094584	Ms4a18	29587	Downstream
ENSMUST00000099676	ENSMUSG00000075010	AW112010	LncRNA_from_Ensembl	ENSMUST00000072748	ENSMUSG00000024731	Ms4a10	72948	Downstream
ENSMUST00000099676	ENSMUSG00000075010	AW112010	LncRNA_from_Ensembl	ENSMUST00000190246	ENSMUSG00000024731	Ms4a10	81762	Downstream
ENSMUST00000099676	ENSMUSG00000075010	AW112010	LncRNA_from_Ensembl	ENSMUST00000191343	ENSMUSG00000024731	Ms4a10	72973	Downstream
ENSMUST00000099676	ENSMUSG00000075010	AW112010	LncRNA_from_Ensembl	ENSMUST00000187859	ENSMUSG00000024730	Ms4a8a	25006	Upstream
ENSMUST00000099676	ENSMUSG00000075010	AW112010	LncRNA_from_Ensembl	ENSMUST00000078770	ENSMUSG00000024728	1700025F22Rik	89099	Upstream
ENSMUST00000099676	ENSMUSG00000075010	AW112010	LncRNA_from_Ensembl	ENSMUST00000025636	ENSMUSG00000024730	Ms4a8a	16906	Upstream
TCONS_00004875	XLOC_001432	-	LncRNA_from_predicted	ENSMUST00000136120	ENSMUSG00000040181	Fmo1	9306	Downstream
TCONS_00004875	XLOC_001432	-	LncRNA_from_predicted	ENSMUST00000111525	ENSMUSG00000026692	Fmo4	6343	Upstream
TCONS_00004875	XLOC_001432	-	LncRNA_from_predicted	ENSMUST00000143123	ENSMUSG00000040170	Fmo2	67107	Downstream
TCONS_00004875	XLOC_001432	-	LncRNA_from_predicted	ENSMUST00000183011	ENSMUSG00000040225	Prrc2c	79611	Upstream
TCONS_00004875	XLOC_001432	-	LncRNA_from_predicted	ENSMUST00000193766	ENSMUSG00000040181	Fmo1	11106	Downstream
TCONS_00004875	XLOC_001432	-	LncRNA_from_predicted	ENSMUST00000147617	ENSMUSG00000040170	Fmo2	77220	Downstream
TCONS_00004875	XLOC_001432	-	LncRNA_from_predicted	ENSMUST00000194197	ENSMUSG00000040170	Fmo2	57578	Downstream
TCONS_00004875	XLOC_001432	-	LncRNA_from_predicted	ENSMUST00000111518	ENSMUSG00000040181	Fmo1	19757	Downstream
TCONS_00004875	XLOC_001432	-	LncRNA_from_predicted	ENSMUST00000182331	ENSMUSG00000040225	Prrc2c	79665	Upstream
TCONS_00004875	XLOC_001432	-	LncRNA_from_predicted	ENSMUST00000193078	ENSMUSG00000040181	Fmo1	15809	Downstream
TCONS_00004875	XLOC_001432	-	LncRNA_from_predicted	ENSMUST00000182593	ENSMUSG00000040225	Prrc2c	79534	Upstream
TCONS_00004875	XLOC_001432	-	LncRNA_from_predicted	ENSMUST00000028014	ENSMUSG00000026692	Fmo4	7466	Upstream
TCONS_00004875	XLOC_001432	-	LncRNA_from_predicted	ENSMUST00000140274	ENSMUSG00000026692	Fmo4	6043	Upstream
TCONS_00004875	XLOC_001432	-	LncRNA_from_predicted	ENSMUST00000144916	ENSMUSG00000026692	Fmo4	6089	Upstream
TCONS_00004875	XLOC_001432	-	LncRNA_from_predicted	ENSMUST00000182660	ENSMUSG00000040225	Prrc2c	79459	Upstream
TCONS_00004875	XLOC_001432	-	LncRNA_from_predicted	ENSMUST00000182308	ENSMUSG00000040225	Prrc2c	95147	Upstream
TCONS_00004875	XLOC_001432	-	LncRNA_from_predicted	ENSMUST00000195576	ENSMUSG00000095576	Fmo6	96090	Downstream
TCONS_00004875	XLOC_001432	-	LncRNA_from_predicted	ENSMUST00000131058	ENSMUSG00000040181	Fmo1	15835	Downstream
TCONS_00004875	XLOC_001432	-	LncRNA_from_predicted	ENSMUST00000143902	ENSMUSG00000040181	Fmo1	9589	Downstream
TCONS_00004875	XLOC_001432	-	LncRNA_from_predicted	ENSMUST00000193508	ENSMUSG00000026692	Fmo4	11541	Upstream
TCONS_00004875	XLOC_001432	-	LncRNA_from_predicted	ENSMUST00000182288	ENSMUSG00000040225	Prrc2c	79518	Upstream
TCONS_00004875	XLOC_001432	-	LncRNA_from_predicted	ENSMUST00000046049	ENSMUSG00000040181	Fmo1	9100	Downstream
TCONS_00004875	XLOC_001432	-	LncRNA_from_predicted	ENSMUST00000045902	ENSMUSG00000040170	Fmo2	53856	Downstream
TCONS_00004875	XLOC_001432	-	LncRNA_from_predicted	ENSMUST00000028016	ENSMUSG00000040225	Prrc2c	79465	Upstream
TCONS_00004875	XLOC_001432	-	LncRNA_from_predicted	ENSMUST00000111510	ENSMUSG00000040170	Fmo2	55975	Downstream
TCONS_00004875	XLOC_001432	-	LncRNA_from_predicted	ENSMUST00000183286	ENSMUSG00000040225	Prrc2c	79528	Upstream
TCONS_00004875	XLOC_001432	-	LncRNA_from_predicted	ENSMUST00000156860	ENSMUSG00000040170	Fmo2	67617	Downstream
TCONS_00004875	XLOC_001432	-	LncRNA_from_predicted	ENSMUST00000140031	ENSMUSG00000026692	Fmo4	6343	Upstream
TCONS_00004875	XLOC_001432	-	LncRNA_from_predicted	ENSMUST00000194061	ENSMUSG00000040170	Fmo2	53861	Downstream
TCONS_00004875	XLOC_001432	-	LncRNA_from_predicted	ENSMUST00000193937	ENSMUSG00000040225	Prrc2c	89294	Upstream
TCONS_00004875	XLOC_001432	-	LncRNA_from_predicted	ENSMUST00000182149	ENSMUSG00000040225	Prrc2c	79490	Upstream
TCONS_00004875	XLOC_001432	-	LncRNA_from_predicted	ENSMUST00000178465	ENSMUSG00000095576	Fmo6	96262	Downstream
TCONS_00004875	XLOC_001432	-	LncRNA_from_predicted	ENSMUST00000134098	ENSMUSG00000040181	Fmo1	13343	Downstream
TCONS_00127265	XLOC_064036	-	LncRNA_from_predicted	ENSMUST00000140570	ENSMUSG00000033411	Ctdspl2	15599	Upstream
TCONS_00127265	XLOC_064036	-	LncRNA_from_predicted	ENSMUST00000127475	ENSMUSG00000060227	Casc4	38573	Downstream
TCONS_00127265	XLOC_064036	-	LncRNA_from_predicted	ENSMUST00000110578	ENSMUSG00000033411	Ctdspl2	15530	Upstream
TCONS_00127265	XLOC_064036	-	LncRNA_from_predicted	ENSMUST00000127265	ENSMUSG00000033411	Ctdspl2	37931	Upstream
TCONS_00127265	XLOC_064036	-	LncRNA_from_predicted	ENSMUST00000110572	ENSMUSG00000033411	Ctdspl2	28201	Upstream
TCONS_00127265	XLOC_064036	-	LncRNA_from_predicted	ENSMUST00000135416	ENSMUSG00000060227	Casc4	32575	Downstream
TCONS_00127265	XLOC_064036	-	LncRNA_from_predicted	ENSMUST00000131258	ENSMUSG00000033411	Ctdspl2	15605	Upstream
TCONS_00127265	XLOC_064036	-	LncRNA_from_predicted	ENSMUST00000110586	ENSMUSG00000060227	Casc4	2576	Downstream
TCONS_00127265	XLOC_064036	-	LncRNA_from_predicted	ENSMUST00000036647	ENSMUSG00000033411	Ctdspl2	15120	Upstream
TCONS_00127265	XLOC_064036	-	LncRNA_from_predicted	ENSMUST00000078752	ENSMUSG00000060227	Casc4	2561	Downstream
TCONS_00127265	XLOC_064036	-	LncRNA_from_predicted	ENSMUST00000089915	ENSMUSG00000060227	Casc4	2874	Downstream
TCONS_00127265	XLOC_064036	-	LncRNA_from_predicted	ENSMUST00000138920	ENSMUSG00000033411	Ctdspl2	15579	Upstream
TCONS_00127265	XLOC_064036	-	LncRNA_from_predicted	ENSMUST00000136023	ENSMUSG00000060227	Casc4	5119	Downstream
TCONS_00127265	XLOC_064036	-	LncRNA_from_predicted	ENSMUST00000110574	ENSMUSG00000033411	Ctdspl2	15778	Upstream
TCONS_00127265	XLOC_064036	-	LncRNA_from_predicted	ENSMUST00000028668	ENSMUSG00000027236	Eif3j1	87665	Upstream
TCONS_00127265	XLOC_064036	-	LncRNA_from_predicted	ENSMUST00000126256	ENSMUSG00000060227	Casc4	5084	Downstream
TCONS_00127265	XLOC_064036	-	LncRNA_from_predicted	ENSMUST00000089912	ENSMUSG00000060227	Casc4	2915	Downstream
TCONS_00127265	XLOC_064036	-	LncRNA_from_predicted	ENSMUST00000128883	ENSMUSG00000033411	Ctdspl2	15605	Upstream
TCONS_00127265	XLOC_064036	-	LncRNA_from_predicted	ENSMUST00000104936	ENSMUSG00000074881	Mageb3	12871	Upstream
TCONS_00127265	XLOC_064036	-	LncRNA_from_predicted	ENSMUST00000142747	ENSMUSG00000027236	Eif3j1	87771	Upstream
TCONS_00000393	XLOC_000122	-	LncRNA_from_predicted	ENSMUST00000088448	ENSMUSG00000043760	Pkhd1	50985	Upstream
TCONS_00000393	XLOC_000122	-	LncRNA_from_predicted	ENSMUST00000128051	ENSMUSG00000043760	Pkhd1	51009	Upstream
TCONS_00000393	XLOC_000122	-	LncRNA_from_predicted	ENSMUST00000027061	ENSMUSG00000025929	Il17a	55187	Downstream
TCONS_00000393	XLOC_000122	-	LncRNA_from_predicted	ENSMUST00000147480	ENSMUSG00000043760	Pkhd1	50985	Upstream
ENSMUST00000180385	ENSMUSG00000097277	2900076A07Rik	LncRNA_from_Ensembl	ENSMUST00000082090	ENSMUSG00000062444	Ap3b2	29639	Upstream
ENSMUST00000180385	ENSMUSG00000097277	2900076A07Rik	LncRNA_from_Ensembl	ENSMUST00000178892	ENSMUSG00000025586	Cpeb1	68889	Upstream
ENSMUST00000180385	ENSMUSG00000097277	2900076A07Rik	LncRNA_from_Ensembl	ENSMUST00000208937	ENSMUSG00000025813	Homer2	82180	Downstream
ENSMUST00000180385	ENSMUSG00000097277	2900076A07Rik	LncRNA_from_Ensembl	ENSMUST00000209044	ENSMUSG00000045795	Whamm	41799	Downstream
ENSMUST00000180385	ENSMUSG00000097277	2900076A07Rik	LncRNA_from_Ensembl	ENSMUST00000135177	ENSMUSG00000025586	Cpeb1	68099	Upstream
ENSMUST00000180385	ENSMUSG00000097277	2900076A07Rik	LncRNA_from_Ensembl	ENSMUST00000207991	ENSMUSG00000025813	Homer2	84207	Downstream
ENSMUST00000180385	ENSMUSG00000097277	2900076A07Rik	LncRNA_from_Ensembl	ENSMUST00000098331	ENSMUSG00000025586	Cpeb1	68806	Upstream
ENSMUST00000180385	ENSMUSG00000097277	2900076A07Rik	LncRNA_from_Ensembl	ENSMUST00000152355	ENSMUSG00000062444	Ap3b2	29858	Upstream
ENSMUST00000180385	ENSMUSG00000097277	2900076A07Rik	LncRNA_from_Ensembl	ENSMUST00000165460	ENSMUSG00000045795	Whamm	41147	Downstream
ENSMUST00000180385	ENSMUSG00000097277	2900076A07Rik	LncRNA_from_Ensembl	ENSMUST00000147624	ENSMUSG00000062444	Ap3b2	58269	Upstream
ENSMUST00000180385	ENSMUSG00000097277	2900076A07Rik	LncRNA_from_Ensembl	ENSMUST00000124937	ENSMUSG00000025586	Cpeb1	68172	Upstream
ENSMUST00000180385	ENSMUSG00000097277	2900076A07Rik	LncRNA_from_Ensembl	ENSMUST00000125634	ENSMUSG00000062444	Ap3b2	45154	Upstream
ENSMUST00000180385	ENSMUSG00000097277	2900076A07Rik	LncRNA_from_Ensembl	ENSMUST00000042318	ENSMUSG00000038663	Fsd2	3163	Downstream
ENSMUST00000180385	ENSMUSG00000097277	2900076A07Rik	LncRNA_from_Ensembl	ENSMUST00000207039	ENSMUSG00000025813	Homer2	88563	Downstream
ENSMUST00000180385	ENSMUSG00000097277	2900076A07Rik	LncRNA_from_Ensembl	ENSMUST00000098326	ENSMUSG00000025813	Homer2	70336	Downstream
ENSMUST00000180385	ENSMUSG00000097277	2900076A07Rik	LncRNA_from_Ensembl	ENSMUST00000073406	ENSMUSG00000061877	BC048679	25283	Upstream
ENSMUST00000180385	ENSMUSG00000097277	2900076A07Rik	LncRNA_from_Ensembl	ENSMUST00000207983	ENSMUSG00000025813	Homer2	79585	Downstream
ENSMUST00000180385	ENSMUSG00000097277	2900076A07Rik	LncRNA_from_Ensembl	ENSMUST00000119121	ENSMUSG00000062444	Ap3b2	29781	Upstream
ENSMUST00000180385	ENSMUSG00000097277	2900076A07Rik	LncRNA_from_Ensembl	ENSMUST00000207289	ENSMUSG00000025813	Homer2	93422	Downstream
ENSMUST00000180385	ENSMUSG00000097277	2900076A07Rik	LncRNA_from_Ensembl	ENSMUST00000207871	ENSMUSG00000061877	BC048679	25293	Upstream
ENSMUST00000180385	ENSMUSG00000097277	2900076A07Rik	LncRNA_from_Ensembl	ENSMUST00000207371	ENSMUSG00000025813	Homer2	79585	Downstream
ENSMUST00000180385	ENSMUSG00000097277	2900076A07Rik	LncRNA_from_Ensembl	ENSMUST00000144156	ENSMUSG00000061877	BC048679	25283	Upstream
ENSMUST00000180385	ENSMUSG00000097277	2900076A07Rik	LncRNA_from_Ensembl	ENSMUST00000130310	ENSMUSG00000025586	Cpeb1	87187	Upstream
ENSMUST00000180385	ENSMUSG00000097277	2900076A07Rik	LncRNA_from_Ensembl	ENSMUST00000026922	ENSMUSG00000025813	Homer2	79585	Downstream
ENSMUST00000180385	ENSMUSG00000097277	2900076A07Rik	LncRNA_from_Ensembl	ENSMUST00000207123	ENSMUSG00000045795	Whamm	41121	Downstream
ENSMUST00000187142	ENSMUSG00000043903	Gm22	LncRNA_from_Ensembl	ENSMUST00000044123	ENSMUSG00000039079	Trhr2	84318	Downstream
ENSMUST00000187142	ENSMUSG00000043903	Gm22	LncRNA_from_Ensembl	ENSMUST00000176690	ENSMUSG00000049577	Zfpm1	61137	Downstream
ENSMUST00000187142	ENSMUSG00000043903	Gm22	LncRNA_from_Ensembl	ENSMUST00000212315	ENSMUSG00000049577	Zfpm1	61982	Downstream
ENSMUST00000187142	ENSMUSG00000043903	Gm22	LncRNA_from_Ensembl	ENSMUST00000127664	ENSMUSG00000092329	Gm20388	0	Overlapped
ENSMUST00000187142	ENSMUSG00000043903	Gm22	LncRNA_from_Ensembl	ENSMUST00000054052	ENSMUSG00000049577	Zfpm1	9492	Downstream
ENSMUST00000187142	ENSMUSG00000043903	Gm22	LncRNA_from_Ensembl	ENSMUST00000177356	ENSMUSG00000049577	Zfpm1	61049	Downstream
ENSMUST00000187142	ENSMUSG00000043903	Gm22	LncRNA_from_Ensembl	ENSMUST00000176883	ENSMUSG00000049577	Zfpm1	34671	Downstream
TCONS_00086617	XLOC_044869	-	LncRNA_from_predicted	ENSMUST00000114471	ENSMUSG00000022637	Cblb	46494	Upstream
ENSMUST00000133125	ENSMUSG00000078122	F630028O10Rik	LncRNA_from_Ensembl	ENSMUST00000050707	ENSMUSG00000044206	Vsig4	3568	Downstream
ENSMUST00000133125	ENSMUSG00000078122	F630028O10Rik	LncRNA_from_Ensembl	ENSMUST00000135027	ENSMUSG00000031207	Msn	87968	Upstream
ENSMUST00000133125	ENSMUSG00000078122	F630028O10Rik	LncRNA_from_Ensembl	ENSMUST00000146830	ENSMUSG00000044206	Vsig4	6315	Downstream
ENSMUST00000133125	ENSMUSG00000078122	F630028O10Rik	LncRNA_from_Ensembl	ENSMUST00000146965	ENSMUSG00000045802	Hsf3	77042	Downstream
ENSMUST00000133125	ENSMUSG00000078122	F630028O10Rik	LncRNA_from_Ensembl	ENSMUST00000149985	ENSMUSG00000031207	Msn	85888	Upstream
ENSMUST00000133125	ENSMUSG00000078122	F630028O10Rik	LncRNA_from_Ensembl	ENSMUST00000179832	ENSMUSG00000045802	Hsf3	63232	Downstream
ENSMUST00000133125	ENSMUSG00000078122	F630028O10Rik	LncRNA_from_Ensembl	ENSMUST00000164693	ENSMUSG00000045802	Hsf3	63730	Downstream
ENSMUST00000133125	ENSMUSG00000078122	F630028O10Rik	LncRNA_from_Ensembl	ENSMUST00000119035	ENSMUSG00000045802	Hsf3	62543	Downstream
ENSMUST00000133125	ENSMUSG00000078122	F630028O10Rik	LncRNA_from_Ensembl	ENSMUST00000059003	ENSMUSG00000045802	Hsf3	63888	Downstream
ENSMUST00000133125	ENSMUSG00000078122	F630028O10Rik	LncRNA_from_Ensembl	ENSMUST00000117399	ENSMUSG00000031207	Msn	71375	Upstream
TCONS_00076213	XLOC_039766	-	LncRNA_from_predicted	ENSMUST00000168112	ENSMUSG00000023055	Calcoco1	46357	Downstream
TCONS_00076213	XLOC_039766	-	LncRNA_from_predicted	ENSMUST00000023818	ENSMUSG00000023055	Calcoco1	46164	Downstream
TCONS_00076213	XLOC_039766	-	LncRNA_from_predicted	ENSMUST00000184616	ENSMUSG00000099083	Atf7	31961	Upstream
TCONS_00076213	XLOC_039766	-	LncRNA_from_predicted	ENSMUST00000184918	ENSMUSG00000099083	Atf7	32341	Upstream
TCONS_00076213	XLOC_039766	-	LncRNA_from_predicted	ENSMUST00000171838	ENSMUSG00000023055	Calcoco1	46970	Downstream
TCONS_00076213	XLOC_039766	-	LncRNA_from_predicted	ENSMUST00000184772	ENSMUSG00000052414	Gm28047	32344	Upstream
TCONS_00076213	XLOC_039766	-	LncRNA_from_predicted	ENSMUST00000184077	ENSMUSG00000099083	Atf7	32344	Upstream
TCONS_00076213	XLOC_039766	-	LncRNA_from_predicted	ENSMUST00000169033	ENSMUSG00000099083	Atf7	32323	Upstream
TCONS_00076213	XLOC_039766	-	LncRNA_from_predicted	ENSMUST00000183765	ENSMUSG00000099083	Atf7	32489	Upstream
TCONS_00076213	XLOC_039766	-	LncRNA_from_predicted	ENSMUST00000185641	ENSMUSG00000062683	Atp5g2	2249	Downstream
TCONS_00076213	XLOC_039766	-	LncRNA_from_predicted	ENSMUST00000187160	ENSMUSG00000062683	Atp5g2	4124	Downstream
TCONS_00076213	XLOC_039766	-	LncRNA_from_predicted	ENSMUST00000183727	ENSMUSG00000099083	Atf7	31973	Upstream
TCONS_00076213	XLOC_039766	-	LncRNA_from_predicted	ENSMUST00000186952	ENSMUSG00000062683	Atp5g2	5186	Downstream
TCONS_00076213	XLOC_039766	-	LncRNA_from_predicted	ENSMUST00000166943	ENSMUSG00000023055	Calcoco1	49610	Downstream
TCONS_00076213	XLOC_039766	-	LncRNA_from_predicted	ENSMUST00000183452	ENSMUSG00000099083	Atf7	31947	Upstream
TCONS_00076213	XLOC_039766	-	LncRNA_from_predicted	ENSMUST00000185070	ENSMUSG00000099083	Atf7	31965	Upstream
TCONS_00076213	XLOC_039766	-	LncRNA_from_predicted	ENSMUST00000184485	ENSMUSG00000099083	Atf7	31972	Upstream
TCONS_00076213	XLOC_039766	-	LncRNA_from_predicted	ENSMUST00000183786	ENSMUSG00000099083	Atf7	31947	Upstream
TCONS_00076213	XLOC_039766	-	LncRNA_from_predicted	ENSMUST00000184906	ENSMUSG00000099083	Atf7	32338	Upstream
TCONS_00076213	XLOC_039766	-	LncRNA_from_predicted	ENSMUST00000075630	ENSMUSG00000062683	Atp5g2	2399	Downstream
TCONS_00076213	XLOC_039766	-	LncRNA_from_predicted	ENSMUST00000108828	ENSMUSG00000099083	Atf7	31958	Upstream
ENSMUST00000162526	ENSMUSG00000072902	Gm10435	LncRNA_from_Ensembl	ENSMUST00000020792	ENSMUSG00000020490	Btnl10	75946	Upstream
ENSMUST00000162526	ENSMUSG00000072902	Gm10435	LncRNA_from_Ensembl	ENSMUST00000132238	ENSMUSG00000061462	Obscn	4849	Downstream
ENSMUST00000162526	ENSMUSG00000072902	Gm10435	LncRNA_from_Ensembl	ENSMUST00000133040	ENSMUSG00000061462	Obscn	65815	Downstream
ENSMUST00000162526	ENSMUSG00000072902	Gm10435	LncRNA_from_Ensembl	ENSMUST00000078267	ENSMUSG00000056895	Hist3h2ba	53378	Upstream
ENSMUST00000162526	ENSMUSG00000072902	Gm10435	LncRNA_from_Ensembl	ENSMUST00000108817	ENSMUSG00000078851	Hist3h2a	46081	Upstream
ENSMUST00000162526	ENSMUSG00000072902	Gm10435	LncRNA_from_Ensembl	ENSMUST00000108809	ENSMUSG00000020455	Trim11	11456	Upstream
ENSMUST00000162526	ENSMUSG00000072902	Gm10435	LncRNA_from_Ensembl	ENSMUST00000142499	ENSMUSG00000020490	Btnl10	75753	Upstream
ENSMUST00000162526	ENSMUSG00000072902	Gm10435	LncRNA_from_Ensembl	ENSMUST00000052872	ENSMUSG00000061462	Obscn	4849	Downstream
ENSMUST00000162526	ENSMUSG00000072902	Gm10435	LncRNA_from_Ensembl	ENSMUST00000094151	ENSMUSG00000020496	Rnf187	63995	Upstream
ENSMUST00000162526	ENSMUSG00000072902	Gm10435	LncRNA_from_Ensembl	ENSMUST00000047697	ENSMUSG00000036964	Trim17	29813	Upstream
ENSMUST00000162526	ENSMUSG00000072902	Gm10435	LncRNA_from_Ensembl	ENSMUST00000102703	ENSMUSG00000037001	Zfp39	98686	Upstream
ENSMUST00000162526	ENSMUSG00000072902	Gm10435	LncRNA_from_Ensembl	ENSMUST00000075141	ENSMUSG00000036964	Trim17	29813	Upstream
ENSMUST00000162526	ENSMUSG00000072902	Gm10435	LncRNA_from_Ensembl	ENSMUST00000069941	ENSMUSG00000020490	Btnl10	76303	Upstream
ENSMUST00000162526	ENSMUSG00000072902	Gm10435	LncRNA_from_Ensembl	ENSMUST00000217262	ENSMUSG00000020496	Rnf187	64127	Upstream
ENSMUST00000162526	ENSMUSG00000072902	Gm10435	LncRNA_from_Ensembl	ENSMUST00000108818	ENSMUSG00000020490	Btnl10	75946	Upstream
ENSMUST00000162526	ENSMUSG00000072902	Gm10435	LncRNA_from_Ensembl	ENSMUST00000108810	ENSMUSG00000020455	Trim11	11453	Upstream
ENSMUST00000162526	ENSMUSG00000072902	Gm10435	LncRNA_from_Ensembl	ENSMUST00000093061	ENSMUSG00000020455	Trim11	11454	Upstream
ENSMUST00000162526	ENSMUSG00000072902	Gm10435	LncRNA_from_Ensembl	ENSMUST00000020732	ENSMUSG00000061462	Obscn	4849	Downstream
ENSMUST00000162526	ENSMUSG00000072902	Gm10435	LncRNA_from_Ensembl	ENSMUST00000138587	ENSMUSG00000061462	Obscn	0	Overlapped
ENSMUST00000162526	ENSMUSG00000072902	Gm10435	LncRNA_from_Ensembl	ENSMUST00000047441	ENSMUSG00000061462	Obscn	0	Overlapped
ENSMUST00000162526	ENSMUSG00000072902	Gm10435	LncRNA_from_Ensembl	ENSMUST00000127937	ENSMUSG00000061462	Obscn	4850	Downstream
ENSMUST00000162724	ENSMUSG00000089679	Gm16299	LncRNA_from_Ensembl	ENSMUST00000165617	ENSMUSG00000024975	Pdcd4	78224	Upstream
ENSMUST00000162724	ENSMUSG00000089679	Gm16299	LncRNA_from_Ensembl	ENSMUST00000162910	ENSMUSG00000043639	Rbm20	5782	Downstream
ENSMUST00000162724	ENSMUSG00000089679	Gm16299	LncRNA_from_Ensembl	ENSMUST00000074371	ENSMUSG00000024975	Pdcd4	67104	Upstream
ENSMUST00000162724	ENSMUSG00000089679	Gm16299	LncRNA_from_Ensembl	ENSMUST00000025931	ENSMUSG00000024975	Pdcd4	78224	Upstream
ENSMUST00000162724	ENSMUSG00000089679	Gm16299	LncRNA_from_Ensembl	ENSMUST00000095969	ENSMUSG00000043639	Rbm20	0	Overlapped
ENSMUST00000162724	ENSMUSG00000089679	Gm16299	LncRNA_from_Ensembl	ENSMUST00000161856	ENSMUSG00000043639	Rbm20	18083	Upstream
ENSMUST00000162724	ENSMUSG00000089679	Gm16299	LncRNA_from_Ensembl	ENSMUST00000164202	ENSMUSG00000043639	Rbm20	0	Overlapped
ENSMUST00000147681	ENSMUSG00000078122	F630028O10Rik	LncRNA_from_Ensembl	ENSMUST00000050707	ENSMUSG00000044206	Vsig4	3568	Downstream
ENSMUST00000147681	ENSMUSG00000078122	F630028O10Rik	LncRNA_from_Ensembl	ENSMUST00000135027	ENSMUSG00000031207	Msn	88008	Upstream
ENSMUST00000147681	ENSMUSG00000078122	F630028O10Rik	LncRNA_from_Ensembl	ENSMUST00000146830	ENSMUSG00000044206	Vsig4	6315	Downstream
ENSMUST00000147681	ENSMUSG00000078122	F630028O10Rik	LncRNA_from_Ensembl	ENSMUST00000146965	ENSMUSG00000045802	Hsf3	77042	Downstream
ENSMUST00000147681	ENSMUSG00000078122	F630028O10Rik	LncRNA_from_Ensembl	ENSMUST00000149985	ENSMUSG00000031207	Msn	85928	Upstream
ENSMUST00000147681	ENSMUSG00000078122	F630028O10Rik	LncRNA_from_Ensembl	ENSMUST00000179832	ENSMUSG00000045802	Hsf3	63232	Downstream
ENSMUST00000147681	ENSMUSG00000078122	F630028O10Rik	LncRNA_from_Ensembl	ENSMUST00000164693	ENSMUSG00000045802	Hsf3	63730	Downstream
ENSMUST00000147681	ENSMUSG00000078122	F630028O10Rik	LncRNA_from_Ensembl	ENSMUST00000119035	ENSMUSG00000045802	Hsf3	62543	Downstream
ENSMUST00000147681	ENSMUSG00000078122	F630028O10Rik	LncRNA_from_Ensembl	ENSMUST00000059003	ENSMUSG00000045802	Hsf3	63888	Downstream
ENSMUST00000147681	ENSMUSG00000078122	F630028O10Rik	LncRNA_from_Ensembl	ENSMUST00000117399	ENSMUSG00000031207	Msn	71415	Upstream
ENSMUST00000129834	ENSMUSG00000085779	Atcayos	LncRNA_from_Ensembl	ENSMUST00000128576	ENSMUSG00000004933	Matk	58861	Downstream
ENSMUST00000129834	ENSMUSG00000085779	Atcayos	LncRNA_from_Ensembl	ENSMUST00000119547	ENSMUSG00000004933	Matk	54497	Downstream
ENSMUST00000129834	ENSMUSG00000085779	Atcayos	LncRNA_from_Ensembl	ENSMUST00000161854	ENSMUSG00000034902	Pip5k1c	94566	Downstream
ENSMUST00000129834	ENSMUSG00000085779	Atcayos	LncRNA_from_Ensembl	ENSMUST00000130282	ENSMUSG00000004933	Matk	59392	Downstream
ENSMUST00000129834	ENSMUSG00000085779	Atcayos	LncRNA_from_Ensembl	ENSMUST00000145452	ENSMUSG00000034932	Mrpl54	66992	Downstream
ENSMUST00000129834	ENSMUSG00000085779	Atcayos	LncRNA_from_Ensembl	ENSMUST00000132174	ENSMUSG00000034949	Zfr2	34749	Downstream
ENSMUST00000129834	ENSMUSG00000085779	Atcayos	LncRNA_from_Ensembl	ENSMUST00000048223	ENSMUSG00000035027	Map2k2	70765	Upstream
ENSMUST00000129834	ENSMUSG00000085779	Atcayos	LncRNA_from_Ensembl	ENSMUST00000120265	ENSMUSG00000004933	Matk	59480	Downstream
ENSMUST00000129834	ENSMUSG00000085779	Atcayos	LncRNA_from_Ensembl	ENSMUST00000133555	ENSMUSG00000034958	Atcay	11374	Downstream
ENSMUST00000129834	ENSMUSG00000085779	Atcayos	LncRNA_from_Ensembl	ENSMUST00000117798	ENSMUSG00000034949	Zfr2	34717	Downstream
ENSMUST00000129834	ENSMUSG00000085779	Atcayos	LncRNA_from_Ensembl	ENSMUST00000148029	ENSMUSG00000034949	Zfr2	50613	Downstream
ENSMUST00000129834	ENSMUSG00000085779	Atcayos	LncRNA_from_Ensembl	ENSMUST00000045469	ENSMUSG00000034902	Pip5k1c	94567	Downstream
ENSMUST00000129834	ENSMUSG00000085779	Atcayos	LncRNA_from_Ensembl	ENSMUST00000123241	ENSMUSG00000035027	Map2k2	70683	Upstream
ENSMUST00000129834	ENSMUSG00000085779	Atcayos	LncRNA_from_Ensembl	ENSMUST00000117422	ENSMUSG00000035041	Creb3l3	95736	Upstream
ENSMUST00000129834	ENSMUSG00000085779	Atcayos	LncRNA_from_Ensembl	ENSMUST00000136743	ENSMUSG00000035027	Map2k2	75485	Upstream
ENSMUST00000129834	ENSMUSG00000085779	Atcayos	LncRNA_from_Ensembl	ENSMUST00000128182	ENSMUSG00000034949	Zfr2	34738	Downstream
ENSMUST00000129834	ENSMUSG00000085779	Atcayos	LncRNA_from_Ensembl	ENSMUST00000127526	ENSMUSG00000034949	Zfr2	34738	Downstream
ENSMUST00000129834	ENSMUSG00000085779	Atcayos	LncRNA_from_Ensembl	ENSMUST00000117488	ENSMUSG00000004933	Matk	58861	Downstream
ENSMUST00000129834	ENSMUSG00000085779	Atcayos	LncRNA_from_Ensembl	ENSMUST00000128937	ENSMUSG00000035027	Map2k2	72048	Upstream
ENSMUST00000129834	ENSMUSG00000085779	Atcayos	LncRNA_from_Ensembl	ENSMUST00000121205	ENSMUSG00000004933	Matk	58867	Downstream
ENSMUST00000129834	ENSMUSG00000085779	Atcayos	LncRNA_from_Ensembl	ENSMUST00000117956	ENSMUSG00000035011	Zbtb7a	46152	Upstream
ENSMUST00000129834	ENSMUSG00000085779	Atcayos	LncRNA_from_Ensembl	ENSMUST00000163075	ENSMUSG00000034902	Pip5k1c	94525	Downstream
ENSMUST00000129834	ENSMUSG00000085779	Atcayos	LncRNA_from_Ensembl	ENSMUST00000056086	ENSMUSG00000053603	4930442H23Rik	10761	Upstream
ENSMUST00000129834	ENSMUSG00000085779	Atcayos	LncRNA_from_Ensembl	ENSMUST00000146764	ENSMUSG00000004934	Pias4	26889	Upstream
ENSMUST00000129834	ENSMUSG00000085779	Atcayos	LncRNA_from_Ensembl	ENSMUST00000048128	ENSMUSG00000035011	Zbtb7a	42388	Upstream
ENSMUST00000129834	ENSMUSG00000085779	Atcayos	LncRNA_from_Ensembl	ENSMUST00000148735	ENSMUSG00000004933	Matk	62732	Downstream
ENSMUST00000129834	ENSMUSG00000085779	Atcayos	LncRNA_from_Ensembl	ENSMUST00000146030	ENSMUSG00000034958	Atcay	6070	Downstream
ENSMUST00000129834	ENSMUSG00000085779	Atcayos	LncRNA_from_Ensembl	ENSMUST00000046114	ENSMUSG00000034932	Mrpl54	66275	Downstream
ENSMUST00000129834	ENSMUSG00000085779	Atcayos	LncRNA_from_Ensembl	ENSMUST00000126720	ENSMUSG00000004933	Matk	59010	Downstream
ENSMUST00000129834	ENSMUSG00000085779	Atcayos	LncRNA_from_Ensembl	ENSMUST00000121840	ENSMUSG00000035011	Zbtb7a	41615	Upstream
ENSMUST00000129834	ENSMUSG00000085779	Atcayos	LncRNA_from_Ensembl	ENSMUST00000144087	ENSMUSG00000034949	Zfr2	34717	Downstream
ENSMUST00000129834	ENSMUSG00000085779	Atcayos	LncRNA_from_Ensembl	ENSMUST00000150605	ENSMUSG00000004933	Matk	58904	Downstream
ENSMUST00000129834	ENSMUSG00000085779	Atcayos	LncRNA_from_Ensembl	ENSMUST00000134017	ENSMUSG00000004934	Pias4	38486	Upstream
ENSMUST00000129834	ENSMUSG00000085779	Atcayos	LncRNA_from_Ensembl	ENSMUST00000125907	ENSMUSG00000035041	Creb3l3	95856	Upstream
ENSMUST00000129834	ENSMUSG00000085779	Atcayos	LncRNA_from_Ensembl	ENSMUST00000047408	ENSMUSG00000034958	Atcay	6070	Downstream
ENSMUST00000129834	ENSMUSG00000085779	Atcayos	LncRNA_from_Ensembl	ENSMUST00000160291	ENSMUSG00000034902	Pip5k1c	94550	Downstream
ENSMUST00000129834	ENSMUSG00000085779	Atcayos	LncRNA_from_Ensembl	ENSMUST00000105327	ENSMUSG00000034902	Pip5k1c	94542	Downstream
ENSMUST00000129834	ENSMUSG00000085779	Atcayos	LncRNA_from_Ensembl	ENSMUST00000146895	ENSMUSG00000035011	Zbtb7a	50503	Upstream
ENSMUST00000129834	ENSMUSG00000085779	Atcayos	LncRNA_from_Ensembl	ENSMUST00000057798	ENSMUSG00000004931	Apba3	69734	Downstream
ENSMUST00000129834	ENSMUSG00000085779	Atcayos	LncRNA_from_Ensembl	ENSMUST00000005064	ENSMUSG00000004934	Pias4	26687	Upstream
ENSMUST00000129834	ENSMUSG00000085779	Atcayos	LncRNA_from_Ensembl	ENSMUST00000178422	ENSMUSG00000034974	Dapk3	1413	Upstream
ENSMUST00000129834	ENSMUSG00000085779	Atcayos	LncRNA_from_Ensembl	ENSMUST00000047665	ENSMUSG00000034974	Dapk3	1413	Upstream
ENSMUST00000129834	ENSMUSG00000085779	Atcayos	LncRNA_from_Ensembl	ENSMUST00000143517	ENSMUSG00000035027	Map2k2	69913	Upstream
ENSMUST00000129834	ENSMUSG00000085779	Atcayos	LncRNA_from_Ensembl	ENSMUST00000147436	ENSMUSG00000004934	Pias4	36599	Upstream
ENSMUST00000129834	ENSMUSG00000085779	Atcayos	LncRNA_from_Ensembl	ENSMUST00000129549	ENSMUSG00000004934	Pias4	26896	Upstream
ENSMUST00000129834	ENSMUSG00000085779	Atcayos	LncRNA_from_Ensembl	ENSMUST00000045744	ENSMUSG00000034917	Tjp3	74769	Downstream
ENSMUST00000129834	ENSMUSG00000085779	Atcayos	LncRNA_from_Ensembl	ENSMUST00000137999	ENSMUSG00000034949	Zfr2	49978	Downstream
ENSMUST00000129834	ENSMUSG00000085779	Atcayos	LncRNA_from_Ensembl	ENSMUST00000151660	ENSMUSG00000004933	Matk	59777	Downstream
ENSMUST00000129834	ENSMUSG00000085779	Atcayos	LncRNA_from_Ensembl	ENSMUST00000105331	ENSMUSG00000035027	Map2k2	70727	Upstream
ENSMUST00000129834	ENSMUSG00000085779	Atcayos	LncRNA_from_Ensembl	ENSMUST00000123888	ENSMUSG00000035027	Map2k2	75283	Upstream
ENSMUST00000129834	ENSMUSG00000085779	Atcayos	LncRNA_from_Ensembl	ENSMUST00000005069	ENSMUSG00000004939	Nmrk2	0	Overlapped
ENSMUST00000129834	ENSMUSG00000085779	Atcayos	LncRNA_from_Ensembl	ENSMUST00000105328	ENSMUSG00000004933	Matk	58861	Downstream
ENSMUST00000129834	ENSMUSG00000085779	Atcayos	LncRNA_from_Ensembl	ENSMUST00000119606	ENSMUSG00000035011	Zbtb7a	46167	Upstream
ENSMUST00000129834	ENSMUSG00000085779	Atcayos	LncRNA_from_Ensembl	ENSMUST00000135765	ENSMUSG00000004934	Pias4	37351	Upstream
ENSMUST00000129834	ENSMUSG00000085779	Atcayos	LncRNA_from_Ensembl	ENSMUST00000047864	ENSMUSG00000034994	Eef2	12103	Upstream
ENSMUST00000129834	ENSMUSG00000085779	Atcayos	LncRNA_from_Ensembl	ENSMUST00000125261	ENSMUSG00000035011	Zbtb7a	50114	Upstream
ENSMUST00000189386	ENSMUSG00000101655	2310040G24Rik	LncRNA_from_Ensembl	ENSMUST00000203568	ENSMUSG00000046679	C87436	37556	Downstream
ENSMUST00000189386	ENSMUSG00000101655	2310040G24Rik	LncRNA_from_Ensembl	ENSMUST00000141960	ENSMUSG00000071337	Tia1	65386	Downstream
ENSMUST00000189386	ENSMUSG00000101655	2310040G24Rik	LncRNA_from_Ensembl	ENSMUST00000124683	ENSMUSG00000071337	Tia1	57867	Downstream
ENSMUST00000189386	ENSMUSG00000101655	2310040G24Rik	LncRNA_from_Ensembl	ENSMUST00000154438	ENSMUSG00000071337	Tia1	55569	Downstream
ENSMUST00000189386	ENSMUSG00000101655	2310040G24Rik	LncRNA_from_Ensembl	ENSMUST00000141972	ENSMUSG00000046679	C87436	12989	Downstream
ENSMUST00000189386	ENSMUSG00000101655	2310040G24Rik	LncRNA_from_Ensembl	ENSMUST00000129650	ENSMUSG00000029998	Pcyox1	86751	Downstream
ENSMUST00000189386	ENSMUSG00000101655	2310040G24Rik	LncRNA_from_Ensembl	ENSMUST00000123002	ENSMUSG00000071337	Tia1	58954	Downstream
ENSMUST00000189386	ENSMUSG00000101655	2310040G24Rik	LncRNA_from_Ensembl	ENSMUST00000148728	ENSMUSG00000071337	Tia1	55624	Downstream
ENSMUST00000189386	ENSMUSG00000101655	2310040G24Rik	LncRNA_from_Ensembl	ENSMUST00000149270	ENSMUSG00000071337	Tia1	63502	Downstream
ENSMUST00000189386	ENSMUSG00000101655	2310040G24Rik	LncRNA_from_Ensembl	ENSMUST00000205109	ENSMUSG00000071337	Tia1	58383	Downstream
ENSMUST00000189386	ENSMUSG00000101655	2310040G24Rik	LncRNA_from_Ensembl	ENSMUST00000204116	ENSMUSG00000029998	Pcyox1	86236	Downstream
ENSMUST00000189386	ENSMUSG00000101655	2310040G24Rik	LncRNA_from_Ensembl	ENSMUST00000205024	ENSMUSG00000071337	Tia1	64927	Downstream
ENSMUST00000189386	ENSMUSG00000101655	2310040G24Rik	LncRNA_from_Ensembl	ENSMUST00000113708	ENSMUSG00000071337	Tia1	58091	Downstream
ENSMUST00000189386	ENSMUSG00000101655	2310040G24Rik	LncRNA_from_Ensembl	ENSMUST00000130967	ENSMUSG00000071337	Tia1	52606	Downstream
ENSMUST00000189386	ENSMUSG00000101655	2310040G24Rik	LncRNA_from_Ensembl	ENSMUST00000126404	ENSMUSG00000071337	Tia1	55607	Downstream
ENSMUST00000189386	ENSMUSG00000101655	2310040G24Rik	LncRNA_from_Ensembl	ENSMUST00000139928	ENSMUSG00000071337	Tia1	63583	Downstream
ENSMUST00000189386	ENSMUSG00000101655	2310040G24Rik	LncRNA_from_Ensembl	ENSMUST00000095754	ENSMUSG00000071337	Tia1	52176	Downstream
ENSMUST00000189386	ENSMUSG00000101655	2310040G24Rik	LncRNA_from_Ensembl	ENSMUST00000203763	ENSMUSG00000071337	Tia1	59528	Downstream
ENSMUST00000189386	ENSMUSG00000101655	2310040G24Rik	LncRNA_from_Ensembl	ENSMUST00000143430	ENSMUSG00000046679	C87436	43889	Downstream
ENSMUST00000189386	ENSMUSG00000101655	2310040G24Rik	LncRNA_from_Ensembl	ENSMUST00000156762	ENSMUSG00000071337	Tia1	59514	Downstream
ENSMUST00000189386	ENSMUSG00000101655	2310040G24Rik	LncRNA_from_Ensembl	ENSMUST00000134142	ENSMUSG00000071337	Tia1	52605	Downstream
ENSMUST00000189386	ENSMUSG00000101655	2310040G24Rik	LncRNA_from_Ensembl	ENSMUST00000147104	ENSMUSG00000071337	Tia1	59762	Downstream
ENSMUST00000189386	ENSMUSG00000101655	2310040G24Rik	LncRNA_from_Ensembl	ENSMUST00000152852	ENSMUSG00000071337	Tia1	57677	Downstream
ENSMUST00000189386	ENSMUSG00000101655	2310040G24Rik	LncRNA_from_Ensembl	ENSMUST00000053015	ENSMUSG00000051695	Pcbp1	36266	Upstream
ENSMUST00000189386	ENSMUSG00000101655	2310040G24Rik	LncRNA_from_Ensembl	ENSMUST00000136387	ENSMUSG00000071337	Tia1	61258	Downstream
ENSMUST00000189386	ENSMUSG00000101655	2310040G24Rik	LncRNA_from_Ensembl	ENSMUST00000113700	ENSMUSG00000046679	C87436	12989	Downstream
ENSMUST00000189386	ENSMUSG00000101655	2310040G24Rik	LncRNA_from_Ensembl	ENSMUST00000153723	ENSMUSG00000029998	Pcyox1	86234	Downstream
ENSMUST00000189386	ENSMUSG00000101655	2310040G24Rik	LncRNA_from_Ensembl	ENSMUST00000113713	ENSMUSG00000071337	Tia1	51197	Downstream
ENSMUST00000189386	ENSMUSG00000101655	2310040G24Rik	LncRNA_from_Ensembl	ENSMUST00000203206	ENSMUSG00000071337	Tia1	78208	Downstream
ENSMUST00000189386	ENSMUSG00000101655	2310040G24Rik	LncRNA_from_Ensembl	ENSMUST00000095753	ENSMUSG00000071337	Tia1	49972	Downstream
ENSMUST00000189386	ENSMUSG00000101655	2310040G24Rik	LncRNA_from_Ensembl	ENSMUST00000113712	ENSMUSG00000071337	Tia1	50150	Downstream
ENSMUST00000189386	ENSMUSG00000101655	2310040G24Rik	LncRNA_from_Ensembl	ENSMUST00000032065	ENSMUSG00000029998	Pcyox1	86223	Downstream
ENSMUST00000189386	ENSMUSG00000101655	2310040G24Rik	LncRNA_from_Ensembl	ENSMUST00000131500	ENSMUSG00000029998	Pcyox1	91034	Downstream
ENSMUST00000189386	ENSMUSG00000101655	2310040G24Rik	LncRNA_from_Ensembl	ENSMUST00000050497	ENSMUSG00000046679	C87436	12989	Downstream
ENSMUST00000189386	ENSMUSG00000101655	2310040G24Rik	LncRNA_from_Ensembl	ENSMUST00000095752	ENSMUSG00000071337	Tia1	51192	Downstream
ENSMUST00000189386	ENSMUSG00000101655	2310040G24Rik	LncRNA_from_Ensembl	ENSMUST00000133753	ENSMUSG00000046679	C87436	9877	Downstream
ENSMUST00000189386	ENSMUSG00000101655	2310040G24Rik	LncRNA_from_Ensembl	ENSMUST00000123267	ENSMUSG00000071337	Tia1	53075	Downstream
ENSMUST00000189386	ENSMUSG00000101655	2310040G24Rik	LncRNA_from_Ensembl	ENSMUST00000143718	ENSMUSG00000071337	Tia1	63537	Downstream
ENSMUST00000189386	ENSMUSG00000101655	2310040G24Rik	LncRNA_from_Ensembl	ENSMUST00000204137	ENSMUSG00000107539	Gm44790	37747	Downstream
ENSMUST00000189386	ENSMUSG00000101655	2310040G24Rik	LncRNA_from_Ensembl	ENSMUST00000203960	ENSMUSG00000029998	Pcyox1	86258	Downstream
ENSMUST00000189386	ENSMUSG00000101655	2310040G24Rik	LncRNA_from_Ensembl	ENSMUST00000154983	ENSMUSG00000071337	Tia1	76262	Downstream
ENSMUST00000189386	ENSMUSG00000101655	2310040G24Rik	LncRNA_from_Ensembl	ENSMUST00000148768	ENSMUSG00000046679	C87436	13430	Downstream
ENSMUST00000189386	ENSMUSG00000101655	2310040G24Rik	LncRNA_from_Ensembl	ENSMUST00000113698	ENSMUSG00000046679	C87436	12989	Downstream
ENSMUST00000189386	ENSMUSG00000101655	2310040G24Rik	LncRNA_from_Ensembl	ENSMUST00000203546	ENSMUSG00000071337	Tia1	58743	Downstream
ENSMUST00000150851	ENSMUSG00000021268	Meg3	LncRNA_from_Ensembl	ENSMUST00000109843	ENSMUSG00000040856	Dlk1	88638	Upstream
ENSMUST00000150851	ENSMUSG00000021268	Meg3	LncRNA_from_Ensembl	ENSMUST00000109842	ENSMUSG00000040856	Dlk1	88875	Upstream
ENSMUST00000150851	ENSMUSG00000021268	Meg3	LncRNA_from_Ensembl	ENSMUST00000109844	ENSMUSG00000040856	Dlk1	88556	Upstream
ENSMUST00000150851	ENSMUSG00000021268	Meg3	LncRNA_from_Ensembl	ENSMUST00000173539	ENSMUSG00000040856	Dlk1	85920	Upstream
ENSMUST00000150851	ENSMUSG00000021268	Meg3	LncRNA_from_Ensembl	ENSMUST00000149046	ENSMUSG00000085925	Rtl1	39420	Downstream
ENSMUST00000150851	ENSMUSG00000021268	Meg3	LncRNA_from_Ensembl	ENSMUST00000174539	ENSMUSG00000040856	Dlk1	95474	Upstream
ENSMUST00000150851	ENSMUSG00000021268	Meg3	LncRNA_from_Ensembl	ENSMUST00000109841	ENSMUSG00000040856	Dlk1	88896	Upstream
ENSMUST00000150851	ENSMUSG00000021268	Meg3	LncRNA_from_Ensembl	ENSMUST00000124293	ENSMUSG00000040856	Dlk1	89494	Upstream
ENSMUST00000150851	ENSMUSG00000021268	Meg3	LncRNA_from_Ensembl	ENSMUST00000173812	ENSMUSG00000040856	Dlk1	88781	Upstream
ENSMUST00000150851	ENSMUSG00000021268	Meg3	LncRNA_from_Ensembl	ENSMUST00000109846	ENSMUSG00000040856	Dlk1	85920	Upstream
ENSMUST00000150851	ENSMUSG00000021268	Meg3	LncRNA_from_Ensembl	ENSMUST00000056110	ENSMUSG00000040856	Dlk1	85920	Upstream
ENSMUST00000182785	ENSMUSG00000098202	B830012L14Rik	LncRNA_from_Ensembl	ENSMUST00000149046	ENSMUSG00000085925	Rtl1	95257	Upstream
TCONS_00048014	XLOC_022403	-	LncRNA_from_predicted	ENSMUST00000109843	ENSMUSG00000040856	Dlk1	31880	Upstream
TCONS_00048014	XLOC_022403	-	LncRNA_from_predicted	ENSMUST00000109842	ENSMUSG00000040856	Dlk1	32117	Upstream
TCONS_00048014	XLOC_022403	-	LncRNA_from_predicted	ENSMUST00000109844	ENSMUSG00000040856	Dlk1	31798	Upstream
TCONS_00048014	XLOC_022403	-	LncRNA_from_predicted	ENSMUST00000173539	ENSMUSG00000040856	Dlk1	29162	Upstream
TCONS_00048014	XLOC_022403	-	LncRNA_from_predicted	ENSMUST00000149046	ENSMUSG00000085925	Rtl1	91110	Downstream
TCONS_00048014	XLOC_022403	-	LncRNA_from_predicted	ENSMUST00000174539	ENSMUSG00000040856	Dlk1	38716	Upstream
TCONS_00048014	XLOC_022403	-	LncRNA_from_predicted	ENSMUST00000109841	ENSMUSG00000040856	Dlk1	32138	Upstream
TCONS_00048014	XLOC_022403	-	LncRNA_from_predicted	ENSMUST00000124293	ENSMUSG00000040856	Dlk1	32736	Upstream
TCONS_00048014	XLOC_022403	-	LncRNA_from_predicted	ENSMUST00000173812	ENSMUSG00000040856	Dlk1	32023	Upstream
TCONS_00048014	XLOC_022403	-	LncRNA_from_predicted	ENSMUST00000109846	ENSMUSG00000040856	Dlk1	29162	Upstream
TCONS_00048014	XLOC_022403	-	LncRNA_from_predicted	ENSMUST00000056110	ENSMUSG00000040856	Dlk1	29162	Upstream
