# Supplementary material for: Characterization of Critical Functions of Long Non-Coding RNAs and mRNAs in Rhabdomyosarcoma Cells and Mouse Skeletal Muscle Infected by Enterovirus 71 Using RNA-Seq
Source: Viruses. 2018 Oct 11;10(10):556. doi: 10.3390/v10100556 (PMC6213062; doi:10.3390/v10100556)
Supplement: Supplementary file 1 [file viruses-10-00556-s001.zip › Table S5 trans-regulation target genes.xlsx]

## Sheet: human RD cell
LncRNA_id	LncRNA_gene_id	LncRNA_symbol	LncRNA_status	mRNA_id	Gene_id	Gene_symbol	Pearson_coefficient
ENST00000438574	ENSG00000225255	LINC01297	LncRNA_from_Ensembl	ENST00000001008	ENSG00000004478	FKBP4	0.952569
ENST00000438574	ENSG00000225255	LINC01297	LncRNA_from_Ensembl	ENST00000007390	ENSG00000007520	TSR3	0.958165
ENST00000438574	ENSG00000225255	LINC01297	LncRNA_from_Ensembl	ENST00000008876	ENSG00000008735	MAPK8IP2	-0.96885
ENST00000438574	ENSG00000225255	LINC01297	LncRNA_from_Ensembl	ENST00000013070	ENSG00000012963	UBR7	0.952884
ENST00000438574	ENSG00000225255	LINC01297	LncRNA_from_Ensembl	ENST00000014914	ENSG00000013588	GPRC5A	-0.952559
ENST00000438574	ENSG00000225255	LINC01297	LncRNA_from_Ensembl	ENST00000022615	ENSG00000078668	VDAC3	0.97617
ENST00000438574	ENSG00000225255	LINC01297	LncRNA_from_Ensembl	ENST00000037869	ENSG00000035141	FAM136A	0.955869
ENST00000438574	ENSG00000225255	LINC01297	LncRNA_from_Ensembl	ENST00000062104	ENSG00000053438	NNAT	0.951034
ENST00000438574	ENSG00000225255	LINC01297	LncRNA_from_Ensembl	ENST00000083182	ENSG00000062725	APPBP2	-0.954223
ENST00000438574	ENSG00000225255	LINC01297	LncRNA_from_Ensembl	ENST00000084795	ENSG00000063177	RPL18	0.975246
ENST00000438574	ENSG00000225255	LINC01297	LncRNA_from_Ensembl	ENST00000085219	ENSG00000012124	CD22	-0.982488
ENST00000438574	ENSG00000225255	LINC01297	LncRNA_from_Ensembl	ENST00000166345	ENSG00000071539	TRIP13	0.950426
ENST00000438574	ENSG00000225255	LINC01297	LncRNA_from_Ensembl	ENST00000168216	ENSG00000072506	HSD17B10	0.962255
ENST00000438574	ENSG00000225255	LINC01297	LncRNA_from_Ensembl	ENST00000169298	ENSG00000073849	ST6GAL1	-0.954333
ENST00000438574	ENSG00000225255	LINC01297	LncRNA_from_Ensembl	ENST00000200135	ENSG00000086827	ZW10	0.955666
ENST00000438574	ENSG00000225255	LINC01297	LncRNA_from_Ensembl	ENST00000200453	ENSG00000087074	PPP1R15A	-0.962609
ENST00000438574	ENSG00000225255	LINC01297	LncRNA_from_Ensembl	ENST00000209728	ENSG00000094804	CDC6	0.962538
ENST00000438574	ENSG00000225255	LINC01297	LncRNA_from_Ensembl	ENST00000210187	ENSG00000167964	RAB26	-0.96718
ENST00000438574	ENSG00000225255	LINC01297	LncRNA_from_Ensembl	ENST00000210633	ENSG00000095539	SEMA4G	-0.966849
ENST00000438574	ENSG00000225255	LINC01297	LncRNA_from_Ensembl	ENST00000215057	ENSG00000099326	MZF1	-0.982752
ENST00000438574	ENSG00000225255	LINC01297	LncRNA_from_Ensembl	ENST00000215909	ENSG00000100097	LGALS1	0.954682
ENST00000438574	ENSG00000225255	LINC01297	LncRNA_from_Ensembl	ENST00000215957	ENSG00000100139	MICALL1	-0.996843
ENST00000438574	ENSG00000225255	LINC01297	LncRNA_from_Ensembl	ENST00000216038	ENSG00000100220	RTCB	0.953494
ENST00000438574	ENSG00000225255	LINC01297	LncRNA_from_Ensembl	ENST00000216225	ENSG00000100387	RBX1	0.967972
ENST00000438574	ENSG00000225255	LINC01297	LncRNA_from_Ensembl	ENST00000216252	ENSG00000100410	PHF5A	0.968093
ENST00000438574	ENSG00000225255	LINC01297	LncRNA_from_Ensembl	ENST00000216264	ENSG00000100422	CERK	0.979911
ENST00000438574	ENSG00000225255	LINC01297	LncRNA_from_Ensembl	ENST00000216281	ENSG00000080824	HSP90AA1	0.954022
ENST00000438574	ENSG00000225255	LINC01297	LncRNA_from_Ensembl	ENST00000216297	ENSG00000092201	SUPT16H	0.950907
ENST00000438574	ENSG00000225255	LINC01297	LncRNA_from_Ensembl	ENST00000216392	ENSG00000100504	PYGL	0.977533
ENST00000438574	ENSG00000225255	LINC01297	LncRNA_from_Ensembl	ENST00000216455	ENSG00000100567	PSMA3	0.955366
ENST00000438574	ENSG00000225255	LINC01297	LncRNA_from_Ensembl	ENST00000216484	ENSG00000100596	SPTLC2	-0.95604
ENST00000438574	ENSG00000225255	LINC01297	LncRNA_from_Ensembl	ENST00000216605	ENSG00000100714	MTHFD1	0.971762
ENST00000438574	ENSG00000225255	LINC01297	LncRNA_from_Ensembl	ENST00000217026	ENSG00000101057	MYBL2	0.9622
ENST00000438574	ENSG00000225255	LINC01297	LncRNA_from_Ensembl	ENST00000217131	ENSG00000101160	CTSZ	0.953461
ENST00000438574	ENSG00000225255	LINC01297	LncRNA_from_Ensembl	ENST00000217195	ENSG00000101220	C20orf27	0.97004
ENST00000438574	ENSG00000225255	LINC01297	LncRNA_from_Ensembl	ENST00000218340	ENSG00000102218	RP2	-0.972752
ENST00000438574	ENSG00000225255	LINC01297	LncRNA_from_Ensembl	ENST00000221975	ENSG00000105372	RPS19	0.965083
ENST00000438574	ENSG00000225255	LINC01297	LncRNA_from_Ensembl	ENST00000222247	ENSG00000105640	RPL18A	0.954337
ENST00000438574	ENSG00000225255	LINC01297	LncRNA_from_Ensembl	ENST00000222284	ENSG00000105677	TMEM147	0.970578
ENST00000438574	ENSG00000225255	LINC01297	LncRNA_from_Ensembl	ENST00000222482	ENSG00000128510	CPA4	0.962033
ENST00000438574	ENSG00000225255	LINC01297	LncRNA_from_Ensembl	ENST00000222574	ENSG00000105856	HBP1	-0.968774
ENST00000438574	ENSG00000225255	LINC01297	LncRNA_from_Ensembl	ENST00000225665	ENSG00000108528	SLC25A11	0.977219
ENST00000438574	ENSG00000225255	LINC01297	LncRNA_from_Ensembl	ENST00000225964	ENSG00000108821	COL1A1	0.953471
ENST00000438574	ENSG00000225255	LINC01297	LncRNA_from_Ensembl	ENST00000225972	ENSG00000108829	LRRC59	0.953838
ENST00000438574	ENSG00000225255	LINC01297	LncRNA_from_Ensembl	ENST00000227474	ENSG00000110060	PUS3	0.966341
ENST00000438574	ENSG00000225255	LINC01297	LncRNA_from_Ensembl	ENST00000227507	ENSG00000110092	CCND1	0.980406
ENST00000438574	ENSG00000225255	LINC01297	LncRNA_from_Ensembl	ENST00000228306	ENSG00000089157	RPLP0	0.983288
ENST00000438574	ENSG00000225255	LINC01297	LncRNA_from_Ensembl	ENST00000228495	ENSG00000110906	KCTD10	0.956943
ENST00000438574	ENSG00000225255	LINC01297	LncRNA_from_Ensembl	ENST00000229379	ENSG00000111775	COX6A1	0.952448
ENST00000438574	ENSG00000225255	LINC01297	LncRNA_from_Ensembl	ENST00000229769	ENSG00000112039	FANCE	0.962325
ENST00000438574	ENSG00000225255	LINC01297	LncRNA_from_Ensembl	ENST00000229794	ENSG00000112062	MAPK14	0.972795
ENST00000438574	ENSG00000225255	LINC01297	LncRNA_from_Ensembl	ENST00000230050	ENSG00000112306	RPS12	0.956756
ENST00000438574	ENSG00000225255	LINC01297	LncRNA_from_Ensembl	ENST00000230321	ENSG00000112559	MDFI	0.985264
ENST00000438574	ENSG00000225255	LINC01297	LncRNA_from_Ensembl	ENST00000231572	ENSG00000113643	RARS	0.968335
ENST00000438574	ENSG00000225255	LINC01297	LncRNA_from_Ensembl	ENST00000233190	ENSG00000023228	NDUFS1	0.975314
ENST00000438574	ENSG00000225255	LINC01297	LncRNA_from_Ensembl	ENST00000233630	ENSG00000115289	PCGF1	-0.966896
ENST00000438574	ENSG00000225255	LINC01297	LncRNA_from_Ensembl	ENST00000233893	ENSG00000115541	HSPE1	0.974229
ENST00000438574	ENSG00000225255	LINC01297	LncRNA_from_Ensembl	ENST00000234111	ENSG00000115758	ODC1	0.955927
ENST00000438574	ENSG00000225255	LINC01297	LncRNA_from_Ensembl	ENST00000234454	ENSG00000116096	SPR	0.973775
ENST00000438574	ENSG00000225255	LINC01297	LncRNA_from_Ensembl	ENST00000234590	ENSG00000074800	ENO1	0.970626
ENST00000438574	ENSG00000225255	LINC01297	LncRNA_from_Ensembl	ENST00000234626	ENSG00000097046	CDC7	0.966934
ENST00000438574	ENSG00000225255	LINC01297	LncRNA_from_Ensembl	ENST00000234677	ENSG00000031698	SARS	-0.968571
ENST00000438574	ENSG00000225255	LINC01297	LncRNA_from_Ensembl	ENST00000235090	ENSG00000116455	WDR77	0.956575
ENST00000438574	ENSG00000225255	LINC01297	LncRNA_from_Ensembl	ENST00000237536	ENSG00000149639	SOGA1	0.967794
ENST00000438574	ENSG00000225255	LINC01297	LncRNA_from_Ensembl	ENST00000239938	ENSG00000120738	EGR1	-0.955684
ENST00000438574	ENSG00000225255	LINC01297	LncRNA_from_Ensembl	ENST00000242209	ENSG00000122642	FKBP9	-0.974187
ENST00000438574	ENSG00000225255	LINC01297	LncRNA_from_Ensembl	ENST00000243077	ENSG00000123384	LRP1	-0.952204
ENST00000438574	ENSG00000225255	LINC01297	LncRNA_from_Ensembl	ENST00000243918	ENSG00000204070	SYS1	-0.966863
ENST00000438574	ENSG00000225255	LINC01297	LncRNA_from_Ensembl	ENST00000244043	ENSG00000124212	PTGIS	0.958244
ENST00000438574	ENSG00000225255	LINC01297	LncRNA_from_Ensembl	ENST00000244711	ENSG00000124733	MEA1	0.955823
ENST00000438574	ENSG00000225255	LINC01297	LncRNA_from_Ensembl	ENST00000245479	ENSG00000125398	SOX9	-0.951447
ENST00000438574	ENSG00000225255	LINC01297	LncRNA_from_Ensembl	ENST00000245957	ENSG00000089101	CFAP61	-0.968416
ENST00000438574	ENSG00000225255	LINC01297	LncRNA_from_Ensembl	ENST00000247866	ENSG00000090266	NDUFB2	0.972495
ENST00000438574	ENSG00000225255	LINC01297	LncRNA_from_Ensembl	ENST00000248098	ENSG00000206053	HN1L	0.955394
ENST00000438574	ENSG00000225255	LINC01297	LncRNA_from_Ensembl	ENST00000248378	ENSG00000127774	EMC6	0.950027
ENST00000438574	ENSG00000225255	LINC01297	LncRNA_from_Ensembl	ENST00000248437	ENSG00000127824	TUBA4A	0.955849
ENST00000438574	ENSG00000225255	LINC01297	LncRNA_from_Ensembl	ENST00000249330	ENSG00000128564	VGF	-0.959623
ENST00000438574	ENSG00000225255	LINC01297	LncRNA_from_Ensembl	ENST00000249837	ENSG00000129003	VPS13C	-0.961889
ENST00000438574	ENSG00000225255	LINC01297	LncRNA_from_Ensembl	ENST00000250092	ENSG00000129226	CD68	-0.969913
ENST00000438574	ENSG00000225255	LINC01297	LncRNA_from_Ensembl	ENST00000250498	ENSG00000129562	DAD1	0.984551
ENST00000438574	ENSG00000225255	LINC01297	LncRNA_from_Ensembl	ENST00000250894	ENSG00000138834	MAPK8IP3	0.961543
ENST00000438574	ENSG00000225255	LINC01297	LncRNA_from_Ensembl	ENST00000251453	ENSG00000105193	RPS16	0.966159
ENST00000438574	ENSG00000225255	LINC01297	LncRNA_from_Ensembl	ENST00000251472	ENSG00000105613	MAST1	-0.971324
ENST00000438574	ENSG00000225255	LINC01297	LncRNA_from_Ensembl	ENST00000252595	ENSG00000130304	SLC27A1	-0.957459
ENST00000438574	ENSG00000225255	LINC01297	LncRNA_from_Ensembl	ENST00000252599	ENSG00000130309	COLGALT1	0.95941
ENST00000438574	ENSG00000225255	LINC01297	LncRNA_from_Ensembl	ENST00000252655	ENSG00000130363	RSPH3	-0.950931
ENST00000438574	ENSG00000225255	LINC01297	LncRNA_from_Ensembl	ENST00000252809	ENSG00000130513	GDF15	-0.956459
ENST00000438574	ENSG00000225255	LINC01297	LncRNA_from_Ensembl	ENST00000252825	ENSG00000130528	HRC	-0.969693
ENST00000438574	ENSG00000225255	LINC01297	LncRNA_from_Ensembl	ENST00000253794	ENSG00000131475	VPS25	0.970054
ENST00000438574	ENSG00000225255	LINC01297	LncRNA_from_Ensembl	ENST00000254101	ENSG00000131791	PRKAB2	-0.973582
ENST00000438574	ENSG00000225255	LINC01297	LncRNA_from_Ensembl	ENST00000254193	ENSG00000131876	SNRPA1	0.977274
ENST00000438574	ENSG00000225255	LINC01297	LncRNA_from_Ensembl	ENST00000254322	ENSG00000132002	DNAJB1	0.956354
ENST00000438574	ENSG00000225255	LINC01297	LncRNA_from_Ensembl	ENST00000254323	ENSG00000132003	ZSWIM4	-0.955847
ENST00000438574	ENSG00000225255	LINC01297	LncRNA_from_Ensembl	ENST00000254351	ENSG00000115884	SDC1	0.977589
ENST00000438574	ENSG00000225255	LINC01297	LncRNA_from_Ensembl	ENST00000254480	ENSG00000173473	SMARCC1	0.968504
ENST00000438574	ENSG00000225255	LINC01297	LncRNA_from_Ensembl	ENST00000254770	ENSG00000132434	LANCL2	0.951509
ENST00000438574	ENSG00000225255	LINC01297	LncRNA_from_Ensembl	ENST00000255882	ENSG00000241973	PI4KA	-0.955578
ENST00000438574	ENSG00000225255	LINC01297	LncRNA_from_Ensembl	ENST00000256442	ENSG00000134057	CCNB1	0.953715
ENST00000438574	ENSG00000225255	LINC01297	LncRNA_from_Ensembl	ENST00000256682	ENSG00000134287	ARF3	0.986782
ENST00000438574	ENSG00000225255	LINC01297	LncRNA_from_Ensembl	ENST00000256951	ENSG00000134531	EMP1	-0.955532
ENST00000438574	ENSG00000225255	LINC01297	LncRNA_from_Ensembl	ENST00000257572	ENSG00000135116	HRK	-0.950019
ENST00000438574	ENSG00000225255	LINC01297	LncRNA_from_Ensembl	ENST00000257770	ENSG00000135318	NT5E	-0.969626
ENST00000438574	ENSG00000225255	LINC01297	LncRNA_from_Ensembl	ENST00000257897	ENSG00000135439	AGAP2	-0.990344
ENST00000438574	ENSG00000225255	LINC01297	LncRNA_from_Ensembl	ENST00000257904	ENSG00000135446	CDK4	0.969517
ENST00000438574	ENSG00000225255	LINC01297	LncRNA_from_Ensembl	ENST00000258083	ENSG00000135617	PRADC1	0.957106
ENST00000438574	ENSG00000225255	LINC01297	LncRNA_from_Ensembl	ENST00000258091	ENSG00000135624	CCT7	0.977951
ENST00000438574	ENSG00000225255	LINC01297	LncRNA_from_Ensembl	ENST00000258341	ENSG00000135862	LAMC1	-0.958366
ENST00000438574	ENSG00000225255	LINC01297	LncRNA_from_Ensembl	ENST00000258455	ENSG00000135972	MRPS9	0.951914
ENST00000438574	ENSG00000225255	LINC01297	LncRNA_from_Ensembl	ENST00000258494	ENSG00000136010	ALDH1L2	-0.957286
ENST00000438574	ENSG00000225255	LINC01297	LncRNA_from_Ensembl	ENST00000258538	ENSG00000136052	SLC41A2	-0.982071
ENST00000438574	ENSG00000225255	LINC01297	LncRNA_from_Ensembl	ENST00000258960	ENSG00000136448	NMT1	0.964781
ENST00000438574	ENSG00000225255	LINC01297	LncRNA_from_Ensembl	ENST00000260102	ENSG00000137547	MRPL15	0.953259
ENST00000438574	ENSG00000225255	LINC01297	LncRNA_from_Ensembl	ENST00000260129	ENSG00000137574	TGS1	0.988554
ENST00000438574	ENSG00000225255	LINC01297	LncRNA_from_Ensembl	ENST00000260187	ENSG00000036672	USP2	0.958744
ENST00000438574	ENSG00000225255	LINC01297	LncRNA_from_Ensembl	ENST00000260379	ENSG00000137818	RPLP1	0.981468
ENST00000438574	ENSG00000225255	LINC01297	LncRNA_from_Ensembl	ENST00000260702	ENSG00000138131	LOXL4	-0.982387
ENST00000438574	ENSG00000225255	LINC01297	LncRNA_from_Ensembl	ENST00000260731	ENSG00000138160	KIF11	0.953726
ENST00000438574	ENSG00000225255	LINC01297	LncRNA_from_Ensembl	ENST00000260810	ENSG00000163781	TOPBP1	0.990175
ENST00000438574	ENSG00000225255	LINC01297	LncRNA_from_Ensembl	ENST00000260967	ENSG00000138395	CDK15	-0.95279
ENST00000438574	ENSG00000225255	LINC01297	LncRNA_from_Ensembl	ENST00000261038	ENSG00000138463	DIRC2	-0.959166
ENST00000438574	ENSG00000225255	LINC01297	LncRNA_from_Ensembl	ENST00000261353	ENSG00000119801	YPEL5	-0.962728
ENST00000438574	ENSG00000225255	LINC01297	LncRNA_from_Ensembl	ENST00000261479	ENSG00000100902	PSMA6	0.952504
ENST00000438574	ENSG00000225255	LINC01297	LncRNA_from_Ensembl	ENST00000261503	ENSG00000128487	SPECC1	0.9534
ENST00000438574	ENSG00000225255	LINC01297	LncRNA_from_Ensembl	ENST00000261772	ENSG00000090861	AARS	-0.961028
ENST00000438574	ENSG00000225255	LINC01297	LncRNA_from_Ensembl	ENST00000261917	ENSG00000138622	HCN4	-0.966992
ENST00000438574	ENSG00000225255	LINC01297	LncRNA_from_Ensembl	ENST00000262030	ENSG00000110955	ATP5B	0.961449
ENST00000438574	ENSG00000225255	LINC01297	LncRNA_from_Ensembl	ENST00000262061	ENSG00000111481	COPZ1	0.952953
ENST00000438574	ENSG00000225255	LINC01297	LncRNA_from_Ensembl	ENST00000262127	ENSG00000101624	CEP76	0.954706
ENST00000438574	ENSG00000225255	LINC01297	LncRNA_from_Ensembl	ENST00000262139	ENSG00000070540	WIPI1	-0.97775
ENST00000438574	ENSG00000225255	LINC01297	LncRNA_from_Ensembl	ENST00000262198	ENSG00000101544	ADNP2	0.965249
ENST00000438574	ENSG00000225255	LINC01297	LncRNA_from_Ensembl	ENST00000262293	ENSG00000068489	PRR11	0.955948
ENST00000438574	ENSG00000225255	LINC01297	LncRNA_from_Ensembl	ENST00000262302	ENSG00000095906	NUBP2	0.950343
ENST00000438574	ENSG00000225255	LINC01297	LncRNA_from_Ensembl	ENST00000262430	ENSG00000103150	MLYCD	-0.967658
ENST00000438574	ENSG00000225255	LINC01297	LncRNA_from_Ensembl	ENST00000262982	ENSG00000124207	CSE1L	0.950039
ENST00000438574	ENSG00000225255	LINC01297	LncRNA_from_Ensembl	ENST00000263239	ENSG00000088205	DDX18	0.955268
ENST00000438574	ENSG00000225255	LINC01297	LncRNA_from_Ensembl	ENST00000263253	ENSG00000100393	EP300	-0.981365
ENST00000438574	ENSG00000225255	LINC01297	LncRNA_from_Ensembl	ENST00000263382	ENSG00000105011	ASF1B	0.956819
ENST00000438574	ENSG00000225255	LINC01297	LncRNA_from_Ensembl	ENST00000263578	ENSG00000110074	FOXRED1	0.953888
ENST00000438574	ENSG00000225255	LINC01297	LncRNA_from_Ensembl	ENST00000263640	ENSG00000115170	ACVR1	-0.958111
ENST00000438574	ENSG00000225255	LINC01297	LncRNA_from_Ensembl	ENST00000263681	ENSG00000077514	POLD3	0.958511
ENST00000438574	ENSG00000225255	LINC01297	LncRNA_from_Ensembl	ENST00000263734	ENSG00000116016	EPAS1	-0.961074
ENST00000438574	ENSG00000225255	LINC01297	LncRNA_from_Ensembl	ENST00000263774	ENSG00000213619	NDUFS3	0.967504
ENST00000438574	ENSG00000225255	LINC01297	LncRNA_from_Ensembl	ENST00000263805	ENSG00000103994	ZNF106	0.993849
ENST00000438574	ENSG00000225255	LINC01297	LncRNA_from_Ensembl	ENST00000264039	ENSG00000063660	GPC1	0.962462
ENST00000438574	ENSG00000225255	LINC01297	LncRNA_from_Ensembl	ENST00000264107	ENSG00000091409	ITGA6	-0.986663
ENST00000438574	ENSG00000225255	LINC01297	LncRNA_from_Ensembl	ENST00000264436	ENSG00000075340	ADD2	0.994893
ENST00000438574	ENSG00000225255	LINC01297	LncRNA_from_Ensembl	ENST00000264552	ENSG00000108106	UBE2S	0.98246
ENST00000438574	ENSG00000225255	LINC01297	LncRNA_from_Ensembl	ENST00000264554	ENSG00000129946	SHC2	-0.960582
ENST00000438574	ENSG00000225255	LINC01297	LncRNA_from_Ensembl	ENST00000264658	ENSG00000108306	FBXL20	-0.954009
ENST00000438574	ENSG00000225255	LINC01297	LncRNA_from_Ensembl	ENST00000264818	ENSG00000105397	TYK2	0.967149
ENST00000438574	ENSG00000225255	LINC01297	LncRNA_from_Ensembl	ENST00000264896	ENSG00000138760	SCARB2	-0.976204
ENST00000438574	ENSG00000225255	LINC01297	LncRNA_from_Ensembl	ENST00000265036	ENSG00000035499	DEPDC1B	0.97223
ENST00000438574	ENSG00000225255	LINC01297	LncRNA_from_Ensembl	ENST00000265056	ENSG00000073111	MCM2	0.961729
ENST00000438574	ENSG00000225255	LINC01297	LncRNA_from_Ensembl	ENST00000265164	ENSG00000138794	CASP6	0.975956
ENST00000438574	ENSG00000225255	LINC01297	LncRNA_from_Ensembl	ENST00000265245	ENSG00000041802	LSG1	0.955753
ENST00000438574	ENSG00000225255	LINC01297	LncRNA_from_Ensembl	ENST00000265295	ENSG00000040275	SPDL1	0.970942
ENST00000438574	ENSG00000225255	LINC01297	LncRNA_from_Ensembl	ENST00000265340	ENSG00000069011	PITX1	0.975244
ENST00000438574	ENSG00000225255	LINC01297	LncRNA_from_Ensembl	ENST00000265619	ENSG00000124164	VAPB	-0.952824
ENST00000438574	ENSG00000225255	LINC01297	LncRNA_from_Ensembl	ENST00000265678	ENSG00000071242	RPS6KA2	-0.978748
ENST00000438574	ENSG00000225255	LINC01297	LncRNA_from_Ensembl	ENST00000265689	ENSG00000110721	CHKA	0.961516
ENST00000438574	ENSG00000225255	LINC01297	LncRNA_from_Ensembl	ENST00000265748	ENSG00000011426	ANLN	0.952188
ENST00000438574	ENSG00000225255	LINC01297	LncRNA_from_Ensembl	ENST00000265753	ENSG00000106682	EIF4H	0.954789
ENST00000438574	ENSG00000225255	LINC01297	LncRNA_from_Ensembl	ENST00000265872	ENSG00000060339	CCAR1	0.963624
ENST00000438574	ENSG00000225255	LINC01297	LncRNA_from_Ensembl	ENST00000266037	ENSG00000088538	DOCK3	-0.956846
ENST00000438574	ENSG00000225255	LINC01297	LncRNA_from_Ensembl	ENST00000266079	ENSG00000101161	PRPF6	0.952474
ENST00000438574	ENSG00000225255	LINC01297	LncRNA_from_Ensembl	ENST00000266546	ENSG00000139182	CLSTN3	-0.952596
ENST00000438574	ENSG00000225255	LINC01297	LncRNA_from_Ensembl	ENST00000266646	ENSG00000139269	INHBE	-0.95272
ENST00000438574	ENSG00000225255	LINC01297	LncRNA_from_Ensembl	ENST00000266674	ENSG00000139292	LGR5	-0.972027
ENST00000438574	ENSG00000225255	LINC01297	LncRNA_from_Ensembl	ENST00000266679	ENSG00000111605	CPSF6	-0.95587
ENST00000438574	ENSG00000225255	LINC01297	LncRNA_from_Ensembl	ENST00000266735	ENSG00000139343	SNRPF	0.984524
ENST00000438574	ENSG00000225255	LINC01297	LncRNA_from_Ensembl	ENST00000267460	ENSG00000139946	PELI2	-0.976793
ENST00000438574	ENSG00000225255	LINC01297	LncRNA_from_Ensembl	ENST00000267584	ENSG00000140057	AK7	-0.950204
ENST00000438574	ENSG00000225255	LINC01297	LncRNA_from_Ensembl	ENST00000267859	ENSG00000140299	BNIP2	-0.969228
ENST00000438574	ENSG00000225255	LINC01297	LncRNA_from_Ensembl	ENST00000269228	ENSG00000141458	NPC1	-0.978095
ENST00000438574	ENSG00000225255	LINC01297	LncRNA_from_Ensembl	ENST00000269243	ENSG00000133026	MYH10	0.966783
ENST00000438574	ENSG00000225255	LINC01297	LncRNA_from_Ensembl	ENST00000269346	ENSG00000141540	TTYH2	0.990997
ENST00000438574	ENSG00000225255	LINC01297	LncRNA_from_Ensembl	ENST00000270112	ENSG00000142149	HUNK	0.984796
ENST00000438574	ENSG00000225255	LINC01297	LncRNA_from_Ensembl	ENST00000270586	ENSG00000142507	PSMB6	0.959478
ENST00000438574	ENSG00000225255	LINC01297	LncRNA_from_Ensembl	ENST00000271373	ENSG00000143158	MPC2	0.966887
ENST00000438574	ENSG00000225255	LINC01297	LncRNA_from_Ensembl	ENST00000272227	ENSG00000143870	PDIA6	-0.951621
ENST00000438574	ENSG00000225255	LINC01297	LncRNA_from_Ensembl	ENST00000272252	ENSG00000143891	GALM	0.96673
ENST00000438574	ENSG00000225255	LINC01297	LncRNA_from_Ensembl	ENST00000273223	ENSG00000144713	RPL32	0.97575
ENST00000438574	ENSG00000225255	LINC01297	LncRNA_from_Ensembl	ENST00000273783	ENSG00000145191	EIF2B5	0.952383
ENST00000438574	ENSG00000225255	LINC01297	LncRNA_from_Ensembl	ENST00000274026	ENSG00000145386	CCNA2	0.964363
ENST00000438574	ENSG00000225255	LINC01297	LncRNA_from_Ensembl	ENST00000274065	ENSG00000145425	RPS3A	0.955082
ENST00000438574	ENSG00000225255	LINC01297	LncRNA_from_Ensembl	ENST00000275493	ENSG00000146648	EGFR	0.953135
ENST00000438574	ENSG00000225255	LINC01297	LncRNA_from_Ensembl	ENST00000276062	ENSG00000147123	NDUFB11	0.962074
ENST00000438574	ENSG00000225255	LINC01297	LncRNA_from_Ensembl	ENST00000276202	ENSG00000147251	DOCK11	-0.955301
ENST00000438574	ENSG00000225255	LINC01297	LncRNA_from_Ensembl	ENST00000276573	ENSG00000147573	TRIM55	0.967166
ENST00000438574	ENSG00000225255	LINC01297	LncRNA_from_Ensembl	ENST00000277010	ENSG00000147955	SIGMAR1	0.950709
ENST00000438574	ENSG00000225255	LINC01297	LncRNA_from_Ensembl	ENST00000277865	ENSG00000148672	GLUD1	0.969084
ENST00000438574	ENSG00000225255	LINC01297	LncRNA_from_Ensembl	ENST00000279146	ENSG00000110711	AIP	-0.971299
ENST00000438574	ENSG00000225255	LINC01297	LncRNA_from_Ensembl	ENST00000279477	ENSG00000101307	SIRPB1	0.965418
ENST00000438574	ENSG00000225255	LINC01297	LncRNA_from_Ensembl	ENST00000280258	ENSG00000150687	PRSS23	0.986914
ENST00000438574	ENSG00000225255	LINC01297	LncRNA_from_Ensembl	ENST00000280377	ENSG00000135655	USP15	0.978743
ENST00000438574	ENSG00000225255	LINC01297	LncRNA_from_Ensembl	ENST00000280612	ENSG00000151012	SLC7A11	-0.960161
ENST00000438574	ENSG00000225255	LINC01297	LncRNA_from_Ensembl	ENST00000280734	ENSG00000151117	TMEM86A	-0.95406
ENST00000438574	ENSG00000225255	LINC01297	LncRNA_from_Ensembl	ENST00000281031	ENSG00000151366	NDUFC2	0.951736
ENST00000438574	ENSG00000225255	LINC01297	LncRNA_from_Ensembl	ENST00000281828	ENSG00000116120	FARSB	0.979631
ENST00000438574	ENSG00000225255	LINC01297	LncRNA_from_Ensembl	ENST00000282296	ENSG00000204519	ZNF551	0.965592
ENST00000438574	ENSG00000225255	LINC01297	LncRNA_from_Ensembl	ENST00000282561	ENSG00000152661	GJA1	0.989553
ENST00000438574	ENSG00000225255	LINC01297	LncRNA_from_Ensembl	ENST00000283033	ENSG00000153066	TXNDC11	-0.977769
ENST00000438574	ENSG00000225255	LINC01297	LncRNA_from_Ensembl	ENST00000283632	ENSG00000153561	RMND5A	-0.958384
ENST00000438574	ENSG00000225255	LINC01297	LncRNA_from_Ensembl	ENST00000284240	ENSG00000154096	THY1	0.986531
ENST00000438574	ENSG00000225255	LINC01297	LncRNA_from_Ensembl	ENST00000284273	ENSG00000154127	UBASH3B	-0.97863
ENST00000438574	ENSG00000225255	LINC01297	LncRNA_from_Ensembl	ENST00000284548	ENSG00000154358	OBSCN	-0.95561
ENST00000438574	ENSG00000225255	LINC01297	LncRNA_from_Ensembl	ENST00000284811	ENSG00000154582	TCEB1	0.95435
ENST00000438574	ENSG00000225255	LINC01297	LncRNA_from_Ensembl	ENST00000284987	ENSG00000154736	ADAMTS5	0.970883
ENST00000438574	ENSG00000225255	LINC01297	LncRNA_from_Ensembl	ENST00000285071	ENSG00000154803	FLCN	-0.970899
ENST00000438574	ENSG00000225255	LINC01297	LncRNA_from_Ensembl	ENST00000285083	ENSG00000154814	OXNAD1	0.966372
ENST00000438574	ENSG00000225255	LINC01297	LncRNA_from_Ensembl	ENST00000285279	ENSG00000154978	VOPP1	0.969122
ENST00000438574	ENSG00000225255	LINC01297	LncRNA_from_Ensembl	ENST00000285930	ENSG00000085662	AKR1B1	0.952082
ENST00000438574	ENSG00000225255	LINC01297	LncRNA_from_Ensembl	ENST00000287844	ENSG00000033050	ABCF2	0.962545
ENST00000438574	ENSG00000225255	LINC01297	LncRNA_from_Ensembl	ENST00000289373	ENSG00000158164	TMSB15A	0.95792
ENST00000438574	ENSG00000225255	LINC01297	LncRNA_from_Ensembl	ENST00000290209	ENSG00000140199	SLC12A6	-0.967072
ENST00000438574	ENSG00000225255	LINC01297	LncRNA_from_Ensembl	ENST00000290341	ENSG00000159217	IGF2BP1	0.968221
ENST00000438574	ENSG00000225255	LINC01297	LncRNA_from_Ensembl	ENST00000290378	ENSG00000159251	ACTC1	0.969837
ENST00000438574	ENSG00000225255	LINC01297	LncRNA_from_Ensembl	ENST00000292644	ENSG00000161057	PSMC2	0.951004
ENST00000438574	ENSG00000225255	LINC01297	LncRNA_from_Ensembl	ENST00000293350	ENSG00000161618	ALDH16A1	-0.953522
ENST00000438574	ENSG00000225255	LINC01297	LncRNA_from_Ensembl	ENST00000293648	ENSG00000171466	ZNF562	0.973262
ENST00000438574	ENSG00000225255	LINC01297	LncRNA_from_Ensembl	ENST00000293831	ENSG00000161960	EIF4A1	0.968319
ENST00000438574	ENSG00000225255	LINC01297	LncRNA_from_Ensembl	ENST00000294008	ENSG00000188827	SLX4	0.961655
ENST00000438574	ENSG00000225255	LINC01297	LncRNA_from_Ensembl	ENST00000294623	ENSG00000162613	FUBP1	0.971794
ENST00000438574	ENSG00000225255	LINC01297	LncRNA_from_Ensembl	ENST00000295228	ENSG00000163083	INHBB	0.953165
ENST00000438574	ENSG00000225255	LINC01297	LncRNA_from_Ensembl	ENST00000296233	ENSG00000163884	KLF15	-0.984068
ENST00000438574	ENSG00000225255	LINC01297	LncRNA_from_Ensembl	ENST00000296412	ENSG00000197894	ADH5	0.996812
ENST00000438574	ENSG00000225255	LINC01297	LncRNA_from_Ensembl	ENST00000296452	ENSG00000164061	BSN	-0.952914
ENST00000438574	ENSG00000225255	LINC01297	LncRNA_from_Ensembl	ENST00000296564	ENSG00000164151	ICE1	0.957853
ENST00000438574	ENSG00000225255	LINC01297	LncRNA_from_Ensembl	ENST00000296684	ENSG00000164258	NDUFS4	0.963201
ENST00000438574	ENSG00000225255	LINC01297	LncRNA_from_Ensembl	ENST00000296953	ENSG00000164463	CREBRF	-0.955097
ENST00000438574	ENSG00000225255	LINC01297	LncRNA_from_Ensembl	ENST00000297488	ENSG00000129422	MTUS1	-0.969595
ENST00000438574	ENSG00000225255	LINC01297	LncRNA_from_Ensembl	ENST00000297591	ENSG00000164944	KIAA1429	0.974787
ENST00000438574	ENSG00000225255	LINC01297	LncRNA_from_Ensembl	ENST00000297873	ENSG00000165171	WBSCR27	-0.986915
ENST00000438574	ENSG00000225255	LINC01297	LncRNA_from_Ensembl	ENST00000298375	ENSG00000165568	AKR1E2	0.990844
ENST00000438574	ENSG00000225255	LINC01297	LncRNA_from_Ensembl	ENST00000299045	ENSG00000166046	TCP11L2	-0.974486
ENST00000438574	ENSG00000225255	LINC01297	LncRNA_from_Ensembl	ENST00000299157	ENSG00000166130	IKBIP	0.976897
ENST00000438574	ENSG00000225255	LINC01297	LncRNA_from_Ensembl	ENST00000299166	ENSG00000166136	NDUFB8	0.972533
ENST00000438574	ENSG00000225255	LINC01297	LncRNA_from_Ensembl	ENST00000299300	ENSG00000166226	CCT2	0.965155
ENST00000438574	ENSG00000225255	LINC01297	LncRNA_from_Ensembl	ENST00000299492	ENSG00000166387	PPFIBP2	-0.953235
ENST00000438574	ENSG00000225255	LINC01297	LncRNA_from_Ensembl	ENST00000300303	ENSG00000167011	NAT16	-0.983499
ENST00000438574	ENSG00000225255	LINC01297	LncRNA_from_Ensembl	ENST00000300738	ENSG00000167325	RRM1	0.963163
ENST00000438574	ENSG00000225255	LINC01297	LncRNA_from_Ensembl	ENST00000300933	ENSG00000167460	TPM4	0.955813
ENST00000438574	ENSG00000225255	LINC01297	LncRNA_from_Ensembl	ENST00000301280	ENSG00000167670	CHAF1A	0.959965
ENST00000438574	ENSG00000225255	LINC01297	LncRNA_from_Ensembl	ENST00000301310	ENSG00000018869	ZNF582	0.962395
ENST00000438574	ENSG00000225255	LINC01297	LncRNA_from_Ensembl	ENST00000301732	ENSG00000167972	ABCA3	-0.95451
ENST00000438574	ENSG00000225255	LINC01297	LncRNA_from_Ensembl	ENST00000302303	ENSG00000080298	RFX3	-0.97306
ENST00000438574	ENSG00000225255	LINC01297	LncRNA_from_Ensembl	ENST00000302445	ENSG00000065427	KARS	0.951344
ENST00000438574	ENSG00000225255	LINC01297	LncRNA_from_Ensembl	ENST00000303071	ENSG00000159147	DONSON	0.988805
ENST00000438574	ENSG00000225255	LINC01297	LncRNA_from_Ensembl	ENST00000303115	ENSG00000168685	IL7R	0.958186
ENST00000438574	ENSG00000225255	LINC01297	LncRNA_from_Ensembl	ENST00000303383	ENSG00000171241	SHCBP1	0.973246
ENST00000438574	ENSG00000225255	LINC01297	LncRNA_from_Ensembl	ENST00000303436	ENSG00000168374	ARF4	-0.954433
ENST00000438574	ENSG00000225255	LINC01297	LncRNA_from_Ensembl	ENST00000303450	ENSG00000180806	HOXC9	0.96334
ENST00000438574	ENSG00000225255	LINC01297	LncRNA_from_Ensembl	ENST00000303575	ENSG00000170348	TMED10	-0.977831
ENST00000438574	ENSG00000225255	LINC01297	LncRNA_from_Ensembl	ENST00000303887	ENSG00000166508	MCM7	0.96488
ENST00000438574	ENSG00000225255	LINC01297	LncRNA_from_Ensembl	ENST00000303991	ENSG00000169258	GPRIN1	0.966099
ENST00000438574	ENSG00000225255	LINC01297	LncRNA_from_Ensembl	ENST00000304056	ENSG00000170852	KBTBD2	0.964444
ENST00000438574	ENSG00000225255	LINC01297	LncRNA_from_Ensembl	ENST00000304567	ENSG00000171848	RRM2	0.952891
ENST00000438574	ENSG00000225255	LINC01297	LncRNA_from_Ensembl	ENST00000304921	ENSG00000171863	RPS7	0.953707
ENST00000438574	ENSG00000225255	LINC01297	LncRNA_from_Ensembl	ENST00000305105	ENSG00000106400	ZNHIT1	0.96825
ENST00000438574	ENSG00000225255	LINC01297	LncRNA_from_Ensembl	ENST00000305885	ENSG00000168496	FEN1	0.973551
ENST00000438574	ENSG00000225255	LINC01297	LncRNA_from_Ensembl	ENST00000306851	ENSG00000118276	B4GALT6	-0.996025
ENST00000438574	ENSG00000225255	LINC01297	LncRNA_from_Ensembl	ENST00000307126	ENSG00000172432	GTPBP2	-0.953122
ENST00000438574	ENSG00000225255	LINC01297	LncRNA_from_Ensembl	ENST00000308639	ENSG00000173039	RELA	0.95264
ENST00000438574	ENSG00000225255	LINC01297	LncRNA_from_Ensembl	ENST00000308961	ENSG00000174886	NDUFA11	0.958929
ENST00000438574	ENSG00000225255	LINC01297	LncRNA_from_Ensembl	ENST00000309007	ENSG00000113758	DBN1	0.960439
ENST00000438574	ENSG00000225255	LINC01297	LncRNA_from_Ensembl	ENST00000309235	ENSG00000173258	ZNF483	0.960673
ENST00000438574	ENSG00000225255	LINC01297	LncRNA_from_Ensembl	ENST00000309237	ENSG00000144893	MED12L	-0.964514
ENST00000438574	ENSG00000225255	LINC01297	LncRNA_from_Ensembl	ENST00000309352	ENSG00000204316	MRPL38	0.969551
ENST00000438574	ENSG00000225255	LINC01297	LncRNA_from_Ensembl	ENST00000309683	ENSG00000173041	ZNF680	0.957198
ENST00000438574	ENSG00000225255	LINC01297	LncRNA_from_Ensembl	ENST00000309784	ENSG00000213186	TRIM59	0.962998
ENST00000438574	ENSG00000225255	LINC01297	LncRNA_from_Ensembl	ENST00000309982	ENSG00000164929	BAALC	-0.979797
ENST00000438574	ENSG00000225255	LINC01297	LncRNA_from_Ensembl	ENST00000310045	ENSG00000171451	DSEL	0.960132
ENST00000438574	ENSG00000225255	LINC01297	LncRNA_from_Ensembl	ENST00000310775	ENSG00000140525	FANCI	0.969197
ENST00000438574	ENSG00000225255	LINC01297	LncRNA_from_Ensembl	ENST00000310898	ENSG00000172888	ZNF621	-0.977753
ENST00000438574	ENSG00000225255	LINC01297	LncRNA_from_Ensembl	ENST00000310924	ENSG00000167291	TBC1D16	-0.967539
ENST00000438574	ENSG00000225255	LINC01297	LncRNA_from_Ensembl	ENST00000310955	ENSG00000117399	CDC20	0.96725
ENST00000438574	ENSG00000225255	LINC01297	LncRNA_from_Ensembl	ENST00000311083	ENSG00000175183	CSRP2	0.956787
ENST00000438574	ENSG00000225255	LINC01297	LncRNA_from_Ensembl	ENST00000311101	ENSG00000175193	PARL	0.969157
ENST00000438574	ENSG00000225255	LINC01297	LncRNA_from_Ensembl	ENST00000311922	ENSG00000173334	TRIB1	-0.970946
ENST00000438574	ENSG00000225255	LINC01297	LncRNA_from_Ensembl	ENST00000312175	ENSG00000175334	BANF1	0.958134
ENST00000438574	ENSG00000225255	LINC01297	LncRNA_from_Ensembl	ENST00000312655	ENSG00000175155	YPEL2	-0.992249
ENST00000438574	ENSG00000225255	LINC01297	LncRNA_from_Ensembl	ENST00000312960	ENSG00000181788	SIAH2	-0.970554
ENST00000438574	ENSG00000225255	LINC01297	LncRNA_from_Ensembl	ENST00000314761	ENSG00000115368	WDR75	0.954896
ENST00000438574	ENSG00000225255	LINC01297	LncRNA_from_Ensembl	ENST00000315567	ENSG00000169288	MRPL1	0.976007
ENST00000438574	ENSG00000225255	LINC01297	LncRNA_from_Ensembl	ENST00000316027	ENSG00000183785	TUBA8	0.963581
ENST00000438574	ENSG00000225255	LINC01297	LncRNA_from_Ensembl	ENST00000316637	ENSG00000023892	DEF6	0.977115
ENST00000438574	ENSG00000225255	LINC01297	LncRNA_from_Ensembl	ENST00000317827	ENSG00000147526	TACC1	0.951564
ENST00000438574	ENSG00000225255	LINC01297	LncRNA_from_Ensembl	ENST00000318312	ENSG00000174483	BBS1	-0.953853
ENST00000438574	ENSG00000225255	LINC01297	LncRNA_from_Ensembl	ENST00000318631	ENSG00000180834	MAP6D1	0.951027
ENST00000438574	ENSG00000225255	LINC01297	LncRNA_from_Ensembl	ENST00000318663	ENSG00000175938	ORAI3	-0.963304
ENST00000438574	ENSG00000225255	LINC01297	LncRNA_from_Ensembl	ENST00000318842	ENSG00000156313	RPGR	-0.980266
ENST00000438574	ENSG00000225255	LINC01297	LncRNA_from_Ensembl	ENST00000319248	ENSG00000117450	PRDX1	0.959806
ENST00000438574	ENSG00000225255	LINC01297	LncRNA_from_Ensembl	ENST00000319273	ENSG00000006128	TAC1	-0.96852
ENST00000438574	ENSG00000225255	LINC01297	LncRNA_from_Ensembl	ENST00000319420	ENSG00000180730	SHISA2	-0.985087
ENST00000438574	ENSG00000225255	LINC01297	LncRNA_from_Ensembl	ENST00000320031	ENSG00000005884	ITGA3	-0.964557
ENST00000438574	ENSG00000225255	LINC01297	LncRNA_from_Ensembl	ENST00000320270	ENSG00000179041	RRS1	0.972055
ENST00000438574	ENSG00000225255	LINC01297	LncRNA_from_Ensembl	ENST00000320389	ENSG00000130294	KIF1A	-0.951685
ENST00000438574	ENSG00000225255	LINC01297	LncRNA_from_Ensembl	ENST00000320574	ENSG00000177084	POLE	0.950681
ENST00000438574	ENSG00000225255	LINC01297	LncRNA_from_Ensembl	ENST00000320785	ENSG00000129250	KIF1C	0.964485
ENST00000438574	ENSG00000225255	LINC01297	LncRNA_from_Ensembl	ENST00000321442	ENSG00000164466	SFXN1	0.983126
ENST00000438574	ENSG00000225255	LINC01297	LncRNA_from_Ensembl	ENST00000322067	ENSG00000162813	BPNT1	0.95955
ENST00000438574	ENSG00000225255	LINC01297	LncRNA_from_Ensembl	ENST00000322128	ENSG00000180543	TSPYL5	-0.956032
ENST00000438574	ENSG00000225255	LINC01297	LncRNA_from_Ensembl	ENST00000322203	ENSG00000198755	RPL10A	0.954512
ENST00000438574	ENSG00000225255	LINC01297	LncRNA_from_Ensembl	ENST00000322954	ENSG00000137831	UACA	-0.959554
ENST00000438574	ENSG00000225255	LINC01297	LncRNA_from_Ensembl	ENST00000323013	ENSG00000189306	RRP7A	0.993239
ENST00000438574	ENSG00000225255	LINC01297	LncRNA_from_Ensembl	ENST00000323274	ENSG00000176890	TYMS	0.969818
ENST00000438574	ENSG00000225255	LINC01297	LncRNA_from_Ensembl	ENST00000323482	ENSG00000154930	ACSS1	-0.975188
ENST00000438574	ENSG00000225255	LINC01297	LncRNA_from_Ensembl	ENST00000323699	ENSG00000143753	DEGS1	0.952825
ENST00000438574	ENSG00000225255	LINC01297	LncRNA_from_Ensembl	ENST00000323981	ENSG00000166012	TAF1D	-0.956224
ENST00000438574	ENSG00000225255	LINC01297	LncRNA_from_Ensembl	ENST00000324109	ENSG00000107554	DNMBP	-0.962058
ENST00000438574	ENSG00000225255	LINC01297	LncRNA_from_Ensembl	ENST00000324460	ENSG00000044574	HSPA5	-0.95995
ENST00000438574	ENSG00000225255	LINC01297	LncRNA_from_Ensembl	ENST00000325324	ENSG00000086200	IPO11	0.961281
ENST00000438574	ENSG00000225255	LINC01297	LncRNA_from_Ensembl	ENST00000325590	ENSG00000078053	AMPH	0.961744
ENST00000438574	ENSG00000225255	LINC01297	LncRNA_from_Ensembl	ENST00000326199	ENSG00000124614	RPS10	0.963934
ENST00000438574	ENSG00000225255	LINC01297	LncRNA_from_Ensembl	ENST00000326674	ENSG00000110536	PTPMT1	0.975767
ENST00000438574	ENSG00000225255	LINC01297	LncRNA_from_Ensembl	ENST00000327026	ENSG00000176155	CCDC57	-0.950971
ENST00000438574	ENSG00000225255	LINC01297	LncRNA_from_Ensembl	ENST00000327044	ENSG00000188976	NOC2L	0.993796
ENST00000438574	ENSG00000225255	LINC01297	LncRNA_from_Ensembl	ENST00000327300	ENSG00000121774	KHDRBS1	0.98287
ENST00000438574	ENSG00000225255	LINC01297	LncRNA_from_Ensembl	ENST00000327367	ENSG00000166949	SMAD3	-0.951824
ENST00000438574	ENSG00000225255	LINC01297	LncRNA_from_Ensembl	ENST00000327443	ENSG00000185591	SP1	-0.969486
ENST00000438574	ENSG00000225255	LINC01297	LncRNA_from_Ensembl	ENST00000327892	ENSG00000196230	TUBB	0.951235
ENST00000438574	ENSG00000225255	LINC01297	LncRNA_from_Ensembl	ENST00000328090	ENSG00000108021	FAM208B	0.952638
ENST00000438574	ENSG00000225255	LINC01297	LncRNA_from_Ensembl	ENST00000328631	ENSG00000068745	IP6K2	0.979718
ENST00000438574	ENSG00000225255	LINC01297	LncRNA_from_Ensembl	ENST00000328965	ENSG00000184232	OAF	-0.987124
ENST00000438574	ENSG00000225255	LINC01297	LncRNA_from_Ensembl	ENST00000329255	ENSG00000052850	ALX4	0.977132
ENST00000438574	ENSG00000225255	LINC01297	LncRNA_from_Ensembl	ENST00000329421	ENSG00000175130	MARCKSL1	0.973395
ENST00000438574	ENSG00000225255	LINC01297	LncRNA_from_Ensembl	ENST00000329875	ENSG00000183010	PYCR1	-0.960032
ENST00000438574	ENSG00000225255	LINC01297	LncRNA_from_Ensembl	ENST00000331366	ENSG00000139117	CPNE8	-0.961897
ENST00000438574	ENSG00000225255	LINC01297	LncRNA_from_Ensembl	ENST00000331457	ENSG00000185721	DRG1	0.953255
ENST00000438574	ENSG00000225255	LINC01297	LncRNA_from_Ensembl	ENST00000331925	ENSG00000184009	ACTG1	0.970615
ENST00000438574	ENSG00000225255	LINC01297	LncRNA_from_Ensembl	ENST00000332272	ENSG00000183196	CHST6	-0.957057
ENST00000438574	ENSG00000225255	LINC01297	LncRNA_from_Ensembl	ENST00000332822	ENSG00000183691	NOG	-0.958678
ENST00000438574	ENSG00000225255	LINC01297	LncRNA_from_Ensembl	ENST00000333479	ENSG00000184445	KNTC1	0.992274
ENST00000438574	ENSG00000225255	LINC01297	LncRNA_from_Ensembl	ENST00000334062	ENSG00000185989	RASA3	-0.982831
ENST00000438574	ENSG00000225255	LINC01297	LncRNA_from_Ensembl	ENST00000334221	ENSG00000186897	C1QL4	0.956322
ENST00000438574	ENSG00000225255	LINC01297	LncRNA_from_Ensembl	ENST00000335154	ENSG00000161791	FMNL3	-0.950389
ENST00000438574	ENSG00000225255	LINC01297	LncRNA_from_Ensembl	ENST00000336092	ENSG00000159173	TNNI1	0.952021
ENST00000438574	ENSG00000225255	LINC01297	LncRNA_from_Ensembl	ENST00000336418	ENSG00000157823	AP3S2	-0.967019
ENST00000438574	ENSG00000225255	LINC01297	LncRNA_from_Ensembl	ENST00000336498	ENSG00000071205	ARHGAP10	0.966874
ENST00000438574	ENSG00000225255	LINC01297	LncRNA_from_Ensembl	ENST00000336735	ENSG00000071537	SEL1L	-0.952451
ENST00000438574	ENSG00000225255	LINC01297	LncRNA_from_Ensembl	ENST00000336798	ENSG00000162512	SDC3	-0.967128
ENST00000438574	ENSG00000225255	LINC01297	LncRNA_from_Ensembl	ENST00000337318	ENSG00000189319	FAM53B	0.963086
ENST00000438574	ENSG00000225255	LINC01297	LncRNA_from_Ensembl	ENST00000337682	ENSG00000139146	FAM60A	0.956043
ENST00000438574	ENSG00000225255	LINC01297	LncRNA_from_Ensembl	ENST00000337938	ENSG00000124205	EDN3	-0.955913
ENST00000438574	ENSG00000225255	LINC01297	LncRNA_from_Ensembl	ENST00000337979	ENSG00000166900	STX3	-0.960446
ENST00000438574	ENSG00000225255	LINC01297	LncRNA_from_Ensembl	ENST00000338193	ENSG00000198056	PRIM1	0.966941
ENST00000438574	ENSG00000225255	LINC01297	LncRNA_from_Ensembl	ENST00000338376	ENSG00000137824	RMDN3	0.955128
ENST00000438574	ENSG00000225255	LINC01297	LncRNA_from_Ensembl	ENST00000338625	ENSG00000102743	SLC25A15	0.963774
ENST00000438574	ENSG00000225255	LINC01297	LncRNA_from_Ensembl	ENST00000338663	ENSG00000168003	SLC3A2	-0.950645
ENST00000438574	ENSG00000225255	LINC01297	LncRNA_from_Ensembl	ENST00000338821	ENSG00000054793	ATP9A	-0.960046
ENST00000438574	ENSG00000225255	LINC01297	LncRNA_from_Ensembl	ENST00000338825	ENSG00000187840	EIF4EBP1	-0.972515
ENST00000438574	ENSG00000225255	LINC01297	LncRNA_from_Ensembl	ENST00000338962	ENSG00000123384	LRP1	-0.952507
ENST00000438574	ENSG00000225255	LINC01297	LncRNA_from_Ensembl	ENST00000339012	ENSG00000163001	CFAP36	-0.992764
ENST00000438574	ENSG00000225255	LINC01297	LncRNA_from_Ensembl	ENST00000339091	ENSG00000003436	TFPI	-0.967538
ENST00000438574	ENSG00000225255	LINC01297	LncRNA_from_Ensembl	ENST00000339514	ENSG00000128641	MYO1B	0.959813
ENST00000438574	ENSG00000225255	LINC01297	LncRNA_from_Ensembl	ENST00000339562	ENSG00000153234	NR4A2	-0.988682
ENST00000438574	ENSG00000225255	LINC01297	LncRNA_from_Ensembl	ENST00000339647	ENSG00000150991	UBC	0.986616
ENST00000438574	ENSG00000225255	LINC01297	LncRNA_from_Ensembl	ENST00000339854	ENSG00000103313	MEFV	-0.969148
ENST00000438574	ENSG00000225255	LINC01297	LncRNA_from_Ensembl	ENST00000340006	ENSG00000159176	CSRP1	0.969801
ENST00000438574	ENSG00000225255	LINC01297	LncRNA_from_Ensembl	ENST00000340413	ENSG00000120253	NUP43	0.970138
ENST00000438574	ENSG00000225255	LINC01297	LncRNA_from_Ensembl	ENST00000340852	ENSG00000101294	HM13	-0.966243
ENST00000438574	ENSG00000225255	LINC01297	LncRNA_from_Ensembl	ENST00000340857	ENSG00000189060	H1F0	-0.967824
ENST00000438574	ENSG00000225255	LINC01297	LncRNA_from_Ensembl	ENST00000340958	ENSG00000189143	CLDN4	-0.959859
ENST00000438574	ENSG00000225255	LINC01297	LncRNA_from_Ensembl	ENST00000341191	ENSG00000197933	ZNF823	0.962611
ENST00000438574	ENSG00000225255	LINC01297	LncRNA_from_Ensembl	ENST00000341259	ENSG00000111252	SH2B3	-0.960718
ENST00000438574	ENSG00000225255	LINC01297	LncRNA_from_Ensembl	ENST00000341469	ENSG00000106785	TRIM14	0.95978
ENST00000438574	ENSG00000225255	LINC01297	LncRNA_from_Ensembl	ENST00000341976	ENSG00000187792	ZNF70	-0.982939
ENST00000438574	ENSG00000225255	LINC01297	LncRNA_from_Ensembl	ENST00000342228	ENSG00000168575	SLC20A2	-0.975131
ENST00000438574	ENSG00000225255	LINC01297	LncRNA_from_Ensembl	ENST00000342374	ENSG00000132824	SERINC3	-0.998889
ENST00000438574	ENSG00000225255	LINC01297	LncRNA_from_Ensembl	ENST00000343028	ENSG00000064115	TM7SF3	0.986962
ENST00000438574	ENSG00000225255	LINC01297	LncRNA_from_Ensembl	ENST00000343200	ENSG00000038427	VCAN	0.978882
ENST00000438574	ENSG00000225255	LINC01297	LncRNA_from_Ensembl	ENST00000343262	ENSG00000140988	RPS2	0.954734
ENST00000438574	ENSG00000225255	LINC01297	LncRNA_from_Ensembl	ENST00000343505	ENSG00000135540	NHSL1	-0.98745
ENST00000438574	ENSG00000225255	LINC01297	LncRNA_from_Ensembl	ENST00000344063	ENSG00000108107	RPL28	-0.992753
ENST00000438574	ENSG00000225255	LINC01297	LncRNA_from_Ensembl	ENST00000344529	ENSG00000135845	PIGC	0.952843
ENST00000438574	ENSG00000225255	LINC01297	LncRNA_from_Ensembl	ENST00000344861	ENSG00000153786	ZDHHC7	0.957871
ENST00000438574	ENSG00000225255	LINC01297	LncRNA_from_Ensembl	ENST00000344877	ENSG00000141552	ANAPC11	0.952954
ENST00000438574	ENSG00000225255	LINC01297	LncRNA_from_Ensembl	ENST00000345042	ENSG00000144381	HSPD1	0.978599
ENST00000438574	ENSG00000225255	LINC01297	LncRNA_from_Ensembl	ENST00000345795	ENSG00000166734	CASC4	-0.983352
ENST00000438574	ENSG00000225255	LINC01297	LncRNA_from_Ensembl	ENST00000346329	ENSG00000085733	CTTN	0.955569
ENST00000438574	ENSG00000225255	LINC01297	LncRNA_from_Ensembl	ENST00000346436	ENSG00000011021	CLCN6	-0.967191
ENST00000438574	ENSG00000225255	LINC01297	LncRNA_from_Ensembl	ENST00000346855	ENSG00000170142	UBE2E1	-0.963544
ENST00000438574	ENSG00000225255	LINC01297	LncRNA_from_Ensembl	ENST00000346867	ENSG00000006128	TAC1	-0.99237
ENST00000438574	ENSG00000225255	LINC01297	LncRNA_from_Ensembl	ENST00000347635	ENSG00000093000	NUP50	0.981447
ENST00000438574	ENSG00000225255	LINC01297	LncRNA_from_Ensembl	ENST00000349693	ENSG00000104356	POP1	0.965081
ENST00000438574	ENSG00000225255	LINC01297	LncRNA_from_Ensembl	ENST00000350690	ENSG00000183048	SLC25A10	0.981074
ENST00000438574	ENSG00000225255	LINC01297	LncRNA_from_Ensembl	ENST00000351288	ENSG00000136699	SMPD4	0.950761
ENST00000438574	ENSG00000225255	LINC01297	LncRNA_from_Ensembl	ENST00000351328	ENSG00000062485	CS	0.950256
ENST00000438574	ENSG00000225255	LINC01297	LncRNA_from_Ensembl	ENST00000352131	ENSG00000049541	RFC2	0.971673
ENST00000438574	ENSG00000225255	LINC01297	LncRNA_from_Ensembl	ENST00000352645	ENSG00000100403	ZC3H7B	0.959842
ENST00000438574	ENSG00000225255	LINC01297	LncRNA_from_Ensembl	ENST00000353548	ENSG00000184047	DIABLO	-0.969699
ENST00000438574	ENSG00000225255	LINC01297	LncRNA_from_Ensembl	ENST00000353999	ENSG00000106682	EIF4H	0.954972
ENST00000438574	ENSG00000225255	LINC01297	LncRNA_from_Ensembl	ENST00000354069	ENSG00000153823	PID1	0.96588
ENST00000438574	ENSG00000225255	LINC01297	LncRNA_from_Ensembl	ENST00000354200	ENSG00000125875	TBC1D20	-0.955227
ENST00000438574	ENSG00000225255	LINC01297	LncRNA_from_Ensembl	ENST00000354436	ENSG00000102908	NFAT5	-0.986537
ENST00000438574	ENSG00000225255	LINC01297	LncRNA_from_Ensembl	ENST00000354619	ENSG00000086619	ERO1B	-0.954927
ENST00000438574	ENSG00000225255	LINC01297	LncRNA_from_Ensembl	ENST00000354665	ENSG00000101191	DIDO1	-0.95612
ENST00000438574	ENSG00000225255	LINC01297	LncRNA_from_Ensembl	ENST00000354775	ENSG00000143149	ALDH9A1	0.985513
ENST00000438574	ENSG00000225255	LINC01297	LncRNA_from_Ensembl	ENST00000354926	ENSG00000146963	LUC7L2	0.950214
ENST00000438574	ENSG00000225255	LINC01297	LncRNA_from_Ensembl	ENST00000354958	ENSG00000178209	PLEC	-0.95929
ENST00000438574	ENSG00000225255	LINC01297	LncRNA_from_Ensembl	ENST00000355693	ENSG00000181924	COA4	0.989558
ENST00000438574	ENSG00000225255	LINC01297	LncRNA_from_Ensembl	ENST00000355716	ENSG00000157873	TNFRSF14	-0.974333
ENST00000438574	ENSG00000225255	LINC01297	LncRNA_from_Ensembl	ENST00000355836	ENSG00000197451	HNRNPAB	0.956572
ENST00000438574	ENSG00000225255	LINC01297	LncRNA_from_Ensembl	ENST00000356109	ENSG00000197857	ZNF44	0.958458
ENST00000438574	ENSG00000225255	LINC01297	LncRNA_from_Ensembl	ENST00000356166	ENSG00000156860	FBRS	-0.979679
ENST00000438574	ENSG00000225255	LINC01297	LncRNA_from_Ensembl	ENST00000356198	ENSG00000120334	CENPL	0.966189
ENST00000438574	ENSG00000225255	LINC01297	LncRNA_from_Ensembl	ENST00000356205	ENSG00000143570	SLC39A1	0.989288
ENST00000438574	ENSG00000225255	LINC01297	LncRNA_from_Ensembl	ENST00000356388	ENSG00000198369	SPRED2	-0.965254
ENST00000438574	ENSG00000225255	LINC01297	LncRNA_from_Ensembl	ENST00000356634	ENSG00000004487	KDM1A	0.983354
ENST00000438574	ENSG00000225255	LINC01297	LncRNA_from_Ensembl	ENST00000356956	ENSG00000197081	IGF2R	-0.950252
ENST00000438574	ENSG00000225255	LINC01297	LncRNA_from_Ensembl	ENST00000357008	ENSG00000111642	CHD4	0.967753
ENST00000438574	ENSG00000225255	LINC01297	LncRNA_from_Ensembl	ENST00000357066	ENSG00000172081	MOB3A	-0.951944
ENST00000438574	ENSG00000225255	LINC01297	LncRNA_from_Ensembl	ENST00000357227	ENSG00000102225	CDK16	0.974364
ENST00000438574	ENSG00000225255	LINC01297	LncRNA_from_Ensembl	ENST00000357500	ENSG00000167272	POP5	0.952699
ENST00000438574	ENSG00000225255	LINC01297	LncRNA_from_Ensembl	ENST00000358402	ENSG00000125952	MAX	-0.950247
ENST00000438574	ENSG00000225255	LINC01297	LncRNA_from_Ensembl	ENST00000358625	ENSG00000196363	WDR5	0.950074
ENST00000438574	ENSG00000225255	LINC01297	LncRNA_from_Ensembl	ENST00000358901	ENSG00000165280	VCP	0.961875
ENST00000438574	ENSG00000225255	LINC01297	LncRNA_from_Ensembl	ENST00000358933	ENSG00000038358	EDC4	0.95877
ENST00000438574	ENSG00000225255	LINC01297	LncRNA_from_Ensembl	ENST00000359479	ENSG00000169359	SLC33A1	-0.951909
ENST00000438574	ENSG00000225255	LINC01297	LncRNA_from_Ensembl	ENST00000359524	ENSG00000124813	RUNX2	-0.990814
ENST00000438574	ENSG00000225255	LINC01297	LncRNA_from_Ensembl	ENST00000359595	ENSG00000140511	HAPLN3	0.955703
ENST00000438574	ENSG00000225255	LINC01297	LncRNA_from_Ensembl	ENST00000360003	ENSG00000197771	MCMBP	0.988643
ENST00000438574	ENSG00000225255	LINC01297	LncRNA_from_Ensembl	ENST00000360476	ENSG00000197696	NMB	0.981343
ENST00000438574	ENSG00000225255	LINC01297	LncRNA_from_Ensembl	ENST00000360697	ENSG00000197381	ADARB1	-0.961842
ENST00000438574	ENSG00000225255	LINC01297	LncRNA_from_Ensembl	ENST00000360870	ENSG00000155657	TTN	0.953112
ENST00000438574	ENSG00000225255	LINC01297	LncRNA_from_Ensembl	ENST00000360943	ENSG00000159202	UBE2Z	-0.968992
ENST00000438574	ENSG00000225255	LINC01297	LncRNA_from_Ensembl	ENST00000361150	ENSG00000198836	OPA1	-0.977203
ENST00000438574	ENSG00000225255	LINC01297	LncRNA_from_Ensembl	ENST00000361352	ENSG00000110002	VWA5A	-0.967083
ENST00000438574	ENSG00000225255	LINC01297	LncRNA_from_Ensembl	ENST00000361392	ENSG00000126091	ST3GAL3	-0.984049
ENST00000438574	ENSG00000225255	LINC01297	LncRNA_from_Ensembl	ENST00000361427	ENSG00000198830	HMGN2	0.950244
ENST00000438574	ENSG00000225255	LINC01297	LncRNA_from_Ensembl	ENST00000361523	ENSG00000126581	BECN1	0.960726
ENST00000438574	ENSG00000225255	LINC01297	LncRNA_from_Ensembl	ENST00000361575	ENSG00000198918	RPL39	0.961484
ENST00000438574	ENSG00000225255	LINC01297	LncRNA_from_Ensembl	ENST00000361611	ENSG00000100804	PSMB5	0.964043
ENST00000438574	ENSG00000225255	LINC01297	LncRNA_from_Ensembl	ENST00000361956	ENSG00000198732	SMOC1	-0.974466
ENST00000438574	ENSG00000225255	LINC01297	LncRNA_from_Ensembl	ENST00000362003	ENSG00000185619	PCGF3	0.95573
ENST00000438574	ENSG00000225255	LINC01297	LncRNA_from_Ensembl	ENST00000362034	ENSG00000197345	MRPL21	0.983964
ENST00000438574	ENSG00000225255	LINC01297	LncRNA_from_Ensembl	ENST00000366647	ENSG00000116906	GNPAT	0.972604
ENST00000438574	ENSG00000225255	LINC01297	LncRNA_from_Ensembl	ENST00000366706	ENSG00000154358	OBSCN	-0.952924
ENST00000438574	ENSG00000225255	LINC01297	LncRNA_from_Ensembl	ENST00000366988	ENSG00000117691	NENF	0.96708
ENST00000438574	ENSG00000225255	LINC01297	LncRNA_from_Ensembl	ENST00000366991	ENSG00000143476	DTL	0.988354
ENST00000438574	ENSG00000225255	LINC01297	LncRNA_from_Ensembl	ENST00000367001	ENSG00000170385	SLC30A1	-0.963703
ENST00000438574	ENSG00000225255	LINC01297	LncRNA_from_Ensembl	ENST00000367063	ENSG00000196352	CD55	-0.961576
ENST00000438574	ENSG00000225255	LINC01297	LncRNA_from_Ensembl	ENST00000367090	ENSG00000146433	TMEM181	-0.983681
ENST00000438574	ENSG00000225255	LINC01297	LncRNA_from_Ensembl	ENST00000367242	ENSG00000163444	TMEM183A	0.991668
ENST00000438574	ENSG00000225255	LINC01297	LncRNA_from_Ensembl	ENST00000367467	ENSG00000111961	SASH1	-0.975914
ENST00000438574	ENSG00000225255	LINC01297	LncRNA_from_Ensembl	ENST00000367474	ENSG00000203727	SAMD5	-0.978453
ENST00000438574	ENSG00000225255	LINC01297	LncRNA_from_Ensembl	ENST00000367511	ENSG00000135842	FAM129A	-0.976947
ENST00000438574	ENSG00000225255	LINC01297	LncRNA_from_Ensembl	ENST00000367545	ENSG00000152818	UTRN	-0.967349
ENST00000438574	ENSG00000225255	LINC01297	LncRNA_from_Ensembl	ENST00000367619	ENSG00000057252	SOAT1	0.967123
ENST00000438574	ENSG00000225255	LINC01297	LncRNA_from_Ensembl	ENST00000367627	ENSG00000186283	TOR3A	0.960973
ENST00000438574	ENSG00000225255	LINC01297	LncRNA_from_Ensembl	ENST00000367679	ENSG00000116161	CACYBP	0.958268
ENST00000438574	ENSG00000225255	LINC01297	LncRNA_from_Ensembl	ENST00000367811	ENSG00000143156	NME7	0.969744
ENST00000438574	ENSG00000225255	LINC01297	LncRNA_from_Ensembl	ENST00000367921	ENSG00000162733	DDR2	-0.969554
ENST00000438574	ENSG00000225255	LINC01297	LncRNA_from_Ensembl	ENST00000368097	ENSG00000158710	TAGLN2	0.959608
ENST00000438574	ENSG00000225255	LINC01297	LncRNA_from_Ensembl	ENST00000368223	ENSG00000132688	NES	0.960495
ENST00000438574	ENSG00000225255	LINC01297	LncRNA_from_Ensembl	ENST00000368300	ENSG00000160789	LMNA	0.97767
ENST00000438574	ENSG00000225255	LINC01297	LncRNA_from_Ensembl	ENST00000368318	ENSG00000173080	RXFP4	-0.976097
ENST00000438574	ENSG00000225255	LINC01297	LncRNA_from_Ensembl	ENST00000368324	ENSG00000132718	SYT11	-0.959414
ENST00000438574	ENSG00000225255	LINC01297	LncRNA_from_Ensembl	ENST00000368436	ENSG00000173207	CKS1B	0.963529
ENST00000438574	ENSG00000225255	LINC01297	LncRNA_from_Ensembl	ENST00000368467	ENSG00000163344	PMVK	0.976939
ENST00000438574	ENSG00000225255	LINC01297	LncRNA_from_Ensembl	ENST00000368547	ENSG00000127884	ECHS1	0.983847
ENST00000438574	ENSG00000225255	LINC01297	LncRNA_from_Ensembl	ENST00000368858	ENSG00000154473	BUB3	0.982159
ENST00000438574	ENSG00000225255	LINC01297	LncRNA_from_Ensembl	ENST00000368902	ENSG00000163156	SCNM1	0.984764
ENST00000438574	ENSG00000225255	LINC01297	LncRNA_from_Ensembl	ENST00000369002	ENSG00000025796	SEC63	-0.960433
ENST00000438574	ENSG00000225255	LINC01297	LncRNA_from_Ensembl	ENST00000369037	ENSG00000164494	PDSS2	0.959558
ENST00000438574	ENSG00000225255	LINC01297	LncRNA_from_Ensembl	ENST00000369068	ENSG00000163125	RPRD2	0.975309
ENST00000438574	ENSG00000225255	LINC01297	LncRNA_from_Ensembl	ENST00000369162	ENSG00000112249	ASCC3	0.967057
ENST00000438574	ENSG00000225255	LINC01297	LncRNA_from_Ensembl	ENST00000369163	ENSG00000278828	HIST1H3H	0.961141
ENST00000438574	ENSG00000225255	LINC01297	LncRNA_from_Ensembl	ENST00000369307	ENSG00000265241	RBM8A	0.952613
ENST00000438574	ENSG00000225255	LINC01297	LncRNA_from_Ensembl	ENST00000369600	ENSG00000116793	PHTF1	-0.983837
ENST00000438574	ENSG00000225255	LINC01297	LncRNA_from_Ensembl	ENST00000369721	ENSG00000116459	ATP5F1	0.96671
ENST00000438574	ENSG00000225255	LINC01297	LncRNA_from_Ensembl	ENST00000369977	ENSG00000196586	MYO6	-0.982684
ENST00000438574	ENSG00000225255	LINC01297	LncRNA_from_Ensembl	ENST00000370053	ENSG00000197457	STMN3	0.988435
ENST00000438574	ENSG00000225255	LINC01297	LncRNA_from_Ensembl	ENST00000370214	ENSG00000117528	ABCD3	0.964074
ENST00000438574	ENSG00000225255	LINC01297	LncRNA_from_Ensembl	ENST00000370589	ENSG00000055732	MCOLN3	-0.963536
ENST00000438574	ENSG00000225255	LINC01297	LncRNA_from_Ensembl	ENST00000370625	ENSG00000117151	CTBS	-0.963818
ENST00000438574	ENSG00000225255	LINC01297	LncRNA_from_Ensembl	ENST00000370631	ENSG00000155252	PI4K2A	-0.961714
ENST00000438574	ENSG00000225255	LINC01297	LncRNA_from_Ensembl	ENST00000370833	ENSG00000171004	HS6ST2	-0.957146
ENST00000438574	ENSG00000225255	LINC01297	LncRNA_from_Ensembl	ENST00000370873	ENSG00000101182	PSMA7	0.986758
ENST00000438574	ENSG00000225255	LINC01297	LncRNA_from_Ensembl	ENST00000370876	ENSG00000146147	MLIP	0.968205
ENST00000438574	ENSG00000225255	LINC01297	LncRNA_from_Ensembl	ENST00000370996	ENSG00000132825	PPP1R3D	0.983041
ENST00000438574	ENSG00000225255	LINC01297	LncRNA_from_Ensembl	ENST00000371015	ENSG00000087495	PHACTR3	-0.959178
ENST00000438574	ENSG00000225255	LINC01297	LncRNA_from_Ensembl	ENST00000371018	ENSG00000198160	MIER1	-0.967195
ENST00000438574	ENSG00000225255	LINC01297	LncRNA_from_Ensembl	ENST00000371429	ENSG00000058804	NDC1	0.951597
ENST00000438574	ENSG00000225255	LINC01297	LncRNA_from_Ensembl	ENST00000371621	ENSG00000196396	PTPN1	0.977432
ENST00000438574	ENSG00000225255	LINC01297	LncRNA_from_Ensembl	ENST00000371625	ENSG00000107317	PTGDS	-0.985956
ENST00000438574	ENSG00000225255	LINC01297	LncRNA_from_Ensembl	ENST00000371646	ENSG00000096384	HSP90AB1	0.950701
ENST00000438574	ENSG00000225255	LINC01297	LncRNA_from_Ensembl	ENST00000371717	ENSG00000165688	PMPCA	0.951865
ENST00000438574	ENSG00000225255	LINC01297	LncRNA_from_Ensembl	ENST00000371940	ENSG00000142961	MOB3C	-0.968362
ENST00000438574	ENSG00000225255	LINC01297	LncRNA_from_Ensembl	ENST00000371975	ENSG00000085999	RAD54L	0.957671
ENST00000438574	ENSG00000225255	LINC01297	LncRNA_from_Ensembl	ENST00000372163	ENSG00000172426	RSPH9	-0.966483
ENST00000438574	ENSG00000225255	LINC01297	LncRNA_from_Ensembl	ENST00000372192	ENSG00000117425	PTCH2	-0.988794
ENST00000438574	ENSG00000225255	LINC01297	LncRNA_from_Ensembl	ENST00000372224	ENSG00000142945	KIF2C	0.952242
ENST00000438574	ENSG00000225255	LINC01297	LncRNA_from_Ensembl	ENST00000372262	ENSG00000149654	CDH22	-0.972001
ENST00000438574	ENSG00000225255	LINC01297	LncRNA_from_Ensembl	ENST00000372307	ENSG00000196517	SLC6A9	-0.954291
ENST00000438574	ENSG00000225255	LINC01297	LncRNA_from_Ensembl	ENST00000372397	ENSG00000157514	TSC22D3	-0.965461
ENST00000438574	ENSG00000225255	LINC01297	LncRNA_from_Ensembl	ENST00000372422	ENSG00000137207	YIPF3	-0.968774
ENST00000438574	ENSG00000225255	LINC01297	LncRNA_from_Ensembl	ENST00000372435	ENSG00000147224	PRPS1	0.955925
ENST00000438574	ENSG00000225255	LINC01297	LncRNA_from_Ensembl	ENST00000372577	ENSG00000095319	NUP188	0.956455
ENST00000438574	ENSG00000225255	LINC01297	LncRNA_from_Ensembl	ENST00000372813	ENSG00000025772	TOMM34	0.967466
ENST00000438574	ENSG00000225255	LINC01297	LncRNA_from_Ensembl	ENST00000372851	ENSG00000101098	RIMS4	0.9727
ENST00000438574	ENSG00000225255	LINC01297	LncRNA_from_Ensembl	ENST00000372853	ENSG00000167118	URM1	0.967435
ENST00000438574	ENSG00000225255	LINC01297	LncRNA_from_Ensembl	ENST00000372972	ENSG00000101811	CSTF2	0.957683
ENST00000438574	ENSG00000225255	LINC01297	LncRNA_from_Ensembl	ENST00000372991	ENSG00000112576	CCND3	0.963563
ENST00000438574	ENSG00000225255	LINC01297	LncRNA_from_Ensembl	ENST00000373063	ENSG00000137166	FOXP4	-0.955645
ENST00000438574	ENSG00000225255	LINC01297	LncRNA_from_Ensembl	ENST00000373218	ENSG00000148730	EIF4EBP2	0.964744
ENST00000438574	ENSG00000225255	LINC01297	LncRNA_from_Ensembl	ENST00000373224	ENSG00000172731	LRRC20	-0.968081
ENST00000438574	ENSG00000225255	LINC01297	LncRNA_from_Ensembl	ENST00000373232	ENSG00000180817	PPA1	0.970167
ENST00000438574	ENSG00000225255	LINC01297	LncRNA_from_Ensembl	ENST00000373449	ENSG00000004455	AK2	0.963187
ENST00000438574	ENSG00000225255	LINC01297	LncRNA_from_Ensembl	ENST00000373471	ENSG00000160097	FNDC5	0.973501
ENST00000438574	ENSG00000225255	LINC01297	LncRNA_from_Ensembl	ENST00000373525	ENSG00000085978	ATG16L1	-0.961185
ENST00000438574	ENSG00000225255	LINC01297	LncRNA_from_Ensembl	ENST00000373586	ENSG00000084623	EIF3I	0.960756
ENST00000438574	ENSG00000225255	LINC01297	LncRNA_from_Ensembl	ENST00000373622	ENSG00000118705	RPN2	-0.97724
ENST00000438574	ENSG00000225255	LINC01297	LncRNA_from_Ensembl	ENST00000373729	ENSG00000148187	MRRF	0.970858
ENST00000438574	ENSG00000225255	LINC01297	LncRNA_from_Ensembl	ENST00000373768	ENSG00000119421	NDUFA8	0.977665
ENST00000438574	ENSG00000225255	LINC01297	LncRNA_from_Ensembl	ENST00000373831	ENSG00000180198	RCC1	0.951961
ENST00000438574	ENSG00000225255	LINC01297	LncRNA_from_Ensembl	ENST00000373832	ENSG00000180198	RCC1	0.985138
ENST00000438574	ENSG00000225255	LINC01297	LncRNA_from_Ensembl	ENST00000373833	ENSG00000180198	RCC1	0.955302
ENST00000438574	ENSG00000225255	LINC01297	LncRNA_from_Ensembl	ENST00000373955	ENSG00000150275	PCDH15	-0.952429
ENST00000438574	ENSG00000225255	LINC01297	LncRNA_from_Ensembl	ENST00000373985	ENSG00000185532	PRKG1	-0.956651
ENST00000438574	ENSG00000225255	LINC01297	LncRNA_from_Ensembl	ENST00000374049	ENSG00000157693	C9orf91	-0.953632
ENST00000438574	ENSG00000225255	LINC01297	LncRNA_from_Ensembl	ENST00000374088	ENSG00000106948	AKNA	-0.982043
ENST00000438574	ENSG00000225255	LINC01297	LncRNA_from_Ensembl	ENST00000374232	ENSG00000148158	SNX30	-0.973521
ENST00000438574	ENSG00000225255	LINC01297	LncRNA_from_Ensembl	ENST00000374403	ENSG00000090889	KIF4A	0.960488
ENST00000438574	ENSG00000225255	LINC01297	LncRNA_from_Ensembl	ENST00000374617	ENSG00000227057	WDR46	0.964919
ENST00000438574	ENSG00000225255	LINC01297	LncRNA_from_Ensembl	ENST00000374694	ENSG00000177283	FZD8	-0.950563
ENST00000438574	ENSG00000225255	LINC01297	LncRNA_from_Ensembl	ENST00000375151	ENSG00000158526	TSR2	0.958289
ENST00000438574	ENSG00000225255	LINC01297	LncRNA_from_Ensembl	ENST00000375156	ENSG00000204315	FKBPL	0.951062
ENST00000438574	ENSG00000225255	LINC01297	LncRNA_from_Ensembl	ENST00000375213	ENSG00000091436	AC013461.1	0.95697
ENST00000438574	ENSG00000225255	LINC01297	LncRNA_from_Ensembl	ENST00000375549	ENSG00000204370	SDHD	0.953904
ENST00000438574	ENSG00000225255	LINC01297	LncRNA_from_Ensembl	ENST00000375980	ENSG00000142634	EFHD2	0.972528
ENST00000438574	ENSG00000225255	LINC01297	LncRNA_from_Ensembl	ENST00000376281	ENSG00000165119	HNRNPK	0.952169
ENST00000438574	ENSG00000225255	LINC01297	LncRNA_from_Ensembl	ENST00000376442	ENSG00000204560	DHX16	0.962581
ENST00000438574	ENSG00000225255	LINC01297	LncRNA_from_Ensembl	ENST00000376456	ENSG00000120549	KIAA1217	-0.964783
ENST00000438574	ENSG00000225255	LINC01297	LncRNA_from_Ensembl	ENST00000376495	ENSG00000165312	OTUD1	-0.95611
ENST00000438574	ENSG00000225255	LINC01297	LncRNA_from_Ensembl	ENST00000376557	ENSG00000204576	PRR3	0.98952
ENST00000438574	ENSG00000225255	LINC01297	LncRNA_from_Ensembl	ENST00000376936	ENSG00000171824	EXOSC10	0.951423
ENST00000438574	ENSG00000225255	LINC01297	LncRNA_from_Ensembl	ENST00000377060	ENSG00000168763	CNNM3	-0.962346
ENST00000438574	ENSG00000225255	LINC01297	LncRNA_from_Ensembl	ENST00000377104	ENSG00000136158	SPRY2	-0.957764
ENST00000438574	ENSG00000225255	LINC01297	LncRNA_from_Ensembl	ENST00000377126	ENSG00000119138	KLF9	-0.96986
ENST00000438574	ENSG00000225255	LINC01297	LncRNA_from_Ensembl	ENST00000377291	ENSG00000113749	HRH2	-0.957097
ENST00000438574	ENSG00000225255	LINC01297	LncRNA_from_Ensembl	ENST00000377577	ENSG00000007923	DNAJC11	0.971057
ENST00000438574	ENSG00000225255	LINC01297	LncRNA_from_Ensembl	ENST00000377658	ENSG00000162413	KLHL21	0.97106
ENST00000438574	ENSG00000225255	LINC01297	LncRNA_from_Ensembl	ENST00000377659	ENSG00000106714	CNTNAP3	0.953535
ENST00000438574	ENSG00000225255	LINC01297	LncRNA_from_Ensembl	ENST00000377670	ENSG00000124440	HIF3A	-0.952464
ENST00000438574	ENSG00000225255	LINC01297	LncRNA_from_Ensembl	ENST00000377698	ENSG00000137124	ALDH1B1	0.960333
ENST00000438574	ENSG00000225255	LINC01297	LncRNA_from_Ensembl	ENST00000377741	ENSG00000204882	GPR20	-0.950184
ENST00000438574	ENSG00000225255	LINC01297	LncRNA_from_Ensembl	ENST00000377745	ENSG00000278705	HIST1H4B	0.952022
ENST00000438574	ENSG00000225255	LINC01297	LncRNA_from_Ensembl	ENST00000377777	ENSG00000158373	HIST1H2BD	0.970544
ENST00000438574	ENSG00000225255	LINC01297	LncRNA_from_Ensembl	ENST00000377953	ENSG00000204922	UQCC3	0.97444
ENST00000438574	ENSG00000225255	LINC01297	LncRNA_from_Ensembl	ENST00000378026	ENSG00000136026	CKAP4	0.98283
ENST00000438574	ENSG00000225255	LINC01297	LncRNA_from_Ensembl	ENST00000378043	ENSG00000167995	BEST1	-0.953312
ENST00000438574	ENSG00000225255	LINC01297	LncRNA_from_Ensembl	ENST00000378609	ENSG00000078369	GNB1	0.953699
ENST00000438574	ENSG00000225255	LINC01297	LncRNA_from_Ensembl	ENST00000378714	ENSG00000065328	MCM10	0.98904
ENST00000438574	ENSG00000225255	LINC01297	LncRNA_from_Ensembl	ENST00000378825	ENSG00000151468	CCDC3	0.951997
ENST00000438574	ENSG00000225255	LINC01297	LncRNA_from_Ensembl	ENST00000378990	ENSG00000112186	CAP2	-0.961863
ENST00000438574	ENSG00000225255	LINC01297	LncRNA_from_Ensembl	ENST00000379143	ENSG00000132646	PCNA	0.976737
ENST00000438574	ENSG00000225255	LINC01297	LncRNA_from_Ensembl	ENST00000379426	ENSG00000205269	TMEM170B	-0.968873
ENST00000438574	ENSG00000225255	LINC01297	LncRNA_from_Ensembl	ENST00000379698	ENSG00000147010	SH3KBP1	-0.961774
ENST00000438574	ENSG00000225255	LINC01297	LncRNA_from_Ensembl	ENST00000379711	ENSG00000198879	SFMBT2	-0.952953
ENST00000438574	ENSG00000225255	LINC01297	LncRNA_from_Ensembl	ENST00000379942	ENSG00000044446	PHKA2	0.952451
ENST00000438574	ENSG00000225255	LINC01297	LncRNA_from_Ensembl	ENST00000380122	ENSG00000086712	TXLNG	0.992611
ENST00000438574	ENSG00000225255	LINC01297	LncRNA_from_Ensembl	ENST00000380266	ENSG00000215251	FASTKD5	0.951392
ENST00000438574	ENSG00000225255	LINC01297	LncRNA_from_Ensembl	ENST00000380358	ENSG00000170004	CHD3	0.969911
ENST00000438574	ENSG00000225255	LINC01297	LncRNA_from_Ensembl	ENST00000380518	ENSG00000139219	COL2A1	0.964109
ENST00000438574	ENSG00000225255	LINC01297	LncRNA_from_Ensembl	ENST00000380535	ENSG00000161955	TNFSF13	-0.95294
ENST00000438574	ENSG00000225255	LINC01297	LncRNA_from_Ensembl	ENST00000380743	ENSG00000205571	SMN2	0.956853
ENST00000438574	ENSG00000225255	LINC01297	LncRNA_from_Ensembl	ENST00000380762	ENSG00000004961	HCCS	0.953963
ENST00000438574	ENSG00000225255	LINC01297	LncRNA_from_Ensembl	ENST00000381031	ENSG00000075234	TTC38	0.95775
ENST00000438574	ENSG00000225255	LINC01297	LncRNA_from_Ensembl	ENST00000381246	ENSG00000092470	WDR76	0.974318
ENST00000438574	ENSG00000225255	LINC01297	LncRNA_from_Ensembl	ENST00000381395	ENSG00000167244	IGF2	0.975972
ENST00000438574	ENSG00000225255	LINC01297	LncRNA_from_Ensembl	ENST00000381556	ENSG00000132382	MYBBP1A	0.980512
ENST00000438574	ENSG00000225255	LINC01297	LncRNA_from_Ensembl	ENST00000382191	ENSG00000136527	TRA2B	0.954803
ENST00000438574	ENSG00000225255	LINC01297	LncRNA_from_Ensembl	ENST00000382812	ENSG00000165475	CRYL1	0.955781
ENST00000438574	ENSG00000225255	LINC01297	LncRNA_from_Ensembl	ENST00000388747	ENSG00000167103	PIP5KL1	-0.968563
ENST00000438574	ENSG00000225255	LINC01297	LncRNA_from_Ensembl	ENST00000388995	ENSG00000188522	FAM83G	-0.966161
ENST00000438574	ENSG00000225255	LINC01297	LncRNA_from_Ensembl	ENST00000389054	ENSG00000131504	DIAPH1	0.976225
ENST00000438574	ENSG00000225255	LINC01297	LncRNA_from_Ensembl	ENST00000389131	ENSG00000134013	LOXL2	0.962208
ENST00000438574	ENSG00000225255	LINC01297	LncRNA_from_Ensembl	ENST00000389146	ENSG00000135506	OS9	-0.970689
ENST00000438574	ENSG00000225255	LINC01297	LncRNA_from_Ensembl	ENST00000389168	ENSG00000154803	FLCN	-0.990931
ENST00000438574	ENSG00000225255	LINC01297	LncRNA_from_Ensembl	ENST00000389266	ENSG00000106105	GARS	-0.965119
ENST00000438574	ENSG00000225255	LINC01297	LncRNA_from_Ensembl	ENST00000389463	ENSG00000112769	LAMA4	-0.985801
ENST00000438574	ENSG00000225255	LINC01297	LncRNA_from_Ensembl	ENST00000389805	ENSG00000161011	SQSTM1	-0.982163
ENST00000438574	ENSG00000225255	LINC01297	LncRNA_from_Ensembl	ENST00000390665	ENSG00000167393	PPP2R3B	0.954119
ENST00000438574	ENSG00000225255	LINC01297	LncRNA_from_Ensembl	ENST00000391857	ENSG00000142541	RPL13A	0.9657
ENST00000438574	ENSG00000225255	LINC01297	LncRNA_from_Ensembl	ENST00000392132	ENSG00000079246	XRCC5	0.951195
ENST00000438574	ENSG00000225255	LINC01297	LncRNA_from_Ensembl	ENST00000392161	ENSG00000181007	ZFP82	0.972849
ENST00000438574	ENSG00000225255	LINC01297	LncRNA_from_Ensembl	ENST00000392209	ENSG00000163249	CCNYL1	-0.950359
ENST00000438574	ENSG00000225255	LINC01297	LncRNA_from_Ensembl	ENST00000392632	ENSG00000144357	UBR3	0.964608
ENST00000438574	ENSG00000225255	LINC01297	LncRNA_from_Ensembl	ENST00000392845	ENSG00000169359	SLC33A1	-0.967611
ENST00000438574	ENSG00000225255	LINC01297	LncRNA_from_Ensembl	ENST00000393038	ENSG00000141378	PTRH2	0.96598
ENST00000438574	ENSG00000225255	LINC01297	LncRNA_from_Ensembl	ENST00000393250	ENSG00000091039	OSBPL8	0.952178
ENST00000438574	ENSG00000225255	LINC01297	LncRNA_from_Ensembl	ENST00000393560	ENSG00000091136	LAMB1	-0.956891
ENST00000438574	ENSG00000225255	LINC01297	LncRNA_from_Ensembl	ENST00000393564	ENSG00000160211	G6PD	0.979839
ENST00000438574	ENSG00000225255	LINC01297	LncRNA_from_Ensembl	ENST00000393623	ENSG00000079999	KEAP1	0.983101
ENST00000438574	ENSG00000225255	LINC01297	LncRNA_from_Ensembl	ENST00000393712	ENSG00000102030	NAA10	0.98376
ENST00000438574	ENSG00000225255	LINC01297	LncRNA_from_Ensembl	ENST00000393784	ENSG00000113719	ERGIC1	0.963805
ENST00000438574	ENSG00000225255	LINC01297	LncRNA_from_Ensembl	ENST00000393888	ENSG00000173786	CNP	0.973543
ENST00000438574	ENSG00000225255	LINC01297	LncRNA_from_Ensembl	ENST00000394013	ENSG00000181852	RNF41	-0.950675
ENST00000438574	ENSG00000225255	LINC01297	LncRNA_from_Ensembl	ENST00000394053	ENSG00000065911	MTHFD2	-0.970928
ENST00000438574	ENSG00000225255	LINC01297	LncRNA_from_Ensembl	ENST00000394249	ENSG00000198901	PRC1	0.97134
ENST00000438574	ENSG00000225255	LINC01297	LncRNA_from_Ensembl	ENST00000394295	ENSG00000196975	ANXA4	-0.982141
ENST00000438574	ENSG00000225255	LINC01297	LncRNA_from_Ensembl	ENST00000394308	ENSG00000070669	ASNS	-0.970121
ENST00000438574	ENSG00000225255	LINC01297	LncRNA_from_Ensembl	ENST00000394589	ENSG00000185379	RAD51D	0.991252
ENST00000438574	ENSG00000225255	LINC01297	LncRNA_from_Ensembl	ENST00000394894	ENSG00000112984	KIF20A	0.963819
ENST00000438574	ENSG00000225255	LINC01297	LncRNA_from_Ensembl	ENST00000394967	ENSG00000217236	SP9	0.950866
ENST00000438574	ENSG00000225255	LINC01297	LncRNA_from_Ensembl	ENST00000395044	ENSG00000213585	VDAC1	0.982998
ENST00000438574	ENSG00000225255	LINC01297	LncRNA_from_Ensembl	ENST00000395348	ENSG00000165449	SLC16A9	-0.970518
ENST00000438574	ENSG00000225255	LINC01297	LncRNA_from_Ensembl	ENST00000395611	ENSG00000107643	MAPK8	-0.952381
ENST00000438574	ENSG00000225255	LINC01297	LncRNA_from_Ensembl	ENST00000395659	ENSG00000124172	ATP5E	0.953003
ENST00000438574	ENSG00000225255	LINC01297	LncRNA_from_Ensembl	ENST00000395738	ENSG00000128165	ADM2	-0.965977
ENST00000438574	ENSG00000225255	LINC01297	LncRNA_from_Ensembl	ENST00000395788	ENSG00000204387	C6orf48	-0.953864
ENST00000438574	ENSG00000225255	LINC01297	LncRNA_from_Ensembl	ENST00000395842	ENSG00000073150	PANX2	0.954391
ENST00000438574	ENSG00000225255	LINC01297	LncRNA_from_Ensembl	ENST00000395850	ENSG00000085063	CD59	0.952708
ENST00000438574	ENSG00000225255	LINC01297	LncRNA_from_Ensembl	ENST00000395912	ENSG00000048392	RRM2B	-0.950228
ENST00000438574	ENSG00000225255	LINC01297	LncRNA_from_Ensembl	ENST00000396085	ENSG00000166833	NAV2	0.960706
ENST00000438574	ENSG00000225255	LINC01297	LncRNA_from_Ensembl	ENST00000396087	ENSG00000166833	NAV2	-0.957927
ENST00000438574	ENSG00000225255	LINC01297	LncRNA_from_Ensembl	ENST00000396123	ENSG00000196208	GREB1	-0.964824
ENST00000438574	ENSG00000225255	LINC01297	LncRNA_from_Ensembl	ENST00000396133	ENSG00000175305	CCNE2	0.957185
ENST00000438574	ENSG00000225255	LINC01297	LncRNA_from_Ensembl	ENST00000396137	ENSG00000152409	JMY	-0.951529
ENST00000438574	ENSG00000225255	LINC01297	LncRNA_from_Ensembl	ENST00000396148	ENSG00000123080	CDKN2C	0.977138
ENST00000438574	ENSG00000225255	LINC01297	LncRNA_from_Ensembl	ENST00000396298	ENSG00000146592	CREB5	-0.962826
ENST00000438574	ENSG00000225255	LINC01297	LncRNA_from_Ensembl	ENST00000396398	ENSG00000198951	NAGA	0.970499
ENST00000438574	ENSG00000225255	LINC01297	LncRNA_from_Ensembl	ENST00000396668	ENSG00000106460	TMEM106B	-0.953525
ENST00000438574	ENSG00000225255	LINC01297	LncRNA_from_Ensembl	ENST00000396914	ENSG00000163528	CHCHD4	0.9528
ENST00000438574	ENSG00000225255	LINC01297	LncRNA_from_Ensembl	ENST00000396984	ENSG00000180596	HIST1H2BC	0.956736
ENST00000438574	ENSG00000225255	LINC01297	LncRNA_from_Ensembl	ENST00000397011	ENSG00000106263	EIF3B	0.962836
ENST00000438574	ENSG00000225255	LINC01297	LncRNA_from_Ensembl	ENST00000397066	ENSG00000162063	CCNF	0.966988
ENST00000438574	ENSG00000225255	LINC01297	LncRNA_from_Ensembl	ENST00000397210	ENSG00000164318	EGFLAM	0.970817
ENST00000438574	ENSG00000225255	LINC01297	LncRNA_from_Ensembl	ENST00000397575	ENSG00000147862	NFIB	0.954299
ENST00000438574	ENSG00000225255	LINC01297	LncRNA_from_Ensembl	ENST00000397802	ENSG00000168495	POLR3D	-0.981147
ENST00000438574	ENSG00000225255	LINC01297	LncRNA_from_Ensembl	ENST00000397885	ENSG00000080608	PUM3	0.955109
ENST00000438574	ENSG00000225255	LINC01297	LncRNA_from_Ensembl	ENST00000398071	ENSG00000087269	NOP14	0.95681
ENST00000438574	ENSG00000225255	LINC01297	LncRNA_from_Ensembl	ENST00000398606	ENSG00000084207	GSTP1	0.968498
ENST00000438574	ENSG00000225255	LINC01297	LncRNA_from_Ensembl	ENST00000398953	ENSG00000081760	AACS	-0.989006
ENST00000438574	ENSG00000225255	LINC01297	LncRNA_from_Ensembl	ENST00000399199	ENSG00000146112	PPP1R18	-0.965994
ENST00000438574	ENSG00000225255	LINC01297	LncRNA_from_Ensembl	ENST00000399466	ENSG00000111641	NOP2	0.957654
ENST00000438574	ENSG00000225255	LINC01297	LncRNA_from_Ensembl	ENST00000399926	ENSG00000156265	MAP3K7CL	-0.978269
ENST00000438574	ENSG00000225255	LINC01297	LncRNA_from_Ensembl	ENST00000400020	ENSG00000101745	ANKRD12	-0.977535
ENST00000438574	ENSG00000225255	LINC01297	LncRNA_from_Ensembl	ENST00000400935	ENSG00000184575	XPOT	-0.973544
ENST00000438574	ENSG00000225255	LINC01297	LncRNA_from_Ensembl	ENST00000400952	ENSG00000185842	DNAH14	0.955013
ENST00000438574	ENSG00000225255	LINC01297	LncRNA_from_Ensembl	ENST00000401095	ENSG00000215912	TTC34	-0.959527
ENST00000438574	ENSG00000225255	LINC01297	LncRNA_from_Ensembl	ENST00000401707	ENSG00000104356	POP1	0.950214
ENST00000438574	ENSG00000225255	LINC01297	LncRNA_from_Ensembl	ENST00000402802	ENSG00000197461	PDGFA	-0.957685
ENST00000438574	ENSG00000225255	LINC01297	LncRNA_from_Ensembl	ENST00000404424	ENSG00000115295	CLIP4	-0.970829
ENST00000438574	ENSG00000225255	LINC01297	LncRNA_from_Ensembl	ENST00000405289	ENSG00000115504	EHBP1	0.956365
ENST00000438574	ENSG00000225255	LINC01297	LncRNA_from_Ensembl	ENST00000405362	ENSG00000116161	CACYBP	0.983606
ENST00000438574	ENSG00000225255	LINC01297	LncRNA_from_Ensembl	ENST00000405636	ENSG00000130204	TOMM40	0.994311
ENST00000438574	ENSG00000225255	LINC01297	LncRNA_from_Ensembl	ENST00000405914	ENSG00000084731	KIF3C	-0.957058
ENST00000438574	ENSG00000225255	LINC01297	LncRNA_from_Ensembl	ENST00000406022	ENSG00000147403	RPL10	0.962207
ENST00000438574	ENSG00000225255	LINC01297	LncRNA_from_Ensembl	ENST00000406386	ENSG00000100106	TRIOBP	-0.990146
ENST00000438574	ENSG00000225255	LINC01297	LncRNA_from_Ensembl	ENST00000406486	ENSG00000197077	KIAA1671	-0.970546
ENST00000438574	ENSG00000225255	LINC01297	LncRNA_from_Ensembl	ENST00000406725	ENSG00000187045	TMPRSS6	-0.982035
ENST00000438574	ENSG00000225255	LINC01297	LncRNA_from_Ensembl	ENST00000406785	ENSG00000183023	SLC8A1	0.953153
ENST00000438574	ENSG00000225255	LINC01297	LncRNA_from_Ensembl	ENST00000407067	ENSG00000110492	MDK	0.969403
ENST00000438574	ENSG00000225255	LINC01297	LncRNA_from_Ensembl	ENST00000407280	ENSG00000216490	IFI30	0.957889
ENST00000438574	ENSG00000225255	LINC01297	LncRNA_from_Ensembl	ENST00000407550	ENSG00000242114	MTFP1	0.991902
ENST00000438574	ENSG00000225255	LINC01297	LncRNA_from_Ensembl	ENST00000408905	ENSG00000141376	BCAS3	-0.960903
ENST00000438574	ENSG00000225255	LINC01297	LncRNA_from_Ensembl	ENST00000409083	ENSG00000181350	LRRC75A	0.957199
ENST00000438574	ENSG00000225255	LINC01297	LncRNA_from_Ensembl	ENST00000409185	ENSG00000152102	FAM168B	0.951583
ENST00000438574	ENSG00000225255	LINC01297	LncRNA_from_Ensembl	ENST00000409301	ENSG00000105778	AVL9	-0.962202
ENST00000438574	ENSG00000225255	LINC01297	LncRNA_from_Ensembl	ENST00000409406	ENSG00000173933	RBM4	-0.969591
ENST00000438574	ENSG00000225255	LINC01297	LncRNA_from_Ensembl	ENST00000409597	ENSG00000128656	CHN1	0.960499
ENST00000438574	ENSG00000225255	LINC01297	LncRNA_from_Ensembl	ENST00000409687	ENSG00000186193	SAPCD2	0.955591
ENST00000438574	ENSG00000225255	LINC01297	LncRNA_from_Ensembl	ENST00000409817	ENSG00000121966	CXCR4	0.976821
ENST00000438574	ENSG00000225255	LINC01297	LncRNA_from_Ensembl	ENST00000409955	ENSG00000144231	POLR2D	0.956896
ENST00000438574	ENSG00000225255	LINC01297	LncRNA_from_Ensembl	ENST00000410091	ENSG00000138395	CDK15	-0.96525
ENST00000438574	ENSG00000225255	LINC01297	LncRNA_from_Ensembl	ENST00000411594	ENSG00000112983	BRD8	0.958158
ENST00000438574	ENSG00000225255	LINC01297	LncRNA_from_Ensembl	ENST00000411917	ENSG00000119383	PPP2R4	0.97215
ENST00000438574	ENSG00000225255	LINC01297	LncRNA_from_Ensembl	ENST00000412468	ENSG00000259224	SLC35G6	-0.986415
ENST00000438574	ENSG00000225255	LINC01297	LncRNA_from_Ensembl	ENST00000412935	ENSG00000177683	THAP5	0.962832
ENST00000438574	ENSG00000225255	LINC01297	LncRNA_from_Ensembl	ENST00000413551	ENSG00000136205	TNS3	-0.971471
ENST00000438574	ENSG00000225255	LINC01297	LncRNA_from_Ensembl	ENST00000413910	ENSG00000130826	DKC1	-0.982799
ENST00000438574	ENSG00000225255	LINC01297	LncRNA_from_Ensembl	ENST00000414632	ENSG00000006715	VPS41	-0.970825
ENST00000438574	ENSG00000225255	LINC01297	LncRNA_from_Ensembl	ENST00000415440	ENSG00000181896	ZNF101	-0.975385
ENST00000438574	ENSG00000225255	LINC01297	LncRNA_from_Ensembl	ENST00000417122	ENSG00000150093	ITGB1	-0.971685
ENST00000438574	ENSG00000225255	LINC01297	LncRNA_from_Ensembl	ENST00000417550	ENSG00000196150	ZNF250	0.961442
ENST00000438574	ENSG00000225255	LINC01297	LncRNA_from_Ensembl	ENST00000417602	ENSG00000134504	KCTD1	0.956659
ENST00000438574	ENSG00000225255	LINC01297	LncRNA_from_Ensembl	ENST00000417626	ENSG00000214706	IFRD2	0.958429
ENST00000438574	ENSG00000225255	LINC01297	LncRNA_from_Ensembl	ENST00000418026	ENSG00000234127	TRIM26	0.962855
ENST00000438574	ENSG00000225255	LINC01297	LncRNA_from_Ensembl	ENST00000418032	ENSG00000167491	GATAD2A	0.954229
ENST00000438574	ENSG00000225255	LINC01297	LncRNA_from_Ensembl	ENST00000418197	ENSG00000136731	UGGT1	-0.986456
ENST00000438574	ENSG00000225255	LINC01297	LncRNA_from_Ensembl	ENST00000418342	ENSG00000169641	LUZP1	0.976918
ENST00000438574	ENSG00000225255	LINC01297	LncRNA_from_Ensembl	ENST00000418476	ENSG00000140553	UNC45A	0.956651
ENST00000438574	ENSG00000225255	LINC01297	LncRNA_from_Ensembl	ENST00000418492	ENSG00000170558	CDH2	-0.958436
ENST00000438574	ENSG00000225255	LINC01297	LncRNA_from_Ensembl	ENST00000419255	ENSG00000075223	SEMA3C	-0.965972
ENST00000438574	ENSG00000225255	LINC01297	LncRNA_from_Ensembl	ENST00000419488	ENSG00000187391	MAGI2	0.954026
ENST00000438574	ENSG00000225255	LINC01297	LncRNA_from_Ensembl	ENST00000419582	ENSG00000119383	PPP2R4	-0.959908
ENST00000438574	ENSG00000225255	LINC01297	LncRNA_from_Ensembl	ENST00000419868	ENSG00000157551	KCNJ15	-0.989339
ENST00000438574	ENSG00000225255	LINC01297	LncRNA_from_Ensembl	ENST00000420995	ENSG00000204977	TRIM13	-0.975726
ENST00000438574	ENSG00000225255	LINC01297	LncRNA_from_Ensembl	ENST00000422365	ENSG00000178460	MCMDC2	0.969974
ENST00000438574	ENSG00000225255	LINC01297	LncRNA_from_Ensembl	ENST00000422613	ENSG00000121766	ZCCHC17	0.955568
ENST00000438574	ENSG00000225255	LINC01297	LncRNA_from_Ensembl	ENST00000422877	ENSG00000101310	SEC23B	0.950494
ENST00000438574	ENSG00000225255	LINC01297	LncRNA_from_Ensembl	ENST00000424014	ENSG00000111361	EIF2B1	0.950897
ENST00000438574	ENSG00000225255	LINC01297	LncRNA_from_Ensembl	ENST00000424263	ENSG00000019485	PRDM11	0.959286
ENST00000438574	ENSG00000225255	LINC01297	LncRNA_from_Ensembl	ENST00000424598	ENSG00000106638	TBL2	0.954482
ENST00000438574	ENSG00000225255	LINC01297	LncRNA_from_Ensembl	ENST00000424789	ENSG00000170921	TANC2	0.979176
ENST00000438574	ENSG00000225255	LINC01297	LncRNA_from_Ensembl	ENST00000424848	ENSG00000105810	CDK6	-0.982429
ENST00000438574	ENSG00000225255	LINC01297	LncRNA_from_Ensembl	ENST00000425708	ENSG00000185219	ZNF445	0.959314
ENST00000438574	ENSG00000225255	LINC01297	LncRNA_from_Ensembl	ENST00000426229	ENSG00000159346	ADIPOR1	0.956754
ENST00000438574	ENSG00000225255	LINC01297	LncRNA_from_Ensembl	ENST00000426426	ENSG00000224982	TMEM233	-0.959773
ENST00000438574	ENSG00000225255	LINC01297	LncRNA_from_Ensembl	ENST00000426856	ENSG00000150938	CRIM1	0.985279
ENST00000438574	ENSG00000225255	LINC01297	LncRNA_from_Ensembl	ENST00000427560	ENSG00000162946	DISC1	0.95612
ENST00000438574	ENSG00000225255	LINC01297	LncRNA_from_Ensembl	ENST00000427665	ENSG00000143457	GOLPH3L	-0.951712
ENST00000438574	ENSG00000225255	LINC01297	LncRNA_from_Ensembl	ENST00000427908	ENSG00000213347	MXD3	-0.950782
ENST00000438574	ENSG00000225255	LINC01297	LncRNA_from_Ensembl	ENST00000428282	ENSG00000168385	2018-09-02	-0.980002
ENST00000438574	ENSG00000225255	LINC01297	LncRNA_from_Ensembl	ENST00000429544	ENSG00000129071	MBD4	0.976812
ENST00000438574	ENSG00000225255	LINC01297	LncRNA_from_Ensembl	ENST00000430180	ENSG00000105926	MPP6	0.980663
ENST00000438574	ENSG00000225255	LINC01297	LncRNA_from_Ensembl	ENST00000430580	ENSG00000219481	NBPF1	-0.953395
ENST00000438574	ENSG00000225255	LINC01297	LncRNA_from_Ensembl	ENST00000430705	ENSG00000132670	PTPRA	-0.968461
ENST00000438574	ENSG00000225255	LINC01297	LncRNA_from_Ensembl	ENST00000431138	ENSG00000006634	DBF4	0.973811
ENST00000438574	ENSG00000225255	LINC01297	LncRNA_from_Ensembl	ENST00000431267	ENSG00000134531	EMP1	-0.978377
ENST00000438574	ENSG00000225255	LINC01297	LncRNA_from_Ensembl	ENST00000431473	ENSG00000177181	RIMKLA	0.966761
ENST00000438574	ENSG00000225255	LINC01297	LncRNA_from_Ensembl	ENST00000432151	ENSG00000186575	NF2	0.950674
ENST00000438574	ENSG00000225255	LINC01297	LncRNA_from_Ensembl	ENST00000433197	ENSG00000178607	ERN1	-0.95245
ENST00000438574	ENSG00000225255	LINC01297	LncRNA_from_Ensembl	ENST00000433365	ENSG00000102575	ACP5	-0.968645
ENST00000438574	ENSG00000225255	LINC01297	LncRNA_from_Ensembl	ENST00000433647	ENSG00000114812	VIPR1	0.955111
ENST00000438574	ENSG00000225255	LINC01297	LncRNA_from_Ensembl	ENST00000433828	ENSG00000204463	BAG6	-0.957464
ENST00000438574	ENSG00000225255	LINC01297	LncRNA_from_Ensembl	ENST00000434140	ENSG00000178038	ALS2CL	-0.963791
ENST00000438574	ENSG00000225255	LINC01297	LncRNA_from_Ensembl	ENST00000434257	ENSG00000177694	NAALADL2	0.954848
ENST00000438574	ENSG00000225255	LINC01297	LncRNA_from_Ensembl	ENST00000434410	ENSG00000114735	HEMK1	-0.962042
ENST00000438574	ENSG00000225255	LINC01297	LncRNA_from_Ensembl	ENST00000434494	ENSG00000167004	PDIA3	-0.963935
ENST00000438574	ENSG00000225255	LINC01297	LncRNA_from_Ensembl	ENST00000434643	ENSG00000079150	FKBP7	0.959162
ENST00000438574	ENSG00000225255	LINC01297	LncRNA_from_Ensembl	ENST00000434752	ENSG00000228672	PROB1	0.952714
ENST00000438574	ENSG00000225255	LINC01297	LncRNA_from_Ensembl	ENST00000434821	ENSG00000115170	ACVR1	-0.989599
ENST00000438574	ENSG00000225255	LINC01297	LncRNA_from_Ensembl	ENST00000435029	ENSG00000226650	KIF4B	0.968619
ENST00000438574	ENSG00000225255	LINC01297	LncRNA_from_Ensembl	ENST00000435041	ENSG00000198833	UBE2J1	-0.957411
ENST00000438574	ENSG00000225255	LINC01297	LncRNA_from_Ensembl	ENST00000435634	ENSG00000223496	EXOSC6	-0.972902
ENST00000438574	ENSG00000225255	LINC01297	LncRNA_from_Ensembl	ENST00000435905	ENSG00000204859	ZBTB48	0.971944
ENST00000438574	ENSG00000225255	LINC01297	LncRNA_from_Ensembl	ENST00000436066	ENSG00000166289	PLEKHF1	-0.954295
ENST00000438574	ENSG00000225255	LINC01297	LncRNA_from_Ensembl	ENST00000436630	ENSG00000197713	RPE	-0.952187
ENST00000438574	ENSG00000225255	LINC01297	LncRNA_from_Ensembl	ENST00000437302	ENSG00000150093	ITGB1	-0.951419
ENST00000438574	ENSG00000225255	LINC01297	LncRNA_from_Ensembl	ENST00000437508	ENSG00000109654	TRIM2	-0.981992
ENST00000438574	ENSG00000225255	LINC01297	LncRNA_from_Ensembl	ENST00000437658	ENSG00000075292	ZNF638	-0.966855
ENST00000438574	ENSG00000225255	LINC01297	LncRNA_from_Ensembl	ENST00000438182	ENSG00000198342	ZNF442	0.966512
ENST00000438574	ENSG00000225255	LINC01297	LncRNA_from_Ensembl	ENST00000438296	ENSG00000214706	IFRD2	-0.992019
ENST00000438574	ENSG00000225255	LINC01297	LncRNA_from_Ensembl	ENST00000438552	ENSG00000125835	SNRPB	0.984786
ENST00000438574	ENSG00000225255	LINC01297	LncRNA_from_Ensembl	ENST00000438747	ENSG00000130305	NSUN5	0.959349
ENST00000438574	ENSG00000225255	LINC01297	LncRNA_from_Ensembl	ENST00000438882	ENSG00000115762	PLEKHB2	-0.956084
ENST00000438574	ENSG00000225255	LINC01297	LncRNA_from_Ensembl	ENST00000439082	ENSG00000282883	AKR1C3	0.97972
ENST00000438574	ENSG00000225255	LINC01297	LncRNA_from_Ensembl	ENST00000439718	ENSG00000153094	BCL2L11	0.961906
ENST00000438574	ENSG00000225255	LINC01297	LncRNA_from_Ensembl	ENST00000439853	ENSG00000197147	LRRC8B	0.973063
ENST00000438574	ENSG00000225255	LINC01297	LncRNA_from_Ensembl	ENST00000440284	ENSG00000005187	ACSM3	-0.973529
ENST00000438574	ENSG00000225255	LINC01297	LncRNA_from_Ensembl	ENST00000440411	ENSG00000135473	PAN2	-0.974239
ENST00000438574	ENSG00000225255	LINC01297	LncRNA_from_Ensembl	ENST00000440514	ENSG00000160917	CPSF4	-0.963992
ENST00000438574	ENSG00000225255	LINC01297	LncRNA_from_Ensembl	ENST00000440966	ENSG00000159079	C21orf59	0.971435
ENST00000438574	ENSG00000225255	LINC01297	LncRNA_from_Ensembl	ENST00000441669	ENSG00000043514	TRIT1	0.956615
ENST00000438574	ENSG00000225255	LINC01297	LncRNA_from_Ensembl	ENST00000442241	ENSG00000073536	NLE1	0.969265
ENST00000438574	ENSG00000225255	LINC01297	LncRNA_from_Ensembl	ENST00000442628	ENSG00000185189	NRBP2	-0.964903
ENST00000438574	ENSG00000225255	LINC01297	LncRNA_from_Ensembl	ENST00000442734	ENSG00000070669	ASNS	-0.953405
ENST00000438574	ENSG00000225255	LINC01297	LncRNA_from_Ensembl	ENST00000443624	ENSG00000142676	RPL11	0.958625
ENST00000438574	ENSG00000225255	LINC01297	LncRNA_from_Ensembl	ENST00000443748	ENSG00000138190	EXOC6	0.953116
ENST00000438574	ENSG00000225255	LINC01297	LncRNA_from_Ensembl	ENST00000444250	ENSG00000114346	ECT2	0.981184
ENST00000438574	ENSG00000225255	LINC01297	LncRNA_from_Ensembl	ENST00000444303	ENSG00000133805	AMPD3	-0.961506
ENST00000438574	ENSG00000225255	LINC01297	LncRNA_from_Ensembl	ENST00000444342	ENSG00000152291	TGOLN2	-0.950729
ENST00000438574	ENSG00000225255	LINC01297	LncRNA_from_Ensembl	ENST00000444732	ENSG00000165609	NUDT5	-0.975063
ENST00000438574	ENSG00000225255	LINC01297	LncRNA_from_Ensembl	ENST00000444983	ENSG00000105173	CCNE1	0.965087
ENST00000438574	ENSG00000225255	LINC01297	LncRNA_from_Ensembl	ENST00000446420	ENSG00000048828	FAM120A	-0.984332
ENST00000438574	ENSG00000225255	LINC01297	LncRNA_from_Ensembl	ENST00000447431	ENSG00000133226	SRRM1	0.953168
ENST00000438574	ENSG00000225255	LINC01297	LncRNA_from_Ensembl	ENST00000447441	ENSG00000114423	CBLB	0.950063
ENST00000438574	ENSG00000225255	LINC01297	LncRNA_from_Ensembl	ENST00000447745	ENSG00000144677	CTDSPL	-0.975851
ENST00000438574	ENSG00000225255	LINC01297	LncRNA_from_Ensembl	ENST00000447750	ENSG00000203879	GDI1	0.976365
ENST00000438574	ENSG00000225255	LINC01297	LncRNA_from_Ensembl	ENST00000447866	ENSG00000160752	FDPS	0.975999
ENST00000438574	ENSG00000225255	LINC01297	LncRNA_from_Ensembl	ENST00000448097	ENSG00000132510	KDM6B	-0.981552
ENST00000438574	ENSG00000225255	LINC01297	LncRNA_from_Ensembl	ENST00000448361	ENSG00000148444	COMMD3	0.971612
ENST00000438574	ENSG00000225255	LINC01297	LncRNA_from_Ensembl	ENST00000448705	ENSG00000085377	PREP	0.951371
ENST00000438574	ENSG00000225255	LINC01297	LncRNA_from_Ensembl	ENST00000449049	ENSG00000182199	SHMT2	-0.952591
ENST00000438574	ENSG00000225255	LINC01297	LncRNA_from_Ensembl	ENST00000449089	ENSG00000187239	FNBP1	0.955477
ENST00000438574	ENSG00000225255	LINC01297	LncRNA_from_Ensembl	ENST00000449131	ENSG00000167995	BEST1	-0.966708
ENST00000438574	ENSG00000225255	LINC01297	LncRNA_from_Ensembl	ENST00000450172	ENSG00000178038	ALS2CL	-0.964631
ENST00000438574	ENSG00000225255	LINC01297	LncRNA_from_Ensembl	ENST00000450256	ENSG00000035141	FAM136A	-0.993981
ENST00000438574	ENSG00000225255	LINC01297	LncRNA_from_Ensembl	ENST00000450367	ENSG00000115685	PPP1R7	0.952571
ENST00000438574	ENSG00000225255	LINC01297	LncRNA_from_Ensembl	ENST00000452961	ENSG00000163882	POLR2H	0.954672
ENST00000438574	ENSG00000225255	LINC01297	LncRNA_from_Ensembl	ENST00000453447	ENSG00000134278	SPIRE1	-0.952046
ENST00000438574	ENSG00000225255	LINC01297	LncRNA_from_Ensembl	ENST00000454202	ENSG00000115963	RND3	-0.96039
ENST00000438574	ENSG00000225255	LINC01297	LncRNA_from_Ensembl	ENST00000454402	ENSG00000111445	RFC5	0.961366
ENST00000438574	ENSG00000225255	LINC01297	LncRNA_from_Ensembl	ENST00000454652	ENSG00000114796	KLHL24	-0.951662
ENST00000438574	ENSG00000225255	LINC01297	LncRNA_from_Ensembl	ENST00000455361	ENSG00000161618	ALDH16A1	0.959762
ENST00000438574	ENSG00000225255	LINC01297	LncRNA_from_Ensembl	ENST00000455537	ENSG00000155980	KIF5A	-0.953638
ENST00000438574	ENSG00000225255	LINC01297	LncRNA_from_Ensembl	ENST00000455999	ENSG00000184182	UBE2F	0.962186
ENST00000438574	ENSG00000225255	LINC01297	LncRNA_from_Ensembl	ENST00000456197	ENSG00000196367	TRRAP	0.953967
ENST00000438574	ENSG00000225255	LINC01297	LncRNA_from_Ensembl	ENST00000456292	ENSG00000071082	RPL31	0.965751
ENST00000438574	ENSG00000225255	LINC01297	LncRNA_from_Ensembl	ENST00000456530	ENSG00000174748	RPL15	0.965705
ENST00000438574	ENSG00000225255	LINC01297	LncRNA_from_Ensembl	ENST00000456793	ENSG00000228474	OST4	0.951467
ENST00000438574	ENSG00000225255	LINC01297	LncRNA_from_Ensembl	ENST00000456966	ENSG00000157557	ETS2	-0.952138
ENST00000438574	ENSG00000225255	LINC01297	LncRNA_from_Ensembl	ENST00000457308	ENSG00000163214	DHX57	0.971844
ENST00000438574	ENSG00000225255	LINC01297	LncRNA_from_Ensembl	ENST00000457408	ENSG00000158604	TMED4	-0.956535
ENST00000438574	ENSG00000225255	LINC01297	LncRNA_from_Ensembl	ENST00000457458	ENSG00000102225	CDK16	-0.957056
ENST00000438574	ENSG00000225255	LINC01297	LncRNA_from_Ensembl	ENST00000457779	ENSG00000103496	STX4	-0.96128
ENST00000438574	ENSG00000225255	LINC01297	LncRNA_from_Ensembl	ENST00000458295	ENSG00000185437	SH3BGR	0.951281
ENST00000438574	ENSG00000225255	LINC01297	LncRNA_from_Ensembl	ENST00000458659	ENSG00000102804	TSC22D1	-0.964985
ENST00000438574	ENSG00000225255	LINC01297	LncRNA_from_Ensembl	ENST00000459639	ENSG00000160201	U2AF1	0.965653
ENST00000438574	ENSG00000225255	LINC01297	LncRNA_from_Ensembl	ENST00000459676	ENSG00000168297	PXK	0.975486
ENST00000438574	ENSG00000225255	LINC01297	LncRNA_from_Ensembl	ENST00000459697	ENSG00000137955	RABGGTB	0.97738
ENST00000438574	ENSG00000225255	LINC01297	LncRNA_from_Ensembl	ENST00000459860	ENSG00000176101	SSNA1	0.961984
ENST00000438574	ENSG00000225255	LINC01297	LncRNA_from_Ensembl	ENST00000459966	ENSG00000172530	BANP	-0.95367
ENST00000438574	ENSG00000225255	LINC01297	LncRNA_from_Ensembl	ENST00000460450	ENSG00000114999	TTL	0.963967
ENST00000438574	ENSG00000225255	LINC01297	LncRNA_from_Ensembl	ENST00000460703	ENSG00000182179	UBA7	-0.979707
ENST00000438574	ENSG00000225255	LINC01297	LncRNA_from_Ensembl	ENST00000460843	ENSG00000181090	EHMT1	0.958263
ENST00000438574	ENSG00000225255	LINC01297	LncRNA_from_Ensembl	ENST00000461102	ENSG00000167113	COQ4	-0.982824
ENST00000438574	ENSG00000225255	LINC01297	LncRNA_from_Ensembl	ENST00000461346	ENSG00000135835	KIAA1614	0.959665
ENST00000438574	ENSG00000225255	LINC01297	LncRNA_from_Ensembl	ENST00000461441	ENSG00000106089	STX1A	-0.987895
ENST00000438574	ENSG00000225255	LINC01297	LncRNA_from_Ensembl	ENST00000461483	ENSG00000243649	CFB	-0.980713
ENST00000438574	ENSG00000225255	LINC01297	LncRNA_from_Ensembl	ENST00000461972	ENSG00000219626	FAM228B	-0.981062
ENST00000438574	ENSG00000225255	LINC01297	LncRNA_from_Ensembl	ENST00000462086	ENSG00000102032	RENBP	-0.974419
ENST00000438574	ENSG00000225255	LINC01297	LncRNA_from_Ensembl	ENST00000462388	ENSG00000132781	MUTYH	-0.983754
ENST00000438574	ENSG00000225255	LINC01297	LncRNA_from_Ensembl	ENST00000462460	ENSG00000116584	ARHGEF2	-0.960072
ENST00000438574	ENSG00000225255	LINC01297	LncRNA_from_Ensembl	ENST00000462546	ENSG00000188732	FAM221A	0.982892
ENST00000438574	ENSG00000225255	LINC01297	LncRNA_from_Ensembl	ENST00000462944	ENSG00000014641	MDH1	0.959795
ENST00000438574	ENSG00000225255	LINC01297	LncRNA_from_Ensembl	ENST00000462990	ENSG00000105568	PPP2R1A	0.977845
ENST00000438574	ENSG00000225255	LINC01297	LncRNA_from_Ensembl	ENST00000463024	ENSG00000124574	ABCC10	-0.958774
ENST00000438574	ENSG00000225255	LINC01297	LncRNA_from_Ensembl	ENST00000463049	ENSG00000198625	MDM4	-0.963004
ENST00000438574	ENSG00000225255	LINC01297	LncRNA_from_Ensembl	ENST00000463263	ENSG00000106484	MEST	-0.992221
ENST00000438574	ENSG00000225255	LINC01297	LncRNA_from_Ensembl	ENST00000463284	ENSG00000196683	TOMM7	-0.964949
ENST00000438574	ENSG00000225255	LINC01297	LncRNA_from_Ensembl	ENST00000463593	ENSG00000198000	NOL8	0.956419
ENST00000438574	ENSG00000225255	LINC01297	LncRNA_from_Ensembl	ENST00000463816	ENSG00000198546	ZNF511	0.962017
ENST00000438574	ENSG00000225255	LINC01297	LncRNA_from_Ensembl	ENST00000463835	ENSG00000157873	TNFRSF14	-0.959974
ENST00000438574	ENSG00000225255	LINC01297	LncRNA_from_Ensembl	ENST00000463896	ENSG00000038532	CLEC16A	-0.951119
ENST00000438574	ENSG00000225255	LINC01297	LncRNA_from_Ensembl	ENST00000464332	ENSG00000147813	NAPRT	-0.95754
ENST00000438574	ENSG00000225255	LINC01297	LncRNA_from_Ensembl	ENST00000464553	ENSG00000176101	SSNA1	0.973141
ENST00000438574	ENSG00000225255	LINC01297	LncRNA_from_Ensembl	ENST00000464569	ENSG00000162511	LAPTM5	-0.958277
ENST00000438574	ENSG00000225255	LINC01297	LncRNA_from_Ensembl	ENST00000464650	ENSG00000143183	TMCO1	0.973304
ENST00000438574	ENSG00000225255	LINC01297	LncRNA_from_Ensembl	ENST00000464658	ENSG00000142937	RPS8	-0.976181
ENST00000438574	ENSG00000225255	LINC01297	LncRNA_from_Ensembl	ENST00000464829	ENSG00000165271	NOL6	-0.966479
ENST00000438574	ENSG00000225255	LINC01297	LncRNA_from_Ensembl	ENST00000465551	ENSG00000114416	FXR1	-0.963314
ENST00000438574	ENSG00000225255	LINC01297	LncRNA_from_Ensembl	ENST00000465711	ENSG00000144134	RABL2A	-0.967198
ENST00000438574	ENSG00000225255	LINC01297	LncRNA_from_Ensembl	ENST00000465994	ENSG00000112186	CAP2	-0.98916
ENST00000438574	ENSG00000225255	LINC01297	LncRNA_from_Ensembl	ENST00000466429	ENSG00000151914	DST	-0.978986
ENST00000438574	ENSG00000225255	LINC01297	LncRNA_from_Ensembl	ENST00000466470	ENSG00000058673	ZC3H11A	-0.96181
ENST00000438574	ENSG00000225255	LINC01297	LncRNA_from_Ensembl	ENST00000467100	ENSG00000107164	FUBP3	-0.959852
ENST00000438574	ENSG00000225255	LINC01297	LncRNA_from_Ensembl	ENST00000467315	ENSG00000141959	PFKL	-0.993121
ENST00000438574	ENSG00000225255	LINC01297	LncRNA_from_Ensembl	ENST00000467610	ENSG00000134107	BHLHE40	-0.981067
ENST00000438574	ENSG00000225255	LINC01297	LncRNA_from_Ensembl	ENST00000467792	ENSG00000173692	PSMD1	0.982952
ENST00000438574	ENSG00000225255	LINC01297	LncRNA_from_Ensembl	ENST00000467858	ENSG00000071794	HLTF	0.95499
ENST00000438574	ENSG00000225255	LINC01297	LncRNA_from_Ensembl	ENST00000468101	ENSG00000114796	KLHL24	-0.951419
ENST00000438574	ENSG00000225255	LINC01297	LncRNA_from_Ensembl	ENST00000468730	ENSG00000101306	MYLK2	0.960061
ENST00000438574	ENSG00000225255	LINC01297	LncRNA_from_Ensembl	ENST00000468865	ENSG00000066322	ELOVL1	0.957492
ENST00000438574	ENSG00000225255	LINC01297	LncRNA_from_Ensembl	ENST00000468999	ENSG00000091136	LAMB1	-0.95451
ENST00000438574	ENSG00000225255	LINC01297	LncRNA_from_Ensembl	ENST00000469020	ENSG00000129534	MIS18BP1	-0.987159
ENST00000438574	ENSG00000225255	LINC01297	LncRNA_from_Ensembl	ENST00000469249	ENSG00000159899	NPR2	0.959409
ENST00000438574	ENSG00000225255	LINC01297	LncRNA_from_Ensembl	ENST00000469867	ENSG00000219626	FAM228B	-0.994602
ENST00000438574	ENSG00000225255	LINC01297	LncRNA_from_Ensembl	ENST00000469936	ENSG00000138030	KHK	-0.964513
ENST00000438574	ENSG00000225255	LINC01297	LncRNA_from_Ensembl	ENST00000470139	ENSG00000198198	SZT2	-0.984539
ENST00000438574	ENSG00000225255	LINC01297	LncRNA_from_Ensembl	ENST00000470266	ENSG00000049541	RFC2	0.962234
ENST00000438574	ENSG00000225255	LINC01297	LncRNA_from_Ensembl	ENST00000470588	ENSG00000082014	SMARCD3	-0.962346
ENST00000438574	ENSG00000225255	LINC01297	LncRNA_from_Ensembl	ENST00000470701	ENSG00000100142	POLR2F	0.980187
ENST00000438574	ENSG00000225255	LINC01297	LncRNA_from_Ensembl	ENST00000470763	ENSG00000131697	NPHP4	-0.972999
ENST00000438574	ENSG00000225255	LINC01297	LncRNA_from_Ensembl	ENST00000470840	ENSG00000167118	URM1	0.966948
ENST00000438574	ENSG00000225255	LINC01297	LncRNA_from_Ensembl	ENST00000470922	ENSG00000100075	SLC25A1	-0.969176
ENST00000438574	ENSG00000225255	LINC01297	LncRNA_from_Ensembl	ENST00000471070	ENSG00000131149	GSE1	0.955961
ENST00000438574	ENSG00000225255	LINC01297	LncRNA_from_Ensembl	ENST00000471115	ENSG00000162642	C1orf52	0.954734
ENST00000438574	ENSG00000225255	LINC01297	LncRNA_from_Ensembl	ENST00000471635	ENSG00000131051	RBM39	0.984251
ENST00000438574	ENSG00000225255	LINC01297	LncRNA_from_Ensembl	ENST00000472110	ENSG00000184208	C22orf46	-0.956466
ENST00000438574	ENSG00000225255	LINC01297	LncRNA_from_Ensembl	ENST00000472339	ENSG00000114416	FXR1	0.962034
ENST00000438574	ENSG00000225255	LINC01297	LncRNA_from_Ensembl	ENST00000472560	ENSG00000161203	AP2M1	-0.958062
ENST00000438574	ENSG00000225255	LINC01297	LncRNA_from_Ensembl	ENST00000472570	ENSG00000166582	CENPV	0.962241
ENST00000438574	ENSG00000225255	LINC01297	LncRNA_from_Ensembl	ENST00000472832	ENSG00000171862	PTEN	0.956223
ENST00000438574	ENSG00000225255	LINC01297	LncRNA_from_Ensembl	ENST00000472942	ENSG00000126878	AIF1L	-0.955337
ENST00000438574	ENSG00000225255	LINC01297	LncRNA_from_Ensembl	ENST00000473292	ENSG00000116128	BCL9	-0.984182
ENST00000438574	ENSG00000225255	LINC01297	LncRNA_from_Ensembl	ENST00000473624	ENSG00000075275	CELSR1	-0.952166
ENST00000438574	ENSG00000225255	LINC01297	LncRNA_from_Ensembl	ENST00000474787	ENSG00000197355	UAP1L1	-0.970141
ENST00000438574	ENSG00000225255	LINC01297	LncRNA_from_Ensembl	ENST00000475229	ENSG00000215790	SLC35E2	-0.959708
ENST00000438574	ENSG00000225255	LINC01297	LncRNA_from_Ensembl	ENST00000475491	ENSG00000115041	KCNIP3	-0.957902
ENST00000438574	ENSG00000225255	LINC01297	LncRNA_from_Ensembl	ENST00000476087	ENSG00000135002	RFK	0.95858
ENST00000438574	ENSG00000225255	LINC01297	LncRNA_from_Ensembl	ENST00000476272	ENSG00000130695	CEP85	0.956395
ENST00000438574	ENSG00000225255	LINC01297	LncRNA_from_Ensembl	ENST00000476531	ENSG00000102144	PGK1	0.969578
ENST00000438574	ENSG00000225255	LINC01297	LncRNA_from_Ensembl	ENST00000476807	ENSG00000115677	HDLBP	-0.950667
ENST00000438574	ENSG00000225255	LINC01297	LncRNA_from_Ensembl	ENST00000477116	ENSG00000256053	APOPT1	0.973927
ENST00000438574	ENSG00000225255	LINC01297	LncRNA_from_Ensembl	ENST00000477226	ENSG00000175084	DES	-0.95857
ENST00000438574	ENSG00000225255	LINC01297	LncRNA_from_Ensembl	ENST00000477241	ENSG00000144488	ESPNL	-0.964516
ENST00000438574	ENSG00000225255	LINC01297	LncRNA_from_Ensembl	ENST00000477921	ENSG00000169314	C22orf15	-0.964187
ENST00000438574	ENSG00000225255	LINC01297	LncRNA_from_Ensembl	ENST00000478089	ENSG00000037637	FBXO42	-0.951721
ENST00000438574	ENSG00000225255	LINC01297	LncRNA_from_Ensembl	ENST00000478120	ENSG00000143786	CNIH3	-0.97727
ENST00000438574	ENSG00000225255	LINC01297	LncRNA_from_Ensembl	ENST00000478420	ENSG00000102038	SMARCA1	-0.962483
ENST00000438574	ENSG00000225255	LINC01297	LncRNA_from_Ensembl	ENST00000478465	ENSG00000148090	AUH	-0.961152
ENST00000438574	ENSG00000225255	LINC01297	LncRNA_from_Ensembl	ENST00000478504	ENSG00000106603	COA1	-0.97556
ENST00000438574	ENSG00000225255	LINC01297	LncRNA_from_Ensembl	ENST00000478540	ENSG00000058091	CDK14	-0.967765
ENST00000438574	ENSG00000225255	LINC01297	LncRNA_from_Ensembl	ENST00000479051	ENSG00000204394	VARS	0.950791
ENST00000438574	ENSG00000225255	LINC01297	LncRNA_from_Ensembl	ENST00000479180	ENSG00000100376	FAM118A	0.958911
ENST00000438574	ENSG00000225255	LINC01297	LncRNA_from_Ensembl	ENST00000480263	ENSG00000172432	GTPBP2	-0.951273
ENST00000438574	ENSG00000225255	LINC01297	LncRNA_from_Ensembl	ENST00000480279	ENSG00000106701	FSD1L	-0.97971
ENST00000438574	ENSG00000225255	LINC01297	LncRNA_from_Ensembl	ENST00000480316	ENSG00000154803	FLCN	-0.973278
ENST00000438574	ENSG00000225255	LINC01297	LncRNA_from_Ensembl	ENST00000480547	ENSG00000136231	IGF2BP3	-0.970318
ENST00000438574	ENSG00000225255	LINC01297	LncRNA_from_Ensembl	ENST00000480614	ENSG00000112715	VEGFA	-0.950864
ENST00000438574	ENSG00000225255	LINC01297	LncRNA_from_Ensembl	ENST00000480818	ENSG00000159069	FBXW5	-0.953647
ENST00000438574	ENSG00000225255	LINC01297	LncRNA_from_Ensembl	ENST00000481006	ENSG00000171863	RPS7	0.97664
ENST00000438574	ENSG00000225255	LINC01297	LncRNA_from_Ensembl	ENST00000481034	ENSG00000108010	GLRX3	0.970216
ENST00000438574	ENSG00000225255	LINC01297	LncRNA_from_Ensembl	ENST00000481501	ENSG00000109113	RAB34	-0.958235
ENST00000438574	ENSG00000225255	LINC01297	LncRNA_from_Ensembl	ENST00000481647	ENSG00000189159	HN1	0.977377
ENST00000438574	ENSG00000225255	LINC01297	LncRNA_from_Ensembl	ENST00000481828	ENSG00000196549	MME	-0.963772
ENST00000438574	ENSG00000225255	LINC01297	LncRNA_from_Ensembl	ENST00000482231	ENSG00000106635	BCL7B	0.963332
ENST00000438574	ENSG00000225255	LINC01297	LncRNA_from_Ensembl	ENST00000482281	ENSG00000204852	TCTN1	0.976282
ENST00000438574	ENSG00000225255	LINC01297	LncRNA_from_Ensembl	ENST00000482348	ENSG00000189159	HN1	-0.984001
ENST00000438574	ENSG00000225255	LINC01297	LncRNA_from_Ensembl	ENST00000482349	ENSG00000113812	ACTR8	0.968034
ENST00000438574	ENSG00000225255	LINC01297	LncRNA_from_Ensembl	ENST00000482384	ENSG00000031698	SARS	-0.953026
ENST00000438574	ENSG00000225255	LINC01297	LncRNA_from_Ensembl	ENST00000482811	ENSG00000198162	MAN1A2	-0.960483
ENST00000438574	ENSG00000225255	LINC01297	LncRNA_from_Ensembl	ENST00000482974	ENSG00000114735	HEMK1	-0.958674
ENST00000438574	ENSG00000225255	LINC01297	LncRNA_from_Ensembl	ENST00000482987	ENSG00000182580	EPHB3	-0.970453
ENST00000438574	ENSG00000225255	LINC01297	LncRNA_from_Ensembl	ENST00000483063	ENSG00000115350	POLE4	0.970123
ENST00000438574	ENSG00000225255	LINC01297	LncRNA_from_Ensembl	ENST00000483414	ENSG00000106683	LIMK1	-0.984338
ENST00000438574	ENSG00000225255	LINC01297	LncRNA_from_Ensembl	ENST00000483539	ENSG00000154358	OBSCN	-0.985231
ENST00000438574	ENSG00000225255	LINC01297	LncRNA_from_Ensembl	ENST00000483709	ENSG00000107551	RASSF4	-0.968261
ENST00000438574	ENSG00000225255	LINC01297	LncRNA_from_Ensembl	ENST00000484114	ENSG00000135862	LAMC1	-0.951836
ENST00000438574	ENSG00000225255	LINC01297	LncRNA_from_Ensembl	ENST00000484157	ENSG00000169241	SLC50A1	-0.984109
ENST00000438574	ENSG00000225255	LINC01297	LncRNA_from_Ensembl	ENST00000485213	ENSG00000102317	RBM3	-0.959043
ENST00000438574	ENSG00000225255	LINC01297	LncRNA_from_Ensembl	ENST00000485610	ENSG00000082014	SMARCD3	-0.967252
ENST00000438574	ENSG00000225255	LINC01297	LncRNA_from_Ensembl	ENST00000485767	ENSG00000148180	GSN	-0.981038
ENST00000438574	ENSG00000225255	LINC01297	LncRNA_from_Ensembl	ENST00000485975	ENSG00000187796	CARD9	-0.955889
ENST00000438574	ENSG00000225255	LINC01297	LncRNA_from_Ensembl	ENST00000486093	ENSG00000099282	TSPAN15	-0.971237
ENST00000438574	ENSG00000225255	LINC01297	LncRNA_from_Ensembl	ENST00000486805	ENSG00000156976	EIF4A2	0.957338
ENST00000438574	ENSG00000225255	LINC01297	LncRNA_from_Ensembl	ENST00000487159	ENSG00000182606	TRAK1	-0.956008
ENST00000438574	ENSG00000225255	LINC01297	LncRNA_from_Ensembl	ENST00000487311	ENSG00000087087	SRRT	-0.952768
ENST00000438574	ENSG00000225255	LINC01297	LncRNA_from_Ensembl	ENST00000487411	ENSG00000103496	STX4	-0.966015
ENST00000438574	ENSG00000225255	LINC01297	LncRNA_from_Ensembl	ENST00000487659	ENSG00000242485	MRPL20	-0.986619
ENST00000438574	ENSG00000225255	LINC01297	LncRNA_from_Ensembl	ENST00000487948	ENSG00000147459	DOCK5	-0.966291
ENST00000438574	ENSG00000225255	LINC01297	LncRNA_from_Ensembl	ENST00000487976	ENSG00000197816	CCDC180	0.962027
ENST00000438574	ENSG00000225255	LINC01297	LncRNA_from_Ensembl	ENST00000488131	ENSG00000143776	CDC42BPA	-0.981889
ENST00000438574	ENSG00000225255	LINC01297	LncRNA_from_Ensembl	ENST00000488174	ENSG00000147162	OGT	-0.956414
ENST00000438574	ENSG00000225255	LINC01297	LncRNA_from_Ensembl	ENST00000488350	ENSG00000173531	MST1	-0.951167
ENST00000438574	ENSG00000225255	LINC01297	LncRNA_from_Ensembl	ENST00000488721	ENSG00000174501	ANKRD36C	0.964976
ENST00000438574	ENSG00000225255	LINC01297	LncRNA_from_Ensembl	ENST00000488949	ENSG00000124209	RAB22A	-0.95404
ENST00000438574	ENSG00000225255	LINC01297	LncRNA_from_Ensembl	ENST00000489117	ENSG00000256053	APOPT1	-0.977741
ENST00000438574	ENSG00000225255	LINC01297	LncRNA_from_Ensembl	ENST00000489394	ENSG00000130066	SAT1	-0.954298
ENST00000438574	ENSG00000225255	LINC01297	LncRNA_from_Ensembl	ENST00000489402	ENSG00000115234	SNX17	-0.96746
ENST00000438574	ENSG00000225255	LINC01297	LncRNA_from_Ensembl	ENST00000489567	ENSG00000124783	SSR1	-0.953024
ENST00000438574	ENSG00000225255	LINC01297	LncRNA_from_Ensembl	ENST00000489629	ENSG00000119203	CPSF3	0.9502
ENST00000438574	ENSG00000225255	LINC01297	LncRNA_from_Ensembl	ENST00000490017	ENSG00000189409	MMP23B	-0.953682
ENST00000438574	ENSG00000225255	LINC01297	LncRNA_from_Ensembl	ENST00000490539	ENSG00000101138	CSTF1	-0.96703
ENST00000438574	ENSG00000225255	LINC01297	LncRNA_from_Ensembl	ENST00000490581	ENSG00000187243	MAGED4B	0.954742
ENST00000438574	ENSG00000225255	LINC01297	LncRNA_from_Ensembl	ENST00000490633	ENSG00000188186	LAMTOR4	-0.960365
ENST00000438574	ENSG00000225255	LINC01297	LncRNA_from_Ensembl	ENST00000490672	ENSG00000163463	KRTCAP2	-0.955461
ENST00000438574	ENSG00000225255	LINC01297	LncRNA_from_Ensembl	ENST00000491177	ENSG00000189171	S100A13	-0.957741
ENST00000438574	ENSG00000225255	LINC01297	LncRNA_from_Ensembl	ENST00000491306	ENSG00000197756	RPL37A	0.953125
ENST00000438574	ENSG00000225255	LINC01297	LncRNA_from_Ensembl	ENST00000491404	ENSG00000156508	EEF1A1	0.959146
ENST00000438574	ENSG00000225255	LINC01297	LncRNA_from_Ensembl	ENST00000491441	ENSG00000167566	NCKAP5L	-0.953568
ENST00000438574	ENSG00000225255	LINC01297	LncRNA_from_Ensembl	ENST00000491513	ENSG00000184787	UBE2G2	-0.97585
ENST00000438574	ENSG00000225255	LINC01297	LncRNA_from_Ensembl	ENST00000491781	ENSG00000153250	RBMS1	-0.952137
ENST00000438574	ENSG00000225255	LINC01297	LncRNA_from_Ensembl	ENST00000491857	ENSG00000159352	PSMD4	-0.957856
ENST00000438574	ENSG00000225255	LINC01297	LncRNA_from_Ensembl	ENST00000492007	ENSG00000176261	ZBTB8OS	-0.958037
ENST00000438574	ENSG00000225255	LINC01297	LncRNA_from_Ensembl	ENST00000492834	ENSG00000116809	ZBTB17	-0.982987
ENST00000438574	ENSG00000225255	LINC01297	LncRNA_from_Ensembl	ENST00000493169	ENSG00000122085	MTERF4	0.97756
ENST00000438574	ENSG00000225255	LINC01297	LncRNA_from_Ensembl	ENST00000493177	ENSG00000116062	MSH6	-0.979815
ENST00000438574	ENSG00000225255	LINC01297	LncRNA_from_Ensembl	ENST00000493615	ENSG00000177707	PVRL3	-0.963543
ENST00000438574	ENSG00000225255	LINC01297	LncRNA_from_Ensembl	ENST00000493636	ENSG00000117480	FAAH	-0.954187
ENST00000438574	ENSG00000225255	LINC01297	LncRNA_from_Ensembl	ENST00000493927	ENSG00000151640	DPYSL4	0.958626
ENST00000438574	ENSG00000225255	LINC01297	LncRNA_from_Ensembl	ENST00000494115	ENSG00000128594	LRRC4	-0.970343
ENST00000438574	ENSG00000225255	LINC01297	LncRNA_from_Ensembl	ENST00000494219	ENSG00000100335	MIEF1	-0.966069
ENST00000438574	ENSG00000225255	LINC01297	LncRNA_from_Ensembl	ENST00000494245	ENSG00000106089	STX1A	-0.962687
ENST00000438574	ENSG00000225255	LINC01297	LncRNA_from_Ensembl	ENST00000494424	ENSG00000000003	TSPAN6	-0.950314
ENST00000438574	ENSG00000225255	LINC01297	LncRNA_from_Ensembl	ENST00000494446	ENSG00000115414	FN1	-0.975595
ENST00000438574	ENSG00000225255	LINC01297	LncRNA_from_Ensembl	ENST00000494537	ENSG00000162430	SEPN1	-0.992925
ENST00000438574	ENSG00000225255	LINC01297	LncRNA_from_Ensembl	ENST00000494848	ENSG00000148218	ALAD	-0.962412
ENST00000438574	ENSG00000225255	LINC01297	LncRNA_from_Ensembl	ENST00000494859	ENSG00000088448	ANKRD10	-0.977998
ENST00000438574	ENSG00000225255	LINC01297	LncRNA_from_Ensembl	ENST00000495028	ENSG00000006530	AGK	-0.968142
ENST00000438574	ENSG00000225255	LINC01297	LncRNA_from_Ensembl	ENST00000495273	ENSG00000169855	ROBO1	-0.982437
ENST00000438574	ENSG00000225255	LINC01297	LncRNA_from_Ensembl	ENST00000495394	ENSG00000168028	RPSA	0.970716
ENST00000438574	ENSG00000225255	LINC01297	LncRNA_from_Ensembl	ENST00000495554	ENSG00000160679	CHTOP	-0.965793
ENST00000438574	ENSG00000225255	LINC01297	LncRNA_from_Ensembl	ENST00000495826	ENSG00000128191	DGCR8	-0.98676
ENST00000438574	ENSG00000225255	LINC01297	LncRNA_from_Ensembl	ENST00000495827	ENSG00000188921	HACD4	-0.974784
ENST00000438574	ENSG00000225255	LINC01297	LncRNA_from_Ensembl	ENST00000495983	ENSG00000136840	ST6GALNAC4	-0.961001
ENST00000438574	ENSG00000225255	LINC01297	LncRNA_from_Ensembl	ENST00000495998	ENSG00000128602	SMO	0.973179
ENST00000438574	ENSG00000225255	LINC01297	LncRNA_from_Ensembl	ENST00000496445	ENSG00000151532	VTI1A	0.959665
ENST00000438574	ENSG00000225255	LINC01297	LncRNA_from_Ensembl	ENST00000496857	ENSG00000115504	EHBP1	0.957781
ENST00000438574	ENSG00000225255	LINC01297	LncRNA_from_Ensembl	ENST00000497315	ENSG00000163636	PSMD6	0.952883
ENST00000438574	ENSG00000225255	LINC01297	LncRNA_from_Ensembl	ENST00000498021	ENSG00000173531	MST1	-0.970865
ENST00000438574	ENSG00000225255	LINC01297	LncRNA_from_Ensembl	ENST00000498035	ENSG00000101294	HM13	-0.956671
ENST00000438574	ENSG00000225255	LINC01297	LncRNA_from_Ensembl	ENST00000498306	ENSG00000143207	RFWD2	-0.991029
ENST00000438574	ENSG00000225255	LINC01297	LncRNA_from_Ensembl	ENST00000498342	ENSG00000204859	ZBTB48	-0.963343
ENST00000438574	ENSG00000225255	LINC01297	LncRNA_from_Ensembl	ENST00000498430	ENSG00000142185	TRPM2	-0.993053
ENST00000438574	ENSG00000225255	LINC01297	LncRNA_from_Ensembl	ENST00000498620	ENSG00000085978	ATG16L1	0.961565
ENST00000438574	ENSG00000225255	LINC01297	LncRNA_from_Ensembl	ENST00000498749	ENSG00000116096	SPR	0.956542
ENST00000438574	ENSG00000225255	LINC01297	LncRNA_from_Ensembl	ENST00000498807	ENSG00000153558	FBXL2	-0.979701
ENST00000438574	ENSG00000225255	LINC01297	LncRNA_from_Ensembl	ENST00000502260	ENSG00000087266	SH3BP2	-0.972989
ENST00000438574	ENSG00000225255	LINC01297	LncRNA_from_Ensembl	ENST00000503026	ENSG00000150753	CCT5	0.96604
ENST00000438574	ENSG00000225255	LINC01297	LncRNA_from_Ensembl	ENST00000504055	ENSG00000112183	RBM24	-0.993446
ENST00000438574	ENSG00000225255	LINC01297	LncRNA_from_Ensembl	ENST00000504293	ENSG00000186468	RPS23	0.96355
ENST00000438574	ENSG00000225255	LINC01297	LncRNA_from_Ensembl	ENST00000504604	ENSG00000109756	RAPGEF2	-0.986689
ENST00000438574	ENSG00000225255	LINC01297	LncRNA_from_Ensembl	ENST00000504724	ENSG00000138823	MTTP	0.954811
ENST00000438574	ENSG00000225255	LINC01297	LncRNA_from_Ensembl	ENST00000504767	ENSG00000004399	PLXND1	0.984474
ENST00000438574	ENSG00000225255	LINC01297	LncRNA_from_Ensembl	ENST00000504777	ENSG00000163322	FAM175A	0.966612
ENST00000438574	ENSG00000225255	LINC01297	LncRNA_from_Ensembl	ENST00000504813	ENSG00000169714	CNBP	-0.95391
ENST00000438574	ENSG00000225255	LINC01297	LncRNA_from_Ensembl	ENST00000504899	ENSG00000164220	F2RL2	-0.951948
ENST00000438574	ENSG00000225255	LINC01297	LncRNA_from_Ensembl	ENST00000505064	ENSG00000112576	CCND3	-0.961057
ENST00000438574	ENSG00000225255	LINC01297	LncRNA_from_Ensembl	ENST00000505552	ENSG00000005884	ITGA3	-0.951431
ENST00000438574	ENSG00000225255	LINC01297	LncRNA_from_Ensembl	ENST00000505594	ENSG00000138744	NAAA	0.958094
ENST00000438574	ENSG00000225255	LINC01297	LncRNA_from_Ensembl	ENST00000506376	ENSG00000039560	RAI14	0.962978
ENST00000438574	ENSG00000225255	LINC01297	LncRNA_from_Ensembl	ENST00000506572	ENSG00000134057	CCNB1	0.957311
ENST00000438574	ENSG00000225255	LINC01297	LncRNA_from_Ensembl	ENST00000506939	ENSG00000250120	PCDHA10	-0.991958
ENST00000438574	ENSG00000225255	LINC01297	LncRNA_from_Ensembl	ENST00000507518	ENSG00000198189	HSD17B11	0.986081
ENST00000438574	ENSG00000225255	LINC01297	LncRNA_from_Ensembl	ENST00000507678	ENSG00000129128	SPCS3	-0.952749
ENST00000438574	ENSG00000225255	LINC01297	LncRNA_from_Ensembl	ENST00000507754	ENSG00000186010	NDUFA13	0.977848
ENST00000438574	ENSG00000225255	LINC01297	LncRNA_from_Ensembl	ENST00000508190	ENSG00000180806	HOXC9	-0.951099
ENST00000438574	ENSG00000225255	LINC01297	LncRNA_from_Ensembl	ENST00000508227	ENSG00000164307	ERAP1	-0.958486
ENST00000438574	ENSG00000225255	LINC01297	LncRNA_from_Ensembl	ENST00000508628	ENSG00000173821	RNF213	-0.955992
ENST00000438574	ENSG00000225255	LINC01297	LncRNA_from_Ensembl	ENST00000508828	ENSG00000175093	SPSB4	0.987251
ENST00000438574	ENSG00000225255	LINC01297	LncRNA_from_Ensembl	ENST00000509248	ENSG00000151012	SLC7A11	-0.950679
ENST00000438574	ENSG00000225255	LINC01297	LncRNA_from_Ensembl	ENST00000510158	ENSG00000039319	ZFYVE16	-0.966823
ENST00000438574	ENSG00000225255	LINC01297	LncRNA_from_Ensembl	ENST00000510504	ENSG00000218336	TENM3	-0.981246
ENST00000438574	ENSG00000225255	LINC01297	LncRNA_from_Ensembl	ENST00000510670	ENSG00000163697	APBB2	-0.960406
ENST00000438574	ENSG00000225255	LINC01297	LncRNA_from_Ensembl	ENST00000510784	ENSG00000111913	FAM65B	0.957152
ENST00000438574	ENSG00000225255	LINC01297	LncRNA_from_Ensembl	ENST00000510826	ENSG00000112183	RBM24	-0.952545
ENST00000438574	ENSG00000225255	LINC01297	LncRNA_from_Ensembl	ENST00000510942	ENSG00000081189	MEF2C	0.955095
ENST00000438574	ENSG00000225255	LINC01297	LncRNA_from_Ensembl	ENST00000511716	ENSG00000175309	PHYKPL	-0.968932
ENST00000438574	ENSG00000225255	LINC01297	LncRNA_from_Ensembl	ENST00000511833	ENSG00000182903	ZNF721	0.981442
ENST00000438574	ENSG00000225255	LINC01297	LncRNA_from_Ensembl	ENST00000512526	ENSG00000108823	SGCA	0.952707
ENST00000438574	ENSG00000225255	LINC01297	LncRNA_from_Ensembl	ENST00000512557	ENSG00000114544	SLC41A3	-0.964609
ENST00000438574	ENSG00000225255	LINC01297	LncRNA_from_Ensembl	ENST00000513982	ENSG00000109472	CPE	-0.969394
ENST00000438574	ENSG00000225255	LINC01297	LncRNA_from_Ensembl	ENST00000514360	ENSG00000145741	BTF3	-0.972255
ENST00000438574	ENSG00000225255	LINC01297	LncRNA_from_Ensembl	ENST00000514395	ENSG00000214367	HAUS3	-0.954655
ENST00000438574	ENSG00000225255	LINC01297	LncRNA_from_Ensembl	ENST00000514886	ENSG00000164169	PRMT9	0.956646
ENST00000438574	ENSG00000225255	LINC01297	LncRNA_from_Ensembl	ENST00000515311	ENSG00000164167	LSM6	-0.956196
ENST00000438574	ENSG00000225255	LINC01297	LncRNA_from_Ensembl	ENST00000515314	ENSG00000103018	CYB5B	0.984402
ENST00000438574	ENSG00000225255	LINC01297	LncRNA_from_Ensembl	ENST00000515409	ENSG00000082213	C5orf22	0.954213
ENST00000438574	ENSG00000225255	LINC01297	LncRNA_from_Ensembl	ENST00000515494	ENSG00000117266	CDK18	-0.956695
ENST00000438574	ENSG00000225255	LINC01297	LncRNA_from_Ensembl	ENST00000515711	ENSG00000160789	LMNA	-0.980777
ENST00000438574	ENSG00000225255	LINC01297	LncRNA_from_Ensembl	ENST00000515743	ENSG00000071127	WDR1	-0.951038
ENST00000438574	ENSG00000225255	LINC01297	LncRNA_from_Ensembl	ENST00000517956	ENSG00000156804	FBXO32	-0.986693
ENST00000438574	ENSG00000225255	LINC01297	LncRNA_from_Ensembl	ENST00000517992	ENSG00000172164	SNTB1	-0.963193
ENST00000438574	ENSG00000225255	LINC01297	LncRNA_from_Ensembl	ENST00000518206	ENSG00000157168	NRG1	0.979381
ENST00000438574	ENSG00000225255	LINC01297	LncRNA_from_Ensembl	ENST00000518328	ENSG00000120915	EPHX2	-0.972565
ENST00000438574	ENSG00000225255	LINC01297	LncRNA_from_Ensembl	ENST00000518538	ENSG00000112715	VEGFA	-0.966313
ENST00000438574	ENSG00000225255	LINC01297	LncRNA_from_Ensembl	ENST00000518568	ENSG00000253598	SLC10A5	0.970085
ENST00000438574	ENSG00000225255	LINC01297	LncRNA_from_Ensembl	ENST00000518776	ENSG00000156471	PTDSS1	0.985653
ENST00000438574	ENSG00000225255	LINC01297	LncRNA_from_Ensembl	ENST00000518860	ENSG00000213865	C8orf44	0.978411
ENST00000438574	ENSG00000225255	LINC01297	LncRNA_from_Ensembl	ENST00000519291	ENSG00000105339	DENND3	-0.993347
ENST00000438574	ENSG00000225255	LINC01297	LncRNA_from_Ensembl	ENST00000519674	ENSG00000104447	TRPS1	-0.957686
ENST00000438574	ENSG00000225255	LINC01297	LncRNA_from_Ensembl	ENST00000519708	ENSG00000113269	RNF130	-0.980295
ENST00000438574	ENSG00000225255	LINC01297	LncRNA_from_Ensembl	ENST00000519811	ENSG00000105339	DENND3	-0.956809
ENST00000438574	ENSG00000225255	LINC01297	LncRNA_from_Ensembl	ENST00000519860	ENSG00000113719	ERGIC1	-0.967081
ENST00000438574	ENSG00000225255	LINC01297	LncRNA_from_Ensembl	ENST00000520013	ENSG00000113643	RARS	-0.955089
ENST00000438574	ENSG00000225255	LINC01297	LncRNA_from_Ensembl	ENST00000520177	ENSG00000145907	G3BP1	-0.950158
ENST00000438574	ENSG00000225255	LINC01297	LncRNA_from_Ensembl	ENST00000520220	ENSG00000254087	LYN	0.975844
ENST00000438574	ENSG00000225255	LINC01297	LncRNA_from_Ensembl	ENST00000520451	ENSG00000183117	CSMD1	-0.968146
ENST00000438574	ENSG00000225255	LINC01297	LncRNA_from_Ensembl	ENST00000520466	ENSG00000160932	LY6E	0.954759
ENST00000438574	ENSG00000225255	LINC01297	LncRNA_from_Ensembl	ENST00000520636	ENSG00000129696	TTI2	0.987714
ENST00000438574	ENSG00000225255	LINC01297	LncRNA_from_Ensembl	ENST00000520738	ENSG00000158941	CCAR2	0.986189
ENST00000438574	ENSG00000225255	LINC01297	LncRNA_from_Ensembl	ENST00000520934	ENSG00000104738	MCM4	-0.994734
ENST00000438574	ENSG00000225255	LINC01297	LncRNA_from_Ensembl	ENST00000521046	ENSG00000168300	PCMTD1	-0.955203
ENST00000438574	ENSG00000225255	LINC01297	LncRNA_from_Ensembl	ENST00000521080	ENSG00000164944	KIAA1429	0.950711
ENST00000438574	ENSG00000225255	LINC01297	LncRNA_from_Ensembl	ENST00000521180	ENSG00000008513	ST3GAL1	0.959468
ENST00000438574	ENSG00000225255	LINC01297	LncRNA_from_Ensembl	ENST00000521475	ENSG00000156011	PSD3	-0.963493
ENST00000438574	ENSG00000225255	LINC01297	LncRNA_from_Ensembl	ENST00000521847	ENSG00000173818	ENDOV	-0.955863
ENST00000438574	ENSG00000225255	LINC01297	LncRNA_from_Ensembl	ENST00000522069	ENSG00000078668	VDAC3	-0.959142
ENST00000438574	ENSG00000225255	LINC01297	LncRNA_from_Ensembl	ENST00000522184	ENSG00000104219	ZDHHC2	-0.952906
ENST00000438574	ENSG00000225255	LINC01297	LncRNA_from_Ensembl	ENST00000522311	ENSG00000155096	AZIN1	-0.972159
ENST00000438574	ENSG00000225255	LINC01297	LncRNA_from_Ensembl	ENST00000522997	ENSG00000133731	IMPA1	-0.956156
ENST00000438574	ENSG00000225255	LINC01297	LncRNA_from_Ensembl	ENST00000523616	ENSG00000240694	PNMA2	0.991095
ENST00000438574	ENSG00000225255	LINC01297	LncRNA_from_Ensembl	ENST00000523943	ENSG00000151914	DST	-0.988199
ENST00000438574	ENSG00000225255	LINC01297	LncRNA_from_Ensembl	ENST00000523944	ENSG00000104738	MCM4	0.963472
ENST00000438574	ENSG00000225255	LINC01297	LncRNA_from_Ensembl	ENST00000523952	ENSG00000127947	PTPN12	-0.959895
ENST00000438574	ENSG00000225255	LINC01297	LncRNA_from_Ensembl	ENST00000524248	ENSG00000155506	LARP1	-0.968389
ENST00000438574	ENSG00000225255	LINC01297	LncRNA_from_Ensembl	ENST00000524602	ENSG00000171316	CHD7	-0.961654
ENST00000438574	ENSG00000225255	LINC01297	LncRNA_from_Ensembl	ENST00000524717	ENSG00000184384	MAML2	-0.963491
ENST00000438574	ENSG00000225255	LINC01297	LncRNA_from_Ensembl	ENST00000524797	ENSG00000196655	TRAPPC4	-0.951234
ENST00000438574	ENSG00000225255	LINC01297	LncRNA_from_Ensembl	ENST00000524840	ENSG00000110723	EXPH5	-0.987161
ENST00000438574	ENSG00000225255	LINC01297	LncRNA_from_Ensembl	ENST00000524931	ENSG00000150787	PTS	0.980011
ENST00000438574	ENSG00000225255	LINC01297	LncRNA_from_Ensembl	ENST00000525322	ENSG00000166833	NAV2	-0.96904
ENST00000438574	ENSG00000225255	LINC01297	LncRNA_from_Ensembl	ENST00000525946	ENSG00000134910	STT3A	-0.972334
ENST00000438574	ENSG00000225255	LINC01297	LncRNA_from_Ensembl	ENST00000525970	ENSG00000009307	CSDE1	-0.974894
ENST00000438574	ENSG00000225255	LINC01297	LncRNA_from_Ensembl	ENST00000526141	ENSG00000196655	TRAPPC4	-0.972073
ENST00000438574	ENSG00000225255	LINC01297	LncRNA_from_Ensembl	ENST00000526232	ENSG00000178773	CPNE7	0.964965
ENST00000438574	ENSG00000225255	LINC01297	LncRNA_from_Ensembl	ENST00000526668	ENSG00000161016	RPL8	0.964387
ENST00000438574	ENSG00000225255	LINC01297	LncRNA_from_Ensembl	ENST00000526825	ENSG00000168056	LTBP3	-0.964949
ENST00000438574	ENSG00000225255	LINC01297	LncRNA_from_Ensembl	ENST00000526915	ENSG00000161692	DBF4B	0.957732
ENST00000438574	ENSG00000225255	LINC01297	LncRNA_from_Ensembl	ENST00000527125	ENSG00000166257	SCN3B	-0.97483
ENST00000438574	ENSG00000225255	LINC01297	LncRNA_from_Ensembl	ENST00000527153	ENSG00000168522	FNTA	-0.960477
ENST00000438574	ENSG00000225255	LINC01297	LncRNA_from_Ensembl	ENST00000527614	ENSG00000137713	PPP2R1B	0.961253
ENST00000438574	ENSG00000225255	LINC01297	LncRNA_from_Ensembl	ENST00000527717	ENSG00000137726	FXYD6	0.982663
ENST00000438574	ENSG00000225255	LINC01297	LncRNA_from_Ensembl	ENST00000527755	ENSG00000172273	HINFP	-0.953005
ENST00000438574	ENSG00000225255	LINC01297	LncRNA_from_Ensembl	ENST00000528084	ENSG00000132780	NASP	0.95562
ENST00000438574	ENSG00000225255	LINC01297	LncRNA_from_Ensembl	ENST00000528528	ENSG00000160959	LRRC14	-0.987066
ENST00000438574	ENSG00000225255	LINC01297	LncRNA_from_Ensembl	ENST00000528670	ENSG00000187240	DYNC2H1	-0.983989
ENST00000438574	ENSG00000225255	LINC01297	LncRNA_from_Ensembl	ENST00000529010	ENSG00000070081	NUCB2	-0.962847
ENST00000438574	ENSG00000225255	LINC01297	LncRNA_from_Ensembl	ENST00000529177	ENSG00000166900	STX3	-0.953371
ENST00000438574	ENSG00000225255	LINC01297	LncRNA_from_Ensembl	ENST00000529235	ENSG00000084234	APLP2	-0.960731
ENST00000438574	ENSG00000225255	LINC01297	LncRNA_from_Ensembl	ENST00000529542	ENSG00000124440	HIF3A	-0.960844
ENST00000438574	ENSG00000225255	LINC01297	LncRNA_from_Ensembl	ENST00000529672	ENSG00000137713	PPP2R1B	-0.951524
ENST00000438574	ENSG00000225255	LINC01297	LncRNA_from_Ensembl	ENST00000529807	ENSG00000149262	INTS4	-0.964516
ENST00000438574	ENSG00000225255	LINC01297	LncRNA_from_Ensembl	ENST00000529924	ENSG00000110324	IL10RA	-0.952312
ENST00000438574	ENSG00000225255	LINC01297	LncRNA_from_Ensembl	ENST00000530348	ENSG00000049449	RCN1	-0.955475
ENST00000438574	ENSG00000225255	LINC01297	LncRNA_from_Ensembl	ENST00000530557	ENSG00000196535	MYO18A	0.957089
ENST00000438574	ENSG00000225255	LINC01297	LncRNA_from_Ensembl	ENST00000530646	ENSG00000172809	RPL38	-0.952095
ENST00000438574	ENSG00000225255	LINC01297	LncRNA_from_Ensembl	ENST00000530790	ENSG00000160948	VPS28	-0.977419
ENST00000438574	ENSG00000225255	LINC01297	LncRNA_from_Ensembl	ENST00000530857	ENSG00000167861	HID1	-0.958573
ENST00000438574	ENSG00000225255	LINC01297	LncRNA_from_Ensembl	ENST00000531413	ENSG00000172757	CFL1	0.951693
ENST00000438574	ENSG00000225255	LINC01297	LncRNA_from_Ensembl	ENST00000531439	ENSG00000137693	YAP1	-0.983157
ENST00000438574	ENSG00000225255	LINC01297	LncRNA_from_Ensembl	ENST00000531491	ENSG00000134910	STT3A	-0.981711
ENST00000438574	ENSG00000225255	LINC01297	LncRNA_from_Ensembl	ENST00000531964	ENSG00000131871	VIMP	-0.994734
ENST00000438574	ENSG00000225255	LINC01297	LncRNA_from_Ensembl	ENST00000531978	ENSG00000166441	RPL27A	0.951062
ENST00000438574	ENSG00000225255	LINC01297	LncRNA_from_Ensembl	ENST00000532399	ENSG00000110717	NDUFS8	0.982344
ENST00000438574	ENSG00000225255	LINC01297	LncRNA_from_Ensembl	ENST00000532414	ENSG00000254726	MEX3A	0.969647
ENST00000438574	ENSG00000225255	LINC01297	LncRNA_from_Ensembl	ENST00000532457	ENSG00000165912	PACSIN3	0.961772
ENST00000438574	ENSG00000225255	LINC01297	LncRNA_from_Ensembl	ENST00000532635	ENSG00000110719	TCIRG1	-0.957406
ENST00000438574	ENSG00000225255	LINC01297	LncRNA_from_Ensembl	ENST00000532899	ENSG00000186174	BCL9L	-0.95681
ENST00000438574	ENSG00000225255	LINC01297	LncRNA_from_Ensembl	ENST00000533161	ENSG00000140988	RPS2	0.957776
ENST00000438574	ENSG00000225255	LINC01297	LncRNA_from_Ensembl	ENST00000533413	ENSG00000175216	CKAP5	0.977461
ENST00000438574	ENSG00000225255	LINC01297	LncRNA_from_Ensembl	ENST00000533965	ENSG00000197363	ZNF517	-0.978736
ENST00000438574	ENSG00000225255	LINC01297	LncRNA_from_Ensembl	ENST00000534092	ENSG00000122417	ODF2L	-0.966501
ENST00000438574	ENSG00000225255	LINC01297	LncRNA_from_Ensembl	ENST00000534137	ENSG00000100678	SLC8A3	-0.966053
ENST00000438574	ENSG00000225255	LINC01297	LncRNA_from_Ensembl	ENST00000534472	ENSG00000134910	STT3A	-0.960798
ENST00000438574	ENSG00000225255	LINC01297	LncRNA_from_Ensembl	ENST00000536118	ENSG00000081760	AACS	-0.96211
ENST00000438574	ENSG00000225255	LINC01297	LncRNA_from_Ensembl	ENST00000537006	ENSG00000171617	ENC1	-0.952045
ENST00000438574	ENSG00000225255	LINC01297	LncRNA_from_Ensembl	ENST00000537041	ENSG00000112531	QKI	-0.992362
ENST00000438574	ENSG00000225255	LINC01297	LncRNA_from_Ensembl	ENST00000537114	ENSG00000180011	ZADH2	0.977422
ENST00000438574	ENSG00000225255	LINC01297	LncRNA_from_Ensembl	ENST00000537753	ENSG00000187726	DNAJB13	0.963413
ENST00000438574	ENSG00000225255	LINC01297	LncRNA_from_Ensembl	ENST00000538257	ENSG00000176383	B3GNT4	0.962895
ENST00000438574	ENSG00000225255	LINC01297	LncRNA_from_Ensembl	ENST00000538259	ENSG00000182809	CRIP2	0.962303
ENST00000438574	ENSG00000225255	LINC01297	LncRNA_from_Ensembl	ENST00000538357	ENSG00000176834	VSIG10	0.954385
ENST00000438574	ENSG00000225255	LINC01297	LncRNA_from_Ensembl	ENST00000539196	ENSG00000126749	EMG1	0.954185
ENST00000438574	ENSG00000225255	LINC01297	LncRNA_from_Ensembl	ENST00000539498	ENSG00000132341	RAN	0.965466
ENST00000438574	ENSG00000225255	LINC01297	LncRNA_from_Ensembl	ENST00000539605	ENSG00000176915	ANKLE2	-0.954904
ENST00000438574	ENSG00000225255	LINC01297	LncRNA_from_Ensembl	ENST00000539819	ENSG00000166454	ATMIN	0.975745
ENST00000438574	ENSG00000225255	LINC01297	LncRNA_from_Ensembl	ENST00000539867	ENSG00000111490	TBC1D30	0.967577
ENST00000438574	ENSG00000225255	LINC01297	LncRNA_from_Ensembl	ENST00000539909	ENSG00000156110	ADK	0.976797
ENST00000438574	ENSG00000225255	LINC01297	LncRNA_from_Ensembl	ENST00000539945	ENSG00000014641	MDH1	0.98044
ENST00000438574	ENSG00000225255	LINC01297	LncRNA_from_Ensembl	ENST00000539956	ENSG00000176834	VSIG10	0.957972
ENST00000438574	ENSG00000225255	LINC01297	LncRNA_from_Ensembl	ENST00000540353	ENSG00000110921	MVK	-0.972221
ENST00000438574	ENSG00000225255	LINC01297	LncRNA_from_Ensembl	ENST00000540972	ENSG00000052126	PLEKHA5	-0.980068
ENST00000438574	ENSG00000225255	LINC01297	LncRNA_from_Ensembl	ENST00000541010	ENSG00000137094	DNAJB5	-0.981492
ENST00000438574	ENSG00000225255	LINC01297	LncRNA_from_Ensembl	ENST00000541679	ENSG00000132341	RAN	0.95869
ENST00000438574	ENSG00000225255	LINC01297	LncRNA_from_Ensembl	ENST00000541754	ENSG00000166741	NNMT	0.955532
ENST00000438574	ENSG00000225255	LINC01297	LncRNA_from_Ensembl	ENST00000541961	ENSG00000254986	DPP3	0.958816
ENST00000438574	ENSG00000225255	LINC01297	LncRNA_from_Ensembl	ENST00000542105	ENSG00000133315	MACROD1	-0.962886
ENST00000438574	ENSG00000225255	LINC01297	LncRNA_from_Ensembl	ENST00000542434	ENSG00000012779	ALOX5	-0.983115
ENST00000438574	ENSG00000225255	LINC01297	LncRNA_from_Ensembl	ENST00000542451	ENSG00000166750	SLFN5	-0.967012
ENST00000438574	ENSG00000225255	LINC01297	LncRNA_from_Ensembl	ENST00000542527	ENSG00000185716	C16orf52	-0.966314
ENST00000438574	ENSG00000225255	LINC01297	LncRNA_from_Ensembl	ENST00000543287	ENSG00000149428	HYOU1	-0.954411
ENST00000438574	ENSG00000225255	LINC01297	LncRNA_from_Ensembl	ENST00000544123	ENSG00000082397	EPB41L3	0.969467
ENST00000438574	ENSG00000225255	LINC01297	LncRNA_from_Ensembl	ENST00000544194	ENSG00000110583	NAA40	-0.958744
ENST00000438574	ENSG00000225255	LINC01297	LncRNA_from_Ensembl	ENST00000544615	ENSG00000175567	UCP2	0.976673
ENST00000438574	ENSG00000225255	LINC01297	LncRNA_from_Ensembl	ENST00000544913	ENSG00000134240	HMGCS2	0.966852
ENST00000438574	ENSG00000225255	LINC01297	LncRNA_from_Ensembl	ENST00000546433	ENSG00000084112	SSH1	-0.972738
ENST00000438574	ENSG00000225255	LINC01297	LncRNA_from_Ensembl	ENST00000546443	ENSG00000012822	CALCOCO1	-0.976994
ENST00000438574	ENSG00000225255	LINC01297	LncRNA_from_Ensembl	ENST00000546893	ENSG00000111371	SLC38A1	-0.974045
ENST00000438574	ENSG00000225255	LINC01297	LncRNA_from_Ensembl	ENST00000547303	ENSG00000175197	DDIT3	-0.953612
ENST00000438574	ENSG00000225255	LINC01297	LncRNA_from_Ensembl	ENST00000547496	ENSG00000139323	POC1B	-0.965813
ENST00000438574	ENSG00000225255	LINC01297	LncRNA_from_Ensembl	ENST00000547588	ENSG00000135439	AGAP2	-0.961897
ENST00000438574	ENSG00000225255	LINC01297	LncRNA_from_Ensembl	ENST00000548358	ENSG00000139266	2018-03-09	-0.993165
ENST00000438574	ENSG00000225255	LINC01297	LncRNA_from_Ensembl	ENST00000548620	ENSG00000135655	USP15	-0.95127
ENST00000438574	ENSG00000225255	LINC01297	LncRNA_from_Ensembl	ENST00000549098	ENSG00000089157	RPLP0	0.951224
ENST00000438574	ENSG00000225255	LINC01297	LncRNA_from_Ensembl	ENST00000549183	ENSG00000167553	TUBA1C	0.969279
ENST00000438574	ENSG00000225255	LINC01297	LncRNA_from_Ensembl	ENST00000549938	ENSG00000120802	TMPO	0.951307
ENST00000438574	ENSG00000225255	LINC01297	LncRNA_from_Ensembl	ENST00000550253	ENSG00000106799	TGFBR1	-0.975153
ENST00000438574	ENSG00000225255	LINC01297	LncRNA_from_Ensembl	ENST00000550443	ENSG00000196465	MYL6B	0.982989
ENST00000438574	ENSG00000225255	LINC01297	LncRNA_from_Ensembl	ENST00000550845	ENSG00000088986	DYNLL1	-0.97624
ENST00000438574	ENSG00000225255	LINC01297	LncRNA_from_Ensembl	ENST00000550856	ENSG00000089157	RPLP0	-0.982823
ENST00000438574	ENSG00000225255	LINC01297	LncRNA_from_Ensembl	ENST00000551132	ENSG00000111596	CNOT2	-0.956191
ENST00000438574	ENSG00000225255	LINC01297	LncRNA_from_Ensembl	ENST00000551742	ENSG00000166783	KIAA0430	-0.964306
ENST00000438574	ENSG00000225255	LINC01297	LncRNA_from_Ensembl	ENST00000552092	ENSG00000135116	HRK	-0.953973
ENST00000438574	ENSG00000225255	LINC01297	LncRNA_from_Ensembl	ENST00000552335	ENSG00000065357	DGKA	-0.990166
ENST00000438574	ENSG00000225255	LINC01297	LncRNA_from_Ensembl	ENST00000552703	ENSG00000134294	SLC38A2	-0.974998
ENST00000438574	ENSG00000225255	LINC01297	LncRNA_from_Ensembl	ENST00000553116	ENSG00000111540	RAB5B	-0.955762
ENST00000438574	ENSG00000225255	LINC01297	LncRNA_from_Ensembl	ENST00000553578	ENSG00000072042	RDH11	0.958812
ENST00000438574	ENSG00000225255	LINC01297	LncRNA_from_Ensembl	ENST00000553807	ENSG00000126215	XRCC3	0.950125
ENST00000438574	ENSG00000225255	LINC01297	LncRNA_from_Ensembl	ENST00000554929	ENSG00000100650	SRSF5	0.958893
ENST00000438574	ENSG00000225255	LINC01297	LncRNA_from_Ensembl	ENST00000554989	ENSG00000166165	CKB	0.963525
ENST00000438574	ENSG00000225255	LINC01297	LncRNA_from_Ensembl	ENST00000555054	ENSG00000089737	DDX24	0.975103
ENST00000438574	ENSG00000225255	LINC01297	LncRNA_from_Ensembl	ENST00000555055	ENSG00000126215	XRCC3	0.958735
ENST00000438574	ENSG00000225255	LINC01297	LncRNA_from_Ensembl	ENST00000555690	ENSG00000119698	PPP4R4	0.952088
ENST00000438574	ENSG00000225255	LINC01297	LncRNA_from_Ensembl	ENST00000555727	ENSG00000129566	TEP1	-0.984828
ENST00000438574	ENSG00000225255	LINC01297	LncRNA_from_Ensembl	ENST00000555880	ENSG00000042088	TDP1	0.955344
ENST00000438574	ENSG00000225255	LINC01297	LncRNA_from_Ensembl	ENST00000556256	ENSG00000092108	SCFD1	-0.95405
ENST00000438574	ENSG00000225255	LINC01297	LncRNA_from_Ensembl	ENST00000556539	ENSG00000170581	STAT2	-0.981217
ENST00000438574	ENSG00000225255	LINC01297	LncRNA_from_Ensembl	ENST00000556638	ENSG00000151320	AKAP6	-0.960599
ENST00000438574	ENSG00000225255	LINC01297	LncRNA_from_Ensembl	ENST00000556894	ENSG00000100592	DAAM1	0.951782
ENST00000438574	ENSG00000225255	LINC01297	LncRNA_from_Ensembl	ENST00000556985	ENSG00000050130	JKAMP	-0.969545
ENST00000438574	ENSG00000225255	LINC01297	LncRNA_from_Ensembl	ENST00000557342	ENSG00000119705	SLIRP	0.952878
ENST00000438574	ENSG00000225255	LINC01297	LncRNA_from_Ensembl	ENST00000557356	ENSG00000080815	PSEN1	-0.950909
ENST00000438574	ENSG00000225255	LINC01297	LncRNA_from_Ensembl	ENST00000557404	ENSG00000100890	KIAA0391	0.958009
ENST00000438574	ENSG00000225255	LINC01297	LncRNA_from_Ensembl	ENST00000557494	ENSG00000142208	AKT1	0.951369
ENST00000438574	ENSG00000225255	LINC01297	LncRNA_from_Ensembl	ENST00000557501	ENSG00000063761	ADCK1	-0.956259
ENST00000438574	ENSG00000225255	LINC01297	LncRNA_from_Ensembl	ENST00000557700	ENSG00000165949	IFI27	0.956532
ENST00000438574	ENSG00000225255	LINC01297	LncRNA_from_Ensembl	ENST00000557958	ENSG00000130164	LDLR	-0.952626
ENST00000438574	ENSG00000225255	LINC01297	LncRNA_from_Ensembl	ENST00000558580	ENSG00000140263	SORD	0.954298
ENST00000438574	ENSG00000225255	LINC01297	LncRNA_from_Ensembl	ENST00000558718	ENSG00000196497	IPO4	-0.977967
ENST00000438574	ENSG00000225255	LINC01297	LncRNA_from_Ensembl	ENST00000559308	ENSG00000092098	RNF31	0.962292
ENST00000438574	ENSG00000225255	LINC01297	LncRNA_from_Ensembl	ENST00000559488	ENSG00000259207	ITGB3	-0.968216
ENST00000438574	ENSG00000225255	LINC01297	LncRNA_from_Ensembl	ENST00000560031	ENSG00000156958	GALK2	-0.953264
ENST00000438574	ENSG00000225255	LINC01297	LncRNA_from_Ensembl	ENST00000560119	ENSG00000156958	GALK2	-0.997261
ENST00000438574	ENSG00000225255	LINC01297	LncRNA_from_Ensembl	ENST00000560542	ENSG00000213928	IRF9	-0.97555
ENST00000438574	ENSG00000225255	LINC01297	LncRNA_from_Ensembl	ENST00000560955	ENSG00000092439	TRPM7	-0.952686
ENST00000438574	ENSG00000225255	LINC01297	LncRNA_from_Ensembl	ENST00000560980	ENSG00000137821	LRRC49	-0.95558
ENST00000438574	ENSG00000225255	LINC01297	LncRNA_from_Ensembl	ENST00000561019	ENSG00000139946	PELI2	-0.978406
ENST00000438574	ENSG00000225255	LINC01297	LncRNA_from_Ensembl	ENST00000561183	ENSG00000170113	NIPA1	0.952863
ENST00000438574	ENSG00000225255	LINC01297	LncRNA_from_Ensembl	ENST00000561643	ENSG00000140398	NEIL1	-0.954038
ENST00000438574	ENSG00000225255	LINC01297	LncRNA_from_Ensembl	ENST00000562006	ENSG00000140675	SLC5A2	-0.968255
ENST00000438574	ENSG00000225255	LINC01297	LncRNA_from_Ensembl	ENST00000562363	ENSG00000140497	SCAMP2	-0.951208
ENST00000438574	ENSG00000225255	LINC01297	LncRNA_from_Ensembl	ENST00000562593	ENSG00000141012	GALNS	-0.965936
ENST00000438574	ENSG00000225255	LINC01297	LncRNA_from_Ensembl	ENST00000562918	ENSG00000140678	ITGAX	-0.951776
ENST00000438574	ENSG00000225255	LINC01297	LncRNA_from_Ensembl	ENST00000563060	ENSG00000149925	ALDOA	0.975786
ENST00000438574	ENSG00000225255	LINC01297	LncRNA_from_Ensembl	ENST00000563730	ENSG00000129636	ITFG1	-0.977948
ENST00000438574	ENSG00000225255	LINC01297	LncRNA_from_Ensembl	ENST00000563739	ENSG00000189091	SF3B3	0.955245
ENST00000438574	ENSG00000225255	LINC01297	LncRNA_from_Ensembl	ENST00000564153	ENSG00000092531	SNAP23	-0.962981
ENST00000438574	ENSG00000225255	LINC01297	LncRNA_from_Ensembl	ENST00000564477	ENSG00000140905	GCSH	-0.994787
ENST00000438574	ENSG00000225255	LINC01297	LncRNA_from_Ensembl	ENST00000564677	ENSG00000213614	HEXA	0.956862
ENST00000438574	ENSG00000225255	LINC01297	LncRNA_from_Ensembl	ENST00000564754	ENSG00000103994	ZNF106	0.980538
ENST00000438574	ENSG00000225255	LINC01297	LncRNA_from_Ensembl	ENST00000565298	ENSG00000187535	IFT140	-0.969454
ENST00000438574	ENSG00000225255	LINC01297	LncRNA_from_Ensembl	ENST00000565356	ENSG00000132600	PRMT7	0.955934
ENST00000438574	ENSG00000225255	LINC01297	LncRNA_from_Ensembl	ENST00000565990	ENSG00000189091	SF3B3	0.972011
ENST00000438574	ENSG00000225255	LINC01297	LncRNA_from_Ensembl	ENST00000566182	ENSG00000172831	CES2	-0.961032
ENST00000438574	ENSG00000225255	LINC01297	LncRNA_from_Ensembl	ENST00000566334	ENSG00000159461	AMFR	-0.976676
ENST00000438574	ENSG00000225255	LINC01297	LncRNA_from_Ensembl	ENST00000566677	ENSG00000186073	C15orf41	0.952909
ENST00000438574	ENSG00000225255	LINC01297	LncRNA_from_Ensembl	ENST00000566999	ENSG00000069943	PIGB	-0.95233
ENST00000438574	ENSG00000225255	LINC01297	LncRNA_from_Ensembl	ENST00000567095	ENSG00000066933	MYO9A	0.953268
ENST00000438574	ENSG00000225255	LINC01297	LncRNA_from_Ensembl	ENST00000567139	ENSG00000103249	CLCN7	-0.960444
ENST00000438574	ENSG00000225255	LINC01297	LncRNA_from_Ensembl	ENST00000567387	ENSG00000005187	ACSM3	0.95395
ENST00000438574	ENSG00000225255	LINC01297	LncRNA_from_Ensembl	ENST00000567815	ENSG00000167526	RPL13	0.960859
ENST00000438574	ENSG00000225255	LINC01297	LncRNA_from_Ensembl	ENST00000567895	ENSG00000167515	TRAPPC2L	0.968541
ENST00000438574	ENSG00000225255	LINC01297	LncRNA_from_Ensembl	ENST00000568051	ENSG00000140943	MBTPS1	-0.958798
ENST00000438574	ENSG00000225255	LINC01297	LncRNA_from_Ensembl	ENST00000568162	ENSG00000169371	SNUPN	-0.992595
ENST00000438574	ENSG00000225255	LINC01297	LncRNA_from_Ensembl	ENST00000568169	ENSG00000196628	TCF4	-0.959462
ENST00000438574	ENSG00000225255	LINC01297	LncRNA_from_Ensembl	ENST00000568223	ENSG00000103260	METRN	-0.964675
ENST00000438574	ENSG00000225255	LINC01297	LncRNA_from_Ensembl	ENST00000568370	ENSG00000187193	MT1X	-0.990599
ENST00000438574	ENSG00000225255	LINC01297	LncRNA_from_Ensembl	ENST00000568372	ENSG00000260916	CCPG1	-0.965429
ENST00000438574	ENSG00000225255	LINC01297	LncRNA_from_Ensembl	ENST00000568749	ENSG00000180209	MYLPF	-0.983343
ENST00000438574	ENSG00000225255	LINC01297	LncRNA_from_Ensembl	ENST00000568953	ENSG00000214013	GANC	-0.95539
ENST00000438574	ENSG00000225255	LINC01297	LncRNA_from_Ensembl	ENST00000569240	ENSG00000125107	CNOT1	0.950107
ENST00000438574	ENSG00000225255	LINC01297	LncRNA_from_Ensembl	ENST00000570052	ENSG00000166747	AP1G1	0.956172
ENST00000438574	ENSG00000225255	LINC01297	LncRNA_from_Ensembl	ENST00000570061	ENSG00000013364	MVP	-0.994349
ENST00000438574	ENSG00000225255	LINC01297	LncRNA_from_Ensembl	ENST00000570272	ENSG00000260916	CCPG1	-0.991156
ENST00000438574	ENSG00000225255	LINC01297	LncRNA_from_Ensembl	ENST00000570439	ENSG00000072818	ACAP1	-0.955854
ENST00000438574	ENSG00000225255	LINC01297	LncRNA_from_Ensembl	ENST00000570854	ENSG00000167302	ENTHD2	-0.954656
ENST00000438574	ENSG00000225255	LINC01297	LncRNA_from_Ensembl	ENST00000570989	ENSG00000005884	ITGA3	-0.961253
ENST00000438574	ENSG00000225255	LINC01297	LncRNA_from_Ensembl	ENST00000571021	ENSG00000015532	XYLT2	-0.965834
ENST00000438574	ENSG00000225255	LINC01297	LncRNA_from_Ensembl	ENST00000571289	ENSG00000007168	PAFAH1B1	-0.98698
ENST00000438574	ENSG00000225255	LINC01297	LncRNA_from_Ensembl	ENST00000571594	ENSG00000141560	FN3KRP	-0.954659
ENST00000438574	ENSG00000225255	LINC01297	LncRNA_from_Ensembl	ENST00000571858	ENSG00000108599	AKAP10	0.956783
ENST00000438574	ENSG00000225255	LINC01297	LncRNA_from_Ensembl	ENST00000572037	ENSG00000124067	SLC12A4	0.950746
ENST00000438574	ENSG00000225255	LINC01297	LncRNA_from_Ensembl	ENST00000572192	ENSG00000108509	CAMTA2	-0.989391
ENST00000438574	ENSG00000225255	LINC01297	LncRNA_from_Ensembl	ENST00000572447	ENSG00000129195	FAM64A	0.968873
ENST00000438574	ENSG00000225255	LINC01297	LncRNA_from_Ensembl	ENST00000572836	ENSG00000129255	MPDU1	0.956901
ENST00000438574	ENSG00000225255	LINC01297	LncRNA_from_Ensembl	ENST00000573034	ENSG00000266028	SRGAP2	0.959925
ENST00000438574	ENSG00000225255	LINC01297	LncRNA_from_Ensembl	ENST00000573080	ENSG00000185359	HGS	-0.988649
ENST00000438574	ENSG00000225255	LINC01297	LncRNA_from_Ensembl	ENST00000573637	ENSG00000072849	DERL2	-0.96505
ENST00000438574	ENSG00000225255	LINC01297	LncRNA_from_Ensembl	ENST00000573745	ENSG00000181885	CLDN7	-0.991434
ENST00000438574	ENSG00000225255	LINC01297	LncRNA_from_Ensembl	ENST00000573850	ENSG00000047578	KIAA0556	-0.965439
ENST00000438574	ENSG00000225255	LINC01297	LncRNA_from_Ensembl	ENST00000573928	ENSG00000170296	GABARAP	-0.952582
ENST00000438574	ENSG00000225255	LINC01297	LncRNA_from_Ensembl	ENST00000574792	ENSG00000162526	TSSK3	-0.953286
ENST00000438574	ENSG00000225255	LINC01297	LncRNA_from_Ensembl	ENST00000574934	ENSG00000132382	MYBBP1A	0.954998
ENST00000438574	ENSG00000225255	LINC01297	LncRNA_from_Ensembl	ENST00000574999	ENSG00000074370	ATP2A3	-0.960474
ENST00000438574	ENSG00000225255	LINC01297	LncRNA_from_Ensembl	ENST00000575231	ENSG00000261884	CTC-479C5.12	-0.982314
ENST00000438574	ENSG00000225255	LINC01297	LncRNA_from_Ensembl	ENST00000575839	ENSG00000079432	CIC	-0.965451
ENST00000438574	ENSG00000225255	LINC01297	LncRNA_from_Ensembl	ENST00000575938	ENSG00000133393	FOPNL	-0.964925
ENST00000438574	ENSG00000225255	LINC01297	LncRNA_from_Ensembl	ENST00000576090	ENSG00000167302	ENTHD2	-0.978041
ENST00000438574	ENSG00000225255	LINC01297	LncRNA_from_Ensembl	ENST00000576949	ENSG00000004975	DVL2	-0.988855
ENST00000438574	ENSG00000225255	LINC01297	LncRNA_from_Ensembl	ENST00000577971	ENSG00000101751	POLI	-0.969146
ENST00000438574	ENSG00000225255	LINC01297	LncRNA_from_Ensembl	ENST00000578049	ENSG00000265808	SEC22B	-0.9555
ENST00000438574	ENSG00000225255	LINC01297	LncRNA_from_Ensembl	ENST00000578277	ENSG00000161381	PLXDC1	-0.96778
ENST00000438574	ENSG00000225255	LINC01297	LncRNA_from_Ensembl	ENST00000578579	ENSG00000072778	ACADVL	-0.954888
ENST00000438574	ENSG00000225255	LINC01297	LncRNA_from_Ensembl	ENST00000578646	ENSG00000101752	MIB1	-0.993162
ENST00000438574	ENSG00000225255	LINC01297	LncRNA_from_Ensembl	ENST00000578846	ENSG00000169718	DUS1L	-0.950553
ENST00000438574	ENSG00000225255	LINC01297	LncRNA_from_Ensembl	ENST00000579065	ENSG00000179094	PER1	0.95579
ENST00000438574	ENSG00000225255	LINC01297	LncRNA_from_Ensembl	ENST00000579085	ENSG00000161960	EIF4A1	-0.950437
ENST00000438574	ENSG00000225255	LINC01297	LncRNA_from_Ensembl	ENST00000579565	ENSG00000188895	MSL1	0.956689
ENST00000438574	ENSG00000225255	LINC01297	LncRNA_from_Ensembl	ENST00000579849	ENSG00000006042	TMEM98	0.9887
ENST00000438574	ENSG00000225255	LINC01297	LncRNA_from_Ensembl	ENST00000579991	ENSG00000264364	DYNLL2	0.958944
ENST00000438574	ENSG00000225255	LINC01297	LncRNA_from_Ensembl	ENST00000580101	ENSG00000141446	ESCO1	-0.970678
ENST00000438574	ENSG00000225255	LINC01297	LncRNA_from_Ensembl	ENST00000580888	ENSG00000161960	EIF4A1	0.976869
ENST00000438574	ENSG00000225255	LINC01297	LncRNA_from_Ensembl	ENST00000581396	ENSG00000175662	TOM1L2	-0.978844
ENST00000438574	ENSG00000225255	LINC01297	LncRNA_from_Ensembl	ENST00000581404	ENSG00000198576	ARC	-0.968559
ENST00000438574	ENSG00000225255	LINC01297	LncRNA_from_Ensembl	ENST00000581485	ENSG00000002834	LASP1	-0.98451
ENST00000438574	ENSG00000225255	LINC01297	LncRNA_from_Ensembl	ENST00000582528	ENSG00000108591	DRG2	-0.976985
ENST00000438574	ENSG00000225255	LINC01297	LncRNA_from_Ensembl	ENST00000583902	ENSG00000108349	CASC3	-0.96486
ENST00000438574	ENSG00000225255	LINC01297	LncRNA_from_Ensembl	ENST00000583932	ENSG00000136451	VEZF1	-0.965784
ENST00000438574	ENSG00000225255	LINC01297	LncRNA_from_Ensembl	ENST00000584063	ENSG00000108465	CDK5RAP3	-0.952205
ENST00000438574	ENSG00000225255	LINC01297	LncRNA_from_Ensembl	ENST00000585733	ENSG00000116017	ARID3A	0.963187
ENST00000438574	ENSG00000225255	LINC01297	LncRNA_from_Ensembl	ENST00000586370	ENSG00000065000	AP3D1	0.952914
ENST00000438574	ENSG00000225255	LINC01297	LncRNA_from_Ensembl	ENST00000586427	ENSG00000178904	DPY19L3	-0.957228
ENST00000438574	ENSG00000225255	LINC01297	LncRNA_from_Ensembl	ENST00000586681	ENSG00000168517	HEXIM2	-0.956924
ENST00000438574	ENSG00000225255	LINC01297	LncRNA_from_Ensembl	ENST00000587091	ENSG00000147100	SLC16A2	0.972469
ENST00000438574	ENSG00000225255	LINC01297	LncRNA_from_Ensembl	ENST00000587130	ENSG00000198453	ZNF568	-0.982258
ENST00000438574	ENSG00000225255	LINC01297	LncRNA_from_Ensembl	ENST00000587486	ENSG00000179218	CALR	-0.979831
ENST00000438574	ENSG00000225255	LINC01297	LncRNA_from_Ensembl	ENST00000587499	ENSG00000234616	JRK	-0.96985
ENST00000438574	ENSG00000225255	LINC01297	LncRNA_from_Ensembl	ENST00000587974	ENSG00000152223	EPG5	-0.951112
ENST00000438574	ENSG00000225255	LINC01297	LncRNA_from_Ensembl	ENST00000587994	ENSG00000167315	ACAA2	0.963648
ENST00000438574	ENSG00000225255	LINC01297	LncRNA_from_Ensembl	ENST00000588076	ENSG00000167646	DNAAF3	0.984192
ENST00000438574	ENSG00000225255	LINC01297	LncRNA_from_Ensembl	ENST00000588463	ENSG00000125753	VASP	-0.950682
ENST00000438574	ENSG00000225255	LINC01297	LncRNA_from_Ensembl	ENST00000588587	ENSG00000108679	LGALS3BP	-0.965966
ENST00000438574	ENSG00000225255	LINC01297	LncRNA_from_Ensembl	ENST00000588991	ENSG00000105220	GPI	0.95969
ENST00000438574	ENSG00000225255	LINC01297	LncRNA_from_Ensembl	ENST00000589385	ENSG00000133275	CSNK1G2	-0.962334
ENST00000438574	ENSG00000225255	LINC01297	LncRNA_from_Ensembl	ENST00000589940	ENSG00000154832	CXXC1	0.991335
ENST00000438574	ENSG00000225255	LINC01297	LncRNA_from_Ensembl	ENST00000589994	ENSG00000072062	PRKACA	0.955245
ENST00000438574	ENSG00000225255	LINC01297	LncRNA_from_Ensembl	ENST00000590370	ENSG00000171302	CANT1	-0.986944
ENST00000438574	ENSG00000225255	LINC01297	LncRNA_from_Ensembl	ENST00000590494	ENSG00000141524	TMC6	-0.994609
ENST00000438574	ENSG00000225255	LINC01297	LncRNA_from_Ensembl	ENST00000590714	ENSG00000179943	FIZ1	-0.956598
ENST00000438574	ENSG00000225255	LINC01297	LncRNA_from_Ensembl	ENST00000590806	ENSG00000079805	DNM2	-0.984795
ENST00000438574	ENSG00000225255	LINC01297	LncRNA_from_Ensembl	ENST00000590870	ENSG00000141452	C18orf8	-0.973033
ENST00000438574	ENSG00000225255	LINC01297	LncRNA_from_Ensembl	ENST00000591344	ENSG00000267041	ZNF850	0.953492
ENST00000438574	ENSG00000225255	LINC01297	LncRNA_from_Ensembl	ENST00000591618	ENSG00000108861	DUSP3	-0.97047
ENST00000438574	ENSG00000225255	LINC01297	LncRNA_from_Ensembl	ENST00000591879	ENSG00000129667	RHBDF2	-0.988181
ENST00000438574	ENSG00000225255	LINC01297	LncRNA_from_Ensembl	ENST00000592078	ENSG00000154832	CXXC1	-0.968582
ENST00000438574	ENSG00000225255	LINC01297	LncRNA_from_Ensembl	ENST00000592540	ENSG00000161888	SPC24	0.956375
ENST00000438574	ENSG00000225255	LINC01297	LncRNA_from_Ensembl	ENST00000592558	ENSG00000178982	EIF3K	0.984018
ENST00000438574	ENSG00000225255	LINC01297	LncRNA_from_Ensembl	ENST00000592737	ENSG00000125912	NCLN	0.952539
ENST00000438574	ENSG00000225255	LINC01297	LncRNA_from_Ensembl	ENST00000592913	ENSG00000161265	U2AF1L4	-0.97982
ENST00000438574	ENSG00000225255	LINC01297	LncRNA_from_Ensembl	ENST00000593035	ENSG00000134779	TPGS2	0.957589
ENST00000438574	ENSG00000225255	LINC01297	LncRNA_from_Ensembl	ENST00000593138	ENSG00000168517	HEXIM2	-0.954447
ENST00000438574	ENSG00000225255	LINC01297	LncRNA_from_Ensembl	ENST00000593612	ENSG00000196214	ZNF766	0.961263
ENST00000438574	ENSG00000225255	LINC01297	LncRNA_from_Ensembl	ENST00000594126	ENSG00000083844	ZNF264	-0.967169
ENST00000438574	ENSG00000225255	LINC01297	LncRNA_from_Ensembl	ENST00000594581	ENSG00000090372	STRN4	-0.954491
ENST00000438574	ENSG00000225255	LINC01297	LncRNA_from_Ensembl	ENST00000594962	ENSG00000130304	SLC27A1	-0.956952
ENST00000438574	ENSG00000225255	LINC01297	LncRNA_from_Ensembl	ENST00000595245	ENSG00000099326	MZF1	-0.967805
ENST00000438574	ENSG00000225255	LINC01297	LncRNA_from_Ensembl	ENST00000595549	ENSG00000130475	FCHO1	-0.987443
ENST00000438574	ENSG00000225255	LINC01297	LncRNA_from_Ensembl	ENST00000595934	ENSG00000104960	PTOV1	-0.98639
ENST00000438574	ENSG00000225255	LINC01297	LncRNA_from_Ensembl	ENST00000596067	ENSG00000104936	DMPK	-0.955811
ENST00000438574	ENSG00000225255	LINC01297	LncRNA_from_Ensembl	ENST00000596358	ENSG00000142546	NOSIP	0.98298
ENST00000438574	ENSG00000225255	LINC01297	LncRNA_from_Ensembl	ENST00000596455	ENSG00000123815	ADCK4	-0.957673
ENST00000438574	ENSG00000225255	LINC01297	LncRNA_from_Ensembl	ENST00000596657	ENSG00000125652	ALKBH7	-0.98763
ENST00000438574	ENSG00000225255	LINC01297	LncRNA_from_Ensembl	ENST00000597240	ENSG00000198131	ZNF544	-0.968142
ENST00000438574	ENSG00000225255	LINC01297	LncRNA_from_Ensembl	ENST00000597451	ENSG00000221983	UBA52	0.965761
ENST00000438574	ENSG00000225255	LINC01297	LncRNA_from_Ensembl	ENST00000598742	ENSG00000105372	RPS19	0.968372
ENST00000438574	ENSG00000225255	LINC01297	LncRNA_from_Ensembl	ENST00000599653	ENSG00000083844	ZNF264	0.987401
ENST00000438574	ENSG00000225255	LINC01297	LncRNA_from_Ensembl	ENST00000599849	ENSG00000125652	ALKBH7	0.993669
ENST00000438574	ENSG00000225255	LINC01297	LncRNA_from_Ensembl	ENST00000600252	ENSG00000105137	SYDE1	-0.952816
ENST00000438574	ENSG00000225255	LINC01297	LncRNA_from_Ensembl	ENST00000600383	ENSG00000124440	HIF3A	-0.952922
ENST00000438574	ENSG00000225255	LINC01297	LncRNA_from_Ensembl	ENST00000600601	ENSG00000104888	SLC17A7	-0.951403
ENST00000438574	ENSG00000225255	LINC01297	LncRNA_from_Ensembl	ENST00000600873	ENSG00000104824	HNRNPL	0.963539
ENST00000438574	ENSG00000225255	LINC01297	LncRNA_from_Ensembl	ENST00000601390	ENSG00000105193	RPS16	-0.950512
ENST00000438574	ENSG00000225255	LINC01297	LncRNA_from_Ensembl	ENST00000601808	ENSG00000186272	ZNF17	0.959434
ENST00000438574	ENSG00000225255	LINC01297	LncRNA_from_Ensembl	ENST00000602140	ENSG00000233927	RPS28	-0.9704
ENST00000438574	ENSG00000225255	LINC01297	LncRNA_from_Ensembl	ENST00000602402	ENSG00000102580	DNAJC3	-0.971789
ENST00000438574	ENSG00000225255	LINC01297	LncRNA_from_Ensembl	ENST00000602804	ENSG00000064489	BORCS8-MEF2B	-0.957662
ENST00000438574	ENSG00000225255	LINC01297	LncRNA_from_Ensembl	ENST00000603027	ENSG00000272916	RP11-574K11.31	-0.988224
ENST00000438574	ENSG00000225255	LINC01297	LncRNA_from_Ensembl	ENST00000603840	ENSG00000214655	ZSWIM8	-0.96983
ENST00000438574	ENSG00000225255	LINC01297	LncRNA_from_Ensembl	ENST00000604000	ENSG00000271601	LIX1L	-0.995766
ENST00000438574	ENSG00000225255	LINC01297	LncRNA_from_Ensembl	ENST00000604165	ENSG00000214655	ZSWIM8	-0.970675
ENST00000438574	ENSG00000225255	LINC01297	LncRNA_from_Ensembl	ENST00000604900	ENSG00000183283	DAZAP2	-0.957658
ENST00000438574	ENSG00000225255	LINC01297	LncRNA_from_Ensembl	ENST00000605035	ENSG00000112679	DUSP22	-0.954688
ENST00000438574	ENSG00000225255	LINC01297	LncRNA_from_Ensembl	ENST00000605057	ENSG00000100813	ACIN1	0.970993
ENST00000438574	ENSG00000225255	LINC01297	LncRNA_from_Ensembl	ENST00000606895	ENSG00000178607	ERN1	-0.987666
ENST00000438574	ENSG00000225255	LINC01297	LncRNA_from_Ensembl	ENST00000607355	ENSG00000272196	HIST2H2AA4	0.969237
ENST00000438574	ENSG00000225255	LINC01297	LncRNA_from_Ensembl	ENST00000607714	ENSG00000105197	TIMM50	0.953276
ENST00000438574	ENSG00000225255	LINC01297	LncRNA_from_Ensembl	ENST00000607784	ENSG00000137106	GRHPR	0.961374
ENST00000438574	ENSG00000225255	LINC01297	LncRNA_from_Ensembl	ENST00000607866	ENSG00000136156	ITM2B	-0.961776
ENST00000438574	ENSG00000225255	LINC01297	LncRNA_from_Ensembl	ENST00000608543	ENSG00000116584	ARHGEF2	-0.970575
ENST00000438574	ENSG00000225255	LINC01297	LncRNA_from_Ensembl	ENST00000610443	ENSG00000278535	DHRS11	-0.978251
ENST00000438574	ENSG00000225255	LINC01297	LncRNA_from_Ensembl	ENST00000610543	ENSG00000122756	CNTFR	-0.986895
ENST00000438574	ENSG00000225255	LINC01297	LncRNA_from_Ensembl	ENST00000610939	ENSG00000101871	MID1	-0.975463
ENST00000438574	ENSG00000225255	LINC01297	LncRNA_from_Ensembl	ENST00000611328	ENSG00000172366	FAM195A	0.957626
ENST00000438574	ENSG00000225255	LINC01297	LncRNA_from_Ensembl	ENST00000611680	ENSG00000198832	SELM	-0.962585
ENST00000438574	ENSG00000225255	LINC01297	LncRNA_from_Ensembl	ENST00000612212	ENSG00000178980	SEPW1	0.988381
ENST00000438574	ENSG00000225255	LINC01297	LncRNA_from_Ensembl	ENST00000612232	ENSG00000134294	SLC38A2	-0.954209
ENST00000438574	ENSG00000225255	LINC01297	LncRNA_from_Ensembl	ENST00000612662	ENSG00000176087	SLC35A4	0.987542
ENST00000438574	ENSG00000225255	LINC01297	LncRNA_from_Ensembl	ENST00000612683	ENSG00000160752	FDPS	-0.956726
ENST00000438574	ENSG00000225255	LINC01297	LncRNA_from_Ensembl	ENST00000612905	ENSG00000234616	JRK	-0.971975
ENST00000438574	ENSG00000225255	LINC01297	LncRNA_from_Ensembl	ENST00000613503	ENSG00000005206	SPPL2B	-0.977052
ENST00000438574	ENSG00000225255	LINC01297	LncRNA_from_Ensembl	ENST00000613865	ENSG00000138326	RPS24	0.992867
ENST00000438574	ENSG00000225255	LINC01297	LncRNA_from_Ensembl	ENST00000613927	ENSG00000277363	SRCIN1	-0.963815
ENST00000438574	ENSG00000225255	LINC01297	LncRNA_from_Ensembl	ENST00000613961	ENSG00000166619	BLCAP	-0.950047
ENST00000438574	ENSG00000225255	LINC01297	LncRNA_from_Ensembl	ENST00000614565	ENSG00000179242	CDH4	0.99006
ENST00000438574	ENSG00000225255	LINC01297	LncRNA_from_Ensembl	ENST00000614830	ENSG00000048162	NOP16	0.952012
ENST00000438574	ENSG00000225255	LINC01297	LncRNA_from_Ensembl	ENST00000614911	ENSG00000274750	HIST1H3E	0.965495
ENST00000438574	ENSG00000225255	LINC01297	LncRNA_from_Ensembl	ENST00000615966	ENSG00000276410	HIST1H2BB	0.989093
ENST00000438574	ENSG00000225255	LINC01297	LncRNA_from_Ensembl	ENST00000616033	ENSG00000116062	MSH6	0.985819
ENST00000438574	ENSG00000225255	LINC01297	LncRNA_from_Ensembl	ENST00000616195	ENSG00000198910	L1CAM	-0.958393
ENST00000438574	ENSG00000225255	LINC01297	LncRNA_from_Ensembl	ENST00000616224	ENSG00000159917	ZNF235	-0.9841
ENST00000438574	ENSG00000225255	LINC01297	LncRNA_from_Ensembl	ENST00000616321	ENSG00000172725	CORO1B	-0.979991
ENST00000438574	ENSG00000225255	LINC01297	LncRNA_from_Ensembl	ENST00000616555	ENSG00000146232	NFKBIE	0.959409
ENST00000438574	ENSG00000225255	LINC01297	LncRNA_from_Ensembl	ENST00000617335	ENSG00000177034	MTX3	-0.955728
ENST00000438574	ENSG00000225255	LINC01297	LncRNA_from_Ensembl	ENST00000617429	ENSG00000273611	ZNHIT3	0.955675
ENST00000438574	ENSG00000225255	LINC01297	LncRNA_from_Ensembl	ENST00000617493	ENSG00000136152	COG3	-0.951416
ENST00000438574	ENSG00000225255	LINC01297	LncRNA_from_Ensembl	ENST00000617516	ENSG00000276023	DUSP14	-0.973532
ENST00000438574	ENSG00000225255	LINC01297	LncRNA_from_Ensembl	ENST00000617769	ENSG00000239389	PCDHA13	-0.973901
ENST00000438574	ENSG00000225255	LINC01297	LncRNA_from_Ensembl	ENST00000618014	ENSG00000145386	CCNA2	0.964363
ENST00000438574	ENSG00000225255	LINC01297	LncRNA_from_Ensembl	ENST00000618052	ENSG00000277775	HIST1H3F	0.982036
ENST00000438574	ENSG00000225255	LINC01297	LncRNA_from_Ensembl	ENST00000618164	ENSG00000149196	C11orf73	0.950437
ENST00000438574	ENSG00000225255	LINC01297	LncRNA_from_Ensembl	ENST00000618853	ENSG00000178814	OPLAH	-0.95353
ENST00000438574	ENSG00000225255	LINC01297	LncRNA_from_Ensembl	ENST00000618958	ENSG00000275221	HIST1H2AK	0.970169
ENST00000438574	ENSG00000225255	LINC01297	LncRNA_from_Ensembl	ENST00000619158	ENSG00000140937	CDH11	0.986021
ENST00000438574	ENSG00000225255	LINC01297	LncRNA_from_Ensembl	ENST00000619300	ENSG00000121390	PSPC1	0.965111
ENST00000438574	ENSG00000225255	LINC01297	LncRNA_from_Ensembl	ENST00000619387	ENSG00000275700	AATF	0.952015
ENST00000438574	ENSG00000225255	LINC01297	LncRNA_from_Ensembl	ENST00000619514	ENSG00000204859	ZBTB48	0.984212
ENST00000438574	ENSG00000225255	LINC01297	LncRNA_from_Ensembl	ENST00000620174	ENSG00000158106	RHPN1	-0.956068
ENST00000438574	ENSG00000225255	LINC01297	LncRNA_from_Ensembl	ENST00000620261	ENSG00000242028	HYPK	-0.978555
ENST00000438574	ENSG00000225255	LINC01297	LncRNA_from_Ensembl	ENST00000620364	ENSG00000082293	COL19A1	-0.967083
ENST00000438574	ENSG00000225255	LINC01297	LncRNA_from_Ensembl	ENST00000620438	ENSG00000196890	HIST3H2BB	0.968215
ENST00000438574	ENSG00000225255	LINC01297	LncRNA_from_Ensembl	ENST00000620628	ENSG00000276234	TADA2A	0.993898
ENST00000438574	ENSG00000225255	LINC01297	LncRNA_from_Ensembl	ENST00000621096	ENSG00000110047	EHD1	0.957678
ENST00000438574	ENSG00000225255	LINC01297	LncRNA_from_Ensembl	ENST00000621127	ENSG00000158186	MRAS	0.969193
ENST00000438574	ENSG00000225255	LINC01297	LncRNA_from_Ensembl	ENST00000621293	ENSG00000182612	TSPAN10	0.952571
ENST00000438574	ENSG00000225255	LINC01297	LncRNA_from_Ensembl	ENST00000621356	ENSG00000124614	RPS10	0.973381
ENST00000438574	ENSG00000225255	LINC01297	LncRNA_from_Ensembl	ENST00000621411	ENSG00000274267	HIST1H3B	0.976767
ENST00000438574	ENSG00000225255	LINC01297	LncRNA_from_Ensembl	ENST00000621914	ENSG00000006125	AP2B1	0.957734
ENST00000438574	ENSG00000225255	LINC01297	LncRNA_from_Ensembl	ENST00000622577	ENSG00000087086	FTL	-0.955174
ENST00000438574	ENSG00000225255	LINC01297	LncRNA_from_Ensembl	ENST00000622885	ENSG00000140945	CDH13	-0.97546
ENST00000438574	ENSG00000225255	LINC01297	LncRNA_from_Ensembl	ENST00000622999	ENSG00000124226	RNF114	-0.954467
ENST00000438574	ENSG00000225255	LINC01297	LncRNA_from_Ensembl	ENST00000623115	ENSG00000225830	ERCC6	0.954385
ENST00000438574	ENSG00000225255	LINC01297	LncRNA_from_Ensembl	ENST00000624301	ENSG00000276043	UHRF1	0.992725
ENST00000438574	ENSG00000225255	LINC01297	LncRNA_from_Ensembl	ENST00000627185	ENSG00000173575	CHD2	-0.952414
ENST00000438574	ENSG00000225255	LINC01297	LncRNA_from_Ensembl	ENST00000628890	ENSG00000114062	UBE3A	-0.986407
ENST00000438574	ENSG00000225255	LINC01297	LncRNA_from_Ensembl	ENST00000630771	ENSG00000060339	CCAR1	-0.979713
ENST00000438574	ENSG00000225255	LINC01297	LncRNA_from_Ensembl	ENST00000634315	ENSG00000198947	DMD	-0.957533
ENST00000438574	ENSG00000225255	LINC01297	LncRNA_from_Ensembl	ENST00000635359	ENSG00000169118	CSNK1G1	-0.99449
ENST00000441316	ENSG00000235513	RP4-756G23.5	LncRNA_from_Ensembl	ENST00000007390	ENSG00000007520	TSR3	-0.975883
ENST00000441316	ENSG00000235513	RP4-756G23.5	LncRNA_from_Ensembl	ENST00000007516	ENSG00000004779	NDUFAB1	-0.976622
ENST00000441316	ENSG00000235513	RP4-756G23.5	LncRNA_from_Ensembl	ENST00000014914	ENSG00000013588	GPRC5A	0.959116
ENST00000441316	ENSG00000235513	RP4-756G23.5	LncRNA_from_Ensembl	ENST00000023939	ENSG00000022277	RTFDC1	-0.957437
ENST00000441316	ENSG00000235513	RP4-756G23.5	LncRNA_from_Ensembl	ENST00000040584	ENSG00000037965	HOXC8	-0.992096
ENST00000441316	ENSG00000235513	RP4-756G23.5	LncRNA_from_Ensembl	ENST00000046640	ENSG00000040531	CTNS	0.967329
ENST00000441316	ENSG00000235513	RP4-756G23.5	LncRNA_from_Ensembl	ENST00000054666	ENSG00000049245	VAMP3	-0.982872
ENST00000441316	ENSG00000235513	RP4-756G23.5	LncRNA_from_Ensembl	ENST00000062104	ENSG00000053438	NNAT	-0.972647
ENST00000441316	ENSG00000235513	RP4-756G23.5	LncRNA_from_Ensembl	ENST00000075120	ENSG00000059804	SLC2A3	0.957607
ENST00000441316	ENSG00000235513	RP4-756G23.5	LncRNA_from_Ensembl	ENST00000155926	ENSG00000071575	TRIB2	0.979244
ENST00000441316	ENSG00000235513	RP4-756G23.5	LncRNA_from_Ensembl	ENST00000159087	ENSG00000074855	ANO8	0.975481
ENST00000441316	ENSG00000235513	RP4-756G23.5	LncRNA_from_Ensembl	ENST00000164024	ENSG00000008300	CELSR3	0.96218
ENST00000441316	ENSG00000235513	RP4-756G23.5	LncRNA_from_Ensembl	ENST00000166345	ENSG00000071539	TRIP13	-0.951775
ENST00000441316	ENSG00000235513	RP4-756G23.5	LncRNA_from_Ensembl	ENST00000173527	ENSG00000066583	ISOC1	-0.985757
ENST00000441316	ENSG00000235513	RP4-756G23.5	LncRNA_from_Ensembl	ENST00000174618	ENSG00000070444	MNT	0.953296
ENST00000441316	ENSG00000235513	RP4-756G23.5	LncRNA_from_Ensembl	ENST00000178640	ENSG00000137764	MAP2K5	0.963419
ENST00000441316	ENSG00000235513	RP4-756G23.5	LncRNA_from_Ensembl	ENST00000193403	ENSG00000072110	ACTN1	-0.983301
ENST00000441316	ENSG00000235513	RP4-756G23.5	LncRNA_from_Ensembl	ENST00000199706	ENSG00000086504	MRPL28	-0.978745
ENST00000441316	ENSG00000235513	RP4-756G23.5	LncRNA_from_Ensembl	ENST00000200135	ENSG00000086827	ZW10	-0.956892
ENST00000441316	ENSG00000235513	RP4-756G23.5	LncRNA_from_Ensembl	ENST00000200453	ENSG00000087074	PPP1R15A	0.955721
ENST00000441316	ENSG00000235513	RP4-756G23.5	LncRNA_from_Ensembl	ENST00000202773	ENSG00000089009	RPL6	-0.965771
ENST00000441316	ENSG00000235513	RP4-756G23.5	LncRNA_from_Ensembl	ENST00000210227	ENSG00000119314	PTBP3	0.986216
ENST00000441316	ENSG00000235513	RP4-756G23.5	LncRNA_from_Ensembl	ENST00000210633	ENSG00000095539	SEMA4G	0.972119
ENST00000441316	ENSG00000235513	RP4-756G23.5	LncRNA_from_Ensembl	ENST00000215115	ENSG00000099385	BCL7C	-0.9705
ENST00000441316	ENSG00000235513	RP4-756G23.5	LncRNA_from_Ensembl	ENST00000215565	ENSG00000099795	NDUFB7	-0.993391
ENST00000441316	ENSG00000235513	RP4-756G23.5	LncRNA_from_Ensembl	ENST00000215637	ENSG00000099866	MADCAM1	0.967302
ENST00000441316	ENSG00000235513	RP4-756G23.5	LncRNA_from_Ensembl	ENST00000215885	ENSG00000100078	PLA2G3	0.976548
ENST00000441316	ENSG00000235513	RP4-756G23.5	LncRNA_from_Ensembl	ENST00000215909	ENSG00000100097	LGALS1	-0.955458
ENST00000441316	ENSG00000235513	RP4-756G23.5	LncRNA_from_Ensembl	ENST00000216281	ENSG00000080824	HSP90AA1	-0.956739
ENST00000441316	ENSG00000235513	RP4-756G23.5	LncRNA_from_Ensembl	ENST00000216455	ENSG00000100567	PSMA3	-0.976677
ENST00000441316	ENSG00000235513	RP4-756G23.5	LncRNA_from_Ensembl	ENST00000216639	ENSG00000100749	VRK1	-0.958409
ENST00000441316	ENSG00000235513	RP4-756G23.5	LncRNA_from_Ensembl	ENST00000216727	ENSG00000100836	PABPN1	-0.97229
ENST00000441316	ENSG00000235513	RP4-756G23.5	LncRNA_from_Ensembl	ENST00000216832	ENSG00000100941	PNN	-0.971468
ENST00000441316	ENSG00000235513	RP4-756G23.5	LncRNA_from_Ensembl	ENST00000216962	ENSG00000100994	PYGB	0.957359
ENST00000441316	ENSG00000235513	RP4-756G23.5	LncRNA_from_Ensembl	ENST00000217074	ENSG00000101104	PABPC1L	0.969158
ENST00000441316	ENSG00000235513	RP4-756G23.5	LncRNA_from_Ensembl	ENST00000217233	ENSG00000101255	TRIB3	0.964436
ENST00000441316	ENSG00000235513	RP4-756G23.5	LncRNA_from_Ensembl	ENST00000218340	ENSG00000102218	RP2	0.953351
ENST00000441316	ENSG00000235513	RP4-756G23.5	LncRNA_from_Ensembl	ENST00000219313	ENSG00000103035	PSMD7	-0.965021
ENST00000441316	ENSG00000235513	RP4-756G23.5	LncRNA_from_Ensembl	ENST00000219479	ENSG00000103202	NME4	-0.98029
ENST00000441316	ENSG00000235513	RP4-756G23.5	LncRNA_from_Ensembl	ENST00000221413	ENSG00000183207	RUVBL2	-0.979111
ENST00000441316	ENSG00000235513	RP4-756G23.5	LncRNA_from_Ensembl	ENST00000221448	ENSG00000104852	SNRNP70	-0.956972
ENST00000441316	ENSG00000235513	RP4-756G23.5	LncRNA_from_Ensembl	ENST00000221566	ENSG00000104969	SGTA	-0.992201
ENST00000441316	ENSG00000235513	RP4-756G23.5	LncRNA_from_Ensembl	ENST00000222190	ENSG00000105583	WDR83OS	-0.966825
ENST00000441316	ENSG00000235513	RP4-756G23.5	LncRNA_from_Ensembl	ENST00000222574	ENSG00000105856	HBP1	0.971131
ENST00000441316	ENSG00000235513	RP4-756G23.5	LncRNA_from_Ensembl	ENST00000222690	ENSG00000105968	H2AFV	-0.951914
ENST00000441316	ENSG00000235513	RP4-756G23.5	LncRNA_from_Ensembl	ENST00000222803	ENSG00000106080	FKBP14	0.986588
ENST00000441316	ENSG00000235513	RP4-756G23.5	LncRNA_from_Ensembl	ENST00000223095	ENSG00000106366	SERPINE1	0.967059
ENST00000441316	ENSG00000235513	RP4-756G23.5	LncRNA_from_Ensembl	ENST00000223321	ENSG00000106588	PSMA2	-0.97562
ENST00000441316	ENSG00000235513	RP4-756G23.5	LncRNA_from_Ensembl	ENST00000223336	ENSG00000106603	COA1	-0.951164
ENST00000441316	ENSG00000235513	RP4-756G23.5	LncRNA_from_Ensembl	ENST00000225174	ENSG00000108179	PPIF	-0.957046
ENST00000441316	ENSG00000235513	RP4-756G23.5	LncRNA_from_Ensembl	ENST00000225388	ENSG00000108256	NUFIP2	-0.95468
ENST00000441316	ENSG00000235513	RP4-756G23.5	LncRNA_from_Ensembl	ENST00000226004	ENSG00000108861	DUSP3	0.990102
ENST00000441316	ENSG00000235513	RP4-756G23.5	LncRNA_from_Ensembl	ENST00000227155	ENSG00000085117	CD82	-0.978095
ENST00000441316	ENSG00000235513	RP4-756G23.5	LncRNA_from_Ensembl	ENST00000227507	ENSG00000110092	CCND1	-0.951521
ENST00000441316	ENSG00000235513	RP4-756G23.5	LncRNA_from_Ensembl	ENST00000228264	ENSG00000013573	DDX11	-0.950155
ENST00000441316	ENSG00000235513	RP4-756G23.5	LncRNA_from_Ensembl	ENST00000228280	ENSG00000049130	KITLG	0.956558
ENST00000441316	ENSG00000235513	RP4-756G23.5	LncRNA_from_Ensembl	ENST00000228955	ENSG00000111358	GTF2H3	0.984227
ENST00000441316	ENSG00000235513	RP4-756G23.5	LncRNA_from_Ensembl	ENST00000230124	ENSG00000112367	FIG4	0.983164
ENST00000441316	ENSG00000235513	RP4-756G23.5	LncRNA_from_Ensembl	ENST00000231004	ENSG00000113083	LOX	0.964498
ENST00000441316	ENSG00000235513	RP4-756G23.5	LncRNA_from_Ensembl	ENST00000231368	ENSG00000113441	LNPEP	0.963232
ENST00000441316	ENSG00000235513	RP4-756G23.5	LncRNA_from_Ensembl	ENST00000231484	ENSG00000113555	PCDH12	0.967069
ENST00000441316	ENSG00000235513	RP4-756G23.5	LncRNA_from_Ensembl	ENST00000231683	ENSG00000113749	HRH2	0.950207
ENST00000441316	ENSG00000235513	RP4-756G23.5	LncRNA_from_Ensembl	ENST00000232766	ENSG00000114648	KLHL18	-0.960946
ENST00000441316	ENSG00000235513	RP4-756G23.5	LncRNA_from_Ensembl	ENST00000233121	ENSG00000084764	MAPRE3	0.973705
ENST00000441316	ENSG00000235513	RP4-756G23.5	LncRNA_from_Ensembl	ENST00000233143	ENSG00000034510	TMSB10	-0.962257
ENST00000441316	ENSG00000235513	RP4-756G23.5	LncRNA_from_Ensembl	ENST00000233630	ENSG00000115289	PCGF1	0.961517
ENST00000441316	ENSG00000235513	RP4-756G23.5	LncRNA_from_Ensembl	ENST00000233893	ENSG00000115541	HSPE1	-0.956645
ENST00000441316	ENSG00000235513	RP4-756G23.5	LncRNA_from_Ensembl	ENST00000234111	ENSG00000115758	ODC1	-0.962966
ENST00000441316	ENSG00000235513	RP4-756G23.5	LncRNA_from_Ensembl	ENST00000234256	ENSG00000115902	SLC1A4	0.959514
ENST00000441316	ENSG00000235513	RP4-756G23.5	LncRNA_from_Ensembl	ENST00000234677	ENSG00000031698	SARS	0.957874
ENST00000441316	ENSG00000235513	RP4-756G23.5	LncRNA_from_Ensembl	ENST00000235090	ENSG00000116455	WDR77	-0.966235
ENST00000441316	ENSG00000235513	RP4-756G23.5	LncRNA_from_Ensembl	ENST00000236051	ENSG00000117395	EBNA1BP2	-0.966137
ENST00000441316	ENSG00000235513	RP4-756G23.5	LncRNA_from_Ensembl	ENST00000236137	ENSG00000117479	SLC19A2	0.951903
ENST00000441316	ENSG00000235513	RP4-756G23.5	LncRNA_from_Ensembl	ENST00000237530	ENSG00000118705	RPN2	0.981283
ENST00000441316	ENSG00000235513	RP4-756G23.5	LncRNA_from_Ensembl	ENST00000238823	ENSG00000119812	FAM98A	-0.973589
ENST00000441316	ENSG00000235513	RP4-756G23.5	LncRNA_from_Ensembl	ENST00000239666	ENSG00000120509	PDZD11	-0.979502
ENST00000441316	ENSG00000235513	RP4-756G23.5	LncRNA_from_Ensembl	ENST00000239938	ENSG00000120738	EGR1	0.964444
ENST00000441316	ENSG00000235513	RP4-756G23.5	LncRNA_from_Ensembl	ENST00000241704	ENSG00000122218	COPA	0.973902
ENST00000441316	ENSG00000235513	RP4-756G23.5	LncRNA_from_Ensembl	ENST00000242576	ENSG00000076248	UNG	-0.966361
ENST00000441316	ENSG00000235513	RP4-756G23.5	LncRNA_from_Ensembl	ENST00000242848	ENSG00000123200	ZC3H13	-0.972913
ENST00000441316	ENSG00000235513	RP4-756G23.5	LncRNA_from_Ensembl	ENST00000243077	ENSG00000123384	LRP1	0.973535
ENST00000441316	ENSG00000235513	RP4-756G23.5	LncRNA_from_Ensembl	ENST00000243389	ENSG00000123643	SLC36A1	0.958834
ENST00000441316	ENSG00000235513	RP4-756G23.5	LncRNA_from_Ensembl	ENST00000243498	ENSG00000123737	EXOSC9	-0.955933
ENST00000441316	ENSG00000235513	RP4-756G23.5	LncRNA_from_Ensembl	ENST00000244043	ENSG00000124212	PTGIS	-0.961051
ENST00000441316	ENSG00000235513	RP4-756G23.5	LncRNA_from_Ensembl	ENST00000244496	ENSG00000124541	RRP36	-0.967667
ENST00000441316	ENSG00000235513	RP4-756G23.5	LncRNA_from_Ensembl	ENST00000244520	ENSG00000124562	SNRPC	-0.980707
ENST00000441316	ENSG00000235513	RP4-756G23.5	LncRNA_from_Ensembl	ENST00000246194	ENSG00000125970	RALY	-0.973989
ENST00000441316	ENSG00000235513	RP4-756G23.5	LncRNA_from_Ensembl	ENST00000246554	ENSG00000126267	COX6B1	-0.988166
ENST00000441316	ENSG00000235513	RP4-756G23.5	LncRNA_from_Ensembl	ENST00000246914	ENSG00000126562	WNK4	0.966531
ENST00000441316	ENSG00000235513	RP4-756G23.5	LncRNA_from_Ensembl	ENST00000247970	ENSG00000127445	PIN1	-0.991756
ENST00000441316	ENSG00000235513	RP4-756G23.5	LncRNA_from_Ensembl	ENST00000248566	ENSG00000127922	SHFM1	-0.970904
ENST00000441316	ENSG00000235513	RP4-756G23.5	LncRNA_from_Ensembl	ENST00000249075	ENSG00000128342	LIF	0.961201
ENST00000441316	ENSG00000235513	RP4-756G23.5	LncRNA_from_Ensembl	ENST00000250894	ENSG00000138834	MAPK8IP3	-0.973741
ENST00000441316	ENSG00000235513	RP4-756G23.5	LncRNA_from_Ensembl	ENST00000251343	ENSG00000100441	KHNYN	0.967857
ENST00000441316	ENSG00000235513	RP4-756G23.5	LncRNA_from_Ensembl	ENST00000251496	ENSG00000109805	NCAPG	-0.971137
ENST00000441316	ENSG00000235513	RP4-756G23.5	LncRNA_from_Ensembl	ENST00000251691	ENSG00000112379	ARFGEF3	0.980248
ENST00000441316	ENSG00000235513	RP4-756G23.5	LncRNA_from_Ensembl	ENST00000251871	ENSG00000042429	MED17	-0.964712
ENST00000441316	ENSG00000235513	RP4-756G23.5	LncRNA_from_Ensembl	ENST00000252288	ENSG00000130005	GAMT	-0.989656
ENST00000441316	ENSG00000235513	RP4-756G23.5	LncRNA_from_Ensembl	ENST00000252542	ENSG00000130254	SAFB2	-0.98689
ENST00000441316	ENSG00000235513	RP4-756G23.5	LncRNA_from_Ensembl	ENST00000252804	ENSG00000130508	PXDN	-0.987134
ENST00000441316	ENSG00000235513	RP4-756G23.5	LncRNA_from_Ensembl	ENST00000252809	ENSG00000130513	GDF15	0.956868
ENST00000441316	ENSG00000235513	RP4-756G23.5	LncRNA_from_Ensembl	ENST00000252816	ENSG00000130520	LSM4	-0.991758
ENST00000441316	ENSG00000235513	RP4-756G23.5	LncRNA_from_Ensembl	ENST00000253023	ENSG00000130725	UBE2M	-0.95508
ENST00000441316	ENSG00000235513	RP4-756G23.5	LncRNA_from_Ensembl	ENST00000253108	ENSG00000130811	EIF3G	-0.996965
ENST00000441316	ENSG00000235513	RP4-756G23.5	LncRNA_from_Ensembl	ENST00000253115	ENSG00000130818	ZNF426	-0.967449
ENST00000441316	ENSG00000235513	RP4-756G23.5	LncRNA_from_Ensembl	ENST00000253861	ENSG00000131558	EXOC4	0.969313
ENST00000441316	ENSG00000235513	RP4-756G23.5	LncRNA_from_Ensembl	ENST00000254101	ENSG00000131791	PRKAB2	0.956225
ENST00000441316	ENSG00000235513	RP4-756G23.5	LncRNA_from_Ensembl	ENST00000254908	ENSG00000132570	PCBD2	0.95653
ENST00000441316	ENSG00000235513	RP4-756G23.5	LncRNA_from_Ensembl	ENST00000254940	ENSG00000132603	NIP7	-0.970931
ENST00000441316	ENSG00000235513	RP4-756G23.5	LncRNA_from_Ensembl	ENST00000254942	ENSG00000132604	TERF2	-0.957017
ENST00000441316	ENSG00000235513	RP4-756G23.5	LncRNA_from_Ensembl	ENST00000255152	ENSG00000132801	ZSWIM3	0.95147
ENST00000441316	ENSG00000235513	RP4-756G23.5	LncRNA_from_Ensembl	ENST00000255416	ENSG00000133055	MYBPH	-0.962568
ENST00000441316	ENSG00000235513	RP4-756G23.5	LncRNA_from_Ensembl	ENST00000255882	ENSG00000241973	PI4KA	0.980749
ENST00000441316	ENSG00000235513	RP4-756G23.5	LncRNA_from_Ensembl	ENST00000256031	ENSG00000133657	ATP13A3	0.955765
ENST00000441316	ENSG00000235513	RP4-756G23.5	LncRNA_from_Ensembl	ENST00000256255	ENSG00000133872	SARAF	0.96992
ENST00000441316	ENSG00000235513	RP4-756G23.5	LncRNA_from_Ensembl	ENST00000256495	ENSG00000134107	BHLHE40	0.982147
ENST00000441316	ENSG00000235513	RP4-756G23.5	LncRNA_from_Ensembl	ENST00000256497	ENSG00000134109	EDEM1	0.983188
ENST00000441316	ENSG00000235513	RP4-756G23.5	LncRNA_from_Ensembl	ENST00000256578	ENSG00000116337	AMPD2	0.960682
ENST00000441316	ENSG00000235513	RP4-756G23.5	LncRNA_from_Ensembl	ENST00000256951	ENSG00000134531	EMP1	0.967521
ENST00000441316	ENSG00000235513	RP4-756G23.5	LncRNA_from_Ensembl	ENST00000257075	ENSG00000134644	PUM1	-0.974288
ENST00000441316	ENSG00000235513	RP4-756G23.5	LncRNA_from_Ensembl	ENST00000257118	ENSG00000134686	PHC2	0.975839
ENST00000441316	ENSG00000235513	RP4-756G23.5	LncRNA_from_Ensembl	ENST00000257552	ENSG00000135097	MSI1	-0.957004
ENST00000441316	ENSG00000235513	RP4-756G23.5	LncRNA_from_Ensembl	ENST00000257770	ENSG00000135318	NT5E	0.957213
ENST00000441316	ENSG00000235513	RP4-756G23.5	LncRNA_from_Ensembl	ENST00000257934	ENSG00000135476	ESPL1	-0.975462
ENST00000441316	ENSG00000235513	RP4-756G23.5	LncRNA_from_Ensembl	ENST00000257981	ENSG00000135519	KCNH3	0.972099
ENST00000441316	ENSG00000235513	RP4-756G23.5	LncRNA_from_Ensembl	ENST00000258145	ENSG00000135677	GNS	0.990967
ENST00000441316	ENSG00000235513	RP4-756G23.5	LncRNA_from_Ensembl	ENST00000258187	ENSG00000103034	NDRG4	0.95812
ENST00000441316	ENSG00000235513	RP4-756G23.5	LncRNA_from_Ensembl	ENST00000258341	ENSG00000135862	LAMC1	0.979431
ENST00000441316	ENSG00000235513	RP4-756G23.5	LncRNA_from_Ensembl	ENST00000258385	ENSG00000135902	CHRND	0.967651
ENST00000441316	ENSG00000235513	RP4-756G23.5	LncRNA_from_Ensembl	ENST00000258400	ENSG00000135914	HTR2B	0.963019
ENST00000441316	ENSG00000235513	RP4-756G23.5	LncRNA_from_Ensembl	ENST00000258455	ENSG00000135972	MRPS9	-0.966647
ENST00000441316	ENSG00000235513	RP4-756G23.5	LncRNA_from_Ensembl	ENST00000258494	ENSG00000136010	ALDH1L2	0.973935
ENST00000441316	ENSG00000235513	RP4-756G23.5	LncRNA_from_Ensembl	ENST00000258888	ENSG00000136383	ALPK3	0.961357
ENST00000441316	ENSG00000235513	RP4-756G23.5	LncRNA_from_Ensembl	ENST00000259874	ENSG00000137331	IER3	0.974271
ENST00000441316	ENSG00000235513	RP4-756G23.5	LncRNA_from_Ensembl	ENST00000260126	ENSG00000137571	SLCO5A1	0.988812
ENST00000441316	ENSG00000235513	RP4-756G23.5	LncRNA_from_Ensembl	ENST00000260210	ENSG00000137656	BUD13	-0.98439
ENST00000441316	ENSG00000235513	RP4-756G23.5	LncRNA_from_Ensembl	ENST00000260359	ENSG00000137804	NUSAP1	-0.976833
ENST00000441316	ENSG00000235513	RP4-756G23.5	LncRNA_from_Ensembl	ENST00000260731	ENSG00000138160	KIF11	-0.961376
ENST00000441316	ENSG00000235513	RP4-756G23.5	LncRNA_from_Ensembl	ENST00000261167	ENSG00000084463	WBP11	-0.950762
ENST00000441316	ENSG00000235513	RP4-756G23.5	LncRNA_from_Ensembl	ENST00000261206	ENSG00000111058	ACSS3	0.974771
ENST00000441316	ENSG00000235513	RP4-756G23.5	LncRNA_from_Ensembl	ENST00000261318	ENSG00000111412	C12orf49	0.983769
ENST00000441316	ENSG00000235513	RP4-756G23.5	LncRNA_from_Ensembl	ENST00000261353	ENSG00000119801	YPEL5	0.95677
ENST00000441316	ENSG00000235513	RP4-756G23.5	LncRNA_from_Ensembl	ENST00000261366	ENSG00000113368	LMNB1	-0.986028
ENST00000441316	ENSG00000235513	RP4-756G23.5	LncRNA_from_Ensembl	ENST00000261416	ENSG00000049860	HEXB	0.98314
ENST00000441316	ENSG00000235513	RP4-756G23.5	LncRNA_from_Ensembl	ENST00000261483	ENSG00000112893	MAN2A1	0.985843
ENST00000441316	ENSG00000235513	RP4-756G23.5	LncRNA_from_Ensembl	ENST00000261588	ENSG00000047578	KIAA0556	0.975815
ENST00000441316	ENSG00000235513	RP4-756G23.5	LncRNA_from_Ensembl	ENST00000261593	ENSG00000134758	RNF138	-0.980064
ENST00000441316	ENSG00000235513	RP4-756G23.5	LncRNA_from_Ensembl	ENST00000261597	ENSG00000080986	NDC80	-0.960128
ENST00000441316	ENSG00000235513	RP4-756G23.5	LncRNA_from_Ensembl	ENST00000261772	ENSG00000090861	AARS	0.974149
ENST00000441316	ENSG00000235513	RP4-756G23.5	LncRNA_from_Ensembl	ENST00000261797	ENSG00000070614	NDST1	0.98537
ENST00000441316	ENSG00000235513	RP4-756G23.5	LncRNA_from_Ensembl	ENST00000261813	ENSG00000113068	PFDN1	-0.958215
ENST00000441316	ENSG00000235513	RP4-756G23.5	LncRNA_from_Ensembl	ENST00000261875	ENSG00000074696	HACD3	-0.971809
ENST00000441316	ENSG00000235513	RP4-756G23.5	LncRNA_from_Ensembl	ENST00000261917	ENSG00000138622	HCN4	0.953418
ENST00000441316	ENSG00000235513	RP4-756G23.5	LncRNA_from_Ensembl	ENST00000261937	ENSG00000037280	FLT4	-0.960853
ENST00000441316	ENSG00000235513	RP4-756G23.5	LncRNA_from_Ensembl	ENST00000261978	ENSG00000119681	LTBP2	0.952819
ENST00000441316	ENSG00000235513	RP4-756G23.5	LncRNA_from_Ensembl	ENST00000262027	ENSG00000166986	MARS	0.976719
ENST00000441316	ENSG00000235513	RP4-756G23.5	LncRNA_from_Ensembl	ENST00000262061	ENSG00000111481	COPZ1	-0.953559
ENST00000441316	ENSG00000235513	RP4-756G23.5	LncRNA_from_Ensembl	ENST00000262124	ENSG00000085415	SEH1L	-0.978187
ENST00000441316	ENSG00000235513	RP4-756G23.5	LncRNA_from_Ensembl	ENST00000262177	ENSG00000105993	DNAJB6	-0.958869
ENST00000441316	ENSG00000235513	RP4-756G23.5	LncRNA_from_Ensembl	ENST00000262193	ENSG00000008018	PSMB1	-0.978408
ENST00000441316	ENSG00000235513	RP4-756G23.5	LncRNA_from_Ensembl	ENST00000262293	ENSG00000068489	PRR11	-0.980962
ENST00000441316	ENSG00000235513	RP4-756G23.5	LncRNA_from_Ensembl	ENST00000262506	ENSG00000070770	CSNK2A2	0.951346
ENST00000441316	ENSG00000235513	RP4-756G23.5	LncRNA_from_Ensembl	ENST00000262570	ENSG00000106554	CHCHD3	-0.96957
ENST00000441316	ENSG00000235513	RP4-756G23.5	LncRNA_from_Ensembl	ENST00000262650	ENSG00000078747	ITCH	0.986275
ENST00000441316	ENSG00000235513	RP4-756G23.5	LncRNA_from_Ensembl	ENST00000262738	ENSG00000075275	CELSR1	0.960992
ENST00000441316	ENSG00000235513	RP4-756G23.5	LncRNA_from_Ensembl	ENST00000262811	ENSG00000099308	MAST3	0.96644
ENST00000441316	ENSG00000235513	RP4-756G23.5	LncRNA_from_Ensembl	ENST00000263035	ENSG00000181192	DHTKD1	0.963754
ENST00000441316	ENSG00000235513	RP4-756G23.5	LncRNA_from_Ensembl	ENST00000263073	ENSG00000070366	SMG6	-0.97436
ENST00000441316	ENSG00000235513	RP4-756G23.5	LncRNA_from_Ensembl	ENST00000263097	ENSG00000064666	CNN2	-0.985218
ENST00000441316	ENSG00000235513	RP4-756G23.5	LncRNA_from_Ensembl	ENST00000263245	ENSG00000242247	ARFGAP3	0.981161
ENST00000441316	ENSG00000235513	RP4-756G23.5	LncRNA_from_Ensembl	ENST00000263270	ENSG00000042753	AP2S1	-0.965287
ENST00000441316	ENSG00000235513	RP4-756G23.5	LncRNA_from_Ensembl	ENST00000263382	ENSG00000105011	ASF1B	-0.954227
ENST00000441316	ENSG00000235513	RP4-756G23.5	LncRNA_from_Ensembl	ENST00000263461	ENSG00000120008	WDR11	0.971512
ENST00000441316	ENSG00000235513	RP4-756G23.5	LncRNA_from_Ensembl	ENST00000263635	ENSG00000115183	TANC1	0.982797
ENST00000441316	ENSG00000235513	RP4-756G23.5	LncRNA_from_Ensembl	ENST00000263702	ENSG00000116353	MECR	-0.952273
ENST00000441316	ENSG00000235513	RP4-756G23.5	LncRNA_from_Ensembl	ENST00000263966	ENSG00000058056	USP13	-0.98134
ENST00000441316	ENSG00000235513	RP4-756G23.5	LncRNA_from_Ensembl	ENST00000264010	ENSG00000102974	CTCF	-0.975833
ENST00000441316	ENSG00000235513	RP4-756G23.5	LncRNA_from_Ensembl	ENST00000264108	ENSG00000128708	HAT1	-0.979148
ENST00000441316	ENSG00000235513	RP4-756G23.5	LncRNA_from_Ensembl	ENST00000264156	ENSG00000076003	MCM6	-0.966501
ENST00000441316	ENSG00000235513	RP4-756G23.5	LncRNA_from_Ensembl	ENST00000264279	ENSG00000055044	NOP58	-0.958816
ENST00000441316	ENSG00000235513	RP4-756G23.5	LncRNA_from_Ensembl	ENST00000264554	ENSG00000129946	SHC2	0.955632
ENST00000441316	ENSG00000235513	RP4-756G23.5	LncRNA_from_Ensembl	ENST00000264639	ENSG00000108344	PSMD3	-0.958046
ENST00000441316	ENSG00000235513	RP4-756G23.5	LncRNA_from_Ensembl	ENST00000264716	ENSG00000075426	FOSL2	0.964337
ENST00000441316	ENSG00000235513	RP4-756G23.5	LncRNA_from_Ensembl	ENST00000264741	ENSG00000144668	ITGA9	0.970815
ENST00000441316	ENSG00000235513	RP4-756G23.5	LncRNA_from_Ensembl	ENST00000264938	ENSG00000066230	SLC9A3	0.975811
ENST00000441316	ENSG00000235513	RP4-756G23.5	LncRNA_from_Ensembl	ENST00000264990	ENSG00000240303	ACAD11	0.966192
ENST00000441316	ENSG00000235513	RP4-756G23.5	LncRNA_from_Ensembl	ENST00000265100	ENSG00000037241	RPL26L1	-0.958453
ENST00000441316	ENSG00000235513	RP4-756G23.5	LncRNA_from_Ensembl	ENST00000265195	ENSG00000120725	SIL1	0.979084
ENST00000441316	ENSG00000235513	RP4-756G23.5	LncRNA_from_Ensembl	ENST00000265245	ENSG00000041802	LSG1	-0.958362
ENST00000441316	ENSG00000235513	RP4-756G23.5	LncRNA_from_Ensembl	ENST00000265348	ENSG00000044090	CUL7	0.969171
ENST00000441316	ENSG00000235513	RP4-756G23.5	LncRNA_from_Ensembl	ENST00000265634	ENSG00000106236	NPTX2	0.957926
ENST00000441316	ENSG00000235513	RP4-756G23.5	LncRNA_from_Ensembl	ENST00000265678	ENSG00000071242	RPS6KA2	0.956479
ENST00000441316	ENSG00000235513	RP4-756G23.5	LncRNA_from_Ensembl	ENST00000265800	ENSG00000158856	DMTN	0.952366
ENST00000441316	ENSG00000235513	RP4-756G23.5	LncRNA_from_Ensembl	ENST00000265896	ENSG00000104549	SQLE	0.968197
ENST00000441316	ENSG00000235513	RP4-756G23.5	LncRNA_from_Ensembl	ENST00000265970	ENSG00000011405	PIK3C2A	0.992345
ENST00000441316	ENSG00000235513	RP4-756G23.5	LncRNA_from_Ensembl	ENST00000266037	ENSG00000088538	DOCK3	0.961692
ENST00000441316	ENSG00000235513	RP4-756G23.5	LncRNA_from_Ensembl	ENST00000266070	ENSG00000101191	DIDO1	-0.969294
ENST00000441316	ENSG00000235513	RP4-756G23.5	LncRNA_from_Ensembl	ENST00000266077	ENSG00000125520	SLC2A4RG	-0.964215
ENST00000441316	ENSG00000235513	RP4-756G23.5	LncRNA_from_Ensembl	ENST00000266546	ENSG00000139182	CLSTN3	0.952527
ENST00000441316	ENSG00000235513	RP4-756G23.5	LncRNA_from_Ensembl	ENST00000266646	ENSG00000139269	INHBE	0.95439
ENST00000441316	ENSG00000235513	RP4-756G23.5	LncRNA_from_Ensembl	ENST00000266679	ENSG00000111605	CPSF6	0.951966
ENST00000441316	ENSG00000235513	RP4-756G23.5	LncRNA_from_Ensembl	ENST00000266732	ENSG00000120802	TMPO	-0.95672
ENST00000441316	ENSG00000235513	RP4-756G23.5	LncRNA_from_Ensembl	ENST00000267426	ENSG00000139914	FITM1	-0.977848
ENST00000441316	ENSG00000235513	RP4-756G23.5	LncRNA_from_Ensembl	ENST00000267812	ENSG00000140259	MFAP1	-0.987296
ENST00000441316	ENSG00000235513	RP4-756G23.5	LncRNA_from_Ensembl	ENST00000267814	ENSG00000140263	SORD	-0.983721
ENST00000441316	ENSG00000235513	RP4-756G23.5	LncRNA_from_Ensembl	ENST00000268070	ENSG00000140470	ADAMTS17	0.965038
ENST00000441316	ENSG00000235513	RP4-756G23.5	LncRNA_from_Ensembl	ENST00000268138	ENSG00000140534	TICRR	-0.96045
ENST00000441316	ENSG00000235513	RP4-756G23.5	LncRNA_from_Ensembl	ENST00000268668	ENSG00000140990	NDUFB10	-0.993899
ENST00000441316	ENSG00000235513	RP4-756G23.5	LncRNA_from_Ensembl	ENST00000268802	ENSG00000141101	NOB1	-0.96727
ENST00000441316	ENSG00000235513	RP4-756G23.5	LncRNA_from_Ensembl	ENST00000269228	ENSG00000141458	NPC1	0.963447
ENST00000441316	ENSG00000235513	RP4-756G23.5	LncRNA_from_Ensembl	ENST00000269321	ENSG00000141522	ARHGDIA	-0.967779
ENST00000441316	ENSG00000235513	RP4-756G23.5	LncRNA_from_Ensembl	ENST00000269445	ENSG00000141627	DYM	0.973953
ENST00000441316	ENSG00000235513	RP4-756G23.5	LncRNA_from_Ensembl	ENST00000269919	ENSG00000130517	PGPEP1	0.990383
ENST00000441316	ENSG00000235513	RP4-756G23.5	LncRNA_from_Ensembl	ENST00000270357	ENSG00000142327	RNPEPL1	0.95376
ENST00000441316	ENSG00000235513	RP4-756G23.5	LncRNA_from_Ensembl	ENST00000271526	ENSG00000143294	PRCC	-0.979106
ENST00000441316	ENSG00000235513	RP4-756G23.5	LncRNA_from_Ensembl	ENST00000271732	ENSG00000143457	GOLPH3L	0.951865
ENST00000441316	ENSG00000235513	RP4-756G23.5	LncRNA_from_Ensembl	ENST00000271857	ENSG00000143554	SLC27A3	0.974182
ENST00000441316	ENSG00000235513	RP4-756G23.5	LncRNA_from_Ensembl	ENST00000272298	ENSG00000143933	CALM2	-0.985029
ENST00000441316	ENSG00000235513	RP4-756G23.5	LncRNA_from_Ensembl	ENST00000272895	ENSG00000144452	ABCA12	0.961113
ENST00000441316	ENSG00000235513	RP4-756G23.5	LncRNA_from_Ensembl	ENST00000273048	ENSG00000144567	FAM134A	0.961477
ENST00000441316	ENSG00000235513	RP4-756G23.5	LncRNA_from_Ensembl	ENST00000273432	ENSG00000144893	MED12L	0.967526
ENST00000441316	ENSG00000235513	RP4-756G23.5	LncRNA_from_Ensembl	ENST00000273853	ENSG00000145241	CENPC	-0.971784
ENST00000441316	ENSG00000235513	RP4-756G23.5	LncRNA_from_Ensembl	ENST00000274254	ENSG00000145604	SKP2	-0.974998
ENST00000441316	ENSG00000235513	RP4-756G23.5	LncRNA_from_Ensembl	ENST00000274289	ENSG00000145632	PLK2	-0.95914
ENST00000441316	ENSG00000235513	RP4-756G23.5	LncRNA_from_Ensembl	ENST00000274606	ENSG00000145912	NHP2	-0.961608
ENST00000441316	ENSG00000235513	RP4-756G23.5	LncRNA_from_Ensembl	ENST00000274712	ENSG00000146007	ZMAT2	-0.955025
ENST00000441316	ENSG00000235513	RP4-756G23.5	LncRNA_from_Ensembl	ENST00000275493	ENSG00000146648	EGFR	-0.952495
ENST00000441316	ENSG00000235513	RP4-756G23.5	LncRNA_from_Ensembl	ENST00000275603	ENSG00000146731	CCT6A	-0.953461
ENST00000441316	ENSG00000235513	RP4-756G23.5	LncRNA_from_Ensembl	ENST00000275635	ENSG00000086730	LAT2	0.978259
ENST00000441316	ENSG00000235513	RP4-756G23.5	LncRNA_from_Ensembl	ENST00000275732	ENSG00000146830	GIGYF1	0.984568
ENST00000441316	ENSG00000235513	RP4-756G23.5	LncRNA_from_Ensembl	ENST00000275820	ENSG00000146909	NOM1	-0.961676
ENST00000441316	ENSG00000235513	RP4-756G23.5	LncRNA_from_Ensembl	ENST00000276079	ENSG00000147140	NONO	-0.959918
ENST00000441316	ENSG00000235513	RP4-756G23.5	LncRNA_from_Ensembl	ENST00000276202	ENSG00000147251	DOCK11	0.981559
ENST00000441316	ENSG00000235513	RP4-756G23.5	LncRNA_from_Ensembl	ENST00000276533	ENSG00000147536	GINS4	-0.988521
ENST00000441316	ENSG00000235513	RP4-756G23.5	LncRNA_from_Ensembl	ENST00000276689	ENSG00000147684	NDUFB9	-0.985095
ENST00000441316	ENSG00000235513	RP4-756G23.5	LncRNA_from_Ensembl	ENST00000276925	ENSG00000147883	CDKN2B	0.960624
ENST00000441316	ENSG00000235513	RP4-756G23.5	LncRNA_from_Ensembl	ENST00000278224	ENSG00000110619	CARS	0.970736
ENST00000441316	ENSG00000235513	RP4-756G23.5	LncRNA_from_Ensembl	ENST00000278412	ENSG00000149136	SSRP1	-0.966803
ENST00000441316	ENSG00000235513	RP4-756G23.5	LncRNA_from_Ensembl	ENST00000278426	ENSG00000149150	SLC43A1	0.957613
ENST00000441316	ENSG00000235513	RP4-756G23.5	LncRNA_from_Ensembl	ENST00000278612	ENSG00000149308	NPAT	-0.982227
ENST00000441316	ENSG00000235513	RP4-756G23.5	LncRNA_from_Ensembl	ENST00000280612	ENSG00000151012	SLC7A11	0.956434
ENST00000441316	ENSG00000235513	RP4-756G23.5	LncRNA_from_Ensembl	ENST00000280734	ENSG00000151117	TMEM86A	0.963395
ENST00000441316	ENSG00000235513	RP4-756G23.5	LncRNA_from_Ensembl	ENST00000280758	ENSG00000151136	BTBD11	0.95432
ENST00000441316	ENSG00000235513	RP4-756G23.5	LncRNA_from_Ensembl	ENST00000280979	ENSG00000151320	AKAP6	0.975407
ENST00000441316	ENSG00000235513	RP4-756G23.5	LncRNA_from_Ensembl	ENST00000281513	ENSG00000151779	NBAS	0.982103
ENST00000441316	ENSG00000235513	RP4-756G23.5	LncRNA_from_Ensembl	ENST00000281741	ENSG00000087301	TXNDC16	0.956165
ENST00000441316	ENSG00000235513	RP4-756G23.5	LncRNA_from_Ensembl	ENST00000281928	ENSG00000123066	MED13L	0.983376
ENST00000441316	ENSG00000235513	RP4-756G23.5	LncRNA_from_Ensembl	ENST00000282058	ENSG00000152240	HAUS1	-0.987655
ENST00000441316	ENSG00000235513	RP4-756G23.5	LncRNA_from_Ensembl	ENST00000282074	ENSG00000152253	SPC25	-0.955545
ENST00000441316	ENSG00000235513	RP4-756G23.5	LncRNA_from_Ensembl	ENST00000282096	ENSG00000152270	PDE3B	-0.958783
ENST00000441316	ENSG00000235513	RP4-756G23.5	LncRNA_from_Ensembl	ENST00000282249	ENSG00000152402	GUCY1A2	0.954342
ENST00000441316	ENSG00000235513	RP4-756G23.5	LncRNA_from_Ensembl	ENST00000282406	ENSG00000152527	PLEKHH2	0.954775
ENST00000441316	ENSG00000235513	RP4-756G23.5	LncRNA_from_Ensembl	ENST00000282538	ENSG00000144644	GADL1	0.967365
ENST00000441316	ENSG00000235513	RP4-756G23.5	LncRNA_from_Ensembl	ENST00000282928	ENSG00000152977	ZIC1	-0.953281
ENST00000441316	ENSG00000235513	RP4-756G23.5	LncRNA_from_Ensembl	ENST00000283131	ENSG00000153147	SMARCA5	-0.97535
ENST00000441316	ENSG00000235513	RP4-756G23.5	LncRNA_from_Ensembl	ENST00000283179	ENSG00000153187	HNRNPU	-0.982613
ENST00000441316	ENSG00000235513	RP4-756G23.5	LncRNA_from_Ensembl	ENST00000283206	ENSG00000153214	TMEM87B	0.96395
ENST00000441316	ENSG00000235513	RP4-756G23.5	LncRNA_from_Ensembl	ENST00000283632	ENSG00000153561	RMND5A	0.965214
ENST00000441316	ENSG00000235513	RP4-756G23.5	LncRNA_from_Ensembl	ENST00000284031	ENSG00000153904	DDAH1	-0.958436
ENST00000441316	ENSG00000235513	RP4-756G23.5	LncRNA_from_Ensembl	ENST00000284548	ENSG00000154358	OBSCN	0.962608
ENST00000441316	ENSG00000235513	RP4-756G23.5	LncRNA_from_Ensembl	ENST00000284669	ENSG00000239474	KLHL41	0.963064
ENST00000441316	ENSG00000235513	RP4-756G23.5	LncRNA_from_Ensembl	ENST00000284771	ENSG00000154553	PDLIM3	0.964936
ENST00000441316	ENSG00000235513	RP4-756G23.5	LncRNA_from_Ensembl	ENST00000285071	ENSG00000154803	FLCN	0.967219
ENST00000441316	ENSG00000235513	RP4-756G23.5	LncRNA_from_Ensembl	ENST00000285116	ENSG00000154839	SKA1	-0.960617
ENST00000441316	ENSG00000235513	RP4-756G23.5	LncRNA_from_Ensembl	ENST00000285379	ENSG00000104267	CA2	-0.968213
ENST00000441316	ENSG00000235513	RP4-756G23.5	LncRNA_from_Ensembl	ENST00000285667	ENSG00000155304	HSPA13	0.972051
ENST00000441316	ENSG00000235513	RP4-756G23.5	LncRNA_from_Ensembl	ENST00000286091	ENSG00000155660	PDIA4	0.974881
ENST00000441316	ENSG00000235513	RP4-756G23.5	LncRNA_from_Ensembl	ENST00000286096	ENSG00000155666	KDM8	0.952823
ENST00000441316	ENSG00000235513	RP4-756G23.5	LncRNA_from_Ensembl	ENST00000286298	ENSG00000155850	SLC26A2	0.956629
ENST00000441316	ENSG00000235513	RP4-756G23.5	LncRNA_from_Ensembl	ENST00000286788	ENSG00000156261	CCT8	-0.967571
ENST00000441316	ENSG00000235513	RP4-756G23.5	LncRNA_from_Ensembl	ENST00000286953	ENSG00000156411	C14orf2	-0.956256
ENST00000441316	ENSG00000235513	RP4-756G23.5	LncRNA_from_Ensembl	ENST00000287022	ENSG00000156467	UQCRB	-0.969566
ENST00000441316	ENSG00000235513	RP4-756G23.5	LncRNA_from_Ensembl	ENST00000287380	ENSG00000156787	TBC1D31	-0.956848
ENST00000441316	ENSG00000235513	RP4-756G23.5	LncRNA_from_Ensembl	ENST00000287394	ENSG00000156802	ATAD2	-0.990955
ENST00000441316	ENSG00000235513	RP4-756G23.5	LncRNA_from_Ensembl	ENST00000287594	ENSG00000156968	MPV17L	-0.981845
ENST00000441316	ENSG00000235513	RP4-756G23.5	LncRNA_from_Ensembl	ENST00000288167	ENSG00000056736	IL17RB	-0.952482
ENST00000441316	ENSG00000235513	RP4-756G23.5	LncRNA_from_Ensembl	ENST00000289013	ENSG00000158106	RHPN1	0.986548
ENST00000441316	ENSG00000235513	RP4-756G23.5	LncRNA_from_Ensembl	ENST00000290130	ENSG00000159055	MIS18A	-0.968113
ENST00000441316	ENSG00000235513	RP4-756G23.5	LncRNA_from_Ensembl	ENST00000290158	ENSG00000108424	KPNB1	-0.962675
ENST00000441316	ENSG00000235513	RP4-756G23.5	LncRNA_from_Ensembl	ENST00000290167	ENSG00000162552	WNT4	0.991604
ENST00000441316	ENSG00000235513	RP4-756G23.5	LncRNA_from_Ensembl	ENST00000290231	ENSG00000124160	NCOA5	-0.971562
ENST00000441316	ENSG00000235513	RP4-756G23.5	LncRNA_from_Ensembl	ENST00000290291	ENSG00000060491	OGFR	-0.984674
ENST00000441316	ENSG00000235513	RP4-756G23.5	LncRNA_from_Ensembl	ENST00000290349	ENSG00000159228	CBR1	-0.977291
ENST00000441316	ENSG00000235513	RP4-756G23.5	LncRNA_from_Ensembl	ENST00000290510	ENSG00000110811	P3H3	-0.95539
ENST00000441316	ENSG00000235513	RP4-756G23.5	LncRNA_from_Ensembl	ENST00000291295	ENSG00000160014	CALM3	-0.969684
ENST00000441316	ENSG00000235513	RP4-756G23.5	LncRNA_from_Ensembl	ENST00000291576	ENSG00000241945	PWP2	-0.951968
ENST00000441316	ENSG00000235513	RP4-756G23.5	LncRNA_from_Ensembl	ENST00000293379	ENSG00000161638	ITGA5	0.963949
ENST00000441316	ENSG00000235513	RP4-756G23.5	LncRNA_from_Ensembl	ENST00000293831	ENSG00000161960	EIF4A1	-0.97232
ENST00000441316	ENSG00000235513	RP4-756G23.5	LncRNA_from_Ensembl	ENST00000294008	ENSG00000188827	SLX4	-0.957176
ENST00000441316	ENSG00000235513	RP4-756G23.5	LncRNA_from_Ensembl	ENST00000294785	ENSG00000162736	NCSTN	0.966528
ENST00000441316	ENSG00000235513	RP4-756G23.5	LncRNA_from_Ensembl	ENST00000295321	ENSG00000163166	IWS1	-0.954768
ENST00000441316	ENSG00000235513	RP4-756G23.5	LncRNA_from_Ensembl	ENST00000295522	ENSG00000163347	CLDN1	0.952898
ENST00000441316	ENSG00000235513	RP4-756G23.5	LncRNA_from_Ensembl	ENST00000295802	ENSG00000042445	RETSAT	0.985904
ENST00000441316	ENSG00000235513	RP4-756G23.5	LncRNA_from_Ensembl	ENST00000295955	ENSG00000163682	RPL9	-0.956351
ENST00000441316	ENSG00000235513	RP4-756G23.5	LncRNA_from_Ensembl	ENST00000296099	ENSG00000163794	UCN	0.978281
ENST00000441316	ENSG00000235513	RP4-756G23.5	LncRNA_from_Ensembl	ENST00000296181	ENSG00000082781	ITGB5	0.985202
ENST00000441316	ENSG00000235513	RP4-756G23.5	LncRNA_from_Ensembl	ENST00000296215	ENSG00000163877	SNIP1	-0.969225
ENST00000441316	ENSG00000235513	RP4-756G23.5	LncRNA_from_Ensembl	ENST00000296255	ENSG00000163902	RPN1	0.97163
ENST00000441316	ENSG00000235513	RP4-756G23.5	LncRNA_from_Ensembl	ENST00000296318	ENSG00000144730	IL17RD	0.982475
ENST00000441316	ENSG00000235513	RP4-756G23.5	LncRNA_from_Ensembl	ENST00000296325	ENSG00000163956	LRPAP1	-0.955087
ENST00000441316	ENSG00000235513	RP4-756G23.5	LncRNA_from_Ensembl	ENST00000296456	ENSG00000164062	APEH	0.965213
ENST00000441316	ENSG00000235513	RP4-756G23.5	LncRNA_from_Ensembl	ENST00000296509	ENSG00000164109	MAD2L1	-0.952975
ENST00000441316	ENSG00000235513	RP4-756G23.5	LncRNA_from_Ensembl	ENST00000297323	ENSG00000164742	ADCY1	0.956965
ENST00000441316	ENSG00000235513	RP4-756G23.5	LncRNA_from_Ensembl	ENST00000297338	ENSG00000164754	RAD21	-0.97849
ENST00000441316	ENSG00000235513	RP4-756G23.5	LncRNA_from_Ensembl	ENST00000297596	ENSG00000164949	GEM	0.950066
ENST00000441316	ENSG00000235513	RP4-756G23.5	LncRNA_from_Ensembl	ENST00000298295	ENSG00000165507	C10orf10	0.970269
ENST00000441316	ENSG00000235513	RP4-756G23.5	LncRNA_from_Ensembl	ENST00000298573	ENSG00000111266	DUSP16	0.987228
ENST00000441316	ENSG00000235513	RP4-756G23.5	LncRNA_from_Ensembl	ENST00000298838	ENSG00000165912	PACSIN3	-0.98437
ENST00000441316	ENSG00000235513	RP4-756G23.5	LncRNA_from_Ensembl	ENST00000298912	ENSG00000165959	CLMN	0.951275
ENST00000441316	ENSG00000235513	RP4-756G23.5	LncRNA_from_Ensembl	ENST00000299166	ENSG00000166136	NDUFB8	-0.971086
ENST00000441316	ENSG00000235513	RP4-756G23.5	LncRNA_from_Ensembl	ENST00000299240	ENSG00000052841	TTC17	0.985171
ENST00000441316	ENSG00000235513	RP4-756G23.5	LncRNA_from_Ensembl	ENST00000299300	ENSG00000166226	CCT2	-0.96734
ENST00000441316	ENSG00000235513	RP4-756G23.5	LncRNA_from_Ensembl	ENST00000299498	ENSG00000166394	CYB5R2	-0.966599
ENST00000441316	ENSG00000235513	RP4-756G23.5	LncRNA_from_Ensembl	ENST00000299977	ENSG00000166750	SLFN5	0.965466
ENST00000441316	ENSG00000235513	RP4-756G23.5	LncRNA_from_Ensembl	ENST00000300231	ENSG00000166963	MAP1A	-0.991998
ENST00000441316	ENSG00000235513	RP4-756G23.5	LncRNA_from_Ensembl	ENST00000300249	ENSG00000166974	MAPRE2	-0.953731
ENST00000441316	ENSG00000235513	RP4-756G23.5	LncRNA_from_Ensembl	ENST00000300289	ENSG00000167004	PDIA3	0.984453
ENST00000441316	ENSG00000235513	RP4-756G23.5	LncRNA_from_Ensembl	ENST00000300403	ENSG00000088325	TPX2	-0.963215
ENST00000441316	ENSG00000235513	RP4-756G23.5	LncRNA_from_Ensembl	ENST00000300648	ENSG00000089154	GCN1	0.955604
ENST00000441316	ENSG00000235513	RP4-756G23.5	LncRNA_from_Ensembl	ENST00000301019	ENSG00000167513	CDT1	-0.990247
ENST00000441316	ENSG00000235513	RP4-756G23.5	LncRNA_from_Ensembl	ENST00000301280	ENSG00000167670	CHAF1A	-0.976648
ENST00000441316	ENSG00000235513	RP4-756G23.5	LncRNA_from_Ensembl	ENST00000301286	ENSG00000167676	PLIN4	0.980337
ENST00000441316	ENSG00000235513	RP4-756G23.5	LncRNA_from_Ensembl	ENST00000301332	ENSG00000167702	KIFC2	0.966007
ENST00000441316	ENSG00000235513	RP4-756G23.5	LncRNA_from_Ensembl	ENST00000301458	ENSG00000167775	CD320	-0.95931
ENST00000441316	ENSG00000235513	RP4-756G23.5	LncRNA_from_Ensembl	ENST00000301522	ENSG00000167815	PRDX2	-0.953185
ENST00000441316	ENSG00000235513	RP4-756G23.5	LncRNA_from_Ensembl	ENST00000301587	ENSG00000167863	ATP5H	-0.96366
ENST00000441316	ENSG00000235513	RP4-756G23.5	LncRNA_from_Ensembl	ENST00000301634	ENSG00000167900	TK1	-0.959239
ENST00000441316	ENSG00000235513	RP4-756G23.5	LncRNA_from_Ensembl	ENST00000301732	ENSG00000167972	ABCA3	0.966537
ENST00000441316	ENSG00000235513	RP4-756G23.5	LncRNA_from_Ensembl	ENST00000301785	ENSG00000214753	HNRNPUL2	-0.96765
ENST00000441316	ENSG00000235513	RP4-756G23.5	LncRNA_from_Ensembl	ENST00000302190	ENSG00000169439	SDC2	-0.978022
ENST00000441316	ENSG00000235513	RP4-756G23.5	LncRNA_from_Ensembl	ENST00000302445	ENSG00000065427	KARS	-0.951254
ENST00000441316	ENSG00000235513	RP4-756G23.5	LncRNA_from_Ensembl	ENST00000302450	ENSG00000169607	CKAP2L	-0.991256
ENST00000441316	ENSG00000235513	RP4-756G23.5	LncRNA_from_Ensembl	ENST00000302538	ENSG00000159842	ABR	0.95753
ENST00000441316	ENSG00000235513	RP4-756G23.5	LncRNA_from_Ensembl	ENST00000302759	ENSG00000169679	BUB1	-0.969718
ENST00000441316	ENSG00000235513	RP4-756G23.5	LncRNA_from_Ensembl	ENST00000302926	ENSG00000169992	NLGN2	-0.989718
ENST00000441316	ENSG00000235513	RP4-756G23.5	LncRNA_from_Ensembl	ENST00000303115	ENSG00000168685	IL7R	-0.956889
ENST00000441316	ENSG00000235513	RP4-756G23.5	LncRNA_from_Ensembl	ENST00000303305	ENSG00000170515	PA2G4	-0.969103
ENST00000441316	ENSG00000235513	RP4-756G23.5	LncRNA_from_Ensembl	ENST00000303407	ENSG00000169925	BRD3	-0.969116
ENST00000441316	ENSG00000235513	RP4-756G23.5	LncRNA_from_Ensembl	ENST00000303450	ENSG00000180806	HOXC9	-0.970901
ENST00000441316	ENSG00000235513	RP4-756G23.5	LncRNA_from_Ensembl	ENST00000303577	ENSG00000169564	PCBP1	-0.969824
ENST00000441316	ENSG00000235513	RP4-756G23.5	LncRNA_from_Ensembl	ENST00000304400	ENSG00000145730	PAM	0.955368
ENST00000441316	ENSG00000235513	RP4-756G23.5	LncRNA_from_Ensembl	ENST00000304449	ENSG00000186416	NKRF	-0.962978
ENST00000441316	ENSG00000235513	RP4-756G23.5	LncRNA_from_Ensembl	ENST00000304916	ENSG00000168672	FAM84B	0.974048
ENST00000441316	ENSG00000235513	RP4-756G23.5	LncRNA_from_Ensembl	ENST00000304921	ENSG00000171863	RPS7	-0.965748
ENST00000441316	ENSG00000235513	RP4-756G23.5	LncRNA_from_Ensembl	ENST00000305218	ENSG00000168439	STIP1	-0.985455
ENST00000441316	ENSG00000235513	RP4-756G23.5	LncRNA_from_Ensembl	ENST00000306156	ENSG00000171132	PRKCE	0.974783
ENST00000441316	ENSG00000235513	RP4-756G23.5	LncRNA_from_Ensembl	ENST00000306279	ENSG00000168874	ATOH8	-0.976182
ENST00000441316	ENSG00000235513	RP4-756G23.5	LncRNA_from_Ensembl	ENST00000306999	ENSG00000106524	ANKMY2	-0.950403
ENST00000441316	ENSG00000235513	RP4-756G23.5	LncRNA_from_Ensembl	ENST00000307114	ENSG00000172432	GTPBP2	0.971812
ENST00000441316	ENSG00000235513	RP4-756G23.5	LncRNA_from_Ensembl	ENST00000307126	ENSG00000172432	GTPBP2	0.980961
ENST00000441316	ENSG00000235513	RP4-756G23.5	LncRNA_from_Ensembl	ENST00000307564	ENSG00000106948	AKNA	0.950537
ENST00000441316	ENSG00000235513	RP4-756G23.5	LncRNA_from_Ensembl	ENST00000307630	ENSG00000170027	YWHAG	-0.979857
ENST00000441316	ENSG00000235513	RP4-756G23.5	LncRNA_from_Ensembl	ENST00000307637	ENSG00000171860	C3AR1	0.959231
ENST00000441316	ENSG00000235513	RP4-756G23.5	LncRNA_from_Ensembl	ENST00000307731	ENSG00000168438	CDC40	-0.993887
ENST00000441316	ENSG00000235513	RP4-756G23.5	LncRNA_from_Ensembl	ENST00000308020	ENSG00000174915	PTDSS2	-0.96868
ENST00000441316	ENSG00000235513	RP4-756G23.5	LncRNA_from_Ensembl	ENST00000308639	ENSG00000173039	RELA	-0.958767
ENST00000441316	ENSG00000235513	RP4-756G23.5	LncRNA_from_Ensembl	ENST00000308647	ENSG00000160072	ATAD3B	-0.958184
ENST00000441316	ENSG00000235513	RP4-756G23.5	LncRNA_from_Ensembl	ENST00000308961	ENSG00000174886	NDUFA11	-0.962637
ENST00000441316	ENSG00000235513	RP4-756G23.5	LncRNA_from_Ensembl	ENST00000309007	ENSG00000113758	DBN1	-0.95798
ENST00000441316	ENSG00000235513	RP4-756G23.5	LncRNA_from_Ensembl	ENST00000309117	ENSG00000157538	DSCR3	0.958979
ENST00000441316	ENSG00000235513	RP4-756G23.5	LncRNA_from_Ensembl	ENST00000309295	ENSG00000173442	EHBP1L1	-0.987935
ENST00000441316	ENSG00000235513	RP4-756G23.5	LncRNA_from_Ensembl	ENST00000309318	ENSG00000173457	PPP1R14B	-0.98997
ENST00000441316	ENSG00000235513	RP4-756G23.5	LncRNA_from_Ensembl	ENST00000309352	ENSG00000204316	MRPL38	-0.969566
ENST00000441316	ENSG00000235513	RP4-756G23.5	LncRNA_from_Ensembl	ENST00000309851	ENSG00000134184	GSTM1	-0.978737
ENST00000441316	ENSG00000235513	RP4-756G23.5	LncRNA_from_Ensembl	ENST00000309983	ENSG00000137364	TPMT	-0.970349
ENST00000441316	ENSG00000235513	RP4-756G23.5	LncRNA_from_Ensembl	ENST00000310137	ENSG00000239306	RBM14	-0.953746
ENST00000441316	ENSG00000235513	RP4-756G23.5	LncRNA_from_Ensembl	ENST00000310160	ENSG00000174951	FUT1	0.964603
ENST00000441316	ENSG00000235513	RP4-756G23.5	LncRNA_from_Ensembl	ENST00000310522	ENSG00000196689	TRPV1	-0.966019
ENST00000441316	ENSG00000235513	RP4-756G23.5	LncRNA_from_Ensembl	ENST00000311086	ENSG00000145919	BOD1	-0.983528
ENST00000441316	ENSG00000235513	RP4-756G23.5	LncRNA_from_Ensembl	ENST00000311124	ENSG00000173638	SLC19A1	-0.95008
ENST00000441316	ENSG00000235513	RP4-756G23.5	LncRNA_from_Ensembl	ENST00000311151	ENSG00000092964	DPYSL2	-0.985304
ENST00000441316	ENSG00000235513	RP4-756G23.5	LncRNA_from_Ensembl	ENST00000311160	ENSG00000136205	TNS3	0.980538
ENST00000441316	ENSG00000235513	RP4-756G23.5	LncRNA_from_Ensembl	ENST00000311330	ENSG00000174807	CD248	-0.960022
ENST00000441316	ENSG00000235513	RP4-756G23.5	LncRNA_from_Ensembl	ENST00000311337	ENSG00000113552	GNPDA1	0.988968
ENST00000441316	ENSG00000235513	RP4-756G23.5	LncRNA_from_Ensembl	ENST00000311502	ENSG00000196642	RABL6	-0.952113
ENST00000441316	ENSG00000235513	RP4-756G23.5	LncRNA_from_Ensembl	ENST00000311585	ENSG00000124205	EDN3	0.983596
ENST00000441316	ENSG00000235513	RP4-756G23.5	LncRNA_from_Ensembl	ENST00000311672	ENSG00000173660	UQCRH	-0.995661
ENST00000441316	ENSG00000235513	RP4-756G23.5	LncRNA_from_Ensembl	ENST00000311922	ENSG00000173334	TRIB1	0.952355
ENST00000441316	ENSG00000235513	RP4-756G23.5	LncRNA_from_Ensembl	ENST00000312316	ENSG00000137094	DNAJB5	0.956408
ENST00000441316	ENSG00000235513	RP4-756G23.5	LncRNA_from_Ensembl	ENST00000312397	ENSG00000175467	SART1	-0.974911
ENST00000441316	ENSG00000235513	RP4-756G23.5	LncRNA_from_Ensembl	ENST00000312579	ENSG00000175602	CCDC85B	-0.971195
ENST00000441316	ENSG00000235513	RP4-756G23.5	LncRNA_from_Ensembl	ENST00000312828	ENSG00000176641	RNF152	-0.959666
ENST00000441316	ENSG00000235513	RP4-756G23.5	LncRNA_from_Ensembl	ENST00000312943	ENSG00000146094	DOK3	0.951768
ENST00000441316	ENSG00000235513	RP4-756G23.5	LncRNA_from_Ensembl	ENST00000312962	ENSG00000129347	KRI1	-0.969421
ENST00000441316	ENSG00000235513	RP4-756G23.5	LncRNA_from_Ensembl	ENST00000313080	ENSG00000129667	RHBDF2	0.981185
ENST00000441316	ENSG00000235513	RP4-756G23.5	LncRNA_from_Ensembl	ENST00000313146	ENSG00000143319	ISG20L2	-0.977202
ENST00000441316	ENSG00000235513	RP4-756G23.5	LncRNA_from_Ensembl	ENST00000313285	ENSG00000125733	TRIP10	-0.956772
ENST00000441316	ENSG00000235513	RP4-756G23.5	LncRNA_from_Ensembl	ENST00000313288	ENSG00000013810	TACC3	-0.981243
ENST00000441316	ENSG00000235513	RP4-756G23.5	LncRNA_from_Ensembl	ENST00000313349	ENSG00000179833	SERTAD2	-0.954353
ENST00000441316	ENSG00000235513	RP4-756G23.5	LncRNA_from_Ensembl	ENST00000313511	ENSG00000178952	TUFM	-0.972044
ENST00000441316	ENSG00000235513	RP4-756G23.5	LncRNA_from_Ensembl	ENST00000313777	ENSG00000010361	FUZ	-0.969596
ENST00000441316	ENSG00000235513	RP4-756G23.5	LncRNA_from_Ensembl	ENST00000314103	ENSG00000159259	CHAF1B	-0.968525
ENST00000441316	ENSG00000235513	RP4-756G23.5	LncRNA_from_Ensembl	ENST00000314393	ENSG00000178764	ZHX2	0.965627
ENST00000441316	ENSG00000235513	RP4-756G23.5	LncRNA_from_Ensembl	ENST00000314797	ENSG00000181789	COPG1	0.95778
ENST00000441316	ENSG00000235513	RP4-756G23.5	LncRNA_from_Ensembl	ENST00000315377	ENSG00000137154	RPS6	-0.986969
ENST00000441316	ENSG00000235513	RP4-756G23.5	LncRNA_from_Ensembl	ENST00000315576	ENSG00000127507	ADGRE2	0.99231
ENST00000441316	ENSG00000235513	RP4-756G23.5	LncRNA_from_Ensembl	ENST00000316448	ENSG00000179218	CALR	0.986177
ENST00000441316	ENSG00000235513	RP4-756G23.5	LncRNA_from_Ensembl	ENST00000317178	ENSG00000152443	ZNF776	-0.974485
ENST00000441316	ENSG00000235513	RP4-756G23.5	LncRNA_from_Ensembl	ENST00000317216	ENSG00000179388	EGR3	0.955332
ENST00000441316	ENSG00000235513	RP4-756G23.5	LncRNA_from_Ensembl	ENST00000317370	ENSG00000181856	SLC2A4	0.97149
ENST00000441316	ENSG00000235513	RP4-756G23.5	LncRNA_from_Ensembl	ENST00000317744	ENSG00000179314	WSCD1	0.969054
ENST00000441316	ENSG00000235513	RP4-756G23.5	LncRNA_from_Ensembl	ENST00000318388	ENSG00000178127	NDUFV2	-0.950711
ENST00000441316	ENSG00000235513	RP4-756G23.5	LncRNA_from_Ensembl	ENST00000318560	ENSG00000097007	ABL1	0.977875
ENST00000441316	ENSG00000235513	RP4-756G23.5	LncRNA_from_Ensembl	ENST00000318709	ENSG00000105778	AVL9	0.992186
ENST00000441316	ENSG00000235513	RP4-756G23.5	LncRNA_from_Ensembl	ENST00000318787	ENSG00000111906	HDDC2	-0.984544
ENST00000441316	ENSG00000235513	RP4-756G23.5	LncRNA_from_Ensembl	ENST00000319172	ENSG00000176142	TMEM39A	0.981691
ENST00000441316	ENSG00000235513	RP4-756G23.5	LncRNA_from_Ensembl	ENST00000319273	ENSG00000006128	TAC1	0.963887
ENST00000441316	ENSG00000235513	RP4-756G23.5	LncRNA_from_Ensembl	ENST00000319285	ENSG00000179958	DCTPP1	-0.961564
ENST00000441316	ENSG00000235513	RP4-756G23.5	LncRNA_from_Ensembl	ENST00000319540	ENSG00000145284	SCD5	-0.960363
ENST00000441316	ENSG00000235513	RP4-756G23.5	LncRNA_from_Ensembl	ENST00000319551	ENSG00000133619	KRBA1	-0.951547
ENST00000441316	ENSG00000235513	RP4-756G23.5	LncRNA_from_Ensembl	ENST00000320031	ENSG00000005884	ITGA3	0.967685
ENST00000441316	ENSG00000235513	RP4-756G23.5	LncRNA_from_Ensembl	ENST00000320334	ENSG00000116774	OLFML3	-0.989912
ENST00000441316	ENSG00000235513	RP4-756G23.5	LncRNA_from_Ensembl	ENST00000320476	ENSG00000180900	SCRIB	-0.9827
ENST00000441316	ENSG00000235513	RP4-756G23.5	LncRNA_from_Ensembl	ENST00000320785	ENSG00000129250	KIF1C	-0.956714
ENST00000441316	ENSG00000235513	RP4-756G23.5	LncRNA_from_Ensembl	ENST00000321063	ENSG00000221866	PLXNA4	0.986753
ENST00000441316	ENSG00000235513	RP4-756G23.5	LncRNA_from_Ensembl	ENST00000321265	ENSG00000090273	NUDC	-0.988333
ENST00000441316	ENSG00000235513	RP4-756G23.5	LncRNA_from_Ensembl	ENST00000321301	ENSG00000175768	TOMM5	-0.981715
ENST00000441316	ENSG00000235513	RP4-756G23.5	LncRNA_from_Ensembl	ENST00000321556	ENSG00000158828	PINK1	0.980712
ENST00000441316	ENSG00000235513	RP4-756G23.5	LncRNA_from_Ensembl	ENST00000321562	ENSG00000141756	FKBP10	0.964647
ENST00000441316	ENSG00000235513	RP4-756G23.5	LncRNA_from_Ensembl	ENST00000322002	ENSG00000176887	SOX11	-0.991374
ENST00000441316	ENSG00000235513	RP4-756G23.5	LncRNA_from_Ensembl	ENST00000322019	ENSG00000136404	TM6SF1	0.954724
ENST00000441316	ENSG00000235513	RP4-756G23.5	LncRNA_from_Ensembl	ENST00000322030	ENSG00000119335	SET	-0.980319
ENST00000441316	ENSG00000235513	RP4-756G23.5	LncRNA_from_Ensembl	ENST00000322067	ENSG00000162813	BPNT1	-0.951451
ENST00000441316	ENSG00000235513	RP4-756G23.5	LncRNA_from_Ensembl	ENST00000322128	ENSG00000180543	TSPYL5	0.951639
ENST00000441316	ENSG00000235513	RP4-756G23.5	LncRNA_from_Ensembl	ENST00000322213	ENSG00000072501	SMC1A	-0.97625
ENST00000441316	ENSG00000235513	RP4-756G23.5	LncRNA_from_Ensembl	ENST00000322310	ENSG00000176101	SSNA1	-0.974869
ENST00000441316	ENSG00000235513	RP4-756G23.5	LncRNA_from_Ensembl	ENST00000322313	ENSG00000136709	WDR33	-0.960202
ENST00000441316	ENSG00000235513	RP4-756G23.5	LncRNA_from_Ensembl	ENST00000322349	ENSG00000102189	EEA1	0.971962
ENST00000441316	ENSG00000235513	RP4-756G23.5	LncRNA_from_Ensembl	ENST00000322357	ENSG00000178951	ZBTB7A	-0.970905
ENST00000441316	ENSG00000235513	RP4-756G23.5	LncRNA_from_Ensembl	ENST00000322535	ENSG00000087365	SF3B2	-0.989931
ENST00000441316	ENSG00000235513	RP4-756G23.5	LncRNA_from_Ensembl	ENST00000322536	ENSG00000178105	DDX10	-0.967779
ENST00000441316	ENSG00000235513	RP4-756G23.5	LncRNA_from_Ensembl	ENST00000322623	ENSG00000175792	RUVBL1	-0.967978
ENST00000441316	ENSG00000235513	RP4-756G23.5	LncRNA_from_Ensembl	ENST00000322723	ENSG00000115053	NCL	-0.993433
ENST00000441316	ENSG00000235513	RP4-756G23.5	LncRNA_from_Ensembl	ENST00000322861	ENSG00000180209	MYLPF	-0.977904
ENST00000441316	ENSG00000235513	RP4-756G23.5	LncRNA_from_Ensembl	ENST00000323301	ENSG00000148356	LRSAM1	0.971332
ENST00000441316	ENSG00000235513	RP4-756G23.5	LncRNA_from_Ensembl	ENST00000323646	ENSG00000176485	PLA2G16	0.967614
ENST00000441316	ENSG00000235513	RP4-756G23.5	LncRNA_from_Ensembl	ENST00000323699	ENSG00000143753	DEGS1	-0.961824
ENST00000441316	ENSG00000235513	RP4-756G23.5	LncRNA_from_Ensembl	ENST00000323701	ENSG00000168883	USP39	-0.978344
ENST00000441316	ENSG00000235513	RP4-756G23.5	LncRNA_from_Ensembl	ENST00000323833	ENSG00000123297	TSFM	-0.981631
ENST00000441316	ENSG00000235513	RP4-756G23.5	LncRNA_from_Ensembl	ENST00000324079	ENSG00000180190	TDRP	0.960319
ENST00000441316	ENSG00000235513	RP4-756G23.5	LncRNA_from_Ensembl	ENST00000324109	ENSG00000107554	DNMBP	0.96133
ENST00000441316	ENSG00000235513	RP4-756G23.5	LncRNA_from_Ensembl	ENST00000324198	ENSG00000100077	ADRBK2	-0.972821
ENST00000441316	ENSG00000235513	RP4-756G23.5	LncRNA_from_Ensembl	ENST00000324219	ENSG00000071054	MAP4K4	-0.969945
ENST00000441316	ENSG00000235513	RP4-756G23.5	LncRNA_from_Ensembl	ENST00000324344	ENSG00000188215	DCUN1D3	0.986057
ENST00000441316	ENSG00000235513	RP4-756G23.5	LncRNA_from_Ensembl	ENST00000324460	ENSG00000044574	HSPA5	0.976336
ENST00000441316	ENSG00000235513	RP4-756G23.5	LncRNA_from_Ensembl	ENST00000325089	ENSG00000165300	SLITRK5	-0.996917
ENST00000441316	ENSG00000235513	RP4-756G23.5	LncRNA_from_Ensembl	ENST00000325139	ENSG00000105443	CYTH2	0.964979
ENST00000441316	ENSG00000235513	RP4-756G23.5	LncRNA_from_Ensembl	ENST00000325495	ENSG00000099783	HNRNPM	-0.98541
ENST00000441316	ENSG00000235513	RP4-756G23.5	LncRNA_from_Ensembl	ENST00000326004	ENSG00000189403	HMGB1	-0.9515
ENST00000441316	ENSG00000235513	RP4-756G23.5	LncRNA_from_Ensembl	ENST00000326132	ENSG00000138942	RNF185	0.985037
ENST00000441316	ENSG00000235513	RP4-756G23.5	LncRNA_from_Ensembl	ENST00000326195	ENSG00000204574	ABCF1	-0.966464
ENST00000441316	ENSG00000235513	RP4-756G23.5	LncRNA_from_Ensembl	ENST00000326495	ENSG00000084112	SSH1	0.971053
ENST00000441316	ENSG00000235513	RP4-756G23.5	LncRNA_from_Ensembl	ENST00000327026	ENSG00000176155	CCDC57	0.985536
ENST00000441316	ENSG00000235513	RP4-756G23.5	LncRNA_from_Ensembl	ENST00000327040	ENSG00000156011	PSD3	0.990494
ENST00000441316	ENSG00000235513	RP4-756G23.5	LncRNA_from_Ensembl	ENST00000327141	ENSG00000104964	AES	-0.960918
ENST00000441316	ENSG00000235513	RP4-756G23.5	LncRNA_from_Ensembl	ENST00000327347	ENSG00000086475	SEPHS1	-0.977096
ENST00000441316	ENSG00000235513	RP4-756G23.5	LncRNA_from_Ensembl	ENST00000327697	ENSG00000164068	RNF123	0.980575
ENST00000441316	ENSG00000235513	RP4-756G23.5	LncRNA_from_Ensembl	ENST00000327726	ENSG00000197766	CFD	0.96828
ENST00000441316	ENSG00000235513	RP4-756G23.5	LncRNA_from_Ensembl	ENST00000327772	ENSG00000184752	NDUFA12	-0.978672
ENST00000441316	ENSG00000235513	RP4-756G23.5	LncRNA_from_Ensembl	ENST00000327892	ENSG00000196230	TUBB	-0.968087
ENST00000441316	ENSG00000235513	RP4-756G23.5	LncRNA_from_Ensembl	ENST00000328333	ENSG00000114270	COL7A1	0.987975
ENST00000441316	ENSG00000235513	RP4-756G23.5	LncRNA_from_Ensembl	ENST00000328703	ENSG00000143575	HAX1	0.979141
ENST00000441316	ENSG00000235513	RP4-756G23.5	LncRNA_from_Ensembl	ENST00000328914	ENSG00000164916	FOXK1	0.957675
ENST00000441316	ENSG00000235513	RP4-756G23.5	LncRNA_from_Ensembl	ENST00000329251	ENSG00000254772	EEF1G	-0.980185
ENST00000441316	ENSG00000235513	RP4-756G23.5	LncRNA_from_Ensembl	ENST00000329255	ENSG00000052850	ALX4	-0.960544
ENST00000441316	ENSG00000235513	RP4-756G23.5	LncRNA_from_Ensembl	ENST00000329305	ENSG00000198467	TPM2	-0.989549
ENST00000441316	ENSG00000235513	RP4-756G23.5	LncRNA_from_Ensembl	ENST00000329331	ENSG00000183576	SETD3	0.974703
ENST00000441316	ENSG00000235513	RP4-756G23.5	LncRNA_from_Ensembl	ENST00000330133	ENSG00000183617	MRPL54	-0.971102
ENST00000441316	ENSG00000235513	RP4-756G23.5	LncRNA_from_Ensembl	ENST00000330205	ENSG00000160284	SPATC1L	-0.95459
ENST00000441316	ENSG00000235513	RP4-756G23.5	LncRNA_from_Ensembl	ENST00000330244	ENSG00000182774	RPS17	-0.952808
ENST00000441316	ENSG00000235513	RP4-756G23.5	LncRNA_from_Ensembl	ENST00000330394	ENSG00000182580	EPHB3	0.974114
ENST00000441316	ENSG00000235513	RP4-756G23.5	LncRNA_from_Ensembl	ENST00000330794	ENSG00000184584	TMEM173	0.96583
ENST00000441316	ENSG00000235513	RP4-756G23.5	LncRNA_from_Ensembl	ENST00000330899	ENSG00000086061	DNAJA1	-0.973243
ENST00000441316	ENSG00000235513	RP4-756G23.5	LncRNA_from_Ensembl	ENST00000331173	ENSG00000177613	CSTF2T	-0.963045
ENST00000441316	ENSG00000235513	RP4-756G23.5	LncRNA_from_Ensembl	ENST00000331334	ENSG00000182512	GLRX5	-0.979158
ENST00000441316	ENSG00000235513	RP4-756G23.5	LncRNA_from_Ensembl	ENST00000331531	ENSG00000183048	SLC25A10	-0.964774
ENST00000441316	ENSG00000235513	RP4-756G23.5	LncRNA_from_Ensembl	ENST00000331789	ENSG00000075624	ACTB	-0.989707
ENST00000441316	ENSG00000235513	RP4-756G23.5	LncRNA_from_Ensembl	ENST00000331872	ENSG00000135821	GLUL	-0.96826
ENST00000441316	ENSG00000235513	RP4-756G23.5	LncRNA_from_Ensembl	ENST00000332272	ENSG00000183196	CHST6	0.964593
ENST00000441316	ENSG00000235513	RP4-756G23.5	LncRNA_from_Ensembl	ENST00000332556	ENSG00000185896	LAMP1	0.973992
ENST00000441316	ENSG00000235513	RP4-756G23.5	LncRNA_from_Ensembl	ENST00000332582	ENSG00000184194	GPR173	0.977777
ENST00000441316	ENSG00000235513	RP4-756G23.5	LncRNA_from_Ensembl	ENST00000332687	ENSG00000131263	RLIM	-0.96735
ENST00000441316	ENSG00000235513	RP4-756G23.5	LncRNA_from_Ensembl	ENST00000332707	ENSG00000184575	XPOT	0.951808
ENST00000441316	ENSG00000235513	RP4-756G23.5	LncRNA_from_Ensembl	ENST00000333137	ENSG00000183963	SMTN	-0.994335
ENST00000441316	ENSG00000235513	RP4-756G23.5	LncRNA_from_Ensembl	ENST00000333167	ENSG00000060971	ACAA1	-0.958737
ENST00000441316	ENSG00000235513	RP4-756G23.5	LncRNA_from_Ensembl	ENST00000333244	ENSG00000185567	AHNAK2	0.976289
ENST00000441316	ENSG00000235513	RP4-756G23.5	LncRNA_from_Ensembl	ENST00000333538	ENSG00000185274	WBSCR17	0.957851
ENST00000441316	ENSG00000235513	RP4-756G23.5	LncRNA_from_Ensembl	ENST00000334220	ENSG00000119689	DLST	-0.950115
ENST00000441316	ENSG00000235513	RP4-756G23.5	LncRNA_from_Ensembl	ENST00000334270	ENSG00000125482	TTF1	-0.953134
ENST00000441316	ENSG00000235513	RP4-756G23.5	LncRNA_from_Ensembl	ENST00000334463	ENSG00000186871	ERCC6L	-0.96428
ENST00000441316	ENSG00000235513	RP4-756G23.5	LncRNA_from_Ensembl	ENST00000334478	ENSG00000123349	PFDN5	-0.981643
ENST00000441316	ENSG00000235513	RP4-756G23.5	LncRNA_from_Ensembl	ENST00000334678	ENSG00000187051	RPS19BP1	-0.984368
ENST00000441316	ENSG00000235513	RP4-756G23.5	LncRNA_from_Ensembl	ENST00000335025	ENSG00000100023	PPIL2	0.955144
ENST00000441316	ENSG00000235513	RP4-756G23.5	LncRNA_from_Ensembl	ENST00000335117	ENSG00000256229	ZNF486	-0.962114
ENST00000441316	ENSG00000235513	RP4-756G23.5	LncRNA_from_Ensembl	ENST00000335154	ENSG00000161791	FMNL3	0.980213
ENST00000441316	ENSG00000235513	RP4-756G23.5	LncRNA_from_Ensembl	ENST00000335486	ENSG00000111452	ADGRD1	0.968266
ENST00000441316	ENSG00000235513	RP4-756G23.5	LncRNA_from_Ensembl	ENST00000335681	ENSG00000170485	NPAS2	0.969147
ENST00000441316	ENSG00000235513	RP4-756G23.5	LncRNA_from_Ensembl	ENST00000336278	ENSG00000168807	SNTB2	-0.966297
ENST00000441316	ENSG00000235513	RP4-756G23.5	LncRNA_from_Ensembl	ENST00000336418	ENSG00000157823	AP3S2	0.951943
ENST00000441316	ENSG00000235513	RP4-756G23.5	LncRNA_from_Ensembl	ENST00000336687	ENSG00000109084	TMEM97	-0.974544
ENST00000441316	ENSG00000235513	RP4-756G23.5	LncRNA_from_Ensembl	ENST00000336838	ENSG00000115355	CCDC88A	0.974278
ENST00000441316	ENSG00000235513	RP4-756G23.5	LncRNA_from_Ensembl	ENST00000336926	ENSG00000127946	HIP1	-0.964456
ENST00000441316	ENSG00000235513	RP4-756G23.5	LncRNA_from_Ensembl	ENST00000337004	ENSG00000156471	PTDSS1	-0.962186
ENST00000441316	ENSG00000235513	RP4-756G23.5	LncRNA_from_Ensembl	ENST00000337109	ENSG00000132313	MRPL35	-0.953276
ENST00000441316	ENSG00000235513	RP4-756G23.5	LncRNA_from_Ensembl	ENST00000337304	ENSG00000128272	ATF4	0.960135
ENST00000441316	ENSG00000235513	RP4-756G23.5	LncRNA_from_Ensembl	ENST00000337318	ENSG00000189319	FAM53B	-0.974058
ENST00000441316	ENSG00000235513	RP4-756G23.5	LncRNA_from_Ensembl	ENST00000337755	ENSG00000161013	MGAT4B	0.957469
ENST00000441316	ENSG00000235513	RP4-756G23.5	LncRNA_from_Ensembl	ENST00000337979	ENSG00000166900	STX3	0.962367
ENST00000441316	ENSG00000235513	RP4-756G23.5	LncRNA_from_Ensembl	ENST00000338483	ENSG00000185022	MAFF	0.966277
ENST00000441316	ENSG00000235513	RP4-756G23.5	LncRNA_from_Ensembl	ENST00000338492	ENSG00000151640	DPYSL4	-0.978345
ENST00000441316	ENSG00000235513	RP4-756G23.5	LncRNA_from_Ensembl	ENST00000338560	ENSG00000187688	TRPV2	0.964689
ENST00000441316	ENSG00000235513	RP4-756G23.5	LncRNA_from_Ensembl	ENST00000338821	ENSG00000054793	ATP9A	0.96537
ENST00000441316	ENSG00000235513	RP4-756G23.5	LncRNA_from_Ensembl	ENST00000338965	ENSG00000188211	NCR3LG1	0.991437
ENST00000441316	ENSG00000235513	RP4-756G23.5	LncRNA_from_Ensembl	ENST00000339091	ENSG00000003436	TFPI	0.951168
ENST00000441316	ENSG00000235513	RP4-756G23.5	LncRNA_from_Ensembl	ENST00000339399	ENSG00000136938	ANP32B	-0.9613
ENST00000441316	ENSG00000235513	RP4-756G23.5	LncRNA_from_Ensembl	ENST00000339594	ENSG00000009954	BAZ1B	-0.982135
ENST00000441316	ENSG00000235513	RP4-756G23.5	LncRNA_from_Ensembl	ENST00000339986	ENSG00000197472	ZNF695	-0.95841
ENST00000441316	ENSG00000235513	RP4-756G23.5	LncRNA_from_Ensembl	ENST00000340308	ENSG00000157800	SLC37A3	0.956176
ENST00000441316	ENSG00000235513	RP4-756G23.5	LncRNA_from_Ensembl	ENST00000340342	ENSG00000135047	CTSL	0.971432
ENST00000441316	ENSG00000235513	RP4-756G23.5	LncRNA_from_Ensembl	ENST00000340384	ENSG00000188229	TUBB4B	-0.979903
ENST00000441316	ENSG00000235513	RP4-756G23.5	LncRNA_from_Ensembl	ENST00000340684	ENSG00000196418	ZNF124	-0.972465
ENST00000441316	ENSG00000235513	RP4-756G23.5	LncRNA_from_Ensembl	ENST00000340790	ENSG00000187867	PALM3	-0.976506
ENST00000441316	ENSG00000235513	RP4-756G23.5	LncRNA_from_Ensembl	ENST00000340829	ENSG00000065883	CDK13	-0.952254
ENST00000441316	ENSG00000235513	RP4-756G23.5	LncRNA_from_Ensembl	ENST00000340850	ENSG00000171680	PLEKHG5	0.985961
ENST00000441316	ENSG00000235513	RP4-756G23.5	LncRNA_from_Ensembl	ENST00000340958	ENSG00000189143	CLDN4	0.964317
ENST00000441316	ENSG00000235513	RP4-756G23.5	LncRNA_from_Ensembl	ENST00000340990	ENSG00000159346	ADIPOR1	-0.961746
ENST00000441316	ENSG00000235513	RP4-756G23.5	LncRNA_from_Ensembl	ENST00000341259	ENSG00000111252	SH2B3	0.966728
ENST00000441316	ENSG00000235513	RP4-756G23.5	LncRNA_from_Ensembl	ENST00000341446	ENSG00000184992	BRI3BP	-0.973011
ENST00000441316	ENSG00000235513	RP4-756G23.5	LncRNA_from_Ensembl	ENST00000342456	ENSG00000006534	ALDH3B1	0.991591
ENST00000441316	ENSG00000235513	RP4-756G23.5	LncRNA_from_Ensembl	ENST00000342505	ENSG00000162434	JAK1	0.960244
ENST00000441316	ENSG00000235513	RP4-756G23.5	LncRNA_from_Ensembl	ENST00000342526	ENSG00000187546	AGMO	0.965464
ENST00000441316	ENSG00000235513	RP4-756G23.5	LncRNA_from_Ensembl	ENST00000342645	ENSG00000064393	HIPK2	0.950297
ENST00000441316	ENSG00000235513	RP4-756G23.5	LncRNA_from_Ensembl	ENST00000343200	ENSG00000038427	VCAN	-0.954693
ENST00000441316	ENSG00000235513	RP4-756G23.5	LncRNA_from_Ensembl	ENST00000343262	ENSG00000140988	RPS2	-0.973209
ENST00000441316	ENSG00000235513	RP4-756G23.5	LncRNA_from_Ensembl	ENST00000343307	ENSG00000187676	B3GLCT	0.958174
ENST00000441316	ENSG00000235513	RP4-756G23.5	LncRNA_from_Ensembl	ENST00000343420	ENSG00000196352	CD55	0.992409
ENST00000441316	ENSG00000235513	RP4-756G23.5	LncRNA_from_Ensembl	ENST00000343677	ENSG00000187837	HIST1H1C	-0.978241
ENST00000441316	ENSG00000235513	RP4-756G23.5	LncRNA_from_Ensembl	ENST00000343813	ENSG00000116237	ICMT	-0.986676
ENST00000441316	ENSG00000235513	RP4-756G23.5	LncRNA_from_Ensembl	ENST00000343815	ENSG00000143569	UBAP2L	-0.99241
ENST00000441316	ENSG00000235513	RP4-756G23.5	LncRNA_from_Ensembl	ENST00000344120	ENSG00000187678	SPRY4	0.993071
ENST00000441316	ENSG00000235513	RP4-756G23.5	LncRNA_from_Ensembl	ENST00000344548	ENSG00000070831	CDC42	-0.968795
ENST00000441316	ENSG00000235513	RP4-756G23.5	LncRNA_from_Ensembl	ENST00000344722	ENSG00000113810	SMC4	-0.963747
ENST00000441316	ENSG00000235513	RP4-756G23.5	LncRNA_from_Ensembl	ENST00000344795	ENSG00000101084	C20orf24	-0.982756
ENST00000441316	ENSG00000235513	RP4-756G23.5	LncRNA_from_Ensembl	ENST00000344843	ENSG00000242485	MRPL20	-0.967171
ENST00000441316	ENSG00000235513	RP4-756G23.5	LncRNA_from_Ensembl	ENST00000344936	ENSG00000165322	ARHGAP12	0.968445
ENST00000441316	ENSG00000235513	RP4-756G23.5	LncRNA_from_Ensembl	ENST00000345003	ENSG00000163754	GYG1	-0.956294
ENST00000441316	ENSG00000235513	RP4-756G23.5	LncRNA_from_Ensembl	ENST00000345415	ENSG00000141562	NARF	-0.95233
ENST00000441316	ENSG00000235513	RP4-756G23.5	LncRNA_from_Ensembl	ENST00000345807	ENSG00000175416	CLTB	-0.991344
ENST00000441316	ENSG00000235513	RP4-756G23.5	LncRNA_from_Ensembl	ENST00000347596	ENSG00000152402	GUCY1A2	0.996183
ENST00000441316	ENSG00000235513	RP4-756G23.5	LncRNA_from_Ensembl	ENST00000348159	ENSG00000116604	MEF2D	0.964846
ENST00000441316	ENSG00000235513	RP4-756G23.5	LncRNA_from_Ensembl	ENST00000348462	ENSG00000136942	RPL35	-0.977717
ENST00000441316	ENSG00000235513	RP4-756G23.5	LncRNA_from_Ensembl	ENST00000349693	ENSG00000104356	POP1	-0.953551
ENST00000441316	ENSG00000235513	RP4-756G23.5	LncRNA_from_Ensembl	ENST00000349703	ENSG00000035928	RFC1	-0.958596
ENST00000441316	ENSG00000235513	RP4-756G23.5	LncRNA_from_Ensembl	ENST00000349938	ENSG00000135931	ARMC9	0.990479
ENST00000441316	ENSG00000235513	RP4-756G23.5	LncRNA_from_Ensembl	ENST00000349995	ENSG00000136152	COG3	0.968798
ENST00000441316	ENSG00000235513	RP4-756G23.5	LncRNA_from_Ensembl	ENST00000350030	ENSG00000132780	NASP	-0.974453
ENST00000441316	ENSG00000235513	RP4-756G23.5	LncRNA_from_Ensembl	ENST00000350051	ENSG00000089685	BIRC5	-0.974389
ENST00000441316	ENSG00000235513	RP4-756G23.5	LncRNA_from_Ensembl	ENST00000350498	ENSG00000106244	PDAP1	-0.98981
ENST00000441316	ENSG00000235513	RP4-756G23.5	LncRNA_from_Ensembl	ENST00000351030	ENSG00000136811	ODF2	-0.984964
ENST00000441316	ENSG00000235513	RP4-756G23.5	LncRNA_from_Ensembl	ENST00000351223	ENSG00000132780	NASP	-0.965347
ENST00000441316	ENSG00000235513	RP4-756G23.5	LncRNA_from_Ensembl	ENST00000351808	ENSG00000032742	IFT88	-0.963791
ENST00000441316	ENSG00000235513	RP4-756G23.5	LncRNA_from_Ensembl	ENST00000352385	ENSG00000103742	IGDCC4	0.966866
ENST00000441316	ENSG00000235513	RP4-756G23.5	LncRNA_from_Ensembl	ENST00000352645	ENSG00000100403	ZC3H7B	-0.962622
ENST00000441316	ENSG00000235513	RP4-756G23.5	LncRNA_from_Ensembl	ENST00000353317	ENSG00000147573	TRIM55	0.979523
ENST00000441316	ENSG00000235513	RP4-756G23.5	LncRNA_from_Ensembl	ENST00000353487	ENSG00000157837	SPPL3	0.994768
ENST00000441316	ENSG00000235513	RP4-756G23.5	LncRNA_from_Ensembl	ENST00000353703	ENSG00000166913	YWHAB	-0.972331
ENST00000441316	ENSG00000235513	RP4-756G23.5	LncRNA_from_Ensembl	ENST00000354234	ENSG00000136169	SETDB2	0.985713
ENST00000441316	ENSG00000235513	RP4-756G23.5	LncRNA_from_Ensembl	ENST00000354289	ENSG00000105835	NAMPT	0.98775
ENST00000441316	ENSG00000235513	RP4-756G23.5	LncRNA_from_Ensembl	ENST00000354618	ENSG00000054118	THRAP3	-0.983049
ENST00000441316	ENSG00000235513	RP4-756G23.5	LncRNA_from_Ensembl	ENST00000354624	ENSG00000156510	HKDC1	0.975669
ENST00000441316	ENSG00000235513	RP4-756G23.5	LncRNA_from_Ensembl	ENST00000354675	ENSG00000131016	AKAP12	0.985462
ENST00000441316	ENSG00000235513	RP4-756G23.5	LncRNA_from_Ensembl	ENST00000354725	ENSG00000197157	SND1	0.977253
ENST00000441316	ENSG00000235513	RP4-756G23.5	LncRNA_from_Ensembl	ENST00000354926	ENSG00000146963	LUC7L2	-0.971976
ENST00000441316	ENSG00000235513	RP4-756G23.5	LncRNA_from_Ensembl	ENST00000354958	ENSG00000178209	PLEC	0.952862
ENST00000441316	ENSG00000235513	RP4-756G23.5	LncRNA_from_Ensembl	ENST00000355085	ENSG00000197405	C5AR1	0.980022
ENST00000441316	ENSG00000235513	RP4-756G23.5	LncRNA_from_Ensembl	ENST00000355327	ENSG00000187720	THSD4	0.969575
ENST00000441316	ENSG00000235513	RP4-756G23.5	LncRNA_from_Ensembl	ENST00000355522	ENSG00000198535	C2CD4A	0.959729
ENST00000441316	ENSG00000235513	RP4-756G23.5	LncRNA_from_Ensembl	ENST00000355585	ENSG00000078269	SYNJ2	0.98469
ENST00000441316	ENSG00000235513	RP4-756G23.5	LncRNA_from_Ensembl	ENST00000355653	ENSG00000108828	VAT1	0.98234
ENST00000441316	ENSG00000235513	RP4-756G23.5	LncRNA_from_Ensembl	ENST00000355836	ENSG00000197451	HNRNPAB	-0.968126
ENST00000441316	ENSG00000235513	RP4-756G23.5	LncRNA_from_Ensembl	ENST00000355857	ENSG00000155368	DBI	-0.95454
ENST00000441316	ENSG00000235513	RP4-756G23.5	LncRNA_from_Ensembl	ENST00000355943	ENSG00000164209	SLC25A46	0.975003
ENST00000441316	ENSG00000235513	RP4-756G23.5	LncRNA_from_Ensembl	ENST00000356166	ENSG00000156860	FBRS	0.952532
ENST00000441316	ENSG00000235513	RP4-756G23.5	LncRNA_from_Ensembl	ENST00000356297	ENSG00000147485	PXDNL	0.970832
ENST00000441316	ENSG00000235513	RP4-756G23.5	LncRNA_from_Ensembl	ENST00000356388	ENSG00000198369	SPRED2	0.970758
ENST00000441316	ENSG00000235513	RP4-756G23.5	LncRNA_from_Ensembl	ENST00000356455	ENSG00000175063	UBE2C	-0.984649
ENST00000441316	ENSG00000235513	RP4-756G23.5	LncRNA_from_Ensembl	ENST00000356674	ENSG00000122566	HNRNPA2B1	-0.978396
ENST00000441316	ENSG00000235513	RP4-756G23.5	LncRNA_from_Ensembl	ENST00000356783	ENSG00000105048	TNNT1	-0.981311
ENST00000441316	ENSG00000235513	RP4-756G23.5	LncRNA_from_Ensembl	ENST00000356805	ENSG00000115306	SPTBN1	-0.977453
ENST00000441316	ENSG00000235513	RP4-756G23.5	LncRNA_from_Ensembl	ENST00000356936	ENSG00000115053	NCL	-0.967371
ENST00000441316	ENSG00000235513	RP4-756G23.5	LncRNA_from_Ensembl	ENST00000356956	ENSG00000197081	IGF2R	0.983716
ENST00000441316	ENSG00000235513	RP4-756G23.5	LncRNA_from_Ensembl	ENST00000357164	ENSG00000196743	GM2A	-0.990565
ENST00000441316	ENSG00000235513	RP4-756G23.5	LncRNA_from_Ensembl	ENST00000357214	ENSG00000116560	SFPQ	-0.992243
ENST00000441316	ENSG00000235513	RP4-756G23.5	LncRNA_from_Ensembl	ENST00000357302	ENSG00000184371	CSF1	0.979431
ENST00000441316	ENSG00000235513	RP4-756G23.5	LncRNA_from_Ensembl	ENST00000357500	ENSG00000167272	POP5	-0.950803
ENST00000441316	ENSG00000235513	RP4-756G23.5	LncRNA_from_Ensembl	ENST00000357654	ENSG00000012048	BRCA1	-0.991956
ENST00000441316	ENSG00000235513	RP4-756G23.5	LncRNA_from_Ensembl	ENST00000357685	ENSG00000197580	BCO2	-0.956218
ENST00000441316	ENSG00000235513	RP4-756G23.5	LncRNA_from_Ensembl	ENST00000357701	ENSG00000086967	MYBPC2	0.986535
ENST00000441316	ENSG00000235513	RP4-756G23.5	LncRNA_from_Ensembl	ENST00000357732	ENSG00000115310	RTN4	0.953761
ENST00000441316	ENSG00000235513	RP4-756G23.5	LncRNA_from_Ensembl	ENST00000357811	ENSG00000197467	COL13A1	0.982965
ENST00000441316	ENSG00000235513	RP4-756G23.5	LncRNA_from_Ensembl	ENST00000358007	ENSG00000213782	DDX47	-0.955937
ENST00000441316	ENSG00000235513	RP4-756G23.5	LncRNA_from_Ensembl	ENST00000358290	ENSG00000198189	HSD17B11	-0.972715
ENST00000441316	ENSG00000235513	RP4-756G23.5	LncRNA_from_Ensembl	ENST00000358389	ENSG00000088038	CNOT3	0.987084
ENST00000441316	ENSG00000235513	RP4-756G23.5	LncRNA_from_Ensembl	ENST00000358430	ENSG00000164440	TXLNB	0.964974
ENST00000441316	ENSG00000235513	RP4-756G23.5	LncRNA_from_Ensembl	ENST00000358431	ENSG00000197077	KIAA1671	0.976605
ENST00000441316	ENSG00000235513	RP4-756G23.5	LncRNA_from_Ensembl	ENST00000358888	ENSG00000229117	RPL41	-0.958288
[truncated: 48,791 more rows]

## Sheet: mouse skeletal muscle
LncRNA_id	LncRNA_gene_id	LncRNA_symbol	LncRNA_status	mRNA_id	Gene_id	Gene_symbol	Pearson_coefficient
ENSMUST00000038032	ENSMUSG00000038152	5033430I15Rik	LncRNA_from_Ensembl	ENSMUST00000000001	ENSMUSG00000000001	Gnai3	-0.979806
ENSMUST00000038032	ENSMUSG00000038152	5033430I15Rik	LncRNA_from_Ensembl	ENSMUST00000000080	ENSMUSG00000000078	Klf6	-0.955104
ENSMUST00000038032	ENSMUSG00000038152	5033430I15Rik	LncRNA_from_Ensembl	ENSMUST00000000090	ENSMUSG00000000088	Cox5a	0.989198
ENSMUST00000038032	ENSMUSG00000038152	5033430I15Rik	LncRNA_from_Ensembl	ENSMUST00000000193	ENSMUSG00000035385	Ccl2	-0.982437
ENSMUST00000038032	ENSMUSG00000038152	5033430I15Rik	LncRNA_from_Ensembl	ENSMUST00000000194	ENSMUSG00000035352	Ccl12	-0.969999
ENSMUST00000038032	ENSMUSG00000038152	5033430I15Rik	LncRNA_from_Ensembl	ENSMUST00000000260	ENSMUSG00000000253	Gmpr	0.956701
ENSMUST00000038032	ENSMUSG00000038152	5033430I15Rik	LncRNA_from_Ensembl	ENSMUST00000000266	ENSMUSG00000026535	Ifi202b	-0.961505
ENSMUST00000038032	ENSMUSG00000038152	5033430I15Rik	LncRNA_from_Ensembl	ENSMUST00000000287	ENSMUSG00000000278	Scpep1	-0.977026
ENSMUST00000038032	ENSMUSG00000038152	5033430I15Rik	LncRNA_from_Ensembl	ENSMUST00000000348	ENSMUSG00000000339	Rtca	-0.985275
ENSMUST00000038032	ENSMUSG00000038152	5033430I15Rik	LncRNA_from_Ensembl	ENSMUST00000000356	ENSMUSG00000000346	Dazap2	-0.957003
ENSMUST00000038032	ENSMUSG00000038152	5033430I15Rik	LncRNA_from_Ensembl	ENSMUST00000000395	ENSMUSG00000000385	Tmprss2	-0.959266
ENSMUST00000038032	ENSMUSG00000038152	5033430I15Rik	LncRNA_from_Ensembl	ENSMUST00000000449	ENSMUSG00000000439	Mkrn2	0.973217
ENSMUST00000038032	ENSMUSG00000038152	5033430I15Rik	LncRNA_from_Ensembl	ENSMUST00000000466	ENSMUSG00000028494	Plin2	-0.955442
ENSMUST00000038032	ENSMUSG00000038152	5033430I15Rik	LncRNA_from_Ensembl	ENSMUST00000000500	ENSMUSG00000000489	Pdgfb	0.970981
ENSMUST00000038032	ENSMUSG00000038152	5033430I15Rik	LncRNA_from_Ensembl	ENSMUST00000000724	ENSMUSG00000000708	Kat2b	-0.956009
ENSMUST00000038032	ENSMUSG00000038152	5033430I15Rik	LncRNA_from_Ensembl	ENSMUST00000000727	ENSMUSG00000000711	Rab5b	0.958673
ENSMUST00000038032	ENSMUSG00000038152	5033430I15Rik	LncRNA_from_Ensembl	ENSMUST00000000756	ENSMUSG00000000740	Rpl13	-0.958397
ENSMUST00000038032	ENSMUSG00000038152	5033430I15Rik	LncRNA_from_Ensembl	ENSMUST00000000808	ENSMUSG00000000791	Il12rb1	-0.958525
ENSMUST00000038032	ENSMUSG00000038152	5033430I15Rik	LncRNA_from_Ensembl	ENSMUST00000001179	ENSMUSG00000001151	Pcnt	0.989753
ENSMUST00000038032	ENSMUSG00000038152	5033430I15Rik	LncRNA_from_Ensembl	ENSMUST00000001187	ENSMUSG00000029994	Anxa4	-0.970011
ENSMUST00000038032	ENSMUSG00000038152	5033430I15Rik	LncRNA_from_Ensembl	ENSMUST00000001240	ENSMUSG00000001211	Agpat3	0.958657
ENSMUST00000038032	ENSMUSG00000038152	5033430I15Rik	LncRNA_from_Ensembl	ENSMUST00000001242	ENSMUSG00000053329	D10Jhu81e	0.982525
ENSMUST00000038032	ENSMUSG00000038152	5033430I15Rik	LncRNA_from_Ensembl	ENSMUST00000001339	ENSMUSG00000001305	Rrp15	-0.954331
ENSMUST00000038032	ENSMUSG00000038152	5033430I15Rik	LncRNA_from_Ensembl	ENSMUST00000001439	ENSMUSG00000001403	Ube2c	0.986688
ENSMUST00000038032	ENSMUSG00000038152	5033430I15Rik	LncRNA_from_Ensembl	ENSMUST00000001455	ENSMUSG00000001419	Mef2d	0.988201
ENSMUST00000038032	ENSMUSG00000038152	5033430I15Rik	LncRNA_from_Ensembl	ENSMUST00000001599	ENSMUSG00000001558	Klhl10	0.964663
ENSMUST00000038032	ENSMUSG00000038152	5033430I15Rik	LncRNA_from_Ensembl	ENSMUST00000001620	ENSMUSG00000027680	Fxr1	0.954019
ENSMUST00000038032	ENSMUSG00000038152	5033430I15Rik	LncRNA_from_Ensembl	ENSMUST00000001724	ENSMUSG00000001674	Ddx18	-0.975917
ENSMUST00000038032	ENSMUSG00000038152	5033430I15Rik	LncRNA_from_Ensembl	ENSMUST00000001818	ENSMUSG00000001767	Crnkl1	-0.980754
ENSMUST00000038032	ENSMUSG00000038152	5033430I15Rik	LncRNA_from_Ensembl	ENSMUST00000001834	ENSMUSG00000001783	Rtcb	-0.965526
ENSMUST00000038032	ENSMUSG00000038152	5033430I15Rik	LncRNA_from_Ensembl	ENSMUST00000001884	ENSMUSG00000001829	Clpb	0.988832
ENSMUST00000038032	ENSMUSG00000038152	5033430I15Rik	LncRNA_from_Ensembl	ENSMUST00000001975	ENSMUSG00000001910	Nacc1	-0.986466
ENSMUST00000038032	ENSMUSG00000038152	5033430I15Rik	LncRNA_from_Ensembl	ENSMUST00000001989	ENSMUSG00000001924	Uba1	-0.963538
ENSMUST00000038032	ENSMUSG00000038152	5033430I15Rik	LncRNA_from_Ensembl	ENSMUST00000002043	ENSMUSG00000078622	Ccdc47	0.991838
ENSMUST00000038032	ENSMUSG00000038152	5033430I15Rik	LncRNA_from_Ensembl	ENSMUST00000002048	ENSMUSG00000001983	Taco1	0.982438
ENSMUST00000038032	ENSMUSG00000038152	5033430I15Rik	LncRNA_from_Ensembl	ENSMUST00000002091	ENSMUSG00000002015	Bcap31	-0.982648
ENSMUST00000038032	ENSMUSG00000038152	5033430I15Rik	LncRNA_from_Ensembl	ENSMUST00000002303	ENSMUSG00000002233	Rhoc	-0.976836
ENSMUST00000038032	ENSMUSG00000038152	5033430I15Rik	LncRNA_from_Ensembl	ENSMUST00000002350	ENSMUSG00000002280	Narfl	0.966064
ENSMUST00000038032	ENSMUSG00000038152	5033430I15Rik	LncRNA_from_Ensembl	ENSMUST00000002452	ENSMUSG00000002379	Ndufa11	0.964282
ENSMUST00000038032	ENSMUSG00000038152	5033430I15Rik	LncRNA_from_Ensembl	ENSMUST00000002518	ENSMUSG00000054452	Aes	0.971014
ENSMUST00000038032	ENSMUSG00000038152	5033430I15Rik	LncRNA_from_Ensembl	ENSMUST00000002551	ENSMUSG00000002477	Snrpd1	-0.958632
ENSMUST00000038032	ENSMUSG00000038152	5033430I15Rik	LncRNA_from_Ensembl	ENSMUST00000002572	ENSMUSG00000002504	Slc9a3r2	0.950468
ENSMUST00000038032	ENSMUSG00000038152	5033430I15Rik	LncRNA_from_Ensembl	ENSMUST00000002733	ENSMUSG00000002658	Gtf2f1	-0.968995
ENSMUST00000038032	ENSMUSG00000038152	5033430I15Rik	LncRNA_from_Ensembl	ENSMUST00000002818	ENSMUSG00000002741	Ykt6	-0.968308
ENSMUST00000038032	ENSMUSG00000038152	5033430I15Rik	LncRNA_from_Ensembl	ENSMUST00000002925	ENSMUSG00000002846	Timmdc1	0.98466
ENSMUST00000038032	ENSMUSG00000038152	5033430I15Rik	LncRNA_from_Ensembl	ENSMUST00000003100	ENSMUSG00000052974	Cyp2f2	-0.961489
ENSMUST00000038032	ENSMUSG00000038152	5033430I15Rik	LncRNA_from_Ensembl	ENSMUST00000003121	ENSMUSG00000003037	Rab8a	-0.955663
ENSMUST00000038032	ENSMUSG00000038152	5033430I15Rik	LncRNA_from_Ensembl	ENSMUST00000003152	ENSMUSG00000003068	Stk11	0.987993
ENSMUST00000038032	ENSMUSG00000038152	5033430I15Rik	LncRNA_from_Ensembl	ENSMUST00000003156	ENSMUSG00000003072	Atp5d	0.986798
ENSMUST00000038032	ENSMUSG00000038152	5033430I15Rik	LncRNA_from_Ensembl	ENSMUST00000003268	ENSMUSG00000003200	Sh3gl1	-0.98376
ENSMUST00000038032	ENSMUSG00000038152	5033430I15Rik	LncRNA_from_Ensembl	ENSMUST00000003451	ENSMUSG00000054855	Rnd1	-0.958482
ENSMUST00000038032	ENSMUSG00000038152	5033430I15Rik	LncRNA_from_Ensembl	ENSMUST00000003461	ENSMUSG00000020456	Ogdh	0.984313
ENSMUST00000038032	ENSMUSG00000038152	5033430I15Rik	LncRNA_from_Ensembl	ENSMUST00000003468	ENSMUSG00000003378	Grik5	0.960859
ENSMUST00000038032	ENSMUSG00000038152	5033430I15Rik	LncRNA_from_Ensembl	ENSMUST00000003521	ENSMUSG00000003429	Rps11	-0.951097
ENSMUST00000038032	ENSMUSG00000038152	5033430I15Rik	LncRNA_from_Ensembl	ENSMUST00000003554	ENSMUSG00000007122	Casq1	0.951075
ENSMUST00000038032	ENSMUSG00000038152	5033430I15Rik	LncRNA_from_Ensembl	ENSMUST00000003572	ENSMUSG00000029777	Gars	-0.973595
ENSMUST00000038032	ENSMUSG00000038152	5033430I15Rik	LncRNA_from_Ensembl	ENSMUST00000003612	ENSMUSG00000003518	Dusp3	0.968616
ENSMUST00000038032	ENSMUSG00000038152	5033430I15Rik	LncRNA_from_Ensembl	ENSMUST00000003622	ENSMUSG00000003528	Slc25a1	-0.960283
ENSMUST00000038032	ENSMUSG00000038152	5033430I15Rik	LncRNA_from_Ensembl	ENSMUST00000003635	ENSMUSG00000003541	Ier3	-0.964347
ENSMUST00000038032	ENSMUSG00000038152	5033430I15Rik	LncRNA_from_Ensembl	ENSMUST00000003762	ENSMUSG00000003665	Has1	-0.978544
ENSMUST00000038032	ENSMUSG00000038152	5033430I15Rik	LncRNA_from_Ensembl	ENSMUST00000003857	ENSMUSG00000089832	Shkbp1	-0.955559
ENSMUST00000038032	ENSMUSG00000038152	5033430I15Rik	LncRNA_from_Ensembl	ENSMUST00000003912	ENSMUSG00000003814	Calr	-0.961971
ENSMUST00000038032	ENSMUSG00000038152	5033430I15Rik	LncRNA_from_Ensembl	ENSMUST00000004051	ENSMUSG00000003949	Hlf	0.96591
ENSMUST00000038032	ENSMUSG00000038152	5033430I15Rik	LncRNA_from_Ensembl	ENSMUST00000004054	ENSMUSG00000022905	Kpna1	0.959818
ENSMUST00000038032	ENSMUSG00000038152	5033430I15Rik	LncRNA_from_Ensembl	ENSMUST00000004072	ENSMUSG00000003970	Rpl8	-0.972943
ENSMUST00000038032	ENSMUSG00000038152	5033430I15Rik	LncRNA_from_Ensembl	ENSMUST00000004143	ENSMUSG00000020919	Stat5b	0.970627
ENSMUST00000038032	ENSMUSG00000038152	5033430I15Rik	LncRNA_from_Ensembl	ENSMUST00000004392	ENSMUSG00000029771	Irf5	-0.959398
ENSMUST00000038032	ENSMUSG00000038152	5033430I15Rik	LncRNA_from_Ensembl	ENSMUST00000004554	ENSMUSG00000012848	Rps5	-0.995896
ENSMUST00000038032	ENSMUSG00000038152	5033430I15Rik	LncRNA_from_Ensembl	ENSMUST00000004574	ENSMUSG00000004460	Dnajb11	-0.975536
ENSMUST00000038032	ENSMUSG00000038152	5033430I15Rik	LncRNA_from_Ensembl	ENSMUST00000004673	ENSMUSG00000004558	Ndrg2	0.968215
ENSMUST00000038032	ENSMUSG00000038152	5033430I15Rik	LncRNA_from_Ensembl	ENSMUST00000004729	ENSMUSG00000004610	Etfb	0.979192
ENSMUST00000038032	ENSMUSG00000038152	5033430I15Rik	LncRNA_from_Ensembl	ENSMUST00000004868	ENSMUSG00000004748	Mtfp1	0.966159
ENSMUST00000038032	ENSMUSG00000038152	5033430I15Rik	LncRNA_from_Ensembl	ENSMUST00000004920	ENSMUSG00000004798	Ulk2	0.966741
ENSMUST00000038032	ENSMUSG00000038152	5033430I15Rik	LncRNA_from_Ensembl	ENSMUST00000004936	ENSMUSG00000004814	Ccl24	0.984673
ENSMUST00000038032	ENSMUSG00000038152	5033430I15Rik	LncRNA_from_Ensembl	ENSMUST00000005041	ENSMUSG00000030435	U2af2	-0.959364
ENSMUST00000038032	ENSMUSG00000038152	5033430I15Rik	LncRNA_from_Ensembl	ENSMUST00000005053	ENSMUSG00000004945	Tmem242	0.990099
ENSMUST00000038032	ENSMUSG00000038152	5033430I15Rik	LncRNA_from_Ensembl	ENSMUST00000005069	ENSMUSG00000004939	Nmrk2	0.992321
ENSMUST00000038032	ENSMUSG00000038152	5033430I15Rik	LncRNA_from_Ensembl	ENSMUST00000005185	ENSMUSG00000005054	Cstb	-0.990849
ENSMUST00000038032	ENSMUSG00000038152	5033430I15Rik	LncRNA_from_Ensembl	ENSMUST00000005493	ENSMUSG00000005360	Slc1a3	-0.95751
ENSMUST00000038032	ENSMUSG00000038152	5033430I15Rik	LncRNA_from_Ensembl	ENSMUST00000005507	ENSMUSG00000005373	Mlxipl	0.969906
ENSMUST00000038032	ENSMUSG00000038152	5033430I15Rik	LncRNA_from_Ensembl	ENSMUST00000005548	ENSMUSG00000005413	Hmox1	-0.976847
ENSMUST00000038032	ENSMUSG00000038152	5033430I15Rik	LncRNA_from_Ensembl	ENSMUST00000005606	ENSMUSG00000005469	Prkaca	0.960383
ENSMUST00000038032	ENSMUSG00000038152	5033430I15Rik	LncRNA_from_Ensembl	ENSMUST00000005647	ENSMUSG00000005510	Ndufs3	0.974747
ENSMUST00000038032	ENSMUSG00000038152	5033430I15Rik	LncRNA_from_Ensembl	ENSMUST00000005722	ENSMUSG00000005583	Mef2c	0.954051
ENSMUST00000038032	ENSMUSG00000038152	5033430I15Rik	LncRNA_from_Ensembl	ENSMUST00000005826	ENSMUSG00000005683	Cs	0.994956
ENSMUST00000038032	ENSMUSG00000038152	5033430I15Rik	LncRNA_from_Ensembl	ENSMUST00000006221	ENSMUSG00000020128	Vps54	-0.961334
ENSMUST00000038032	ENSMUSG00000038152	5033430I15Rik	LncRNA_from_Ensembl	ENSMUST00000006235	ENSMUSG00000021939	Ctsb	-0.979294
ENSMUST00000038032	ENSMUSG00000038152	5033430I15Rik	LncRNA_from_Ensembl	ENSMUST00000006254	ENSMUSG00000006095	Tbcb	-0.977645
ENSMUST00000038032	ENSMUSG00000038152	5033430I15Rik	LncRNA_from_Ensembl	ENSMUST00000006367	ENSMUSG00000006205	Htra1	0.95787
ENSMUST00000038032	ENSMUSG00000038152	5033430I15Rik	LncRNA_from_Ensembl	ENSMUST00000006496	ENSMUSG00000006333	Rps9	-0.991598
ENSMUST00000038032	ENSMUSG00000038152	5033430I15Rik	LncRNA_from_Ensembl	ENSMUST00000006646	ENSMUSG00000006476	Nsmf	0.96118
ENSMUST00000038032	ENSMUSG00000038152	5033430I15Rik	LncRNA_from_Ensembl	ENSMUST00000006667	ENSMUSG00000045868	Gvin1	-0.951021
ENSMUST00000038032	ENSMUSG00000038152	5033430I15Rik	LncRNA_from_Ensembl	ENSMUST00000006669	ENSMUSG00000006494	Pdk1	0.982794
ENSMUST00000038032	ENSMUSG00000038152	5033430I15Rik	LncRNA_from_Ensembl	ENSMUST00000006853	ENSMUSG00000006675	P4htm	0.970002
ENSMUST00000038032	ENSMUSG00000038152	5033430I15Rik	LncRNA_from_Ensembl	ENSMUST00000006900	ENSMUSG00000006717	Acot13	0.994749
ENSMUST00000038032	ENSMUSG00000038152	5033430I15Rik	LncRNA_from_Ensembl	ENSMUST00000006956	ENSMUSG00000040026	Saa3	-0.98015
ENSMUST00000038032	ENSMUSG00000038152	5033430I15Rik	LncRNA_from_Ensembl	ENSMUST00000007248	ENSMUSG00000007033	Hspa1l	0.987904
ENSMUST00000038032	ENSMUSG00000038152	5033430I15Rik	LncRNA_from_Ensembl	ENSMUST00000007257	ENSMUSG00000007041	Clic1	-0.961582
ENSMUST00000038032	ENSMUSG00000038152	5033430I15Rik	LncRNA_from_Ensembl	ENSMUST00000008016	ENSMUSG00000007872	Id3	-0.970293
ENSMUST00000038032	ENSMUSG00000038152	5033430I15Rik	LncRNA_from_Ensembl	ENSMUST00000008021	ENSMUSG00000007877	Tcap	0.986866
ENSMUST00000038032	ENSMUSG00000038152	5033430I15Rik	LncRNA_from_Ensembl	ENSMUST00000008445	ENSMUSG00000008301	Phax	-0.976096
ENSMUST00000038032	ENSMUSG00000038152	5033430I15Rik	LncRNA_from_Ensembl	ENSMUST00000008528	ENSMUSG00000008384	Sertad1	-0.961075
ENSMUST00000038032	ENSMUSG00000038152	5033430I15Rik	LncRNA_from_Ensembl	ENSMUST00000008684	ENSMUSG00000008540	Mgst1	-0.958114
ENSMUST00000038032	ENSMUSG00000038152	5033430I15Rik	LncRNA_from_Ensembl	ENSMUST00000008812	ENSMUSG00000008668	Rps18	-0.968393
ENSMUST00000038032	ENSMUSG00000038152	5033430I15Rik	LncRNA_from_Ensembl	ENSMUST00000008893	ENSMUSG00000024835	Coro1b	-0.97319
ENSMUST00000038032	ENSMUSG00000038152	5033430I15Rik	LncRNA_from_Ensembl	ENSMUST00000009219	ENSMUSG00000009075	Cabp7	0.982539
ENSMUST00000038032	ENSMUSG00000038152	5033430I15Rik	LncRNA_from_Ensembl	ENSMUST00000009329	ENSMUSG00000009185	Ccl8	-0.965986
ENSMUST00000038032	ENSMUSG00000038152	5033430I15Rik	LncRNA_from_Ensembl	ENSMUST00000009340	ENSMUSG00000026536	Ifi211	-0.958489
ENSMUST00000038032	ENSMUSG00000038152	5033430I15Rik	LncRNA_from_Ensembl	ENSMUST00000009530	ENSMUSG00000001131	Timp1	-0.954497
ENSMUST00000038032	ENSMUSG00000038152	5033430I15Rik	LncRNA_from_Ensembl	ENSMUST00000009617	ENSMUSG00000027895	Kcnc4	0.99695
ENSMUST00000038032	ENSMUSG00000038152	5033430I15Rik	LncRNA_from_Ensembl	ENSMUST00000009689	ENSMUSG00000009545	Kcnq1	0.962162
ENSMUST00000038032	ENSMUSG00000038152	5033430I15Rik	LncRNA_from_Ensembl	ENSMUST00000009877	ENSMUSG00000009733	Tfcp2	0.951428
ENSMUST00000038032	ENSMUSG00000038152	5033430I15Rik	LncRNA_from_Ensembl	ENSMUST00000010007	ENSMUSG00000009863	Sdhb	0.978018
ENSMUST00000038032	ENSMUSG00000038152	5033430I15Rik	LncRNA_from_Ensembl	ENSMUST00000010208	ENSMUSG00000010064	Slc38a3	0.985716
ENSMUST00000038032	ENSMUSG00000038152	5033430I15Rik	LncRNA_from_Ensembl	ENSMUST00000010239	ENSMUSG00000010095	Slc3a2	-0.977896
ENSMUST00000038032	ENSMUSG00000038152	5033430I15Rik	LncRNA_from_Ensembl	ENSMUST00000010248	ENSMUSG00000010097	Nxf1	0.957026
ENSMUST00000038032	ENSMUSG00000038152	5033430I15Rik	LncRNA_from_Ensembl	ENSMUST00000010502	ENSMUSG00000010358	Ifi35	-0.967042
ENSMUST00000038032	ENSMUSG00000038152	5033430I15Rik	LncRNA_from_Ensembl	ENSMUST00000010899	ENSMUSG00000010755	Cars	-0.952726
ENSMUST00000038032	ENSMUSG00000038152	5033430I15Rik	LncRNA_from_Ensembl	ENSMUST00000011058	ENSMUSG00000010914	Pdhx	0.980813
ENSMUST00000038032	ENSMUSG00000038152	5033430I15Rik	LncRNA_from_Ensembl	ENSMUST00000011896	ENSMUSG00000011752	Pgam1	-0.954465
ENSMUST00000038032	ENSMUSG00000038152	5033430I15Rik	LncRNA_from_Ensembl	ENSMUST00000012798	ENSMUSG00000039013	Siglecf	-0.957995
ENSMUST00000038032	ENSMUSG00000038152	5033430I15Rik	LncRNA_from_Ensembl	ENSMUST00000012849	ENSMUSG00000012705	Retn	-0.990804
ENSMUST00000038032	ENSMUSG00000038152	5033430I15Rik	LncRNA_from_Ensembl	ENSMUST00000013220	ENSMUSG00000013076	Amotl1	0.974158
ENSMUST00000038032	ENSMUSG00000038152	5033430I15Rik	LncRNA_from_Ensembl	ENSMUST00000013304	ENSMUSG00000013160	Atp6v0d1	-0.969387
ENSMUST00000038032	ENSMUSG00000038152	5033430I15Rik	LncRNA_from_Ensembl	ENSMUST00000013949	ENSMUSG00000032000	Birc3	-0.952098
ENSMUST00000038032	ENSMUSG00000038152	5033430I15Rik	LncRNA_from_Ensembl	ENSMUST00000014080	ENSMUSG00000013936	Myl2	0.954577
ENSMUST00000038032	ENSMUSG00000038152	5033430I15Rik	LncRNA_from_Ensembl	ENSMUST00000014221	ENSMUSG00000014077	Chp1	-0.971736
ENSMUST00000038032	ENSMUSG00000038152	5033430I15Rik	LncRNA_from_Ensembl	ENSMUST00000014457	ENSMUSG00000014313	Cox6c	0.968708
ENSMUST00000038032	ENSMUSG00000038152	5033430I15Rik	LncRNA_from_Ensembl	ENSMUST00000014505	ENSMUSG00000014361	Mertk	-0.980365
ENSMUST00000038032	ENSMUSG00000038152	5033430I15Rik	LncRNA_from_Ensembl	ENSMUST00000014684	ENSMUSG00000061613	U2af1	-0.994693
ENSMUST00000038032	ENSMUSG00000038152	5033430I15Rik	LncRNA_from_Ensembl	ENSMUST00000014743	ENSMUSG00000014599	Csf1	-0.960158
ENSMUST00000038032	ENSMUSG00000038152	5033430I15Rik	LncRNA_from_Ensembl	ENSMUST00000014750	ENSMUSG00000014606	Slc25a11	0.994438
ENSMUST00000038032	ENSMUSG00000038152	5033430I15Rik	LncRNA_from_Ensembl	ENSMUST00000014913	ENSMUSG00000014769	Psmb1	-0.966642
ENSMUST00000038032	ENSMUSG00000038152	5033430I15Rik	LncRNA_from_Ensembl	ENSMUST00000014920	ENSMUSG00000014776	Nol3	0.980486
ENSMUST00000038032	ENSMUSG00000038152	5033430I15Rik	LncRNA_from_Ensembl	ENSMUST00000014957	ENSMUSG00000014813	Stc1	-0.965423
ENSMUST00000038032	ENSMUSG00000038152	5033430I15Rik	LncRNA_from_Ensembl	ENSMUST00000014990	ENSMUSG00000014846	Tppp3	0.968833
ENSMUST00000038032	ENSMUSG00000038152	5033430I15Rik	LncRNA_from_Ensembl	ENSMUST00000015277	ENSMUSG00000015133	Lrrk1	-0.980473
ENSMUST00000038032	ENSMUSG00000038152	5033430I15Rik	LncRNA_from_Ensembl	ENSMUST00000015333	ENSMUSG00000015189	Casd1	0.952713
ENSMUST00000038032	ENSMUSG00000038152	5033430I15Rik	LncRNA_from_Ensembl	ENSMUST00000015456	ENSMUSG00000015312	Gadd45b	-0.965105
ENSMUST00000038032	ENSMUSG00000038152	5033430I15Rik	LncRNA_from_Ensembl	ENSMUST00000015501	ENSMUSG00000015357	Clpx	0.958187
ENSMUST00000038032	ENSMUSG00000038152	5033430I15Rik	LncRNA_from_Ensembl	ENSMUST00000015511	ENSMUSG00000030123	Plxnd1	0.959943
ENSMUST00000038032	ENSMUSG00000038152	5033430I15Rik	LncRNA_from_Ensembl	ENSMUST00000015581	ENSMUSG00000015437	Gzmb	-0.973391
ENSMUST00000038032	ENSMUSG00000038152	5033430I15Rik	LncRNA_from_Ensembl	ENSMUST00000015605	ENSMUSG00000015461	Atf6b	-0.952615
ENSMUST00000038032	ENSMUSG00000038152	5033430I15Rik	LncRNA_from_Ensembl	ENSMUST00000015667	ENSMUSG00000038642	Ctss	-0.976982
ENSMUST00000038032	ENSMUSG00000038152	5033430I15Rik	LncRNA_from_Ensembl	ENSMUST00000015719	ENSMUSG00000015575	Atp6v0e	-0.990637
ENSMUST00000038032	ENSMUSG00000038152	5033430I15Rik	LncRNA_from_Ensembl	ENSMUST00000015797	ENSMUSG00000015653	Steap2	-0.967694
ENSMUST00000038032	ENSMUSG00000038152	5033430I15Rik	LncRNA_from_Ensembl	ENSMUST00000015855	ENSMUSG00000015711	Prune1	0.973033
ENSMUST00000038032	ENSMUSG00000038152	5033430I15Rik	LncRNA_from_Ensembl	ENSMUST00000016088	ENSMUSG00000015944	Gatsl2	0.970906
ENSMUST00000038032	ENSMUSG00000038152	5033430I15Rik	LncRNA_from_Ensembl	ENSMUST00000016125	ENSMUSG00000015981	Stk32c	-0.957265
ENSMUST00000038032	ENSMUSG00000038152	5033430I15Rik	LncRNA_from_Ensembl	ENSMUST00000016168	ENSMUSG00000016024	Lbp	-0.95652
ENSMUST00000038032	ENSMUSG00000038152	5033430I15Rik	LncRNA_from_Ensembl	ENSMUST00000016463	ENSMUSG00000016319	Slc25a5	-0.972794
ENSMUST00000038032	ENSMUSG00000038152	5033430I15Rik	LncRNA_from_Ensembl	ENSMUST00000016471	ENSMUSG00000016327	Atp1b4	0.968212
ENSMUST00000038032	ENSMUSG00000038152	5033430I15Rik	LncRNA_from_Ensembl	ENSMUST00000016571	ENSMUSG00000016427	Ndufa1	0.969685
ENSMUST00000038032	ENSMUSG00000038152	5033430I15Rik	LncRNA_from_Ensembl	ENSMUST00000016640	ENSMUSG00000016496	Cd274	-0.968826
ENSMUST00000038032	ENSMUSG00000038152	5033430I15Rik	LncRNA_from_Ensembl	ENSMUST00000016678	ENSMUSG00000016534	Lamp2	-0.974224
ENSMUST00000038032	ENSMUSG00000038152	5033430I15Rik	LncRNA_from_Ensembl	ENSMUST00000016680	ENSMUSG00000031446	Cul4a	0.976422
ENSMUST00000038032	ENSMUSG00000038152	5033430I15Rik	LncRNA_from_Ensembl	ENSMUST00000017548	ENSMUSG00000017404	Rpl19	-0.988572
ENSMUST00000038032	ENSMUSG00000038152	5033430I15Rik	LncRNA_from_Ensembl	ENSMUST00000017552	ENSMUSG00000020882	Cacnb1	0.975356
ENSMUST00000038032	ENSMUSG00000038152	5033430I15Rik	LncRNA_from_Ensembl	ENSMUST00000017561	ENSMUSG00000017417	Plxdc1	0.966034
ENSMUST00000038032	ENSMUSG00000038152	5033430I15Rik	LncRNA_from_Ensembl	ENSMUST00000017567	ENSMUSG00000017421	Zfp207	-0.996074
ENSMUST00000038032	ENSMUSG00000038152	5033430I15Rik	LncRNA_from_Ensembl	ENSMUST00000017839	ENSMUSG00000020707	Rnf135	-0.951452
ENSMUST00000038032	ENSMUSG00000038152	5033430I15Rik	LncRNA_from_Ensembl	ENSMUST00000017859	ENSMUSG00000017715	Pgs1	-0.96098
ENSMUST00000038032	ENSMUSG00000038152	5033430I15Rik	LncRNA_from_Ensembl	ENSMUST00000017961	ENSMUSG00000017817	Jph2	0.967139
ENSMUST00000038032	ENSMUSG00000038152	5033430I15Rik	LncRNA_from_Ensembl	ENSMUST00000017974	ENSMUSG00000017830	Dhx58	-0.969728
ENSMUST00000038032	ENSMUSG00000038152	5033430I15Rik	LncRNA_from_Ensembl	ENSMUST00000018143	ENSMUSG00000017999	Ddx27	-0.959103
ENSMUST00000038032	ENSMUSG00000038152	5033430I15Rik	LncRNA_from_Ensembl	ENSMUST00000018315	ENSMUSG00000018171	Vmp1	-0.951934
ENSMUST00000038032	ENSMUSG00000038152	5033430I15Rik	LncRNA_from_Ensembl	ENSMUST00000018431	ENSMUSG00000018287	Spag7	0.965498
ENSMUST00000038032	ENSMUSG00000038152	5033430I15Rik	LncRNA_from_Ensembl	ENSMUST00000018478	ENSMUSG00000018334	Ksr1	0.952261
ENSMUST00000038032	ENSMUSG00000038152	5033430I15Rik	LncRNA_from_Ensembl	ENSMUST00000018485	ENSMUSG00000018341	Il12rb2	-0.962819
ENSMUST00000038032	ENSMUSG00000038152	5033430I15Rik	LncRNA_from_Ensembl	ENSMUST00000018522	ENSMUSG00000018378	Cuedc1	0.979121
ENSMUST00000038032	ENSMUSG00000038152	5033430I15Rik	LncRNA_from_Ensembl	ENSMUST00000018572	ENSMUSG00000018428	Akap1	0.988426
ENSMUST00000038032	ENSMUSG00000038152	5033430I15Rik	LncRNA_from_Ensembl	ENSMUST00000018641	ENSMUSG00000033196	Myh2	0.962523
ENSMUST00000038032	ENSMUSG00000038152	5033430I15Rik	LncRNA_from_Ensembl	ENSMUST00000018644	ENSMUSG00000018500	Adora2b	-0.971128
ENSMUST00000038032	ENSMUSG00000038152	5033430I15Rik	LncRNA_from_Ensembl	ENSMUST00000018691	ENSMUSG00000018547	Pip4k2b	0.965469
ENSMUST00000038032	ENSMUSG00000038152	5033430I15Rik	LncRNA_from_Ensembl	ENSMUST00000018710	ENSMUSG00000018566	Slc2a4	0.962731
ENSMUST00000038032	ENSMUSG00000038152	5033430I15Rik	LncRNA_from_Ensembl	ENSMUST00000018743	ENSMUSG00000018599	Mief2	0.980199
ENSMUST00000038032	ENSMUSG00000038152	5033430I15Rik	LncRNA_from_Ensembl	ENSMUST00000018905	ENSMUSG00000018761	Mpdu1	-0.956752
ENSMUST00000038032	ENSMUSG00000038152	5033430I15Rik	LncRNA_from_Ensembl	ENSMUST00000018914	ENSMUSG00000018770	Atp5g3	0.985322
ENSMUST00000038032	ENSMUSG00000038152	5033430I15Rik	LncRNA_from_Ensembl	ENSMUST00000018989	ENSMUSG00000018845	Unc45b	0.95623
ENSMUST00000038032	ENSMUSG00000038152	5033430I15Rik	LncRNA_from_Ensembl	ENSMUST00000018992	ENSMUSG00000018848	Rars	-0.962888
ENSMUST00000038032	ENSMUSG00000038152	5033430I15Rik	LncRNA_from_Ensembl	ENSMUST00000019026	ENSMUSG00000018882	Mrpl45	0.979555
ENSMUST00000038032	ENSMUSG00000038152	5033430I15Rik	LncRNA_from_Ensembl	ENSMUST00000019067	ENSMUSG00000018923	Med11	-0.97359
ENSMUST00000038032	ENSMUSG00000038152	5033430I15Rik	LncRNA_from_Ensembl	ENSMUST00000019074	ENSMUSG00000018930	Ccl4	-0.965652
ENSMUST00000038032	ENSMUSG00000038152	5033430I15Rik	LncRNA_from_Ensembl	ENSMUST00000019133	ENSMUSG00000057897	Camk2b	0.96872
ENSMUST00000038032	ENSMUSG00000038152	5033430I15Rik	LncRNA_from_Ensembl	ENSMUST00000019276	ENSMUSG00000019132	BC005537	-0.957002
ENSMUST00000038032	ENSMUSG00000038152	5033430I15Rik	LncRNA_from_Ensembl	ENSMUST00000019317	ENSMUSG00000019173	Rab5c	-0.954804
ENSMUST00000038032	ENSMUSG00000038152	5033430I15Rik	LncRNA_from_Ensembl	ENSMUST00000019323	ENSMUSG00000019179	Mdh2	0.96927
ENSMUST00000038032	ENSMUSG00000038152	5033430I15Rik	LncRNA_from_Ensembl	ENSMUST00000019441	ENSMUSG00000019297	Nop9	-0.971039
ENSMUST00000038032	ENSMUSG00000038152	5033430I15Rik	LncRNA_from_Ensembl	ENSMUST00000019443	ENSMUSG00000047098	Rnf31	-0.978659
ENSMUST00000038032	ENSMUSG00000038152	5033430I15Rik	LncRNA_from_Ensembl	ENSMUST00000019517	ENSMUSG00000019373	Cops3	0.964893
ENSMUST00000038032	ENSMUSG00000038152	5033430I15Rik	LncRNA_from_Ensembl	ENSMUST00000019625	ENSMUSG00000055775	Myh8	0.960886
ENSMUST00000038032	ENSMUSG00000038152	5033430I15Rik	LncRNA_from_Ensembl	ENSMUST00000019833	ENSMUSG00000019689	Fmc1	0.955012
ENSMUST00000038032	ENSMUSG00000038152	5033430I15Rik	LncRNA_from_Ensembl	ENSMUST00000019896	ENSMUSG00000019762	Iyd	0.963514
ENSMUST00000038032	ENSMUSG00000038152	5033430I15Rik	LncRNA_from_Ensembl	ENSMUST00000019967	ENSMUSG00000019823	Mical1	-0.975736
ENSMUST00000038032	ENSMUSG00000038152	5033430I15Rik	LncRNA_from_Ensembl	ENSMUST00000019977	ENSMUSG00000063428	Ddo	0.98075
ENSMUST00000038032	ENSMUSG00000038152	5033430I15Rik	LncRNA_from_Ensembl	ENSMUST00000020018	ENSMUSG00000019868	Vta1	-0.960502
ENSMUST00000038032	ENSMUSG00000038152	5033430I15Rik	LncRNA_from_Ensembl	ENSMUST00000020024	ENSMUSG00000019874	Fabp7	0.972942
ENSMUST00000038032	ENSMUSG00000038152	5033430I15Rik	LncRNA_from_Ensembl	ENSMUST00000020040	ENSMUSG00000019890	Nts	-0.964067
ENSMUST00000038032	ENSMUSG00000038152	5033430I15Rik	LncRNA_from_Ensembl	ENSMUST00000020223	ENSMUSG00000020034	Tcp11l2	0.960994
ENSMUST00000038032	ENSMUSG00000038152	5033430I15Rik	LncRNA_from_Ensembl	ENSMUST00000020249	ENSMUSG00000020057	Dram1	-0.96359
ENSMUST00000038032	ENSMUSG00000038152	5033430I15Rik	LncRNA_from_Ensembl	ENSMUST00000020268	ENSMUSG00000020074	Ccar1	-0.951666
ENSMUST00000038032	ENSMUSG00000038152	5033430I15Rik	LncRNA_from_Ensembl	ENSMUST00000020286	ENSMUSG00000020089	Ppa1	-0.97785
ENSMUST00000038032	ENSMUSG00000038152	5033430I15Rik	LncRNA_from_Ensembl	ENSMUST00000020316	ENSMUSG00000020115	Tbk1	-0.955884
ENSMUST00000038032	ENSMUSG00000038152	5033430I15Rik	LncRNA_from_Ensembl	ENSMUST00000020322	ENSMUSG00000020121	Srgap1	0.977886
ENSMUST00000038032	ENSMUSG00000038152	5033430I15Rik	LncRNA_from_Ensembl	ENSMUST00000020334	ENSMUSG00000020124	Usp15	0.974257
ENSMUST00000038032	ENSMUSG00000038152	5033430I15Rik	LncRNA_from_Ensembl	ENSMUST00000020361	ENSMUSG00000020153	Ndufs7	0.980791
ENSMUST00000038032	ENSMUSG00000038152	5033430I15Rik	LncRNA_from_Ensembl	ENSMUST00000020362	ENSMUSG00000020155	Kcnmb1	0.992797
ENSMUST00000038032	ENSMUSG00000038152	5033430I15Rik	LncRNA_from_Ensembl	ENSMUST00000020372	ENSMUSG00000020163	Uqcr11	0.979649
ENSMUST00000038032	ENSMUSG00000038152	5033430I15Rik	LncRNA_from_Ensembl	ENSMUST00000020378	ENSMUSG00000020169	Best3	0.965709
ENSMUST00000038032	ENSMUSG00000038152	5033430I15Rik	LncRNA_from_Ensembl	ENSMUST00000020408	ENSMUSG00000020184	Mdm2	-0.957308
ENSMUST00000038032	ENSMUSG00000038152	5033430I15Rik	LncRNA_from_Ensembl	ENSMUST00000020441	ENSMUSG00000020220	Vps13d	0.968073
ENSMUST00000038032	ENSMUSG00000038152	5033430I15Rik	LncRNA_from_Ensembl	ENSMUST00000020549	ENSMUSG00000054206	Gzmm	0.97614
ENSMUST00000038032	ENSMUSG00000038152	5033430I15Rik	LncRNA_from_Ensembl	ENSMUST00000020550	ENSMUSG00000020307	Cdc34	0.958117
ENSMUST00000038032	ENSMUSG00000038152	5033430I15Rik	LncRNA_from_Ensembl	ENSMUST00000020551	ENSMUSG00000020305	Asb3	0.952782
ENSMUST00000038032	ENSMUSG00000038152	5033430I15Rik	LncRNA_from_Ensembl	ENSMUST00000020640	ENSMUSG00000020372	Rack1	-0.993818
ENSMUST00000038032	ENSMUSG00000038152	5033430I15Rik	LncRNA_from_Ensembl	ENSMUST00000020657	ENSMUSG00000020390	Ube2b	0.993274
ENSMUST00000038032	ENSMUSG00000038152	5033430I15Rik	LncRNA_from_Ensembl	ENSMUST00000020662	ENSMUSG00000020393	Kremen1	0.969713
ENSMUST00000038032	ENSMUSG00000038152	5033430I15Rik	LncRNA_from_Ensembl	ENSMUST00000020665	ENSMUSG00000020397	Med7	-0.955017
ENSMUST00000038032	ENSMUSG00000038152	5033430I15Rik	LncRNA_from_Ensembl	ENSMUST00000020677	ENSMUSG00000020407	Upp1	-0.985494
ENSMUST00000038032	ENSMUSG00000038152	5033430I15Rik	LncRNA_from_Ensembl	ENSMUST00000020705	ENSMUSG00000020430	Pes1	-0.972686
ENSMUST00000038032	ENSMUSG00000038152	5033430I15Rik	LncRNA_from_Ensembl	ENSMUST00000020718	ENSMUSG00000020439	Smtn	0.966309
ENSMUST00000038032	ENSMUSG00000038152	5033430I15Rik	LncRNA_from_Ensembl	ENSMUST00000020732	ENSMUSG00000061462	Obscn	0.995166
ENSMUST00000038032	ENSMUSG00000038152	5033430I15Rik	LncRNA_from_Ensembl	ENSMUST00000020768	ENSMUSG00000020475	Pgam2	0.957951
ENSMUST00000038032	ENSMUSG00000038152	5033430I15Rik	LncRNA_from_Ensembl	ENSMUST00000020775	ENSMUSG00000020483	Dynll2	0.982755
ENSMUST00000038032	ENSMUSG00000038152	5033430I15Rik	LncRNA_from_Ensembl	ENSMUST00000020846	ENSMUSG00000020538	Srebf1	-0.986754
ENSMUST00000038032	ENSMUSG00000038152	5033430I15Rik	LncRNA_from_Ensembl	ENSMUST00000020856	ENSMUSG00000020547	Bzw2	0.955558
ENSMUST00000038032	ENSMUSG00000038152	5033430I15Rik	LncRNA_from_Ensembl	ENSMUST00000020896	ENSMUSG00000020577	Tspan13	0.97759
ENSMUST00000038032	ENSMUSG00000038152	5033430I15Rik	LncRNA_from_Ensembl	ENSMUST00000020904	ENSMUSG00000020580	Rock2	0.956368
ENSMUST00000038032	ENSMUSG00000038152	5033430I15Rik	LncRNA_from_Ensembl	ENSMUST00000020908	ENSMUSG00000057469	E2f6	0.995012
ENSMUST00000038032	ENSMUSG00000038152	5033430I15Rik	LncRNA_from_Ensembl	ENSMUST00000020930	ENSMUSG00000020611	Gna13	-0.951352
ENSMUST00000038032	ENSMUSG00000038152	5033430I15Rik	LncRNA_from_Ensembl	ENSMUST00000020947	ENSMUSG00000020621	Rdh14	0.956112
ENSMUST00000038032	ENSMUSG00000038152	5033430I15Rik	LncRNA_from_Ensembl	ENSMUST00000020948	ENSMUSG00000020620	Abca8b	0.961494
ENSMUST00000038032	ENSMUSG00000038152	5033430I15Rik	LncRNA_from_Ensembl	ENSMUST00000020949	ENSMUSG00000020623	Map2k6	0.960848
ENSMUST00000038032	ENSMUSG00000038152	5033430I15Rik	LncRNA_from_Ensembl	ENSMUST00000020969	ENSMUSG00000020638	Cmpk2	-0.955846
ENSMUST00000038032	ENSMUSG00000038152	5033430I15Rik	LncRNA_from_Ensembl	ENSMUST00000020986	ENSMUSG00000020657	Dnajc27	0.994337
ENSMUST00000038032	ENSMUSG00000038152	5033430I15Rik	LncRNA_from_Ensembl	ENSMUST00000021011	ENSMUSG00000035373	Ccl7	-0.973336
ENSMUST00000038032	ENSMUSG00000038152	5033430I15Rik	LncRNA_from_Ensembl	ENSMUST00000021048	ENSMUSG00000020706	Ftsj3	-0.962745
ENSMUST00000038032	ENSMUSG00000038152	5033430I15Rik	LncRNA_from_Ensembl	ENSMUST00000021056	ENSMUSG00000001027	Scn4a	0.976657
ENSMUST00000038032	ENSMUSG00000038152	5033430I15Rik	LncRNA_from_Ensembl	ENSMUST00000021082	ENSMUSG00000020736	Nt5c	-0.974339
ENSMUST00000038032	ENSMUSG00000038152	5033430I15Rik	LncRNA_from_Ensembl	ENSMUST00000021084	ENSMUSG00000020738	Sumo2	-0.965902
ENSMUST00000038032	ENSMUSG00000038152	5033430I15Rik	LncRNA_from_Ensembl	ENSMUST00000021207	ENSMUSG00000020846	Rflnb	0.97867
ENSMUST00000038032	ENSMUSG00000038152	5033430I15Rik	LncRNA_from_Ensembl	ENSMUST00000021239	ENSMUSG00000020869	Lrrc59	-0.977264
ENSMUST00000038032	ENSMUSG00000038152	5033430I15Rik	LncRNA_from_Ensembl	ENSMUST00000021243	ENSMUSG00000020873	Slc35b1	-0.974137
ENSMUST00000038032	ENSMUSG00000038152	5033430I15Rik	LncRNA_from_Ensembl	ENSMUST00000021332	ENSMUSG00000020949	Fkbp3	0.965168
ENSMUST00000038032	ENSMUSG00000038152	5033430I15Rik	LncRNA_from_Ensembl	ENSMUST00000021335	ENSMUSG00000020952	Scfd1	-0.982997
ENSMUST00000038032	ENSMUSG00000038152	5033430I15Rik	LncRNA_from_Ensembl	ENSMUST00000021338	ENSMUSG00000020955	Ap4s1	0.980643
ENSMUST00000038032	ENSMUSG00000038152	5033430I15Rik	LncRNA_from_Ensembl	ENSMUST00000021359	ENSMUSG00000020974	Pole2	-0.977871
ENSMUST00000038032	ENSMUSG00000038152	5033430I15Rik	LncRNA_from_Ensembl	ENSMUST00000021362	ENSMUSG00000020978	Klhdc2	0.959575
ENSMUST00000038032	ENSMUSG00000038152	5033430I15Rik	LncRNA_from_Ensembl	ENSMUST00000021372	ENSMUSG00000054894	Atp5s	0.975464
ENSMUST00000038032	ENSMUSG00000038152	5033430I15Rik	LncRNA_from_Ensembl	ENSMUST00000021428	ENSMUSG00000021039	Snw1	-0.976112
ENSMUST00000038032	ENSMUSG00000038152	5033430I15Rik	LncRNA_from_Ensembl	ENSMUST00000021458	ENSMUSG00000021061	Sptb	0.981368
ENSMUST00000038032	ENSMUSG00000038152	5033430I15Rik	LncRNA_from_Ensembl	ENSMUST00000021506	ENSMUSG00000021091	Serpina3n	-0.981921
ENSMUST00000038032	ENSMUSG00000038152	5033430I15Rik	LncRNA_from_Ensembl	ENSMUST00000021514	ENSMUSG00000021096	Ppm1a	0.953234
ENSMUST00000038032	ENSMUSG00000038152	5033430I15Rik	LncRNA_from_Ensembl	ENSMUST00000021519	ENSMUSG00000021099	Six6	0.975055
ENSMUST00000038032	ENSMUSG00000038152	5033430I15Rik	LncRNA_from_Ensembl	ENSMUST00000021530	ENSMUSG00000021109	Hif1a	-0.954972
ENSMUST00000038032	ENSMUSG00000038152	5033430I15Rik	LncRNA_from_Ensembl	ENSMUST00000021567	ENSMUSG00000021140	Pcnx	0.973229
ENSMUST00000038032	ENSMUSG00000038152	5033430I15Rik	LncRNA_from_Ensembl	ENSMUST00000021574	ENSMUSG00000021149	Gtpbp4	-0.950229
ENSMUST00000038032	ENSMUSG00000038152	5033430I15Rik	LncRNA_from_Ensembl	ENSMUST00000021610	ENSMUSG00000021194	Chga	-0.977265
ENSMUST00000038032	ENSMUSG00000038152	5033430I15Rik	LncRNA_from_Ensembl	ENSMUST00000021614	ENSMUSG00000021196	Pfkp	-0.979177
ENSMUST00000038032	ENSMUSG00000038152	5033430I15Rik	LncRNA_from_Ensembl	ENSMUST00000021617	ENSMUSG00000021200	Asb2	0.988306
ENSMUST00000038032	ENSMUSG00000038152	5033430I15Rik	LncRNA_from_Ensembl	ENSMUST00000021668	ENSMUSG00000021242	Npc2	-0.968168
ENSMUST00000038032	ENSMUSG00000038152	5033430I15Rik	LncRNA_from_Ensembl	ENSMUST00000021669	ENSMUSG00000021243	Fcf1	-0.993395
ENSMUST00000038032	ENSMUSG00000038152	5033430I15Rik	LncRNA_from_Ensembl	ENSMUST00000021674	ENSMUSG00000021250	Fos	-0.967775
ENSMUST00000038032	ENSMUSG00000038152	5033430I15Rik	LncRNA_from_Ensembl	ENSMUST00000021681	ENSMUSG00000021256	Vash1	0.952701
ENSMUST00000038032	ENSMUSG00000038152	5033430I15Rik	LncRNA_from_Ensembl	ENSMUST00000021726	ENSMUSG00000011148	Adssl1	0.966463
ENSMUST00000038032	ENSMUSG00000038152	5033430I15Rik	LncRNA_from_Ensembl	ENSMUST00000021802	ENSMUSG00000021373	Cap2	0.970723
ENSMUST00000038032	ENSMUSG00000038152	5033430I15Rik	LncRNA_from_Ensembl	ENSMUST00000021824	ENSMUSG00000021392	Nol8	-0.957527
ENSMUST00000038032	ENSMUSG00000038152	5033430I15Rik	LncRNA_from_Ensembl	ENSMUST00000021844	ENSMUSG00000021408	Ripk1	-0.958121
ENSMUST00000038032	ENSMUSG00000038152	5033430I15Rik	LncRNA_from_Ensembl	ENSMUST00000021907	ENSMUSG00000021456	Fbp2	0.959074
ENSMUST00000038032	ENSMUSG00000038152	5033430I15Rik	LncRNA_from_Ensembl	ENSMUST00000021913	ENSMUSG00000021460	Auh	0.958395
ENSMUST00000038032	ENSMUSG00000038152	5033430I15Rik	LncRNA_from_Ensembl	ENSMUST00000021942	ENSMUSG00000021486	Prelid1	-0.968232
ENSMUST00000038032	ENSMUSG00000038152	5033430I15Rik	LncRNA_from_Ensembl	ENSMUST00000021948	ENSMUSG00000021492	F12	0.97592
ENSMUST00000038032	ENSMUSG00000038152	5033430I15Rik	LncRNA_from_Ensembl	ENSMUST00000021956	ENSMUSG00000021494	Ddx41	-0.95722
ENSMUST00000038032	ENSMUSG00000038152	5033430I15Rik	LncRNA_from_Ensembl	ENSMUST00000021958	ENSMUSG00000021496	Pcbd2	0.975077
ENSMUST00000038032	ENSMUSG00000038152	5033430I15Rik	LncRNA_from_Ensembl	ENSMUST00000021970	ENSMUSG00000021508	Cxcl14	-0.980141
ENSMUST00000038032	ENSMUSG00000038152	5033430I15Rik	LncRNA_from_Ensembl	ENSMUST00000021993	ENSMUSG00000021520	Uqcrb	0.983529
ENSMUST00000038032	ENSMUSG00000038152	5033430I15Rik	LncRNA_from_Ensembl	ENSMUST00000022007	ENSMUSG00000021534	1700001L19Rik	0.980963
ENSMUST00000038032	ENSMUSG00000038152	5033430I15Rik	LncRNA_from_Ensembl	ENSMUST00000022013	ENSMUSG00000021536	Adcy2	0.96271
ENSMUST00000038032	ENSMUSG00000038152	5033430I15Rik	LncRNA_from_Ensembl	ENSMUST00000022053	ENSMUSG00000021569	Trip13	-0.96916
ENSMUST00000038032	ENSMUSG00000038152	5033430I15Rik	LncRNA_from_Ensembl	ENSMUST00000022060	ENSMUSG00000021576	Pdcd6	-0.988702
ENSMUST00000038032	ENSMUSG00000038152	5033430I15Rik	LncRNA_from_Ensembl	ENSMUST00000022062	ENSMUSG00000021577	Sdha	0.981627
ENSMUST00000038032	ENSMUSG00000038152	5033430I15Rik	LncRNA_from_Ensembl	ENSMUST00000022064	ENSMUSG00000021579	Lrrc14b	0.985602
ENSMUST00000038032	ENSMUSG00000038152	5033430I15Rik	LncRNA_from_Ensembl	ENSMUST00000022097	ENSMUSG00000021606	Ndufs6	0.982024
ENSMUST00000038032	ENSMUSG00000038152	5033430I15Rik	LncRNA_from_Ensembl	ENSMUST00000022102	ENSMUSG00000021610	Clptm1l	-0.973175
ENSMUST00000038032	ENSMUSG00000038152	5033430I15Rik	LncRNA_from_Ensembl	ENSMUST00000022122	ENSMUSG00000021622	Ckmt2	0.965152
ENSMUST00000038032	ENSMUSG00000038152	5033430I15Rik	LncRNA_from_Ensembl	ENSMUST00000022147	ENSMUSG00000021645	Smn1	-0.9825
ENSMUST00000038032	ENSMUSG00000038152	5033430I15Rik	LncRNA_from_Ensembl	ENSMUST00000022153	ENSMUSG00000021650	Ptcd2	0.994562
ENSMUST00000038032	ENSMUSG00000038152	5033430I15Rik	LncRNA_from_Ensembl	ENSMUST00000022196	ENSMUSG00000021686	Ap3b1	-0.954007
ENSMUST00000038032	ENSMUSG00000038152	5033430I15Rik	LncRNA_from_Ensembl	ENSMUST00000022230	ENSMUSG00000021716	Srek1ip1	0.955792
ENSMUST00000038032	ENSMUSG00000038152	5033430I15Rik	LncRNA_from_Ensembl	ENSMUST00000022245	ENSMUSG00000021731	Mrps30	0.989943
ENSMUST00000038032	ENSMUSG00000038152	5033430I15Rik	LncRNA_from_Ensembl	ENSMUST00000022268	ENSMUSG00000021748	Pdhb	0.993137
ENSMUST00000038032	ENSMUSG00000038152	5033430I15Rik	LncRNA_from_Ensembl	ENSMUST00000022286	ENSMUSG00000021764	Ndufs4	0.974607
ENSMUST00000038032	ENSMUSG00000038152	5033430I15Rik	LncRNA_from_Ensembl	ENSMUST00000022328	ENSMUSG00000021798	Ldb3	0.955145
ENSMUST00000038032	ENSMUSG00000038152	5033430I15Rik	LncRNA_from_Ensembl	ENSMUST00000022330	ENSMUSG00000021798	Ldb3	0.968931
ENSMUST00000038032	ENSMUSG00000038152	5033430I15Rik	LncRNA_from_Ensembl	ENSMUST00000022368	ENSMUSG00000021822	Plau	-0.968008
ENSMUST00000038032	ENSMUSG00000038152	5033430I15Rik	LncRNA_from_Ensembl	ENSMUST00000022386	ENSMUSG00000021838	Samd4	0.950046
ENSMUST00000038032	ENSMUSG00000038152	5033430I15Rik	LncRNA_from_Ensembl	ENSMUST00000022462	ENSMUSG00000021906	Oxnad1	0.963868
ENSMUST00000038032	ENSMUSG00000038152	5033430I15Rik	LncRNA_from_Ensembl	ENSMUST00000022469	ENSMUSG00000021910	Nisch	0.992476
ENSMUST00000038032	ENSMUSG00000038152	5033430I15Rik	LncRNA_from_Ensembl	ENSMUST00000022528	ENSMUSG00000021958	Pinx1	-0.96207
ENSMUST00000038032	ENSMUSG00000038152	5033430I15Rik	LncRNA_from_Ensembl	ENSMUST00000022550	ENSMUSG00000021978	Extl3	-0.969426
ENSMUST00000038032	ENSMUSG00000038152	5033430I15Rik	LncRNA_from_Ensembl	ENSMUST00000022553	ENSMUSG00000021981	Cab39l	-0.961994
ENSMUST00000038032	ENSMUSG00000038152	5033430I15Rik	LncRNA_from_Ensembl	ENSMUST00000022614	ENSMUSG00000022035	Ccdc25	-0.989257
ENSMUST00000038032	ENSMUSG00000038152	5033430I15Rik	LncRNA_from_Ensembl	ENSMUST00000022616	ENSMUSG00000022037	Clu	-0.958518
ENSMUST00000038032	ENSMUSG00000038152	5033430I15Rik	LncRNA_from_Ensembl	ENSMUST00000022623	ENSMUSG00000022043	Trim35	0.950531
ENSMUST00000038032	ENSMUSG00000038152	5033430I15Rik	LncRNA_from_Ensembl	ENSMUST00000022680	ENSMUSG00000022089	Bin3	-0.990047
ENSMUST00000038032	ENSMUSG00000038152	5033430I15Rik	LncRNA_from_Ensembl	ENSMUST00000022701	ENSMUSG00000022105	Rb1	0.950791
ENSMUST00000038032	ENSMUSG00000038152	5033430I15Rik	LncRNA_from_Ensembl	ENSMUST00000022704	ENSMUSG00000022108	Itm2b	-0.963646
ENSMUST00000038032	ENSMUSG00000038152	5033430I15Rik	LncRNA_from_Ensembl	ENSMUST00000022706	ENSMUSG00000022110	Sucla2	0.988374
ENSMUST00000038032	ENSMUSG00000038152	5033430I15Rik	LncRNA_from_Ensembl	ENSMUST00000022722	ENSMUSG00000022126	Acod1	-0.972893
ENSMUST00000038032	ENSMUSG00000038152	5033430I15Rik	LncRNA_from_Ensembl	ENSMUST00000022746	ENSMUSG00000022146	Osmr	-0.962898
ENSMUST00000038032	ENSMUSG00000038152	5033430I15Rik	LncRNA_from_Ensembl	ENSMUST00000022786	ENSMUSG00000022179	4931414P19Rik	0.966489
ENSMUST00000038032	ENSMUSG00000038152	5033430I15Rik	LncRNA_from_Ensembl	ENSMUST00000022808	ENSMUSG00000022194	Pabpn1	-0.981573
ENSMUST00000038032	ENSMUSG00000038152	5033430I15Rik	LncRNA_from_Ensembl	ENSMUST00000022815	ENSMUSG00000022204	Ngdn	-0.979571
ENSMUST00000038032	ENSMUSG00000038152	5033430I15Rik	LncRNA_from_Ensembl	ENSMUST00000022826	ENSMUSG00000022215	Fitm1	0.951872
ENSMUST00000038032	ENSMUSG00000038152	5033430I15Rik	LncRNA_from_Ensembl	ENSMUST00000022849	ENSMUSG00000022241	Tars	-0.99677
ENSMUST00000038032	ENSMUSG00000038152	5033430I15Rik	LncRNA_from_Ensembl	ENSMUST00000022881	ENSMUSG00000022270	Fam134b	0.977973
ENSMUST00000038032	ENSMUSG00000038152	5033430I15Rik	LncRNA_from_Ensembl	ENSMUST00000022882	ENSMUSG00000022272	Myo10	0.960286
ENSMUST00000038032	ENSMUSG00000038152	5033430I15Rik	LncRNA_from_Ensembl	ENSMUST00000022909	ENSMUSG00000022300	Dcaf13	-0.990937
ENSMUST00000038032	ENSMUSG00000038152	5033430I15Rik	LncRNA_from_Ensembl	ENSMUST00000022971	ENSMUSG00000022346	Myc	-0.96587
ENSMUST00000038032	ENSMUSG00000038152	5033430I15Rik	LncRNA_from_Ensembl	ENSMUST00000022980	ENSMUSG00000022354	Ndufb9	0.991674
ENSMUST00000038032	ENSMUSG00000038152	5033430I15Rik	LncRNA_from_Ensembl	ENSMUST00000022985	ENSMUSG00000022357	Klhl38	0.975309
ENSMUST00000038032	ENSMUSG00000038152	5033430I15Rik	LncRNA_from_Ensembl	ENSMUST00000023024	ENSMUSG00000022389	Tef	0.952815
ENSMUST00000038032	ENSMUSG00000038152	5033430I15Rik	LncRNA_from_Ensembl	ENSMUST00000023040	ENSMUSG00000022404	Slc25a17	-0.961203
ENSMUST00000038032	ENSMUSG00000038152	5033430I15Rik	LncRNA_from_Ensembl	ENSMUST00000023043	ENSMUSG00000022407	Adsl	0.950666
ENSMUST00000038032	ENSMUSG00000038152	5033430I15Rik	LncRNA_from_Ensembl	ENSMUST00000023050	ENSMUSG00000022414	Tab1	0.977163
ENSMUST00000038032	ENSMUSG00000038152	5033430I15Rik	LncRNA_from_Ensembl	ENSMUST00000023071	ENSMUSG00000022437	Samm50	0.968177
ENSMUST00000038032	ENSMUSG00000038152	5033430I15Rik	LncRNA_from_Ensembl	ENSMUST00000023083	ENSMUSG00000061740	Cyp2d22	0.980759
ENSMUST00000038032	ENSMUSG00000038152	5033430I15Rik	LncRNA_from_Ensembl	ENSMUST00000023085	ENSMUSG00000022450	Ndufa6	0.966713
ENSMUST00000038032	ENSMUSG00000038152	5033430I15Rik	LncRNA_from_Ensembl	ENSMUST00000023087	ENSMUSG00000022451	Twf1	-0.960145
ENSMUST00000038032	ENSMUSG00000038152	5033430I15Rik	LncRNA_from_Ensembl	ENSMUST00000023099	ENSMUSG00000022462	Slc38a2	-0.959815
ENSMUST00000038032	ENSMUSG00000038152	5033430I15Rik	LncRNA_from_Ensembl	ENSMUST00000023116	ENSMUSG00000022477	Aco2	0.961162
ENSMUST00000038032	ENSMUSG00000038152	5033430I15Rik	LncRNA_from_Ensembl	ENSMUST00000023143	ENSMUSG00000022500	Litaf	-0.970477
ENSMUST00000038032	ENSMUSG00000038152	5033430I15Rik	LncRNA_from_Ensembl	ENSMUST00000023146	ENSMUSG00000022503	Nubp1	-0.969551
ENSMUST00000038032	ENSMUSG00000038152	5033430I15Rik	LncRNA_from_Ensembl	ENSMUST00000023147	ENSMUSG00000022504	Ciita	-0.972723
ENSMUST00000038032	ENSMUSG00000038152	5033430I15Rik	LncRNA_from_Ensembl	ENSMUST00000023161	ENSMUSG00000022519	Srl	0.97153
ENSMUST00000038032	ENSMUSG00000038152	5033430I15Rik	LncRNA_from_Ensembl	ENSMUST00000023210	ENSMUSG00000022551	Cyc1	0.985217
ENSMUST00000038032	ENSMUSG00000038152	5033430I15Rik	LncRNA_from_Ensembl	ENSMUST00000023231	ENSMUSG00000022570	Tsta3	-0.976953
ENSMUST00000038032	ENSMUSG00000038152	5033430I15Rik	LncRNA_from_Ensembl	ENSMUST00000023248	ENSMUSG00000075602	Ly6a	-0.961352
ENSMUST00000038032	ENSMUSG00000038152	5033430I15Rik	LncRNA_from_Ensembl	ENSMUST00000023259	ENSMUSG00000022594	Lynx1	0.978548
ENSMUST00000038032	ENSMUSG00000038152	5033430I15Rik	LncRNA_from_Ensembl	ENSMUST00000023276	ENSMUSG00000047921	Trappc9	0.988794
ENSMUST00000038032	ENSMUSG00000038152	5033430I15Rik	LncRNA_from_Ensembl	ENSMUST00000023329	ENSMUSG00000061100	Retnla	0.954934
ENSMUST00000038032	ENSMUSG00000038152	5033430I15Rik	LncRNA_from_Ensembl	ENSMUST00000023343	ENSMUSG00000022663	Atg3	-0.972912
ENSMUST00000038032	ENSMUSG00000038152	5033430I15Rik	LncRNA_from_Ensembl	ENSMUST00000023356	ENSMUSG00000022676	Snai2	-0.983482
ENSMUST00000038032	ENSMUSG00000038152	5033430I15Rik	LncRNA_from_Ensembl	ENSMUST00000023357	ENSMUSG00000022677	Fopnl	0.986042
ENSMUST00000038032	ENSMUSG00000038152	5033430I15Rik	LncRNA_from_Ensembl	ENSMUST00000023441	ENSMUSG00000022758	P2rx6	0.952717
ENSMUST00000038032	ENSMUSG00000038152	5033430I15Rik	LncRNA_from_Ensembl	ENSMUST00000023455	ENSMUSG00000022771	Ppil2	-0.95629
ENSMUST00000038032	ENSMUSG00000038152	5033430I15Rik	LncRNA_from_Ensembl	ENSMUST00000023494	ENSMUSG00000022803	Popdc2	0.974637
ENSMUST00000038032	ENSMUSG00000038152	5033430I15Rik	LncRNA_from_Ensembl	ENSMUST00000023509	ENSMUSG00000062901	Klhl24	0.967601
ENSMUST00000038032	ENSMUSG00000038152	5033430I15Rik	LncRNA_from_Ensembl	ENSMUST00000023514	ENSMUSG00000022820	Ndufb4	0.983044
ENSMUST00000038032	ENSMUSG00000038152	5033430I15Rik	LncRNA_from_Ensembl	ENSMUST00000023554	ENSMUSG00000022848	Dirc2	0.953943
ENSMUST00000038032	ENSMUSG00000038152	5033430I15Rik	LncRNA_from_Ensembl	ENSMUST00000023608	ENSMUSG00000022890	Atp5j	0.977551
ENSMUST00000038032	ENSMUSG00000038152	5033430I15Rik	LncRNA_from_Ensembl	ENSMUST00000023622	ENSMUSG00000022906	Parp9	-0.987604
ENSMUST00000038032	ENSMUSG00000038152	5033430I15Rik	LncRNA_from_Ensembl	ENSMUST00000023677	ENSMUSG00000022956	Atp5o	0.967839
ENSMUST00000038032	ENSMUSG00000038152	5033430I15Rik	LncRNA_from_Ensembl	ENSMUST00000023684	ENSMUSG00000022962	Gart	-0.952045
ENSMUST00000038032	ENSMUSG00000038152	5033430I15Rik	LncRNA_from_Ensembl	ENSMUST00000023722	ENSMUSG00000022987	Zfp641	0.966806
ENSMUST00000038032	ENSMUSG00000038152	5033430I15Rik	LncRNA_from_Ensembl	ENSMUST00000023737	ENSMUSG00000023000	Dhh	0.95216
ENSMUST00000038032	ENSMUSG00000038152	5033430I15Rik	LncRNA_from_Ensembl	ENSMUST00000023761	ENSMUSG00000023020	Cox14	0.970529
ENSMUST00000038032	ENSMUSG00000038152	5033430I15Rik	LncRNA_from_Ensembl	ENSMUST00000023790	ENSMUSG00000046834	Krt1	-0.958369
ENSMUST00000038032	ENSMUSG00000038152	5033430I15Rik	LncRNA_from_Ensembl	ENSMUST00000023807	ENSMUSG00000023046	Igfbp6	0.950819
ENSMUST00000038032	ENSMUSG00000038152	5033430I15Rik	LncRNA_from_Ensembl	ENSMUST00000023813	ENSMUSG00000023051	Tarbp2	0.952202
ENSMUST00000038032	ENSMUSG00000038152	5033430I15Rik	LncRNA_from_Ensembl	ENSMUST00000023826	ENSMUSG00000023064	Sncg	-0.966565
ENSMUST00000038032	ENSMUSG00000038152	5033430I15Rik	LncRNA_from_Ensembl	ENSMUST00000023829	ENSMUSG00000023067	Cdkn1a	-0.970369
ENSMUST00000038032	ENSMUSG00000038152	5033430I15Rik	LncRNA_from_Ensembl	ENSMUST00000023851	ENSMUSG00000023089	Ndufa5	0.980417
ENSMUST00000038032	ENSMUSG00000038152	5033430I15Rik	LncRNA_from_Ensembl	ENSMUST00000023897	ENSMUSG00000023132	Gzma	-0.970132
ENSMUST00000038032	ENSMUSG00000038152	5033430I15Rik	LncRNA_from_Ensembl	ENSMUST00000023918	ENSMUSG00000023150	Ivns1abp	0.955745
ENSMUST00000038032	ENSMUSG00000038152	5033430I15Rik	LncRNA_from_Ensembl	ENSMUST00000023994	ENSMUSG00000023224	Serping1	-0.953313
ENSMUST00000038032	ENSMUSG00000038152	5033430I15Rik	LncRNA_from_Ensembl	ENSMUST00000024042	ENSMUSG00000023272	Creld2	-0.987215
ENSMUST00000038032	ENSMUSG00000038152	5033430I15Rik	LncRNA_from_Ensembl	ENSMUST00000024078	ENSMUSG00000023307	2018-03-05	-0.952322
ENSMUST00000038032	ENSMUSG00000038152	5033430I15Rik	LncRNA_from_Ensembl	ENSMUST00000024099	ENSMUSG00000023328	Ache	0.97059
ENSMUST00000038032	ENSMUSG00000038152	5033430I15Rik	LncRNA_from_Ensembl	ENSMUST00000024206	ENSMUSG00000023439	Gnb3	0.976288
ENSMUST00000038032	ENSMUSG00000038152	5033430I15Rik	LncRNA_from_Ensembl	ENSMUST00000024486	ENSMUSG00000023723	Mrps23	0.957588
ENSMUST00000038032	ENSMUSG00000038152	5033430I15Rik	LncRNA_from_Ensembl	ENSMUST00000024575	ENSMUSG00000023809	Rps6ka2	0.968172
ENSMUST00000038032	ENSMUSG00000038152	5033430I15Rik	LncRNA_from_Ensembl	ENSMUST00000024701	ENSMUSG00000023908	Pkmyt1	-0.951457
ENSMUST00000038032	ENSMUSG00000038152	5033430I15Rik	LncRNA_from_Ensembl	ENSMUST00000024733	ENSMUSG00000023938	Aars2	0.99365
ENSMUST00000038032	ENSMUSG00000038152	5033430I15Rik	LncRNA_from_Ensembl	ENSMUST00000024774	ENSMUSG00000023979	Guca1b	0.962207
ENSMUST00000038032	ENSMUSG00000038152	5033430I15Rik	LncRNA_from_Ensembl	ENSMUST00000024797	ENSMUSG00000064120	Mocs1	-0.965981
ENSMUST00000038032	ENSMUSG00000038152	5033430I15Rik	LncRNA_from_Ensembl	ENSMUST00000024811	ENSMUSG00000024014	Pim1	-0.95071
ENSMUST00000038032	ENSMUSG00000038152	5033430I15Rik	LncRNA_from_Ensembl	ENSMUST00000024851	ENSMUSG00000024056	Ndc80	-0.955627
ENSMUST00000038032	ENSMUSG00000038152	5033430I15Rik	LncRNA_from_Ensembl	ENSMUST00000024884	ENSMUSG00000024079	Eif2ak2	-0.971175
ENSMUST00000038032	ENSMUSG00000038152	5033430I15Rik	LncRNA_from_Ensembl	ENSMUST00000024909	ENSMUSG00000024099	Ndufv2	0.987383
ENSMUST00000038032	ENSMUSG00000038152	5033430I15Rik	LncRNA_from_Ensembl	ENSMUST00000024956	ENSMUSG00000024143	Rhoq	0.971882
ENSMUST00000038032	ENSMUSG00000038152	5033430I15Rik	LncRNA_from_Ensembl	ENSMUST00000024981	ENSMUSG00000024165	Hn1l	-0.991623
ENSMUST00000038032	ENSMUSG00000038152	5033430I15Rik	LncRNA_from_Ensembl	ENSMUST00000024984	ENSMUSG00000024168	Tmem204	0.950787
ENSMUST00000038032	ENSMUSG00000038152	5033430I15Rik	LncRNA_from_Ensembl	ENSMUST00000025034	ENSMUSG00000057789	Bak1	-0.968508
ENSMUST00000038032	ENSMUSG00000038152	5033430I15Rik	LncRNA_from_Ensembl	ENSMUST00000025045	ENSMUSG00000024208	Uqcc2	0.950099
ENSMUST00000038032	ENSMUSG00000038152	5033430I15Rik	LncRNA_from_Ensembl	ENSMUST00000025046	ENSMUSG00000024210	Ip6k3	0.974202
ENSMUST00000038032	ENSMUSG00000038152	5033430I15Rik	LncRNA_from_Ensembl	ENSMUST00000025050	ENSMUSG00000024213	Nudt3	0.967806
ENSMUST00000038032	ENSMUSG00000038152	5033430I15Rik	LncRNA_from_Ensembl	ENSMUST00000025078	ENSMUSG00000024235	Map3k8	-0.974702
ENSMUST00000038032	ENSMUSG00000038152	5033430I15Rik	LncRNA_from_Ensembl	ENSMUST00000025079	ENSMUSG00000024236	Svil	0.978494
ENSMUST00000038032	ENSMUSG00000038152	5033430I15Rik	LncRNA_from_Ensembl	ENSMUST00000025106	ENSMUSG00000024258	Polr2d	-0.953522
ENSMUST00000038032	ENSMUSG00000038152	5033430I15Rik	LncRNA_from_Ensembl	ENSMUST00000025161	ENSMUSG00000024308	Tapbp	-0.960366
ENSMUST00000038032	ENSMUSG00000038152	5033430I15Rik	LncRNA_from_Ensembl	ENSMUST00000025170	ENSMUSG00000024312	Wdr46	-0.960597
ENSMUST00000038032	ENSMUSG00000038152	5033430I15Rik	LncRNA_from_Ensembl	ENSMUST00000025196	ENSMUSG00000024338	Psmb8	-0.957926
ENSMUST00000038032	ENSMUSG00000038152	5033430I15Rik	LncRNA_from_Ensembl	ENSMUST00000025197	ENSMUSG00000024339	Tap2	-0.954417
ENSMUST00000038032	ENSMUSG00000038152	5033430I15Rik	LncRNA_from_Ensembl	ENSMUST00000025208	ENSMUSG00000024350	Dnajc18	0.963248
ENSMUST00000038032	ENSMUSG00000038152	5033430I15Rik	LncRNA_from_Ensembl	ENSMUST00000025229	ENSMUSG00000090231	Cfb	-0.973863
ENSMUST00000038032	ENSMUSG00000038152	5033430I15Rik	LncRNA_from_Ensembl	ENSMUST00000025230	ENSMUSG00000024371	C2	-0.962559
ENSMUST00000038032	ENSMUSG00000038152	5033430I15Rik	LncRNA_from_Ensembl	ENSMUST00000025263	ENSMUSG00000024401	Tnf	-0.960862
ENSMUST00000038032	ENSMUSG00000038152	5033430I15Rik	LncRNA_from_Ensembl	ENSMUST00000025311	ENSMUSG00000024440	Pcdh12	0.987896
ENSMUST00000038032	ENSMUSG00000038152	5033430I15Rik	LncRNA_from_Ensembl	ENSMUST00000025314	ENSMUSG00000024442	0610009O20Rik	0.97996
ENSMUST00000038032	ENSMUSG00000038152	5033430I15Rik	LncRNA_from_Ensembl	ENSMUST00000025350	ENSMUSG00000024472	Dcp2	-0.971321
ENSMUST00000038032	ENSMUSG00000038152	5033430I15Rik	LncRNA_from_Ensembl	ENSMUST00000025399	ENSMUSG00000024521	Pmaip1	-0.968809
ENSMUST00000038032	ENSMUSG00000038152	5033430I15Rik	LncRNA_from_Ensembl	ENSMUST00000025403	ENSMUSG00000024525	Impa2	0.96388
ENSMUST00000038032	ENSMUSG00000038152	5033430I15Rik	LncRNA_from_Ensembl	ENSMUST00000025408	ENSMUSG00000024527	Afg3l2	0.987883
ENSMUST00000038032	ENSMUSG00000038152	5033430I15Rik	LncRNA_from_Ensembl	ENSMUST00000025420	ENSMUSG00000024539	Ptpn2	-0.980209
ENSMUST00000038032	ENSMUSG00000038152	5033430I15Rik	LncRNA_from_Ensembl	ENSMUST00000025488	ENSMUSG00000024592	C330018D20Rik	0.978015
ENSMUST00000038032	ENSMUSG00000038152	5033430I15Rik	LncRNA_from_Ensembl	ENSMUST00000025546	ENSMUSG00000024644	Cndp2	-0.981416
ENSMUST00000038032	ENSMUSG00000038152	5033430I15Rik	LncRNA_from_Ensembl	ENSMUST00000025549	ENSMUSG00000024646	Cyb5a	-0.98935
ENSMUST00000038032	ENSMUSG00000038152	5033430I15Rik	LncRNA_from_Ensembl	ENSMUST00000025581	ENSMUSG00000024678	Ms4a4d	-0.957844
ENSMUST00000038032	ENSMUSG00000038152	5033430I15Rik	LncRNA_from_Ensembl	ENSMUST00000025582	ENSMUSG00000024679	Ms4a6d	-0.968695
ENSMUST00000038032	ENSMUSG00000038152	5033430I15Rik	LncRNA_from_Ensembl	ENSMUST00000025590	ENSMUSG00000024687	Osbp	0.971537
ENSMUST00000038032	ENSMUSG00000038152	5033430I15Rik	LncRNA_from_Ensembl	ENSMUST00000025636	ENSMUSG00000024730	Ms4a8a	-0.952724
ENSMUST00000038032	ENSMUSG00000038152	5033430I15Rik	LncRNA_from_Ensembl	ENSMUST00000025642	ENSMUSG00000024735	Prpf19	0.96602
ENSMUST00000038032	ENSMUSG00000038152	5033430I15Rik	LncRNA_from_Ensembl	ENSMUST00000025645	ENSMUSG00000024736	Tmem132a	0.950434
ENSMUST00000038032	ENSMUSG00000038152	5033430I15Rik	LncRNA_from_Ensembl	ENSMUST00000025659	ENSMUSG00000024750	Zfand5	0.968329
ENSMUST00000038032	ENSMUSG00000038152	5033430I15Rik	LncRNA_from_Ensembl	ENSMUST00000025718	ENSMUSG00000024803	Ankrd1	-0.956266
ENSMUST00000038032	ENSMUSG00000038152	5033430I15Rik	LncRNA_from_Ensembl	ENSMUST00000025728	ENSMUSG00000024816	Frmd8	-0.977613
ENSMUST00000038032	ENSMUSG00000038152	5033430I15Rik	LncRNA_from_Ensembl	ENSMUST00000025729	ENSMUSG00000024811	Tnks2	0.977068
ENSMUST00000038032	ENSMUSG00000038152	5033430I15Rik	LncRNA_from_Ensembl	ENSMUST00000025740	ENSMUSG00000024824	Rad9a	-0.961236
ENSMUST00000038032	ENSMUSG00000038152	5033430I15Rik	LncRNA_from_Ensembl	ENSMUST00000025774	ENSMUSG00000024853	Sf3b2	-0.968442
ENSMUST00000038032	ENSMUSG00000038152	5033430I15Rik	LncRNA_from_Ensembl	ENSMUST00000025836	ENSMUSG00000024902	Mrpl11	0.958006
ENSMUST00000038032	ENSMUSG00000038152	5033430I15Rik	LncRNA_from_Ensembl	ENSMUST00000025846	ENSMUSG00000024908	Ppp6r3	0.951283
ENSMUST00000038032	ENSMUSG00000038152	5033430I15Rik	LncRNA_from_Ensembl	ENSMUST00000025906	ENSMUSG00000024955	Esrra	0.975703
ENSMUST00000038032	ENSMUSG00000038152	5033430I15Rik	LncRNA_from_Ensembl	ENSMUST00000025940	ENSMUSG00000071347	C1qtnf9	0.973425
ENSMUST00000038032	ENSMUSG00000038152	5033430I15Rik	LncRNA_from_Ensembl	ENSMUST00000025998	ENSMUSG00000025025	Mxi1	0.974916
ENSMUST00000038032	ENSMUSG00000038152	5033430I15Rik	LncRNA_from_Ensembl	ENSMUST00000026062	ENSMUSG00000025076	Casp7	-0.957178
ENSMUST00000038032	ENSMUSG00000038152	5033430I15Rik	LncRNA_from_Ensembl	ENSMUST00000026093	ENSMUSG00000025103	Btbd1	0.982091
ENSMUST00000038032	ENSMUSG00000038152	5033430I15Rik	LncRNA_from_Ensembl	ENSMUST00000026120	ENSMUSG00000025128	Bhlhe22	-0.967429
ENSMUST00000038032	ENSMUSG00000038152	5033430I15Rik	LncRNA_from_Ensembl	ENSMUST00000026121	ENSMUSG00000025129	Ppp1r27	0.96396
ENSMUST00000038032	ENSMUSG00000038152	5033430I15Rik	LncRNA_from_Ensembl	ENSMUST00000026162	ENSMUSG00000025165	Sectm1a	-0.953358
ENSMUST00000038032	ENSMUSG00000038152	5033430I15Rik	LncRNA_from_Ensembl	ENSMUST00000026196	ENSMUSG00000025190	Got1	0.993207
ENSMUST00000038032	ENSMUSG00000038152	5033430I15Rik	LncRNA_from_Ensembl	ENSMUST00000026222	ENSMUSG00000025204	Ndufb8	0.978568
ENSMUST00000038032	ENSMUSG00000038152	5033430I15Rik	LncRNA_from_Ensembl	ENSMUST00000026269	ENSMUSG00000025239	Limd1	0.958875
ENSMUST00000038032	ENSMUSG00000038152	5033430I15Rik	LncRNA_from_Ensembl	ENSMUST00000026315	ENSMUSG00000025279	Dnase1l3	-0.969851
ENSMUST00000038032	ENSMUSG00000038152	5033430I15Rik	LncRNA_from_Ensembl	ENSMUST00000026387	ENSMUSG00000025337	Sbds	-0.959349
ENSMUST00000038032	ENSMUSG00000038152	5033430I15Rik	LncRNA_from_Ensembl	ENSMUST00000026405	ENSMUSG00000090247	Bloc1s1	0.95752
ENSMUST00000038032	ENSMUSG00000038152	5033430I15Rik	LncRNA_from_Ensembl	ENSMUST00000026409	ENSMUSG00000025353	Ormdl2	-0.962647
ENSMUST00000038032	ENSMUSG00000038152	5033430I15Rik	LncRNA_from_Ensembl	ENSMUST00000026425	ENSMUSG00000025364	Pa2g4	-0.969849
ENSMUST00000038032	ENSMUSG00000038152	5033430I15Rik	LncRNA_from_Ensembl	ENSMUST00000026459	ENSMUSG00000025393	Atp5b	0.990209
ENSMUST00000038032	ENSMUSG00000038152	5033430I15Rik	LncRNA_from_Ensembl	ENSMUST00000026469	ENSMUSG00000025402	Nab2	-0.991025
ENSMUST00000038032	ENSMUSG00000038152	5033430I15Rik	LncRNA_from_Ensembl	ENSMUST00000026470	ENSMUSG00000025403	Shmt2	-0.977187
ENSMUST00000038032	ENSMUSG00000038152	5033430I15Rik	LncRNA_from_Ensembl	ENSMUST00000026495	ENSMUSG00000025428	Atp5a1	0.994627
ENSMUST00000038032	ENSMUSG00000038152	5033430I15Rik	LncRNA_from_Ensembl	ENSMUST00000026561	ENSMUSG00000025488	Cox8b	0.964425
ENSMUST00000038032	ENSMUSG00000038152	5033430I15Rik	LncRNA_from_Ensembl	ENSMUST00000026564	ENSMUSG00000025491	Ifitm1	-0.954846
ENSMUST00000038032	ENSMUSG00000038152	5033430I15Rik	LncRNA_from_Ensembl	ENSMUST00000026565	ENSMUSG00000025492	Ifitm3	-0.973415
ENSMUST00000038032	ENSMUSG00000038152	5033430I15Rik	LncRNA_from_Ensembl	ENSMUST00000026571	ENSMUSG00000025498	Irf7	-0.972263
ENSMUST00000038032	ENSMUSG00000038152	5033430I15Rik	LncRNA_from_Ensembl	ENSMUST00000026585	ENSMUSG00000025511	Tspan4	-0.951692
ENSMUST00000038032	ENSMUSG00000038152	5033430I15Rik	LncRNA_from_Ensembl	ENSMUST00000026599	ENSMUSG00000025525	Apool	0.950833
ENSMUST00000038032	ENSMUSG00000038152	5033430I15Rik	LncRNA_from_Ensembl	ENSMUST00000026617	ENSMUSG00000025537	Phkg1	0.954613
ENSMUST00000038032	ENSMUSG00000038152	5033430I15Rik	LncRNA_from_Ensembl	ENSMUST00000026625	ENSMUSG00000025545	Clybl	0.983276
ENSMUST00000038032	ENSMUSG00000038152	5033430I15Rik	LncRNA_from_Ensembl	ENSMUST00000026700	ENSMUSG00000025610	Map3k7cl	0.957988
ENSMUST00000038032	ENSMUSG00000038152	5033430I15Rik	LncRNA_from_Ensembl	ENSMUST00000026723	ENSMUSG00000025630	Hprt	-0.956849
ENSMUST00000038032	ENSMUSG00000038152	5033430I15Rik	LncRNA_from_Ensembl	ENSMUST00000026737	ENSMUSG00000025647	Shisa5	-0.964902
ENSMUST00000038032	ENSMUSG00000038152	5033430I15Rik	LncRNA_from_Ensembl	ENSMUST00000026743	ENSMUSG00000025651	Uqcrc1	0.984291
ENSMUST00000038032	ENSMUSG00000038152	5033430I15Rik	LncRNA_from_Ensembl	ENSMUST00000026828	ENSMUSG00000025732	Fam195a	0.952076
ENSMUST00000038032	ENSMUSG00000038152	5033430I15Rik	LncRNA_from_Ensembl	ENSMUST00000026843	ENSMUSG00000025745	Hadha	0.990273
ENSMUST00000038032	ENSMUSG00000038152	5033430I15Rik	LncRNA_from_Ensembl	ENSMUST00000026846	ENSMUSG00000025747	Tyms	-0.952116
ENSMUST00000038032	ENSMUSG00000038152	5033430I15Rik	LncRNA_from_Ensembl	ENSMUST00000026887	ENSMUSG00000025781	Atp5c1	0.98276
ENSMUST00000038032	ENSMUSG00000038152	5033430I15Rik	LncRNA_from_Ensembl	ENSMUST00000026902	ENSMUSG00000025795	Rassf3	0.971066
ENSMUST00000038032	ENSMUSG00000038152	5033430I15Rik	LncRNA_from_Ensembl	ENSMUST00000026985	ENSMUSG00000025867	Cplx2	0.96317
ENSMUST00000038032	ENSMUSG00000038152	5033430I15Rik	LncRNA_from_Ensembl	ENSMUST00000026990	ENSMUSG00000025872	Thoc3	-0.980139
ENSMUST00000038032	ENSMUSG00000038152	5033430I15Rik	LncRNA_from_Ensembl	ENSMUST00000027012	ENSMUSG00000033538	Casp4	-0.96345
ENSMUST00000038032	ENSMUSG00000038152	5033430I15Rik	LncRNA_from_Ensembl	ENSMUST00000027015	ENSMUSG00000025888	Casp1	-0.956762
ENSMUST00000038032	ENSMUSG00000038152	5033430I15Rik	LncRNA_from_Ensembl	ENSMUST00000027111	ENSMUSG00000025968	Ndufs1	0.975565
ENSMUST00000038032	ENSMUSG00000038152	5033430I15Rik	LncRNA_from_Ensembl	ENSMUST00000027139	ENSMUSG00000025995	Wdr75	-0.984876
ENSMUST00000038032	ENSMUSG00000038152	5033430I15Rik	LncRNA_from_Ensembl	ENSMUST00000027174	ENSMUSG00000026020	Nop58	-0.954029
ENSMUST00000038032	ENSMUSG00000038152	5033430I15Rik	LncRNA_from_Ensembl	ENSMUST00000027178	ENSMUSG00000026024	Als2	0.975397
ENSMUST00000038032	ENSMUSG00000038152	5033430I15Rik	LncRNA_from_Ensembl	ENSMUST00000027185	ENSMUSG00000026027	Stradb	0.975471
ENSMUST00000038032	ENSMUSG00000038152	5033430I15Rik	LncRNA_from_Ensembl	ENSMUST00000027193	ENSMUSG00000026032	Ndufb3	0.98848
ENSMUST00000038032	ENSMUSG00000038152	5033430I15Rik	LncRNA_from_Ensembl	ENSMUST00000027231	ENSMUSG00000026062	Slc9a2	0.964979
ENSMUST00000038032	ENSMUSG00000038152	5033430I15Rik	LncRNA_from_Ensembl	ENSMUST00000027257	ENSMUSG00000026088	Mitd1	-0.955501
ENSMUST00000038032	ENSMUSG00000038152	5033430I15Rik	LncRNA_from_Ensembl	ENSMUST00000027269	ENSMUSG00000026100	Mstn	0.950967
ENSMUST00000038032	ENSMUSG00000038152	5033430I15Rik	LncRNA_from_Ensembl	ENSMUST00000027288	ENSMUSG00000026114	Cnga3	0.992396
ENSMUST00000038032	ENSMUSG00000038152	5033430I15Rik	LncRNA_from_Ensembl	ENSMUST00000027289	ENSMUSG00000050122	Vwa3b	0.96626
ENSMUST00000038032	ENSMUSG00000038152	5033430I15Rik	LncRNA_from_Ensembl	ENSMUST00000027290	ENSMUSG00000026116	Tmem131	0.957446
ENSMUST00000038032	ENSMUSG00000038152	5033430I15Rik	LncRNA_from_Ensembl	ENSMUST00000027299	ENSMUSG00000026125	Prss39	-0.956472
ENSMUST00000038032	ENSMUSG00000038152	5033430I15Rik	LncRNA_from_Ensembl	ENSMUST00000027338	ENSMUSG00000026154	Sdhaf4	0.981725
ENSMUST00000038032	ENSMUSG00000038152	5033430I15Rik	LncRNA_from_Ensembl	ENSMUST00000027370	ENSMUSG00000026179	Pnkd	0.975172
ENSMUST00000038032	ENSMUSG00000038152	5033430I15Rik	LncRNA_from_Ensembl	ENSMUST00000027384	ENSMUSG00000026192	Atic	-0.954482
ENSMUST00000038032	ENSMUSG00000038152	5033430I15Rik	LncRNA_from_Ensembl	ENSMUST00000027478	ENSMUSG00000026260	Ndufa10	0.984542
ENSMUST00000038032	ENSMUSG00000038152	5033430I15Rik	LncRNA_from_Ensembl	ENSMUST00000027726	ENSMUSG00000026456	Cyb5r1	0.966754
ENSMUST00000038032	ENSMUSG00000038152	5033430I15Rik	LncRNA_from_Ensembl	ENSMUST00000027766	ENSMUSG00000026489	Coq8a	0.982909
ENSMUST00000038032	ENSMUSG00000038152	5033430I15Rik	LncRNA_from_Ensembl	ENSMUST00000027797	ENSMUSG00000026516	Nvl	-0.959456
ENSMUST00000038032	ENSMUSG00000038152	5033430I15Rik	LncRNA_from_Ensembl	ENSMUST00000027810	ENSMUSG00000026526	Fh1	0.974031
ENSMUST00000038032	ENSMUSG00000038152	5033430I15Rik	LncRNA_from_Ensembl	ENSMUST00000027826	ENSMUSG00000026544	Dusp23	0.953219
ENSMUST00000038032	ENSMUSG00000038152	5033430I15Rik	LncRNA_from_Ensembl	ENSMUST00000027853	ENSMUSG00000026568	Mpc2	0.985587
ENSMUST00000038032	ENSMUSG00000038152	5033430I15Rik	LncRNA_from_Ensembl	ENSMUST00000027856	ENSMUSG00000026571	Dcaf6	0.958328
ENSMUST00000038032	ENSMUSG00000038152	5033430I15Rik	LncRNA_from_Ensembl	ENSMUST00000027860	ENSMUSG00000026573	Xcl1	-0.961434
ENSMUST00000038032	ENSMUSG00000038152	5033430I15Rik	LncRNA_from_Ensembl	ENSMUST00000027863	ENSMUSG00000026576	Atp1b1	0.955497
ENSMUST00000038032	ENSMUSG00000038152	5033430I15Rik	LncRNA_from_Ensembl	ENSMUST00000027921	ENSMUSG00000026618	Iars2	0.974476
ENSMUST00000038032	ENSMUSG00000038152	5033430I15Rik	LncRNA_from_Ensembl	ENSMUST00000027941	ENSMUSG00000026628	Atf3	-0.990792
ENSMUST00000038032	ENSMUSG00000038152	5033430I15Rik	LncRNA_from_Ensembl	ENSMUST00000027961	ENSMUSG00000109865	Hspa14	-0.967237
ENSMUST00000038032	ENSMUSG00000038152	5033430I15Rik	LncRNA_from_Ensembl	ENSMUST00000028020	ENSMUSG00000026697	Myoc	0.951462
ENSMUST00000038032	ENSMUSG00000038152	5033430I15Rik	LncRNA_from_Ensembl	ENSMUST00000028102	ENSMUSG00000026764	Kif5c	-0.957219
ENSMUST00000038032	ENSMUSG00000038152	5033430I15Rik	LncRNA_from_Ensembl	ENSMUST00000028106	ENSMUSG00000026768	Itga8	0.965689
ENSMUST00000038032	ENSMUSG00000038152	5033430I15Rik	LncRNA_from_Ensembl	ENSMUST00000028118	ENSMUSG00000026778	Prkcq	0.953115
ENSMUST00000038032	ENSMUSG00000038152	5033430I15Rik	LncRNA_from_Ensembl	ENSMUST00000028135	ENSMUSG00000026796	Fam129b	-0.958894
ENSMUST00000038032	ENSMUSG00000038152	5033430I15Rik	LncRNA_from_Ensembl	ENSMUST00000028207	ENSMUSG00000026853	Crat	0.994892
ENSMUST00000038032	ENSMUSG00000038152	5033430I15Rik	LncRNA_from_Ensembl	ENSMUST00000028252	ENSMUSG00000026888	Grb14	0.96562
ENSMUST00000038032	ENSMUSG00000038152	5033430I15Rik	LncRNA_from_Ensembl	ENSMUST00000028259	ENSMUSG00000026896	Ifih1	-0.97622
ENSMUST00000038032	ENSMUSG00000038152	5033430I15Rik	LncRNA_from_Ensembl	ENSMUST00000028286	ENSMUSG00000026922	Agpat2	-0.990755
ENSMUST00000038032	ENSMUSG00000038152	5033430I15Rik	LncRNA_from_Ensembl	ENSMUST00000028320	ENSMUSG00000026950	Neb	0.976871
ENSMUST00000038032	ENSMUSG00000038152	5033430I15Rik	LncRNA_from_Ensembl	ENSMUST00000028348	ENSMUSG00000026971	Itgb6	0.97084
ENSMUST00000038032	ENSMUSG00000038152	5033430I15Rik	LncRNA_from_Ensembl	ENSMUST00000028408	ENSMUSG00000027018	Hat1	-0.965251
ENSMUST00000038032	ENSMUSG00000038152	5033430I15Rik	LncRNA_from_Ensembl	ENSMUST00000028426	ENSMUSG00000027035	Cers6	-0.96217
ENSMUST00000038032	ENSMUSG00000038152	5033430I15Rik	LncRNA_from_Ensembl	ENSMUST00000028471	ENSMUSG00000027077	Smtnl1	0.954487
ENSMUST00000038032	ENSMUSG00000038152	5033430I15Rik	LncRNA_from_Ensembl	ENSMUST00000028509	ENSMUSG00000014959	Gorasp2	-0.960313
ENSMUST00000038032	ENSMUSG00000038152	5033430I15Rik	LncRNA_from_Ensembl	ENSMUST00000028599	ENSMUSG00000027176	Cstf3	-0.953741
ENSMUST00000038032	ENSMUSG00000038152	5033430I15Rik	LncRNA_from_Ensembl	ENSMUST00000028603	ENSMUSG00000027180	Fbxo3	0.96442
ENSMUST00000038032	ENSMUSG00000038152	5033430I15Rik	LncRNA_from_Ensembl	ENSMUST00000028617	ENSMUSG00000027193	Api5	-0.962016
ENSMUST00000038032	ENSMUSG00000038152	5033430I15Rik	LncRNA_from_Ensembl	ENSMUST00000028619	ENSMUSG00000027195	Hsd17b12	-0.960087
ENSMUST00000038032	ENSMUSG00000038152	5033430I15Rik	LncRNA_from_Ensembl	ENSMUST00000028644	ENSMUSG00000027215	Cd82	-0.9618
ENSMUST00000038032	ENSMUSG00000038152	5033430I15Rik	LncRNA_from_Ensembl	ENSMUST00000028691	ENSMUSG00000027255	Arfgap2	0.970222
ENSMUST00000038032	ENSMUSG00000038152	5033430I15Rik	LncRNA_from_Ensembl	ENSMUST00000028694	ENSMUSG00000027257	Pacsin3	0.95653
ENSMUST00000038032	ENSMUSG00000038152	5033430I15Rik	LncRNA_from_Ensembl	ENSMUST00000028749	ENSMUSG00000079110	Capn3	0.964986
ENSMUST00000038032	ENSMUSG00000038152	5033430I15Rik	LncRNA_from_Ensembl	ENSMUST00000028758	ENSMUSG00000027296	Itpka	-0.966785
ENSMUST00000038032	ENSMUSG00000038152	5033430I15Rik	LncRNA_from_Ensembl	ENSMUST00000028769	ENSMUSG00000027303	Ptpra	-0.973497
ENSMUST00000038032	ENSMUSG00000038152	5033430I15Rik	LncRNA_from_Ensembl	ENSMUST00000028807	ENSMUSG00000027332	Ivd	0.977877
ENSMUST00000038032	ENSMUSG00000038152	5033430I15Rik	LncRNA_from_Ensembl	ENSMUST00000028836	ENSMUSG00000027358	Bmp2	-0.953755
ENSMUST00000038032	ENSMUSG00000038152	5033430I15Rik	LncRNA_from_Ensembl	ENSMUST00000028881	ENSMUSG00000027398	Il1b	-0.960489
ENSMUST00000038032	ENSMUSG00000038152	5033430I15Rik	LncRNA_from_Ensembl	ENSMUST00000028892	ENSMUSG00000027406	Idh3b	0.980379
ENSMUST00000038032	ENSMUSG00000038152	5033430I15Rik	LncRNA_from_Ensembl	ENSMUST00000028970	ENSMUSG00000027470	Mylk2	0.954553
ENSMUST00000038032	ENSMUSG00000038152	5033430I15Rik	LncRNA_from_Ensembl	ENSMUST00000028999	ENSMUSG00000027499	Pkia	0.968183
ENSMUST00000038032	ENSMUSG00000038152	5033430I15Rik	LncRNA_from_Ensembl	ENSMUST00000029018	ENSMUSG00000027514	Zbp1	-0.968169
ENSMUST00000038032	ENSMUSG00000038152	5033430I15Rik	LncRNA_from_Ensembl	ENSMUST00000029071	ENSMUSG00000027555	Car13	-0.970192
ENSMUST00000038032	ENSMUSG00000038152	5033430I15Rik	LncRNA_from_Ensembl	ENSMUST00000029075	ENSMUSG00000027560	Dok5	0.970969
ENSMUST00000038032	ENSMUSG00000038152	5033430I15Rik	LncRNA_from_Ensembl	ENSMUST00000029087	ENSMUSG00000049401	Ogfr	-0.964969
ENSMUST00000038032	ENSMUSG00000038152	5033430I15Rik	LncRNA_from_Ensembl	ENSMUST00000029135	ENSMUSG00000027605	Acss2	0.968767
ENSMUST00000038032	ENSMUSG00000038152	5033430I15Rik	LncRNA_from_Ensembl	ENSMUST00000029139	ENSMUSG00000060913	Trim55	0.962138
ENSMUST00000038032	ENSMUSG00000038152	5033430I15Rik	LncRNA_from_Ensembl	ENSMUST00000029142	ENSMUSG00000027613	Eif6	-0.972372
ENSMUST00000038032	ENSMUSG00000038152	5033430I15Rik	LncRNA_from_Ensembl	ENSMUST00000029147	ENSMUSG00000027618	Nfs1	0.950997
ENSMUST00000038032	ENSMUSG00000038152	5033430I15Rik	LncRNA_from_Ensembl	ENSMUST00000029170	ENSMUSG00000027641	Rbl1	-0.952699
ENSMUST00000038032	ENSMUSG00000038152	5033430I15Rik	LncRNA_from_Ensembl	ENSMUST00000029178	ENSMUSG00000027649	Ctnnbl1	-0.959089
ENSMUST00000038032	ENSMUSG00000038152	5033430I15Rik	LncRNA_from_Ensembl	ENSMUST00000029188	ENSMUSG00000027656	Wisp2	-0.969555
ENSMUST00000038032	ENSMUSG00000038152	5033430I15Rik	LncRNA_from_Ensembl	ENSMUST00000029201	ENSMUSG00000027665	Pik3ca	0.980872
ENSMUST00000038032	ENSMUSG00000038152	5033430I15Rik	LncRNA_from_Ensembl	ENSMUST00000029271	ENSMUSG00000027716	Trpc3	0.988866
ENSMUST00000038032	ENSMUSG00000038152	5033430I15Rik	LncRNA_from_Ensembl	ENSMUST00000029297	ENSMUSG00000027737	Slc7a11	-0.952023
ENSMUST00000038032	ENSMUSG00000038152	5033430I15Rik	LncRNA_from_Ensembl	ENSMUST00000029331	ENSMUSG00000027765	P2ry1	0.970402
ENSMUST00000038032	ENSMUSG00000038152	5033430I15Rik	LncRNA_from_Ensembl	ENSMUST00000029386	ENSMUSG00000027809	Etfdh	0.952575
ENSMUST00000038032	ENSMUSG00000038152	5033430I15Rik	LncRNA_from_Ensembl	ENSMUST00000029421	ENSMUSG00000027832	Ptx3	-0.958327
ENSMUST00000038032	ENSMUSG00000038152	5033430I15Rik	LncRNA_from_Ensembl	ENSMUST00000029429	ENSMUSG00000027840	Wnt2b	0.976903
ENSMUST00000038032	ENSMUSG00000038152	5033430I15Rik	LncRNA_from_Ensembl	ENSMUST00000029451	ENSMUSG00000027858	Tspan2	0.991271
ENSMUST00000038032	ENSMUSG00000038152	5033430I15Rik	LncRNA_from_Ensembl	ENSMUST00000029454	ENSMUSG00000027861	Casq2	0.956792
ENSMUST00000038032	ENSMUSG00000038152	5033430I15Rik	LncRNA_from_Ensembl	ENSMUST00000029462	ENSMUSG00000027868	Tbx15	0.966788
ENSMUST00000038032	ENSMUSG00000038152	5033430I15Rik	LncRNA_from_Ensembl	ENSMUST00000029515	ENSMUSG00000027907	S100a11	-0.971751
ENSMUST00000038032	ENSMUSG00000038152	5033430I15Rik	LncRNA_from_Ensembl	ENSMUST00000029541	ENSMUSG00000027932	Slc27a3	-0.962147
ENSMUST00000038032	ENSMUSG00000038152	5033430I15Rik	LncRNA_from_Ensembl	ENSMUST00000029567	ENSMUSG00000027955	Fam198b	0.980023
ENSMUST00000038032	ENSMUSG00000038152	5033430I15Rik	LncRNA_from_Ensembl	ENSMUST00000029573	ENSMUSG00000027961	Lrrc39	0.982959
ENSMUST00000038032	ENSMUSG00000038152	5033430I15Rik	LncRNA_from_Ensembl	ENSMUST00000029610	ENSMUSG00000027984	Hadh	0.992286
ENSMUST00000038032	ENSMUSG00000038152	5033430I15Rik	LncRNA_from_Ensembl	ENSMUST00000029623	ENSMUSG00000027995	Tlr2	-0.97845
ENSMUST00000038032	ENSMUSG00000038152	5033430I15Rik	LncRNA_from_Ensembl	ENSMUST00000029652	ENSMUSG00000028019	Pdgfc	0.95036
ENSMUST00000038032	ENSMUSG00000038152	5033430I15Rik	LncRNA_from_Ensembl	ENSMUST00000029653	ENSMUSG00000028017	Egf	0.96609
ENSMUST00000038032	ENSMUSG00000038152	5033430I15Rik	LncRNA_from_Ensembl	ENSMUST00000029665	ENSMUSG00000028031	Dkk2	0.952624
ENSMUST00000038032	ENSMUSG00000038152	5033430I15Rik	LncRNA_from_Ensembl	ENSMUST00000029671	ENSMUSG00000028037	Ifi44	-0.971997
ENSMUST00000038032	ENSMUSG00000038152	5033430I15Rik	LncRNA_from_Ensembl	ENSMUST00000029679	ENSMUSG00000028044	Cks1b	-0.950813
ENSMUST00000038032	ENSMUSG00000038152	5033430I15Rik	LncRNA_from_Ensembl	ENSMUST00000029748	ENSMUSG00000015947	Fcgr1	-0.958769
ENSMUST00000038032	ENSMUSG00000038152	5033430I15Rik	LncRNA_from_Ensembl	ENSMUST00000029761	ENSMUSG00000028116	Myoz2	0.973201
ENSMUST00000038032	ENSMUSG00000038152	5033430I15Rik	LncRNA_from_Ensembl	ENSMUST00000029786	ENSMUSG00000028140	Mrpl9	0.980924
ENSMUST00000038032	ENSMUSG00000038152	5033430I15Rik	LncRNA_from_Ensembl	ENSMUST00000029842	ENSMUSG00000028191	Bcl10	-0.969835
ENSMUST00000038032	ENSMUSG00000038152	5033430I15Rik	LncRNA_from_Ensembl	ENSMUST00000029846	ENSMUSG00000028195	Cyr61	-0.963535
ENSMUST00000038032	ENSMUSG00000038152	5033430I15Rik	LncRNA_from_Ensembl	ENSMUST00000029877	ENSMUSG00000028223	Decr1	0.950213
ENSMUST00000038032	ENSMUSG00000038152	5033430I15Rik	LncRNA_from_Ensembl	ENSMUST00000029909	ENSMUSG00000028247	Coq3	0.954197
ENSMUST00000038032	ENSMUSG00000038152	5033430I15Rik	LncRNA_from_Ensembl	ENSMUST00000029932	ENSMUSG00000056025	Clca3a1	-0.984611
ENSMUST00000038032	ENSMUSG00000038152	5033430I15Rik	LncRNA_from_Ensembl	ENSMUST00000029936	ENSMUSG00000040264	Gbp2b	-0.951173
ENSMUST00000038032	ENSMUSG00000038152	5033430I15Rik	LncRNA_from_Ensembl	ENSMUST00000029971	ENSMUSG00000028294	Cfap206	0.990725
ENSMUST00000038032	ENSMUSG00000038152	5033430I15Rik	LncRNA_from_Ensembl	ENSMUST00000030014	ENSMUSG00000028330	Ncbp1	-0.9771
ENSMUST00000038032	ENSMUSG00000038152	5033430I15Rik	LncRNA_from_Ensembl	ENSMUST00000030033	ENSMUSG00000028348	Murc	0.977202
ENSMUST00000038032	ENSMUSG00000038152	5033430I15Rik	LncRNA_from_Ensembl	ENSMUST00000030051	ENSMUSG00000028367	Txn1	-0.962436
ENSMUST00000038032	ENSMUSG00000038152	5033430I15Rik	LncRNA_from_Ensembl	ENSMUST00000030095	ENSMUSG00000008305	Tle1	0.974155
ENSMUST00000038032	ENSMUSG00000038152	5033430I15Rik	LncRNA_from_Ensembl	ENSMUST00000030103	ENSMUSG00000028398	Tmem261	0.980041
ENSMUST00000038032	ENSMUSG00000038152	5033430I15Rik	LncRNA_from_Ensembl	ENSMUST00000030118	ENSMUSG00000028410	Dnaja1	-0.977938
ENSMUST00000038032	ENSMUSG00000038152	5033430I15Rik	LncRNA_from_Ensembl	ENSMUST00000030185	ENSMUSG00000032366	Tpm1	0.970731
ENSMUST00000038032	ENSMUSG00000038152	5033430I15Rik	LncRNA_from_Ensembl	ENSMUST00000030191	ENSMUSG00000028469	Npr2	0.952987
ENSMUST00000038032	ENSMUSG00000038152	5033430I15Rik	LncRNA_from_Ensembl	ENSMUST00000030243	ENSMUSG00000028518	Prkaa2	0.988998
ENSMUST00000038032	ENSMUSG00000038152	5033430I15Rik	LncRNA_from_Ensembl	ENSMUST00000030284	ENSMUSG00000028557	Rnf11	0.97401
ENSMUST00000038032	ENSMUSG00000038152	5033430I15Rik	LncRNA_from_Ensembl	ENSMUST00000030317	ENSMUSG00000028583	Pdpn	-0.974105
ENSMUST00000038032	ENSMUSG00000038152	5033430I15Rik	LncRNA_from_Ensembl	ENSMUST00000030376	ENSMUSG00000028631	Kcnq4	0.951029
ENSMUST00000038032	ENSMUSG00000038152	5033430I15Rik	LncRNA_from_Ensembl	ENSMUST00000030393	ENSMUSG00000028641	P3h1	-0.972551
ENSMUST00000038032	ENSMUSG00000038152	5033430I15Rik	LncRNA_from_Ensembl	ENSMUST00000030398	ENSMUSG00000028645	Slc2a1	-0.975716
ENSMUST00000038032	ENSMUSG00000038152	5033430I15Rik	LncRNA_from_Ensembl	ENSMUST00000030399	ENSMUSG00000028646	Rragc	-0.951448
ENSMUST00000038032	ENSMUSG00000038152	5033430I15Rik	LncRNA_from_Ensembl	ENSMUST00000030401	ENSMUSG00000028648	Ndufs5	0.992233
ENSMUST00000038032	ENSMUSG00000038152	5033430I15Rik	LncRNA_from_Ensembl	ENSMUST00000030412	ENSMUSG00000028657	Ppt1	-0.952032
ENSMUST00000038032	ENSMUSG00000038152	5033430I15Rik	LncRNA_from_Ensembl	ENSMUST00000030417	ENSMUSG00000006699	Cdc42	0.979692
ENSMUST00000038032	ENSMUSG00000038152	5033430I15Rik	LncRNA_from_Ensembl	ENSMUST00000030434	ENSMUSG00000028673	Fuca1	-0.956298
ENSMUST00000038032	ENSMUSG00000038152	5033430I15Rik	LncRNA_from_Ensembl	ENSMUST00000030439	ENSMUSG00000028677	Rnf220	0.962726
ENSMUST00000038032	ENSMUSG00000038152	5033430I15Rik	LncRNA_from_Ensembl	ENSMUST00000030451	ENSMUSG00000028688	Toe1	-0.964052
ENSMUST00000038032	ENSMUSG00000038152	5033430I15Rik	LncRNA_from_Ensembl	ENSMUST00000030453	ENSMUSG00000028690	Mmachc	0.950211
ENSMUST00000038032	ENSMUSG00000038152	5033430I15Rik	LncRNA_from_Ensembl	ENSMUST00000030457	ENSMUSG00000028693	Nasp	-0.983378
ENSMUST00000038032	ENSMUSG00000038152	5033430I15Rik	LncRNA_from_Ensembl	ENSMUST00000030461	ENSMUSG00000028696	Ipp	0.956636
ENSMUST00000038032	ENSMUSG00000038152	5033430I15Rik	LncRNA_from_Ensembl	ENSMUST00000030471	ENSMUSG00000028703	Lrrc41	-0.983852
ENSMUST00000038032	ENSMUSG00000038152	5033430I15Rik	LncRNA_from_Ensembl	ENSMUST00000030491	ENSMUSG00000028719	Cmpk1	-0.982736
ENSMUST00000038032	ENSMUSG00000038152	5033430I15Rik	LncRNA_from_Ensembl	ENSMUST00000030536	ENSMUSG00000028756	Pink1	0.988107
ENSMUST00000038032	ENSMUSG00000038152	5033430I15Rik	LncRNA_from_Ensembl	ENSMUST00000030610	ENSMUSG00000028807	Zbtb8a	-0.960249
ENSMUST00000038032	ENSMUSG00000038152	5033430I15Rik	LncRNA_from_Ensembl	ENSMUST00000030623	ENSMUSG00000028820	Sfpq	-0.973714
ENSMUST00000038032	ENSMUSG00000038152	5033430I15Rik	LncRNA_from_Ensembl	ENSMUST00000030642	ENSMUSG00000028837	Psmb2	-0.975653
ENSMUST00000038032	ENSMUSG00000038152	5033430I15Rik	LncRNA_from_Ensembl	ENSMUST00000030644	ENSMUSG00000028840	Zfp593	-0.969072
ENSMUST00000038032	ENSMUSG00000038152	5033430I15Rik	LncRNA_from_Ensembl	ENSMUST00000030660	ENSMUSG00000028847	Trappc3	-0.972919
ENSMUST00000038032	ENSMUSG00000038152	5033430I15Rik	LncRNA_from_Ensembl	ENSMUST00000030665	ENSMUSG00000028851	Nudc	-0.962421
ENSMUST00000038032	ENSMUSG00000038152	5033430I15Rik	LncRNA_from_Ensembl	ENSMUST00000030669	ENSMUSG00000028854	Slc9a1	-0.984367
ENSMUST00000038032	ENSMUSG00000038152	5033430I15Rik	LncRNA_from_Ensembl	ENSMUST00000030709	ENSMUSG00000028885	Smpdl3b	-0.984979
ENSMUST00000038032	ENSMUSG00000038152	5033430I15Rik	LncRNA_from_Ensembl	ENSMUST00000030765	ENSMUSG00000028927	Padi2	0.976735
ENSMUST00000038032	ENSMUSG00000038152	5033430I15Rik	LncRNA_from_Ensembl	ENSMUST00000030769	ENSMUSG00000028932	Psmc2	-0.961088
ENSMUST00000038032	ENSMUSG00000038152	5033430I15Rik	LncRNA_from_Ensembl	ENSMUST00000030791	ENSMUSG00000028949	Smarcd3	0.963194
ENSMUST00000038032	ENSMUSG00000038152	5033430I15Rik	LncRNA_from_Ensembl	ENSMUST00000030792	ENSMUSG00000028950	Tas1r1	0.986985
ENSMUST00000038032	ENSMUSG00000038152	5033430I15Rik	LncRNA_from_Ensembl	ENSMUST00000030795	ENSMUSG00000028953	Abcf2	-0.952891
ENSMUST00000038032	ENSMUSG00000038152	5033430I15Rik	LncRNA_from_Ensembl	ENSMUST00000030800	ENSMUSG00000028959	Fastk	0.958676
ENSMUST00000038032	ENSMUSG00000038152	5033430I15Rik	LncRNA_from_Ensembl	ENSMUST00000030806	ENSMUSG00000063077	Kif1b	0.982881
ENSMUST00000038032	ENSMUSG00000038152	5033430I15Rik	LncRNA_from_Ensembl	ENSMUST00000030841	ENSMUSG00000028986	Klhl7	0.984284
ENSMUST00000038032	ENSMUSG00000038152	5033430I15Rik	LncRNA_from_Ensembl	ENSMUST00000030884	ENSMUSG00000029020	Mfn2	0.987467
ENSMUST00000038032	ENSMUSG00000038152	5033430I15Rik	LncRNA_from_Ensembl	ENSMUST00000030920	ENSMUSG00000048271	Rbm33	0.956447
ENSMUST00000038032	ENSMUSG00000038152	5033430I15Rik	LncRNA_from_Ensembl	ENSMUST00000030931	ENSMUSG00000029056	Pank4	0.992115
ENSMUST00000038032	ENSMUSG00000038152	5033430I15Rik	LncRNA_from_Ensembl	ENSMUST00000031045	ENSMUSG00000029158	Yipf7	0.974183
ENSMUST00000038032	ENSMUSG00000038152	5033430I15Rik	LncRNA_from_Ensembl	ENSMUST00000031058	ENSMUSG00000029166	Mapre3	0.958161
ENSMUST00000038032	ENSMUSG00000038152	5033430I15Rik	LncRNA_from_Ensembl	ENSMUST00000031059	ENSMUSG00000029167	Ppargc1a	0.980008
ENSMUST00000038032	ENSMUSG00000038152	5033430I15Rik	LncRNA_from_Ensembl	ENSMUST00000031061	ENSMUSG00000029169	Dhx15	-0.96849
ENSMUST00000038032	ENSMUSG00000038152	5033430I15Rik	LncRNA_from_Ensembl	ENSMUST00000031090	ENSMUSG00000029189	Sel1l3	0.967914
ENSMUST00000038032	ENSMUSG00000038152	5033430I15Rik	LncRNA_from_Ensembl	ENSMUST00000031091	ENSMUSG00000029190	D5Ertd579e	0.953388
ENSMUST00000038032	ENSMUSG00000038152	5033430I15Rik	LncRNA_from_Ensembl	ENSMUST00000031099	ENSMUSG00000029198	Grpel1	0.9719
ENSMUST00000038032	ENSMUSG00000038152	5033430I15Rik	LncRNA_from_Ensembl	ENSMUST00000031103	ENSMUSG00000029201	Ugdh	-0.97172
ENSMUST00000038032	ENSMUSG00000038152	5033430I15Rik	LncRNA_from_Ensembl	ENSMUST00000031190	ENSMUSG00000029265	Dr1	-0.983704
ENSMUST00000038032	ENSMUSG00000038152	5033430I15Rik	LncRNA_from_Ensembl	ENSMUST00000031235	ENSMUSG00000034438	Gbp8	-0.972069
ENSMUST00000038032	ENSMUSG00000038152	5033430I15Rik	LncRNA_from_Ensembl	ENSMUST00000031243	ENSMUSG00000029304	Spp1	0.962142
ENSMUST00000038032	ENSMUSG00000038152	5033430I15Rik	LncRNA_from_Ensembl	ENSMUST00000031327	ENSMUSG00000029380	Cxcl1	-0.96997
ENSMUST00000038032	ENSMUSG00000038152	5033430I15Rik	LncRNA_from_Ensembl	ENSMUST00000031364	ENSMUSG00000029415	Sdad1	-0.970147
ENSMUST00000038032	ENSMUSG00000038152	5033430I15Rik	LncRNA_from_Ensembl	ENSMUST00000031382	ENSMUSG00000049550	Clip1	0.996792
ENSMUST00000038032	ENSMUSG00000038152	5033430I15Rik	LncRNA_from_Ensembl	ENSMUST00000031383	ENSMUSG00000029430	Ran	-0.972243
ENSMUST00000038032	ENSMUSG00000038152	5033430I15Rik	LncRNA_from_Ensembl	ENSMUST00000031445	ENSMUSG00000029482	Aacs	-0.957917
ENSMUST00000038032	ENSMUSG00000038152	5033430I15Rik	LncRNA_from_Ensembl	ENSMUST00000031472	ENSMUSG00000029499	Pxmp2	0.993147
ENSMUST00000038032	ENSMUSG00000038152	5033430I15Rik	LncRNA_from_Ensembl	ENSMUST00000031519	ENSMUSG00000029544	Cabp1	0.983944
ENSMUST00000038032	ENSMUSG00000038152	5033430I15Rik	LncRNA_from_Ensembl	ENSMUST00000031540	ENSMUSG00000041827	Oasl1	-0.965677
ENSMUST00000038032	ENSMUSG00000038152	5033430I15Rik	LncRNA_from_Ensembl	ENSMUST00000031542	ENSMUSG00000029561	Oasl2	-0.969652
ENSMUST00000038032	ENSMUSG00000038152	5033430I15Rik	LncRNA_from_Ensembl	ENSMUST00000031549	ENSMUSG00000073555	Gm4951	-0.973111
ENSMUST00000038032	ENSMUSG00000038152	5033430I15Rik	LncRNA_from_Ensembl	ENSMUST00000031598	ENSMUSG00000029599	Ddx54	-0.963694
ENSMUST00000038032	ENSMUSG00000038152	5033430I15Rik	LncRNA_from_Ensembl	ENSMUST00000031617	ENSMUSG00000029614	Rpl6	-0.969643
ENSMUST00000038032	ENSMUSG00000038152	5033430I15Rik	LncRNA_from_Ensembl	ENSMUST00000031621	ENSMUSG00000029617	Ccz1	-0.950481
ENSMUST00000038032	ENSMUSG00000038152	5033430I15Rik	LncRNA_from_Ensembl	ENSMUST00000031625	ENSMUSG00000029621	Arpc1a	-0.993063
ENSMUST00000038032	ENSMUSG00000038152	5033430I15Rik	LncRNA_from_Ensembl	ENSMUST00000031654	ENSMUSG00000029649	Pomp	-0.952025
ENSMUST00000038032	ENSMUSG00000038152	5033430I15Rik	LncRNA_from_Ensembl	ENSMUST00000031727	ENSMUSG00000029714	Gigyf1	0.989321
ENSMUST00000038032	ENSMUSG00000038152	5033430I15Rik	LncRNA_from_Ensembl	ENSMUST00000031805	ENSMUSG00000029787	Avl9	-0.955832
ENSMUST00000038032	ENSMUSG00000038152	5033430I15Rik	LncRNA_from_Ensembl	ENSMUST00000031817	ENSMUSG00000029798	Herc6	-0.957028
ENSMUST00000038032	ENSMUSG00000038152	5033430I15Rik	LncRNA_from_Ensembl	ENSMUST00000031894	ENSMUSG00000029862	Clcn1	0.971261
ENSMUST00000038032	ENSMUSG00000038152	5033430I15Rik	LncRNA_from_Ensembl	ENSMUST00000032132	ENSMUSG00000068263	Efcc1	0.971677
ENSMUST00000038032	ENSMUSG00000038152	5033430I15Rik	LncRNA_from_Ensembl	ENSMUST00000032168	ENSMUSG00000030082	Sec61a1	-0.956512
ENSMUST00000038032	ENSMUSG00000038152	5033430I15Rik	LncRNA_from_Ensembl	ENSMUST00000032175	ENSMUSG00000030088	Aldh1l1	-0.989349
ENSMUST00000038032	ENSMUSG00000038152	5033430I15Rik	LncRNA_from_Ensembl	ENSMUST00000032198	ENSMUSG00000030107	Usp18	-0.968087
ENSMUST00000038032	ENSMUSG00000038152	5033430I15Rik	LncRNA_from_Ensembl	ENSMUST00000032257	ENSMUSG00000030154	Klrb1f	-0.959915
ENSMUST00000038032	ENSMUSG00000038152	5033430I15Rik	LncRNA_from_Ensembl	ENSMUST00000032373	ENSMUSG00000030246	Ldhb	0.99
ENSMUST00000038032	ENSMUSG00000038152	5033430I15Rik	LncRNA_from_Ensembl	ENSMUST00000032383	ENSMUSG00000030255	Sspn	0.966378
ENSMUST00000038032	ENSMUSG00000038152	5033430I15Rik	LncRNA_from_Ensembl	ENSMUST00000032441	ENSMUSG00000030301	Ccdc91	0.954528
ENSMUST00000038032	ENSMUSG00000038152	5033430I15Rik	LncRNA_from_Ensembl	ENSMUST00000032473	ENSMUSG00000054072	Iigp1	-0.965023
ENSMUST00000038032	ENSMUSG00000038152	5033430I15Rik	LncRNA_from_Ensembl	ENSMUST00000032485	ENSMUSG00000030335	Mrpl51	0.991668
ENSMUST00000038032	ENSMUSG00000038152	5033430I15Rik	LncRNA_from_Ensembl	ENSMUST00000032491	ENSMUSG00000030341	Tnfrsf1a	-0.964355
ENSMUST00000038032	ENSMUSG00000038152	5033430I15Rik	LncRNA_from_Ensembl	ENSMUST00000032566	ENSMUSG00000030407	Qpctl	-0.952365
ENSMUST00000038032	ENSMUSG00000038152	5033430I15Rik	LncRNA_from_Ensembl	ENSMUST00000032597	ENSMUSG00000030432	Rpl28	-0.959237
ENSMUST00000038032	ENSMUSG00000038152	5033430I15Rik	LncRNA_from_Ensembl	ENSMUST00000032728	ENSMUSG00000030515	Tarsl2	0.954269
ENSMUST00000038032	ENSMUSG00000038152	5033430I15Rik	LncRNA_from_Ensembl	ENSMUST00000032735	ENSMUSG00000030521	Mphosph10	-0.961032
ENSMUST00000038032	ENSMUSG00000038152	5033430I15Rik	LncRNA_from_Ensembl	ENSMUST00000032770	ENSMUSG00000030553	Pgpep1l	0.950218
ENSMUST00000038032	ENSMUSG00000038152	5033430I15Rik	LncRNA_from_Ensembl	ENSMUST00000032779	ENSMUSG00000030560	Ctsc	-0.965153
ENSMUST00000038032	ENSMUSG00000038152	5033430I15Rik	LncRNA_from_Ensembl	ENSMUST00000032842	ENSMUSG00000030613	Ccdc90b	0.961797
ENSMUST00000038032	ENSMUSG00000038152	5033430I15Rik	LncRNA_from_Ensembl	ENSMUST00000032843	ENSMUSG00000030614	Tmem126b	0.987476
ENSMUST00000038032	ENSMUSG00000038152	5033430I15Rik	LncRNA_from_Ensembl	ENSMUST00000032887	ENSMUSG00000030652	Coq7	0.991732
ENSMUST00000038032	ENSMUSG00000038152	5033430I15Rik	LncRNA_from_Ensembl	ENSMUST00000032934	ENSMUSG00000030695	Aldoa	0.970754
ENSMUST00000038032	ENSMUSG00000038152	5033430I15Rik	LncRNA_from_Ensembl	ENSMUST00000032936	ENSMUSG00000030697	Ppp4c	-0.95138
ENSMUST00000038032	ENSMUSG00000038152	5033430I15Rik	LncRNA_from_Ensembl	ENSMUST00000032958	ENSMUSG00000032942	Ucp3	0.959711
ENSMUST00000038032	ENSMUSG00000038152	5033430I15Rik	LncRNA_from_Ensembl	ENSMUST00000032961	ENSMUSG00000030717	Nupr1	-0.975446
ENSMUST00000038032	ENSMUSG00000038152	5033430I15Rik	LncRNA_from_Ensembl	ENSMUST00000032974	ENSMUSG00000030730	Atp2a1	0.966286
ENSMUST00000038032	ENSMUSG00000038152	5033430I15Rik	LncRNA_from_Ensembl	ENSMUST00000032992	ENSMUSG00000030738	Eif3c	-0.983188
ENSMUST00000038032	ENSMUSG00000038152	5033430I15Rik	LncRNA_from_Ensembl	ENSMUST00000032998	ENSMUSG00000030744	Rps3	-0.989923
ENSMUST00000038032	ENSMUSG00000038152	5033430I15Rik	LncRNA_from_Ensembl	ENSMUST00000033004	ENSMUSG00000030748	Il4ra	-0.962724
ENSMUST00000038032	ENSMUSG00000038152	5033430I15Rik	LncRNA_from_Ensembl	ENSMUST00000033049	ENSMUSG00000030785	Cox6a2	0.973929
ENSMUST00000038032	ENSMUSG00000038152	5033430I15Rik	LncRNA_from_Ensembl	ENSMUST00000033054	ENSMUSG00000030790	Adm	-0.968999
ENSMUST00000038032	ENSMUSG00000038152	5033430I15Rik	LncRNA_from_Ensembl	ENSMUST00000033099	ENSMUSG00000030827	Fgf21	-0.993485
ENSMUST00000038032	ENSMUSG00000038152	5033430I15Rik	LncRNA_from_Ensembl	ENSMUST00000033157	ENSMUSG00000030869	Ndufab1	0.97444
ENSMUST00000038032	ENSMUSG00000038152	5033430I15Rik	LncRNA_from_Ensembl	ENSMUST00000033176	ENSMUSG00000030884	Uqcrc2	0.990221
ENSMUST00000038032	ENSMUSG00000038152	5033430I15Rik	LncRNA_from_Ensembl	ENSMUST00000033185	ENSMUSG00000030895	Hpx	-0.960892
ENSMUST00000038032	ENSMUSG00000038152	5033430I15Rik	LncRNA_from_Ensembl	ENSMUST00000033211	ENSMUSG00000057596	Trim30d	-0.970486
ENSMUST00000038032	ENSMUSG00000038152	5033430I15Rik	LncRNA_from_Ensembl	ENSMUST00000033289	ENSMUSG00000030987	Stim1	0.959513
ENSMUST00000038032	ENSMUSG00000038152	5033430I15Rik	LncRNA_from_Ensembl	ENSMUST00000033290	ENSMUSG00000030986	Dhx32	0.964716
ENSMUST00000038032	ENSMUSG00000038152	5033430I15Rik	LncRNA_from_Ensembl	ENSMUST00000033300	ENSMUSG00000030996	Art1	0.957972
ENSMUST00000038032	ENSMUSG00000038152	5033430I15Rik	LncRNA_from_Ensembl	ENSMUST00000033321	ENSMUSG00000031012	Cask	-0.950909
ENSMUST00000038032	ENSMUSG00000038152	5033430I15Rik	LncRNA_from_Ensembl	ENSMUST00000033335	ENSMUSG00000031023	Akip1	-0.986018
ENSMUST00000038032	ENSMUSG00000038152	5033430I15Rik	LncRNA_from_Ensembl	ENSMUST00000033341	ENSMUSG00000031028	Tub	0.986107
ENSMUST00000038032	ENSMUSG00000038152	5033430I15Rik	LncRNA_from_Ensembl	ENSMUST00000033380	ENSMUSG00000031065	Cdk16	0.951584
ENSMUST00000038032	ENSMUSG00000038152	5033430I15Rik	LncRNA_from_Ensembl	ENSMUST00000033442	ENSMUSG00000031111	Igsf1	0.958232
ENSMUST00000038032	ENSMUSG00000038152	5033430I15Rik	LncRNA_from_Ensembl	ENSMUST00000033486	ENSMUSG00000031146	Plp2	-0.968933
ENSMUST00000038032	ENSMUSG00000038152	5033430I15Rik	LncRNA_from_Ensembl	ENSMUST00000033509	ENSMUSG00000031168	Ebp	-0.99195
ENSMUST00000038032	ENSMUSG00000038152	5033430I15Rik	LncRNA_from_Ensembl	ENSMUST00000033541	ENSMUSG00000031198	Fundc2	0.967124
ENSMUST00000038032	ENSMUSG00000038152	5033430I15Rik	LncRNA_from_Ensembl	ENSMUST00000033549	ENSMUSG00000031204	Asb12	0.972473
ENSMUST00000038032	ENSMUSG00000038152	5033430I15Rik	LncRNA_from_Ensembl	ENSMUST00000033582	ENSMUSG00000031231	Cox7b	0.979919
ENSMUST00000038032	ENSMUSG00000038152	5033430I15Rik	LncRNA_from_Ensembl	ENSMUST00000033621	ENSMUSG00000031266	Gla	-0.959351
ENSMUST00000038032	ENSMUSG00000038152	5033430I15Rik	LncRNA_from_Ensembl	ENSMUST00000033662	ENSMUSG00000031299	Pdha1	0.975789
ENSMUST00000038032	ENSMUSG00000038152	5033430I15Rik	LncRNA_from_Ensembl	ENSMUST00000033674	ENSMUSG00000031312	Itgb1bp2	0.957864
ENSMUST00000038032	ENSMUSG00000038152	5033430I15Rik	LncRNA_from_Ensembl	ENSMUST00000033683	ENSMUSG00000031320	Rps4x	-0.981587
ENSMUST00000038032	ENSMUSG00000038152	5033430I15Rik	LncRNA_from_Ensembl	ENSMUST00000033695	ENSMUSG00000031333	Abcb7	0.972661
ENSMUST00000038032	ENSMUSG00000038152	5033430I15Rik	LncRNA_from_Ensembl	ENSMUST00000033721	ENSMUSG00000031355	Arhgap6	0.985873
ENSMUST00000038032	ENSMUSG00000038152	5033430I15Rik	LncRNA_from_Ensembl	ENSMUST00000033809	ENSMUSG00000031432	Prps1	-0.957316
ENSMUST00000038032	ENSMUSG00000038152	5033430I15Rik	LncRNA_from_Ensembl	ENSMUST00000033818	ENSMUSG00000031441	Atp11a	-0.956457
ENSMUST00000038032	ENSMUSG00000038152	5033430I15Rik	LncRNA_from_Ensembl	ENSMUST00000033842	ENSMUSG00000031461	Myom2	0.96895
ENSMUST00000038032	ENSMUSG00000038152	5033430I15Rik	LncRNA_from_Ensembl	ENSMUST00000033900	ENSMUSG00000031504	Rab20	-0.964093
ENSMUST00000038032	ENSMUSG00000038152	5033430I15Rik	LncRNA_from_Ensembl	ENSMUST00000033939	ENSMUSG00000031537	Ikbkb	-0.972304
ENSMUST00000038032	ENSMUSG00000038152	5033430I15Rik	LncRNA_from_Ensembl	ENSMUST00000033950	ENSMUSG00000031546	Gins4	-0.956301
ENSMUST00000038032	ENSMUSG00000038152	5033430I15Rik	LncRNA_from_Ensembl	ENSMUST00000033952	ENSMUSG00000031548	Sfrp1	-0.970526
ENSMUST00000038032	ENSMUSG00000038152	5033430I15Rik	LncRNA_from_Ensembl	ENSMUST00000033983	ENSMUSG00000031578	Mak16	-0.955261
ENSMUST00000038032	ENSMUSG00000038152	5033430I15Rik	LncRNA_from_Ensembl	ENSMUST00000034046	ENSMUSG00000018796	Acsl1	0.99316
ENSMUST00000038032	ENSMUSG00000038152	5033430I15Rik	LncRNA_from_Ensembl	ENSMUST00000034049	ENSMUSG00000031633	Slc25a4	0.976674
ENSMUST00000038032	ENSMUSG00000038152	5033430I15Rik	LncRNA_from_Ensembl	ENSMUST00000034097	ENSMUSG00000031672	Got2	0.969237
ENSMUST00000038032	ENSMUSG00000038152	5033430I15Rik	LncRNA_from_Ensembl	ENSMUST00000034111	ENSMUSG00000031684	Slc10a7	-0.984677
ENSMUST00000038032	ENSMUSG00000038152	5033430I15Rik	LncRNA_from_Ensembl	ENSMUST00000034197	ENSMUSG00000031749	St3gal2	0.992098
ENSMUST00000038032	ENSMUSG00000038152	5033430I15Rik	LncRNA_from_Ensembl	ENSMUST00000034198	ENSMUSG00000031748	Gnao1	0.97002
ENSMUST00000038032	ENSMUSG00000038152	5033430I15Rik	LncRNA_from_Ensembl	ENSMUST00000034214	ENSMUSG00000031762	Mt2	-0.962695
ENSMUST00000038032	ENSMUSG00000038152	5033430I15Rik	LncRNA_from_Ensembl	ENSMUST00000034234	ENSMUSG00000031782	Coq9	0.9823
ENSMUST00000038032	ENSMUSG00000038152	5033430I15Rik	LncRNA_from_Ensembl	ENSMUST00000034243	ENSMUSG00000031790	Mmp15	0.98257
ENSMUST00000038032	ENSMUSG00000038152	5033430I15Rik	LncRNA_from_Ensembl	ENSMUST00000034244	ENSMUSG00000031791	Tmem38a	0.967687
ENSMUST00000038032	ENSMUSG00000038152	5033430I15Rik	LncRNA_from_Ensembl	ENSMUST00000034276	ENSMUSG00000031818	Cox4i1	0.971937
ENSMUST00000038032	ENSMUSG00000038152	5033430I15Rik	LncRNA_from_Ensembl	ENSMUST00000034301	ENSMUSG00000031840	Rab3a	0.985984
ENSMUST00000038032	ENSMUSG00000038152	5033430I15Rik	LncRNA_from_Ensembl	ENSMUST00000034326	ENSMUSG00000031862	Atp13a1	-0.986248
ENSMUST00000038032	ENSMUSG00000038152	5033430I15Rik	LncRNA_from_Ensembl	ENSMUST00000034369	ENSMUSG00000031897	Psmb10	-0.955739
ENSMUST00000038032	ENSMUSG00000038152	5033430I15Rik	LncRNA_from_Ensembl	ENSMUST00000034373	ENSMUSG00000053687	Dpep2	-0.966564
ENSMUST00000038032	ENSMUSG00000038152	5033430I15Rik	LncRNA_from_Ensembl	ENSMUST00000034406	ENSMUSG00000031931	Ankrd49	-0.960454
ENSMUST00000038032	ENSMUSG00000038152	5033430I15Rik	LncRNA_from_Ensembl	ENSMUST00000034411	ENSMUSG00000031935	Med17	-0.957362
ENSMUST00000038032	ENSMUSG00000038152	5033430I15Rik	LncRNA_from_Ensembl	ENSMUST00000034414	ENSMUSG00000031938	4931406C07Rik	-0.958285
ENSMUST00000038032	ENSMUSG00000038152	5033430I15Rik	LncRNA_from_Ensembl	ENSMUST00000034426	ENSMUSG00000031948	Kars	-0.984669
ENSMUST00000038032	ENSMUSG00000038152	5033430I15Rik	LncRNA_from_Ensembl	ENSMUST00000034441	ENSMUSG00000031960	Aars	-0.968114
ENSMUST00000038032	ENSMUSG00000038152	5033430I15Rik	LncRNA_from_Ensembl	ENSMUST00000034453	ENSMUSG00000031972	Acta1	0.971376
ENSMUST00000038032	ENSMUSG00000038152	5033430I15Rik	LncRNA_from_Ensembl	ENSMUST00000034465	ENSMUSG00000031984	2810004N23Rik	0.978797
ENSMUST00000038032	ENSMUSG00000038152	5033430I15Rik	LncRNA_from_Ensembl	ENSMUST00000034466	ENSMUSG00000031985	Gnpat	0.977691
ENSMUST00000038032	ENSMUSG00000038152	5033430I15Rik	LncRNA_from_Ensembl	ENSMUST00000034508	ENSMUSG00000032010	Usp2	0.950473
ENSMUST00000038032	ENSMUSG00000038152	5033430I15Rik	LncRNA_from_Ensembl	ENSMUST00000034513	ENSMUSG00000032015	Pou2f3	-0.977071
ENSMUST00000038032	ENSMUSG00000038152	5033430I15Rik	LncRNA_from_Ensembl	ENSMUST00000034547	ENSMUSG00000032047	Acat1	0.958644
ENSMUST00000038032	ENSMUSG00000038152	5033430I15Rik	LncRNA_from_Ensembl	ENSMUST00000034567	ENSMUSG00000000168	Dlat	0.989312
ENSMUST00000038032	ENSMUSG00000038152	5033430I15Rik	LncRNA_from_Ensembl	ENSMUST00000034570	ENSMUSG00000032067	Pts	0.95068
ENSMUST00000038032	ENSMUSG00000038152	5033430I15Rik	LncRNA_from_Ensembl	ENSMUST00000034591	ENSMUSG00000032086	Bace1	0.965152
ENSMUST00000038032	ENSMUSG00000038152	5033430I15Rik	LncRNA_from_Ensembl	ENSMUST00000034713	ENSMUSG00000032193	Ldlr	-0.986016
ENSMUST00000038032	ENSMUSG00000038152	5033430I15Rik	LncRNA_from_Ensembl	ENSMUST00000034723	ENSMUSG00000013584	Aldh1a2	-0.966246
ENSMUST00000038032	ENSMUSG00000038152	5033430I15Rik	LncRNA_from_Ensembl	ENSMUST00000034808	ENSMUSG00000032271	Nnmt	-0.965457
ENSMUST00000038032	ENSMUSG00000038152	5033430I15Rik	LncRNA_from_Ensembl	ENSMUST00000034832	ENSMUSG00000032290	Ptpn9	-0.95428
ENSMUST00000038032	ENSMUSG00000038152	5033430I15Rik	LncRNA_from_Ensembl	ENSMUST00000034866	ENSMUSG00000032314	Etfa	0.987881
ENSMUST00000038032	ENSMUSG00000038152	5033430I15Rik	LncRNA_from_Ensembl	ENSMUST00000034878	ENSMUSG00000032328	Tmem30a	-0.979137
ENSMUST00000038032	ENSMUSG00000038152	5033430I15Rik	LncRNA_from_Ensembl	ENSMUST00000034879	ENSMUSG00000032329	Hmg20a	0.965708
ENSMUST00000038032	ENSMUSG00000038152	5033430I15Rik	LncRNA_from_Ensembl	ENSMUST00000034881	ENSMUSG00000032330	Cox7a2	0.984238
ENSMUST00000038032	ENSMUSG00000038152	5033430I15Rik	LncRNA_from_Ensembl	ENSMUST00000034903	ENSMUSG00000032348	Gsta4	0.95776
ENSMUST00000038032	ENSMUSG00000038152	5033430I15Rik	LncRNA_from_Ensembl	ENSMUST00000034932	ENSMUSG00000032372	Plscr2	-0.959019
ENSMUST00000038032	ENSMUSG00000038152	5033430I15Rik	LncRNA_from_Ensembl	ENSMUST00000034960	ENSMUSG00000032393	Dpp8	0.976464
ENSMUST00000038032	ENSMUSG00000038152	5033430I15Rik	LncRNA_from_Ensembl	ENSMUST00000034966	ENSMUSG00000032399	Rpl4	-0.979424
ENSMUST00000038032	ENSMUSG00000038152	5033430I15Rik	LncRNA_from_Ensembl	ENSMUST00000034981	ENSMUSG00000032410	Xrn1	-0.95979
ENSMUST00000038032	ENSMUSG00000038152	5033430I15Rik	LncRNA_from_Ensembl	ENSMUST00000034982	ENSMUSG00000032411	Tfdp2	0.967622
ENSMUST00000038032	ENSMUSG00000038152	5033430I15Rik	LncRNA_from_Ensembl	ENSMUST00000034983	ENSMUSG00000032412	Atp1b3	-0.997006
ENSMUST00000038032	ENSMUSG00000038152	5033430I15Rik	LncRNA_from_Ensembl	ENSMUST00000034984	ENSMUSG00000032413	Rasa2	-0.956462
ENSMUST00000038032	ENSMUSG00000038152	5033430I15Rik	LncRNA_from_Ensembl	ENSMUST00000035010	ENSMUSG00000032437	Stt3b	-0.96165
ENSMUST00000038032	ENSMUSG00000038152	5033430I15Rik	LncRNA_from_Ensembl	ENSMUST00000035043	ENSMUSG00000032468	Armc8	0.958832
ENSMUST00000038032	ENSMUSG00000038152	5033430I15Rik	LncRNA_from_Ensembl	ENSMUST00000035092	ENSMUSG00000032508	Myd88	-0.966523
ENSMUST00000038032	ENSMUSG00000038152	5033430I15Rik	LncRNA_from_Ensembl	ENSMUST00000035128	ENSMUSG00000032540	Abhd5	-0.964347
ENSMUST00000038032	ENSMUSG00000038152	5033430I15Rik	LncRNA_from_Ensembl	ENSMUST00000035196	ENSMUSG00000032579	Hemk1	0.962313
ENSMUST00000038032	ENSMUSG00000038152	5033430I15Rik	LncRNA_from_Ensembl	ENSMUST00000035227	ENSMUSG00000032606	Nicn1	0.978897
ENSMUST00000038032	ENSMUSG00000038152	5033430I15Rik	LncRNA_from_Ensembl	ENSMUST00000035232	ENSMUSG00000032609	Klhdc8b	0.982754
ENSMUST00000038032	ENSMUSG00000038152	5033430I15Rik	LncRNA_from_Ensembl	ENSMUST00000035266	ENSMUSG00000078853	Igtp	-0.969194
ENSMUST00000038032	ENSMUSG00000038152	5033430I15Rik	LncRNA_from_Ensembl	ENSMUST00000035269	ENSMUSG00000032648	Pygm	0.953941
ENSMUST00000038032	ENSMUSG00000038152	5033430I15Rik	LncRNA_from_Ensembl	ENSMUST00000035295	ENSMUSG00000038633	Degs1	-0.970702
ENSMUST00000038032	ENSMUSG00000038152	5033430I15Rik	LncRNA_from_Ensembl	ENSMUST00000035350	ENSMUSG00000049659	Aftph	-0.960191
ENSMUST00000038032	ENSMUSG00000038152	5033430I15Rik	LncRNA_from_Ensembl	ENSMUST00000035371	ENSMUSG00000038486	Sv2a	0.97779
ENSMUST00000038032	ENSMUSG00000038152	5033430I15Rik	LncRNA_from_Ensembl	ENSMUST00000035419	ENSMUSG00000037202	Prf1	-0.952577
ENSMUST00000038032	ENSMUSG00000038152	5033430I15Rik	LncRNA_from_Ensembl	ENSMUST00000035427	ENSMUSG00000036281	Snapc4	-0.980413
ENSMUST00000038032	ENSMUSG00000038152	5033430I15Rik	LncRNA_from_Ensembl	ENSMUST00000035606	ENSMUSG00000038774	Ascc3	-0.984742
ENSMUST00000038032	ENSMUSG00000038152	5033430I15Rik	LncRNA_from_Ensembl	ENSMUST00000035780	ENSMUSG00000035069	Oma1	0.960029
ENSMUST00000038032	ENSMUSG00000038152	5033430I15Rik	LncRNA_from_Ensembl	ENSMUST00000035836	ENSMUSG00000032737	Inppl1	0.975795
ENSMUST00000038032	ENSMUSG00000038152	5033430I15Rik	LncRNA_from_Ensembl	ENSMUST00000035850	ENSMUSG00000033054	Npat	-0.959227
ENSMUST00000038032	ENSMUSG00000038152	5033430I15Rik	LncRNA_from_Ensembl	ENSMUST00000035899	ENSMUSG00000038982	Bloc1s5	0.963715
ENSMUST00000038032	ENSMUSG00000038152	5033430I15Rik	LncRNA_from_Ensembl	ENSMUST00000035938	ENSMUSG00000035042	Ccl5	-0.965658
ENSMUST00000038032	ENSMUSG00000038152	5033430I15Rik	LncRNA_from_Ensembl	ENSMUST00000035982	ENSMUSG00000041058	Wwp1	0.973559
ENSMUST00000038032	ENSMUSG00000038152	5033430I15Rik	LncRNA_from_Ensembl	ENSMUST00000036111	ENSMUSG00000040112	Mrps35	0.973019
ENSMUST00000038032	ENSMUSG00000038152	5033430I15Rik	LncRNA_from_Ensembl	ENSMUST00000036156	ENSMUSG00000033365	Ipo13	0.992326
ENSMUST00000038032	ENSMUSG00000038152	5033430I15Rik	LncRNA_from_Ensembl	ENSMUST00000036181	ENSMUSG00000038526	Car14	0.962971
ENSMUST00000038032	ENSMUSG00000038152	5033430I15Rik	LncRNA_from_Ensembl	ENSMUST00000036188	ENSMUSG00000042677	Zc3h12a	-0.958559
ENSMUST00000038032	ENSMUSG00000038152	5033430I15Rik	LncRNA_from_Ensembl	ENSMUST00000036225	ENSMUSG00000038388	Mpp6	0.950769
ENSMUST00000038032	ENSMUSG00000038152	5033430I15Rik	LncRNA_from_Ensembl	ENSMUST00000036226	ENSMUSG00000033319	Fem1c	0.968675
ENSMUST00000038032	ENSMUSG00000038152	5033430I15Rik	LncRNA_from_Ensembl	ENSMUST00000036247	ENSMUSG00000033707	Lrrc24	0.961868
ENSMUST00000038032	ENSMUSG00000038152	5033430I15Rik	LncRNA_from_Ensembl	ENSMUST00000036252	ENSMUSG00000028063	Lmna	0.970477
ENSMUST00000038032	ENSMUSG00000038152	5033430I15Rik	LncRNA_from_Ensembl	ENSMUST00000036274	ENSMUSG00000035227	Spcs2	0.960802
ENSMUST00000038032	ENSMUSG00000038152	5033430I15Rik	LncRNA_from_Ensembl	ENSMUST00000036350	ENSMUSG00000039496	Cdnf	0.990526
ENSMUST00000038032	ENSMUSG00000038152	5033430I15Rik	LncRNA_from_Ensembl	ENSMUST00000036467	ENSMUSG00000034768	Asb16	0.961175
ENSMUST00000038032	ENSMUSG00000038152	5033430I15Rik	LncRNA_from_Ensembl	ENSMUST00000036470	ENSMUSG00000039983	Ccdc32	-0.961572
ENSMUST00000038032	ENSMUSG00000038152	5033430I15Rik	LncRNA_from_Ensembl	ENSMUST00000036493	ENSMUSG00000033161	Atp1a1	-0.979562
ENSMUST00000038032	ENSMUSG00000038152	5033430I15Rik	LncRNA_from_Ensembl	ENSMUST00000036572	ENSMUSG00000040616	Tmem51	-0.973248
ENSMUST00000038032	ENSMUSG00000038152	5033430I15Rik	LncRNA_from_Ensembl	ENSMUST00000036606	ENSMUSG00000031216	Stard8	0.950366
ENSMUST00000038032	ENSMUSG00000038152	5033430I15Rik	LncRNA_from_Ensembl	ENSMUST00000036680	ENSMUSG00000039759	Thap3	0.96773
ENSMUST00000038032	ENSMUSG00000038152	5033430I15Rik	LncRNA_from_Ensembl	ENSMUST00000036934	ENSMUSG00000026950	Neb	0.973062
ENSMUST00000038032	ENSMUSG00000038152	5033430I15Rik	LncRNA_from_Ensembl	ENSMUST00000036996	ENSMUSG00000033938	Ndufb7	0.961379
ENSMUST00000038032	ENSMUSG00000038152	5033430I15Rik	LncRNA_from_Ensembl	ENSMUST00000037035	ENSMUSG00000041135	Ripk2	-0.978212
ENSMUST00000038032	ENSMUSG00000038152	5033430I15Rik	LncRNA_from_Ensembl	ENSMUST00000037205	ENSMUSG00000033429	Mcee	0.955492
ENSMUST00000038032	ENSMUSG00000038152	5033430I15Rik	LncRNA_from_Ensembl	ENSMUST00000037270	ENSMUSG00000037119	Fam91a1	-0.962761
ENSMUST00000038032	ENSMUSG00000038152	5033430I15Rik	LncRNA_from_Ensembl	ENSMUST00000037290	ENSMUSG00000040354	Mars	-0.982261
ENSMUST00000038032	ENSMUSG00000038152	5033430I15Rik	LncRNA_from_Ensembl	ENSMUST00000037315	ENSMUSG00000039202	Abhd2	-0.953045
ENSMUST00000038032	ENSMUSG00000038152	5033430I15Rik	LncRNA_from_Ensembl	ENSMUST00000037330	ENSMUSG00000032968	Inha	0.962143
ENSMUST00000038032	ENSMUSG00000038152	5033430I15Rik	LncRNA_from_Ensembl	ENSMUST00000037488	ENSMUSG00000035954	Dock4	0.953979
ENSMUST00000038032	ENSMUSG00000038152	5033430I15Rik	LncRNA_from_Ensembl	ENSMUST00000037540	ENSMUSG00000032860	P2ry2	0.956675
ENSMUST00000038032	ENSMUSG00000038152	5033430I15Rik	LncRNA_from_Ensembl	ENSMUST00000037739	ENSMUSG00000042354	Gnl3	-0.98434
ENSMUST00000038032	ENSMUSG00000038152	5033430I15Rik	LncRNA_from_Ensembl	ENSMUST00000037776	ENSMUSG00000071172	Srsf3	-0.989981
ENSMUST00000038032	ENSMUSG00000038152	5033430I15Rik	LncRNA_from_Ensembl	ENSMUST00000037865	ENSMUSG00000038023	Atp6v0a2	-0.989827
ENSMUST00000038032	ENSMUSG00000038152	5033430I15Rik	LncRNA_from_Ensembl	ENSMUST00000037906	ENSMUSG00000036975	Tmem177	0.969734
ENSMUST00000038032	ENSMUSG00000038152	5033430I15Rik	LncRNA_from_Ensembl	ENSMUST00000037907	ENSMUSG00000040296	Ddx58	-0.965331
ENSMUST00000038032	ENSMUSG00000038152	5033430I15Rik	LncRNA_from_Ensembl	ENSMUST00000037915	ENSMUSG00000052915	Msl1	0.98871
ENSMUST00000038032	ENSMUSG00000038152	5033430I15Rik	LncRNA_from_Ensembl	ENSMUST00000037923	ENSMUSG00000038132	Rbm24	0.95588
ENSMUST00000038032	ENSMUSG00000038152	5033430I15Rik	LncRNA_from_Ensembl	ENSMUST00000037964	ENSMUSG00000039891	Txlnb	0.987091
ENSMUST00000038032	ENSMUSG00000038152	5033430I15Rik	LncRNA_from_Ensembl	ENSMUST00000037974	ENSMUSG00000033278	Ptprm	0.975672
ENSMUST00000038032	ENSMUSG00000038152	5033430I15Rik	LncRNA_from_Ensembl	ENSMUST00000037983	ENSMUSG00000038619	Ensa	0.969777
ENSMUST00000038032	ENSMUSG00000038152	5033430I15Rik	LncRNA_from_Ensembl	ENSMUST00000037992	ENSMUSG00000034616	Ssh3	-0.976258
ENSMUST00000038032	ENSMUSG00000038152	5033430I15Rik	LncRNA_from_Ensembl	ENSMUST00000038099	ENSMUSG00000038037	Socs1	-0.956648
ENSMUST00000038032	ENSMUSG00000038152	5033430I15Rik	LncRNA_from_Ensembl	ENSMUST00000038128	ENSMUSG00000034659	Tmem109	0.96009
ENSMUST00000038032	ENSMUSG00000038152	5033430I15Rik	LncRNA_from_Ensembl	ENSMUST00000038185	ENSMUSG00000032705	Exd2	0.963498
ENSMUST00000038032	ENSMUSG00000038152	5033430I15Rik	LncRNA_from_Ensembl	ENSMUST00000038188	ENSMUSG00000037736	Limch1	0.977051
ENSMUST00000038032	ENSMUSG00000038152	5033430I15Rik	LncRNA_from_Ensembl	ENSMUST00000038211	ENSMUSG00000069793	Slfn9	-0.981369
ENSMUST00000038032	ENSMUSG00000038152	5033430I15Rik	LncRNA_from_Ensembl	ENSMUST00000038287	ENSMUSG00000034765	Dusp5	-0.954164
ENSMUST00000038032	ENSMUSG00000038152	5033430I15Rik	LncRNA_from_Ensembl	ENSMUST00000038332	ENSMUSG00000038888	Ctu1	-0.96114
ENSMUST00000038032	ENSMUSG00000038152	5033430I15Rik	LncRNA_from_Ensembl	ENSMUST00000038368	ENSMUSG00000042745	Id1	-0.958307
ENSMUST00000038032	ENSMUSG00000038152	5033430I15Rik	LncRNA_from_Ensembl	ENSMUST00000038382	ENSMUSG00000042686	Jph1	0.975475
ENSMUST00000038032	ENSMUSG00000038152	5033430I15Rik	LncRNA_from_Ensembl	ENSMUST00000038398	ENSMUSG00000038507	Parp12	-0.971306
ENSMUST00000038032	ENSMUSG00000038152	5033430I15Rik	LncRNA_from_Ensembl	ENSMUST00000038423	ENSMUSG00000033355	Rtp4	-0.974227
ENSMUST00000038032	ENSMUSG00000038152	5033430I15Rik	LncRNA_from_Ensembl	ENSMUST00000038431	ENSMUSG00000038967	Pdk2	0.978872
ENSMUST00000038032	ENSMUSG00000038152	5033430I15Rik	LncRNA_from_Ensembl	ENSMUST00000038445	ENSMUSG00000042451	Mybph	-0.950475
ENSMUST00000038032	ENSMUSG00000038152	5033430I15Rik	LncRNA_from_Ensembl	ENSMUST00000038489	ENSMUSG00000034910	Pygo1	0.951039
ENSMUST00000038032	ENSMUSG00000038152	5033430I15Rik	LncRNA_from_Ensembl	ENSMUST00000038514	ENSMUSG00000034826	Nup54	-0.994474
ENSMUST00000038032	ENSMUSG00000038152	5033430I15Rik	LncRNA_from_Ensembl	ENSMUST00000038523	ENSMUSG00000035620	Ric8b	0.950356
ENSMUST00000038032	ENSMUSG00000038152	5033430I15Rik	LncRNA_from_Ensembl	ENSMUST00000038539	ENSMUSG00000040822	1700123O20Rik	-0.970787
ENSMUST00000038032	ENSMUSG00000038152	5033430I15Rik	LncRNA_from_Ensembl	ENSMUST00000038580	ENSMUSG00000016206	H2-M3	-0.970714
ENSMUST00000038032	ENSMUSG00000038152	5033430I15Rik	LncRNA_from_Ensembl	ENSMUST00000038719	ENSMUSG00000038736	Nudcd1	-0.959049
ENSMUST00000038032	ENSMUSG00000038152	5033430I15Rik	LncRNA_from_Ensembl	ENSMUST00000038765	ENSMUSG00000037035	Inhbb	-0.994062
ENSMUST00000038032	ENSMUSG00000038152	5033430I15Rik	LncRNA_from_Ensembl	ENSMUST00000038816	ENSMUSG00000034855	Cxcl10	-0.973872
ENSMUST00000038032	ENSMUSG00000038152	5033430I15Rik	LncRNA_from_Ensembl	ENSMUST00000038844	ENSMUSG00000035186	Ubd	-0.972773
ENSMUST00000038032	ENSMUSG00000038152	5033430I15Rik	LncRNA_from_Ensembl	ENSMUST00000038928	ENSMUSG00000038994	Hils1	0.970966
ENSMUST00000038032	ENSMUSG00000038152	5033430I15Rik	LncRNA_from_Ensembl	ENSMUST00000038942	ENSMUSG00000042613	Pbxip1	0.963596
ENSMUST00000038032	ENSMUSG00000038152	5033430I15Rik	LncRNA_from_Ensembl	ENSMUST00000039152	ENSMUSG00000034931	Dhx8	-0.952585
ENSMUST00000038032	ENSMUSG00000038152	5033430I15Rik	LncRNA_from_Ensembl	ENSMUST00000039160	ENSMUSG00000040133	Gpr176	-0.960977
ENSMUST00000038032	ENSMUSG00000038152	5033430I15Rik	LncRNA_from_Ensembl	ENSMUST00000039333	ENSMUSG00000033624	Pdpr	0.997161
ENSMUST00000038032	ENSMUSG00000038152	5033430I15Rik	LncRNA_from_Ensembl	ENSMUST00000039447	ENSMUSG00000033737	Fndc3c1	0.967825
ENSMUST00000038032	ENSMUSG00000038152	5033430I15Rik	LncRNA_from_Ensembl	ENSMUST00000039506	ENSMUSG00000038034	Igsf8	-0.952262
ENSMUST00000038032	ENSMUSG00000038152	5033430I15Rik	LncRNA_from_Ensembl	ENSMUST00000039517	ENSMUSG00000036863	Syde2	-0.974883
ENSMUST00000038032	ENSMUSG00000038152	5033430I15Rik	LncRNA_from_Ensembl	ENSMUST00000039557	ENSMUSG00000039031	Arhgap18	0.974065
ENSMUST00000038032	ENSMUSG00000038152	5033430I15Rik	LncRNA_from_Ensembl	ENSMUST00000039568	ENSMUSG00000036422	Pcdh8	-0.955415
ENSMUST00000038032	ENSMUSG00000038152	5033430I15Rik	LncRNA_from_Ensembl	ENSMUST00000039581	ENSMUSG00000034947	Tmem106a	-0.951157
ENSMUST00000038032	ENSMUSG00000038152	5033430I15Rik	LncRNA_from_Ensembl	ENSMUST00000039620	ENSMUSG00000022947	Cbr3	-0.967991
ENSMUST00000038032	ENSMUSG00000038152	5033430I15Rik	LncRNA_from_Ensembl	ENSMUST00000039674	ENSMUSG00000035934	Pknox2	0.982263
ENSMUST00000038032	ENSMUSG00000038152	5033430I15Rik	LncRNA_from_Ensembl	ENSMUST00000039784	ENSMUSG00000036138	Acaa1a	-0.968068
ENSMUST00000038032	ENSMUSG00000038152	5033430I15Rik	LncRNA_from_Ensembl	ENSMUST00000040025	ENSMUSG00000052698	Tln2	0.964017
ENSMUST00000038032	ENSMUSG00000038152	5033430I15Rik	LncRNA_from_Ensembl	ENSMUST00000040131	ENSMUSG00000036461	Elf1	-0.993257
ENSMUST00000038032	ENSMUSG00000038152	5033430I15Rik	LncRNA_from_Ensembl	ENSMUST00000040135	ENSMUSG00000040034	Nup43	-0.958266
ENSMUST00000038032	ENSMUSG00000038152	5033430I15Rik	LncRNA_from_Ensembl	ENSMUST00000040260	ENSMUSG00000033386	Frrs1	-0.969118
ENSMUST00000038032	ENSMUSG00000038152	5033430I15Rik	LncRNA_from_Ensembl	ENSMUST00000040271	ENSMUSG00000037443	Cep85	0.967032
ENSMUST00000038032	ENSMUSG00000038152	5033430I15Rik	LncRNA_from_Ensembl	ENSMUST00000040280	ENSMUSG00000046329	Slc25a23	0.976893
ENSMUST00000038032	ENSMUSG00000038152	5033430I15Rik	LncRNA_from_Ensembl	ENSMUST00000040312	ENSMUSG00000032715	Trib3	-0.959015
ENSMUST00000038032	ENSMUSG00000038152	5033430I15Rik	LncRNA_from_Ensembl	ENSMUST00000040361	ENSMUSG00000039347	Atp6v0e2	0.972868
ENSMUST00000038032	ENSMUSG00000038152	5033430I15Rik	LncRNA_from_Ensembl	ENSMUST00000040380	ENSMUSG00000040430	Pitpnc1	0.973481
ENSMUST00000038032	ENSMUSG00000038152	5033430I15Rik	LncRNA_from_Ensembl	ENSMUST00000040421	ENSMUSG00000041733	Coq5	0.986768
ENSMUST00000038032	ENSMUSG00000038152	5033430I15Rik	LncRNA_from_Ensembl	ENSMUST00000040455	ENSMUSG00000036450	Hif1an	0.983078
ENSMUST00000038032	ENSMUSG00000038152	5033430I15Rik	LncRNA_from_Ensembl	ENSMUST00000040518	ENSMUSG00000033047	Eif3l	-0.966347
ENSMUST00000038032	ENSMUSG00000038152	5033430I15Rik	LncRNA_from_Ensembl	ENSMUST00000040538	ENSMUSG00000038936	Sccpdh	0.961837
ENSMUST00000038032	ENSMUSG00000038152	5033430I15Rik	LncRNA_from_Ensembl	ENSMUST00000040603	ENSMUSG00000033400	Agl	0.964124
ENSMUST00000038032	ENSMUSG00000038152	5033430I15Rik	LncRNA_from_Ensembl	ENSMUST00000040647	ENSMUSG00000036585	Fgf1	0.991365
ENSMUST00000038032	ENSMUSG00000038152	5033430I15Rik	LncRNA_from_Ensembl	ENSMUST00000040677	ENSMUSG00000036611	Eepd1	0.984089
ENSMUST00000038032	ENSMUSG00000038152	5033430I15Rik	LncRNA_from_Ensembl	ENSMUST00000040689	ENSMUSG00000033124	Atg9a	0.962007
ENSMUST00000038032	ENSMUSG00000038152	5033430I15Rik	LncRNA_from_Ensembl	ENSMUST00000040789	ENSMUSG00000024084	Qpct	0.950507
ENSMUST00000038032	ENSMUSG00000038152	5033430I15Rik	LncRNA_from_Ensembl	ENSMUST00000040828	ENSMUSG00000073421	H2-Ab1	-0.955421
ENSMUST00000038032	ENSMUSG00000038152	5033430I15Rik	LncRNA_from_Ensembl	ENSMUST00000040846	ENSMUSG00000056476	Med12l	0.952244
ENSMUST00000038032	ENSMUSG00000038152	5033430I15Rik	LncRNA_from_Ensembl	ENSMUST00000040853	ENSMUSG00000036737	Oxsr1	0.962437
ENSMUST00000038032	ENSMUSG00000038152	5033430I15Rik	LncRNA_from_Ensembl	ENSMUST00000040917	ENSMUSG00000036781	Rps27l	-0.956989
ENSMUST00000038032	ENSMUSG00000038152	5033430I15Rik	LncRNA_from_Ensembl	ENSMUST00000040972	ENSMUSG00000041747	Utp15	-0.97137
ENSMUST00000038032	ENSMUSG00000038152	5033430I15Rik	LncRNA_from_Ensembl	ENSMUST00000040990	ENSMUSG00000058997	Vwa8	0.9926
ENSMUST00000038032	ENSMUSG00000038152	5033430I15Rik	LncRNA_from_Ensembl	ENSMUST00000041053	ENSMUSG00000036880	Acaa2	0.986263
ENSMUST00000038032	ENSMUSG00000038152	5033430I15Rik	LncRNA_from_Ensembl	ENSMUST00000041231	ENSMUSG00000040850	Psme4	0.957275
ENSMUST00000038032	ENSMUSG00000038152	5033430I15Rik	LncRNA_from_Ensembl	ENSMUST00000041240	ENSMUSG00000041889	Shisa4	0.970994
ENSMUST00000038032	ENSMUSG00000038152	5033430I15Rik	LncRNA_from_Ensembl	ENSMUST00000041252	ENSMUSG00000042647	Acad12	0.964806
ENSMUST00000038032	ENSMUSG00000038152	5033430I15Rik	LncRNA_from_Ensembl	ENSMUST00000041314	ENSMUSG00000037058	Paip2	0.973389
ENSMUST00000038032	ENSMUSG00000038152	5033430I15Rik	LncRNA_from_Ensembl	ENSMUST00000041342	ENSMUSG00000004113	Cacna1b	-0.955759
ENSMUST00000038032	ENSMUSG00000038152	5033430I15Rik	LncRNA_from_Ensembl	ENSMUST00000041388	ENSMUSG00000037411	Serpine1	-0.978686
ENSMUST00000038032	ENSMUSG00000038152	5033430I15Rik	LncRNA_from_Ensembl	ENSMUST00000041401	ENSMUSG00000029804	Herc3	0.971894
ENSMUST00000038032	ENSMUSG00000038152	5033430I15Rik	LncRNA_from_Ensembl	ENSMUST00000041438	ENSMUSG00000038332	Sesn1	0.964529
ENSMUST00000038032	ENSMUSG00000038152	5033430I15Rik	LncRNA_from_Ensembl	ENSMUST00000041550	ENSMUSG00000040950	Mgl2	0.968488
ENSMUST00000038032	ENSMUSG00000038152	5033430I15Rik	LncRNA_from_Ensembl	ENSMUST00000041565	ENSMUSG00000038564	Ift172	0.958652
ENSMUST00000038032	ENSMUSG00000038152	5033430I15Rik	LncRNA_from_Ensembl	ENSMUST00000041623	ENSMUSG00000041773	Enc1	-0.964893
ENSMUST00000038032	ENSMUSG00000038152	5033430I15Rik	LncRNA_from_Ensembl	ENSMUST00000041633	ENSMUSG00000037321	Tap1	-0.972714
ENSMUST00000038032	ENSMUSG00000038152	5033430I15Rik	LncRNA_from_Ensembl	ENSMUST00000042012	ENSMUSG00000033732	Sf3b3	-0.98685
ENSMUST00000038032	ENSMUSG00000038152	5033430I15Rik	LncRNA_from_Ensembl	ENSMUST00000042057	ENSMUSG00000035621	Midn	-0.973468
ENSMUST00000038032	ENSMUSG00000038152	5033430I15Rik	LncRNA_from_Ensembl	ENSMUST00000042081	ENSMUSG00000040552	C3ar1	-0.956232
ENSMUST00000038032	ENSMUSG00000038152	5033430I15Rik	LncRNA_from_Ensembl	ENSMUST00000042096	ENSMUSG00000078517	Emc1	-0.983527
ENSMUST00000038032	ENSMUSG00000038152	5033430I15Rik	LncRNA_from_Ensembl	ENSMUST00000042121	ENSMUSG00000037649	H2-DMa	-0.966186
ENSMUST00000038032	ENSMUSG00000038152	5033430I15Rik	LncRNA_from_Ensembl	ENSMUST00000042141	ENSMUSG00000042699	Dhx9	-0.963679
ENSMUST00000038032	ENSMUSG00000038152	5033430I15Rik	LncRNA_from_Ensembl	ENSMUST00000042146	ENSMUSG00000029125	Stx18	-0.982546
ENSMUST00000038032	ENSMUSG00000038152	5033430I15Rik	LncRNA_from_Ensembl	ENSMUST00000042147	ENSMUSG00000033294	Noc4l	-0.97419
ENSMUST00000038032	ENSMUSG00000038152	5033430I15Rik	LncRNA_from_Ensembl	ENSMUST00000042148	ENSMUSG00000040269	Mrps28	0.95843
ENSMUST00000038032	ENSMUSG00000038152	5033430I15Rik	LncRNA_from_Ensembl	ENSMUST00000042235	ENSMUSG00000037742	Eef1a1	-0.972789
ENSMUST00000038032	ENSMUSG00000038152	5033430I15Rik	LncRNA_from_Ensembl	ENSMUST00000042261	ENSMUSG00000037490	Slc2a12	0.985257
ENSMUST00000038032	ENSMUSG00000038152	5033430I15Rik	LncRNA_from_Ensembl	ENSMUST00000042288	ENSMUSG00000033781	Asb13	-0.96839
ENSMUST00000038032	ENSMUSG00000038152	5033430I15Rik	LncRNA_from_Ensembl	ENSMUST00000042318	ENSMUSG00000038663	Fsd2	0.969419
ENSMUST00000038032	ENSMUSG00000038152	5033430I15Rik	LncRNA_from_Ensembl	ENSMUST00000042334	ENSMUSG00000037805	Rpl10a	-0.992197
ENSMUST00000038032	ENSMUSG00000038152	5033430I15Rik	LncRNA_from_Ensembl	ENSMUST00000042405	ENSMUSG00000046865	Fbl	-0.955923
ENSMUST00000038032	ENSMUSG00000038152	5033430I15Rik	LncRNA_from_Ensembl	ENSMUST00000042470	ENSMUSG00000030757	Zkscan2	0.9772
ENSMUST00000038032	ENSMUSG00000038152	5033430I15Rik	LncRNA_from_Ensembl	ENSMUST00000042477	ENSMUSG00000078656	Vps25	-0.974069
ENSMUST00000038032	ENSMUSG00000038152	5033430I15Rik	LncRNA_from_Ensembl	ENSMUST00000042497	ENSMUSG00000037916	Ndufv1	0.973463
ENSMUST00000038032	ENSMUSG00000038152	5033430I15Rik	LncRNA_from_Ensembl	ENSMUST00000042658	ENSMUSG00000039063	Echdc3	0.958489
ENSMUST00000038032	ENSMUSG00000038152	5033430I15Rik	LncRNA_from_Ensembl	ENSMUST00000042665	ENSMUSG00000034422	Parp14	-0.965985
ENSMUST00000038032	ENSMUSG00000038152	5033430I15Rik	LncRNA_from_Ensembl	ENSMUST00000042726	ENSMUSG00000036733	Rbm42	-0.965647
ENSMUST00000038032	ENSMUSG00000038152	5033430I15Rik	LncRNA_from_Ensembl	ENSMUST00000042750	ENSMUSG00000039611	Tmem246	0.970598
ENSMUST00000038032	ENSMUSG00000038152	5033430I15Rik	LncRNA_from_Ensembl	ENSMUST00000042775	ENSMUSG00000039873	Neurl2	0.987051
ENSMUST00000038032	ENSMUSG00000038152	5033430I15Rik	LncRNA_from_Ensembl	ENSMUST00000042790	ENSMUSG00000038086	Hspb2	0.950357
ENSMUST00000038032	ENSMUSG00000038152	5033430I15Rik	LncRNA_from_Ensembl	ENSMUST00000042818	ENSMUSG00000035828	Pim3	-0.969303
ENSMUST00000038032	ENSMUSG00000038152	5033430I15Rik	LncRNA_from_Ensembl	ENSMUST00000042834	ENSMUSG00000038462	Uqcrfs1	0.997037
ENSMUST00000038032	ENSMUSG00000038152	5033430I15Rik	LncRNA_from_Ensembl	ENSMUST00000042852	ENSMUSG00000038121	Fam210a	0.989779
ENSMUST00000038032	ENSMUSG00000038152	5033430I15Rik	LncRNA_from_Ensembl	ENSMUST00000042970	ENSMUSG00000041695	Kcnj2	0.977618
ENSMUST00000038032	ENSMUSG00000038152	5033430I15Rik	LncRNA_from_Ensembl	ENSMUST00000042985	ENSMUSG00000034957	Cebpa	-0.963881
ENSMUST00000038032	ENSMUSG00000038152	5033430I15Rik	LncRNA_from_Ensembl	ENSMUST00000042986	ENSMUSG00000038349	Plcl1	0.952967
ENSMUST00000038032	ENSMUSG00000038152	5033430I15Rik	LncRNA_from_Ensembl	ENSMUST00000043074	ENSMUSG00000038274	Fau	-0.990637
ENSMUST00000038032	ENSMUSG00000038152	5033430I15Rik	LncRNA_from_Ensembl	ENSMUST00000043148	ENSMUSG00000036402	Gng12	-0.973667
ENSMUST00000038032	ENSMUSG00000038152	5033430I15Rik	LncRNA_from_Ensembl	ENSMUST00000043211	ENSMUSG00000039914	Coq10a	0.987801
ENSMUST00000038032	ENSMUSG00000038152	5033430I15Rik	LncRNA_from_Ensembl	ENSMUST00000043237	ENSMUSG00000038375	Trp53inp2	0.976108
ENSMUST00000038032	ENSMUSG00000038152	5033430I15Rik	LncRNA_from_Ensembl	ENSMUST00000043269	ENSMUSG00000021546	Hnrnpk	-0.966412
ENSMUST00000038032	ENSMUSG00000038152	5033430I15Rik	LncRNA_from_Ensembl	ENSMUST00000043422	ENSMUSG00000038213	Tapbpl	-0.963459
ENSMUST00000038032	ENSMUSG00000038152	5033430I15Rik	LncRNA_from_Ensembl	ENSMUST00000043616	ENSMUSG00000034636	Zyg11b	0.958644
ENSMUST00000038032	ENSMUSG00000038152	5033430I15Rik	LncRNA_from_Ensembl	ENSMUST00000043627	ENSMUSG00000039640	Mrpl12	0.959408
ENSMUST00000038032	ENSMUSG00000038152	5033430I15Rik	LncRNA_from_Ensembl	ENSMUST00000043675	ENSMUSG00000038717	Atp5l	0.971896
ENSMUST00000038032	ENSMUSG00000038152	5033430I15Rik	LncRNA_from_Ensembl	ENSMUST00000043722	ENSMUSG00000033880	Lgals3bp	-0.968932
ENSMUST00000038032	ENSMUSG00000038152	5033430I15Rik	LncRNA_from_Ensembl	ENSMUST00000043815	ENSMUSG00000038759	Nup205	-0.956911
ENSMUST00000038032	ENSMUSG00000038152	5033430I15Rik	LncRNA_from_Ensembl	ENSMUST00000043897	ENSMUSG00000025733	Rhot2	0.951223
ENSMUST00000038032	ENSMUSG00000038152	5033430I15Rik	LncRNA_from_Ensembl	ENSMUST00000043911	ENSMUSG00000038884	A230050P20Rik	-0.954084
ENSMUST00000038032	ENSMUSG00000038152	5033430I15Rik	LncRNA_from_Ensembl	ENSMUST00000043931	ENSMUSG00000034566	Atp5h	0.970238
ENSMUST00000038032	ENSMUSG00000038152	5033430I15Rik	LncRNA_from_Ensembl	ENSMUST00000043944	ENSMUSG00000055489	Ano5	0.963762
ENSMUST00000038032	ENSMUSG00000038152	5033430I15Rik	LncRNA_from_Ensembl	ENSMUST00000044003	ENSMUSG00000044749	Abca6	0.98226
ENSMUST00000038032	ENSMUSG00000038152	5033430I15Rik	LncRNA_from_Ensembl	ENSMUST00000044007	ENSMUSG00000039670	Oxld1	0.95864
ENSMUST00000038032	ENSMUSG00000038152	5033430I15Rik	LncRNA_from_Ensembl	ENSMUST00000044019	ENSMUSG00000030089	Slc41a3	0.975189
ENSMUST00000038032	ENSMUSG00000038152	5033430I15Rik	LncRNA_from_Ensembl	ENSMUST00000044081	ENSMUSG00000034575	Papd7	-0.978139
ENSMUST00000038032	ENSMUSG00000038152	5033430I15Rik	LncRNA_from_Ensembl	ENSMUST00000044195	ENSMUSG00000042246	Tmc7	0.959032
ENSMUST00000038032	ENSMUSG00000038152	5033430I15Rik	LncRNA_from_Ensembl	ENSMUST00000044200	ENSMUSG00000038279	Nop2	-0.964458
ENSMUST00000038032	ENSMUSG00000038152	5033430I15Rik	LncRNA_from_Ensembl	ENSMUST00000044277	ENSMUSG00000038467	Chmp4b	-0.970832
ENSMUST00000038032	ENSMUSG00000038152	5033430I15Rik	LncRNA_from_Ensembl	ENSMUST00000044278	ENSMUSG00000039037	St6galnac5	-0.954205
ENSMUST00000038032	ENSMUSG00000038152	5033430I15Rik	LncRNA_from_Ensembl	ENSMUST00000044338	ENSMUSG00000036882	Arhgap33	-0.96286
ENSMUST00000038032	ENSMUSG00000038152	5033430I15Rik	LncRNA_from_Ensembl	ENSMUST00000044369	ENSMUSG00000033793	Atp6v1h	-0.978579
ENSMUST00000038032	ENSMUSG00000038152	5033430I15Rik	LncRNA_from_Ensembl	ENSMUST00000044373	ENSMUSG00000036615	Rfxap	0.957436
ENSMUST00000038032	ENSMUSG00000038152	5033430I15Rik	LncRNA_from_Ensembl	ENSMUST00000044423	ENSMUSG00000034329	Brip1	-0.950358
ENSMUST00000038032	ENSMUSG00000038152	5033430I15Rik	LncRNA_from_Ensembl	ENSMUST00000044475	ENSMUSG00000034160	Ogt	0.978355
ENSMUST00000038032	ENSMUSG00000038152	5033430I15Rik	LncRNA_from_Ensembl	ENSMUST00000044503	ENSMUSG00000039316	Rftn1	0.968312
ENSMUST00000038032	ENSMUSG00000038152	5033430I15Rik	LncRNA_from_Ensembl	ENSMUST00000044702	ENSMUSG00000042425	Frmpd3	-0.96226
ENSMUST00000038032	ENSMUSG00000038152	5033430I15Rik	LncRNA_from_Ensembl	ENSMUST00000044705	ENSMUSG00000039257	Vstm2b	0.979002
ENSMUST00000038032	ENSMUSG00000038152	5033430I15Rik	LncRNA_from_Ensembl	ENSMUST00000044734	ENSMUSG00000035226	Rims4	0.965659
ENSMUST00000038032	ENSMUSG00000038152	5033430I15Rik	LncRNA_from_Ensembl	ENSMUST00000044833	ENSMUSG00000032661	Oas3	-0.954952
ENSMUST00000038032	ENSMUSG00000038152	5033430I15Rik	LncRNA_from_Ensembl	ENSMUST00000044850	ENSMUSG00000041797	Abca9	0.960414
ENSMUST00000038032	ENSMUSG00000038152	5033430I15Rik	LncRNA_from_Ensembl	ENSMUST00000044857	ENSMUSG00000040236	Trappc5	0.979546
ENSMUST00000038032	ENSMUSG00000038152	5033430I15Rik	LncRNA_from_Ensembl	ENSMUST00000044923	ENSMUSG00000041645	Ddx24	-0.959728
ENSMUST00000038032	ENSMUSG00000038152	5033430I15Rik	LncRNA_from_Ensembl	ENSMUST00000045042	ENSMUSG00000039699	Batf2	-0.977339
ENSMUST00000038032	ENSMUSG00000038152	5033430I15Rik	LncRNA_from_Ensembl	ENSMUST00000045075	ENSMUSG00000034641	Cd300ld	-0.960321
ENSMUST00000038032	ENSMUSG00000038152	5033430I15Rik	LncRNA_from_Ensembl	ENSMUST00000045096	ENSMUSG00000042717	Ppp1r3a	0.975095
ENSMUST00000038032	ENSMUSG00000038152	5033430I15Rik	LncRNA_from_Ensembl	ENSMUST00000045097	ENSMUSG00000040253	Gbp7	-0.967638
ENSMUST00000038032	ENSMUSG00000038152	5033430I15Rik	LncRNA_from_Ensembl	ENSMUST00000045102	ENSMUSG00000034872	Gipc3	0.977038
ENSMUST00000038032	ENSMUSG00000038152	5033430I15Rik	LncRNA_from_Ensembl	ENSMUST00000045140	ENSMUSG00000036667	Tcaf1	0.952572
ENSMUST00000038032	ENSMUSG00000038152	5033430I15Rik	LncRNA_from_Ensembl	ENSMUST00000045281	ENSMUSG00000038290	Smg6	0.98419
ENSMUST00000038032	ENSMUSG00000038152	5033430I15Rik	LncRNA_from_Ensembl	ENSMUST00000045356	ENSMUSG00000041841	Rpl37	-0.974098
ENSMUST00000038032	ENSMUSG00000038152	5033430I15Rik	LncRNA_from_Ensembl	ENSMUST00000045366	ENSMUSG00000038506	Dcun1d2	0.987103
ENSMUST00000038032	ENSMUSG00000038152	5033430I15Rik	LncRNA_from_Ensembl	ENSMUST00000045540	ENSMUSG00000038485	Socs7	0.980717
ENSMUST00000038032	ENSMUSG00000038152	5033430I15Rik	LncRNA_from_Ensembl	ENSMUST00000045557	ENSMUSG00000040010	Slc7a5	-0.950812
ENSMUST00000038032	ENSMUSG00000038152	5033430I15Rik	LncRNA_from_Ensembl	ENSMUST00000045602	ENSMUSG00000040048	Ndufb10	0.964484
ENSMUST00000038032	ENSMUSG00000038152	5033430I15Rik	LncRNA_from_Ensembl	ENSMUST00000045604	ENSMUSG00000036850	Mrpl41	0.981742
ENSMUST00000038032	ENSMUSG00000038152	5033430I15Rik	LncRNA_from_Ensembl	ENSMUST00000045633	ENSMUSG00000040463	Mybbp1a	-0.97027
ENSMUST00000038032	ENSMUSG00000038152	5033430I15Rik	LncRNA_from_Ensembl	ENSMUST00000045665	ENSMUSG00000073557	Ppp1r12b	0.987521
ENSMUST00000038032	ENSMUSG00000038152	5033430I15Rik	LncRNA_from_Ensembl	ENSMUST00000045692	ENSMUSG00000025738	Fbxl16	0.982588
ENSMUST00000038032	ENSMUSG00000038152	5033430I15Rik	LncRNA_from_Ensembl	ENSMUST00000045693	ENSMUSG00000033706	Smyd5	-0.966731
ENSMUST00000038032	ENSMUSG00000038152	5033430I15Rik	LncRNA_from_Ensembl	ENSMUST00000045702	ENSMUSG00000036067	Slc2a6	-0.966325
ENSMUST00000038032	ENSMUSG00000038152	5033430I15Rik	LncRNA_from_Ensembl	ENSMUST00000045730	ENSMUSG00000038587	Akap12	0.957797
ENSMUST00000038032	ENSMUSG00000038152	5033430I15Rik	LncRNA_from_Ensembl	ENSMUST00000045743	ENSMUSG00000038205	Prkab2	0.982497
ENSMUST00000038032	ENSMUSG00000038152	5033430I15Rik	LncRNA_from_Ensembl	ENSMUST00000045847	ENSMUSG00000040857	Erf	-0.954231
ENSMUST00000038032	ENSMUSG00000038152	5033430I15Rik	LncRNA_from_Ensembl	ENSMUST00000045866	ENSMUSG00000020075	Ddx21	-0.968173
ENSMUST00000038032	ENSMUSG00000038152	5033430I15Rik	LncRNA_from_Ensembl	ENSMUST00000045887	ENSMUSG00000037710	Cisd1	0.978531
ENSMUST00000038032	ENSMUSG00000038152	5033430I15Rik	LncRNA_from_Ensembl	ENSMUST00000045971	ENSMUSG00000041189	Chrnb1	0.952468
ENSMUST00000038032	ENSMUSG00000038152	5033430I15Rik	LncRNA_from_Ensembl	ENSMUST00000046045	ENSMUSG00000039103	Nexn	0.977256
ENSMUST00000038032	ENSMUSG00000038152	5033430I15Rik	LncRNA_from_Ensembl	ENSMUST00000046207	ENSMUSG00000037361	Sf3b6	-0.995679
ENSMUST00000038032	ENSMUSG00000038152	5033430I15Rik	LncRNA_from_Ensembl	ENSMUST00000046221	ENSMUSG00000038583	Pln	0.964684
ENSMUST00000038032	ENSMUSG00000038152	5033430I15Rik	LncRNA_from_Ensembl	ENSMUST00000046227	ENSMUSG00000036893	Ehmt1	0.965566
ENSMUST00000038032	ENSMUSG00000038152	5033430I15Rik	LncRNA_from_Ensembl	ENSMUST00000046490	ENSMUSG00000040652	Oaz2	0.971079
ENSMUST00000038032	ENSMUSG00000038152	5033430I15Rik	LncRNA_from_Ensembl	ENSMUST00000046534	ENSMUSG00000040688	Tbl3	-0.954815
ENSMUST00000038032	ENSMUSG00000038152	5033430I15Rik	LncRNA_from_Ensembl	ENSMUST00000046549	ENSMUSG00000040694	Apobec2	0.958131
ENSMUST00000038032	ENSMUSG00000038152	5033430I15Rik	LncRNA_from_Ensembl	ENSMUST00000046603	ENSMUSG00000062234	Gak	-0.982995
ENSMUST00000038032	ENSMUSG00000038152	5033430I15Rik	LncRNA_from_Ensembl	ENSMUST00000046704	ENSMUSG00000078920	Ifi47	-0.970937
ENSMUST00000038032	ENSMUSG00000038152	5033430I15Rik	LncRNA_from_Ensembl	ENSMUST00000046739	ENSMUSG00000039146	Ifi44l	-0.963188
ENSMUST00000038032	ENSMUSG00000038152	5033430I15Rik	LncRNA_from_Ensembl	ENSMUST00000046903	ENSMUSG00000040350	Trim7	0.974828
ENSMUST00000038032	ENSMUSG00000038152	5033430I15Rik	LncRNA_from_Ensembl	ENSMUST00000046908	ENSMUSG00000035399	Oser1	-0.952114
ENSMUST00000038032	ENSMUSG00000038152	5033430I15Rik	LncRNA_from_Ensembl	ENSMUST00000046941	ENSMUSG00000039328	Rnf122	0.956666
ENSMUST00000038032	ENSMUSG00000038152	5033430I15Rik	LncRNA_from_Ensembl	ENSMUST00000047086	ENSMUSG00000041057	Wdr43	-0.959233
ENSMUST00000038032	ENSMUSG00000038152	5033430I15Rik	LncRNA_from_Ensembl	ENSMUST00000047322	ENSMUSG00000041238	Rbbp8	-0.960687
ENSMUST00000038032	ENSMUSG00000038152	5033430I15Rik	LncRNA_from_Ensembl	ENSMUST00000047349	ENSMUSG00000032267	Usp28	0.950771
ENSMUST00000038032	ENSMUSG00000038152	5033430I15Rik	LncRNA_from_Ensembl	ENSMUST00000047419	ENSMUSG00000041736	Tspo	-0.957531
ENSMUST00000038032	ENSMUSG00000038152	5033430I15Rik	LncRNA_from_Ensembl	ENSMUST00000047510	ENSMUSG00000038429	Usp5	0.993005
ENSMUST00000038032	ENSMUSG00000038152	5033430I15Rik	LncRNA_from_Ensembl	ENSMUST00000047526	ENSMUSG00000036995	Asap3	-0.961269
ENSMUST00000038032	ENSMUSG00000038152	5033430I15Rik	LncRNA_from_Ensembl	ENSMUST00000047614	ENSMUSG00000103310	Pcdha12	0.978935
ENSMUST00000038032	ENSMUSG00000038152	5033430I15Rik	LncRNA_from_Ensembl	ENSMUST00000047666	ENSMUSG00000041731	Pgm5	0.962174
ENSMUST00000038032	ENSMUSG00000038152	5033430I15Rik	LncRNA_from_Ensembl	ENSMUST00000047672	ENSMUSG00000034024	Cct2	-0.95191
ENSMUST00000038032	ENSMUSG00000038152	5033430I15Rik	LncRNA_from_Ensembl	ENSMUST00000047721	ENSMUSG00000041506	Rrp9	-0.968409
ENSMUST00000038032	ENSMUSG00000038152	5033430I15Rik	LncRNA_from_Ensembl	ENSMUST00000047835	ENSMUSG00000033228	Scaf11	-0.969351
ENSMUST00000038032	ENSMUSG00000038152	5033430I15Rik	LncRNA_from_Ensembl	ENSMUST00000047947	ENSMUSG00000070284	Gmppb	-0.9685
ENSMUST00000038032	ENSMUSG00000038152	5033430I15Rik	LncRNA_from_Ensembl	ENSMUST00000048010	ENSMUSG00000039497	Dse	-0.972642
ENSMUST00000038032	ENSMUSG00000038152	5033430I15Rik	LncRNA_from_Ensembl	ENSMUST00000048016	ENSMUSG00000039357	Fut11	0.96165
ENSMUST00000038032	ENSMUSG00000038152	5033430I15Rik	LncRNA_from_Ensembl	ENSMUST00000048068	ENSMUSG00000042659	Arrdc4	-0.966861
ENSMUST00000038032	ENSMUSG00000038152	5033430I15Rik	LncRNA_from_Ensembl	ENSMUST00000048150	ENSMUSG00000039765	Cc2d2a	0.992099
ENSMUST00000038032	ENSMUSG00000038152	5033430I15Rik	LncRNA_from_Ensembl	ENSMUST00000048222	ENSMUSG00000039531	Zufsp	-0.963449
ENSMUST00000038032	ENSMUSG00000038152	5033430I15Rik	LncRNA_from_Ensembl	ENSMUST00000048249	ENSMUSG00000041881	Ndufa7	0.952263
ENSMUST00000038032	ENSMUSG00000038152	5033430I15Rik	LncRNA_from_Ensembl	ENSMUST00000048274	ENSMUSG00000038172	Ttc39b	-0.968528
ENSMUST00000038032	ENSMUSG00000038152	5033430I15Rik	LncRNA_from_Ensembl	ENSMUST00000048302	ENSMUSG00000038204	Asb10	0.962844
ENSMUST00000038032	ENSMUSG00000038152	5033430I15Rik	LncRNA_from_Ensembl	ENSMUST00000048371	ENSMUSG00000022010	Tsc22d1	0.954578
ENSMUST00000038032	ENSMUSG00000038152	5033430I15Rik	LncRNA_from_Ensembl	ENSMUST00000048615	ENSMUSG00000021871	Pnp	-0.972834
ENSMUST00000038032	ENSMUSG00000038152	5033430I15Rik	LncRNA_from_Ensembl	ENSMUST00000048790	ENSMUSG00000033361	Prrg3	0.969347
ENSMUST00000038032	ENSMUSG00000038152	5033430I15Rik	LncRNA_from_Ensembl	ENSMUST00000048792	ENSMUSG00000039195	1110008P14Rik	-0.985338
ENSMUST00000038032	ENSMUSG00000038152	5033430I15Rik	LncRNA_from_Ensembl	ENSMUST00000048807	ENSMUSG00000040599	Mis12	-0.96131
ENSMUST00000038032	ENSMUSG00000038152	5033430I15Rik	LncRNA_from_Ensembl	ENSMUST00000048824	ENSMUSG00000042293	Gm5617	0.967899
ENSMUST00000038032	ENSMUSG00000038152	5033430I15Rik	LncRNA_from_Ensembl	ENSMUST00000048937	ENSMUSG00000042487	Leo1	0.972728
ENSMUST00000038032	ENSMUSG00000038152	5033430I15Rik	LncRNA_from_Ensembl	ENSMUST00000048988	ENSMUSG00000039501	Znfx1	-0.975763
ENSMUST00000038032	ENSMUSG00000038152	5033430I15Rik	LncRNA_from_Ensembl	ENSMUST00000049089	ENSMUSG00000035799	Twist1	-0.972941
ENSMUST00000038032	ENSMUSG00000038152	5033430I15Rik	LncRNA_from_Ensembl	ENSMUST00000049091	ENSMUSG00000042148	Cox10	0.991462
ENSMUST00000038032	ENSMUSG00000038152	5033430I15Rik	LncRNA_from_Ensembl	ENSMUST00000049126	ENSMUSG00000036766	Dner	0.953342
ENSMUST00000038032	ENSMUSG00000038152	5033430I15Rik	LncRNA_from_Ensembl	ENSMUST00000049185	ENSMUSG00000033126	Ybey	0.980605
ENSMUST00000038032	ENSMUSG00000038152	5033430I15Rik	LncRNA_from_Ensembl	ENSMUST00000049208	ENSMUSG00000038403	Hfe2	0.951947
ENSMUST00000038032	ENSMUSG00000038152	5033430I15Rik	LncRNA_from_Ensembl	ENSMUST00000049242	ENSMUSG00000037151	Lrrc20	0.960392
ENSMUST00000038032	ENSMUSG00000038152	5033430I15Rik	LncRNA_from_Ensembl	ENSMUST00000049257	ENSMUSG00000020677	Ddx52	-0.972478
ENSMUST00000038032	ENSMUSG00000038152	5033430I15Rik	LncRNA_from_Ensembl	ENSMUST00000049295	ENSMUSG00000024937	Ehbp1l1	0.965681
ENSMUST00000038032	ENSMUSG00000038152	5033430I15Rik	LncRNA_from_Ensembl	ENSMUST00000049378	ENSMUSG00000032735	Ablim3	0.960157
ENSMUST00000038032	ENSMUSG00000038152	5033430I15Rik	LncRNA_from_Ensembl	ENSMUST00000049411	ENSMUSG00000035960	Apex1	-0.955917
ENSMUST00000038032	ENSMUSG00000038152	5033430I15Rik	LncRNA_from_Ensembl	ENSMUST00000049460	ENSMUSG00000034708	Grn	-0.956498
ENSMUST00000038032	ENSMUSG00000038152	5033430I15Rik	LncRNA_from_Ensembl	ENSMUST00000049470	ENSMUSG00000042305	Tmem183a	-0.98448
ENSMUST00000038032	ENSMUSG00000038152	5033430I15Rik	LncRNA_from_Ensembl	ENSMUST00000049519	ENSMUSG00000046879	Irgm1	-0.964091
ENSMUST00000038032	ENSMUSG00000038152	5033430I15Rik	LncRNA_from_Ensembl	ENSMUST00000049628	ENSMUSG00000050856	Atp5k	0.950794
ENSMUST00000038032	ENSMUSG00000038152	5033430I15Rik	LncRNA_from_Ensembl	ENSMUST00000049642	ENSMUSG00000045316	Fahd1	0.992662
ENSMUST00000038032	ENSMUSG00000038152	5033430I15Rik	LncRNA_from_Ensembl	ENSMUST00000049863	ENSMUSG00000046020	Pofut1	0.956228
ENSMUST00000038032	ENSMUSG00000038152	5033430I15Rik	LncRNA_from_Ensembl	ENSMUST00000049920	ENSMUSG00000034154	Ino80	-0.977657
ENSMUST00000038032	ENSMUSG00000038152	5033430I15Rik	LncRNA_from_Ensembl	ENSMUST00000050011	ENSMUSG00000079362	Gm43302	-0.958313
ENSMUST00000038032	ENSMUSG00000038152	5033430I15Rik	LncRNA_from_Ensembl	ENSMUST00000050063	ENSMUSG00000044147	Arf6	-0.963515
ENSMUST00000038032	ENSMUSG00000038152	5033430I15Rik	LncRNA_from_Ensembl	ENSMUST00000050073	ENSMUSG00000028035	Dnajb4	0.950303
ENSMUST00000038032	ENSMUSG00000038152	5033430I15Rik	LncRNA_from_Ensembl	ENSMUST00000050207	ENSMUSG00000046909	Tefm	0.962256
ENSMUST00000038032	ENSMUSG00000038152	5033430I15Rik	LncRNA_from_Ensembl	ENSMUST00000050214	ENSMUSG00000002625	Akap8l	0.950163
ENSMUST00000038032	ENSMUSG00000038152	5033430I15Rik	LncRNA_from_Ensembl	ENSMUST00000050226	ENSMUSG00000045667	Smtnl2	0.965057
ENSMUST00000038032	ENSMUSG00000038152	5033430I15Rik	LncRNA_from_Ensembl	ENSMUST00000050544	ENSMUSG00000022367	Has2	-0.950505
ENSMUST00000038032	ENSMUSG00000038152	5033430I15Rik	LncRNA_from_Ensembl	ENSMUST00000050562	ENSMUSG00000050370	Ch25h	-0.980259
ENSMUST00000038032	ENSMUSG00000038152	5033430I15Rik	LncRNA_from_Ensembl	ENSMUST00000050584	ENSMUSG00000046727	Cystm1	0.998727
ENSMUST00000038032	ENSMUSG00000038152	5033430I15Rik	LncRNA_from_Ensembl	ENSMUST00000050916	ENSMUSG00000032733	Snx33	-0.980435
ENSMUST00000038032	ENSMUSG00000038152	5033430I15Rik	LncRNA_from_Ensembl	ENSMUST00000050970	ENSMUSG00000029642	Polr1d	0.952894
ENSMUST00000038032	ENSMUSG00000038152	5033430I15Rik	LncRNA_from_Ensembl	ENSMUST00000050993	ENSMUSG00000021282	Eif5	-0.979139
ENSMUST00000038032	ENSMUSG00000038152	5033430I15Rik	LncRNA_from_Ensembl	ENSMUST00000051118	ENSMUSG00000050908	Tvp23a	-0.960263
ENSMUST00000038032	ENSMUSG00000038152	5033430I15Rik	LncRNA_from_Ensembl	ENSMUST00000051179	ENSMUSG00000051515	Fam181b	0.980804
ENSMUST00000038032	ENSMUSG00000038152	5033430I15Rik	LncRNA_from_Ensembl	ENSMUST00000051330	ENSMUSG00000043126	D830039M14Rik	0.958405
ENSMUST00000038032	ENSMUSG00000038152	5033430I15Rik	LncRNA_from_Ensembl	ENSMUST00000051389	ENSMUSG00000030554	Synm	0.96305
ENSMUST00000038032	ENSMUSG00000038152	5033430I15Rik	LncRNA_from_Ensembl	ENSMUST00000051443	ENSMUSG00000050315	Synpo2	0.987096
ENSMUST00000038032	ENSMUSG00000038152	5033430I15Rik	LncRNA_from_Ensembl	ENSMUST00000051490	ENSMUSG00000050002	Idnk	-0.969947
ENSMUST00000038032	ENSMUSG00000038152	5033430I15Rik	LncRNA_from_Ensembl	ENSMUST00000051672	ENSMUSG00000046718	Bst2	-0.960369
ENSMUST00000038032	ENSMUSG00000038152	5033430I15Rik	LncRNA_from_Ensembl	ENSMUST00000051698	ENSMUSG00000022587	Ly6e	-0.957909
ENSMUST00000038032	ENSMUSG00000038152	5033430I15Rik	LncRNA_from_Ensembl	ENSMUST00000051772	ENSMUSG00000049670	Morn4	-0.98202
ENSMUST00000038032	ENSMUSG00000038152	5033430I15Rik	LncRNA_from_Ensembl	ENSMUST00000051809	ENSMUSG00000046916	Myct1	0.98776
ENSMUST00000038032	ENSMUSG00000038152	5033430I15Rik	LncRNA_from_Ensembl	ENSMUST00000051955	ENSMUSG00000049517	Rps23	-0.994299
ENSMUST00000038032	ENSMUSG00000038152	5033430I15Rik	LncRNA_from_Ensembl	ENSMUST00000052069	ENSMUSG00000037280	Galnt6	-0.971189
ENSMUST00000038032	ENSMUSG00000038152	5033430I15Rik	LncRNA_from_Ensembl	ENSMUST00000052120	ENSMUSG00000033285	Wdr3	-0.953383
ENSMUST00000038032	ENSMUSG00000038152	5033430I15Rik	LncRNA_from_Ensembl	ENSMUST00000052347	ENSMUSG00000045569	Mc2r	-0.95352
ENSMUST00000038032	ENSMUSG00000038152	5033430I15Rik	LncRNA_from_Ensembl	ENSMUST00000052438	ENSMUSG00000048065	Cyb5r2	0.95802
ENSMUST00000038032	ENSMUSG00000038152	5033430I15Rik	LncRNA_from_Ensembl	ENSMUST00000052458	ENSMUSG00000028584	Lrrc38	0.985582
ENSMUST00000038032	ENSMUSG00000038152	5033430I15Rik	LncRNA_from_Ensembl	ENSMUST00000052670	ENSMUSG00000045174	Amer3	0.976199
ENSMUST00000038032	ENSMUSG00000038152	5033430I15Rik	LncRNA_from_Ensembl	ENSMUST00000052716	ENSMUSG00000057396	Zfp759	0.982178
ENSMUST00000038032	ENSMUSG00000038152	5033430I15Rik	LncRNA_from_Ensembl	ENSMUST00000052740	ENSMUSG00000046603	Tcaim	0.990081
ENSMUST00000038032	ENSMUSG00000038152	5033430I15Rik	LncRNA_from_Ensembl	ENSMUST00000052761	ENSMUSG00000002010	Idh3g	0.965628
ENSMUST00000038032	ENSMUSG00000038152	5033430I15Rik	LncRNA_from_Ensembl	ENSMUST00000052872	ENSMUSG00000061462	Obscn	0.986246
ENSMUST00000038032	ENSMUSG00000038152	5033430I15Rik	LncRNA_from_Ensembl	ENSMUST00000052904	ENSMUSG00000048655	Ccdc169	0.985538
ENSMUST00000038032	ENSMUSG00000038152	5033430I15Rik	LncRNA_from_Ensembl	ENSMUST00000052911	ENSMUSG00000046367	Mgat4e	-0.957287
ENSMUST00000038032	ENSMUSG00000038152	5033430I15Rik	LncRNA_from_Ensembl	ENSMUST00000053042	ENSMUSG00000048485	Zbtb8b	-0.956175
ENSMUST00000038032	ENSMUSG00000038152	5033430I15Rik	LncRNA_from_Ensembl	ENSMUST00000053078	ENSMUSG00000050930	Map10	0.960011
ENSMUST00000038032	ENSMUSG00000038152	5033430I15Rik	LncRNA_from_Ensembl	ENSMUST00000053087	ENSMUSG00000042155	Klhl23	0.963581
ENSMUST00000038032	ENSMUSG00000038152	5033430I15Rik	LncRNA_from_Ensembl	ENSMUST00000053183	ENSMUSG00000051853	Arf3	-0.975625
ENSMUST00000038032	ENSMUSG00000038152	5033430I15Rik	LncRNA_from_Ensembl	ENSMUST00000053386	ENSMUSG00000043162	Pyurf	0.971314
ENSMUST00000038032	ENSMUSG00000038152	5033430I15Rik	LncRNA_from_Ensembl	ENSMUST00000053543	ENSMUSG00000049537	Tecrl	0.986523
ENSMUST00000038032	ENSMUSG00000038152	5033430I15Rik	LncRNA_from_Ensembl	ENSMUST00000053594	ENSMUSG00000045867	Cradd	0.983664
ENSMUST00000038032	ENSMUSG00000038152	5033430I15Rik	LncRNA_from_Ensembl	ENSMUST00000053771	ENSMUSG00000036879	Phkb	0.966707
ENSMUST00000038032	ENSMUSG00000038152	5033430I15Rik	LncRNA_from_Ensembl	ENSMUST00000053792	ENSMUSG00000045008	9030612E09Rik	0.962101
ENSMUST00000038032	ENSMUSG00000038152	5033430I15Rik	LncRNA_from_Ensembl	ENSMUST00000053811	ENSMUSG00000004789	Dlst	0.976554
ENSMUST00000038032	ENSMUSG00000038152	5033430I15Rik	LncRNA_from_Ensembl	ENSMUST00000053855	ENSMUSG00000046818	Ddit4l	0.967021
ENSMUST00000038032	ENSMUSG00000038152	5033430I15Rik	LncRNA_from_Ensembl	ENSMUST00000053872	ENSMUSG00000046722	Cdc42se1	-0.95099
ENSMUST00000038032	ENSMUSG00000038152	5033430I15Rik	LncRNA_from_Ensembl	ENSMUST00000053902	ENSMUSG00000035151	Elmod2	-0.9646
ENSMUST00000038032	ENSMUSG00000038152	5033430I15Rik	LncRNA_from_Ensembl	ENSMUST00000053909	ENSMUSG00000032690	Oas2	-0.964647
ENSMUST00000038032	ENSMUSG00000038152	5033430I15Rik	LncRNA_from_Ensembl	ENSMUST00000053949	ENSMUSG00000044461	Shisa2	0.957589
ENSMUST00000038032	ENSMUSG00000038152	5033430I15Rik	LncRNA_from_Ensembl	ENSMUST00000054002	ENSMUSG00000053113	Socs3	-0.970122
ENSMUST00000038032	ENSMUSG00000038152	5033430I15Rik	LncRNA_from_Ensembl	ENSMUST00000054418	ENSMUSG00000019864	Rtn4ip1	0.990237
ENSMUST00000038032	ENSMUSG00000038152	5033430I15Rik	LncRNA_from_Ensembl	ENSMUST00000054449	ENSMUSG00000022565	Plec	0.965387
ENSMUST00000038032	ENSMUSG00000038152	5033430I15Rik	LncRNA_from_Ensembl	ENSMUST00000054650	ENSMUSG00000051456	Hspb3	0.95768
ENSMUST00000038032	ENSMUSG00000038152	5033430I15Rik	LncRNA_from_Ensembl	ENSMUST00000054920	ENSMUSG00000046312	AI464131	0.962171
ENSMUST00000038032	ENSMUSG00000038152	5033430I15Rik	LncRNA_from_Ensembl	ENSMUST00000055028	ENSMUSG00000049657	Zbtb5	-0.964472
ENSMUST00000038032	ENSMUSG00000038152	5033430I15Rik	LncRNA_from_Ensembl	ENSMUST00000055040	ENSMUSG00000049588	Ccdc69	0.952664
ENSMUST00000038032	ENSMUSG00000038152	5033430I15Rik	LncRNA_from_Ensembl	ENSMUST00000055071	ENSMUSG00000079017	Ifi27l2a	-0.967517
ENSMUST00000038032	ENSMUSG00000038152	5033430I15Rik	LncRNA_from_Ensembl	ENSMUST00000055128	ENSMUSG00000046985	Tapt1	0.982249
ENSMUST00000038032	ENSMUSG00000038152	5033430I15Rik	LncRNA_from_Ensembl	ENSMUST00000055195	ENSMUSG00000010721	Lmbr1	0.960986
ENSMUST00000038032	ENSMUSG00000038152	5033430I15Rik	LncRNA_from_Ensembl	ENSMUST00000055241	ENSMUSG00000027288	Zfp106	0.986473
ENSMUST00000038032	ENSMUSG00000038152	5033430I15Rik	LncRNA_from_Ensembl	ENSMUST00000055261	ENSMUSG00000043131	Mob1a	-0.955321
ENSMUST00000038032	ENSMUSG00000038152	5033430I15Rik	LncRNA_from_Ensembl	ENSMUST00000055316	ENSMUSG00000078931	Pdf	0.969031
ENSMUST00000038032	ENSMUSG00000038152	5033430I15Rik	LncRNA_from_Ensembl	ENSMUST00000055322	ENSMUSG00000056708	Ier5	-0.974252
ENSMUST00000038032	ENSMUSG00000038152	5033430I15Rik	LncRNA_from_Ensembl	ENSMUST00000055433	ENSMUSG00000046997	Spsb4	0.95552
ENSMUST00000038032	ENSMUSG00000038152	5033430I15Rik	LncRNA_from_Ensembl	ENSMUST00000055662	ENSMUSG00000045776	Lrtm1	0.963479
ENSMUST00000038032	ENSMUSG00000038152	5033430I15Rik	LncRNA_from_Ensembl	ENSMUST00000055758	ENSMUSG00000044308	Ubr3	0.970805
ENSMUST00000038032	ENSMUSG00000038152	5033430I15Rik	LncRNA_from_Ensembl	ENSMUST00000055984	ENSMUSG00000048039	Isg20l2	-0.951556
ENSMUST00000038032	ENSMUSG00000038152	5033430I15Rik	LncRNA_from_Ensembl	ENSMUST00000055990	ENSMUSG00000016349	Eef1a2	0.969573
ENSMUST00000038032	ENSMUSG00000038152	5033430I15Rik	LncRNA_from_Ensembl	ENSMUST00000056028	ENSMUSG00000042978	Sbk1	0.957115
ENSMUST00000038032	ENSMUSG00000038152	5033430I15Rik	LncRNA_from_Ensembl	ENSMUST00000056416	ENSMUSG00000008658	Rbfox1	0.975905
ENSMUST00000038032	ENSMUSG00000038152	5033430I15Rik	LncRNA_from_Ensembl	ENSMUST00000056676	ENSMUSG00000050870	Mrgprb8	-0.969706
ENSMUST00000038032	ENSMUSG00000038152	5033430I15Rik	LncRNA_from_Ensembl	ENSMUST00000056755	ENSMUSG00000031934	Panx1	-0.955942
ENSMUST00000038032	ENSMUSG00000038152	5033430I15Rik	LncRNA_from_Ensembl	ENSMUST00000056758	ENSMUSG00000028161	Ppp3ca	0.981556
ENSMUST00000038032	ENSMUSG00000038152	5033430I15Rik	LncRNA_from_Ensembl	ENSMUST00000056822	ENSMUSG00000043487	Acot6	0.971825
ENSMUST00000038032	ENSMUSG00000038152	5033430I15Rik	LncRNA_from_Ensembl	ENSMUST00000056978	ENSMUSG00000021375	Kif13a	0.977906
ENSMUST00000038032	ENSMUSG00000038152	5033430I15Rik	LncRNA_from_Ensembl	ENSMUST00000057000	ENSMUSG00000021012	Zc3h14	0.954231
ENSMUST00000038032	ENSMUSG00000038152	5033430I15Rik	LncRNA_from_Ensembl	ENSMUST00000057043	ENSMUSG00000028619	Tceanc2	0.955948
ENSMUST00000038032	ENSMUSG00000038152	5033430I15Rik	LncRNA_from_Ensembl	ENSMUST00000057090	ENSMUSG00000039376	Synpo2l	0.963099
ENSMUST00000038032	ENSMUSG00000038152	5033430I15Rik	LncRNA_from_Ensembl	ENSMUST00000057145	ENSMUSG00000045502	Hcar2	-0.978097
ENSMUST00000038032	ENSMUSG00000038152	5033430I15Rik	LncRNA_from_Ensembl	ENSMUST00000057198	ENSMUSG00000050549	5730508B09Rik	-0.976733
ENSMUST00000038032	ENSMUSG00000038152	5033430I15Rik	LncRNA_from_Ensembl	ENSMUST00000057293	ENSMUSG00000046574	Prr12	0.978153
ENSMUST00000038032	ENSMUSG00000038152	5033430I15Rik	LncRNA_from_Ensembl	ENSMUST00000057373	ENSMUSG00000077450	Rab11b	0.987229
ENSMUST00000038032	ENSMUSG00000038152	5033430I15Rik	LncRNA_from_Ensembl	ENSMUST00000057423	ENSMUSG00000051373	Plpp7	0.957079
ENSMUST00000038032	ENSMUSG00000038152	5033430I15Rik	LncRNA_from_Ensembl	ENSMUST00000057428	ENSMUSG00000044951	Mylk4	0.972954
ENSMUST00000038032	ENSMUSG00000038152	5033430I15Rik	LncRNA_from_Ensembl	ENSMUST00000057431	ENSMUSG00000078173	Lenep	0.974186
ENSMUST00000038032	ENSMUSG00000038152	5033430I15Rik	LncRNA_from_Ensembl	ENSMUST00000057557	ENSMUSG00000048170	Mcmbp	-0.957758
ENSMUST00000038032	ENSMUSG00000038152	5033430I15Rik	LncRNA_from_Ensembl	ENSMUST00000057631	ENSMUSG00000038351	Sgsm2	-0.99426
ENSMUST00000038032	ENSMUSG00000038152	5033430I15Rik	LncRNA_from_Ensembl	ENSMUST00000057781	ENSMUSG00000044938	Klhl31	0.965509
ENSMUST00000038032	ENSMUSG00000038152	5033430I15Rik	LncRNA_from_Ensembl	ENSMUST00000057784	ENSMUSG00000031596	Slc7a2	0.960847
ENSMUST00000038032	ENSMUSG00000038152	5033430I15Rik	LncRNA_from_Ensembl	ENSMUST00000057829	ENSMUSG00000044018	Mrpl50	0.986911
ENSMUST00000038032	ENSMUSG00000038152	5033430I15Rik	LncRNA_from_Ensembl	ENSMUST00000057885	ENSMUSG00000047215	Rpl9	-0.971551
ENSMUST00000038032	ENSMUSG00000038152	5033430I15Rik	LncRNA_from_Ensembl	ENSMUST00000058060	ENSMUSG00000044502	Bod1	0.973987
ENSMUST00000038032	ENSMUSG00000038152	5033430I15Rik	LncRNA_from_Ensembl	ENSMUST00000058089	ENSMUSG00000027593	Raly	-0.966204
ENSMUST00000038032	ENSMUSG00000038152	5033430I15Rik	LncRNA_from_Ensembl	ENSMUST00000058109	ENSMUSG00000046756	Mrps7	0.963424
ENSMUST00000038032	ENSMUSG00000038152	5033430I15Rik	LncRNA_from_Ensembl	ENSMUST00000058230	ENSMUSG00000038619	Ensa	0.966174
ENSMUST00000038032	ENSMUSG00000038152	5033430I15Rik	LncRNA_from_Ensembl	ENSMUST00000058237	ENSMUSG00000090124	Ugt1a7c	-0.953896
ENSMUST00000038032	ENSMUSG00000038152	5033430I15Rik	LncRNA_from_Ensembl	ENSMUST00000058307	ENSMUSG00000026113	Inpp4a	0.984825
ENSMUST00000038032	ENSMUSG00000038152	5033430I15Rik	LncRNA_from_Ensembl	ENSMUST00000058407	ENSMUSG00000059534	Uqcr10	0.960589
ENSMUST00000038032	ENSMUSG00000038152	5033430I15Rik	LncRNA_from_Ensembl	ENSMUST00000058550	ENSMUSG00000063015	Ccni	0.958351
ENSMUST00000038032	ENSMUSG00000038152	5033430I15Rik	LncRNA_from_Ensembl	ENSMUST00000058639	ENSMUSG00000049882	Vcpkmt	-0.970904
ENSMUST00000038032	ENSMUSG00000038152	5033430I15Rik	LncRNA_from_Ensembl	ENSMUST00000058704	ENSMUSG00000069874	Irgm2	-0.966891
ENSMUST00000038032	ENSMUSG00000038152	5033430I15Rik	LncRNA_from_Ensembl	ENSMUST00000058801	ENSMUSG00000056116	H2-T22	-0.954891
ENSMUST00000038032	ENSMUSG00000038152	5033430I15Rik	LncRNA_from_Ensembl	ENSMUST00000058906	ENSMUSG00000049422	Chchd10	0.955733
ENSMUST00000038032	ENSMUSG00000038152	5033430I15Rik	LncRNA_from_Ensembl	ENSMUST00000058914	ENSMUSG00000043091	Tuba1c	-0.958295
ENSMUST00000038032	ENSMUSG00000038152	5033430I15Rik	LncRNA_from_Ensembl	ENSMUST00000059018	ENSMUSG00000052934	Fbxo31	0.975817
ENSMUST00000038032	ENSMUSG00000038152	5033430I15Rik	LncRNA_from_Ensembl	ENSMUST00000059226	ENSMUSG00000054203	Ifi205	-0.972383
ENSMUST00000038032	ENSMUSG00000038152	5033430I15Rik	LncRNA_from_Ensembl	ENSMUST00000059270	ENSMUSG00000050244	Heatr1	-0.964745
ENSMUST00000038032	ENSMUSG00000038152	5033430I15Rik	LncRNA_from_Ensembl	ENSMUST00000059295	ENSMUSG00000049303	Syt12	-0.960678
ENSMUST00000038032	ENSMUSG00000038152	5033430I15Rik	LncRNA_from_Ensembl	ENSMUST00000059354	ENSMUSG00000036078	Sigmar1	-0.984012
ENSMUST00000038032	ENSMUSG00000038152	5033430I15Rik	LncRNA_from_Ensembl	ENSMUST00000059524	ENSMUSG00000048087	Gm4737	-0.974861
ENSMUST00000038032	ENSMUSG00000038152	5033430I15Rik	LncRNA_from_Ensembl	ENSMUST00000059539	ENSMUSG00000055430	Nap1l5	0.995268
ENSMUST00000038032	ENSMUSG00000038152	5033430I15Rik	LncRNA_from_Ensembl	ENSMUST00000059595	ENSMUSG00000050965	Prkca	0.989703
ENSMUST00000038032	ENSMUSG00000038152	5033430I15Rik	LncRNA_from_Ensembl	ENSMUST00000059983	ENSMUSG00000050732	Vamp8	-0.950232
ENSMUST00000038032	ENSMUSG00000038152	5033430I15Rik	LncRNA_from_Ensembl	ENSMUST00000060095	ENSMUSG00000030306	Tmtc1	0.972631
ENSMUST00000038032	ENSMUSG00000038152	5033430I15Rik	LncRNA_from_Ensembl	ENSMUST00000060108	ENSMUSG00000044148	1810030O07Rik	-0.974835
ENSMUST00000038032	ENSMUSG00000038152	5033430I15Rik	LncRNA_from_Ensembl	ENSMUST00000060125	ENSMUSG00000046480	Scn4b	0.974268
ENSMUST00000038032	ENSMUSG00000038152	5033430I15Rik	LncRNA_from_Ensembl	ENSMUST00000060253	ENSMUSG00000043683	Fem1a	0.984231
ENSMUST00000038032	ENSMUSG00000038152	5033430I15Rik	LncRNA_from_Ensembl	ENSMUST00000060301	ENSMUSG00000044678	Ly6k	-0.961304
ENSMUST00000038032	ENSMUSG00000038152	5033430I15Rik	LncRNA_from_Ensembl	ENSMUST00000060396	ENSMUSG00000024259	Slc25a46	0.985555
ENSMUST00000038032	ENSMUSG00000038152	5033430I15Rik	LncRNA_from_Ensembl	ENSMUST00000060418	ENSMUSG00000046287	Pnma3	0.963112
ENSMUST00000038032	ENSMUSG00000038152	5033430I15Rik	LncRNA_from_Ensembl	ENSMUST00000060444	ENSMUSG00000043602	Zfp3	0.971858
ENSMUST00000038032	ENSMUSG00000038152	5033430I15Rik	LncRNA_from_Ensembl	ENSMUST00000060537	ENSMUSG00000063077	Kif1b	0.958398
ENSMUST00000038032	ENSMUSG00000038152	5033430I15Rik	LncRNA_from_Ensembl	ENSMUST00000060711	ENSMUSG00000046785	Epm2aip1	0.954688
ENSMUST00000038032	ENSMUSG00000038152	5033430I15Rik	LncRNA_from_Ensembl	ENSMUST00000060716	ENSMUSG00000051354	Samd3	-0.963624
ENSMUST00000038032	ENSMUSG00000038152	5033430I15Rik	LncRNA_from_Ensembl	ENSMUST00000060722	ENSMUSG00000046668	Cxxc5	0.952085
ENSMUST00000038032	ENSMUSG00000038152	5033430I15Rik	LncRNA_from_Ensembl	ENSMUST00000060847	ENSMUSG00000034387	Ssu2	0.991154
ENSMUST00000038032	ENSMUSG00000038152	5033430I15Rik	LncRNA_from_Ensembl	ENSMUST00000060895	ENSMUSG00000001891	Ugp2	0.995884
ENSMUST00000038032	ENSMUSG00000038152	5033430I15Rik	LncRNA_from_Ensembl	ENSMUST00000060896	ENSMUSG00000043719	Col6a6	0.972469
ENSMUST00000038032	ENSMUSG00000038152	5033430I15Rik	LncRNA_from_Ensembl	ENSMUST00000060955	ENSMUSG00000027346	Gpcpd1	0.979503
ENSMUST00000038032	ENSMUSG00000038152	5033430I15Rik	LncRNA_from_Ensembl	ENSMUST00000060992	ENSMUSG00000020458	Rtn4	0.950866
ENSMUST00000038032	ENSMUSG00000038152	5033430I15Rik	LncRNA_from_Ensembl	ENSMUST00000061156	ENSMUSG00000035376	Hacd2	-0.98529
ENSMUST00000038032	ENSMUSG00000038152	5033430I15Rik	LncRNA_from_Ensembl	ENSMUST00000061158	ENSMUSG00000051154	Commd3	0.97029
ENSMUST00000038032	ENSMUSG00000038152	5033430I15Rik	LncRNA_from_Ensembl	ENSMUST00000061242	ENSMUSG00000048076	Arf1	-0.984049
ENSMUST00000038032	ENSMUSG00000038152	5033430I15Rik	LncRNA_from_Ensembl	ENSMUST00000061326	ENSMUSG00000044894	Uqcrq	0.971181
ENSMUST00000038032	ENSMUSG00000038152	5033430I15Rik	LncRNA_from_Ensembl	ENSMUST00000061350	ENSMUSG00000022533	Atp13a3	-0.98363
ENSMUST00000038032	ENSMUSG00000038152	5033430I15Rik	LncRNA_from_Ensembl	ENSMUST00000061421	ENSMUSG00000047343	Mettl21c	0.952077
ENSMUST00000038032	ENSMUSG00000038152	5033430I15Rik	LncRNA_from_Ensembl	ENSMUST00000061617	ENSMUSG00000049764	Zfp280b	0.961872
ENSMUST00000038032	ENSMUSG00000038152	5033430I15Rik	LncRNA_from_Ensembl	ENSMUST00000061639	ENSMUSG00000049516	Spty2d1	-0.980366
ENSMUST00000038032	ENSMUSG00000038152	5033430I15Rik	LncRNA_from_Ensembl	ENSMUST00000061653	ENSMUSG00000061780	Cfd	-0.964185
ENSMUST00000038032	ENSMUSG00000038152	5033430I15Rik	LncRNA_from_Ensembl	ENSMUST00000061755	ENSMUSG00000016534	Lamp2	-0.961452
ENSMUST00000038032	ENSMUSG00000038152	5033430I15Rik	LncRNA_from_Ensembl	ENSMUST00000061856	ENSMUSG00000024978	Gpam	0.996689
ENSMUST00000038032	ENSMUSG00000038152	5033430I15Rik	LncRNA_from_Ensembl	ENSMUST00000061882	ENSMUSG00000048755	Mcat	0.955118
ENSMUST00000038032	ENSMUSG00000038152	5033430I15Rik	LncRNA_from_Ensembl	ENSMUST00000061995	ENSMUSG00000051346	Spryd4	0.99542
ENSMUST00000038032	ENSMUSG00000038152	5033430I15Rik	LncRNA_from_Ensembl	ENSMUST00000062122	ENSMUSG00000047419	Cmya5	0.967725
ENSMUST00000038032	ENSMUSG00000038152	5033430I15Rik	LncRNA_from_Ensembl	ENSMUST00000062304	ENSMUSG00000049939	Lrrc4	-0.960724
ENSMUST00000038032	ENSMUSG00000038152	5033430I15Rik	LncRNA_from_Ensembl	ENSMUST00000062307	ENSMUSG00000044703	Phf11a	-0.959305
ENSMUST00000038032	ENSMUSG00000038152	5033430I15Rik	LncRNA_from_Ensembl	ENSMUST00000062322	ENSMUSG00000055491	Pprc1	-0.956237
ENSMUST00000038032	ENSMUSG00000038152	5033430I15Rik	LncRNA_from_Ensembl	ENSMUST00000062356	ENSMUSG00000047945	Marcksl1	-0.962711
ENSMUST00000038032	ENSMUSG00000038152	5033430I15Rik	LncRNA_from_Ensembl	ENSMUST00000062562	ENSMUSG00000044309	Apol7c	-0.953225
ENSMUST00000038032	ENSMUSG00000038152	5033430I15Rik	LncRNA_from_Ensembl	ENSMUST00000062623	ENSMUSG00000047819	Tigd4	0.951017
ENSMUST00000038032	ENSMUSG00000038152	5033430I15Rik	LncRNA_from_Ensembl	ENSMUST00000062678	ENSMUSG00000061032	Rrp1	-0.978026
ENSMUST00000038032	ENSMUSG00000038152	5033430I15Rik	LncRNA_from_Ensembl	ENSMUST00000062686	ENSMUSG00000002948	Map2k7	0.991564
ENSMUST00000038032	ENSMUSG00000038152	5033430I15Rik	LncRNA_from_Ensembl	ENSMUST00000062759	ENSMUSG00000044052	Ccr10	0.966645
ENSMUST00000038032	ENSMUSG00000038152	5033430I15Rik	LncRNA_from_Ensembl	ENSMUST00000062784	ENSMUSG00000046031	Fam26f	-0.969219
ENSMUST00000038032	ENSMUSG00000038152	5033430I15Rik	LncRNA_from_Ensembl	ENSMUST00000062787	ENSMUSG00000048498	Cd300e	-0.967208
ENSMUST00000038032	ENSMUSG00000038152	5033430I15Rik	LncRNA_from_Ensembl	ENSMUST00000062789	ENSMUSG00000044350	Lacc1	-0.950826
ENSMUST00000038032	ENSMUSG00000038152	5033430I15Rik	LncRNA_from_Ensembl	ENSMUST00000063040	ENSMUSG00000050608	Minos1	0.966138
ENSMUST00000038032	ENSMUSG00000038152	5033430I15Rik	LncRNA_from_Ensembl	ENSMUST00000063084	ENSMUSG00000020484	Xbp1	-0.951392
ENSMUST00000038032	ENSMUSG00000038152	5033430I15Rik	LncRNA_from_Ensembl	ENSMUST00000063445	ENSMUSG00000051890	Klhdc1	0.954466
ENSMUST00000038032	ENSMUSG00000038152	5033430I15Rik	LncRNA_from_Ensembl	ENSMUST00000063520	ENSMUSG00000022698	Naa50	0.961354
ENSMUST00000038032	ENSMUSG00000038152	5033430I15Rik	LncRNA_from_Ensembl	ENSMUST00000063632	ENSMUSG00000051984	Sec31b	0.995251
ENSMUST00000038032	ENSMUSG00000038152	5033430I15Rik	LncRNA_from_Ensembl	ENSMUST00000063750	ENSMUSG00000017491	Rarb	0.978749
ENSMUST00000038032	ENSMUSG00000038152	5033430I15Rik	LncRNA_from_Ensembl	ENSMUST00000063838	ENSMUSG00000022378	Fam49b	0.976938
ENSMUST00000038032	ENSMUSG00000038152	5033430I15Rik	LncRNA_from_Ensembl	ENSMUST00000063879	ENSMUSG00000052151	Plpp2	-0.985252
ENSMUST00000038032	ENSMUSG00000038152	5033430I15Rik	LncRNA_from_Ensembl	ENSMUST00000063976	ENSMUSG00000052214	Opa3	0.993776
ENSMUST00000038032	ENSMUSG00000038152	5033430I15Rik	LncRNA_from_Ensembl	ENSMUST00000063989	ENSMUSG00000050945	Zfp438	0.976258
ENSMUST00000038032	ENSMUSG00000038152	5033430I15Rik	LncRNA_from_Ensembl	ENSMUST00000064062	ENSMUSG00000052337	Immt	-0.992099
ENSMUST00000038032	ENSMUSG00000038152	5033430I15Rik	LncRNA_from_Ensembl	ENSMUST00000064204	ENSMUSG00000052374	Actn2	0.971638
ENSMUST00000038032	ENSMUSG00000038152	5033430I15Rik	LncRNA_from_Ensembl	ENSMUST00000064347	ENSMUSG00000052485	Tmem171	-0.972576
ENSMUST00000038032	ENSMUSG00000038152	5033430I15Rik	LncRNA_from_Ensembl	ENSMUST00000064377	ENSMUSG00000029708	Gcc1	-0.981204
ENSMUST00000038032	ENSMUSG00000038152	5033430I15Rik	LncRNA_from_Ensembl	ENSMUST00000064391	ENSMUSG00000052560	Cpne8	-0.980728
ENSMUST00000038032	ENSMUSG00000038152	5033430I15Rik	LncRNA_from_Ensembl	ENSMUST00000064447	ENSMUSG00000052533	Nup188	-0.973833
ENSMUST00000038032	ENSMUSG00000038152	5033430I15Rik	LncRNA_from_Ensembl	ENSMUST00000064454	ENSMUSG00000041638	Gcn1l1	0.9598
ENSMUST00000038032	ENSMUSG00000038152	5033430I15Rik	LncRNA_from_Ensembl	ENSMUST00000064740	ENSMUSG00000052738	Suclg1	0.97707
ENSMUST00000038032	ENSMUSG00000038152	5033430I15Rik	LncRNA_from_Ensembl	ENSMUST00000064795	ENSMUSG00000038418	Egr1	-0.965064
ENSMUST00000038032	ENSMUSG00000038152	5033430I15Rik	LncRNA_from_Ensembl	ENSMUST00000064922	ENSMUSG00000052837	Junb	-0.974044
ENSMUST00000038032	ENSMUSG00000038152	5033430I15Rik	LncRNA_from_Ensembl	ENSMUST00000064941	ENSMUSG00000020889	Nr1d1	0.973736
ENSMUST00000038032	ENSMUSG00000038152	5033430I15Rik	LncRNA_from_Ensembl	ENSMUST00000065014	ENSMUSG00000052911	Lamb2	0.95566
ENSMUST00000038032	ENSMUSG00000038152	5033430I15Rik	LncRNA_from_Ensembl	ENSMUST00000065162	ENSMUSG00000037339	Fam53a	0.971758
ENSMUST00000038032	ENSMUSG00000038152	5033430I15Rik	LncRNA_from_Ensembl	ENSMUST00000065482	ENSMUSG00000053192	Mllt11	0.984386
ENSMUST00000038032	ENSMUSG00000038152	5033430I15Rik	LncRNA_from_Ensembl	ENSMUST00000065588	ENSMUSG00000105096	Gbp10	-0.964603
ENSMUST00000038032	ENSMUSG00000038152	5033430I15Rik	LncRNA_from_Ensembl	ENSMUST00000065679	ENSMUSG00000053318	Slamf8	-0.972695
ENSMUST00000038032	ENSMUSG00000038152	5033430I15Rik	LncRNA_from_Ensembl	ENSMUST00000065793	ENSMUSG00000053398	Phgdh	-0.960268
ENSMUST00000038032	ENSMUSG00000038152	5033430I15Rik	LncRNA_from_Ensembl	ENSMUST00000066211	ENSMUSG00000053647	Gper1	0.994868
ENSMUST00000038032	ENSMUSG00000038152	5033430I15Rik	LncRNA_from_Ensembl	ENSMUST00000066379	ENSMUSG00000053768	Chchd3	0.964013
ENSMUST00000038032	ENSMUSG00000038152	5033430I15Rik	LncRNA_from_Ensembl	ENSMUST00000066532	ENSMUSG00000053846	Lipg	-0.97355
ENSMUST00000038032	ENSMUSG00000038152	5033430I15Rik	LncRNA_from_Ensembl	ENSMUST00000066610	ENSMUSG00000048458	Fam212b	0.955801
ENSMUST00000038032	ENSMUSG00000038152	5033430I15Rik	LncRNA_from_Ensembl	ENSMUST00000066650	ENSMUSG00000032469	Dbr1	-0.975639
ENSMUST00000038032	ENSMUSG00000038152	5033430I15Rik	LncRNA_from_Ensembl	ENSMUST00000066743	ENSMUSG00000053950	Adnp2	-0.96343
ENSMUST00000038032	ENSMUSG00000038152	5033430I15Rik	LncRNA_from_Ensembl	ENSMUST00000066773	ENSMUSG00000043154	Ppp2r3a	0.971153
ENSMUST00000038032	ENSMUSG00000038152	5033430I15Rik	LncRNA_from_Ensembl	ENSMUST00000066778	ENSMUSG00000025178	Pi4k2a	-0.982624
ENSMUST00000038032	ENSMUSG00000038152	5033430I15Rik	LncRNA_from_Ensembl	ENSMUST00000066819	ENSMUSG00000054034	Tceal5	0.968319
ENSMUST00000038032	ENSMUSG00000038152	5033430I15Rik	LncRNA_from_Ensembl	ENSMUST00000066888	ENSMUSG00000054079	Utp18	-0.964655
ENSMUST00000038032	ENSMUSG00000038152	5033430I15Rik	LncRNA_from_Ensembl	ENSMUST00000066905	ENSMUSG00000030077	Chl1	-0.951182
ENSMUST00000038032	ENSMUSG00000038152	5033430I15Rik	LncRNA_from_Ensembl	ENSMUST00000066912	ENSMUSG00000054072	Iigp1	-0.973066
ENSMUST00000038032	ENSMUSG00000038152	5033430I15Rik	LncRNA_from_Ensembl	ENSMUST00000067145	ENSMUSG00000083012	Fam220a	0.992817
ENSMUST00000038032	ENSMUSG00000038152	5033430I15Rik	LncRNA_from_Ensembl	ENSMUST00000067252	ENSMUSG00000014444	Piezo1	-0.983674
ENSMUST00000038032	ENSMUSG00000038152	5033430I15Rik	LncRNA_from_Ensembl	ENSMUST00000067530	ENSMUSG00000054455	Vapb	0.976533
ENSMUST00000038032	ENSMUSG00000038152	5033430I15Rik	LncRNA_from_Ensembl	ENSMUST00000067700	ENSMUSG00000058690	Ccser2	-0.971192
ENSMUST00000038032	ENSMUSG00000038152	5033430I15Rik	LncRNA_from_Ensembl	ENSMUST00000067778	ENSMUSG00000021360	Gcnt2	-0.967839
ENSMUST00000038032	ENSMUSG00000038152	5033430I15Rik	LncRNA_from_Ensembl	ENSMUST00000067786	ENSMUSG00000037656	Slc20a2	0.971953
ENSMUST00000038032	ENSMUSG00000038152	5033430I15Rik	LncRNA_from_Ensembl	ENSMUST00000068006	ENSMUSG00000039616	Mocos	-0.958185
ENSMUST00000038032	ENSMUSG00000038152	5033430I15Rik	LncRNA_from_Ensembl	ENSMUST00000068063	ENSMUSG00000078922	Tgtp1	-0.969292
ENSMUST00000038032	ENSMUSG00000038152	5033430I15Rik	LncRNA_from_Ensembl	ENSMUST00000068116	ENSMUSG00000026305	Lrrfip1	0.971946
ENSMUST00000038032	ENSMUSG00000038152	5033430I15Rik	LncRNA_from_Ensembl	ENSMUST00000068237	ENSMUSG00000038342	Mlxip	0.960174
ENSMUST00000038032	ENSMUSG00000038152	5033430I15Rik	LncRNA_from_Ensembl	ENSMUST00000068262	ENSMUSG00000054958	Nt5c1a	0.978752
ENSMUST00000038032	ENSMUSG00000038152	5033430I15Rik	LncRNA_from_Ensembl	ENSMUST00000068307	ENSMUSG00000054978	Kbtbd13	0.998036
ENSMUST00000038032	ENSMUSG00000038152	5033430I15Rik	LncRNA_from_Ensembl	ENSMUST00000068408	ENSMUSG00000063457	Rps15	-0.981509
ENSMUST00000038032	ENSMUSG00000038152	5033430I15Rik	LncRNA_from_Ensembl	ENSMUST00000068592	ENSMUSG00000055170	Ifng	-0.962892
ENSMUST00000038032	ENSMUSG00000038152	5033430I15Rik	LncRNA_from_Ensembl	ENSMUST00000068690	ENSMUSG00000057337	Chst3	0.959832
ENSMUST00000038032	ENSMUSG00000038152	5033430I15Rik	LncRNA_from_Ensembl	ENSMUST00000068999	ENSMUSG00000039478	Micu3	0.961211
ENSMUST00000038032	ENSMUSG00000038152	5033430I15Rik	LncRNA_from_Ensembl	ENSMUST00000069036	ENSMUSG00000032575	Manf	-0.963769
ENSMUST00000038032	ENSMUSG00000038152	5033430I15Rik	LncRNA_from_Ensembl	ENSMUST00000069106	ENSMUSG00000055493	Epm2a	0.974506
ENSMUST00000038032	ENSMUSG00000038152	5033430I15Rik	LncRNA_from_Ensembl	ENSMUST00000069292	ENSMUSG00000030145	Zfp248	0.954428
ENSMUST00000038032	ENSMUSG00000038152	5033430I15Rik	LncRNA_from_Ensembl	ENSMUST00000069507	ENSMUSG00000073418	C4b	-0.964642
ENSMUST00000038032	ENSMUSG00000038152	5033430I15Rik	LncRNA_from_Ensembl	ENSMUST00000069722	ENSMUSG00000009995	Taz	0.962868
ENSMUST00000038032	ENSMUSG00000038152	5033430I15Rik	LncRNA_from_Ensembl	ENSMUST00000069817	ENSMUSG00000039262	Prrc2b	0.954258
ENSMUST00000038032	ENSMUSG00000038152	5033430I15Rik	LncRNA_from_Ensembl	ENSMUST00000069902	ENSMUSG00000025453	Nnt	0.981729
ENSMUST00000038032	ENSMUSG00000038152	5033430I15Rik	LncRNA_from_Ensembl	ENSMUST00000069929	ENSMUSG00000021493	Pdlim7	0.968727
ENSMUST00000038032	ENSMUSG00000038152	5033430I15Rik	LncRNA_from_Ensembl	ENSMUST00000070070	ENSMUSG00000032285	Dnaja4	0.996436
ENSMUST00000038032	ENSMUSG00000038152	5033430I15Rik	LncRNA_from_Ensembl	ENSMUST00000070112	ENSMUSG00000026895	Ndufa8	0.985134
ENSMUST00000038032	ENSMUSG00000038152	5033430I15Rik	LncRNA_from_Ensembl	ENSMUST00000070198	ENSMUSG00000028161	Ppp3ca	0.954744
ENSMUST00000038032	ENSMUSG00000038152	5033430I15Rik	LncRNA_from_Ensembl	ENSMUST00000070215	ENSMUSG00000056209	Npm3	-0.989416
ENSMUST00000038032	ENSMUSG00000038152	5033430I15Rik	LncRNA_from_Ensembl	ENSMUST00000070435	ENSMUSG00000056366	Fabp3-ps1	0.980055
ENSMUST00000038032	ENSMUSG00000038152	5033430I15Rik	LncRNA_from_Ensembl	ENSMUST00000070514	ENSMUSG00000056426	Nat3	0.975694
ENSMUST00000038032	ENSMUSG00000038152	5033430I15Rik	LncRNA_from_Ensembl	ENSMUST00000070532	ENSMUSG00000028773	Fabp3	0.982697
ENSMUST00000038032	ENSMUSG00000038152	5033430I15Rik	LncRNA_from_Ensembl	ENSMUST00000070575	ENSMUSG00000025162	Csnk1d	-0.971266
ENSMUST00000038032	ENSMUSG00000038152	5033430I15Rik	LncRNA_from_Ensembl	ENSMUST00000070631	ENSMUSG00000037921	Ddx60	-0.968693
ENSMUST00000038032	ENSMUSG00000038152	5033430I15Rik	LncRNA_from_Ensembl	ENSMUST00000070642	ENSMUSG00000056501	Cebpb	-0.953381
ENSMUST00000038032	ENSMUSG00000038152	5033430I15Rik	LncRNA_from_Ensembl	ENSMUST00000070658	ENSMUSG00000022517	Mgrn1	0.966426
ENSMUST00000038032	ENSMUSG00000038152	5033430I15Rik	LncRNA_from_Ensembl	ENSMUST00000070713	ENSMUSG00000031864	Ints10	0.995789
ENSMUST00000038032	ENSMUSG00000038152	5033430I15Rik	LncRNA_from_Ensembl	ENSMUST00000070742	ENSMUSG00000032344	Mb21d1	-0.98408
ENSMUST00000038032	ENSMUSG00000038152	5033430I15Rik	LncRNA_from_Ensembl	ENSMUST00000070918	ENSMUSG00000022235	Cmbl	0.960424
ENSMUST00000038032	ENSMUSG00000038152	5033430I15Rik	LncRNA_from_Ensembl	ENSMUST00000070949	ENSMUSG00000056671	Prelid2	0.953752
ENSMUST00000038032	ENSMUSG00000038152	5033430I15Rik	LncRNA_from_Ensembl	ENSMUST00000070968	ENSMUSG00000026104	Stat1	-0.966187
ENSMUST00000038032	ENSMUSG00000038152	5033430I15Rik	LncRNA_from_Ensembl	ENSMUST00000071044	ENSMUSG00000056737	Capg	-0.955026
ENSMUST00000038032	ENSMUSG00000038152	5033430I15Rik	LncRNA_from_Ensembl	ENSMUST00000071069	ENSMUSG00000057596	Trim30d	-0.95876
ENSMUST00000038032	ENSMUSG00000038152	5033430I15Rik	LncRNA_from_Ensembl	ENSMUST00000071095	ENSMUSG00000056770	Setd3	0.953833
ENSMUST00000038032	ENSMUSG00000038152	5033430I15Rik	LncRNA_from_Ensembl	ENSMUST00000071135	ENSMUSG00000062591	Tubb4a	0.953789
ENSMUST00000038032	ENSMUSG00000038152	5033430I15Rik	LncRNA_from_Ensembl	ENSMUST00000071329	ENSMUSG00000060376	Bckdha	0.951246
ENSMUST00000038032	ENSMUSG00000038152	5033430I15Rik	LncRNA_from_Ensembl	ENSMUST00000071555	ENSMUSG00000062825	Actg1	-0.992865
ENSMUST00000038032	ENSMUSG00000038152	5033430I15Rik	LncRNA_from_Ensembl	ENSMUST00000071648	ENSMUSG00000023951	Vegfa	0.951313
ENSMUST00000038032	ENSMUSG00000038152	5033430I15Rik	LncRNA_from_Ensembl	ENSMUST00000071841	ENSMUSG00000063576	Klhdc3	0.982774
ENSMUST00000038032	ENSMUSG00000038152	5033430I15Rik	LncRNA_from_Ensembl	ENSMUST00000071926	ENSMUSG00000063200	Nol7	0.951362
ENSMUST00000038032	ENSMUSG00000038152	5033430I15Rik	LncRNA_from_Ensembl	ENSMUST00000071951	ENSMUSG00000060550	H2-Q7	-0.968526
ENSMUST00000038032	ENSMUSG00000038152	5033430I15Rik	LncRNA_from_Ensembl	ENSMUST00000072079	ENSMUSG00000061024	Rrs1	-0.954477
ENSMUST00000038032	ENSMUSG00000038152	5033430I15Rik	LncRNA_from_Ensembl	ENSMUST00000072141	ENSMUSG00000025047	Pdcd11	-0.981346
ENSMUST00000038032	ENSMUSG00000038152	5033430I15Rik	LncRNA_from_Ensembl	ENSMUST00000072312	ENSMUSG00000056900	Usp13	0.979689
ENSMUST00000038032	ENSMUSG00000038152	5033430I15Rik	LncRNA_from_Ensembl	ENSMUST00000072383	ENSMUSG00000024101	Wash1	-0.969149
ENSMUST00000038032	ENSMUSG00000038152	5033430I15Rik	LncRNA_from_Ensembl	ENSMUST00000072503	ENSMUSG00000059070	Rpl18	-0.998919
ENSMUST00000038032	ENSMUSG00000038152	5033430I15Rik	LncRNA_from_Ensembl	ENSMUST00000072587	ENSMUSG00000054312	Mrps21	0.971455
ENSMUST00000038032	ENSMUSG00000038152	5033430I15Rik	LncRNA_from_Ensembl	ENSMUST00000072697	ENSMUSG00000062908	Acadm	0.967202
ENSMUST00000038032	ENSMUSG00000038152	5033430I15Rik	LncRNA_from_Ensembl	ENSMUST00000072729	ENSMUSG00000024675	Ms4a4c	-0.952986
ENSMUST00000038032	ENSMUSG00000038152	5033430I15Rik	LncRNA_from_Ensembl	ENSMUST00000073211	ENSMUSG00000024049	Myom1	0.972423
ENSMUST00000038032	ENSMUSG00000038152	5033430I15Rik	LncRNA_from_Ensembl	ENSMUST00000073388	ENSMUSG00000017718	Afmid	0.99
ENSMUST00000038032	ENSMUSG00000038152	5033430I15Rik	LncRNA_from_Ensembl	ENSMUST00000073536	ENSMUSG00000049134	Nrap	0.969467
ENSMUST00000038032	ENSMUSG00000038152	5033430I15Rik	LncRNA_from_Ensembl	ENSMUST00000073707	ENSMUSG00000017652	Cd40	-0.994185
ENSMUST00000038032	ENSMUSG00000038152	5033430I15Rik	LncRNA_from_Ensembl	ENSMUST00000073868	ENSMUSG00000061315	Naca	-0.992303
ENSMUST00000038032	ENSMUSG00000038152	5033430I15Rik	LncRNA_from_Ensembl	ENSMUST00000073926	ENSMUSG00000061983	Rps12	-0.974283
ENSMUST00000038032	ENSMUSG00000038152	5033430I15Rik	LncRNA_from_Ensembl	ENSMUST00000074002	ENSMUSG00000029577	Ube3b	0.95125
ENSMUST00000038032	ENSMUSG00000038152	5033430I15Rik	LncRNA_from_Ensembl	ENSMUST00000074058	ENSMUSG00000024513	Mbd2	-0.963518
ENSMUST00000038032	ENSMUSG00000038152	5033430I15Rik	LncRNA_from_Ensembl	ENSMUST00000074072	ENSMUSG00000069117	Gm10260	-0.959057
ENSMUST00000038032	ENSMUSG00000038152	5033430I15Rik	LncRNA_from_Ensembl	ENSMUST00000074103	ENSMUSG00000021699	Pde4d	0.992242
ENSMUST00000038032	ENSMUSG00000038152	5033430I15Rik	LncRNA_from_Ensembl	ENSMUST00000074144	ENSMUSG00000026554	Dcaf8	0.986057
ENSMUST00000038032	ENSMUSG00000038152	5033430I15Rik	LncRNA_from_Ensembl	ENSMUST00000074208	ENSMUSG00000070283	Ndufaf3	0.98352
ENSMUST00000038032	ENSMUSG00000038152	5033430I15Rik	LncRNA_from_Ensembl	ENSMUST00000074267	ENSMUSG00000061477	Rps7	-0.968509
ENSMUST00000038032	ENSMUSG00000038152	5033430I15Rik	LncRNA_from_Ensembl	ENSMUST00000074301	ENSMUSG00000055027	Smyd1	0.987216
ENSMUST00000038032	ENSMUSG00000038152	5033430I15Rik	LncRNA_from_Ensembl	ENSMUST00000074357	ENSMUSG00000041926	Rnpep	-0.957979
ENSMUST00000038032	ENSMUSG00000038152	5033430I15Rik	LncRNA_from_Ensembl	ENSMUST00000074669	ENSMUSG00000020358	Hnrnpab	-0.974874
ENSMUST00000038032	ENSMUSG00000038152	5033430I15Rik	LncRNA_from_Ensembl	ENSMUST00000074806	ENSMUSG00000091705	H2-Q2	-0.953027
ENSMUST00000038032	ENSMUSG00000038152	5033430I15Rik	LncRNA_from_Ensembl	ENSMUST00000074807	ENSMUSG00000020105	Lrig3	-0.961422
ENSMUST00000038032	ENSMUSG00000038152	5033430I15Rik	LncRNA_from_Ensembl	ENSMUST00000074912	ENSMUSG00000062376	Borcs7	0.985864
ENSMUST00000038032	ENSMUSG00000038152	5033430I15Rik	LncRNA_from_Ensembl	ENSMUST00000075010	ENSMUSG00000062797	Hikeshi	0.964043
ENSMUST00000038032	ENSMUSG00000038152	5033430I15Rik	LncRNA_from_Ensembl	ENSMUST00000075092	ENSMUSG00000059734	Ndufs8	0.961617
ENSMUST00000038032	ENSMUSG00000038152	5033430I15Rik	LncRNA_from_Ensembl	ENSMUST00000075296	ENSMUSG00000059408	Mrgprh	0.986092
ENSMUST00000038032	ENSMUSG00000038152	5033430I15Rik	LncRNA_from_Ensembl	ENSMUST00000075301	ENSMUSG00000026950	Neb	0.976686
ENSMUST00000038032	ENSMUSG00000038152	5033430I15Rik	LncRNA_from_Ensembl	ENSMUST00000075303	ENSMUSG00000058979	Cecr5	0.989499
ENSMUST00000038032	ENSMUSG00000038152	5033430I15Rik	LncRNA_from_Ensembl	ENSMUST00000075447	ENSMUSG00000062300	Nectin2	-0.964406
ENSMUST00000038032	ENSMUSG00000038152	5033430I15Rik	LncRNA_from_Ensembl	ENSMUST00000075451	ENSMUSG00000016481	Cr1l	-0.95085
ENSMUST00000038032	ENSMUSG00000038152	5033430I15Rik	LncRNA_from_Ensembl	ENSMUST00000075738	ENSMUSG00000036751	Cox6b1	0.984297
ENSMUST00000038032	ENSMUSG00000038152	5033430I15Rik	LncRNA_from_Ensembl	ENSMUST00000075829	ENSMUSG00000062981	Mrpl42	0.975741
ENSMUST00000038032	ENSMUSG00000038152	5033430I15Rik	LncRNA_from_Ensembl	ENSMUST00000075895	ENSMUSG00000003464	Pex19	0.962342
ENSMUST00000038032	ENSMUSG00000038152	5033430I15Rik	LncRNA_from_Ensembl	ENSMUST00000075896	ENSMUSG00000056820	Tsnax	0.950643
ENSMUST00000038032	ENSMUSG00000038152	5033430I15Rik	LncRNA_from_Ensembl	ENSMUST00000075995	ENSMUSG00000030319	Cand2	0.961823
ENSMUST00000038032	ENSMUSG00000038152	5033430I15Rik	LncRNA_from_Ensembl	ENSMUST00000076249	ENSMUSG00000062488	Ifit3b	-0.967105
ENSMUST00000038032	ENSMUSG00000038152	5033430I15Rik	LncRNA_from_Ensembl	ENSMUST00000076354	ENSMUSG00000058254	Tspan7	0.966245
ENSMUST00000038032	ENSMUSG00000038152	5033430I15Rik	LncRNA_from_Ensembl	ENSMUST00000076372	ENSMUSG00000068856	Sf3b4	-0.957681
ENSMUST00000038032	ENSMUSG00000038152	5033430I15Rik	LncRNA_from_Ensembl	ENSMUST00000076431	ENSMUSG00000026926	Pmpca	0.959035
ENSMUST00000038032	ENSMUSG00000038152	5033430I15Rik	LncRNA_from_Ensembl	ENSMUST00000076639	ENSMUSG00000001017	Chtop	0.959144
ENSMUST00000038032	ENSMUSG00000038152	5033430I15Rik	LncRNA_from_Ensembl	ENSMUST00000076657	ENSMUSG00000035674	Ndufa3	0.950738
ENSMUST00000038032	ENSMUSG00000038152	5033430I15Rik	LncRNA_from_Ensembl	ENSMUST00000076694	ENSMUSG00000061904	Slc25a3	-0.996443
ENSMUST00000038032	ENSMUSG00000038152	5033430I15Rik	LncRNA_from_Ensembl	ENSMUST00000076922	ENSMUSG00000030921	Trim30a	-0.95572
ENSMUST00000038032	ENSMUSG00000038152	5033430I15Rik	LncRNA_from_Ensembl	ENSMUST00000077046	ENSMUSG00000025404	R3hdm2	0.981676
ENSMUST00000038032	ENSMUSG00000038152	5033430I15Rik	LncRNA_from_Ensembl	ENSMUST00000077093	ENSMUSG00000042810	Krba1	0.974518
ENSMUST00000038032	ENSMUSG00000038152	5033430I15Rik	LncRNA_from_Ensembl	ENSMUST00000077290	ENSMUSG00000025823	Pdia4	-0.965947
ENSMUST00000038032	ENSMUSG00000038152	5033430I15Rik	LncRNA_from_Ensembl	ENSMUST00000077338	ENSMUSG00000057229	Atp5sl	0.956755
ENSMUST00000038032	ENSMUSG00000038152	5033430I15Rik	LncRNA_from_Ensembl	ENSMUST00000077477	ENSMUSG00000061207	Stk19	-0.953415
ENSMUST00000038032	ENSMUSG00000038152	5033430I15Rik	LncRNA_from_Ensembl	ENSMUST00000077609	ENSMUSG00000030795	Fus	-0.970361
ENSMUST00000038032	ENSMUSG00000038152	5033430I15Rik	LncRNA_from_Ensembl	ENSMUST00000077672	ENSMUSG00000021669	Col4a3bp	0.962601
ENSMUST00000038032	ENSMUSG00000038152	5033430I15Rik	LncRNA_from_Ensembl	ENSMUST00000077730	ENSMUSG00000026447	Pik3c2b	0.977119
ENSMUST00000038032	ENSMUSG00000038152	5033430I15Rik	LncRNA_from_Ensembl	ENSMUST00000077737	ENSMUSG00000026918	Brd3	0.98148
ENSMUST00000038032	ENSMUSG00000038152	5033430I15Rik	LncRNA_from_Ensembl	ENSMUST00000077856	ENSMUSG00000063316	Rpl27	-0.969056
ENSMUST00000038032	ENSMUSG00000038152	5033430I15Rik	LncRNA_from_Ensembl	ENSMUST00000077954	ENSMUSG00000035296	Sgcg	0.958898
ENSMUST00000038032	ENSMUSG00000038152	5033430I15Rik	LncRNA_from_Ensembl	ENSMUST00000078079	ENSMUSG00000057561	Eif1a	-0.984657
ENSMUST00000038032	ENSMUSG00000038152	5033430I15Rik	LncRNA_from_Ensembl	ENSMUST00000078124	ENSMUSG00000062929	Cfl2	0.971352
ENSMUST00000038032	ENSMUSG00000038152	5033430I15Rik	LncRNA_from_Ensembl	ENSMUST00000078272	ENSMUSG00000040118	Cacna2d1	0.966264
ENSMUST00000038032	ENSMUSG00000038152	5033430I15Rik	LncRNA_from_Ensembl	ENSMUST00000078286	ENSMUSG00000063888	Rpl7l1	-0.990101
ENSMUST00000038032	ENSMUSG00000038152	5033430I15Rik	LncRNA_from_Ensembl	ENSMUST00000078332	ENSMUSG00000026150	Mff	0.955194
ENSMUST00000038032	ENSMUSG00000038152	5033430I15Rik	LncRNA_from_Ensembl	ENSMUST00000078525	ENSMUSG00000047747	Rnf150	0.984288
ENSMUST00000038032	ENSMUSG00000038152	5033430I15Rik	LncRNA_from_Ensembl	ENSMUST00000078676	ENSMUSG00000063882	Uqcrh	0.982746
ENSMUST00000038032	ENSMUSG00000038152	5033430I15Rik	LncRNA_from_Ensembl	ENSMUST00000078804	ENSMUSG00000060636	Rpl35a	-0.956069
ENSMUST00000038032	ENSMUSG00000038152	5033430I15Rik	LncRNA_from_Ensembl	ENSMUST00000078825	ENSMUSG00000059089	Fcgr4	-0.954413
ENSMUST00000038032	ENSMUSG00000038152	5033430I15Rik	LncRNA_from_Ensembl	ENSMUST00000079081	ENSMUSG00000024411	Aqp4	0.977505
ENSMUST00000038032	ENSMUSG00000038152	5033430I15Rik	LncRNA_from_Ensembl	ENSMUST00000079086	ENSMUSG00000007617	Homer1	0.975159
ENSMUST00000038032	ENSMUSG00000038152	5033430I15Rik	LncRNA_from_Ensembl	ENSMUST00000079213	ENSMUSG00000063800	Prpf38a	-0.97972
ENSMUST00000038032	ENSMUSG00000038152	5033430I15Rik	LncRNA_from_Ensembl	ENSMUST00000079247	ENSMUSG00000019188	H13	-0.954069
ENSMUST00000038032	ENSMUSG00000038152	5033430I15Rik	LncRNA_from_Ensembl	ENSMUST00000079363	ENSMUSG00000061062	Gm10093	-0.960751
ENSMUST00000038032	ENSMUSG00000038152	5033430I15Rik	LncRNA_from_Ensembl	ENSMUST00000079414	ENSMUSG00000023072	Cep89	-0.956916
ENSMUST00000038032	ENSMUSG00000038152	5033430I15Rik	LncRNA_from_Ensembl	ENSMUST00000079625	ENSMUSG00000060519	Tor3a	-0.95269
ENSMUST00000038032	ENSMUSG00000038152	5033430I15Rik	LncRNA_from_Ensembl	ENSMUST00000079703	ENSMUSG00000059586	Nsmce2	-0.952996
ENSMUST00000038032	ENSMUSG00000038152	5033430I15Rik	LncRNA_from_Ensembl	ENSMUST00000079716	ENSMUSG00000062328	Rpl17	-0.99331
ENSMUST00000038032	ENSMUSG00000038152	5033430I15Rik	LncRNA_from_Ensembl	ENSMUST00000079721	ENSMUSG00000058665	En1	0.963779
ENSMUST00000038032	ENSMUSG00000038152	5033430I15Rik	LncRNA_from_Ensembl	ENSMUST00000079772	ENSMUSG00000063727	Tnfrsf11b	-0.994773
ENSMUST00000038032	ENSMUSG00000038152	5033430I15Rik	LncRNA_from_Ensembl	ENSMUST00000079833	ENSMUSG00000019878	Hsf2	0.966954
ENSMUST00000038032	ENSMUSG00000038152	5033430I15Rik	LncRNA_from_Ensembl	ENSMUST00000080015	ENSMUSG00000056116	H2-T22	-0.984028
ENSMUST00000038032	ENSMUSG00000038152	5033430I15Rik	LncRNA_from_Ensembl	ENSMUST00000080036	ENSMUSG00000029104	Htt	-0.989201
ENSMUST00000038032	ENSMUSG00000038152	5033430I15Rik	LncRNA_from_Ensembl	ENSMUST00000080138	ENSMUSG00000033701	Acbd6	-0.958806
ENSMUST00000038032	ENSMUSG00000038152	5033430I15Rik	LncRNA_from_Ensembl	ENSMUST00000080217	ENSMUSG00000061130	Ppm1b	0.965483
ENSMUST00000038032	ENSMUSG00000038152	5033430I15Rik	LncRNA_from_Ensembl	ENSMUST00000080322	ENSMUSG00000052776	Oas1a	-0.954567
ENSMUST00000038032	ENSMUSG00000038152	5033430I15Rik	LncRNA_from_Ensembl	ENSMUST00000080336	ENSMUSG00000045917	Tmem268	-0.988234
ENSMUST00000038032	ENSMUSG00000038152	5033430I15Rik	LncRNA_from_Ensembl	ENSMUST00000080406	ENSMUSG00000022526	Zfp251	0.951915
ENSMUST00000038032	ENSMUSG00000038152	5033430I15Rik	LncRNA_from_Ensembl	ENSMUST00000081022	ENSMUSG00000062861	Zfp28	0.970527
ENSMUST00000038032	ENSMUSG00000038152	5033430I15Rik	LncRNA_from_Ensembl	ENSMUST00000081111	ENSMUSG00000062867	Impdh2	-0.969272
ENSMUST00000038032	ENSMUSG00000038152	5033430I15Rik	LncRNA_from_Ensembl	ENSMUST00000081310	ENSMUSG00000017652	Cd40	-0.957663
ENSMUST00000038032	ENSMUSG00000038152	5033430I15Rik	LncRNA_from_Ensembl	ENSMUST00000081435	ENSMUSG00000035929	H2-Q4	-0.968476
ENSMUST00000038032	ENSMUSG00000038152	5033430I15Rik	LncRNA_from_Ensembl	ENSMUST00000081491	ENSMUSG00000032690	Oas2	-0.964597
ENSMUST00000038032	ENSMUSG00000038152	5033430I15Rik	LncRNA_from_Ensembl	ENSMUST00000081551	ENSMUSG00000033813	Tcea1	-0.959477
ENSMUST00000038032	ENSMUSG00000038152	5033430I15Rik	LncRNA_from_Ensembl	ENSMUST00000081554	ENSMUSG00000029470	P2rx4	-0.958111
ENSMUST00000038032	ENSMUSG00000038152	5033430I15Rik	LncRNA_from_Ensembl	ENSMUST00000081558	ENSMUSG00000094796	BC147527	-0.957943
ENSMUST00000038032	ENSMUSG00000038152	5033430I15Rik	LncRNA_from_Ensembl	ENSMUST00000081560	ENSMUSG00000058076	Sdhc	0.981597
ENSMUST00000038032	ENSMUSG00000038152	5033430I15Rik	LncRNA_from_Ensembl	ENSMUST00000081840	ENSMUSG00000057841	Rpl32	-0.985479
ENSMUST00000038032	ENSMUSG00000038152	5033430I15Rik	LncRNA_from_Ensembl	ENSMUST00000081904	ENSMUSG00000033788	Dysf	0.969415
ENSMUST00000038032	ENSMUSG00000038152	5033430I15Rik	LncRNA_from_Ensembl	ENSMUST00000081933	ENSMUSG00000049502	Dtx3l	-0.964726
ENSMUST00000038032	ENSMUSG00000038152	5033430I15Rik	LncRNA_from_Ensembl	ENSMUST00000082024	ENSMUSG00000021112	Mpp5	0.967604
ENSMUST00000038032	ENSMUSG00000038152	5033430I15Rik	LncRNA_from_Ensembl	ENSMUST00000082034	ENSMUSG00000025665	Rps6ka6	0.977906
ENSMUST00000038032	ENSMUSG00000038152	5033430I15Rik	LncRNA_from_Ensembl	ENSMUST00000082125	ENSMUSG00000009772	Nuak2	-0.955824
ENSMUST00000038032	ENSMUSG00000038152	5033430I15Rik	LncRNA_from_Ensembl	ENSMUST00000082134	ENSMUSG00000037563	Rps16	-0.959128
ENSMUST00000038032	ENSMUSG00000038152	5033430I15Rik	LncRNA_from_Ensembl	ENSMUST00000082237	ENSMUSG00000057706	Mex3b	0.961364
ENSMUST00000038032	ENSMUSG00000038152	5033430I15Rik	LncRNA_from_Ensembl	ENSMUST00000082290	ENSMUSG00000036949	Slc39a12	0.950113
ENSMUST00000038032	ENSMUSG00000038152	5033430I15Rik	LncRNA_from_Ensembl	ENSMUST00000082337	ENSMUSG00000061607	Mdc1	-0.978648
ENSMUST00000038032	ENSMUSG00000038152	5033430I15Rik	LncRNA_from_Ensembl	ENSMUST00000082392	ENSMUSG00000064341	mt-Nd1	0.981609
ENSMUST00000038032	ENSMUSG00000038152	5033430I15Rik	LncRNA_from_Ensembl	ENSMUST00000082396	ENSMUSG00000064345	mt-Nd2	0.968025
ENSMUST00000038032	ENSMUSG00000038152	5033430I15Rik	LncRNA_from_Ensembl	ENSMUST00000082402	ENSMUSG00000064351	mt-Co1	0.981576
ENSMUST00000038032	ENSMUSG00000038152	5033430I15Rik	LncRNA_from_Ensembl	ENSMUST00000082409	ENSMUSG00000064358	mt-Co3	0.970343
ENSMUST00000038032	ENSMUSG00000038152	5033430I15Rik	LncRNA_from_Ensembl	ENSMUST00000082414	ENSMUSG00000064363	mt-Nd4	0.981076
ENSMUST00000038032	ENSMUSG00000038152	5033430I15Rik	LncRNA_from_Ensembl	ENSMUST00000082418	ENSMUSG00000064367	mt-Nd5	0.986766
ENSMUST00000038032	ENSMUSG00000038152	5033430I15Rik	LncRNA_from_Ensembl	ENSMUST00000082419	ENSMUSG00000064368	mt-Nd6	0.967032
ENSMUST00000038032	ENSMUSG00000038152	5033430I15Rik	LncRNA_from_Ensembl	ENSMUST00000082421	ENSMUSG00000064370	mt-Cytb	0.988843
ENSMUST00000038032	ENSMUSG00000038152	5033430I15Rik	LncRNA_from_Ensembl	ENSMUST00000084116	ENSMUSG00000028948	Nol9	-0.961827
ENSMUST00000038032	ENSMUSG00000038152	5033430I15Rik	LncRNA_from_Ensembl	ENSMUST00000084383	ENSMUSG00000031060	Rbm10	-0.950566
ENSMUST00000038032	ENSMUSG00000038152	5033430I15Rik	LncRNA_from_Ensembl	ENSMUST00000084696	ENSMUSG00000038156	Spon1	-0.992084
ENSMUST00000038032	ENSMUSG00000038152	5033430I15Rik	LncRNA_from_Ensembl	ENSMUST00000084820	ENSMUSG00000038708	Golga4	0.971236
[truncated: 287,379+ more rows]
