# Supplementary material for: Characterization of Critical Functions of Long Non-Coding RNAs and mRNAs in Rhabdomyosarcoma Cells and Mouse Skeletal Muscle Infected by Enterovirus 71 Using RNA-Seq
Source: Viruses. 2018 Oct 11;10(10):556. doi: 10.3390/v10100556 (PMC6213062; doi:10.3390/v10100556)
Supplement: Supplementary file 1 [file viruses-10-00556-s001.zip › Table S6 GO annotation of DEGs in RD cell.xlsx]

## Sheet: cis-regulated target mRNA
GO_ID	GO_term	GO_category	Annotated	Significant	Expected	classic_fisher	FDR
GO:0019433	triglyceride catabolic process	biological_process	35	3	0.12	0.00024	0.680955
GO:0031077	post-embryonic camera-type eye developme...	biological_process	7	2	0.02	0.00025	0.680955
GO:0046461	neutral lipid catabolic process	biological_process	39	3	0.14	0.00033	0.680955
GO:0046464	acylglycerol catabolic process	biological_process	39	3	0.14	0.00033	0.680955
GO:0048168	regulation of neuronal synaptic plastici...	biological_process	49	3	0.17	0.00065	0.94921
GO:0046503	glycerolipid catabolic process	biological_process	50	3	0.17	0.00069	0.94921
GO:0034644	cellular response to UV	biological_process	58	3	0.2	0.00106	1
GO:0033599	regulation of mammary gland epithelial c...	biological_process	15	2	0.05	0.0012	1
GO:0048569	post-embryonic organ development	biological_process	16	2	0.06	0.00137	1
GO:0032091	negative regulation of protein binding	biological_process	67	3	0.23	0.00162	1
GO:0008361	regulation of cell size	biological_process	154	4	0.53	0.00199	1
GO:0043393	regulation of protein binding	biological_process	156	4	0.54	0.00208	1
GO:0061387	regulation of extent of cell growth	biological_process	81	3	0.28	0.00278	1
GO:0033598	mammary gland epithelial cell proliferat...	biological_process	27	2	0.09	0.00392	1
GO:0035066	positive regulation of histone acetylati...	biological_process	28	2	0.1	0.00421	1
GO:0048873	homeostasis of number of cells within a ...	biological_process	28	2	0.1	0.00421	1
GO:0007613	memory	biological_process	94	3	0.33	0.00423	1
GO:2000758	positive regulation of peptidyl-lysine a...	biological_process	29	2	0.1	0.00451	1
GO:0071482	cellular response to light stimulus	biological_process	100	3	0.35	0.00503	1
GO:0016486	peptide hormone processing	biological_process	33	2	0.11	0.00582	1
GO:0051385	response to mineralocorticoid	biological_process	33	2	0.11	0.00582	1
GO:1901985	positive regulation of protein acetylati...	biological_process	34	2	0.12	0.00616	1
GO:0021537	telencephalon development	biological_process	221	4	0.77	0.00718	1
GO:0006734	NADH metabolic process	biological_process	39	2	0.14	0.00805	1
GO:0051100	negative regulation of binding	biological_process	119	3	0.41	0.00813	1
GO:0009411	response to UV	biological_process	121	3	0.42	0.00851	1
GO:0006641	triglyceride metabolic process	biological_process	125	3	0.43	0.0093	1
GO:0030968	endoplasmic reticulum unfolded protein r...	biological_process	127	3	0.44	0.00971	1
GO:0034620	cellular response to unfolded protein	biological_process	130	3	0.45	0.01035	1
GO:0006639	acylglycerol metabolic process	biological_process	133	3	0.46	0.011	1
GO:0006638	neutral lipid metabolic process	biological_process	134	3	0.46	0.01123	1
GO:0050770	regulation of axonogenesis	biological_process	134	3	0.46	0.01123	1
GO:0048167	regulation of synaptic plasticity	biological_process	135	3	0.47	0.01146	1
GO:0030307	positive regulation of cell growth	biological_process	138	3	0.48	0.01216	1
GO:0051098	regulation of binding	biological_process	259	4	0.9	0.01235	1
GO:0035967	cellular response to topologically incor...	biological_process	139	3	0.48	0.01239	1
GO:0035065	regulation of histone acetylation	biological_process	50	2	0.17	0.01299	1
GO:0071478	cellular response to radiation	biological_process	147	3	0.51	0.01439	1
GO:2000756	regulation of peptidyl-lysine acetylatio...	biological_process	54	2	0.19	0.01505	1
GO:0048588	developmental cell growth	biological_process	153	3	0.53	0.01601	1
GO:0002568	somatic diversification of T cell recept...	biological_process	5	1	0.02	0.01721	1
GO:0002681	somatic recombination of T cell receptor...	biological_process	5	1	0.02	0.01721	1
GO:0010840	regulation of circadian sleep/wake cycle...	biological_process	5	1	0.02	0.01721	1
GO:0010841	positive regulation of circadian sleep/w...	biological_process	5	1	0.02	0.01721	1
GO:0014744	positive regulation of muscle adaptation	biological_process	5	1	0.02	0.01721	1
GO:0019323	pentose catabolic process	biological_process	5	1	0.02	0.01721	1
GO:0021563	glossopharyngeal nerve development	biological_process	5	1	0.02	0.01721	1
GO:0021636	trigeminal nerve morphogenesis	biological_process	5	1	0.02	0.01721	1
GO:0021637	trigeminal nerve structural organization	biological_process	5	1	0.02	0.01721	1
GO:0021960	anterior commissure morphogenesis	biological_process	5	1	0.02	0.01721	1
GO:0033153	T cell receptor V(D)J recombination	biological_process	5	1	0.02	0.01721	1
GO:0033601	positive regulation of mammary gland epi...	biological_process	5	1	0.02	0.01721	1
GO:0042746	circadian sleep/wake cycle, wakefulness	biological_process	5	1	0.02	0.01721	1
GO:0048865	stem cell fate commitment	biological_process	5	1	0.02	0.01721	1
GO:0060298	positive regulation of sarcomere organiz...	biological_process	5	1	0.02	0.01721	1
GO:0071389	cellular response to mineralocorticoid s...	biological_process	5	1	0.02	0.01721	1
GO:1902287	semaphorin-plexin signaling pathway invo...	biological_process	5	1	0.02	0.01721	1
GO:1903361	protein localization to basolateral plas...	biological_process	5	1	0.02	0.01721	1
GO:0006475	internal protein amino acid acetylation	biological_process	158	3	0.55	0.01743	1
GO:0016568	chromatin modification	biological_process	608	6	2.11	0.0183	1
GO:0019674	NAD metabolic process	biological_process	61	2	0.21	0.01895	1
GO:0043967	histone H4 acetylation	biological_process	61	2	0.21	0.01895	1
GO:0048678	response to axon injury	biological_process	61	2	0.21	0.01895	1
GO:0090066	regulation of anatomical structure size	biological_process	448	5	1.55	0.01924	1
GO:1901983	regulation of protein acetylation	biological_process	62	2	0.21	0.01953	1
GO:0006986	response to unfolded protein	biological_process	167	3	0.58	0.02016	1
GO:0003105	negative regulation of glomerular filtra...	biological_process	6	1	0.02	0.02062	1
GO:0007008	outer mitochondrial membrane organizatio...	biological_process	6	1	0.02	0.02062	1
GO:0021785	branchiomotor neuron axon guidance	biological_process	6	1	0.02	0.02062	1
GO:0035811	negative regulation of urine volume	biological_process	6	1	0.02	0.02062	1
GO:0035814	negative regulation of renal sodium excr...	biological_process	6	1	0.02	0.02062	1
GO:0042320	regulation of circadian sleep/wake cycle...	biological_process	6	1	0.02	0.02062	1
GO:0045938	positive regulation of circadian sleep/w...	biological_process	6	1	0.02	0.02062	1
GO:0046666	retinal cell programmed cell death	biological_process	6	1	0.02	0.02062	1
GO:0048050	post-embryonic eye morphogenesis	biological_process	6	1	0.02	0.02062	1
GO:0048859	formation of anatomical boundary	biological_process	6	1	0.02	0.02062	1
GO:0060297	regulation of sarcomere organization	biological_process	6	1	0.02	0.02062	1
GO:0071169	establishment of protein localization to...	biological_process	6	1	0.02	0.02062	1
GO:0090042	tubulin deacetylation	biological_process	6	1	0.02	0.02062	1
GO:1902262	apoptotic process involved in patterning...	biological_process	6	1	0.02	0.02062	1
GO:1902285	semaphorin-plexin signaling pathway invo...	biological_process	6	1	0.02	0.02062	1
GO:1903054	negative regulation of extracellular mat...	biological_process	6	1	0.02	0.02062	1
GO:0050772	positive regulation of axonogenesis	biological_process	65	2	0.23	0.02135	1
GO:0036498	IRE1-mediated unfolded protein response	biological_process	66	2	0.23	0.02196	1
GO:0072332	intrinsic apoptotic signaling pathway by...	biological_process	66	2	0.23	0.02196	1
GO:0035966	response to topologically incorrect prot...	biological_process	178	3	0.62	0.0238	1
GO:0061180	mammary gland epithelium development	biological_process	69	2	0.24	0.02386	1
GO:0006701	progesterone biosynthetic process	biological_process	7	1	0.02	0.02401	1
GO:0006927	transformed cell apoptotic process	biological_process	7	1	0.02	0.02401	1
GO:0018026	peptidyl-lysine monomethylation	biological_process	7	1	0.02	0.02401	1
GO:0021902	commitment of neuronal cell to specific ...	biological_process	7	1	0.02	0.02401	1
GO:0035090	maintenance of apical/basal cell polarit...	biological_process	7	1	0.02	0.02401	1
GO:0045199	maintenance of epithelial cell apical/ba...	biological_process	7	1	0.02	0.02401	1
GO:0046826	negative regulation of protein export fr...	biological_process	7	1	0.02	0.02401	1
GO:0070199	establishment of protein localization to...	biological_process	7	1	0.02	0.02401	1
GO:0072718	response to cisplatin	biological_process	7	1	0.02	0.02401	1
GO:1902510	regulation of apoptotic DNA fragmentatio...	biological_process	7	1	0.02	0.02401	1
GO:0032535	regulation of cellular component size	biological_process	317	4	1.1	0.02404	1
GO:0044242	cellular lipid catabolic process	biological_process	180	3	0.62	0.02449	1
GO:0021675	nerve development	biological_process	70	2	0.24	0.02451	1
GO:0030516	regulation of axon extension	biological_process	70	2	0.24	0.02451	1
GO:0031058	positive regulation of histone modificat...	biological_process	70	2	0.24	0.02451	1
GO:0048511	rhythmic process	biological_process	321	4	1.11	0.02503	1
GO:0006473	protein acetylation	biological_process	183	3	0.63	0.02556	1
GO:1903310	positive regulation of chromatin modific...	biological_process	73	2	0.25	0.0265	1
GO:0042445	hormone metabolic process	biological_process	186	3	0.64	0.02665	1
GO:0006476	protein deacetylation	biological_process	74	2	0.26	0.02718	1
GO:0007422	peripheral nervous system development	biological_process	74	2	0.26	0.02718	1
GO:0045727	positive regulation of translation	biological_process	74	2	0.26	0.02718	1
GO:0006987	activation of signaling protein activity...	biological_process	8	1	0.03	0.0274	1
GO:0008635	activation of cysteine-type endopeptidas...	biological_process	8	1	0.03	0.0274	1
GO:0032471	negative regulation of endoplasmic retic...	biological_process	8	1	0.03	0.0274	1
GO:0035234	ectopic germ cell programmed cell death	biological_process	8	1	0.03	0.0274	1
GO:0040016	embryonic cleavage	biological_process	8	1	0.03	0.0274	1
GO:0042747	circadian sleep/wake cycle, REM sleep	biological_process	8	1	0.03	0.0274	1
GO:0042790	transcription of nuclear large rRNA tran...	biological_process	8	1	0.03	0.0274	1
GO:0043497	regulation of protein heterodimerization...	biological_process	8	1	0.03	0.0274	1
GO:1903624	regulation of DNA catabolic process	biological_process	8	1	0.03	0.0274	1
GO:1903896	positive regulation of IRE1-mediated unf...	biological_process	8	1	0.03	0.0274	1
GO:2000628	regulation of miRNA metabolic process	biological_process	8	1	0.03	0.0274	1
GO:0035601	protein deacylation	biological_process	79	2	0.27	0.03066	1
GO:0006107	oxaloacetate metabolic process	biological_process	9	1	0.03	0.03077	1
GO:0006108	malate metabolic process	biological_process	9	1	0.03	0.03077	1
GO:0006265	DNA topological change	biological_process	9	1	0.03	0.03077	1
GO:0021559	trigeminal nerve development	biological_process	9	1	0.03	0.03077	1
GO:0021612	facial nerve structural organization	biological_process	9	1	0.03	0.03077	1
GO:0033160	positive regulation of protein import in...	biological_process	9	1	0.03	0.03077	1
GO:0043653	mitochondrial fragmentation involved in ...	biological_process	9	1	0.03	0.03077	1
GO:0048087	positive regulation of developmental pig...	biological_process	9	1	0.03	0.03077	1
GO:0048563	post-embryonic organ morphogenesis	biological_process	9	1	0.03	0.03077	1
GO:0098732	macromolecule deacylation	biological_process	80	2	0.28	0.03138	1
GO:0005975	carbohydrate metabolic process	biological_process	881	7	3.05	0.03176	1
GO:0060560	developmental growth involved in morphog...	biological_process	200	3	0.69	0.03208	1
GO:0042475	odontogenesis of dentin-containing tooth	biological_process	82	2	0.28	0.03283	1
GO:0048145	regulation of fibroblast proliferation	biological_process	82	2	0.28	0.03283	1
GO:0051149	positive regulation of muscle cell diffe...	biological_process	82	2	0.28	0.03283	1
GO:0007623	circadian rhythm	biological_process	202	3	0.7	0.03289	1
GO:0030900	forebrain development	biological_process	353	4	1.22	0.03383	1
GO:0010452	histone H3-K36 methylation	biological_process	10	1	0.03	0.03413	1
GO:0021561	facial nerve development	biological_process	10	1	0.03	0.03413	1
GO:0021604	cranial nerve structural organization	biological_process	10	1	0.03	0.03413	1
GO:0021610	facial nerve morphogenesis	biological_process	10	1	0.03	0.03413	1
GO:0048672	positive regulation of collateral sprout...	biological_process	10	1	0.03	0.03413	1
GO:0060056	mammary gland involution	biological_process	10	1	0.03	0.03413	1
GO:0060068	vagina development	biological_process	10	1	0.03	0.03413	1
GO:1900119	positive regulation of execution phase o...	biological_process	10	1	0.03	0.03413	1
GO:1902337	regulation of apoptotic process involved...	biological_process	10	1	0.03	0.03413	1
GO:0048144	fibroblast proliferation	biological_process	84	2	0.29	0.03431	1
GO:0001558	regulation of cell growth	biological_process	357	4	1.24	0.03504	1
GO:0034250	positive regulation of cellular amide me...	biological_process	85	2	0.29	0.03506	1
GO:0003334	keratinocyte development	biological_process	11	1	0.04	0.03748	1
GO:0006047	UDP-N-acetylglucosamine metabolic proces...	biological_process	11	1	0.04	0.03748	1
GO:0014889	muscle atrophy	biological_process	11	1	0.04	0.03748	1
GO:0018027	peptidyl-lysine dimethylation	biological_process	11	1	0.04	0.03748	1
GO:0030011	maintenance of cell polarity	biological_process	11	1	0.04	0.03748	1
GO:0032025	response to cobalt ion	biological_process	11	1	0.04	0.03748	1
GO:0045136	development of secondary sexual characte...	biological_process	11	1	0.04	0.03748	1
GO:0045793	positive regulation of cell size	biological_process	11	1	0.04	0.03748	1
GO:0046348	amino sugar catabolic process	biological_process	11	1	0.04	0.03748	1
GO:0007611	learning or memory	biological_process	216	3	0.75	0.03893	1
GO:0048675	axon extension	biological_process	91	2	0.32	0.0397	1
GO:0043543	protein acylation	biological_process	219	3	0.76	0.04029	1
GO:0050803	regulation of synapse structure or activ...	biological_process	219	3	0.76	0.04029	1
GO:0003093	regulation of glomerular filtration	biological_process	12	1	0.04	0.04082	1
GO:0019321	pentose metabolic process	biological_process	12	1	0.04	0.04082	1
GO:0030208	dermatan sulfate biosynthetic process	biological_process	12	1	0.04	0.04082	1
GO:0032075	positive regulation of nuclease activity	biological_process	12	1	0.04	0.04082	1
GO:0043923	positive regulation by host of viral tra...	biological_process	12	1	0.04	0.04082	1
GO:0050872	white fat cell differentiation	biological_process	12	1	0.04	0.04082	1
GO:1900103	positive regulation of endoplasmic retic...	biological_process	12	1	0.04	0.04082	1
GO:1900121	negative regulation of receptor binding	biological_process	12	1	0.04	0.04082	1
GO:1903894	regulation of IRE1-mediated unfolded pro...	biological_process	12	1	0.04	0.04082	1
GO:0009101	glycoprotein biosynthetic process	biological_process	376	4	1.3	0.04114	1
GO:0006325	chromatin organization	biological_process	747	6	2.59	0.04386	1
GO:0007204	positive regulation of cytosolic calcium...	biological_process	227	3	0.79	0.04404	1
GO:0030205	dermatan sulfate metabolic process	biological_process	13	1	0.05	0.04414	1
GO:0021761	limbic system development	biological_process	97	2	0.34	0.04455	1
GO:0045927	positive regulation of growth	biological_process	230	3	0.8	0.04549	1
GO:0009791	post-embryonic development	biological_process	100	2	0.35	0.04705	1
GO:0097306	cellular response to alcohol	biological_process	100	2	0.35	0.04705	1
GO:2001252	positive regulation of chromosome organi...	biological_process	100	2	0.35	0.04705	1
GO:0001675	acrosome assembly	biological_process	14	1	0.05	0.04746	1
GO:0021877	forebrain neuron fate commitment	biological_process	14	1	0.05	0.04746	1
GO:0030207	chondroitin sulfate catabolic process	biological_process	14	1	0.05	0.04746	1
GO:0033151	V(D)J recombination	biological_process	14	1	0.05	0.04746	1
GO:0042448	progesterone metabolic process	biological_process	14	1	0.05	0.04746	1
GO:0043968	histone H2A acetylation	biological_process	14	1	0.05	0.04746	1
GO:0048172	regulation of short-term neuronal synapt...	biological_process	14	1	0.05	0.04746	1
GO:0048841	regulation of axon extension involved in...	biological_process	14	1	0.05	0.04746	1
GO:0060177	regulation of angiotensin metabolic proc...	biological_process	14	1	0.05	0.04746	1
GO:0071168	protein localization to chromatin	biological_process	14	1	0.05	0.04746	1
GO:2001241	positive regulation of extrinsic apoptot...	biological_process	14	1	0.05	0.04746	1
GO:0008630	intrinsic apoptotic signaling pathway in...	biological_process	102	2	0.35	0.04875	1
GO:0009886	post-embryonic morphogenesis	biological_process	15	1	0.05	0.05076	1
GO:0050651	dermatan sulfate proteoglycan biosynthet...	biological_process	15	1	0.05	0.05076	1
GO:0034754	cellular hormone metabolic process	biological_process	105	2	0.36	0.05134	1
GO:0044708	single-organism behavior	biological_process	408	4	1.41	0.05271	1
GO:0016570	histone modification	biological_process	409	4	1.42	0.05309	1
GO:0006474	N-terminal protein amino acid acetylatio...	biological_process	16	1	0.06	0.05405	1
GO:0010586	miRNA metabolic process	biological_process	16	1	0.06	0.05405	1
GO:0021783	preganglionic parasympathetic fiber deve...	biological_process	16	1	0.06	0.05405	1
GO:0030540	female genitalia development	biological_process	16	1	0.06	0.05405	1
GO:0031167	rRNA methylation	biological_process	16	1	0.06	0.05405	1
GO:0033158	regulation of protein import into nucleu...	biological_process	16	1	0.06	0.05405	1
GO:0034349	glial cell apoptotic process	biological_process	16	1	0.06	0.05405	1
GO:0048026	positive regulation of mRNA splicing, vi...	biological_process	16	1	0.06	0.05405	1
GO:0050655	dermatan sulfate proteoglycan metabolic ...	biological_process	16	1	0.06	0.05405	1
GO:0071236	cellular response to antibiotic	biological_process	16	1	0.06	0.05405	1
GO:0050890	cognition	biological_process	249	3	0.86	0.05521	1
GO:0051480	cytosolic calcium ion homeostasis	biological_process	249	3	0.86	0.05521	1
GO:0042493	response to drug	biological_process	418	4	1.45	0.05665	1
GO:0034976	response to endoplasmic reticulum stress	biological_process	252	3	0.87	0.05683	1
GO:0048732	gland development	biological_process	419	4	1.45	0.05705	1
GO:0001977	renal system process involved in regulat...	biological_process	17	1	0.06	0.05733	1
GO:0002902	regulation of B cell apoptotic process	biological_process	17	1	0.06	0.05733	1
GO:0010560	positive regulation of glycoprotein bios...	biological_process	17	1	0.06	0.05733	1
GO:0021756	striatum development	biological_process	17	1	0.06	0.05733	1
GO:0042753	positive regulation of circadian rhythm	biological_process	17	1	0.06	0.05733	1
GO:0048070	regulation of developmental pigmentation	biological_process	17	1	0.06	0.05733	1
GO:0048670	regulation of collateral sprouting	biological_process	17	1	0.06	0.05733	1
GO:0071285	cellular response to lithium ion	biological_process	17	1	0.06	0.05733	1
GO:1900120	regulation of receptor binding	biological_process	17	1	0.06	0.05733	1
GO:0016569	covalent chromatin modification	biological_process	423	4	1.47	0.05868	1
GO:0040008	regulation of growth	biological_process	608	5	2.11	0.05893	1
GO:0031056	regulation of histone modification	biological_process	115	2	0.4	0.06031	1
GO:0042476	odontogenesis	biological_process	115	2	0.4	0.06031	1
GO:0007007	inner mitochondrial membrane organizatio...	biological_process	18	1	0.06	0.0606	1
GO:0045187	regulation of circadian sleep/wake cycle...	biological_process	18	1	0.06	0.0606	1
GO:0048486	parasympathetic nervous system developme...	biological_process	18	1	0.06	0.0606	1
GO:0048532	anatomical structure arrangement	biological_process	18	1	0.06	0.0606	1
GO:0048846	axon extension involved in axon guidance	biological_process	18	1	0.06	0.0606	1
GO:1901881	positive regulation of protein depolymer...	biological_process	18	1	0.06	0.0606	1
GO:1902284	neuron projection extension involved in ...	biological_process	18	1	0.06	0.0606	1
GO:1902667	regulation of axon guidance	biological_process	18	1	0.06	0.0606	1
GO:0051260	protein homooligomerization	biological_process	259	3	0.9	0.0607	1
GO:0009100	glycoprotein metabolic process	biological_process	429	4	1.49	0.06117	1
GO:1990138	neuron projection extension	biological_process	117	2	0.41	0.06216	1
GO:0071214	cellular response to abiotic stimulus	biological_process	262	3	0.91	0.06239	1
GO:0060402	calcium ion transport into cytosol	biological_process	118	2	0.41	0.0631	1
GO:0008053	mitochondrial fusion	biological_process	19	1	0.07	0.06386	1
GO:0032331	negative regulation of chondrocyte diffe...	biological_process	19	1	0.07	0.06386	1
GO:0043496	regulation of protein homodimerization a...	biological_process	19	1	0.07	0.06386	1
GO:0070242	thymocyte apoptotic process	biological_process	19	1	0.07	0.06386	1
GO:1903020	positive regulation of glycoprotein meta...	biological_process	19	1	0.07	0.06386	1
GO:0048515	spermatid differentiation	biological_process	119	2	0.41	0.06404	1
GO:0060401	cytosolic calcium ion transport	biological_process	119	2	0.41	0.06404	1
GO:0050804	modulation of synaptic transmission	biological_process	265	3	0.92	0.06411	1
GO:0019362	pyridine nucleotide metabolic process	biological_process	120	2	0.42	0.06498	1
GO:0046496	nicotinamide nucleotide metabolic proces...	biological_process	120	2	0.42	0.06498	1
GO:0008584	male gonad development	biological_process	122	2	0.42	0.06688	1
GO:0046546	development of primary male sexual chara...	biological_process	122	2	0.42	0.06688	1
GO:0000154	rRNA modification	biological_process	20	1	0.07	0.06711	1
GO:0032069	regulation of nuclease activity	biological_process	20	1	0.07	0.06711	1
GO:0032461	positive regulation of protein oligomeri...	biological_process	20	1	0.07	0.06711	1
GO:0035809	regulation of urine volume	biological_process	20	1	0.07	0.06711	1
GO:0042749	regulation of circadian sleep/wake cycle	biological_process	20	1	0.07	0.06711	1
GO:0050919	negative chemotaxis	biological_process	20	1	0.07	0.06711	1
GO:0070230	positive regulation of lymphocyte apopto...	biological_process	20	1	0.07	0.06711	1
GO:0070584	mitochondrion morphogenesis	biological_process	20	1	0.07	0.06711	1
GO:0097296	activation of cysteine-type endopeptidas...	biological_process	20	1	0.07	0.06711	1
GO:0048638	regulation of developmental growth	biological_process	272	3	0.94	0.0682	1
GO:1990267	response to transition metal nanoparticl...	biological_process	124	2	0.43	0.06881	1
GO:0050678	regulation of epithelial cell proliferat...	biological_process	274	3	0.95	0.06939	1
GO:0006309	apoptotic DNA fragmentation	biological_process	21	1	0.07	0.07035	1
GO:0006700	C21-steroid hormone biosynthetic process	biological_process	21	1	0.07	0.07035	1
GO:0009651	response to salt stress	biological_process	21	1	0.07	0.07035	1
GO:0032469	endoplasmic reticulum calcium ion homeos...	biological_process	21	1	0.07	0.07035	1
GO:0035640	exploration behavior	biological_process	21	1	0.07	0.07035	1
GO:0043586	tongue development	biological_process	21	1	0.07	0.07035	1
GO:0043921	modulation by host of viral transcriptio...	biological_process	21	1	0.07	0.07035	1
GO:0048485	sympathetic nervous system development	biological_process	21	1	0.07	0.07035	1
GO:0048668	collateral sprouting	biological_process	21	1	0.07	0.07035	1
GO:0050802	circadian sleep/wake cycle, sleep	biological_process	21	1	0.07	0.07035	1
GO:0052472	modulation by host of symbiont transcrip...	biological_process	21	1	0.07	0.07035	1
GO:0055082	cellular chemical homeostasis	biological_process	642	5	2.22	0.07095	1
GO:0016049	cell growth	biological_process	453	4	1.57	0.07168	1
GO:0072524	pyridine-containing compound metabolic p...	biological_process	127	2	0.44	0.07172	1
GO:0001783	B cell apoptotic process	biological_process	22	1	0.08	0.07357	1
GO:0003094	glomerular filtration	biological_process	22	1	0.08	0.07357	1
GO:0021602	cranial nerve morphogenesis	biological_process	22	1	0.08	0.07357	1
GO:0033137	negative regulation of peptidyl-serine p...	biological_process	22	1	0.08	0.07357	1
GO:0035812	renal sodium excretion	biological_process	22	1	0.08	0.07357	1
GO:0035813	regulation of renal sodium excretion	biological_process	22	1	0.08	0.07357	1
GO:0052312	modulation of transcription in other org...	biological_process	22	1	0.08	0.07357	1
GO:0060765	regulation of androgen receptor signalin...	biological_process	22	1	0.08	0.07357	1
GO:0070932	histone H3 deacetylation	biological_process	22	1	0.08	0.07357	1
GO:0071392	cellular response to estradiol stimulus	biological_process	22	1	0.08	0.07357	1
GO:0071526	semaphorin-plexin signaling pathway	biological_process	22	1	0.08	0.07357	1
GO:0097237	cellular response to toxic substance	biological_process	22	1	0.08	0.07357	1
GO:1900117	regulation of execution phase of apoptos...	biological_process	22	1	0.08	0.07357	1
GO:0030326	embryonic limb morphogenesis	biological_process	129	2	0.45	0.07369	1
GO:0035113	embryonic appendage morphogenesis	biological_process	129	2	0.45	0.07369	1
GO:1903308	regulation of chromatin modification	biological_process	129	2	0.45	0.07369	1
GO:0043524	negative regulation of neuron apoptotic ...	biological_process	130	2	0.45	0.07468	1
GO:0030879	mammary gland development	biological_process	131	2	0.45	0.07567	1
GO:0043933	macromolecular complex subunit organizat...	biological_process	2464	13	8.54	0.07576	1
GO:0007420	brain development	biological_process	657	5	2.28	0.07666	1
GO:0010714	positive regulation of collagen metaboli...	biological_process	23	1	0.08	0.07679	1
GO:0018023	peptidyl-lysine trimethylation	biological_process	23	1	0.08	0.07679	1
GO:0021544	subpallium development	biological_process	23	1	0.08	0.07679	1
GO:0021854	hypothalamus development	biological_process	23	1	0.08	0.07679	1
GO:0021952	central nervous system projection neuron...	biological_process	23	1	0.08	0.07679	1
GO:0022410	circadian sleep/wake cycle process	biological_process	23	1	0.08	0.07679	1
GO:0032967	positive regulation of collagen biosynth...	biological_process	23	1	0.08	0.07679	1
GO:0042573	retinoic acid metabolic process	biological_process	23	1	0.08	0.07679	1
GO:0044253	positive regulation of multicellular org...	biological_process	23	1	0.08	0.07679	1
GO:0060384	innervation	biological_process	23	1	0.08	0.07679	1
GO:0097205	renal filtration	biological_process	23	1	0.08	0.07679	1
GO:0016042	lipid catabolic process	biological_process	287	3	0.99	0.07736	1
GO:0060429	epithelium development	biological_process	1080	7	3.74	0.07831	1
GO:0006733	oxidoreduction coenzyme metabolic proces...	biological_process	134	2	0.46	0.07868	1
GO:0006875	cellular metal ion homeostasis	biological_process	470	4	1.63	0.07966	1
GO:1902275	regulation of chromatin organization	biological_process	135	2	0.47	0.07969	1
GO:0043010	camera-type eye development	biological_process	291	3	1.01	0.07989	1
GO:0003071	renal system process involved in regulat...	biological_process	24	1	0.08	0.07999	1
GO:0008105	asymmetric protein localization	biological_process	24	1	0.08	0.07999	1
GO:0034105	positive regulation of tissue remodeling	biological_process	24	1	0.08	0.07999	1
GO:0046688	response to copper ion	biological_process	24	1	0.08	0.07999	1
GO:0070897	DNA-templated transcriptional preinitiat...	biological_process	24	1	0.08	0.07999	1
GO:0071549	cellular response to dexamethasone stimu...	biological_process	24	1	0.08	0.07999	1
GO:1990090	cellular response to nerve growth factor...	biological_process	24	1	0.08	0.07999	1
GO:2001269	positive regulation of cysteine-type end...	biological_process	24	1	0.08	0.07999	1
GO:0007417	central nervous system development	biological_process	877	6	3.04	0.08198	1
GO:0010769	regulation of cell morphogenesis involve...	biological_process	295	3	1.02	0.08245	1
GO:0008045	motor neuron axon guidance	biological_process	25	1	0.09	0.08319	1
GO:0009303	rRNA transcription	biological_process	25	1	0.09	0.08319	1
GO:0010226	response to lithium ion	biological_process	25	1	0.09	0.08319	1
GO:0030206	chondroitin sulfate biosynthetic process	biological_process	25	1	0.09	0.08319	1
GO:0033120	positive regulation of RNA splicing	biological_process	25	1	0.09	0.08319	1
GO:0043243	positive regulation of protein complex d...	biological_process	25	1	0.09	0.08319	1
GO:0045197	establishment or maintenance of epitheli...	biological_process	25	1	0.09	0.08319	1
GO:0061037	negative regulation of cartilage develop...	biological_process	25	1	0.09	0.08319	1
GO:0045664	regulation of neuron differentiation	biological_process	481	4	1.67	0.08505	1
GO:0005996	monosaccharide metabolic process	biological_process	300	3	1.04	0.08571	1
GO:0010038	response to metal ion	biological_process	300	3	1.04	0.08571	1
GO:0007616	long-term memory	biological_process	26	1	0.09	0.08637	1
GO:0042745	circadian sleep/wake cycle	biological_process	26	1	0.09	0.08637	1
GO:0051412	response to corticosterone	biological_process	26	1	0.09	0.08637	1
GO:0060314	regulation of ryanodine-sensitive calciu...	biological_process	26	1	0.09	0.08637	1
GO:0060561	apoptotic process involved in morphogene...	biological_process	26	1	0.09	0.08637	1
GO:1901522	positive regulation of transcription fro...	biological_process	26	1	0.09	0.08637	1
GO:0071383	cellular response to steroid hormone sti...	biological_process	143	2	0.5	0.08792	1
GO:0010837	regulation of keratinocyte proliferation	biological_process	27	1	0.09	0.08954	1
GO:0043368	positive T cell selection	biological_process	27	1	0.09	0.08954	1
GO:0044062	regulation of excretion	biological_process	27	1	0.09	0.08954	1
GO:0048147	negative regulation of fibroblast prolif...	biological_process	27	1	0.09	0.08954	1
GO:0085029	extracellular matrix assembly	biological_process	27	1	0.09	0.08954	1
GO:0090200	positive regulation of release of cytoch...	biological_process	27	1	0.09	0.08954	1
GO:1900101	regulation of endoplasmic reticulum unfo...	biological_process	27	1	0.09	0.08954	1
GO:1990089	response to nerve growth factor	biological_process	27	1	0.09	0.08954	1
GO:0008544	epidermis development	biological_process	307	3	1.06	0.09036	1
GO:0046661	male sex differentiation	biological_process	146	2	0.51	0.09107	1
GO:0016573	histone acetylation	biological_process	147	2	0.51	0.09213	1
GO:0007610	behavior	biological_process	696	5	2.41	0.09264	1
GO:0060322	head development	biological_process	696	5	2.41	0.09264	1
GO:0000266	mitochondrial fission	biological_process	28	1	0.1	0.0927	1
GO:0001844	protein insertion into mitochondrial mem...	biological_process	28	1	0.1	0.0927	1
GO:0031365	N-terminal protein amino acid modificati...	biological_process	28	1	0.1	0.0927	1
GO:0071548	response to dexamethasone	biological_process	28	1	0.1	0.0927	1
GO:2000108	positive regulation of leukocyte apoptot...	biological_process	28	1	0.1	0.0927	1
GO:0006518	peptide metabolic process	biological_process	697	5	2.42	0.09307	1
GO:0032845	negative regulation of homeostatic proce...	biological_process	148	2	0.51	0.09319	1
GO:0051147	regulation of muscle cell differentiatio...	biological_process	148	2	0.51	0.09319	1
GO:0021543	pallium development	biological_process	149	2	0.52	0.09426	1
GO:0051384	response to glucocorticoid	biological_process	149	2	0.52	0.09426	1
GO:0016485	protein processing	biological_process	314	3	1.09	0.09512	1
GO:0044723	single-organism carbohydrate metabolic p...	biological_process	702	5	2.43	0.09525	1
GO:0035107	appendage morphogenesis	biological_process	150	2	0.52	0.09532	1
GO:0035108	limb morphogenesis	biological_process	150	2	0.52	0.09532	1
GO:0000737	DNA catabolic process, endonucleolytic	biological_process	29	1	0.1	0.09585	1
GO:0006099	tricarboxylic acid cycle	biological_process	29	1	0.1	0.09585	1
GO:0046825	regulation of protein export from nucleu...	biological_process	29	1	0.1	0.09585	1
GO:0051204	protein insertion into mitochondrial mem...	biological_process	29	1	0.1	0.09585	1
GO:0051281	positive regulation of release of seques...	biological_process	29	1	0.1	0.09585	1
GO:2001267	regulation of cysteine-type endopeptidas...	biological_process	29	1	0.1	0.09585	1
GO:0010770	positive regulation of cell morphogenesi...	biological_process	152	2	0.53	0.09747	1
GO:0018393	internal peptidyl-lysine acetylation	biological_process	152	2	0.53	0.09747	1
GO:0007423	sensory organ development	biological_process	507	4	1.76	0.09849	1
GO:0001782	B cell homeostasis	biological_process	30	1	0.1	0.09899	1
GO:0006362	transcription elongation from RNA polyme...	biological_process	30	1	0.1	0.09899	1
GO:0021955	central nervous system neuron axonogenes...	biological_process	30	1	0.1	0.09899	1
GO:0032965	regulation of collagen biosynthetic proc...	biological_process	30	1	0.1	0.09899	1
GO:0033363	secretory granule organization	biological_process	30	1	0.1	0.09899	1
GO:0071391	cellular response to estrogen stimulus	biological_process	30	1	0.1	0.09899	1
GO:0090311	regulation of protein deacetylation	biological_process	30	1	0.1	0.09899	1
GO:1903053	regulation of extracellular matrix organ...	biological_process	30	1	0.1	0.09899	1
GO:0048639	positive regulation of developmental gro...	biological_process	154	2	0.53	0.09963	1
GO:1901654	response to ketone	biological_process	154	2	0.53	0.09963	1
GO:0010638	positive regulation of organelle organiz...	biological_process	511	4	1.77	0.10064	1
GO:0007269	neurotransmitter secretion	biological_process	155	2	0.54	0.10072	1
GO:0097305	response to alcohol	biological_process	324	3	1.12	0.1021	1
GO:0006363	termination of RNA polymerase I transcri...	biological_process	31	1	0.11	0.10212	1
GO:0008207	C21-steroid hormone metabolic process	biological_process	31	1	0.11	0.10212	1
GO:0030262	apoptotic nuclear changes	biological_process	31	1	0.11	0.10212	1
GO:0030431	sleep	biological_process	31	1	0.11	0.10212	1
GO:0050650	chondroitin sulfate proteoglycan biosynt...	biological_process	31	1	0.11	0.10212	1
GO:1902742	apoptotic process involved in developmen...	biological_process	31	1	0.11	0.10212	1
GO:0030003	cellular cation homeostasis	biological_process	515	4	1.78	0.10282	1
GO:0007268	synaptic transmission	biological_process	719	5	2.49	0.10283	1
GO:0018394	peptidyl-lysine acetylation	biological_process	157	2	0.54	0.1029	1
GO:0031960	response to corticosteroid	biological_process	157	2	0.54	0.1029	1
GO:1901215	negative regulation of neuron death	biological_process	157	2	0.54	0.1029	1
GO:0071840	cellular component organization or bioge...	biological_process	6031	26	20.9	0.10371	1
GO:0009225	nucleotide-sugar metabolic process	biological_process	32	1	0.11	0.10523	1
GO:0032459	regulation of protein oligomerization	biological_process	32	1	0.11	0.10523	1
GO:0035088	establishment or maintenance of apical/b...	biological_process	32	1	0.11	0.10523	1
GO:0045214	sarcomere organization	biological_process	32	1	0.11	0.10523	1
GO:0061245	establishment or maintenance of bipolar ...	biological_process	32	1	0.11	0.10523	1
GO:0006101	citrate metabolic process	biological_process	33	1	0.11	0.10834	1
GO:0006739	NADP metabolic process	biological_process	33	1	0.11	0.10834	1
GO:0035115	embryonic forelimb morphogenesis	biological_process	33	1	0.11	0.10834	1
GO:0045907	positive regulation of vasoconstriction	biological_process	33	1	0.11	0.10834	1
GO:0048385	regulation of retinoic acid receptor sig...	biological_process	33	1	0.11	0.10834	1
GO:0061418	regulation of transcription from RNA pol...	biological_process	33	1	0.11	0.10834	1
GO:1901030	positive regulation of mitochondrial out...	biological_process	33	1	0.11	0.10834	1
GO:0006338	chromatin remodeling	biological_process	162	2	0.56	0.10841	1
GO:0006873	cellular ion homeostasis	biological_process	526	4	1.82	0.10891	1
GO:0050673	epithelial cell proliferation	biological_process	334	3	1.16	0.10927	1
GO:0001654	eye development	biological_process	335	3	1.16	0.11	1
GO:0006361	transcription initiation from RNA polyme...	biological_process	34	1	0.12	0.11144	1
GO:0010712	regulation of collagen metabolic process	biological_process	34	1	0.12	0.11144	1
GO:0042181	ketone biosynthetic process	biological_process	34	1	0.12	0.11144	1
GO:0050685	positive regulation of mRNA processing	biological_process	34	1	0.12	0.11144	1
GO:0010975	regulation of neuron projection developm...	biological_process	338	3	1.17	0.11219	1
GO:0051604	protein maturation	biological_process	338	3	1.17	0.11219	1
GO:0072331	signal transduction by p53 class mediato...	biological_process	166	2	0.58	0.11288	1
GO:0009416	response to light stimulus	biological_process	340	3	1.18	0.11367	1
GO:0044246	regulation of multicellular organismal m...	biological_process	35	1	0.12	0.11452	1
GO:0098781	ncRNA transcription	biological_process	35	1	0.12	0.11452	1
GO:0098801	regulation of renal system process	biological_process	35	1	0.12	0.11452	1
GO:0010559	regulation of glycoprotein biosynthetic ...	biological_process	36	1	0.12	0.1176	1
GO:0032964	collagen biosynthetic process	biological_process	36	1	0.12	0.1176	1
GO:0043388	positive regulation of DNA binding	biological_process	36	1	0.12	0.1176	1
GO:0045773	positive regulation of axon extension	biological_process	36	1	0.12	0.1176	1
GO:0050873	brown fat cell differentiation	biological_process	36	1	0.12	0.1176	1
GO:0048736	appendage development	biological_process	171	2	0.59	0.11853	1
GO:0060173	limb development	biological_process	171	2	0.59	0.11853	1
GO:0006874	cellular calcium ion homeostasis	biological_process	348	3	1.21	0.11964	1
GO:0055065	metal ion homeostasis	biological_process	545	4	1.89	0.11981	1
GO:0001569	patterning of blood vessels	biological_process	37	1	0.13	0.12066	1
GO:0006040	amino sugar metabolic process	biological_process	37	1	0.13	0.12066	1
GO:0031076	embryonic camera-type eye development	biological_process	37	1	0.13	0.12066	1
GO:0034502	protein localization to chromosome	biological_process	37	1	0.13	0.12066	1
GO:0043616	keratinocyte proliferation	biological_process	37	1	0.13	0.12066	1
GO:0072350	tricarboxylic acid metabolic process	biological_process	37	1	0.13	0.12066	1
GO:0021953	central nervous system neuron differenti...	biological_process	173	2	0.6	0.12081	1
GO:0046486	glycerolipid metabolic process	biological_process	350	3	1.21	0.12115	1
GO:0051495	positive regulation of cytoskeleton orga...	biological_process	174	2	0.6	0.12195	1
GO:0060284	regulation of cell development	biological_process	763	5	2.64	0.12382	1
GO:0009790	embryo development	biological_process	988	6	3.42	0.12579	1
GO:0007267	cell-cell signaling	biological_process	1218	7	4.22	0.12654	1
GO:1901136	carbohydrate derivative catabolic proces...	biological_process	178	2	0.62	0.12655	1
GO:0045777	positive regulation of blood pressure	biological_process	39	1	0.14	0.12676	1
GO:0019725	cellular homeostasis	biological_process	771	5	2.67	0.12784	1
GO:0018205	peptidyl-lysine modification	biological_process	361	3	1.25	0.12958	1
GO:0055074	calcium ion homeostasis	biological_process	361	3	1.25	0.12958	1
GO:0048878	chemical homeostasis	biological_process	997	6	3.46	0.12978	1
GO:0006308	DNA catabolic process	biological_process	40	1	0.14	0.12979	1
GO:0010623	developmental programmed cell death	biological_process	40	1	0.14	0.12979	1
GO:0030199	collagen fibril organization	biological_process	40	1	0.14	0.12979	1
GO:0043029	T cell homeostasis	biological_process	40	1	0.14	0.12979	1
GO:0045104	intermediate filament cytoskeleton organ...	biological_process	40	1	0.14	0.12979	1
GO:0009636	response to toxic substance	biological_process	181	2	0.63	0.13003	1
GO:2000021	regulation of ion homeostasis	biological_process	181	2	0.63	0.13003	1
GO:0045444	fat cell differentiation	biological_process	183	2	0.63	0.13236	1
GO:0035136	forelimb morphogenesis	biological_process	41	1	0.14	0.13282	1
GO:0042312	regulation of vasodilation	biological_process	41	1	0.14	0.13282	1
GO:0045058	T cell selection	biological_process	41	1	0.14	0.13282	1
GO:0045103	intermediate filament-based process	biological_process	41	1	0.14	0.13282	1
GO:0048512	circadian behavior	biological_process	41	1	0.14	0.13282	1
GO:0050853	B cell receptor signaling pathway	biological_process	41	1	0.14	0.13282	1
GO:0097300	programmed necrotic cell death	biological_process	41	1	0.14	0.13282	1
GO:1901028	regulation of mitochondrial outer membra...	biological_process	41	1	0.14	0.13282	1
GO:1903018	regulation of glycoprotein metabolic pro...	biological_process	41	1	0.14	0.13282	1
GO:0033157	regulation of intracellular protein tran...	biological_process	366	3	1.27	0.13348	1
GO:0032386	regulation of intracellular transport	biological_process	568	4	1.97	0.13362	1
GO:0015980	energy derivation by oxidation of organi...	biological_process	368	3	1.28	0.13505	1
GO:0072503	cellular divalent inorganic cation homeo...	biological_process	368	3	1.28	0.13505	1
GO:0000060	protein import into nucleus, translocati...	biological_process	42	1	0.15	0.13583	1
GO:0001974	blood vessel remodeling	biological_process	42	1	0.15	0.13583	1
GO:0007622	rhythmic behavior	biological_process	42	1	0.15	0.13583	1
GO:0021545	cranial nerve development	biological_process	42	1	0.15	0.13583	1
GO:0042771	intrinsic apoptotic signaling pathway in...	biological_process	42	1	0.15	0.13583	1
GO:1902117	positive regulation of organelle assembl...	biological_process	42	1	0.15	0.13583	1
GO:1903313	positive regulation of mRNA metabolic pr...	biological_process	42	1	0.15	0.13583	1
GO:0000086	G2/M transition of mitotic cell cycle	biological_process	187	2	0.65	0.13706	1
GO:0043523	regulation of neuron apoptotic process	biological_process	188	2	0.65	0.13824	1
GO:0010524	positive regulation of calcium ion trans...	biological_process	43	1	0.15	0.13883	1
GO:0048806	genitalia development	biological_process	43	1	0.15	0.13883	1
GO:0051205	protein insertion into membrane	biological_process	43	1	0.15	0.13883	1
GO:0090199	regulation of release of cytochrome c fr...	biological_process	43	1	0.15	0.13883	1
GO:2000179	positive regulation of neural precursor ...	biological_process	43	1	0.15	0.13883	1
GO:0045333	cellular respiration	biological_process	189	2	0.65	0.13942	1
GO:0065004	protein-DNA complex assembly	biological_process	190	2	0.66	0.1406	1
GO:0044839	cell cycle G2/M phase transition	biological_process	191	2	0.66	0.14179	1
GO:0000183	chromatin silencing at rDNA	biological_process	44	1	0.15	0.14182	1
GO:0032330	regulation of chondrocyte differentiatio...	biological_process	44	1	0.15	0.14182	1
GO:0044273	sulfur compound catabolic process	biological_process	44	1	0.15	0.14182	1
GO:0045776	negative regulation of blood pressure	biological_process	44	1	0.15	0.14182	1
GO:0048483	autonomic nervous system development	biological_process	44	1	0.15	0.14182	1
GO:0001505	regulation of neurotransmitter levels	biological_process	193	2	0.67	0.14416	1
GO:0043627	response to estrogen	biological_process	193	2	0.67	0.14416	1
GO:0001709	cell fate determination	biological_process	45	1	0.16	0.14481	1
GO:0042220	response to cocaine	biological_process	45	1	0.16	0.14481	1
GO:0048538	thymus development	biological_process	45	1	0.16	0.14481	1
GO:0051851	modification by host of symbiont morphol...	biological_process	45	1	0.16	0.14481	1
GO:0006836	neurotransmitter transport	biological_process	196	2	0.68	0.14775	1
GO:0016051	carbohydrate biosynthetic process	biological_process	196	2	0.68	0.14775	1
GO:0014047	glutamate secretion	biological_process	46	1	0.16	0.14778	1
GO:0048066	developmental pigmentation	biological_process	46	1	0.16	0.14778	1
GO:0030198	extracellular matrix organization	biological_process	385	3	1.33	0.14868	1
GO:0043062	extracellular structure organization	biological_process	386	3	1.34	0.1495	1
GO:0050767	regulation of neurogenesis	biological_process	594	4	2.06	0.15	1
GO:0006629	lipid metabolic process	biological_process	1275	7	4.42	0.15016	1
GO:0051276	chromosome organization	biological_process	1042	6	3.61	0.15064	1
GO:0051568	histone H3-K4 methylation	biological_process	47	1	0.16	0.15074	1
GO:0051702	interaction with symbiont	biological_process	47	1	0.16	0.15074	1
GO:0071320	cellular response to cAMP	biological_process	47	1	0.16	0.15074	1
GO:0071385	cellular response to glucocorticoid stim...	biological_process	47	1	0.16	0.15074	1
GO:0072507	divalent inorganic cation homeostasis	biological_process	388	3	1.34	0.15113	1
GO:0009888	tissue development	biological_process	1763	9	6.11	0.15214	1
GO:0007276	gamete generation	biological_process	599	4	2.08	0.15324	1
GO:0043525	positive regulation of neuron apoptotic ...	biological_process	48	1	0.17	0.15369	1
GO:0046677	response to antibiotic	biological_process	48	1	0.17	0.15369	1
GO:2001239	regulation of extrinsic apoptotic signal...	biological_process	48	1	0.17	0.15369	1
GO:0055080	cation homeostasis	biological_process	600	4	2.08	0.15389	1
GO:0010976	positive regulation of neuron projection...	biological_process	203	2	0.7	0.15618	1
GO:0001510	RNA methylation	biological_process	49	1	0.17	0.15663	1
GO:0048384	retinoic acid receptor signaling pathway	biological_process	49	1	0.17	0.15663	1
GO:0051155	positive regulation of striated muscle c...	biological_process	49	1	0.17	0.15663	1
GO:0071384	cellular response to corticosteroid stim...	biological_process	49	1	0.17	0.15663	1
GO:0097345	mitochondrial outer membrane permeabiliz...	biological_process	49	1	0.17	0.15663	1
GO:0008406	gonad development	biological_process	204	2	0.71	0.15739	1
GO:0043281	regulation of cysteine-type endopeptidas...	biological_process	204	2	0.71	0.15739	1
GO:0046822	regulation of nucleocytoplasmic transpor...	biological_process	204	2	0.71	0.15739	1
GO:2000026	regulation of multicellular organismal d...	biological_process	1533	8	5.31	0.15773	1
GO:0010467	gene expression	biological_process	5192	22	17.99	0.15825	1
GO:0005978	glycogen biosynthetic process	biological_process	50	1	0.17	0.15956	1
GO:0009250	glucan biosynthetic process	biological_process	50	1	0.17	0.15956	1
GO:0070265	necrotic cell death	biological_process	50	1	0.17	0.15956	1
GO:1902110	positive regulation of mitochondrial mem...	biological_process	50	1	0.17	0.15956	1
GO:1902686	mitochondrial outer membrane permeabiliz...	biological_process	50	1	0.17	0.15956	1
GO:0001894	tissue homeostasis	biological_process	206	2	0.71	0.15982	1
GO:0051924	regulation of calcium ion transport	biological_process	206	2	0.71	0.15982	1
GO:0050795	regulation of behavior	biological_process	207	2	0.72	0.16104	1
GO:0060443	mammary gland morphogenesis	biological_process	51	1	0.18	0.16248	1
GO:0070231	T cell apoptotic process	biological_process	51	1	0.18	0.16248	1
GO:0045137	development of primary sexual characteri...	biological_process	209	2	0.72	0.16348	1
GO:0098771	inorganic ion homeostasis	biological_process	615	4	2.13	0.16378	1
GO:0051402	neuron apoptotic process	biological_process	210	2	0.73	0.16471	1
GO:0010332	response to gamma radiation	biological_process	52	1	0.18	0.1654	1
GO:0035794	positive regulation of mitochondrial mem...	biological_process	52	1	0.18	0.1654	1
GO:0032990	cell part morphogenesis	biological_process	1073	6	3.72	0.16586	1
GO:0048545	response to steroid hormone	biological_process	406	3	1.41	0.16611	1
GO:0007281	germ cell development	biological_process	212	2	0.73	0.16716	1
GO:0002562	somatic diversification of immune recept...	biological_process	53	1	0.18	0.1683	1
GO:0016444	somatic cell DNA recombination	biological_process	53	1	0.18	0.1683	1
GO:0055078	sodium ion homeostasis	biological_process	53	1	0.18	0.1683	1
GO:0002064	epithelial cell development	biological_process	214	2	0.74	0.16962	1
GO:0001885	endothelial cell development	biological_process	54	1	0.19	0.17119	1
GO:0003382	epithelial cell morphogenesis	biological_process	54	1	0.19	0.17119	1
GO:0006611	protein export from nucleus	biological_process	54	1	0.19	0.17119	1
GO:0030239	myofibril assembly	biological_process	54	1	0.19	0.17119	1
GO:0051881	regulation of mitochondrial membrane pot...	biological_process	54	1	0.19	0.17119	1
GO:0070228	regulation of lymphocyte apoptotic proce...	biological_process	54	1	0.19	0.17119	1
GO:2000116	regulation of cysteine-type endopeptidas...	biological_process	216	2	0.75	0.17208	1
GO:0071824	protein-DNA complex subunit organization	biological_process	217	2	0.75	0.17331	1
GO:0001836	release of cytochrome c from mitochondri...	biological_process	55	1	0.19	0.17407	1
GO:0006360	transcription from RNA polymerase I prom...	biological_process	55	1	0.19	0.17407	1
GO:0048146	positive regulation of fibroblast prolif...	biological_process	55	1	0.19	0.17407	1
GO:0050885	neuromuscular process controlling balanc...	biological_process	55	1	0.19	0.17407	1
GO:1902108	regulation of mitochondrial membrane per...	biological_process	55	1	0.19	0.17407	1
GO:2001238	positive regulation of extrinsic apoptot...	biological_process	55	1	0.19	0.17407	1
GO:2001244	positive regulation of intrinsic apoptot...	biological_process	55	1	0.19	0.17407	1
GO:0090305	nucleic acid phosphodiester bond hydroly...	biological_process	218	2	0.76	0.17455	1
GO:0001541	ovarian follicle development	biological_process	56	1	0.19	0.17694	1
GO:0046365	monosaccharide catabolic process	biological_process	56	1	0.19	0.17694	1
GO:0050434	positive regulation of viral transcripti...	biological_process	56	1	0.19	0.17694	1
GO:0006006	glucose metabolic process	biological_process	221	2	0.77	0.17827	1
GO:0022603	regulation of anatomical structure morph...	biological_process	864	5	2.99	0.17879	1
GO:0048872	homeostasis of number of cells	biological_process	222	2	0.77	0.17951	1
GO:0034660	ncRNA metabolic process	biological_process	422	3	1.46	0.17978	1
GO:0030204	chondroitin sulfate metabolic process	biological_process	57	1	0.2	0.1798	1
GO:0032508	DNA duplex unwinding	biological_process	57	1	0.2	0.1798	1
GO:0048024	regulation of mRNA splicing, via spliceo...	biological_process	57	1	0.2	0.1798	1
GO:0043603	cellular amide metabolic process	biological_process	868	5	3.01	0.18114	1
GO:0006826	iron ion transport	biological_process	58	1	0.2	0.18266	1
GO:0021879	forebrain neuron differentiation	biological_process	58	1	0.2	0.18266	1
GO:0033143	regulation of intracellular steroid horm...	biological_process	58	1	0.2	0.18266	1
GO:0034103	regulation of tissue remodeling	biological_process	58	1	0.2	0.18266	1
GO:0043502	regulation of muscle adaptation	biological_process	58	1	0.2	0.18266	1
GO:0043966	histone H3 acetylation	biological_process	58	1	0.2	0.18266	1
GO:0033044	regulation of chromosome organization	biological_process	225	2	0.78	0.18324	1
GO:0051094	positive regulation of developmental pro...	biological_process	1107	6	3.84	0.1833	1
GO:0002200	somatic diversification of immune recept...	biological_process	59	1	0.2	0.1855	1
GO:0030521	androgen receptor signaling pathway	biological_process	59	1	0.2	0.1855	1
GO:0032922	circadian regulation of gene expression	biological_process	59	1	0.2	0.1855	1
GO:0043618	regulation of transcription from RNA pol...	biological_process	59	1	0.2	0.1855	1
GO:0070059	intrinsic apoptotic signaling pathway in...	biological_process	59	1	0.2	0.1855	1
GO:0042110	T cell activation	biological_process	431	3	1.49	0.1876	1
GO:0070489	T cell aggregation	biological_process	431	3	1.49	0.1876	1
GO:0042254	ribosome biogenesis	biological_process	229	2	0.79	0.18824	1
GO:0030166	proteoglycan biosynthetic process	biological_process	60	1	0.21	0.18833	1
GO:0035690	cellular response to drug	biological_process	60	1	0.21	0.18833	1
GO:0050654	chondroitin sulfate proteoglycan metabol...	biological_process	60	1	0.21	0.18833	1
GO:0051289	protein homotetramerization	biological_process	60	1	0.21	0.18833	1
GO:0071593	lymphocyte aggregation	biological_process	432	3	1.5	0.18848	1
GO:0065008	regulation of biological quality	biological_process	3414	15	11.83	0.18907	1
GO:0006027	glycosaminoglycan catabolic process	biological_process	61	1	0.21	0.19116	1
GO:0009060	aerobic respiration	biological_process	61	1	0.21	0.19116	1
GO:0042733	embryonic digit morphogenesis	biological_process	61	1	0.21	0.19116	1
GO:0070301	cellular response to hydrogen peroxide	biological_process	61	1	0.21	0.19116	1
GO:1903649	regulation of cytoplasmic transport	biological_process	436	3	1.51	0.19199	1
GO:0060548	negative regulation of cell death	biological_process	887	5	3.07	0.19248	1
GO:0032392	DNA geometric change	biological_process	62	1	0.21	0.19397	1
GO:0061035	regulation of cartilage development	biological_process	62	1	0.21	0.19397	1
GO:0070486	leukocyte aggregation	biological_process	439	3	1.52	0.19464	1
GO:0007389	pattern specification process	biological_process	440	3	1.52	0.19552	1
GO:0034645	cellular macromolecule biosynthetic proc...	biological_process	4788	20	16.59	0.19632	1
GO:0010720	positive regulation of cell development	biological_process	441	3	1.53	0.19641	1
GO:0016266	O-glycan processing	biological_process	63	1	0.22	0.19677	1
GO:0019229	regulation of vasoconstriction	biological_process	63	1	0.22	0.19677	1
GO:0042446	hormone biosynthetic process	biological_process	63	1	0.22	0.19677	1
GO:0042490	mechanoreceptor differentiation	biological_process	63	1	0.22	0.19677	1
GO:1901216	positive regulation of neuron death	biological_process	63	1	0.22	0.19677	1
GO:1901655	cellular response to ketone	biological_process	63	1	0.22	0.19677	1
GO:1901214	regulation of neuron death	biological_process	236	2	0.82	0.19703	1
GO:0051259	protein oligomerization	biological_process	443	3	1.54	0.19818	1
GO:0016043	cellular component organization	biological_process	5905	24	20.46	0.19949	1
GO:0016575	histone deacetylation	biological_process	64	1	0.22	0.19957	1
GO:0043620	regulation of DNA-templated transcriptio...	biological_process	64	1	0.22	0.19957	1
GO:0046902	regulation of mitochondrial membrane per...	biological_process	64	1	0.22	0.19957	1
GO:0006310	DNA recombination	biological_process	239	2	0.83	0.20081	1
GO:0002260	lymphocyte homeostasis	biological_process	65	1	0.23	0.20235	1
GO:0006970	response to osmotic stress	biological_process	65	1	0.23	0.20235	1
GO:0021872	forebrain generation of neurons	biological_process	65	1	0.23	0.20235	1
GO:0033692	cellular polysaccharide biosynthetic pro...	biological_process	65	1	0.23	0.20235	1
GO:0042311	vasodilation	biological_process	65	1	0.23	0.20235	1
GO:0048645	organ formation	biological_process	65	1	0.23	0.20235	1
GO:0010035	response to inorganic substance	biological_process	449	3	1.56	0.20352	1
GO:0050801	ion homeostasis	biological_process	673	4	2.33	0.20406	1
GO:0001756	somitogenesis	biological_process	66	1	0.23	0.20513	1
GO:0006026	aminoglycan catabolic process	biological_process	66	1	0.23	0.20513	1
GO:0051279	regulation of release of sequestered cal...	biological_process	66	1	0.23	0.20513	1
GO:1901019	regulation of calcium ion transmembrane ...	biological_process	66	1	0.23	0.20513	1
GO:0071300	cellular response to retinoic acid	biological_process	67	1	0.23	0.20789	1
GO:0006091	generation of precursor metabolites and ...	biological_process	454	3	1.57	0.208	1
GO:0031344	regulation of cell projection organizati...	biological_process	456	3	1.58	0.2098	1
GO:0090559	regulation of membrane permeability	biological_process	68	1	0.24	0.21065	1
GO:1903169	regulation of calcium ion transmembrane ...	biological_process	68	1	0.24	0.21065	1
GO:0021766	hippocampus development	biological_process	69	1	0.24	0.2134	1
GO:0032092	positive regulation of protein binding	biological_process	69	1	0.24	0.2134	1
GO:0051960	regulation of nervous system development	biological_process	686	4	2.38	0.21348	1
GO:0071103	DNA conformation change	biological_process	251	2	0.87	0.21603	1
GO:0006921	cellular component disassembly involved ...	biological_process	70	1	0.24	0.21613	1
GO:0007588	excretion	biological_process	70	1	0.24	0.21613	1
GO:0042632	cholesterol homeostasis	biological_process	70	1	0.24	0.21613	1
GO:0055092	sterol homeostasis	biological_process	70	1	0.24	0.21613	1
GO:1900034	regulation of cellular response to heat	biological_process	70	1	0.24	0.21613	1
GO:0040007	growth	biological_process	928	5	3.22	0.21778	1
GO:0045595	regulation of cell differentiation	biological_process	1420	7	4.92	0.2188	1
GO:0070227	lymphocyte apoptotic process	biological_process	71	1	0.25	0.21886	1
GO:2000177	regulation of neural precursor cell prol...	biological_process	71	1	0.25	0.21886	1
GO:0007159	leukocyte cell-cell adhesion	biological_process	469	3	1.63	0.22158	1
GO:0006879	cellular iron ion homeostasis	biological_process	72	1	0.25	0.22158	1
GO:0021954	central nervous system neuron developmen...	biological_process	72	1	0.25	0.22158	1
GO:0070542	response to fatty acid	biological_process	72	1	0.25	0.22158	1
GO:0019318	hexose metabolic process	biological_process	256	2	0.89	0.22241	1
GO:0009314	response to radiation	biological_process	471	3	1.63	0.2234	1
GO:1903651	positive regulation of cytoplasmic trans...	biological_process	257	2	0.89	0.22368	1
GO:0006687	glycosphingolipid metabolic process	biological_process	73	1	0.25	0.22429	1
GO:0048663	neuron fate commitment	biological_process	73	1	0.25	0.22429	1
GO:0043414	macromolecule methylation	biological_process	258	2	0.89	0.22496	1
GO:0044772	mitotic cell cycle phase transition	biological_process	473	3	1.64	0.22523	1
GO:0000271	polysaccharide biosynthetic process	biological_process	74	1	0.26	0.22699	1
GO:0051817	modification of morphology or physiology...	biological_process	74	1	0.26	0.22699	1
GO:0022412	cellular process involved in reproductio...	biological_process	260	2	0.9	0.22752	1
GO:0010817	regulation of hormone levels	biological_process	476	3	1.65	0.22797	1
GO:0034641	cellular nitrogen compound metabolic pro...	biological_process	6287	25	21.79	0.22811	1
GO:0007548	sex differentiation	biological_process	261	2	0.9	0.2288	1
GO:0022604	regulation of cell morphogenesis	biological_process	477	3	1.65	0.22889	1
GO:0021536	diencephalon development	biological_process	75	1	0.26	0.22968	1
GO:0046823	negative regulation of nucleocytoplasmic...	biological_process	75	1	0.26	0.22968	1
GO:0007283	spermatogenesis	biological_process	478	3	1.66	0.22981	1
GO:0048232	male gamete generation	biological_process	479	3	1.66	0.23073	1
GO:0033077	T cell differentiation in thymus	biological_process	76	1	0.26	0.23236	1
GO:0034637	cellular carbohydrate biosynthetic proce...	biological_process	76	1	0.26	0.23236	1
GO:0071594	thymocyte aggregation	biological_process	76	1	0.26	0.23236	1
GO:0006807	nitrogen compound metabolic process	biological_process	6592	26	22.84	0.23488	1
GO:1901879	regulation of protein depolymerization	biological_process	77	1	0.27	0.23503	1
GO:0010927	cellular component assembly involved in ...	biological_process	267	2	0.93	0.23649	1
GO:0045165	cell fate commitment	biological_process	267	2	0.93	0.23649	1
GO:0001776	leukocyte homeostasis	biological_process	78	1	0.27	0.2377	1
GO:0005977	glycogen metabolic process	biological_process	78	1	0.27	0.2377	1
GO:0046782	regulation of viral transcription	biological_process	78	1	0.27	0.2377	1
GO:2000106	regulation of leukocyte apoptotic proces...	biological_process	78	1	0.27	0.2377	1
GO:0070997	neuron death	biological_process	269	2	0.93	0.23905	1
GO:0044281	small molecule metabolic process	biological_process	2495	11	8.65	0.23935	1
GO:0044255	cellular lipid metabolic process	biological_process	963	5	3.34	0.2402	1
GO:0007409	axonogenesis	biological_process	722	4	2.5	0.2402	1
GO:0006073	cellular glucan metabolic process	biological_process	79	1	0.27	0.24035	1
GO:0008625	extrinsic apoptotic signaling pathway vi...	biological_process	79	1	0.27	0.24035	1
GO:0044042	glucan metabolic process	biological_process	79	1	0.27	0.24035	1
GO:0010468	regulation of gene expression	biological_process	4112	17	14.25	0.24118	1
GO:0031346	positive regulation of cell projection o...	biological_process	271	2	0.94	0.24162	1
GO:0009059	macromolecule biosynthetic process	biological_process	4941	20	17.12	0.24267	1
GO:0042310	vasoconstriction	biological_process	80	1	0.28	0.243	1
GO:0043500	muscle adaptation	biological_process	80	1	0.28	0.243	1
GO:0046632	alpha-beta T cell differentiation	biological_process	80	1	0.28	0.243	1
GO:0001501	skeletal system development	biological_process	493	3	1.71	0.24366	1
GO:0044712	single-organism catabolic process	biological_process	1216	6	4.21	0.24377	1
GO:0006094	gluconeogenesis	biological_process	81	1	0.28	0.24563	1
GO:0038034	signal transduction in absence of ligand	biological_process	81	1	0.28	0.24563	1
GO:0097192	extrinsic apoptotic signaling pathway in...	biological_process	81	1	0.28	0.24563	1
GO:0044770	cell cycle phase transition	biological_process	497	3	1.72	0.24738	1
GO:0051153	regulation of striated muscle cell diffe...	biological_process	82	1	0.28	0.24826	1
GO:0061053	somite development	biological_process	82	1	0.28	0.24826	1
GO:0043624	cellular protein complex disassembly	biological_process	277	2	0.96	0.24933	1
GO:0034109	homotypic cell-cell adhesion	biological_process	500	3	1.73	0.25017	1
GO:1903827	regulation of cellular protein localizat...	biological_process	500	3	1.73	0.25017	1
GO:0045666	positive regulation of neuron differenti...	biological_process	278	2	0.96	0.25062	1
GO:0007200	phospholipase C-activating G-protein cou...	biological_process	83	1	0.29	0.25088	1
GO:0003073	regulation of systemic arterial blood pr...	biological_process	84	1	0.29	0.25349	1
GO:0008344	adult locomotory behavior	biological_process	84	1	0.29	0.25349	1
GO:0010522	regulation of calcium ion transport into...	biological_process	84	1	0.29	0.25349	1
GO:0019319	hexose biosynthetic process	biological_process	84	1	0.29	0.25349	1
GO:0032481	positive regulation of type I interferon...	biological_process	84	1	0.29	0.25349	1
GO:0070124	mitochondrial translational initiation	biological_process	84	1	0.29	0.25349	1
GO:0070125	mitochondrial translational elongation	biological_process	84	1	0.29	0.25349	1
GO:1903524	positive regulation of blood circulation	biological_process	84	1	0.29	0.25349	1
GO:0019953	sexual reproduction	biological_process	740	4	2.56	0.25386	1
GO:0001523	retinoid metabolic process	biological_process	85	1	0.29	0.25609	1
GO:0022602	ovulation cycle process	biological_process	85	1	0.29	0.25609	1
GO:0060359	response to ammonium ion	biological_process	85	1	0.29	0.25609	1
GO:2001257	regulation of cation channel activity	biological_process	85	1	0.29	0.25609	1
GO:0022411	cellular component disassembly	biological_process	744	4	2.58	0.25692	1
GO:0048609	multicellular organismal reproductive pr...	biological_process	744	4	2.58	0.25692	1
GO:0070126	mitochondrial translational termination	biological_process	86	1	0.3	0.25868	1
GO:0032989	cellular component morphogenesis	biological_process	1499	7	5.19	0.26048	1
GO:0006732	coenzyme metabolic process	biological_process	286	2	0.99	0.26092	1
GO:0043154	negative regulation of cysteine-type end...	biological_process	87	1	0.3	0.26126	1
GO:0051101	regulation of DNA binding	biological_process	87	1	0.3	0.26126	1
GO:0006417	regulation of translation	biological_process	287	2	0.99	0.26221	1
GO:0061564	axon development	biological_process	751	4	2.6	0.2623	1
GO:0042100	B cell proliferation	biological_process	88	1	0.3	0.26384	1
GO:0097193	intrinsic apoptotic signaling pathway	biological_process	290	2	1	0.26607	1
GO:0006835	dicarboxylic acid transport	biological_process	89	1	0.31	0.2664	1
GO:0034968	histone lysine methylation	biological_process	89	1	0.31	0.2664	1
GO:0043484	regulation of RNA splicing	biological_process	89	1	0.31	0.2664	1
GO:0044710	single-organism metabolic process	biological_process	5296	21	18.35	0.26772	1
GO:0007006	mitochondrial membrane organization	biological_process	90	1	0.31	0.26896	1
GO:0016101	diterpenoid metabolic process	biological_process	90	1	0.31	0.26896	1
GO:0043244	regulation of protein complex disassembl...	biological_process	90	1	0.31	0.26896	1
GO:0045446	endothelial cell differentiation	biological_process	90	1	0.31	0.26896	1
GO:2000117	negative regulation of cysteine-type end...	biological_process	90	1	0.31	0.26896	1
GO:1901137	carbohydrate derivative biosynthetic pro...	biological_process	760	4	2.63	0.26924	1
GO:0042592	homeostatic process	biological_process	1516	7	5.25	0.26976	1
GO:0030522	intracellular receptor signaling pathway	biological_process	293	2	1.02	0.26994	1
GO:1903533	regulation of protein targeting	biological_process	293	2	1.02	0.26994	1
GO:0000278	mitotic cell cycle	biological_process	1009	5	3.5	0.27061	1
GO:0006353	DNA-templated transcription, termination	biological_process	91	1	0.32	0.2715	1
GO:0046364	monosaccharide biosynthetic process	biological_process	91	1	0.32	0.2715	1
GO:0016032	viral process	biological_process	764	4	2.65	0.27234	1
GO:0051209	release of sequestered calcium ion into ...	biological_process	92	1	0.32	0.27404	1
GO:0051283	negative regulation of sequestering of c...	biological_process	92	1	0.32	0.27404	1
GO:0032504	multicellular organism reproduction	biological_process	768	4	2.66	0.27544	1
GO:0002062	chondrocyte differentiation	biological_process	93	1	0.32	0.27657	1
GO:0035821	modification of morphology or physiology...	biological_process	93	1	0.32	0.27657	1
GO:0051282	regulation of sequestering of calcium io...	biological_process	93	1	0.32	0.27657	1
GO:0050793	regulation of developmental process	biological_process	2053	9	7.11	0.27744	1
GO:0043241	protein complex disassembly	biological_process	300	2	1.04	0.27896	1
GO:0035282	segmentation	biological_process	94	1	0.33	0.27909	1
GO:0042307	positive regulation of protein import in...	biological_process	94	1	0.33	0.27909	1
GO:0050684	regulation of mRNA processing	biological_process	94	1	0.33	0.27909	1
GO:0006486	protein glycosylation	biological_process	301	2	1.04	0.28025	1
GO:0043413	macromolecule glycosylation	biological_process	301	2	1.04	0.28025	1
GO:0006919	activation of cysteine-type endopeptidas...	biological_process	95	1	0.33	0.28161	1
GO:0043473	pigmentation	biological_process	95	1	0.33	0.28161	1
GO:0051261	protein depolymerization	biological_process	95	1	0.33	0.28161	1
GO:0097194	execution phase of apoptosis	biological_process	95	1	0.33	0.28161	1
GO:0044764	multi-organism cellular process	biological_process	777	4	2.69	0.28245	1
GO:0030098	lymphocyte differentiation	biological_process	303	2	1.05	0.28282	1
GO:0044283	small molecule biosynthetic process	biological_process	536	3	1.86	0.28407	1
GO:0018022	peptidyl-lysine methylation	biological_process	96	1	0.33	0.28411	1
GO:0044264	cellular polysaccharide metabolic proces...	biological_process	96	1	0.33	0.28411	1
GO:0050729	positive regulation of inflammatory resp...	biological_process	96	1	0.33	0.28411	1
GO:0051208	sequestering of calcium ion	biological_process	96	1	0.33	0.28411	1
GO:0055072	iron ion homeostasis	biological_process	96	1	0.33	0.28411	1
GO:0071333	cellular response to glucose stimulus	biological_process	96	1	0.33	0.28411	1
GO:1904591	positive regulation of protein import	biological_process	96	1	0.33	0.28411	1
GO:0006029	proteoglycan metabolic process	biological_process	97	1	0.34	0.28661	1
GO:0048589	developmental growth	biological_process	540	3	1.87	0.28786	1
GO:0051130	positive regulation of cellular componen...	biological_process	1036	5	3.59	0.28887	1
GO:0008585	female gonad development	biological_process	98	1	0.34	0.28909	1
GO:0042752	regulation of circadian rhythm	biological_process	98	1	0.34	0.28909	1
GO:0043648	dicarboxylic acid metabolic process	biological_process	98	1	0.34	0.28909	1
GO:0051591	response to cAMP	biological_process	98	1	0.34	0.28909	1
GO:0071331	cellular response to hexose stimulus	biological_process	98	1	0.34	0.28909	1
GO:0070085	glycosylation	biological_process	308	2	1.07	0.28926	1
GO:0071326	cellular response to monosaccharide stim...	biological_process	99	1	0.34	0.29157	1
GO:0071887	leukocyte apoptotic process	biological_process	99	1	0.34	0.29157	1
GO:0090317	negative regulation of intracellular pro...	biological_process	99	1	0.34	0.29157	1
GO:1903902	positive regulation of viral life cycle	biological_process	99	1	0.34	0.29157	1
GO:0051234	establishment of localization	biological_process	4532	18	15.71	0.29175	1
GO:0034248	regulation of cellular amide metabolic p...	biological_process	310	2	1.07	0.29183	1
GO:0032984	macromolecular complex disassembly	biological_process	311	2	1.08	0.29312	1
GO:0009166	nucleotide catabolic process	biological_process	100	1	0.35	0.29404	1
GO:0006721	terpenoid metabolic process	biological_process	101	1	0.35	0.2965	1
GO:0045597	positive regulation of cell differentiat...	biological_process	798	4	2.77	0.29891	1
GO:0007218	neuropeptide signaling pathway	biological_process	102	1	0.35	0.29896	1
GO:0042698	ovulation cycle	biological_process	102	1	0.35	0.29896	1
GO:0097202	activation of cysteine-type endopeptidas...	biological_process	102	1	0.35	0.29896	1
GO:0032502	developmental process	biological_process	5670	22	19.65	0.29919	1
GO:0044092	negative regulation of molecular functio...	biological_process	1053	5	3.65	0.30049	1
GO:0048858	cell projection morphogenesis	biological_process	1053	5	3.65	0.30049	1
GO:0009451	RNA modification	biological_process	103	1	0.36	0.3014	1
GO:0046545	development of primary female sexual cha...	biological_process	103	1	0.36	0.3014	1
GO:0030001	metal ion transport	biological_process	803	4	2.78	0.30285	1
GO:1901564	organonitrogen compound metabolic proces...	biological_process	2105	9	7.29	0.30289	1
GO:0060249	anatomical structure homeostasis	biological_process	319	2	1.11	0.3034	1
GO:0021987	cerebral cortex development	biological_process	104	1	0.36	0.30384	1
GO:0046717	acid secretion	biological_process	104	1	0.36	0.30384	1
GO:0048524	positive regulation of viral process	biological_process	104	1	0.36	0.30384	1
GO:0050905	neuromuscular process	biological_process	104	1	0.36	0.30384	1
GO:0051928	positive regulation of calcium ion trans...	biological_process	104	1	0.36	0.30384	1
GO:1900182	positive regulation of protein localizat...	biological_process	104	1	0.36	0.30384	1
GO:0055114	oxidation-reduction process	biological_process	1059	5	3.67	0.30462	1
GO:0048667	cell morphogenesis involved in neuron di...	biological_process	806	4	2.79	0.30522	1
GO:0009987	cellular process	biological_process	14788	53	51.25	0.30555	1
GO:0007292	female gamete generation	biological_process	105	1	0.36	0.30627	1
GO:1903311	regulation of mRNA metabolic process	biological_process	105	1	0.36	0.30627	1
GO:0003158	endothelium development	biological_process	106	1	0.37	0.30868	1
GO:0034605	cellular response to heat	biological_process	106	1	0.37	0.30868	1
GO:0042542	response to hydrogen peroxide	biological_process	106	1	0.37	0.30868	1
GO:0071322	cellular response to carbohydrate stimul...	biological_process	106	1	0.37	0.30868	1
GO:1902115	regulation of organelle assembly	biological_process	106	1	0.37	0.30868	1
GO:0006493	protein O-linked glycosylation	biological_process	107	1	0.37	0.3111	1
GO:0032526	response to retinoic acid	biological_process	107	1	0.37	0.3111	1
GO:0046631	alpha-beta T cell activation	biological_process	107	1	0.37	0.3111	1
GO:0046916	cellular transition metal ion homeostasi...	biological_process	107	1	0.37	0.3111	1
GO:0048593	camera-type eye morphogenesis	biological_process	107	1	0.37	0.3111	1
GO:0044702	single organism reproductive process	biological_process	1069	5	3.7	0.31151	1
GO:0006412	translation	biological_process	565	3	1.96	0.31169	1
GO:0002429	immune response-activating cell surface ...	biological_process	326	2	1.13	0.31238	1
GO:0010959	regulation of metal ion transport	biological_process	326	2	1.13	0.31238	1
GO:0048871	multicellular organismal homeostasis	biological_process	326	2	1.13	0.31238	1
GO:0055085	transmembrane transport	biological_process	1331	6	4.61	0.31326	1
GO:1901292	nucleoside phosphate catabolic process	biological_process	108	1	0.37	0.3135	1
GO:0000041	transition metal ion transport	biological_process	109	1	0.38	0.31589	1
GO:0005976	polysaccharide metabolic process	biological_process	109	1	0.38	0.31589	1
GO:0030183	B cell differentiation	biological_process	109	1	0.38	0.31589	1
GO:1903650	negative regulation of cytoplasmic trans...	biological_process	109	1	0.38	0.31589	1
GO:0043687	post-translational protein modification	biological_process	329	2	1.14	0.31622	1
GO:0043066	negative regulation of apoptotic process	biological_process	820	4	2.84	0.3163	1
GO:0046824	positive regulation of nucleocytoplasmic...	biological_process	110	1	0.38	0.31828	1
GO:0051238	sequestering of metal ion	biological_process	110	1	0.38	0.31828	1
GO:0001678	cellular glucose homeostasis	biological_process	111	1	0.38	0.32066	1
GO:0003014	renal system process	biological_process	111	1	0.38	0.32066	1
GO:0045766	positive regulation of angiogenesis	biological_process	111	1	0.38	0.32066	1
GO:0043269	regulation of ion transport	biological_process	575	3	1.99	0.32125	1
GO:0051592	response to calcium ion	biological_process	112	1	0.39	0.32303	1
GO:0043069	negative regulation of programmed cell d...	biological_process	829	4	2.87	0.32345	1
GO:0044403	symbiosis, encompassing mutualism throug...	biological_process	831	4	2.88	0.32504	1
GO:0044419	interspecies interaction between organis...	biological_process	831	4	2.88	0.32504	1
GO:0006342	chromatin silencing	biological_process	113	1	0.39	0.32539	1
GO:0016571	histone methylation	biological_process	113	1	0.39	0.32539	1
GO:0050821	protein stabilization	biological_process	113	1	0.39	0.32539	1
GO:0048812	neuron projection morphogenesis	biological_process	833	4	2.89	0.32663	1
GO:0006024	glycosaminoglycan biosynthetic process	biological_process	114	1	0.4	0.32774	1
GO:0006664	glycolipid metabolic process	biological_process	114	1	0.4	0.32774	1
GO:0007286	spermatid development	biological_process	114	1	0.4	0.32774	1
GO:0008637	apoptotic mitochondrial changes	biological_process	114	1	0.4	0.32774	1
GO:0006023	aminoglycan biosynthetic process	biological_process	115	1	0.4	0.33009	1
GO:0048284	organelle fusion	biological_process	115	1	0.4	0.33009	1
GO:0051099	positive regulation of binding	biological_process	115	1	0.4	0.33009	1
GO:1903047	mitotic cell cycle process	biological_process	840	4	2.91	0.3322	1
GO:0034614	cellular response to reactive oxygen spe...	biological_process	116	1	0.4	0.33243	1
GO:1903509	liposaccharide metabolic process	biological_process	116	1	0.4	0.33243	1
GO:0003002	regionalization	biological_process	342	2	1.19	0.33281	1
GO:0032388	positive regulation of intracellular tra...	biological_process	343	2	1.19	0.33409	1
GO:0051186	cofactor metabolic process	biological_process	343	2	1.19	0.33409	1
GO:0032543	mitochondrial translation	biological_process	117	1	0.41	0.33476	1
GO:0046660	female sex differentiation	biological_process	117	1	0.41	0.33476	1
GO:0043043	peptide biosynthetic process	biological_process	590	3	2.04	0.3356	1
GO:0046649	lymphocyte activation	biological_process	590	3	2.04	0.3356	1
GO:0006139	nucleobase-containing compound metabolic...	biological_process	5495	21	19.04	0.33638	1
GO:0032963	collagen metabolic process	biological_process	118	1	0.41	0.33708	1
GO:0045471	response to ethanol	biological_process	118	1	0.41	0.33708	1
GO:0002250	adaptive immune response	biological_process	346	2	1.2	0.3379	1
GO:0032259	methylation	biological_process	346	2	1.2	0.3379	1
GO:0030518	intracellular steroid hormone receptor s...	biological_process	119	1	0.41	0.33939	1
GO:0032479	regulation of type I interferon producti...	biological_process	119	1	0.41	0.33939	1
GO:0033135	regulation of peptidyl-serine phosphoryl...	biological_process	120	1	0.42	0.3417	1
GO:1904018	positive regulation of vasculature devel...	biological_process	120	1	0.42	0.3417	1
GO:0001933	negative regulation of protein phosphory...	biological_process	349	2	1.21	0.34171	1
GO:0050769	positive regulation of neurogenesis	biological_process	350	2	1.21	0.34297	1
GO:0001889	liver development	biological_process	121	1	0.42	0.344	1
GO:0002223	stimulatory C-type lectin receptor signa...	biological_process	121	1	0.42	0.344	1
GO:0006892	post-Golgi vesicle-mediated transport	biological_process	121	1	0.42	0.344	1
GO:0032355	response to estradiol	biological_process	121	1	0.42	0.344	1
GO:0032606	type I interferon production	biological_process	121	1	0.42	0.344	1
GO:0055088	lipid homeostasis	biological_process	121	1	0.42	0.344	1
GO:0042692	muscle cell differentiation	biological_process	352	2	1.22	0.34551	1
GO:0006720	isoprenoid metabolic process	biological_process	122	1	0.42	0.34629	1
GO:0007498	mesoderm development	biological_process	123	1	0.43	0.34857	1
GO:0044259	multicellular organismal macromolecule m...	biological_process	123	1	0.43	0.34857	1
GO:0048646	anatomical structure formation involved ...	biological_process	1124	5	3.9	0.34981	1
GO:0010608	posttranscriptional regulation of gene e...	biological_process	356	2	1.23	0.35056	1
GO:0002220	innate immune response activating cell s...	biological_process	124	1	0.43	0.35085	1
GO:0061008	hepaticobiliary system development	biological_process	124	1	0.43	0.35085	1
GO:0006810	transport	biological_process	4416	17	15.3	0.35277	1
GO:0045862	positive regulation of proteolysis	biological_process	358	2	1.24	0.35309	1
GO:0002262	myeloid cell homeostasis	biological_process	125	1	0.43	0.35311	1
GO:0018279	protein N-linked glycosylation via aspar...	biological_process	125	1	0.43	0.35311	1
GO:0043280	positive regulation of cysteine-type end...	biological_process	125	1	0.43	0.35311	1
GO:0051262	protein tetramerization	biological_process	125	1	0.43	0.35311	1
GO:0071248	cellular response to metal ion	biological_process	125	1	0.43	0.35311	1
GO:0018196	peptidyl-asparagine modification	biological_process	126	1	0.44	0.35537	1
GO:0071456	cellular response to hypoxia	biological_process	126	1	0.44	0.35537	1
GO:0030216	keratinocyte differentiation	biological_process	127	1	0.44	0.35762	1
GO:0044801	single-organism membrane fusion	biological_process	128	1	0.44	0.35987	1
GO:0003006	developmental process involved in reprod...	biological_process	617	3	2.14	0.36141	1
GO:0022613	ribonucleoprotein complex biogenesis	biological_process	365	2	1.26	0.3619	1
GO:0006354	DNA-templated transcription, elongation	biological_process	129	1	0.45	0.3621	1
GO:0007612	learning	biological_process	129	1	0.45	0.3621	1
GO:0022612	gland morphogenesis	biological_process	129	1	0.45	0.3621	1
GO:0031638	zymogen activation	biological_process	129	1	0.45	0.3621	1
GO:0036294	cellular response to decreased oxygen le...	biological_process	129	1	0.45	0.3621	1
GO:0043279	response to alkaloid	biological_process	129	1	0.45	0.3621	1
GO:0032844	regulation of homeostatic process	biological_process	366	2	1.27	0.36315	1
GO:0010628	positive regulation of gene expression	biological_process	1681	7	5.83	0.36389	1
GO:0022617	extracellular matrix disassembly	biological_process	130	1	0.45	0.36433	1
GO:1903510	mucopolysaccharide metabolic process	biological_process	130	1	0.45	0.36433	1
GO:1903828	negative regulation of cellular protein ...	biological_process	130	1	0.45	0.36433	1
GO:0006816	calcium ion transport	biological_process	367	2	1.27	0.36441	1
GO:0034765	regulation of ion transmembrane transpor...	biological_process	367	2	1.27	0.36441	1
GO:0051252	regulation of RNA metabolic process	biological_process	3611	14	12.51	0.36595	1
GO:0046683	response to organophosphorus	biological_process	131	1	0.45	0.36655	1
GO:0061351	neural precursor cell proliferation	biological_process	131	1	0.45	0.36655	1
GO:0052548	regulation of endopeptidase activity	biological_process	369	2	1.28	0.36691	1
GO:0072594	establishment of protein localization to...	biological_process	623	3	2.16	0.36713	1
GO:0048856	anatomical structure development	biological_process	5017	19	17.39	0.36794	1
GO:0071407	cellular response to organic cyclic comp...	biological_process	370	2	1.28	0.36816	1
GO:0055002	striated muscle cell development	biological_process	132	1	0.46	0.36876	1
GO:0044767	single-organism developmental process	biological_process	5586	21	19.36	0.36959	1
GO:0032387	negative regulation of intracellular tra...	biological_process	133	1	0.46	0.37097	1
GO:0019219	regulation of nucleobase-containing comp...	biological_process	3905	15	13.53	0.37221	1
GO:0072358	cardiovascular system development	biological_process	891	4	3.09	0.37293	1
GO:0072359	circulatory system development	biological_process	891	4	3.09	0.37293	1
GO:0044089	positive regulation of cellular componen...	biological_process	374	2	1.3	0.37316	1
GO:0051049	regulation of transport	biological_process	1697	7	5.88	0.37328	1
GO:0051171	regulation of nitrogen compound metaboli...	biological_process	4188	16	14.51	0.37346	1
GO:0006259	DNA metabolic process	biological_process	892	4	3.09	0.37373	1
GO:0007049	cell cycle	biological_process	1698	7	5.88	0.37386	1
GO:0006487	protein N-linked glycosylation	biological_process	135	1	0.47	0.37536	1
GO:0006665	sphingolipid metabolic process	biological_process	135	1	0.47	0.37536	1
GO:0044724	single-organism carbohydrate catabolic p...	biological_process	135	1	0.47	0.37536	1
GO:0048520	positive regulation of behavior	biological_process	135	1	0.47	0.37536	1
GO:0055067	monovalent inorganic cation homeostasis	biological_process	135	1	0.47	0.37536	1
GO:2001056	positive regulation of cysteine-type end...	biological_process	135	1	0.47	0.37536	1
GO:0001764	neuron migration	biological_process	136	1	0.47	0.37754	1
GO:0055076	transition metal ion homeostasis	biological_process	136	1	0.47	0.37754	1
GO:0044236	multicellular organismal metabolic proce...	biological_process	137	1	0.47	0.37971	1
GO:0050880	regulation of blood vessel size	biological_process	137	1	0.47	0.37971	1
GO:1901360	organic cyclic compound metabolic proces...	biological_process	5902	22	20.45	0.38167	1
GO:0035150	regulation of tube size	biological_process	138	1	0.48	0.38188	1
GO:0071453	cellular response to oxygen levels	biological_process	138	1	0.48	0.38188	1
GO:0044703	multi-organism reproductive process	biological_process	904	4	3.13	0.38331	1
GO:0051054	positive regulation of DNA metabolic pro...	biological_process	139	1	0.48	0.38404	1
GO:0060041	retina development in camera-type eye	biological_process	139	1	0.48	0.38404	1
GO:0045892	negative regulation of transcription, DN...	biological_process	1173	5	4.06	0.38425	1
GO:0034762	regulation of transmembrane transport	biological_process	383	2	1.33	0.38435	1
GO:0071396	cellular response to lipid	biological_process	384	2	1.33	0.38559	1
GO:0048771	tissue remodeling	biological_process	140	1	0.49	0.38619	1
GO:0042326	negative regulation of phosphorylation	biological_process	386	2	1.34	0.38806	1
GO:0010212	response to ionizing radiation	biological_process	141	1	0.49	0.38834	1
GO:0048565	digestive tract development	biological_process	141	1	0.49	0.38834	1
GO:1903036	positive regulation of response to wound...	biological_process	141	1	0.49	0.38834	1
GO:1901576	organic substance biosynthetic process	biological_process	5926	22	20.54	0.39054	1
GO:0009117	nucleotide metabolic process	biological_process	649	3	2.25	0.39183	1
GO:0006479	protein methylation	biological_process	143	1	0.5	0.39261	1
GO:0008213	protein alkylation	biological_process	143	1	0.5	0.39261	1
GO:0031032	actomyosin structure organization	biological_process	143	1	0.5	0.39261	1
GO:0052547	regulation of peptidase activity	biological_process	390	2	1.35	0.39299	1
GO:0007399	nervous system development	biological_process	2284	9	7.92	0.39437	1
GO:0006865	amino acid transport	biological_process	144	1	0.5	0.39473	1
GO:0016052	carbohydrate catabolic process	biological_process	144	1	0.5	0.39473	1
GO:0018193	peptidyl-amino acid modification	biological_process	1190	5	4.12	0.39621	1
GO:0000187	activation of MAPK activity	biological_process	145	1	0.5	0.39685	1
GO:0048592	eye morphogenesis	biological_process	145	1	0.5	0.39685	1
GO:0055001	muscle cell development	biological_process	145	1	0.5	0.39685	1
GO:0071241	cellular response to inorganic substance	biological_process	145	1	0.5	0.39685	1
GO:0072089	stem cell proliferation	biological_process	145	1	0.5	0.39685	1
GO:0009887	organ morphogenesis	biological_process	921	4	3.19	0.39687	1
GO:0006753	nucleoside phosphate metabolic process	biological_process	656	3	2.27	0.39845	1
GO:0014074	response to purine-containing compound	biological_process	146	1	0.51	0.39896	1
GO:0030534	adult behavior	biological_process	146	1	0.51	0.39896	1
GO:0051493	regulation of cytoskeleton organization	biological_process	395	2	1.37	0.39914	1
GO:0010950	positive regulation of endopeptidase act...	biological_process	147	1	0.51	0.40106	1
GO:2001242	regulation of intrinsic apoptotic signal...	biological_process	147	1	0.51	0.40106	1
GO:0034655	nucleobase-containing compound catabolic...	biological_process	397	2	1.38	0.40159	1
GO:0046483	heterocycle metabolic process	biological_process	5672	21	19.66	0.40174	1
GO:0043491	protein kinase B signaling	biological_process	148	1	0.51	0.40315	1
GO:0022414	reproductive process	biological_process	1200	5	4.16	0.40324	1
GO:0051168	nuclear export	biological_process	149	1	0.52	0.40524	1
GO:0051173	positive regulation of nitrogen compound...	biological_process	1753	7	6.07	0.40626	1
GO:0010629	negative regulation of gene expression	biological_process	1479	6	5.13	0.40698	1
GO:0050851	antigen receptor-mediated signaling path...	biological_process	150	1	0.52	0.40732	1
GO:1903507	negative regulation of nucleic acid-temp...	biological_process	1206	5	4.18	0.40746	1
GO:0051128	regulation of cellular component organiz...	biological_process	2032	8	7.04	0.40771	1
GO:0006725	cellular aromatic compound metabolic pro...	biological_process	5688	21	19.71	0.40778	1
GO:0043604	amide biosynthetic process	biological_process	666	3	2.31	0.40788	1
GO:0006364	rRNA processing	biological_process	152	1	0.53	0.41146	1
GO:0006694	steroid biosynthetic process	biological_process	152	1	0.53	0.41146	1
GO:0009566	fertilization	biological_process	152	1	0.53	0.41146	1
GO:0050679	positive regulation of epithelial cell p...	biological_process	152	1	0.53	0.41146	1
GO:0032846	positive regulation of homeostatic proce...	biological_process	153	1	0.53	0.41352	1
GO:0050920	regulation of chemotaxis	biological_process	154	1	0.53	0.41557	1
GO:0006913	nucleocytoplasmic transport	biological_process	410	2	1.42	0.4174	1
GO:0051962	positive regulation of nervous system de...	biological_process	410	2	1.42	0.4174	1
GO:0009408	response to heat	biological_process	155	1	0.54	0.41761	1
GO:0055123	digestive system development	biological_process	155	1	0.54	0.41761	1
GO:1901135	carbohydrate derivative metabolic proces...	biological_process	1221	5	4.23	0.41799	1
GO:1902679	negative regulation of RNA biosynthetic ...	biological_process	1221	5	4.23	0.41799	1
GO:0001525	angiogenesis	biological_process	411	2	1.42	0.41861	1
GO:0034613	cellular protein localization	biological_process	1500	6	5.2	0.42037	1
GO:0007163	establishment or maintenance of cell pol...	biological_process	157	1	0.54	0.42168	1
GO:0016072	rRNA metabolic process	biological_process	157	1	0.54	0.42168	1
GO:2001236	regulation of extrinsic apoptotic signal...	biological_process	157	1	0.54	0.42168	1
GO:1901575	organic substance catabolic process	biological_process	1780	7	6.17	0.42218	1
GO:0009058	biosynthetic process	biological_process	6011	22	20.83	0.4223	1
GO:0031349	positive regulation of defense response	biological_process	415	2	1.44	0.42343	1
GO:0051169	nuclear transport	biological_process	415	2	1.44	0.42343	1
GO:0007519	skeletal muscle tissue development	biological_process	158	1	0.55	0.4237	1
GO:0010952	positive regulation of peptidase activit...	biological_process	158	1	0.55	0.4237	1
GO:0043902	positive regulation of multi-organism pr...	biological_process	158	1	0.55	0.4237	1
GO:0070838	divalent metal ion transport	biological_process	416	2	1.44	0.42463	1
GO:0070727	cellular macromolecule localization	biological_process	1507	6	5.22	0.42483	1
GO:0061025	membrane fusion	biological_process	159	1	0.55	0.42572	1
GO:0048608	reproductive structure development	biological_process	418	2	1.45	0.42703	1
GO:0003018	vascular process in circulatory system	biological_process	160	1	0.55	0.42773	1
GO:0010822	positive regulation of mitochondrion org...	biological_process	160	1	0.55	0.42773	1
GO:0046434	organophosphate catabolic process	biological_process	160	1	0.55	0.42773	1
GO:0000003	reproduction	biological_process	960	4	3.33	0.42783	1
GO:0072511	divalent inorganic cation transport	biological_process	419	2	1.45	0.42823	1
GO:0006355	regulation of transcription, DNA-templat...	biological_process	3474	13	12.04	0.42849	1
GO:0045814	negative regulation of gene expression, ...	biological_process	161	1	0.56	0.42973	1
GO:0048754	branching morphogenesis of an epithelial...	biological_process	161	1	0.56	0.42973	1
GO:0061458	reproductive system development	biological_process	422	2	1.46	0.43182	1
GO:0045321	leukocyte activation	biological_process	692	3	2.4	0.43218	1
GO:0009749	response to glucose	biological_process	164	1	0.57	0.4357	1
GO:1903506	regulation of nucleic acid-templated tra...	biological_process	3494	13	12.11	0.43743	1
GO:0097285	cell-type specific apoptotic process	biological_process	427	2	1.48	0.43777	1
GO:0016337	single organismal cell-cell adhesion	biological_process	699	3	2.42	0.43867	1
GO:0071229	cellular response to acid chemical	biological_process	166	1	0.58	0.43964	1
GO:0033043	regulation of organelle organization	biological_process	977	4	3.39	0.44122	1
GO:0042306	regulation of protein import into nucleu...	biological_process	167	1	0.58	0.4416	1
GO:1904062	regulation of cation transmembrane trans...	biological_process	167	1	0.58	0.4416	1
GO:2000027	regulation of organ morphogenesis	biological_process	167	1	0.58	0.4416	1
GO:0090304	nucleic acid metabolic process	biological_process	4924	18	17.06	0.44227	1
GO:0008217	regulation of blood pressure	biological_process	168	1	0.58	0.44356	1
GO:0060538	skeletal muscle organ development	biological_process	169	1	0.59	0.44551	1
GO:1904589	regulation of protein import	biological_process	169	1	0.59	0.44551	1
GO:0051253	negative regulation of RNA metabolic pro...	biological_process	1261	5	4.37	0.44595	1
GO:2001141	regulation of RNA biosynthetic process	biological_process	3514	13	12.18	0.44638	1
GO:0055086	nucleobase-containing small molecule met...	biological_process	708	3	2.45	0.44698	1
GO:0044057	regulation of system process	biological_process	435	2	1.51	0.44723	1
GO:0009746	response to hexose	biological_process	170	1	0.59	0.44745	1
GO:0042098	T cell proliferation	biological_process	170	1	0.59	0.44745	1
GO:2000112	regulation of cellular macromolecule bio...	biological_process	3801	14	13.17	0.4479	1
GO:0048699	generation of neurons	biological_process	1544	6	5.35	0.44835	1
GO:0030203	glycosaminoglycan metabolic process	biological_process	171	1	0.59	0.44938	1
GO:0044270	cellular nitrogen compound catabolic pro...	biological_process	439	2	1.52	0.45192	1
GO:0046700	heterocycle catabolic process	biological_process	439	2	1.52	0.45192	1
GO:0023061	signal release	biological_process	440	2	1.52	0.45309	1
GO:0032870	cellular response to hormone stimulus	biological_process	715	3	2.48	0.45341	1
GO:0051223	regulation of protein transport	biological_process	715	3	2.48	0.45341	1
GO:0032412	regulation of ion transmembrane transpor...	biological_process	174	1	0.6	0.45515	1
GO:0051051	negative regulation of transport	biological_process	443	2	1.54	0.4566	1
GO:0006112	energy reserve metabolic process	biological_process	175	1	0.61	0.45706	1
GO:0007093	mitotic cell cycle checkpoint	biological_process	175	1	0.61	0.45706	1
GO:0034284	response to monosaccharide	biological_process	175	1	0.61	0.45706	1
GO:0044249	cellular biosynthetic process	biological_process	5825	21	20.19	0.46006	1
GO:0006415	translational termination	biological_process	177	1	0.61	0.46085	1
GO:1903900	regulation of viral life cycle	biological_process	177	1	0.61	0.46085	1
GO:1902582	single-organism intracellular transport	biological_process	1564	6	5.42	0.461	1
GO:0061024	membrane organization	biological_process	1004	4	3.48	0.46231	1
GO:0019439	aromatic compound catabolic process	biological_process	448	2	1.55	0.46241	1
GO:0006022	aminoglycan metabolic process	biological_process	178	1	0.62	0.46274	1
GO:0022898	regulation of transmembrane transporter ...	biological_process	178	1	0.62	0.46274	1
GO:0043123	positive regulation of I-kappaB kinase/N...	biological_process	178	1	0.62	0.46274	1
GO:0071804	cellular potassium ion transport	biological_process	178	1	0.62	0.46274	1
GO:0071805	potassium ion transmembrane transport	biological_process	178	1	0.62	0.46274	1
GO:0031334	positive regulation of protein complex a...	biological_process	179	1	0.62	0.46463	1
GO:0000904	cell morphogenesis involved in different...	biological_process	1011	4	3.5	0.46774	1
GO:0002521	leukocyte differentiation	biological_process	453	2	1.57	0.46819	1
GO:0006643	membrane lipid metabolic process	biological_process	181	1	0.63	0.46837	1
GO:0045944	positive regulation of transcription fro...	biological_process	1012	4	3.51	0.46852	1
GO:0009913	epidermal cell differentiation	biological_process	182	1	0.63	0.47023	1
GO:0051216	cartilage development	biological_process	182	1	0.63	0.47023	1
GO:0072655	establishment of protein localization to...	biological_process	182	1	0.63	0.47023	1
GO:0000122	negative regulation of transcription fro...	biological_process	735	3	2.55	0.47161	1
GO:0048513	organ development	biological_process	3001	11	10.4	0.47176	1
GO:0006974	cellular response to DNA damage stimulus	biological_process	737	3	2.55	0.47342	1
GO:2001235	positive regulation of apoptotic signali...	biological_process	185	1	0.64	0.47578	1
GO:0007507	heart development	biological_process	461	2	1.6	0.47736	1
GO:0070585	protein localization to mitochondrion	biological_process	186	1	0.64	0.47762	1
GO:1900180	regulation of protein localization to nu...	biological_process	186	1	0.64	0.47762	1
GO:0016458	gene silencing	biological_process	187	1	0.65	0.47945	1
GO:0030324	lung development	biological_process	187	1	0.65	0.47945	1
GO:0044272	sulfur compound biosynthetic process	biological_process	188	1	0.65	0.48128	1
GO:0050714	positive regulation of protein secretion	biological_process	188	1	0.65	0.48128	1
GO:0051048	negative regulation of secretion	biological_process	188	1	0.65	0.48128	1
GO:0098602	single organism cell adhesion	biological_process	746	3	2.59	0.48152	1
GO:0009725	response to hormone	biological_process	1029	4	3.57	0.48162	1
GO:2000113	negative regulation of cellular macromol...	biological_process	1313	5	4.55	0.48185	1
GO:0019083	viral transcription	biological_process	189	1	0.65	0.48309	1
GO:0031647	regulation of protein stability	biological_process	189	1	0.65	0.48309	1
GO:0050792	regulation of viral process	biological_process	189	1	0.65	0.48309	1
GO:0030323	respiratory tube development	biological_process	191	1	0.66	0.48671	1
GO:0070588	calcium ion transmembrane transport	biological_process	191	1	0.66	0.48671	1
GO:0006812	cation transport	biological_process	1037	4	3.59	0.48775	1
GO:0032409	regulation of transporter activity	biological_process	192	1	0.67	0.48851	1
GO:0002757	immune response-activating signal transd...	biological_process	473	2	1.64	0.49094	1
GO:0044085	cellular component biogenesis	biological_process	2471	9	8.56	0.49191	1
GO:0009743	response to carbohydrate	biological_process	194	1	0.67	0.49209	1
GO:0061138	morphogenesis of a branching epithelium	biological_process	194	1	0.67	0.49209	1
GO:0010556	regulation of macromolecule biosynthetic...	biological_process	3907	14	13.54	0.49399	1
GO:0031175	neuron projection development	biological_process	1046	4	3.62	0.49461	1
GO:0045765	regulation of angiogenesis	biological_process	196	1	0.68	0.49565	1
GO:0022008	neurogenesis	biological_process	1621	6	5.62	0.49669	1
GO:0000302	response to reactive oxygen species	biological_process	197	1	0.68	0.49742	1
GO:0007626	locomotory behavior	biological_process	197	1	0.68	0.49742	1
GO:1901361	organic cyclic compound catabolic proces...	biological_process	479	2	1.66	0.49765	1
GO:0033500	carbohydrate homeostasis	biological_process	198	1	0.69	0.49918	1
GO:0042593	glucose homeostasis	biological_process	198	1	0.69	0.49918	1
GO:0019080	viral gene expression	biological_process	199	1	0.69	0.50094	1
GO:0051224	negative regulation of protein transport	biological_process	199	1	0.69	0.50094	1
GO:0090257	regulation of muscle system process	biological_process	199	1	0.69	0.50094	1
GO:2001234	negative regulation of apoptotic signali...	biological_process	199	1	0.69	0.50094	1
GO:0046903	secretion	biological_process	1056	4	3.66	0.5022	1
GO:0044711	single-organism biosynthetic process	biological_process	1631	6	5.65	0.50289	1
GO:0008219	cell death	biological_process	1919	7	6.65	0.50341	1
GO:0016265	death	biological_process	1919	7	6.65	0.50341	1
GO:0006351	transcription, DNA-templated	biological_process	3645	13	12.63	0.50488	1
GO:0048869	cellular developmental process	biological_process	3934	14	13.63	0.50567	1
GO:0051321	meiotic cell cycle	biological_process	202	1	0.7	0.50617	1
GO:0070201	regulation of establishment of protein l...	biological_process	775	3	2.69	0.50722	1
GO:0048514	blood vessel morphogenesis	biological_process	489	2	1.69	0.50871	1
GO:0006414	translational elongation	biological_process	204	1	0.71	0.50963	1
GO:0034599	cellular response to oxidative stress	biological_process	204	1	0.71	0.50963	1
GO:0051240	positive regulation of multicellular org...	biological_process	1356	5	4.7	0.51101	1
GO:0009952	anterior/posterior pattern specification	biological_process	205	1	0.71	0.51135	1
GO:0072659	protein localization to plasma membrane	biological_process	205	1	0.71	0.51135	1
GO:0097659	nucleic acid-templated transcription	biological_process	3660	13	12.68	0.51152	1
GO:0007219	Notch signaling pathway	biological_process	206	1	0.71	0.51307	1
GO:1990778	protein localization to cell periphery	biological_process	206	1	0.71	0.51307	1
GO:0006469	negative regulation of protein kinase ac...	biological_process	207	1	0.72	0.51478	1
GO:0072657	protein localization to membrane	biological_process	495	2	1.72	0.51527	1
GO:0001763	morphogenesis of a branching structure	biological_process	208	1	0.72	0.51648	1
GO:0010821	regulation of mitochondrion organization	biological_process	208	1	0.72	0.51648	1
GO:0030217	T cell differentiation	biological_process	208	1	0.72	0.51648	1
GO:0033993	response to lipid	biological_process	786	3	2.72	0.51681	1
GO:0016482	cytoplasmic transport	biological_process	1077	4	3.73	0.51797	1
GO:0006813	potassium ion transport	biological_process	209	1	0.72	0.51818	1
GO:0043406	positive regulation of MAP kinase activi...	biological_process	209	1	0.72	0.51818	1
GO:0044033	multi-organism metabolic process	biological_process	209	1	0.72	0.51818	1
GO:0030154	cell differentiation	biological_process	3677	13	12.74	0.51904	1
GO:0072330	monocarboxylic acid biosynthetic process	biological_process	210	1	0.73	0.51987	1
GO:0043547	positive regulation of GTPase activity	biological_process	501	2	1.74	0.52178	1
GO:0042113	B cell activation	biological_process	212	1	0.73	0.52323	1
GO:1901342	regulation of vasculature development	biological_process	212	1	0.73	0.52323	1
GO:0008284	positive regulation of cell proliferatio...	biological_process	794	3	2.75	0.52372	1
GO:0010256	endomembrane system organization	biological_process	503	2	1.74	0.52393	1
GO:0032879	regulation of localization	biological_process	2245	8	7.78	0.52433	1
GO:0009266	response to temperature stimulus	biological_process	213	1	0.74	0.52491	1
GO:0045934	negative regulation of nucleobase-contai...	biological_process	1379	5	4.78	0.52637	1
GO:0043903	regulation of symbiosis, encompassing mu...	biological_process	214	1	0.74	0.52657	1
GO:0010563	negative regulation of phosphorus metabo...	biological_process	510	2	1.77	0.53143	1
GO:0045936	negative regulation of phosphate metabol...	biological_process	510	2	1.77	0.53143	1
GO:0060541	respiratory system development	biological_process	217	1	0.75	0.53154	1
GO:0045935	positive regulation of nucleobase-contai...	biological_process	1678	6	5.82	0.53167	1
GO:0014070	response to organic cyclic compound	biological_process	804	3	2.79	0.53229	1
GO:0002768	immune response-regulating cell surface ...	biological_process	512	2	1.77	0.53356	1
GO:0010558	negative regulation of macromolecule bio...	biological_process	1390	5	4.82	0.53364	1
GO:0051091	positive regulation of sequence-specific...	biological_process	222	1	0.77	0.53971	1
GO:0006457	protein folding	biological_process	223	1	0.77	0.54133	1
GO:0033673	negative regulation of kinase activity	biological_process	223	1	0.77	0.54133	1
GO:0033365	protein localization to organelle	biological_process	817	3	2.83	0.54331	1
GO:0043086	negative regulation of catalytic activit...	biological_process	817	3	2.83	0.54331	1
GO:0043270	positive regulation of ion transport	biological_process	225	1	0.78	0.54455	1
GO:0051179	localization	biological_process	5473	19	18.97	0.54604	1
GO:0002253	activation of immune response	biological_process	524	2	1.82	0.54619	1
GO:0032270	positive regulation of cellular protein ...	biological_process	1411	5	4.89	0.5474	1
GO:0070925	organelle assembly	biological_process	528	2	1.83	0.55035	1
GO:0051345	positive regulation of hydrolase activit...	biological_process	826	3	2.86	0.55085	1
GO:0018105	peptidyl-serine phosphorylation	biological_process	229	1	0.79	0.55091	1
GO:0097191	extrinsic apoptotic signaling pathway	biological_process	229	1	0.79	0.55091	1
GO:0050794	regulation of cellular process	biological_process	10082	35	34.94	0.55151	1
GO:0000902	cell morphogenesis	biological_process	1418	5	4.91	0.55194	1
GO:0007155	cell adhesion	biological_process	1418	5	4.91	0.55194	1
GO:0043122	regulation of I-kappaB kinase/NF-kappaB ...	biological_process	230	1	0.8	0.55249	1
GO:0061448	connective tissue development	biological_process	230	1	0.8	0.55249	1
GO:0045859	regulation of protein kinase activity	biological_process	829	3	2.87	0.55335	1
GO:0071822	protein complex subunit organization	biological_process	1718	6	5.95	0.55567	1
GO:0022610	biological adhesion	biological_process	1424	5	4.93	0.55583	1
GO:0016050	vesicle organization	biological_process	233	1	0.81	0.55719	1
GO:0070371	ERK1 and ERK2 cascade	biological_process	233	1	0.81	0.55719	1
GO:1903522	regulation of blood circulation	biological_process	233	1	0.81	0.55719	1
GO:0030030	cell projection organization	biological_process	1428	5	4.95	0.5584	1
GO:0030182	neuron differentiation	biological_process	1429	5	4.95	0.55905	1
GO:0010951	negative regulation of endopeptidase act...	biological_process	236	1	0.82	0.56185	1
GO:0045930	negative regulation of mitotic cell cycl...	biological_process	236	1	0.82	0.56185	1
GO:0044763	single-organism cellular process	biological_process	12103	42	41.94	0.56207	1
GO:0032774	RNA biosynthetic process	biological_process	3783	13	13.11	0.56529	1
GO:0051146	striated muscle cell differentiation	biological_process	242	1	0.84	0.57101	1
GO:0031326	regulation of cellular biosynthetic proc...	biological_process	4088	14	14.17	0.57124	1
GO:0018209	peptidyl-serine modification	biological_process	243	1	0.84	0.57252	1
GO:0031401	positive regulation of protein modificat...	biological_process	1153	4	4	0.57311	1
GO:0031327	negative regulation of cellular biosynth...	biological_process	1452	5	5.03	0.57373	1
GO:0042127	regulation of cell proliferation	biological_process	1452	5	5.03	0.57373	1
GO:0043087	regulation of GTPase activity	biological_process	551	2	1.91	0.57376	1
GO:0034612	response to tumor necrosis factor	biological_process	245	1	0.85	0.57552	1
GO:0048863	stem cell differentiation	biological_process	245	1	0.85	0.57552	1
GO:0000075	cell cycle checkpoint	biological_process	246	1	0.85	0.57702	1
GO:0043588	skin development	biological_process	246	1	0.85	0.57702	1
GO:0090316	positive regulation of intracellular pro...	biological_process	246	1	0.85	0.57702	1
GO:0001568	blood vessel development	biological_process	555	2	1.92	0.57774	1
GO:0010466	negative regulation of peptidase activit...	biological_process	247	1	0.86	0.5785	1
GO:0000082	G1/S transition of mitotic cell cycle	biological_process	248	1	0.86	0.57999	1
GO:0098609	cell-cell adhesion	biological_process	866	3	3	0.58351	1
GO:0007411	axon guidance	biological_process	563	2	1.95	0.58563	1
GO:0097485	neuron projection guidance	biological_process	563	2	1.95	0.58563	1
GO:0046651	lymphocyte proliferation	biological_process	252	1	0.87	0.58587	1
GO:0046907	intracellular transport	biological_process	1770	6	6.13	0.58607	1
GO:0009890	negative regulation of biosynthetic proc...	biological_process	1472	5	5.1	0.58631	1
GO:0006606	protein import into nucleus	biological_process	253	1	0.88	0.58733	1
GO:0044744	protein targeting to nucleus	biological_process	253	1	0.88	0.58733	1
GO:1902593	single-organism nuclear import	biological_process	253	1	0.88	0.58733	1
GO:0060341	regulation of cellular localization	biological_process	1174	4	4.07	0.58775	1
GO:0032943	mononuclear cell proliferation	biological_process	254	1	0.88	0.58878	1
GO:0090596	sensory organ morphogenesis	biological_process	254	1	0.88	0.58878	1
GO:0048666	neuron development	biological_process	1176	4	4.08	0.58913	1
GO:0009889	regulation of biosynthetic process	biological_process	4132	14	14.32	0.5895	1
GO:0061061	muscle structure development	biological_process	567	2	1.96	0.58953	1
GO:0043549	regulation of kinase activity	biological_process	874	3	3.03	0.58986	1
GO:0051172	negative regulation of nitrogen compound...	biological_process	1478	5	5.12	0.59004	1
GO:0048193	Golgi vesicle transport	biological_process	255	1	0.88	0.59023	1
GO:0010941	regulation of cell death	biological_process	1480	5	5.13	0.59128	1
GO:0007249	I-kappaB kinase/NF-kappaB signaling	biological_process	257	1	0.89	0.59311	1
GO:0044843	cell cycle G1/S phase transition	biological_process	257	1	0.89	0.59311	1
GO:0051170	nuclear import	biological_process	257	1	0.89	0.59311	1
GO:0006357	regulation of transcription from RNA pol...	biological_process	1784	6	6.18	0.59409	1
GO:0042180	cellular ketone metabolic process	biological_process	258	1	0.89	0.59454	1
GO:0007059	chromosome segregation	biological_process	259	1	0.9	0.59596	1
GO:0051254	positive regulation of RNA metabolic pro...	biological_process	1488	5	5.16	0.59623	1
GO:0032787	monocarboxylic acid metabolic process	biological_process	575	2	1.99	0.59726	1
GO:0048468	cell development	biological_process	2088	7	7.24	0.59728	1
GO:0032103	positive regulation of response to exter...	biological_process	260	1	0.9	0.59739	1
GO:0050727	regulation of inflammatory response	biological_process	261	1	0.9	0.59881	1
GO:0001944	vasculature development	biological_process	577	2	2	0.59917	1
GO:0065003	macromolecular complex assembly	biological_process	1494	5	5.18	0.59992	1
GO:0016070	RNA metabolic process	biological_process	4455	15	15.44	0.60204	1
GO:0032880	regulation of protein localization	biological_process	891	3	3.09	0.60317	1
GO:0051239	regulation of multicellular organismal p...	biological_process	2399	8	8.31	0.60419	1
GO:0001822	kidney development	biological_process	265	1	0.92	0.60443	1
GO:0007009	plasma membrane organization	biological_process	265	1	0.92	0.60443	1
GO:0098662	inorganic cation transmembrane transport	biological_process	583	2	2.02	0.60488	1
GO:0009653	anatomical structure morphogenesis	biological_process	2698	9	9.35	0.60522	1
GO:0006413	translational initiation	biological_process	266	1	0.92	0.60582	1
GO:0070661	leukocyte proliferation	biological_process	266	1	0.92	0.60582	1
GO:0048598	embryonic morphogenesis	biological_process	584	2	2.02	0.60582	1
GO:0051247	positive regulation of protein metabolic...	biological_process	1505	5	5.22	0.60664	1
GO:0030855	epithelial cell differentiation	biological_process	585	2	2.03	0.60677	1
GO:0006898	receptor-mediated endocytosis	biological_process	268	1	0.93	0.60859	1
GO:0019216	regulation of lipid metabolic process	biological_process	268	1	0.93	0.60859	1
GO:0031400	negative regulation of protein modificat...	biological_process	588	2	2.04	0.60959	1
GO:0032956	regulation of actin cytoskeleton organiz...	biological_process	269	1	0.93	0.60997	1
GO:0000377	RNA splicing, via transesterification re...	biological_process	271	1	0.94	0.61271	1
GO:0000398	mRNA splicing, via spliceosome	biological_process	271	1	0.94	0.61271	1
GO:0001666	response to hypoxia	biological_process	271	1	0.94	0.61271	1
GO:0012501	programmed cell death	biological_process	1819	6	6.3	0.6138	1
GO:0010942	positive regulation of cell death	biological_process	593	2	2.06	0.61425	1
GO:0006811	ion transport	biological_process	1518	5	5.26	0.6145	1
GO:0006839	mitochondrial transport	biological_process	273	1	0.95	0.61544	1
GO:0000375	RNA splicing, via transesterification re...	biological_process	274	1	0.95	0.61679	1
GO:0045860	positive regulation of protein kinase ac...	biological_process	597	2	2.07	0.61796	1
GO:0036293	response to decreased oxygen levels	biological_process	276	1	0.96	0.61949	1
GO:0051235	maintenance of location	biological_process	276	1	0.96	0.61949	1
GO:0007275	multicellular organismal development	biological_process	4792	16	16.61	0.61955	1
GO:0007264	small GTPase mediated signal transductio...	biological_process	916	3	3.17	0.62224	1
GO:0035295	tube development	biological_process	603	2	2.09	0.62346	1
GO:0043405	regulation of MAP kinase activity	biological_process	279	1	0.97	0.6235	1
GO:0002758	innate immune response-activating signal...	biological_process	280	1	0.97	0.62483	1
GO:0072001	renal system development	biological_process	280	1	0.97	0.62483	1
GO:0034470	ncRNA processing	biological_process	282	1	0.98	0.62747	1
GO:0001775	cell activation	biological_process	926	3	3.21	0.6297	1
GO:0043009	chordate embryonic development	biological_process	610	2	2.11	0.62981	1
GO:0071902	positive regulation of protein serine/th...	biological_process	284	1	0.98	0.63009	1
GO:0010243	response to organonitrogen compound	biological_process	928	3	3.22	0.63118	1
GO:0080135	regulation of cellular response to stres...	biological_process	612	2	2.12	0.63161	1
GO:0097190	apoptotic signaling pathway	biological_process	612	2	2.12	0.63161	1
GO:0032940	secretion by cell	biological_process	929	3	3.22	0.63192	1
GO:0051052	regulation of DNA metabolic process	biological_process	286	1	0.99	0.63269	1
GO:0048731	system development	biological_process	4240	14	14.69	0.63308	1
GO:0051336	regulation of hydrolase activity	biological_process	1243	4	4.31	0.63385	1
GO:0002218	activation of innate immune response	biological_process	287	1	0.99	0.63399	1
GO:0008202	steroid metabolic process	biological_process	287	1	0.99	0.63399	1
GO:0009792	embryo development ending in birth or eg...	biological_process	616	2	2.13	0.63519	1
GO:0044262	cellular carbohydrate metabolic process	biological_process	288	1	1	0.63528	1
GO:0001816	cytokine production	biological_process	617	2	2.14	0.63608	1
GO:0040029	regulation of gene expression, epigeneti...	biological_process	290	1	1	0.63785	1
GO:1902589	single-organism organelle organization	biological_process	2470	8	8.56	0.63888	1
GO:0033674	positive regulation of kinase activity	biological_process	621	2	2.15	0.63962	1
GO:0046942	carboxylic acid transport	biological_process	292	1	1.01	0.6404	1
GO:0050789	regulation of biological process	biological_process	10607	36	36.76	0.64063	1
GO:0044248	cellular catabolic process	biological_process	1872	6	6.49	0.64268	1
GO:0017038	protein import	biological_process	294	1	1.02	0.64293	1
GO:0015849	organic acid transport	biological_process	295	1	1.02	0.64419	1
GO:0070482	response to oxygen levels	biological_process	295	1	1.02	0.64419	1
GO:0008283	cell proliferation	biological_process	1875	6	6.5	0.64428	1
GO:0001101	response to acid chemical	biological_process	296	1	1.03	0.64545	1
GO:0051726	regulation of cell cycle	biological_process	949	3	3.29	0.64648	1
GO:0008285	negative regulation of cell proliferatio...	biological_process	631	2	2.19	0.64837	1
GO:0016053	organic acid biosynthetic process	biological_process	299	1	1.04	0.64919	1
GO:0046394	carboxylic acid biosynthetic process	biological_process	299	1	1.04	0.64919	1
GO:0006260	DNA replication	biological_process	300	1	1.04	0.65043	1
GO:0032269	negative regulation of cellular protein ...	biological_process	956	3	3.31	0.65148	1
GO:0032501	multicellular organismal process	biological_process	6919	23	23.98	0.65196	1
GO:1903532	positive regulation of secretion by cell	biological_process	302	1	1.05	0.65289	1
GO:0001934	positive regulation of protein phosphory...	biological_process	958	3	3.32	0.6529	1
GO:1902533	positive regulation of intracellular sig...	biological_process	959	3	3.32	0.65361	1
GO:0071417	cellular response to organonitrogen comp...	biological_process	639	2	2.21	0.65525	1
GO:0031331	positive regulation of cellular cataboli...	biological_process	304	1	1.05	0.65534	1
GO:0022402	cell cycle process	biological_process	1281	4	4.44	0.65784	1
GO:0002764	immune response-regulating signaling pat...	biological_process	647	2	2.24	0.66202	1
GO:0034220	ion transmembrane transport	biological_process	973	3	3.37	0.66343	1
GO:0045184	establishment of protein localization	biological_process	1912	6	6.63	0.66366	1
GO:0009056	catabolic process	biological_process	2220	7	7.69	0.66439	1
GO:0019752	carboxylic acid metabolic process	biological_process	975	3	3.38	0.66481	1
GO:0051649	establishment of localization in cell	biological_process	2528	8	8.76	0.66602	1
GO:0006352	DNA-templated transcription, initiation	biological_process	313	1	1.08	0.66614	1
GO:0034504	protein localization to nucleus	biological_process	313	1	1.08	0.66614	1
GO:0098655	cation transmembrane transport	biological_process	653	2	2.26	0.66704	1
GO:0051338	regulation of transferase activity	biological_process	982	3	3.4	0.66964	1
GO:1901566	organonitrogen compound biosynthetic pro...	biological_process	1301	4	4.51	0.67006	1
GO:0050778	positive regulation of immune response	biological_process	657	2	2.28	0.67035	1
GO:0001655	urogenital system development	biological_process	317	1	1.1	0.67083	1
GO:0010557	positive regulation of macromolecule bio...	biological_process	1618	5	5.61	0.67197	1
GO:0051046	regulation of secretion	biological_process	659	2	2.28	0.67199	1
GO:1903829	positive regulation of cellular protein ...	biological_process	319	1	1.11	0.67315	1
GO:0050877	neurological system process	biological_process	1310	4	4.54	0.67546	1
GO:0032970	regulation of actin filament-based proce...	biological_process	321	1	1.11	0.67546	1
GO:0098660	inorganic ion transmembrane transport	biological_process	665	2	2.3	0.67689	1
GO:0042327	positive regulation of phosphorylation	biological_process	994	3	3.44	0.67779	1
GO:1901362	organic cyclic compound biosynthetic pro...	biological_process	4361	14	15.11	0.67939	1
GO:0044087	regulation of cellular component biogene...	biological_process	669	2	2.32	0.68012	1
GO:0001932	regulation of protein phosphorylation	biological_process	1319	4	4.57	0.6808	1
GO:0043254	regulation of protein complex assembly	biological_process	326	1	1.13	0.68116	1
GO:0060562	epithelial tube morphogenesis	biological_process	326	1	1.13	0.68116	1
GO:0044260	cellular macromolecule metabolic process	biological_process	8165	27	28.3	0.68285	1
GO:0009892	negative regulation of metabolic process	biological_process	2567	8	8.9	0.68362	1
GO:0048584	positive regulation of response to stimu...	biological_process	1957	6	6.78	0.68637	1
GO:0006955	immune response	biological_process	1646	5	5.7	0.68707	1
GO:0014706	striated muscle tissue development	biological_process	332	1	1.15	0.68786	1
GO:0045089	positive regulation of innate immune res...	biological_process	332	1	1.15	0.68786	1
GO:0051348	negative regulation of transferase activ...	biological_process	332	1	1.15	0.68786	1
GO:0051641	cellular localization	biological_process	2886	9	10	0.68972	1
GO:1901698	response to nitrogen compound	biological_process	1012	3	3.51	0.68975	1
GO:0051047	positive regulation of secretion	biological_process	334	1	1.16	0.69007	1
GO:1901701	cellular response to oxygen-containing c...	biological_process	1013	3	3.51	0.6904	1
GO:0051347	positive regulation of transferase activ...	biological_process	683	2	2.37	0.69122	1
GO:0048519	negative regulation of biological proces...	biological_process	4394	14	15.23	0.6915	1
GO:0009611	response to wounding	biological_process	1017	3	3.52	0.69301	1
GO:0044282	small molecule catabolic process	biological_process	337	1	1.17	0.69334	1
GO:0022607	cellular component assembly	biological_process	2284	7	7.92	0.69453	1
GO:0051248	negative regulation of protein metabolic...	biological_process	1022	3	3.54	0.69625	1
GO:1901699	cellular response to nitrogen compound	biological_process	690	2	2.39	0.69666	1
GO:0007005	mitochondrion organization	biological_process	691	2	2.39	0.69743	1
GO:0010605	negative regulation of macromolecule met...	biological_process	2292	7	7.94	0.69818	1
GO:0044271	cellular nitrogen compound biosynthetic ...	biological_process	4713	15	16.33	0.69924	1
GO:0006605	protein targeting	biological_process	695	2	2.41	0.7005	1
GO:0060537	muscle tissue development	biological_process	346	1	1.2	0.70297	1
GO:1901565	organonitrogen compound catabolic proces...	biological_process	347	1	1.2	0.70402	1
GO:0007517	muscle organ development	biological_process	348	1	1.21	0.70507	1
GO:0006366	transcription from RNA polymerase II pro...	biological_process	1997	6	6.92	0.70575	1
GO:0044765	single-organism transport	biological_process	3835	12	13.29	0.70598	1
GO:0019637	organophosphate metabolic process	biological_process	1038	3	3.6	0.70645	1
GO:0006886	intracellular protein transport	biological_process	1039	3	3.6	0.70708	1
GO:0031399	regulation of protein modification proce...	biological_process	1686	5	5.84	0.70785	1
GO:0045861	negative regulation of proteolysis	biological_process	351	1	1.22	0.70819	1
GO:0006790	sulfur compound metabolic process	biological_process	354	1	1.23	0.71128	1
GO:0042221	response to chemical	biological_process	4159	13	14.41	0.71448	1
GO:0044267	cellular protein metabolic process	biological_process	4762	15	16.5	0.71621	1
GO:0060255	regulation of macromolecule metabolic pr...	biological_process	5654	18	19.59	0.71724	1
GO:0001701	in utero embryonic development	biological_process	360	1	1.25	0.71737	1
GO:0034654	nucleobase-containing compound biosynthe...	biological_process	4168	13	14.44	0.71767	1
GO:0009896	positive regulation of catabolic process	biological_process	361	1	1.25	0.71837	1
GO:0051090	regulation of sequence-specific DNA bind...	biological_process	361	1	1.25	0.71837	1
GO:0042981	regulation of apoptotic process	biological_process	1386	4	4.8	0.71872	1
GO:0030097	hemopoiesis	biological_process	721	2	2.5	0.71982	1
GO:0051704	multi-organism process	biological_process	2344	7	8.12	0.72125	1
GO:0070887	cellular response to chemical stimulus	biological_process	2655	8	9.2	0.72131	1
GO:0006979	response to oxidative stress	biological_process	364	1	1.26	0.72135	1
GO:0035239	tube morphogenesis	biological_process	366	1	1.27	0.72332	1
GO:0043067	regulation of programmed cell death	biological_process	1396	4	4.84	0.7241	1
GO:0003012	muscle system process	biological_process	369	1	1.28	0.72625	1
GO:0044238	primary metabolic process	biological_process	10012	33	34.7	0.72671	1
GO:0065007	biological regulation	biological_process	11142	37	38.61	0.72899	1
GO:0008380	RNA splicing	biological_process	372	1	1.29	0.72915	1
GO:0042325	regulation of phosphorylation	biological_process	1407	4	4.88	0.72993	1
GO:0090150	establishment of protein localization to...	biological_process	374	1	1.3	0.73107	1
GO:0044699	single-organism process	biological_process	13348	45	46.26	0.73184	1
GO:1903034	regulation of response to wounding	biological_process	375	1	1.3	0.73203	1
GO:0031328	positive regulation of cellular biosynth...	biological_process	1735	5	6.01	0.73203	1
GO:0042391	regulation of membrane potential	biological_process	377	1	1.31	0.73392	1
GO:0006887	exocytosis	biological_process	378	1	1.31	0.73487	1
GO:0050708	regulation of protein secretion	biological_process	379	1	1.31	0.73581	1
GO:2001233	regulation of apoptotic signaling pathwa...	biological_process	380	1	1.32	0.73674	1
GO:0001819	positive regulation of cytokine producti...	biological_process	381	1	1.32	0.73768	1
GO:0045893	positive regulation of transcription, DN...	biological_process	1423	4	4.93	0.73825	1
GO:1903508	positive regulation of nucleic acid-temp...	biological_process	1423	4	4.93	0.73825	1
GO:0018130	heterocycle biosynthetic process	biological_process	4235	13	14.68	0.7408	1
GO:0043436	oxoacid metabolic process	biological_process	1097	3	3.8	0.74186	1
GO:0019438	aromatic compound biosynthetic process	biological_process	4240	13	14.69	0.74248	1
GO:0031347	regulation of defense response	biological_process	759	2	2.63	0.7462	1
GO:0009891	positive regulation of biosynthetic proc...	biological_process	1768	5	6.13	0.74751	1
GO:0030162	regulation of proteolysis	biological_process	761	2	2.64	0.74753	1
GO:0048534	hematopoietic or lymphoid organ developm...	biological_process	761	2	2.64	0.74753	1
GO:0006396	RNA processing	biological_process	766	2	2.65	0.75083	1
GO:0006082	organic acid metabolic process	biological_process	1115	3	3.86	0.75198	1
GO:1902680	positive regulation of RNA biosynthetic ...	biological_process	1451	4	5.03	0.75237	1
GO:0009628	response to abiotic stimulus	biological_process	1116	3	3.87	0.75254	1
GO:0019058	viral life cycle	biological_process	398	1	1.38	0.75306	1
GO:0045088	regulation of innate immune response	biological_process	398	1	1.38	0.75306	1
GO:0010562	positive regulation of phosphorus metabo...	biological_process	1117	3	3.87	0.75309	1
GO:0045937	positive regulation of phosphate metabol...	biological_process	1117	3	3.87	0.75309	1
GO:0044700	single organism signaling	biological_process	6067	19	21.02	0.75413	1
GO:0065009	regulation of molecular function	biological_process	2739	8	9.49	0.75457	1
GO:0051346	negative regulation of hydrolase activit...	biological_process	400	1	1.39	0.75482	1
GO:0023052	signaling	biological_process	6076	19	21.06	0.75681	1
GO:0006915	apoptotic process	biological_process	1800	5	6.24	0.76191	1
GO:0015711	organic anion transport	biological_process	410	1	1.42	0.76339	1
GO:1902578	single-organism localization	biological_process	4003	12	13.87	0.76445	1
GO:0010604	positive regulation of macromolecule met...	biological_process	2776	8	9.62	0.76835	1
GO:0050911	detection of chemical stimulus involved ...	biological_process	418	1	1.45	0.77003	1
GO:0051222	positive regulation of protein transport	biological_process	420	1	1.46	0.77167	1
GO:0002520	immune system development	biological_process	805	2	2.79	0.77533	1
GO:0071900	regulation of protein serine/threonine k...	biological_process	427	1	1.48	0.77729	1
GO:0008015	blood circulation	biological_process	432	1	1.5	0.78123	1
GO:0003013	circulatory system process	biological_process	434	1	1.5	0.78278	1
GO:0048568	embryonic organ development	biological_process	434	1	1.5	0.78278	1
GO:1901700	response to oxygen-containing compound	biological_process	1516	4	5.25	0.78295	1
GO:0032101	regulation of response to external stimu...	biological_process	820	2	2.84	0.7842	1
GO:0031325	positive regulation of cellular metaboli...	biological_process	2835	8	9.82	0.78922	1
GO:0006397	mRNA processing	biological_process	443	1	1.54	0.78964	1
GO:0007608	sensory perception of smell	biological_process	445	1	1.54	0.79114	1
GO:0071310	cellular response to organic substance	biological_process	2199	6	7.62	0.79155	1
GO:0006281	DNA repair	biological_process	447	1	1.55	0.79262	1
GO:0023051	regulation of signaling	biological_process	2847	8	9.87	0.7933	1
GO:0006935	chemotaxis	biological_process	836	2	2.9	0.79332	1
GO:0042330	taxis	biological_process	836	2	2.9	0.79332	1
GO:0043170	macromolecule metabolic process	biological_process	8828	28	30.59	0.79494	1
GO:0006996	organelle organization	biological_process	3490	10	12.09	0.79753	1
GO:0044802	single-organism membrane organization	biological_process	845	2	2.93	0.7983	1
GO:0006508	proteolysis	biological_process	1553	4	5.38	0.79902	1
GO:0034622	cellular macromolecular complex assembly	biological_process	848	2	2.94	0.79994	1
GO:1902580	single-organism cellular localization	biological_process	1211	3	4.2	0.80084	1
GO:0043412	macromolecule modification	biological_process	3814	11	13.22	0.8014	1
GO:0050907	detection of chemical stimulus involved ...	biological_process	460	1	1.59	0.80203	1
GO:0032147	activation of protein kinase activity	biological_process	463	1	1.6	0.80414	1
GO:0019222	regulation of metabolic process	biological_process	6547	20	22.69	0.80554	1
GO:0043900	regulation of multi-organism process	biological_process	468	1	1.62	0.80761	1
GO:0019538	protein metabolic process	biological_process	5363	16	18.59	0.80762	1
GO:0010646	regulation of cell communication	biological_process	2894	8	10.03	0.80875	1
GO:0002009	morphogenesis of an epithelium	biological_process	471	1	1.63	0.80966	1
GO:0007346	regulation of mitotic cell cycle	biological_process	471	1	1.63	0.80966	1
GO:0080090	regulation of primary metabolic process	biological_process	5676	17	19.67	0.81095	1
GO:0051050	positive regulation of transport	biological_process	869	2	3.01	0.81109	1
GO:0009306	protein secretion	biological_process	474	1	1.64	0.81169	1
GO:0071495	cellular response to endogenous stimulus	biological_process	1236	3	4.28	0.8122	1
GO:0007154	cell communication	biological_process	6280	19	21.76	0.81292	1
GO:0071375	cellular response to peptide hormone sti...	biological_process	482	1	1.67	0.817	1
GO:0050790	regulation of catalytic activity	biological_process	2273	6	7.88	0.81794	1
GO:0006461	protein complex assembly	biological_process	1252	3	4.34	0.81919	1
GO:0070271	protein complex biogenesis	biological_process	1252	3	4.34	0.81919	1
GO:0071704	organic substance metabolic process	biological_process	10340	33	35.83	0.82046	1
GO:0045786	negative regulation of cell cycle	biological_process	490	1	1.7	0.82216	1
GO:0003008	system process	biological_process	1953	5	6.77	0.82259	1
GO:0006796	phosphate-containing compound metabolic ...	biological_process	2941	8	10.19	0.82335	1
GO:0031324	negative regulation of cellular metaboli...	biological_process	2297	6	7.96	0.82594	1
GO:0009593	detection of chemical stimulus	biological_process	497	1	1.72	0.82656	1
GO:1901653	cellular response to peptide	biological_process	497	1	1.72	0.82656	1
GO:0002684	positive regulation of immune system pro...	biological_process	905	2	3.14	0.82894	1
GO:0008104	protein localization	biological_process	2313	6	8.02	0.83112	1
GO:0031323	regulation of cellular metabolic process	biological_process	5763	17	19.97	0.83262	1
GO:0050906	detection of stimulus involved in sensor...	biological_process	509	1	1.76	0.83386	1
GO:0009719	response to endogenous stimulus	biological_process	1642	4	5.69	0.83387	1
GO:0019220	regulation of phosphate metabolic proces...	biological_process	1647	4	5.71	0.83568	1
GO:0044707	single-multicellular organism process	biological_process	6672	20	23.12	0.83602	1
GO:0006793	phosphorus metabolic process	biological_process	2988	8	10.35	0.83711	1
GO:0051174	regulation of phosphorus metabolic proce...	biological_process	1660	4	5.75	0.84029	1
GO:0006464	cellular protein modification process	biological_process	3655	10	12.67	0.84432	1
GO:0036211	protein modification process	biological_process	3655	10	12.67	0.84432	1
GO:0007606	sensory perception of chemical stimulus	biological_process	530	1	1.84	0.8459	1
GO:0051241	negative regulation of multicellular org...	biological_process	947	2	3.28	0.84788	1
GO:0030036	actin cytoskeleton organization	biological_process	536	1	1.86	0.84919	1
GO:0032268	regulation of cellular protein metabolic...	biological_process	2373	6	8.22	0.8495	1
GO:0007265	Ras protein signal transduction	biological_process	537	1	1.86	0.84973	1
GO:0051129	negative regulation of cellular componen...	biological_process	554	1	1.92	0.85862	1
GO:0001817	regulation of cytokine production	biological_process	557	1	1.93	0.86014	1
GO:0043065	positive regulation of apoptotic process	biological_process	557	1	1.93	0.86014	1
GO:0016310	phosphorylation	biological_process	2072	5	7.18	0.86092	1
GO:0050776	regulation of immune response	biological_process	979	2	3.39	0.86103	1
GO:0043068	positive regulation of programmed cell d...	biological_process	562	1	1.95	0.86263	1
GO:0045596	negative regulation of cell differentiat...	biological_process	562	1	1.95	0.86263	1
GO:0048285	organelle fission	biological_process	564	1	1.95	0.86361	1
GO:0048523	negative regulation of cellular process	biological_process	4055	11	14.05	0.86443	1
GO:0040011	locomotion	biological_process	1739	4	6.03	0.86613	1
GO:0006820	anion transport	biological_process	571	1	1.98	0.867	1
GO:0015672	monovalent inorganic cation transport	biological_process	573	1	1.99	0.86796	1
GO:0006468	protein phosphorylation	biological_process	1750	4	6.06	0.86944	1
GO:0043434	response to peptide hormone	biological_process	578	1	2	0.87031	1
GO:0080134	regulation of response to stress	biological_process	1390	3	4.82	0.87093	1
GO:0043410	positive regulation of MAPK cascade	biological_process	582	1	2.02	0.87217	1
GO:0009967	positive regulation of signal transducti...	biological_process	1394	3	4.83	0.87222	1
GO:0044093	positive regulation of molecular functio...	biological_process	1766	4	6.12	0.87413	1
GO:0044237	cellular metabolic process	biological_process	10026	31	34.74	0.87533	1
GO:0031329	regulation of cellular catabolic process	biological_process	592	1	2.05	0.87669	1
GO:0009893	positive regulation of metabolic process	biological_process	3470	9	12.03	0.87686	1
GO:0015031	protein transport	biological_process	1789	4	6.2	0.88062	1
GO:0048729	tissue morphogenesis	biological_process	603	1	2.09	0.88148	1
GO:1903530	regulation of secretion by cell	biological_process	604	1	2.09	0.8819	1
GO:0006897	endocytosis	biological_process	605	1	2.1	0.88233	1
GO:0008610	lipid biosynthetic process	biological_process	607	1	2.1	0.88317	1
GO:1901652	response to peptide	biological_process	612	1	2.12	0.88526	1
GO:0007010	cytoskeleton organization	biological_process	1046	2	3.62	0.88533	1
GO:0006954	inflammatory response	biological_process	613	1	2.12	0.88567	1
GO:0016071	mRNA metabolic process	biological_process	615	1	2.13	0.88649	1
GO:0030029	actin filament-based process	biological_process	617	1	2.14	0.88731	1
GO:0051246	regulation of protein metabolic process	biological_process	2539	6	8.8	0.89225	1
GO:0048522	positive regulation of cellular process	biological_process	4526	12	15.68	0.89586	1
GO:0002376	immune system process	biological_process	2564	6	8.89	0.89773	1
GO:0051301	cell division	biological_process	647	1	2.24	0.89888	1
GO:0033554	cellular response to stress	biological_process	1876	4	6.5	0.90269	1
GO:0043085	positive regulation of catalytic activit...	biological_process	1506	3	5.22	0.90406	1
GO:0023056	positive regulation of signaling	biological_process	1532	3	5.31	0.91036	1
GO:0035556	intracellular signal transduction	biological_process	2634	6	9.13	0.91187	1
GO:0008152	metabolic process	biological_process	11600	36	40.2	0.91208	1
GO:0040012	regulation of locomotion	biological_process	689	1	2.39	0.91314	1
GO:0009057	macromolecule catabolic process	biological_process	1143	2	3.96	0.91372	1
GO:0010647	positive regulation of cell communicatio...	biological_process	1550	3	5.37	0.91451	1
GO:0009894	regulation of catabolic process	biological_process	695	1	2.41	0.915	1
GO:0048518	positive regulation of biological proces...	biological_process	5272	14	18.27	0.91523	1
GO:0033036	macromolecule localization	biological_process	2655	6	9.2	0.91578	1
GO:0007165	signal transduction	biological_process	5597	15	19.4	0.91733	1
GO:0051270	regulation of cellular component movemen...	biological_process	703	1	2.44	0.91743	1
GO:1902531	regulation of intracellular signal trans...	biological_process	1568	3	5.43	0.91849	1
GO:0050878	regulation of body fluid levels	biological_process	709	1	2.46	0.91921	1
GO:0051606	detection of stimulus	biological_process	725	1	2.51	0.92377	1
GO:0051093	negative regulation of developmental pro...	biological_process	752	1	2.61	0.9309	1
GO:0043408	regulation of MAPK cascade	biological_process	761	1	2.64	0.93312	1
GO:0071705	nitrogen compound transport	biological_process	768	1	2.66	0.93481	1
GO:0007186	G-protein coupled receptor signaling pat...	biological_process	1242	2	4.3	0.93591	1
GO:0034097	response to cytokine	biological_process	780	1	2.7	0.93759	1
GO:0048583	regulation of response to stimulus	biological_process	3500	8	12.13	0.93953	1
GO:0010033	response to organic substance	biological_process	2824	6	9.79	0.94223	1
GO:0016192	vesicle-mediated transport	biological_process	1301	2	4.51	0.94649	1
GO:0000165	MAPK cascade	biological_process	824	1	2.86	0.94685	1
GO:0009966	regulation of signal transduction	biological_process	2513	5	8.71	0.94897	1
GO:0071702	organic substance transport	biological_process	2535	5	8.78	0.95164	1
GO:0023014	signal transduction by protein phosphory...	biological_process	852	1	2.95	0.95203	1
GO:0071363	cellular response to growth factor stimu...	biological_process	873	1	3.03	0.95558	1
GO:0070848	response to growth factor	biological_process	896	1	3.11	0.95917	1
GO:0044265	cellular macromolecule catabolic process	biological_process	914	1	3.17	0.96179	1
GO:0007169	transmembrane receptor protein tyrosine ...	biological_process	918	1	3.18	0.96234	1
GO:0006928	movement of cell or subcellular componen...	biological_process	1889	3	6.55	0.96653	1
GO:0007600	sensory perception	biological_process	962	1	3.33	0.96798	1
GO:0002682	regulation of immune system process	biological_process	1498	2	5.19	0.97115	1
GO:0009968	negative regulation of signal transducti...	biological_process	1024	1	3.55	0.97453	1
GO:0051716	cellular response to stimulus	biological_process	6883	17	23.85	0.97774	1
GO:0045087	innate immune response	biological_process	1103	1	3.82	0.98101	1
GO:0023057	negative regulation of signaling	biological_process	1134	1	3.93	0.98308	1
GO:0016477	cell migration	biological_process	1136	1	3.94	0.9832	1
GO:0010648	negative regulation of cell communicatio...	biological_process	1145	1	3.97	0.98376	1
GO:0007167	enzyme linked receptor protein signaling...	biological_process	1219	1	4.22	0.98768	1
GO:0007166	cell surface receptor signaling pathway	biological_process	2669	4	9.25	0.98832	1
GO:0048870	cell motility	biological_process	1234	1	4.28	0.98836	1
GO:0051674	localization of cell	biological_process	1234	1	4.28	0.98836	1
GO:0006952	defense response	biological_process	1783	2	6.18	0.98864	1
GO:0048585	negative regulation of response to stimu...	biological_process	1289	1	4.47	0.99053	1
GO:0050896	response to stimulus	biological_process	8206	20	28.44	0.99155	1
GO:0009605	response to external stimulus	biological_process	2507	3	8.69	0.99499	1
GO:0006950	response to stress	biological_process	3920	6	13.58	0.99686	1
GO:0008150	biological_process	biological_process	16448	57	57	1	1
GO:0000002	mitochondrial genome maintenance	biological_process	28	0	0.1	1	1
GO:0000012	single strand break repair	biological_process	9	0	0.03	1	1
GO:0000018	regulation of DNA recombination	biological_process	54	0	0.19	1	1
GO:0000022	mitotic spindle elongation	biological_process	9	0	0.03	1	1
GO:0000027	ribosomal large subunit assembly	biological_process	21	0	0.07	1	1
GO:0000028	ribosomal small subunit assembly	biological_process	16	0	0.06	1	1
GO:0000038	very long-chain fatty acid metabolic pro...	biological_process	29	0	0.1	1	1
GO:0000042	protein targeting to Golgi	biological_process	18	0	0.06	1	1
GO:0000045	autophagosome assembly	biological_process	74	0	0.26	1	1
GO:0000050	urea cycle	biological_process	12	0	0.04	1	1
GO:0000052	citrulline metabolic process	biological_process	13	0	0.05	1	1
GO:0000054	ribosomal subunit export from nucleus	biological_process	8	0	0.03	1	1
GO:0000055	ribosomal large subunit export from nucl...	biological_process	6	0	0.02	1	1
GO:0000070	mitotic sister chromatid segregation	biological_process	124	0	0.43	1	1
GO:0000076	DNA replication checkpoint	biological_process	14	0	0.05	1	1
GO:0000077	DNA damage checkpoint	biological_process	155	0	0.54	1	1
GO:0000079	regulation of cyclin-dependent protein s...	biological_process	90	0	0.31	1	1
GO:0000083	regulation of transcription involved in ...	biological_process	27	0	0.09	1	1
GO:0000096	sulfur amino acid metabolic process	biological_process	44	0	0.15	1	1
GO:0000097	sulfur amino acid biosynthetic process	biological_process	18	0	0.06	1	1
GO:0000098	sulfur amino acid catabolic process	biological_process	13	0	0.05	1	1
GO:0000101	sulfur amino acid transport	biological_process	6	0	0.02	1	1
GO:0000103	sulfate assimilation	biological_process	8	0	0.03	1	1
GO:0000132	establishment of mitotic spindle orienta...	biological_process	21	0	0.07	1	1
GO:0000160	phosphorelay signal transduction system	biological_process	9	0	0.03	1	1
GO:0000184	nuclear-transcribed mRNA catabolic proce...	biological_process	119	0	0.41	1	1
GO:0000185	activation of MAPKKK activity	biological_process	11	0	0.04	1	1
GO:0000186	activation of MAPKK activity	biological_process	235	0	0.81	1	1
GO:0000188	inactivation of MAPK activity	biological_process	28	0	0.1	1	1
GO:0000209	protein polyubiquitination	biological_process	212	0	0.73	1	1
GO:0000212	meiotic spindle organization	biological_process	10	0	0.03	1	1
GO:0000226	microtubule cytoskeleton organization	biological_process	412	0	1.43	1	1
GO:0000244	spliceosomal tri-snRNP complex assembly	biological_process	12	0	0.04	1	1
GO:0000245	spliceosomal complex assembly	biological_process	55	0	0.19	1	1
GO:0000255	allantoin metabolic process	biological_process	5	0	0.02	1	1
GO:0000270	peptidoglycan metabolic process	biological_process	7	0	0.02	1	1
GO:0000272	polysaccharide catabolic process	biological_process	31	0	0.11	1	1
GO:0000280	nuclear division	biological_process	529	0	1.83	1	1
GO:0000281	mitotic cytokinesis	biological_process	29	0	0.1	1	1
GO:0000288	nuclear-transcribed mRNA catabolic proce...	biological_process	66	0	0.23	1	1
GO:0000289	nuclear-transcribed mRNA poly(A) tail sh...	biological_process	32	0	0.11	1	1
GO:0000290	deadenylation-dependent decapping of nuc...	biological_process	9	0	0.03	1	1
GO:0000291	nuclear-transcribed mRNA catabolic proce...	biological_process	32	0	0.11	1	1
GO:0000301	retrograde transport, vesicle recycling ...	biological_process	23	0	0.08	1	1
GO:0000303	response to superoxide	biological_process	29	0	0.1	1	1
GO:0000305	response to oxygen radical	biological_process	30	0	0.1	1	1
GO:0000338	protein deneddylation	biological_process	13	0	0.05	1	1
GO:0000380	alternative mRNA splicing, via spliceoso...	biological_process	38	0	0.13	1	1
GO:0000381	regulation of alternative mRNA splicing,...	biological_process	30	0	0.1	1	1
GO:0000387	spliceosomal snRNP assembly	biological_process	41	0	0.14	1	1
GO:0000389	mRNA 3'-splice site recognition	biological_process	6	0	0.02	1	1
GO:0000394	RNA splicing, via endonucleolytic cleava...	biological_process	11	0	0.04	1	1
GO:0000395	mRNA 5'-splice site recognition	biological_process	5	0	0.02	1	1
GO:0000413	protein peptidyl-prolyl isomerization	biological_process	41	0	0.14	1	1
GO:0000422	mitophagy	biological_process	201	0	0.7	1	1
GO:0000423	macromitophagy	biological_process	137	0	0.47	1	1
GO:0000447	endonucleolytic cleavage in ITS1 to sepa...	biological_process	6	0	0.02	1	1
GO:0000459	exonucleolytic trimming involved in rRNA...	biological_process	8	0	0.03	1	1
GO:0000460	maturation of 5.8S rRNA	biological_process	25	0	0.09	1	1
GO:0000462	maturation of SSU-rRNA from tricistronic...	biological_process	27	0	0.09	1	1
GO:0000463	maturation of LSU-rRNA from tricistronic...	biological_process	9	0	0.03	1	1
GO:0000466	maturation of 5.8S rRNA from tricistroni...	biological_process	19	0	0.07	1	1
GO:0000467	exonucleolytic trimming to generate matu...	biological_process	8	0	0.03	1	1
GO:0000469	cleavage involved in rRNA processing	biological_process	18	0	0.06	1	1
GO:0000470	maturation of LSU-rRNA	biological_process	10	0	0.03	1	1
GO:0000478	endonucleolytic cleavage involved in rRN...	biological_process	9	0	0.03	1	1
GO:0000479	endonucleolytic cleavage of tricistronic...	biological_process	9	0	0.03	1	1
GO:0000578	embryonic axis specification	biological_process	37	0	0.13	1	1
GO:0000712	resolution of meiotic recombination inte...	biological_process	10	0	0.03	1	1
GO:0000715	nucleotide-excision repair, DNA damage r...	biological_process	5	0	0.02	1	1
GO:0000718	nucleotide-excision repair, DNA damage r...	biological_process	22	0	0.08	1	1
GO:0000722	telomere maintenance via recombination	biological_process	27	0	0.09	1	1
GO:0000723	telomere maintenance	biological_process	91	0	0.32	1	1
GO:0000724	double-strand break repair via homologou...	biological_process	86	0	0.3	1	1
GO:0000725	recombinational repair	biological_process	87	0	0.3	1	1
GO:0000726	non-recombinational repair	biological_process	34	0	0.12	1	1
GO:0000729	DNA double-strand break processing	biological_process	11	0	0.04	1	1
GO:0000730	DNA recombinase assembly	biological_process	11	0	0.04	1	1
GO:0000731	DNA synthesis involved in DNA repair	biological_process	13	0	0.05	1	1
GO:0000733	DNA strand renaturation	biological_process	9	0	0.03	1	1
GO:0000738	DNA catabolic process, exonucleolytic	biological_process	7	0	0.02	1	1
GO:0000768	syncytium formation by plasma membrane f...	biological_process	51	0	0.18	1	1
GO:0000819	sister chromatid segregation	biological_process	132	0	0.46	1	1
GO:0000820	regulation of glutamine family amino aci...	biological_process	5	0	0.02	1	1
GO:0000910	cytokinesis	biological_process	168	0	0.58	1	1
GO:0000920	cell separation after cytokinesis	biological_process	17	0	0.06	1	1
GO:0000956	nuclear-transcribed mRNA catabolic proce...	biological_process	190	0	0.66	1	1
GO:0000959	mitochondrial RNA metabolic process	biological_process	25	0	0.09	1	1
GO:0000963	mitochondrial RNA processing	biological_process	7	0	0.02	1	1
GO:0000966	RNA 5'-end processing	biological_process	6	0	0.02	1	1
GO:0001302	replicative cell aging	biological_process	6	0	0.02	1	1
GO:0001502	cartilage condensation	biological_process	22	0	0.08	1	1
GO:0001503	ossification	biological_process	361	0	1.25	1	1
GO:0001504	neurotransmitter uptake	biological_process	25	0	0.09	1	1
GO:0001508	action potential	biological_process	117	0	0.41	1	1
GO:0001514	selenocysteine incorporation	biological_process	7	0	0.02	1	1
GO:0001516	prostaglandin biosynthetic process	biological_process	26	0	0.09	1	1
GO:0001522	pseudouridine synthesis	biological_process	17	0	0.06	1	1
GO:0001539	cilium or flagellum-dependent cell motil...	biological_process	19	0	0.07	1	1
GO:0001542	ovulation from ovarian follicle	biological_process	10	0	0.03	1	1
GO:0001547	antral ovarian follicle growth	biological_process	7	0	0.02	1	1
GO:0001553	luteinization	biological_process	10	0	0.03	1	1
GO:0001554	luteolysis	biological_process	6	0	0.02	1	1
GO:0001556	oocyte maturation	biological_process	25	0	0.09	1	1
GO:0001561	fatty acid alpha-oxidation	biological_process	6	0	0.02	1	1
GO:0001562	response to protozoan	biological_process	21	0	0.07	1	1
GO:0001570	vasculogenesis	biological_process	72	0	0.25	1	1
GO:0001573	ganglioside metabolic process	biological_process	26	0	0.09	1	1
GO:0001574	ganglioside biosynthetic process	biological_process	18	0	0.06	1	1
GO:0001578	microtubule bundle formation	biological_process	67	0	0.23	1	1
GO:0001580	detection of chemical stimulus involved ...	biological_process	34	0	0.12	1	1
GO:0001649	osteoblast differentiation	biological_process	201	0	0.7	1	1
GO:0001656	metanephros development	biological_process	90	0	0.31	1	1
GO:0001657	ureteric bud development	biological_process	101	0	0.35	1	1
GO:0001658	branching involved in ureteric bud morph...	biological_process	61	0	0.21	1	1
GO:0001659	temperature homeostasis	biological_process	37	0	0.13	1	1
GO:0001660	fever generation	biological_process	11	0	0.04	1	1
GO:0001661	conditioned taste aversion	biological_process	6	0	0.02	1	1
GO:0001662	behavioral fear response	biological_process	33	0	0.11	1	1
GO:0001667	ameboidal-type cell migration	biological_process	290	0	1	1	1
GO:0001672	regulation of chromatin assembly or disa...	biological_process	7	0	0.02	1	1
GO:0001676	long-chain fatty acid metabolic process	biological_process	99	0	0.34	1	1
GO:0001696	gastric acid secretion	biological_process	16	0	0.06	1	1
GO:0001702	gastrulation with mouth forming second	biological_process	29	0	0.1	1	1
GO:0001704	formation of primary germ layer	biological_process	116	0	0.4	1	1
GO:0001705	ectoderm formation	biological_process	5	0	0.02	1	1
GO:0001706	endoderm formation	biological_process	56	0	0.19	1	1
GO:0001707	mesoderm formation	biological_process	64	0	0.22	1	1
GO:0001708	cell fate specification	biological_process	88	0	0.3	1	1
GO:0001710	mesodermal cell fate commitment	biological_process	18	0	0.06	1	1
GO:0001711	endodermal cell fate commitment	biological_process	16	0	0.06	1	1
GO:0001714	endodermal cell fate specification	biological_process	9	0	0.03	1	1
GO:0001731	formation of translation preinitiation c...	biological_process	20	0	0.07	1	1
GO:0001736	establishment of planar polarity	biological_process	37	0	0.13	1	1
GO:0001738	morphogenesis of a polarized epithelium	biological_process	47	0	0.16	1	1
GO:0001754	eye photoreceptor cell differentiation	biological_process	45	0	0.16	1	1
GO:0001755	neural crest cell migration	biological_process	35	0	0.12	1	1
GO:0001757	somite specification	biological_process	5	0	0.02	1	1
GO:0001759	organ induction	biological_process	21	0	0.07	1	1
GO:0001765	membrane raft assembly	biological_process	10	0	0.03	1	1
GO:0001767	establishment of lymphocyte polarity	biological_process	9	0	0.03	1	1
GO:0001768	establishment of T cell polarity	biological_process	8	0	0.03	1	1
GO:0001771	immunological synapse formation	biological_process	10	0	0.03	1	1
GO:0001773	myeloid dendritic cell activation	biological_process	27	0	0.09	1	1
GO:0001774	microglial cell activation	biological_process	12	0	0.04	1	1
GO:0001778	plasma membrane repair	biological_process	7	0	0.02	1	1
GO:0001779	natural killer cell differentiation	biological_process	23	0	0.08	1	1
GO:0001780	neutrophil homeostasis	biological_process	8	0	0.03	1	1
GO:0001787	natural killer cell proliferation	biological_process	8	0	0.03	1	1
GO:0001818	negative regulation of cytokine producti...	biological_process	211	0	0.73	1	1
GO:0001820	serotonin secretion	biological_process	12	0	0.04	1	1
GO:0001821	histamine secretion	biological_process	7	0	0.02	1	1
GO:0001823	mesonephros development	biological_process	106	0	0.37	1	1
GO:0001824	blastocyst development	biological_process	71	0	0.25	1	1
GO:0001825	blastocyst formation	biological_process	33	0	0.11	1	1
GO:0001826	inner cell mass cell differentiation	biological_process	6	0	0.02	1	1
GO:0001829	trophectodermal cell differentiation	biological_process	18	0	0.06	1	1
GO:0001832	blastocyst growth	biological_process	22	0	0.08	1	1
GO:0001833	inner cell mass cell proliferation	biological_process	14	0	0.05	1	1
GO:0001837	epithelial to mesenchymal transition	biological_process	104	0	0.36	1	1
GO:0001838	embryonic epithelial tube formation	biological_process	129	0	0.45	1	1
GO:0001839	neural plate morphogenesis	biological_process	9	0	0.03	1	1
GO:0001840	neural plate development	biological_process	12	0	0.04	1	1
GO:0001841	neural tube formation	biological_process	108	0	0.37	1	1
GO:0001842	neural fold formation	biological_process	6	0	0.02	1	1
GO:0001843	neural tube closure	biological_process	91	0	0.32	1	1
GO:0001845	phagolysosome assembly	biological_process	9	0	0.03	1	1
GO:0001865	NK T cell differentiation	biological_process	7	0	0.02	1	1
GO:0001866	NK T cell proliferation	biological_process	5	0	0.02	1	1
GO:0001867	complement activation, lectin pathway	biological_process	9	0	0.03	1	1
GO:0001878	response to yeast	biological_process	13	0	0.05	1	1
GO:0001881	receptor recycling	biological_process	26	0	0.09	1	1
GO:0001886	endothelial cell morphogenesis	biological_process	12	0	0.04	1	1
GO:0001890	placenta development	biological_process	147	0	0.51	1	1
GO:0001892	embryonic placenta development	biological_process	92	0	0.32	1	1
GO:0001893	maternal placenta development	biological_process	30	0	0.1	1	1
GO:0001895	retina homeostasis	biological_process	75	0	0.26	1	1
GO:0001906	cell killing	biological_process	107	0	0.37	1	1
GO:0001909	leukocyte mediated cytotoxicity	biological_process	82	0	0.28	1	1
GO:0001910	regulation of leukocyte mediated cytotox...	biological_process	49	0	0.17	1	1
GO:0001911	negative regulation of leukocyte mediate...	biological_process	13	0	0.05	1	1
GO:0001912	positive regulation of leukocyte mediate...	biological_process	35	0	0.12	1	1
GO:0001913	T cell mediated cytotoxicity	biological_process	29	0	0.1	1	1
GO:0001914	regulation of T cell mediated cytotoxici...	biological_process	21	0	0.07	1	1
GO:0001916	positive regulation of T cell mediated c...	biological_process	16	0	0.06	1	1
GO:0001919	regulation of receptor recycling	biological_process	18	0	0.06	1	1
GO:0001921	positive regulation of receptor recyclin...	biological_process	10	0	0.03	1	1
GO:0001935	endothelial cell proliferation	biological_process	110	0	0.38	1	1
GO:0001936	regulation of endothelial cell prolifera...	biological_process	94	0	0.33	1	1
GO:0001937	negative regulation of endothelial cell ...	biological_process	33	0	0.11	1	1
GO:0001938	positive regulation of endothelial cell ...	biological_process	67	0	0.23	1	1
GO:0001941	postsynaptic membrane organization	biological_process	28	0	0.1	1	1
GO:0001942	hair follicle development	biological_process	85	0	0.29	1	1
GO:0001945	lymph vessel development	biological_process	23	0	0.08	1	1
GO:0001946	lymphangiogenesis	biological_process	14	0	0.05	1	1
GO:0001947	heart looping	biological_process	56	0	0.19	1	1
GO:0001952	regulation of cell-matrix adhesion	biological_process	88	0	0.3	1	1
GO:0001953	negative regulation of cell-matrix adhes...	biological_process	29	0	0.1	1	1
GO:0001954	positive regulation of cell-matrix adhes...	biological_process	41	0	0.14	1	1
GO:0001955	blood vessel maturation	biological_process	8	0	0.03	1	1
GO:0001956	positive regulation of neurotransmitter ...	biological_process	10	0	0.03	1	1
GO:0001957	intramembranous ossification	biological_process	6	0	0.02	1	1
GO:0001958	endochondral ossification	biological_process	27	0	0.09	1	1
GO:0001959	regulation of cytokine-mediated signalin...	biological_process	115	0	0.4	1	1
GO:0001960	negative regulation of cytokine-mediated...	biological_process	40	0	0.14	1	1
GO:0001961	positive regulation of cytokine-mediated...	biological_process	33	0	0.11	1	1
GO:0001963	synaptic transmission, dopaminergic	biological_process	27	0	0.09	1	1
GO:0001964	startle response	biological_process	25	0	0.09	1	1
GO:0001967	suckling behavior	biological_process	16	0	0.06	1	1
GO:0001973	adenosine receptor signaling pathway	biological_process	12	0	0.04	1	1
GO:0001975	response to amphetamine	biological_process	32	0	0.11	1	1
GO:0001976	neurological system process involved in ...	biological_process	17	0	0.06	1	1
GO:0001978	regulation of systemic arterial blood pr...	biological_process	5	0	0.02	1	1
GO:0001990	regulation of systemic arterial blood pr...	biological_process	40	0	0.14	1	1
GO:0001991	regulation of systemic arterial blood pr...	biological_process	19	0	0.07	1	1
GO:0001992	regulation of systemic arterial blood pr...	biological_process	5	0	0.02	1	1
GO:0001993	regulation of systemic arterial blood pr...	biological_process	9	0	0.03	1	1
GO:0001996	positive regulation of heart rate by epi...	biological_process	5	0	0.02	1	1
GO:0001999	renal response to blood flow involved in...	biological_process	6	0	0.02	1	1
GO:0002001	renin secretion into blood stream	biological_process	5	0	0.02	1	1
GO:0002002	regulation of angiotensin levels in bloo...	biological_process	13	0	0.05	1	1
GO:0002003	angiotensin maturation	biological_process	12	0	0.04	1	1
GO:0002011	morphogenesis of an epithelial sheet	biological_process	45	0	0.16	1	1
GO:0002016	regulation of blood volume by renin-angi...	biological_process	11	0	0.04	1	1
GO:0002021	response to dietary excess	biological_process	21	0	0.07	1	1
GO:0002024	diet induced thermogenesis	biological_process	9	0	0.03	1	1
GO:0002026	regulation of the force of heart contrac...	biological_process	30	0	0.1	1	1
GO:0002027	regulation of heart rate	biological_process	86	0	0.3	1	1
GO:0002028	regulation of sodium ion transport	biological_process	83	0	0.29	1	1
GO:0002029	desensitization of G-protein coupled rec...	biological_process	19	0	0.07	1	1
GO:0002031	G-protein coupled receptor internalizati...	biological_process	13	0	0.05	1	1
GO:0002035	brain renin-angiotensin system	biological_process	5	0	0.02	1	1
GO:0002040	sprouting angiogenesis	biological_process	57	0	0.2	1	1
GO:0002042	cell migration involved in sprouting ang...	biological_process	30	0	0.1	1	1
GO:0002043	blood vessel endothelial cell proliferat...	biological_process	9	0	0.03	1	1
GO:0002052	positive regulation of neuroblast prolif...	biological_process	21	0	0.07	1	1
GO:0002053	positive regulation of mesenchymal cell ...	biological_process	32	0	0.11	1	1
GO:0002063	chondrocyte development	biological_process	24	0	0.08	1	1
GO:0002065	columnar/cuboidal epithelial cell differ...	biological_process	131	0	0.45	1	1
GO:0002066	columnar/cuboidal epithelial cell develo...	biological_process	57	0	0.2	1	1
GO:0002067	glandular epithelial cell differentiatio...	biological_process	47	0	0.16	1	1
GO:0002068	glandular epithelial cell development	biological_process	24	0	0.08	1	1
GO:0002069	columnar/cuboidal epithelial cell matura...	biological_process	7	0	0.02	1	1
GO:0002070	epithelial cell maturation	biological_process	16	0	0.06	1	1
GO:0002072	optic cup morphogenesis involved in came...	biological_process	8	0	0.03	1	1
GO:0002076	osteoblast development	biological_process	18	0	0.06	1	1
GO:0002082	regulation of oxidative phosphorylation	biological_process	13	0	0.05	1	1
GO:0002087	regulation of respiratory gaseous exchan...	biological_process	13	0	0.05	1	1
GO:0002088	lens development in camera-type eye	biological_process	66	0	0.23	1	1
GO:0002089	lens morphogenesis in camera-type eye	biological_process	20	0	0.07	1	1
GO:0002090	regulation of receptor internalization	biological_process	34	0	0.12	1	1
GO:0002091	negative regulation of receptor internal...	biological_process	7	0	0.02	1	1
GO:0002092	positive regulation of receptor internal...	biological_process	22	0	0.08	1	1
GO:0002093	auditory receptor cell morphogenesis	biological_process	14	0	0.05	1	1
GO:0002097	tRNA wobble base modification	biological_process	9	0	0.03	1	1
GO:0002098	tRNA wobble uridine modification	biological_process	8	0	0.03	1	1
GO:0002115	store-operated calcium entry	biological_process	12	0	0.04	1	1
GO:0002118	aggressive behavior	biological_process	9	0	0.03	1	1
GO:0002138	retinoic acid biosynthetic process	biological_process	8	0	0.03	1	1
GO:0002158	osteoclast proliferation	biological_process	6	0	0.02	1	1
GO:0002176	male germ cell proliferation	biological_process	8	0	0.03	1	1
GO:0002181	cytoplasmic translation	biological_process	41	0	0.14	1	1
GO:0002183	cytoplasmic translational initiation	biological_process	10	0	0.03	1	1
GO:0002190	cap-independent translational initiation	biological_process	6	0	0.02	1	1
GO:0002192	IRES-dependent translational initiation	biological_process	5	0	0.02	1	1
GO:0002204	somatic recombination of immunoglobulin ...	biological_process	37	0	0.13	1	1
GO:0002208	somatic diversification of immunoglobuli...	biological_process	37	0	0.13	1	1
GO:0002209	behavioral defense response	biological_process	33	0	0.11	1	1
GO:0002221	pattern recognition receptor signaling p...	biological_process	184	0	0.64	1	1
GO:0002224	toll-like receptor signaling pathway	biological_process	150	0	0.52	1	1
GO:0002225	positive regulation of antimicrobial pep...	biological_process	6	0	0.02	1	1
GO:0002227	innate immune response in mucosa	biological_process	24	0	0.08	1	1
GO:0002228	natural killer cell mediated immunity	biological_process	59	0	0.2	1	1
GO:0002230	positive regulation of defense response ...	biological_process	122	0	0.42	1	1
GO:0002237	response to molecule of bacterial origin	biological_process	296	0	1.03	1	1
GO:0002244	hematopoietic progenitor cell differenti...	biological_process	147	0	0.51	1	1
GO:0002246	wound healing involved in inflammatory r...	biological_process	6	0	0.02	1	1
GO:0002249	lymphocyte anergy	biological_process	8	0	0.03	1	1
GO:0002251	organ or tissue specific immune response	biological_process	36	0	0.12	1	1
GO:0002252	immune effector process	biological_process	758	0	2.63	1	1
GO:0002263	cell activation involved in immune respo...	biological_process	196	0	0.68	1	1
GO:0002274	myeloid leukocyte activation	biological_process	148	0	0.51	1	1
GO:0002275	myeloid cell activation involved in immu...	biological_process	63	0	0.22	1	1
GO:0002278	eosinophil activation involved in immune...	biological_process	6	0	0.02	1	1
GO:0002279	mast cell activation involved in immune ...	biological_process	42	0	0.15	1	1
GO:0002281	macrophage activation involved in immune...	biological_process	7	0	0.02	1	1
GO:0002283	neutrophil activation involved in immune...	biological_process	13	0	0.05	1	1
GO:0002285	lymphocyte activation involved in immune...	biological_process	138	0	0.48	1	1
GO:0002286	T cell activation involved in immune res...	biological_process	83	0	0.29	1	1
GO:0002287	alpha-beta T cell activation involved in...	biological_process	44	0	0.15	1	1
GO:0002291	T cell activation via T cell receptor co...	biological_process	6	0	0.02	1	1
GO:0002292	T cell differentiation involved in immun...	biological_process	50	0	0.17	1	1
GO:0002293	alpha-beta T cell differentiation involv...	biological_process	44	0	0.15	1	1
GO:0002294	CD4-positive, alpha-beta T cell differen...	biological_process	43	0	0.15	1	1
GO:0002295	T-helper cell lineage commitment	biological_process	11	0	0.04	1	1
GO:0002309	T cell proliferation involved in immune ...	biological_process	6	0	0.02	1	1
GO:0002312	B cell activation involved in immune res...	biological_process	54	0	0.19	1	1
GO:0002313	mature B cell differentiation involved i...	biological_process	11	0	0.04	1	1
GO:0002318	myeloid progenitor cell differentiation	biological_process	7	0	0.02	1	1
GO:0002320	lymphoid progenitor cell differentiation	biological_process	19	0	0.07	1	1
GO:0002322	B cell proliferation involved in immune ...	biological_process	5	0	0.02	1	1
GO:0002323	natural killer cell activation involved ...	biological_process	30	0	0.1	1	1
GO:0002326	B cell lineage commitment	biological_process	5	0	0.02	1	1
GO:0002327	immature B cell differentiation	biological_process	8	0	0.03	1	1
GO:0002328	pro-B cell differentiation	biological_process	11	0	0.04	1	1
GO:0002329	pre-B cell differentiation	biological_process	5	0	0.02	1	1
GO:0002335	mature B cell differentiation	biological_process	15	0	0.05	1	1
GO:0002347	response to tumor cell	biological_process	14	0	0.05	1	1
GO:0002349	histamine production involved in inflamm...	biological_process	5	0	0.02	1	1
GO:0002360	T cell lineage commitment	biological_process	19	0	0.07	1	1
GO:0002361	CD4-positive, CD25-positive, alpha-beta ...	biological_process	6	0	0.02	1	1
GO:0002363	alpha-beta T cell lineage commitment	biological_process	13	0	0.05	1	1
GO:0002366	leukocyte activation involved in immune ...	biological_process	194	0	0.67	1	1
GO:0002367	cytokine production involved in immune r...	biological_process	70	0	0.24	1	1
GO:0002369	T cell cytokine production	biological_process	25	0	0.09	1	1
GO:0002371	dendritic cell cytokine production	biological_process	6	0	0.02	1	1
GO:0002374	cytokine secretion involved in immune re...	biological_process	15	0	0.05	1	1
GO:0002377	immunoglobulin production	biological_process	86	0	0.3	1	1
GO:0002381	immunoglobulin production involved in im...	biological_process	45	0	0.16	1	1
GO:0002385	mucosal immune response	biological_process	34	0	0.12	1	1
GO:0002396	MHC protein complex assembly	biological_process	5	0	0.02	1	1
GO:0002407	dendritic cell chemotaxis	biological_process	22	0	0.08	1	1
GO:0002418	immune response to tumor cell	biological_process	11	0	0.04	1	1
GO:0002420	natural killer cell mediated cytotoxicit...	biological_process	7	0	0.02	1	1
GO:0002423	natural killer cell mediated immune resp...	biological_process	7	0	0.02	1	1
GO:0002430	complement receptor mediated signaling p...	biological_process	5	0	0.02	1	1
GO:0002431	Fc receptor mediated stimulatory signali...	biological_process	98	0	0.34	1	1
GO:0002433	immune response-regulating cell surface ...	biological_process	92	0	0.32	1	1
GO:0002437	inflammatory response to antigenic stimu...	biological_process	46	0	0.16	1	1
GO:0002438	acute inflammatory response to antigenic...	biological_process	14	0	0.05	1	1
GO:0002439	chronic inflammatory response to antigen...	biological_process	6	0	0.02	1	1
GO:0002440	production of molecular mediator of immu...	biological_process	150	0	0.52	1	1
GO:0002441	histamine secretion involved in inflamma...	biological_process	5	0	0.02	1	1
GO:0002443	leukocyte mediated immunity	biological_process	292	0	1.01	1	1
GO:0002444	myeloid leukocyte mediated immunity	biological_process	73	0	0.25	1	1
GO:0002446	neutrophil mediated immunity	biological_process	26	0	0.09	1	1
GO:0002447	eosinophil mediated immunity	biological_process	6	0	0.02	1	1
GO:0002448	mast cell mediated immunity	biological_process	44	0	0.15	1	1
GO:0002449	lymphocyte mediated immunity	biological_process	224	0	0.78	1	1
GO:0002455	humoral immune response mediated by circ...	biological_process	63	0	0.22	1	1
GO:0002456	T cell mediated immunity	biological_process	72	0	0.25	1	1
GO:0002460	adaptive immune response based on somati...	biological_process	221	0	0.77	1	1
GO:0002467	germinal center formation	biological_process	16	0	0.06	1	1
GO:0002468	dendritic cell antigen processing and pr...	biological_process	8	0	0.03	1	1
GO:0002474	antigen processing and presentation of p...	biological_process	102	0	0.35	1	1
GO:0002475	antigen processing and presentation via ...	biological_process	11	0	0.04	1	1
GO:0002478	antigen processing and presentation of e...	biological_process	168	0	0.58	1	1
GO:0002479	antigen processing and presentation of e...	biological_process	75	0	0.26	1	1
GO:0002480	antigen processing and presentation of e...	biological_process	9	0	0.03	1	1
GO:0002483	antigen processing and presentation of e...	biological_process	12	0	0.04	1	1
GO:0002484	antigen processing and presentation of e...	biological_process	5	0	0.02	1	1
GO:0002495	antigen processing and presentation of p...	biological_process	95	0	0.33	1	1
GO:0002501	peptide antigen assembly with MHC protei...	biological_process	5	0	0.02	1	1
GO:0002504	antigen processing and presentation of p...	biological_process	96	0	0.33	1	1
GO:0002507	tolerance induction	biological_process	27	0	0.09	1	1
GO:0002517	T cell tolerance induction	biological_process	13	0	0.05	1	1
GO:0002523	leukocyte migration involved in inflamma...	biological_process	10	0	0.03	1	1
GO:0002524	hypersensitivity	biological_process	8	0	0.03	1	1
GO:0002526	acute inflammatory response	biological_process	128	0	0.44	1	1
GO:0002532	production of molecular mediator involve...	biological_process	33	0	0.11	1	1
GO:0002534	cytokine production involved in inflamma...	biological_process	14	0	0.05	1	1
GO:0002536	respiratory burst involved in inflammato...	biological_process	5	0	0.02	1	1
GO:0002544	chronic inflammatory response	biological_process	25	0	0.09	1	1
GO:0002548	monocyte chemotaxis	biological_process	56	0	0.19	1	1
GO:0002551	mast cell chemotaxis	biological_process	11	0	0.04	1	1
GO:0002553	histamine secretion by mast cell	biological_process	5	0	0.02	1	1
GO:0002566	somatic diversification of immune recept...	biological_process	13	0	0.05	1	1
GO:0002573	myeloid leukocyte differentiation	biological_process	187	0	0.65	1	1
GO:0002576	platelet degranulation	biological_process	87	0	0.3	1	1
GO:0002577	regulation of antigen processing and pre...	biological_process	18	0	0.06	1	1
GO:0002578	negative regulation of antigen processin...	biological_process	6	0	0.02	1	1
GO:0002579	positive regulation of antigen processin...	biological_process	11	0	0.04	1	1
GO:0002580	regulation of antigen processing and pre...	biological_process	5	0	0.02	1	1
GO:0002583	regulation of antigen processing and pre...	biological_process	8	0	0.03	1	1
GO:0002604	regulation of dendritic cell antigen pro...	biological_process	8	0	0.03	1	1
GO:0002606	positive regulation of dendritic cell an...	biological_process	7	0	0.02	1	1
GO:0002634	regulation of germinal center formation	biological_process	10	0	0.03	1	1
GO:0002637	regulation of immunoglobulin production	biological_process	45	0	0.16	1	1
GO:0002638	negative regulation of immunoglobulin pr...	biological_process	8	0	0.03	1	1
GO:0002639	positive regulation of immunoglobulin pr...	biological_process	29	0	0.1	1	1
GO:0002643	regulation of tolerance induction	biological_process	17	0	0.06	1	1
GO:0002645	positive regulation of tolerance inducti...	biological_process	10	0	0.03	1	1
GO:0002664	regulation of T cell tolerance induction	biological_process	12	0	0.04	1	1
GO:0002666	positive regulation of T cell tolerance ...	biological_process	8	0	0.03	1	1
GO:0002667	regulation of T cell anergy	biological_process	8	0	0.03	1	1
GO:0002673	regulation of acute inflammatory respons...	biological_process	67	0	0.23	1	1
GO:0002674	negative regulation of acute inflammator...	biological_process	11	0	0.04	1	1
GO:0002675	positive regulation of acute inflammator...	biological_process	26	0	0.09	1	1
GO:0002676	regulation of chronic inflammatory respo...	biological_process	10	0	0.03	1	1
GO:0002677	negative regulation of chronic inflammat...	biological_process	5	0	0.02	1	1
GO:0002679	respiratory burst involved in defense re...	biological_process	10	0	0.03	1	1
GO:0002683	negative regulation of immune system pro...	biological_process	363	0	1.26	1	1
GO:0002685	regulation of leukocyte migration	biological_process	142	0	0.49	1	1
GO:0002686	negative regulation of leukocyte migrati...	biological_process	31	0	0.11	1	1
GO:0002687	positive regulation of leukocyte migrati...	biological_process	104	0	0.36	1	1
GO:0002688	regulation of leukocyte chemotaxis	biological_process	95	0	0.33	1	1
GO:0002689	negative regulation of leukocyte chemota...	biological_process	12	0	0.04	1	1
GO:0002690	positive regulation of leukocyte chemota...	biological_process	80	0	0.28	1	1
GO:0002691	regulation of cellular extravasation	biological_process	18	0	0.06	1	1
GO:0002692	negative regulation of cellular extravas...	biological_process	8	0	0.03	1	1
GO:0002693	positive regulation of cellular extravas...	biological_process	8	0	0.03	1	1
GO:0002694	regulation of leukocyte activation	biological_process	419	0	1.45	1	1
GO:0002695	negative regulation of leukocyte activat...	biological_process	141	0	0.49	1	1
GO:0002696	positive regulation of leukocyte activat...	biological_process	268	0	0.93	1	1
[truncated: 8,929 more rows]

## Sheet: trans-regulated target mRNA
GO_ID	GO_term	GO_category	Annotated	Significant	Expected	classic_fisher	FDR
GO:0071840	cellular component organization or bioge...	biological_process	6031	4082	3528.47	0	0
GO:0016043	cellular component organization	biological_process	5905	3978	3454.76	0	0
GO:0006996	organelle organization	biological_process	3490	2470	2041.85	0	0
GO:0008152	metabolic process	biological_process	11600	7232	6786.65	0	0
GO:0044237	cellular metabolic process	biological_process	10026	6307	5865.77	0	0
GO:1902589	single-organism organelle organization	biological_process	2470	1752	1445.09	0	0
GO:0033554	cellular response to stress	biological_process	1876	1355	1097.56	0	0
GO:0022402	cell cycle process	biological_process	1281	964	749.46	0	0
GO:0007049	cell cycle	biological_process	1698	1234	993.42	0	0
GO:0044260	cellular macromolecule metabolic process	biological_process	8165	5174	4776.98	0	0
GO:0071704	organic substance metabolic process	biological_process	10340	6431	6049.48	0	0
GO:0043933	macromolecular complex subunit organizat...	biological_process	2464	1716	1441.58	0	0
GO:1903047	mitotic cell cycle process	biological_process	840	657	491.45	0	0
GO:0044085	cellular component biogenesis	biological_process	2471	1718	1445.67	0	0
GO:0044238	primary metabolic process	biological_process	10012	6233	5857.58	0	0
GO:0046907	intracellular transport	biological_process	1770	1265	1035.55	0	0
GO:0051641	cellular localization	biological_process	2886	1969	1688.47	0	0
GO:0000278	mitotic cell cycle	biological_process	1009	764	590.32	0	0
GO:0006807	nitrogen compound metabolic process	biological_process	6592	4219	3856.69	0	0
GO:0034641	cellular nitrogen compound metabolic pro...	biological_process	6287	4035	3678.25	0	0
GO:0044267	cellular protein metabolic process	biological_process	4762	3116	2786.04	0	0
GO:0043170	macromolecule metabolic process	biological_process	8828	5528	5164.87	0	0
GO:0033036	macromolecule localization	biological_process	2655	1817	1553.32	1e-30	6.9972e-27
GO:0008104	protein localization	biological_process	2313	1601	1353.23	1.7e-30	6.9972e-27
GO:1902582	single-organism intracellular transport	biological_process	1564	1118	915.03	4e-29	1.0976e-25
GO:0070727	cellular macromolecule localization	biological_process	1507	1080	881.68	8.6e-29	1.76988e-25
GO:0044772	mitotic cell cycle phase transition	biological_process	473	388	276.73	1.2e-28	1.97568e-25
GO:0034613	cellular protein localization	biological_process	1500	1074	877.58	2.2e-28	3.0184e-25
GO:0061024	membrane organization	biological_process	1004	748	587.4	7.4e-28	8.7024e-25
GO:0022607	cellular component assembly	biological_process	2284	1569	1336.27	2.3e-27	2.3667e-24
GO:0044770	cell cycle phase transition	biological_process	497	401	290.77	1.1e-26	1.00613e-23
GO:0009056	catabolic process	biological_process	2220	1524	1298.82	2.6e-26	2.14032e-23
GO:0044248	cellular catabolic process	biological_process	1872	1303	1095.22	4.8e-26	3.59215e-23
GO:0044710	single-organism metabolic process	biological_process	5296	3407	3098.46	5.3e-26	3.6358e-23
GO:0007010	cytoskeleton organization	biological_process	1046	766	611.97	9.9e-25	6.26898e-22
GO:0044265	cellular macromolecule catabolic process	biological_process	914	678	534.74	2.1e-24	1.2348e-21
GO:0045184	establishment of protein localization	biological_process	1912	1321	1118.63	2.4e-24	1.31712e-21
GO:0019538	protein metabolic process	biological_process	5363	3436	3137.65	2.8e-24	1.40428e-21
GO:0051649	establishment of localization in cell	biological_process	2528	1707	1479.02	2.9e-24	1.40428e-21
GO:0016071	mRNA metabolic process	biological_process	615	476	359.81	7.5e-24	3.43e-21
GO:0051128	regulation of cellular component organiz...	biological_process	2032	1394	1188.83	9.6e-24	4.15933e-21
GO:0007017	microtubule-based process	biological_process	582	453	340.5	1.2e-23	4.9392e-21
GO:0009057	macromolecule catabolic process	biological_process	1143	824	668.72	3.7e-23	1.4504e-20
GO:0016482	cytoplasmic transport	biological_process	1077	780	630.11	7.3e-23	2.73153e-20
GO:0071822	protein complex subunit organization	biological_process	1718	1191	1005.13	1e-22	3.57913e-20
GO:0044802	single-organism membrane organization	biological_process	845	627	494.37	1.1e-22	3.773e-20
GO:1901575	organic substance catabolic process	biological_process	1780	1230	1041.4	1.2e-22	3.95136e-20
GO:0000226	microtubule cytoskeleton organization	biological_process	412	333	241.04	1.4e-22	4.43262e-20
GO:0006139	nucleobase-containing compound metabolic...	biological_process	5495	3503	3214.88	1.7e-22	5.18311e-20
GO:0051726	regulation of cell cycle	biological_process	949	694	555.22	3.5e-22	1.029e-19
GO:0006396	RNA processing	biological_process	766	573	448.15	3.7e-22	1.05029e-19
GO:0046483	heterocycle metabolic process	biological_process	5672	3605	3318.44	6e-22	1.6464e-19
GO:0006974	cellular response to DNA damage stimulus	biological_process	737	553	431.19	6.3e-22	1.67295e-19
GO:0051179	localization	biological_process	5473	3482	3202.01	2.2e-21	5.6595e-19
GO:0006725	cellular aromatic compound metabolic pro...	biological_process	5688	3609	3327.8	3.6e-21	8.98036e-19
GO:0010467	gene expression	biological_process	5192	3310	3037.61	7.3e-21	1.76746e-18
GO:0016032	viral process	biological_process	764	567	446.98	1.3e-20	3.0576e-18
GO:1901360	organic cyclic compound metabolic proces...	biological_process	5902	3732	3453	1.5e-20	3.43e-18
GO:0044764	multi-organism cellular process	biological_process	777	575	454.59	2.1e-20	4.67222e-18
GO:0015031	protein transport	biological_process	1789	1225	1046.67	2.5e-20	5.41579e-18
GO:0006412	translation	biological_process	565	433	330.56	2.6e-20	5.488e-18
GO:0010564	regulation of cell cycle process	biological_process	540	416	315.93	2.7e-20	5.5566e-18
GO:0090304	nucleic acid metabolic process	biological_process	4924	3144	2880.82	3.9e-20	7.83044e-18
GO:0033043	regulation of organelle organization	biological_process	977	705	571.6	4.8e-20	9.408e-18
GO:1902580	single-organism cellular localization	biological_process	1211	856	708.5	5.8e-20	1.11036e-17
GO:1901990	regulation of mitotic cell cycle phase t...	biological_process	263	222	153.87	6.2e-20	1.15996e-17
GO:0043604	amide biosynthetic process	biological_process	666	499	389.65	1.2e-19	2.1952e-17
GO:0043043	peptide biosynthetic process	biological_process	590	448	345.18	1.3e-19	2.32643e-17
GO:0006518	peptide metabolic process	biological_process	697	518	407.78	4.1e-19	7.18111e-17
GO:0071702	organic substance transport	biological_process	2535	1683	1483.12	5.6e-19	9.604e-17
GO:0043603	cellular amide metabolic process	biological_process	868	630	507.83	6.2e-19	1.0416e-16
GO:0051234	establishment of localization	biological_process	4532	2899	2651.47	7.4e-19	1.21834e-16
GO:0022613	ribonucleoprotein complex biogenesis	biological_process	365	292	213.55	1e-18	1.61412e-16
GO:1901987	regulation of cell cycle phase transitio...	biological_process	284	234	166.16	3.3e-18	5.22415e-16
GO:0006886	intracellular protein transport	biological_process	1039	737	607.87	7.4e-18	1.14937e-15
GO:0044249	cellular biosynthetic process	biological_process	5825	3664	3407.95	1.1e-17	1.67689e-15
GO:0065003	macromolecular complex assembly	biological_process	1494	1026	874.07	1.4e-17	2.09542e-15
GO:0033365	protein localization to organelle	biological_process	817	591	477.99	2.6e-17	3.822e-15
GO:0043412	macromolecule modification	biological_process	3814	2453	2231.4	3.8e-17	5.488e-15
GO:0044403	symbiosis, encompassing mutualism throug...	biological_process	831	599	486.18	5.5e-17	7.6739e-15
GO:0044419	interspecies interaction between organis...	biological_process	831	599	486.18	5.5e-17	7.6739e-15
GO:0009058	biosynthetic process	biological_process	6011	3768	3516.77	7.2e-17	9.8784e-15
GO:0006464	cellular protein modification process	biological_process	3655	2353	2138.38	1.2e-16	1.59329e-14
GO:0036211	protein modification process	biological_process	3655	2353	2138.38	1.2e-16	1.59329e-14
GO:1901576	organic substance biosynthetic process	biological_process	5926	3715	3467.04	1.4e-16	1.82933e-14
GO:0031400	negative regulation of protein modificat...	biological_process	588	437	344.01	2.7e-16	3.47287e-14
GO:0051276	chromosome organization	biological_process	1042	732	609.63	3.9e-16	4.9392e-14
GO:0006810	transport	biological_process	4416	2808	2583.61	4.8e-16	5.98691e-14
GO:0008380	RNA splicing	biological_process	372	290	217.64	1e-15	1.22866e-13
GO:0030030	cell projection organization	biological_process	1428	975	835.46	1.2e-15	1.45271e-13
GO:0010948	negative regulation of cell cycle proces...	biological_process	248	203	145.09	2.2e-15	2.6247e-13
GO:0006281	DNA repair	biological_process	447	340	261.52	2.3e-15	2.7048e-13
GO:0007067	mitotic nuclear division	biological_process	412	316	241.04	3.1e-15	3.59425e-13
GO:0007346	regulation of mitotic cell cycle	biological_process	471	355	275.56	5.8e-15	6.63133e-13
GO:0072657	protein localization to membrane	biological_process	495	371	289.6	6.1e-15	6.87879e-13
GO:0006796	phosphate-containing compound metabolic ...	biological_process	2941	1906	1720.65	7.5e-15	8.34324e-13
GO:0032990	cell part morphogenesis	biological_process	1073	746	627.77	8.7e-15	9.53179e-13
GO:0034645	cellular macromolecule biosynthetic proc...	biological_process	4788	3021	2801.25	8.8e-15	9.53179e-13
GO:0009059	macromolecule biosynthetic process	biological_process	4941	3112	2890.76	1e-14	1.06909e-12
GO:0022411	cellular component disassembly	biological_process	744	534	435.28	1.1e-14	1.16092e-12
GO:0006793	phosphorus metabolic process	biological_process	2988	1933	1748.15	1.3e-14	1.35463e-12
GO:0000075	cell cycle checkpoint	biological_process	246	200	143.92	1.4e-14	1.4406e-12
GO:0006397	mRNA processing	biological_process	443	335	259.18	1.6e-14	1.62607e-12
GO:0048858	cell projection morphogenesis	biological_process	1053	732	616.06	1.7e-14	1.70663e-12
GO:0051352	negative regulation of ligase activity	biological_process	98	91	57.34	1.9e-14	1.88443e-12
GO:1901564	organonitrogen compound metabolic proces...	biological_process	2105	1390	1231.54	2.1e-14	2.058e-12
GO:0010498	proteasomal protein catabolic process	biological_process	456	343	266.79	2.8e-14	2.68019e-12
GO:0006259	DNA metabolic process	biological_process	892	628	521.87	2.8e-14	2.68019e-12
GO:0051444	negative regulation of ubiquitin-protein...	biological_process	97	90	56.75	3e-14	2.83862e-12
GO:0080135	regulation of cellular response to stres...	biological_process	612	446	358.05	3.5e-14	3.27409e-12
GO:0006401	RNA catabolic process	biological_process	233	190	136.32	3.7e-14	3.42229e-12
GO:0009894	regulation of catabolic process	biological_process	695	500	406.61	4.1e-14	3.75013e-12
GO:0044271	cellular nitrogen compound biosynthetic ...	biological_process	4713	2969	2757.37	6e-14	5.42769e-12
GO:0009987	cellular process	biological_process	14788	8794	8651.81	7e-14	6.26348e-12
GO:0045786	negative regulation of cell cycle	biological_process	490	364	286.68	1e-13	8.85161e-12
GO:0031145	anaphase-promoting complex-dependent pro...	biological_process	116	104	67.87	1.1e-13	9.63319e-12
GO:0043161	proteasome-mediated ubiquitin-dependent ...	biological_process	432	325	252.74	1.3e-13	1.11475e-11
GO:0034622	cellular macromolecular complex assembly	biological_process	848	597	496.13	1.3e-13	1.11475e-11
GO:0010256	endomembrane system organization	biological_process	503	372	294.28	1.6e-13	1.344e-11
GO:0034660	ncRNA metabolic process	biological_process	422	318	246.89	1.6e-13	1.344e-11
GO:0035556	intracellular signal transduction	biological_process	2634	1709	1541.04	1.7e-13	1.41358e-11
GO:0000377	RNA splicing, via transesterification re...	biological_process	271	215	158.55	2e-13	1.6301e-11
GO:0000398	mRNA splicing, via spliceosome	biological_process	271	215	158.55	2e-13	1.6301e-11
GO:0000375	RNA splicing, via transesterification re...	biological_process	274	217	160.31	2.2e-13	1.77553e-11
GO:0019222	regulation of metabolic process	biological_process	6547	4054	3830.36	2.5e-13	1.96e-11
GO:1901991	negative regulation of mitotic cell cycl...	biological_process	168	142	98.29	2.5e-13	1.96e-11
GO:0016070	RNA metabolic process	biological_process	4455	2809	2606.42	2.5e-13	1.96e-11
GO:0007093	mitotic cell cycle checkpoint	biological_process	175	147	102.38	2.7e-13	2.09683e-11
GO:0006402	mRNA catabolic process	biological_process	203	167	118.77	2.9e-13	2.21044e-11
GO:0090150	establishment of protein localization to...	biological_process	374	285	218.81	2.9e-13	2.21044e-11
GO:0000280	nuclear division	biological_process	529	388	309.49	3.6e-13	2.71883e-11
GO:0048285	organelle fission	biological_process	564	411	329.97	3.7e-13	2.76895e-11
GO:0034976	response to endoplasmic reticulum stress	biological_process	252	201	147.43	4.7e-13	3.48562e-11
GO:1902578	single-organism localization	biological_process	4003	2535	2341.98	5e-13	3.64248e-11
GO:0044839	cell cycle G2/M phase transition	biological_process	191	158	111.75	5e-13	3.64248e-11
GO:0000086	G2/M transition of mitotic cell cycle	biological_process	187	155	109.41	6e-13	4.33263e-11
GO:0044257	cellular protein catabolic process	biological_process	639	459	373.85	7.1e-13	5.08237e-11
GO:0018193	peptidyl-amino acid modification	biological_process	1190	811	696.22	7.4e-13	5.25145e-11
GO:0051436	negative regulation of ubiquitin-protein...	biological_process	90	83	52.66	7.6e-13	5.34728e-11
GO:0031397	negative regulation of protein ubiquitin...	biological_process	139	120	81.32	8e-13	5.58102e-11
GO:0051246	regulation of protein metabolic process	biological_process	2539	1646	1485.46	8.3e-13	5.74165e-11
GO:0043632	modification-dependent macromolecule cat...	biological_process	563	409	329.39	9.1e-13	6.2426e-11
GO:0070925	organelle assembly	biological_process	528	386	308.91	9.2e-13	6.25904e-11
GO:0006413	translational initiation	biological_process	266	210	155.62	9.7e-13	6.54511e-11
GO:0034655	nucleobase-containing compound catabolic...	biological_process	397	299	232.27	9.8e-13	6.55883e-11
GO:0000184	nuclear-transcribed mRNA catabolic proce...	biological_process	119	105	69.62	1e-12	6.63871e-11
GO:1903321	negative regulation of protein modificat...	biological_process	149	127	87.17	1.3e-12	8.56128e-11
GO:0000209	protein polyubiquitination	biological_process	212	172	124.03	1.4e-12	9.14667e-11
GO:0019941	modification-dependent protein catabolic...	biological_process	555	403	324.71	1.5e-12	9.72283e-11
GO:0006511	ubiquitin-dependent protein catabolic pr...	biological_process	549	399	321.2	1.6e-12	1.029e-10
GO:0051603	proteolysis involved in cellular protein...	biological_process	609	438	356.3	1.8e-12	1.13111e-10
GO:0048522	positive regulation of cellular process	biological_process	4526	2844	2647.96	1.8e-12	1.13111e-10
GO:0009893	positive regulation of metabolic process	biological_process	3470	2209	2030.14	1.8e-12	1.13111e-10
GO:0065009	regulation of molecular function	biological_process	2739	1765	1602.47	2.1e-12	1.30964e-10
GO:0016192	vesicle-mediated transport	biological_process	1301	878	761.16	2.5e-12	1.54737e-10
GO:0000902	cell morphogenesis	biological_process	1418	951	829.61	2.7e-12	1.65869e-10
GO:0048518	positive regulation of biological proces...	biological_process	5272	3287	3084.41	3.2e-12	1.95129e-10
GO:0045930	negative regulation of mitotic cell cycl...	biological_process	236	188	138.07	3.3e-12	1.99747e-10
GO:0019058	viral life cycle	biological_process	398	298	232.85	3.6e-12	2.16315e-10
GO:0030163	protein catabolic process	biological_process	775	544	453.42	3.7e-12	2.20713e-10
GO:0051340	regulation of ligase activity	biological_process	135	116	78.98	3.9e-12	2.2932e-10
GO:0051438	regulation of ubiquitin-protein transfer...	biological_process	135	116	78.98	3.9e-12	2.2932e-10
GO:0007169	transmembrane receptor protein tyrosine ...	biological_process	918	635	537.08	4.5e-12	2.62723e-10
GO:0051301	cell division	biological_process	647	461	378.53	4.9e-12	2.84062e-10
GO:0051168	nuclear export	biological_process	149	126	87.17	5.2e-12	2.99345e-10
GO:0031329	regulation of cellular catabolic process	biological_process	592	425	346.35	5.9e-12	3.37283e-10
GO:1901988	negative regulation of cell cycle phase ...	biological_process	180	148	105.31	7.1e-12	4.03084e-10
GO:0032446	protein modification by small protein co...	biological_process	827	576	483.84	7.4e-12	4.17238e-10
GO:0006417	regulation of translation	biological_process	287	222	167.91	9.6e-12	5.376e-10
GO:0044087	regulation of cellular component biogene...	biological_process	669	474	391.4	1e-11	5.52483e-10
GO:0048193	Golgi vesicle transport	biological_process	255	200	149.19	1e-11	5.52483e-10
GO:0051248	negative regulation of protein metabolic...	biological_process	1022	699	597.93	1.1e-11	6.0368e-10
GO:0032989	cellular component morphogenesis	biological_process	1499	997	877	1.6e-11	8.66526e-10
GO:0012501	programmed cell death	biological_process	1819	1195	1064.22	1.6e-11	8.66526e-10
GO:0051130	positive regulation of cellular componen...	biological_process	1036	707	606.12	1.7e-11	9.14667e-10
GO:0016310	phosphorylation	biological_process	2072	1350	1212.24	2.1e-11	1.12255e-09
GO:0051129	negative regulation of cellular componen...	biological_process	554	398	324.12	2.4e-11	1.27463e-09
GO:0000956	nuclear-transcribed mRNA catabolic proce...	biological_process	190	154	111.16	2.5e-11	1.31923e-09
GO:0010639	negative regulation of organelle organiz...	biological_process	296	227	173.18	2.6e-11	1.36326e-09
GO:0051439	regulation of ubiquitin-protein ligase a...	biological_process	99	88	57.92	2.8e-11	1.45884e-09
GO:0008219	cell death	biological_process	1919	1255	1122.72	2.9e-11	1.49205e-09
GO:0016265	death	biological_process	1919	1255	1122.72	2.9e-11	1.49205e-09
GO:1901566	organonitrogen compound biosynthetic pro...	biological_process	1301	872	761.16	3e-11	1.53391e-09
GO:0007051	spindle organization	biological_process	122	105	71.38	3.3e-11	1.67689e-09
GO:0010608	posttranscriptional regulation of gene e...	biological_process	356	267	208.28	3.5e-11	1.76761e-09
GO:0032268	regulation of cellular protein metabolic...	biological_process	2373	1532	1388.34	4.2e-11	2.09542e-09
GO:0044712	single-organism catabolic process	biological_process	1216	818	711.43	4.2e-11	2.09542e-09
GO:0006605	protein targeting	biological_process	695	488	406.61	4.7e-11	2.33075e-09
GO:0044093	positive regulation of molecular functio...	biological_process	1766	1159	1033.21	5.2e-11	2.51802e-09
GO:0032269	negative regulation of cellular protein ...	biological_process	956	654	559.31	5.2e-11	2.51802e-09
GO:0006461	protein complex assembly	biological_process	1252	840	732.49	5.2e-11	2.51802e-09
GO:0070271	protein complex biogenesis	biological_process	1252	840	732.49	5.2e-11	2.51802e-09
GO:0048523	negative regulation of cellular process	biological_process	4055	2547	2372.4	6.9e-11	3.32168e-09
GO:0048519	negative regulation of biological proces...	biological_process	4394	2750	2570.74	7e-11	3.35023e-09
GO:0007264	small GTPase mediated signal transductio...	biological_process	916	628	535.91	7.2e-11	3.38688e-09
GO:1903362	regulation of cellular protein catabolic...	biological_process	323	244	188.97	7.2e-11	3.38688e-09
GO:0006915	apoptotic process	biological_process	1800	1179	1053.1	7.2e-11	3.38688e-09
GO:0000082	G1/S transition of mitotic cell cycle	biological_process	248	193	145.09	8.4e-11	3.92891e-09
GO:0006950	response to stress	biological_process	3920	2465	2293.42	8.9e-11	4.116e-09
GO:0034248	regulation of cellular amide metabolic p...	biological_process	310	235	181.37	8.9e-11	4.116e-09
GO:0019083	viral transcription	biological_process	189	152	110.58	1e-10	4.59888e-09
GO:0072594	establishment of protein localization to...	biological_process	623	440	364.49	1.2e-10	5.488e-09
GO:0007167	enzyme linked receptor protein signaling...	biological_process	1219	817	713.18	1.4e-10	6.36729e-09
GO:0032984	macromolecular complex disassembly	biological_process	311	235	181.95	1.5e-10	6.78462e-09
GO:0010646	regulation of cell communication	biological_process	2894	1844	1693.15	1.7e-10	7.64721e-09
GO:0042176	regulation of protein catabolic process	biological_process	441	321	258.01	1.8e-10	8.00951e-09
GO:0044765	single-organism transport	biological_process	3835	2411	2243.69	1.8e-10	8.00951e-09
GO:0071826	ribonucleoprotein complex subunit organi...	biological_process	200	159	117.01	2.1e-10	9.24449e-09
GO:0042254	ribosome biogenesis	biological_process	229	179	133.98	2.1e-10	9.24449e-09
GO:0022618	ribonucleoprotein complex assembly	biological_process	190	152	111.16	2.2e-10	9.63319e-09
GO:0006403	RNA localization	biological_process	163	133	95.36	2.3e-10	1.00178e-08
GO:0044843	cell cycle G1/S phase transition	biological_process	257	198	150.36	2.4e-10	1.03983e-08
GO:0044033	multi-organism metabolic process	biological_process	209	165	122.28	2.6e-10	1.12059e-08
GO:0019080	viral gene expression	biological_process	199	158	116.43	2.9e-10	1.23693e-08
GO:0044270	cellular nitrogen compound catabolic pro...	biological_process	439	319	256.84	2.9e-10	1.23693e-08
GO:0031344	regulation of cell projection organizati...	biological_process	456	330	266.79	3.1e-10	1.31542e-08
GO:0007059	chromosome segregation	biological_process	259	199	151.53	3.3e-10	1.386e-08
GO:0010604	positive regulation of macromolecule met...	biological_process	2776	1770	1624.12	3.3e-10	1.386e-08
GO:0050790	regulation of catalytic activity	biological_process	2273	1464	1329.83	3.4e-10	1.41358e-08
GO:0097190	apoptotic signaling pathway	biological_process	612	431	358.05	3.4e-10	1.41358e-08
GO:1903320	regulation of protein modification by sm...	biological_process	280	213	163.82	3.9e-10	1.61331e-08
GO:0006612	protein targeting to membrane	biological_process	214	168	125.2	4.1e-10	1.68756e-08
GO:0070972	protein localization to endoplasmic reti...	biological_process	137	114	80.15	4.3e-10	1.76107e-08
GO:1903050	regulation of proteolysis involved in ce...	biological_process	304	229	177.86	4.4e-10	1.79311e-08
GO:0034470	ncRNA processing	biological_process	282	214	164.99	5.2e-10	2.10869e-08
GO:0032434	regulation of proteasomal ubiquitin-depe...	biological_process	157	128	91.85	5.6e-10	2.24874e-08
GO:0043241	protein complex disassembly	biological_process	300	226	175.52	5.6e-10	2.24874e-08
GO:0009892	negative regulation of metabolic process	biological_process	2567	1641	1501.84	5.9e-10	2.35771e-08
GO:0030029	actin filament-based process	biological_process	617	433	360.98	6.7e-10	2.66446e-08
GO:0051656	establishment of organelle localization	biological_process	311	233	181.95	7.5e-10	2.96827e-08
GO:0006613	cotranslational protein targeting to mem...	biological_process	110	94	64.36	8.2e-10	3.2144e-08
GO:0009966	regulation of signal transduction	biological_process	2513	1607	1470.25	8.2e-10	3.2144e-08
GO:0031577	spindle checkpoint	biological_process	51	49	29.84	8.7e-10	3.39424e-08
GO:0043624	cellular protein complex disassembly	biological_process	277	210	162.06	8.8e-10	3.41706e-08
GO:0007091	metaphase/anaphase transition of mitotic...	biological_process	56	53	32.76	9.3e-10	3.59425e-08
GO:0031175	neuron projection development	biological_process	1046	704	611.97	9.4e-10	3.61593e-08
GO:0010605	negative regulation of macromolecule met...	biological_process	2292	1472	1340.95	9.6e-10	3.67568e-08
GO:0043085	positive regulation of catalytic activit...	biological_process	1506	990	881.09	9.7e-10	3.67974e-08
GO:0045732	positive regulation of protein catabolic...	biological_process	252	193	147.43	9.7e-10	3.67974e-08
GO:0031396	regulation of protein ubiquitination	biological_process	261	199	152.7	1e-09	3.77615e-08
GO:0046700	heterocycle catabolic process	biological_process	439	317	256.84	1.1e-09	4.07892e-08
GO:0050657	nucleic acid transport	biological_process	155	126	90.68	1.1e-09	4.07892e-08
GO:0050658	RNA transport	biological_process	155	126	90.68	1.1e-09	4.07892e-08
GO:0051236	establishment of RNA localization	biological_process	155	126	90.68	1.1e-09	4.07892e-08
GO:0016567	protein ubiquitination	biological_process	733	506	428.85	1.2e-09	4.3904e-08
GO:0006414	translational elongation	biological_process	204	160	119.35	1.2e-09	4.3904e-08
GO:0023051	regulation of signaling	biological_process	2847	1808	1665.65	1.2e-09	4.3904e-08
GO:0016568	chromatin modification	biological_process	608	426	355.71	1.3e-09	4.71436e-08
GO:1903364	positive regulation of cellular protein ...	biological_process	181	144	105.9	1.3e-09	4.71436e-08
GO:0070647	protein modification by small protein co...	biological_process	946	640	553.46	1.6e-09	5.77684e-08
GO:0006614	SRP-dependent cotranslational protein ta...	biological_process	108	92	63.19	1.8e-09	6.44243e-08
GO:0019439	aromatic compound catabolic process	biological_process	448	322	262.11	1.8e-09	6.44243e-08
GO:0006913	nucleocytoplasmic transport	biological_process	410	297	239.87	2e-09	7.12727e-08
GO:0007005	mitochondrion organization	biological_process	691	478	404.27	2.2e-09	7.80621e-08
GO:0051169	nuclear transport	biological_process	415	300	242.8	2.4e-09	8.47931e-08
GO:0030071	regulation of mitotic metaphase/anaphase...	biological_process	54	51	31.59	2.5e-09	8.72034e-08
GO:0072599	establishment of protein localization to...	biological_process	118	99	69.04	2.5e-09	8.72034e-08
GO:0006998	nuclear envelope organization	biological_process	72	65	42.12	2.5e-09	8.72034e-08
GO:0051983	regulation of chromosome segregation	biological_process	84	74	49.14	2.8e-09	9.72557e-08
GO:0032886	regulation of microtubule-based process	biological_process	142	116	83.08	2.9e-09	9.98862e-08
GO:0045047	protein targeting to ER	biological_process	114	96	66.7	2.9e-09	9.98862e-08
GO:0071173	spindle assembly checkpoint	biological_process	43	42	25.16	3e-09	1.02473e-07
GO:1904666	regulation of ubiquitin protein ligase a...	biological_process	43	42	25.16	3e-09	1.02473e-07
GO:0060255	regulation of macromolecule metabolic pr...	biological_process	5654	3482	3307.91	3.4e-09	1.15656e-07
GO:1901361	organic cyclic compound catabolic proces...	biological_process	479	341	280.24	3.6e-09	1.21956e-07
GO:0000070	mitotic sister chromatid segregation	biological_process	124	103	72.55	3.7e-09	1.2432e-07
GO:1903052	positive regulation of proteolysis invol...	biological_process	168	134	98.29	3.7e-09	1.2432e-07
GO:0038179	neurotrophin signaling pathway	biological_process	404	292	236.36	4.1e-09	1.372e-07
GO:0033044	regulation of chromosome organization	biological_process	225	173	131.64	4.2e-09	1.39413e-07
GO:1903363	negative regulation of cellular protein ...	biological_process	83	73	48.56	4.2e-09	1.39413e-07
GO:2000045	regulation of G1/S transition of mitotic...	biological_process	144	117	84.25	4.6e-09	1.52077e-07
GO:0030031	cell projection assembly	biological_process	354	259	207.11	4.7e-09	1.54762e-07
GO:0051640	organelle localization	biological_process	409	295	239.29	4.8e-09	1.57425e-07
GO:0007094	mitotic spindle assembly checkpoint	biological_process	42	41	24.57	5e-09	1.62688e-07
GO:1904667	negative regulation of ubiquitin protein...	biological_process	42	41	24.57	5e-09	1.62688e-07
GO:0051028	mRNA transport	biological_process	130	107	76.06	5.2e-09	1.67868e-07
GO:0009968	negative regulation of signal transducti...	biological_process	1024	686	599.1	5.2e-09	1.67868e-07
GO:0044784	metaphase/anaphase transition of cell cy...	biological_process	57	53	33.35	5.7e-09	1.83291e-07
GO:0045333	cellular respiration	biological_process	189	148	110.58	6.1e-09	1.9539e-07
GO:0051348	negative regulation of transferase activ...	biological_process	332	244	194.24	6.5e-09	2.07395e-07
GO:0018205	peptidyl-lysine modification	biological_process	361	263	211.21	7e-09	2.22486e-07
GO:0070507	regulation of microtubule cytoskeleton o...	biological_process	115	96	67.28	7.4e-09	2.34295e-07
GO:0048011	neurotrophin TRK receptor signaling path...	biological_process	401	289	234.61	7.9e-09	2.49168e-07
GO:0000819	sister chromatid segregation	biological_process	132	108	77.23	8.5e-09	2.67069e-07
GO:0071363	cellular response to growth factor stimu...	biological_process	873	590	510.75	9.1e-09	2.83755e-07
GO:0007399	nervous system development	biological_process	2284	1459	1336.27	9.1e-09	2.83755e-07
GO:0006369	termination of RNA polymerase II transcr...	biological_process	46	44	26.91	1e-08	3.09474e-07
GO:0051443	positive regulation of ubiquitin-protein...	biological_process	96	82	56.17	1e-08	3.09474e-07
GO:0070848	response to growth factor	biological_process	896	604	524.21	1.1e-08	3.39146e-07
GO:0006415	translational termination	biological_process	177	139	103.55	1.3e-08	3.99313e-07
GO:0048666	neuron development	biological_process	1176	778	688.03	1.4e-08	4.25269e-07
GO:0045787	positive regulation of cell cycle	biological_process	314	231	183.71	1.4e-08	4.25269e-07
GO:1902099	regulation of metaphase/anaphase transit...	biological_process	55	51	32.18	1.4e-08	4.25269e-07
GO:0001933	negative regulation of protein phosphory...	biological_process	349	254	204.18	1.5e-08	4.50657e-07
GO:0009653	anatomical structure morphogenesis	biological_process	2698	1708	1578.48	1.5e-08	4.50657e-07
GO:0051437	positive regulation of ubiquitin-protein...	biological_process	72	64	42.12	1.5e-08	4.50657e-07
GO:0030036	actin cytoskeleton organization	biological_process	536	375	313.59	1.7e-08	5.07043e-07
GO:0071166	ribonucleoprotein complex localization	biological_process	91	78	53.24	1.7e-08	5.07043e-07
GO:0006325	chromatin organization	biological_process	747	509	437.04	1.8e-08	5.34931e-07
GO:1902806	regulation of cell cycle G1/S phase tran...	biological_process	153	122	89.51	1.9e-08	5.62619e-07
GO:1901799	negative regulation of proteasomal prote...	biological_process	71	63	41.54	2.3e-08	6.78624e-07
GO:0035966	response to topologically incorrect prot...	biological_process	178	139	104.14	2.4e-08	7.056e-07
GO:0031570	DNA integrity checkpoint	biological_process	165	130	96.53	2.6e-08	7.58979e-07
GO:0042787	protein ubiquitination involved in ubiqu...	biological_process	165	130	96.53	2.6e-08	7.58979e-07
GO:0045841	negative regulation of mitotic metaphase...	biological_process	44	42	25.74	2.8e-08	8.0593e-07
GO:0071174	mitotic spindle checkpoint	biological_process	44	42	25.74	2.8e-08	8.0593e-07
GO:0000077	DNA damage checkpoint	biological_process	155	123	90.68	2.8e-08	8.0593e-07
GO:0045839	negative regulation of mitotic nuclear d...	biological_process	58	53	33.93	2.8e-08	8.0593e-07
GO:0051493	regulation of cytoskeleton organization	biological_process	395	283	231.1	2.9e-08	8.31805e-07
GO:0031124	mRNA 3'-end processing	biological_process	82	71	47.97	3.1e-08	8.86083e-07
GO:0022008	neurogenesis	biological_process	1621	1050	948.38	3.2e-08	9.05237e-07
GO:0006468	protein phosphorylation	biological_process	1750	1129	1023.85	3.2e-08	9.05237e-07
GO:0051306	mitotic sister chromatid separation	biological_process	62	56	36.27	3.2e-08	9.05237e-07
GO:1903051	negative regulation of proteolysis invol...	biological_process	78	68	45.63	3.3e-08	9.30329e-07
GO:0071426	ribonucleoprotein complex export from nu...	biological_process	89	76	52.07	3.7e-08	1.036e-06
GO:0006986	response to unfolded protein	biological_process	167	131	97.7	3.7e-08	1.036e-06
GO:0032869	cellular response to insulin stimulus	biological_process	388	278	227	3.8e-08	1.06039e-06
GO:0048812	neuron projection morphogenesis	biological_process	833	561	487.35	4.5e-08	1.25149e-06
GO:0010638	positive regulation of organelle organiz...	biological_process	511	357	298.96	4.7e-08	1.29834e-06
GO:0055114	oxidation-reduction process	biological_process	1059	702	619.57	4.7e-08	1.29834e-06
GO:0009896	positive regulation of catabolic process	biological_process	361	260	211.21	4.9e-08	1.34456e-06
GO:0051304	chromosome separation	biological_process	77	67	45.05	4.9e-08	1.34456e-06
GO:0048699	generation of neurons	biological_process	1544	1001	903.33	5.4e-08	1.46709e-06
GO:0044281	small molecule metabolic process	biological_process	2495	1580	1459.71	5.4e-08	1.46709e-06
GO:0015931	nucleobase-containing compound transport	biological_process	191	147	111.75	5.4e-08	1.46709e-06
GO:0051247	positive regulation of protein metabolic...	biological_process	1505	977	880.51	5.5e-08	1.48934e-06
GO:0018130	heterocycle biosynthetic process	biological_process	4235	2624	2477.71	6.1e-08	1.6464e-06
GO:0090068	positive regulation of cell cycle proces...	biological_process	245	183	143.34	7.1e-08	1.91004e-06
GO:0031399	regulation of protein modification proce...	biological_process	1686	1087	986.4	7.2e-08	1.93063e-06
GO:0010965	regulation of mitotic sister chromatid s...	biological_process	60	54	35.1	7.7e-08	2.058e-06
GO:0023057	negative regulation of signaling	biological_process	1134	747	663.45	8.2e-08	2.18454e-06
GO:0044774	mitotic DNA integrity checkpoint	biological_process	108	89	63.19	9e-08	2.38994e-06
GO:0034654	nucleobase-containing compound biosynthe...	biological_process	4168	2582	2438.51	9.1e-08	2.401e-06
GO:0051351	positive regulation of ligase activity	biological_process	101	84	59.09	9.1e-08	2.401e-06
GO:0061136	regulation of proteasomal protein catabo...	biological_process	241	180	141	9.2e-08	2.41963e-06
GO:0042326	negative regulation of phosphorylation	biological_process	386	275	225.83	1.1e-07	2.83862e-06
GO:0010648	negative regulation of cell communicatio...	biological_process	1145	753	669.89	1.1e-07	2.83862e-06
GO:1901992	positive regulation of mitotic cell cycl...	biological_process	55	50	32.18	1.1e-07	2.83862e-06
GO:0019438	aromatic compound biosynthetic process	biological_process	4240	2624	2480.64	1.1e-07	2.83862e-06
GO:0032270	positive regulation of cellular protein ...	biological_process	1411	917	825.51	1.1e-07	2.83862e-06
GO:0030182	neuron differentiation	biological_process	1429	928	836.04	1.1e-07	2.83862e-06
GO:2000060	positive regulation of protein ubiquitin...	biological_process	86	73	50.31	1.2e-07	3.04889e-06
GO:0044344	cellular response to fibroblast growth f...	biological_process	331	239	193.65	1.2e-07	3.04889e-06
GO:0032435	negative regulation of proteasomal ubiqu...	biological_process	67	59	39.2	1.2e-07	3.04889e-06
GO:0033045	regulation of sister chromatid segregati...	biological_process	63	56	36.86	1.2e-07	3.04889e-06
GO:0033047	regulation of mitotic sister chromatid s...	biological_process	63	56	36.86	1.2e-07	3.04889e-06
GO:0032868	response to insulin	biological_process	433	305	253.33	1.3e-07	3.2928e-06
GO:0071774	response to fibroblast growth factor	biological_process	336	242	196.58	1.4e-07	3.53521e-06
GO:0051338	regulation of transferase activity	biological_process	982	651	574.52	1.5e-07	3.75319e-06
GO:0060271	cilium morphogenesis	biological_process	215	162	125.79	1.5e-07	3.75319e-06
GO:2001251	negative regulation of chromosome organi...	biological_process	103	85	60.26	1.5e-07	3.75319e-06
GO:0048667	cell morphogenesis involved in neuron di...	biological_process	806	541	471.56	1.6e-07	3.99127e-06
GO:0045862	positive regulation of proteolysis	biological_process	358	256	209.45	1.7e-07	4.20252e-06
GO:0043623	cellular protein complex assembly	biological_process	479	334	280.24	1.7e-07	4.20252e-06
GO:0051783	regulation of nuclear division	biological_process	165	128	96.53	1.7e-07	4.20252e-06
GO:0008286	insulin receptor signaling pathway	biological_process	332	239	194.24	1.8e-07	4.41e-06
GO:1902100	negative regulation of metaphase/anaphas...	biological_process	45	42	26.33	1.8e-07	4.41e-06
GO:0043687	post-translational protein modification	biological_process	329	237	192.48	1.8e-07	4.41e-06
GO:0006260	DNA replication	biological_process	300	218	175.52	1.9e-07	4.61381e-06
GO:0006364	rRNA processing	biological_process	152	119	88.93	1.9e-07	4.61381e-06
GO:0031323	regulation of cellular metabolic process	biological_process	5763	3525	3371.68	1.9e-07	4.61381e-06
GO:0035967	cellular response to topologically incor...	biological_process	139	110	81.32	2e-07	4.84235e-06
GO:0006928	movement of cell or subcellular componen...	biological_process	1889	1207	1105.17	2.1e-07	5.01078e-06
GO:0042770	signal transduction in response to DNA d...	biological_process	129	103	75.47	2.1e-07	5.01078e-06
GO:0007088	regulation of mitotic nuclear division	biological_process	142	112	83.08	2.1e-07	5.01078e-06
GO:1903827	regulation of cellular protein localizat...	biological_process	500	347	292.53	2.1e-07	5.01078e-06
GO:0008543	fibroblast growth factor receptor signal...	biological_process	311	225	181.95	2.1e-07	5.01078e-06
GO:0044773	mitotic DNA damage checkpoint	biological_process	102	84	59.68	2.2e-07	5.20414e-06
GO:0010941	regulation of cell death	biological_process	1480	957	865.88	2.2e-07	5.20414e-06
GO:2000058	regulation of protein ubiquitination inv...	biological_process	95	79	55.58	2.2e-07	5.20414e-06
GO:0051985	negative regulation of chromosome segreg...	biological_process	49	45	28.67	2.3e-07	5.4251e-06
GO:0022904	respiratory electron transport chain	biological_process	122	98	71.38	2.4e-07	5.62872e-06
GO:0031324	negative regulation of cellular metaboli...	biological_process	2297	1454	1343.87	2.4e-07	5.62872e-06
GO:0007173	epidermal growth factor receptor signali...	biological_process	362	258	211.79	2.5e-07	5.83003e-06
GO:0036503	ERAD pathway	biological_process	84	71	49.14	2.5e-07	5.83003e-06
GO:0051784	negative regulation of nuclear division	biological_process	69	60	40.37	2.7e-07	6.26096e-06
GO:0043087	regulation of GTPase activity	biological_process	551	379	322.37	2.7e-07	6.26096e-06
GO:0031331	positive regulation of cellular cataboli...	biological_process	304	220	177.86	2.8e-07	6.45647e-06
GO:0016072	rRNA metabolic process	biological_process	157	122	91.85	2.8e-07	6.45647e-06
GO:0098813	nuclear chromosome segregation	biological_process	185	141	108.24	2.9e-07	6.66838e-06
GO:0038127	ERBB signaling pathway	biological_process	369	262	215.89	3.4e-07	7.77467e-06
GO:0043067	regulation of programmed cell death	biological_process	1396	904	816.74	3.4e-07	7.77467e-06
GO:0022900	electron transport chain	biological_process	124	99	72.55	3.7e-07	8.43723e-06
GO:0006405	RNA export from nucleus	biological_process	90	75	52.66	3.8e-07	8.64133e-06
GO:1903322	positive regulation of protein modificat...	biological_process	187	142	109.41	3.9e-07	8.8443e-06
GO:0031123	RNA 3'-end processing	biological_process	107	87	62.6	4.1e-07	9.27231e-06
GO:0051345	positive regulation of hydrolase activit...	biological_process	826	551	483.26	4.2e-07	9.47244e-06
GO:0034620	cellular response to unfolded protein	biological_process	130	103	76.06	4.3e-07	9.67148e-06
GO:1901989	positive regulation of cell cycle phase ...	biological_process	60	53	35.1	4.4e-07	9.86943e-06
GO:0042981	regulation of apoptotic process	biological_process	1386	897	810.89	4.5e-07	1.00663e-05
GO:0031398	positive regulation of protein ubiquitin...	biological_process	174	133	101.8	4.7e-07	1.04852e-05
GO:0097193	intrinsic apoptotic signaling pathway	biological_process	290	210	169.67	4.8e-07	1.06794e-05
GO:0033046	negative regulation of sister chromatid ...	biological_process	47	43	27.5	5.7e-07	1.25797e-05
GO:0033048	negative regulation of mitotic sister ch...	biological_process	47	43	27.5	5.7e-07	1.25797e-05
GO:2000816	negative regulation of mitotic sister ch...	biological_process	47	43	27.5	5.7e-07	1.25797e-05
GO:0051225	spindle assembly	biological_process	74	63	43.29	7e-07	1.54075e-05
GO:0007163	establishment or maintenance of cell pol...	biological_process	157	121	91.85	7.1e-07	1.55445e-05
GO:2000134	negative regulation of G1/S transition o...	biological_process	102	83	59.68	7.1e-07	1.55445e-05
GO:0018279	protein N-linked glycosylation via aspar...	biological_process	125	99	73.13	7.5e-07	1.63767e-05
GO:0031325	positive regulation of cellular metaboli...	biological_process	2835	1773	1658.63	8.3e-07	1.80756e-05
GO:0042384	cilium assembly	biological_process	178	135	104.14	8.4e-07	1.82451e-05
GO:1901362	organic cyclic compound biosynthetic pro...	biological_process	4361	2685	2551.43	8.7e-07	1.88469e-05
GO:0006457	protein folding	biological_process	223	165	130.47	8.8e-07	1.90135e-05
GO:0006406	mRNA export from nucleus	biological_process	77	65	45.05	8.9e-07	1.91292e-05
GO:0071427	mRNA-containing ribonucleoprotein comple...	biological_process	77	65	45.05	8.9e-07	1.91292e-05
GO:0007411	axon guidance	biological_process	563	384	329.39	9e-07	1.92436e-05
GO:0097485	neuron projection guidance	biological_process	563	384	329.39	9e-07	1.92436e-05
GO:0048583	regulation of response to stimulus	biological_process	3500	2171	2047.7	9.5e-07	2.02601e-05
GO:0032386	regulation of intracellular transport	biological_process	568	387	332.31	9.6e-07	2.04205e-05
GO:0007050	cell cycle arrest	biological_process	249	182	145.68	9.9e-07	2.10043e-05
GO:0030968	endoplasmic reticulum unfolded protein r...	biological_process	127	100	74.3	1.1e-06	2.32781e-05
GO:0015980	energy derivation by oxidation of organi...	biological_process	368	259	215.3	1.3e-06	2.72305e-05
GO:0071417	cellular response to organonitrogen comp...	biological_process	639	431	373.85	1.3e-06	2.72305e-05
GO:0031346	positive regulation of cell projection o...	biological_process	271	196	158.55	1.3e-06	2.72305e-05
GO:0051782	negative regulation of cell division	biological_process	83	69	48.56	1.3e-06	2.72305e-05
GO:0032879	regulation of localization	biological_process	2245	1415	1313.45	1.4e-06	2.91767e-05
GO:0071495	cellular response to endogenous stimulus	biological_process	1236	801	723.13	1.4e-06	2.91767e-05
GO:0018196	peptidyl-asparagine modification	biological_process	126	99	73.72	1.5e-06	3.10251e-05
GO:0016570	histone modification	biological_process	409	285	239.29	1.5e-06	3.10251e-05
GO:0072395	signal transduction involved in cell cyc...	biological_process	72	61	42.12	1.5e-06	3.10251e-05
GO:0000904	cell morphogenesis involved in different...	biological_process	1011	662	591.49	1.6e-06	3.30105e-05
GO:0034605	cellular response to heat	biological_process	106	85	62.02	1.7e-06	3.4986e-05
GO:0006487	protein N-linked glycosylation	biological_process	135	105	78.98	1.8e-06	3.68597e-05
GO:0010975	regulation of neuron projection developm...	biological_process	338	239	197.75	1.8e-06	3.68597e-05
GO:0007018	microtubule-based movement	biological_process	205	152	119.94	1.9e-06	3.86193e-05
GO:0044782	cilium organization	biological_process	199	148	116.43	1.9e-06	3.86193e-05
GO:0071375	cellular response to peptide hormone sti...	biological_process	482	331	282	1.9e-06	3.86193e-05
GO:1901699	cellular response to nitrogen compound	biological_process	690	462	403.69	2e-06	4.05517e-05
GO:0030010	establishment of cell polarity	biological_process	102	82	59.68	2.2e-06	4.39573e-05
GO:0072401	signal transduction involved in DNA inte...	biological_process	71	60	41.54	2.2e-06	4.39573e-05
GO:0072422	signal transduction involved in DNA dama...	biological_process	71	60	41.54	2.2e-06	4.39573e-05
GO:0030397	membrane disassembly	biological_process	44	40	25.74	2.2e-06	4.39573e-05
GO:0051081	nuclear envelope disassembly	biological_process	44	40	25.74	2.2e-06	4.39573e-05
GO:0048585	negative regulation of response to stimu...	biological_process	1289	832	754.14	2.2e-06	4.39573e-05
GO:0042769	DNA damage response, detection of DNA da...	biological_process	35	33	20.48	2.3e-06	4.58441e-05
GO:1902807	negative regulation of cell cycle G1/S p...	biological_process	105	84	61.43	2.4e-06	4.77217e-05
GO:0080090	regulation of primary metabolic process	biological_process	5676	3458	3320.78	2.6e-06	5.1574e-05
GO:0007052	mitotic spindle organization	biological_process	74	62	43.29	2.7e-06	5.34288e-05
GO:0071310	cellular response to organic substance	biological_process	2199	1384	1286.54	2.9e-06	5.72489e-05
GO:1900034	regulation of cellular response to heat	biological_process	70	59	40.95	3.2e-06	6.30201e-05
GO:0070887	cellular response to chemical stimulus	biological_process	2655	1658	1553.32	3.4e-06	6.664e-05
GO:0006091	generation of precursor metabolites and ...	biological_process	454	312	265.62	3.4e-06	6.664e-05
GO:0032774	RNA biosynthetic process	biological_process	3783	2333	2213.27	3.5e-06	6.82749e-05
GO:0060548	negative regulation of cell death	biological_process	887	583	518.94	3.5e-06	6.82749e-05
GO:0031023	microtubule organizing center organizati...	biological_process	107	85	62.6	3.6e-06	6.97299e-05
GO:0048856	anatomical structure development	biological_process	5017	3066	2935.23	3.6e-06	6.97299e-05
GO:0044786	cell cycle DNA replication	biological_process	47	42	27.5	3.6e-06	6.97299e-05
GO:0051336	regulation of hydrolase activity	biological_process	1243	802	727.22	3.7e-06	7.14986e-05
GO:0006914	autophagy	biological_process	415	287	242.8	3.8e-06	7.3259e-05
GO:1901653	cellular response to peptide	biological_process	497	339	290.77	3.9e-06	7.48364e-05
GO:0010243	response to organonitrogen compound	biological_process	928	608	542.93	3.9e-06	7.48364e-05
GO:0009167	purine ribonucleoside monophosphate meta...	biological_process	237	172	138.66	4.1e-06	7.84912e-05
GO:0007409	axonogenesis	biological_process	722	480	422.41	4.2e-06	8.00333e-05
GO:0009123	nucleoside monophosphate metabolic proce...	biological_process	260	187	152.11	4.2e-06	8.00333e-05
GO:0044804	nucleophagy	biological_process	23	23	13.46	4.4e-06	8.36508e-05
GO:0072413	signal transduction involved in mitotic ...	biological_process	69	58	40.37	4.6e-06	8.68514e-05
GO:1902402	signal transduction involved in mitotic ...	biological_process	69	58	40.37	4.6e-06	8.68514e-05
GO:1902403	signal transduction involved in mitotic ...	biological_process	69	58	40.37	4.6e-06	8.68514e-05
GO:0031571	mitotic G1 DNA damage checkpoint	biological_process	76	63	44.46	4.7e-06	8.85364e-05
GO:0048010	vascular endothelial growth factor recep...	biological_process	296	210	173.18	5.2e-06	9.77315e-05
GO:0007077	mitotic nuclear envelope disassembly	biological_process	42	38	24.57	5.4e-06	0.000101029
GO:0009719	response to endogenous stimulus	biological_process	1642	1044	960.66	5.4e-06	0.000101029
GO:1902531	regulation of intracellular signal trans...	biological_process	1568	999	917.37	5.5e-06	0.000102434
GO:0006839	mitochondrial transport	biological_process	273	195	159.72	5.5e-06	0.000102434
GO:0032880	regulation of protein localization	biological_process	891	584	521.28	5.7e-06	0.00010592
GO:0071496	cellular response to external stimulus	biological_process	508	345	297.21	5.9e-06	0.000109143
GO:0009267	cellular response to starvation	biological_process	371	258	217.06	5.9e-06	0.000109143
GO:0009126	purine nucleoside monophosphate metaboli...	biological_process	238	172	139.24	6.2e-06	0.000114436
GO:0016569	covalent chromatin modification	biological_process	423	291	247.48	6.4e-06	0.000117863
GO:0044763	single-organism cellular process	biological_process	12103	7203	7080.93	6.6e-06	0.000121275
GO:0009408	response to heat	biological_process	155	117	90.68	6.7e-06	0.000122838
GO:0006997	nucleus organization	biological_process	124	96	72.55	6.9e-06	0.000126224
GO:0006301	postreplication repair	biological_process	57	49	33.35	7e-06	0.000127769
GO:0042177	negative regulation of protein catabolic...	biological_process	127	98	74.3	7.2e-06	0.000131129
GO:0044711	single-organism biosynthetic process	biological_process	1631	1036	954.23	7.5e-06	0.000136291
GO:0010468	regulation of gene expression	biological_process	4112	2524	2405.75	8e-06	0.000145057
GO:0019985	translesion synthesis	biological_process	49	43	28.67	8.3e-06	0.000150166
GO:0072331	signal transduction by p53 class mediato...	biological_process	166	124	97.12	8.8e-06	0.000158863
GO:0043434	response to peptide hormone	biological_process	578	388	338.16	8.9e-06	0.000160317
GO:0006353	DNA-templated transcription, termination	biological_process	91	73	53.24	9.1e-06	0.000163562
GO:0031668	cellular response to extracellular stimu...	biological_process	440	301	257.42	9.2e-06	0.00016464
GO:0009628	response to abiotic stimulus	biological_process	1116	721	652.92	9.2e-06	0.00016464
GO:0043549	regulation of kinase activity	biological_process	874	572	511.34	9.3e-06	0.000166069
GO:0000045	autophagosome assembly	biological_process	74	61	43.29	9.6e-06	0.000171055
GO:0009127	purine nucleoside monophosphate biosynth...	biological_process	67	56	39.2	9.7e-06	0.000171353
GO:0009168	purine ribonucleoside monophosphate bios...	biological_process	67	56	39.2	9.7e-06	0.000171353
GO:0072431	signal transduction involved in mitotic ...	biological_process	67	56	39.2	9.7e-06	0.000171353
GO:1902400	intracellular signal transduction involv...	biological_process	67	56	39.2	9.7e-06	0.000171353
GO:0045859	regulation of protein kinase activity	biological_process	829	544	485.01	9.8e-06	0.000172749
GO:0005975	carbohydrate metabolic process	biological_process	881	576	515.43	1e-05	0.000175522
GO:0070979	protein K11-linked ubiquitination	biological_process	27	26	15.8	1e-05	0.000175522
GO:0051297	centrosome organization	biological_process	97	77	56.75	1.1e-05	0.000191038
GO:0030330	DNA damage response, signal transduction...	biological_process	113	88	66.11	1.1e-05	0.000191038
GO:0044783	G1 DNA damage checkpoint	biological_process	77	63	45.05	1.1e-05	0.000191038
GO:0044819	mitotic G1/S transition checkpoint	biological_process	77	63	45.05	1.1e-05	0.000191038
GO:0090305	nucleic acid phosphodiester bond hydroly...	biological_process	218	158	127.54	1.1e-05	0.000191038
GO:0000186	activation of MAPKK activity	biological_process	235	169	137.49	1.2e-05	0.000207094
GO:0016311	dephosphorylation	biological_process	411	282	240.46	1.2e-05	0.000207094
GO:0061564	axon development	biological_process	751	495	439.38	1.2e-05	0.000207094
GO:0042274	ribosomal small subunit biogenesis	biological_process	48	42	28.08	1.3e-05	0.000221565
GO:0051650	establishment of vesicle localization	biological_process	200	146	117.01	1.3e-05	0.000221565
GO:1902017	regulation of cilium assembly	biological_process	21	21	12.29	1.3e-05	0.000221565
GO:0009161	ribonucleoside monophosphate metabolic p...	biological_process	249	178	145.68	1.3e-05	0.000221565
GO:0010628	positive regulation of gene expression	biological_process	1681	1064	983.48	1.3e-05	0.000221565
GO:0051056	regulation of small GTPase mediated sign...	biological_process	280	198	163.82	1.3e-05	0.000221565
GO:0006366	transcription from RNA polymerase II pro...	biological_process	1997	1255	1168.36	1.4e-05	0.000237136
GO:0006977	DNA damage response, signal transduction...	biological_process	66	55	38.61	1.4e-05	0.000237136
GO:0007033	vacuole organization	biological_process	143	108	83.66	1.4e-05	0.000237136
GO:0000245	spliceosomal complex assembly	biological_process	55	47	32.18	1.5e-05	0.000253552
GO:0009124	nucleoside monophosphate biosynthetic pr...	biological_process	86	69	50.31	1.6e-05	0.000267707
GO:0051494	negative regulation of cytoskeleton orga...	biological_process	118	91	69.04	1.6e-05	0.000267707
GO:0031669	cellular response to nutrient levels	biological_process	412	282	241.04	1.6e-05	0.000267707
GO:0006892	post-Golgi vesicle-mediated transport	biological_process	121	93	70.79	1.6e-05	0.000267707
GO:0070201	regulation of establishment of protein l...	biological_process	775	509	453.42	1.6e-05	0.000267707
GO:0071897	DNA biosynthetic process	biological_process	124	95	72.55	1.7e-05	0.000283862
GO:0080134	regulation of response to stress	biological_process	1390	886	813.23	1.8e-05	0.000299345
GO:0051648	vesicle localization	biological_process	210	152	122.86	1.8e-05	0.000299345
GO:0043069	negative regulation of programmed cell d...	biological_process	829	542	485.01	1.9e-05	0.000315339
GO:0071156	regulation of cell cycle arrest	biological_process	111	86	64.94	2e-05	0.000331268
GO:1901652	response to peptide	biological_process	612	407	358.05	2.1e-05	0.000347133
GO:0043066	negative regulation of apoptotic process	biological_process	820	536	479.75	2.2e-05	0.000361485
GO:0007265	Ras protein signal transduction	biological_process	537	360	314.18	2.2e-05	0.000361485
GO:0007015	actin filament organization	biological_process	311	217	181.95	2.2e-05	0.000361485
GO:0006611	protein export from nucleus	biological_process	54	46	31.59	2.3e-05	0.000374923
GO:0010563	negative regulation of phosphorus metabo...	biological_process	510	343	298.38	2.3e-05	0.000374923
GO:0045936	negative regulation of phosphate metabol...	biological_process	510	343	298.38	2.3e-05	0.000374923
GO:0006470	protein dephosphorylation	biological_process	322	224	188.39	2.3e-05	0.000374923
GO:0033157	regulation of intracellular protein tran...	biological_process	366	252	214.13	2.4e-05	0.000388913
GO:1903829	positive regulation of cellular protein ...	biological_process	319	222	186.63	2.4e-05	0.000388913
GO:0006302	double-strand break repair	biological_process	162	120	94.78	2.4e-05	0.000388913
GO:0044089	positive regulation of cellular componen...	biological_process	374	257	218.81	2.5e-05	0.000403529
GO:0010033	response to organic substance	biological_process	2824	1749	1652.2	2.5e-05	0.000403529
GO:0006352	DNA-templated transcription, initiation	biological_process	313	218	183.12	2.6e-05	0.000418031
GO:0006367	transcription initiation from RNA polyme...	biological_process	271	191	158.55	2.6e-05	0.000418031
GO:0006900	membrane budding	biological_process	71	58	41.54	2.7e-05	0.000433263
GO:0016358	dendrite development	biological_process	179	131	104.73	2.8e-05	0.000448436
GO:0010629	negative regulation of gene expression	biological_process	1479	938	865.3	3e-05	0.000477679
GO:0010506	regulation of autophagy	biological_process	167	123	97.7	3e-05	0.000477679
GO:0006903	vesicle targeting	biological_process	42	37	24.57	3e-05	0.000477679
GO:0006901	vesicle coating	biological_process	38	34	22.23	3.1e-05	0.000491699
GO:0033260	nuclear DNA replication	biological_process	38	34	22.23	3.1e-05	0.000491699
GO:0044092	negative regulation of molecular functio...	biological_process	1053	678	616.06	3.2e-05	0.000505612
GO:0051347	positive regulation of transferase activ...	biological_process	683	450	399.59	3.2e-05	0.000505612
GO:0042594	response to starvation	biological_process	405	276	236.95	3.3e-05	0.000519419
GO:0006979	response to oxidative stress	biological_process	364	250	212.96	3.3e-05	0.000519419
GO:1902115	regulation of organelle assembly	biological_process	106	82	62.02	3.4e-05	0.000534137
GO:0034599	cellular response to oxidative stress	biological_process	204	147	119.35	3.7e-05	0.000579057
GO:0044699	single-organism process	biological_process	13348	7908	7809.33	3.7e-05	0.000579057
GO:0046034	ATP metabolic process	biological_process	201	145	117.6	3.8e-05	0.000588
GO:0009163	nucleoside biosynthetic process	biological_process	118	90	69.04	3.8e-05	0.000588
GO:0070936	protein K48-linked ubiquitination	biological_process	49	42	28.67	3.8e-05	0.000588
GO:0065008	regulation of biological quality	biological_process	3414	2099	1997.38	3.8e-05	0.000588
GO:0030433	ER-associated ubiquitin-dependent protei...	biological_process	70	57	40.95	3.8e-05	0.000588
GO:0022604	regulation of cell morphogenesis	biological_process	477	321	279.07	3.8e-05	0.000588
GO:0006897	endocytosis	biological_process	605	401	353.96	3.9e-05	0.00060009
GO:0009411	response to UV	biological_process	121	92	70.79	3.9e-05	0.00060009
GO:0043547	positive regulation of GTPase activity	biological_process	501	336	293.11	3.9e-05	0.00060009
GO:2000112	regulation of cellular macromolecule bio...	biological_process	3801	2329	2223.8	4.1e-05	0.000628514
GO:0001701	in utero embryonic development	biological_process	360	247	210.62	4.1e-05	0.000628514
GO:0006418	tRNA aminoacylation for protein translat...	biological_process	45	39	26.33	4.3e-05	0.000657948
GO:0009141	nucleoside triphosphate metabolic proces...	biological_process	243	172	142.17	4.4e-05	0.000672
GO:1903311	regulation of mRNA metabolic process	biological_process	105	81	61.43	4.5e-05	0.000686
GO:0009144	purine nucleoside triphosphate metabolic...	biological_process	223	159	130.47	4.6e-05	0.000696088
GO:0002181	cytoplasmic translation	biological_process	41	36	23.99	4.6e-05	0.000696088
GO:0006312	mitotic recombination	biological_process	41	36	23.99	4.6e-05	0.000696088
GO:0048731	system development	biological_process	4240	2589	2480.64	4.6e-05	0.000696088
GO:0002478	antigen processing and presentation of e...	biological_process	168	123	98.29	4.8e-05	0.00072502
GO:0051017	actin filament bundle assembly	biological_process	114	87	66.7	4.9e-05	0.000737419
GO:0007009	plasma membrane organization	biological_process	265	186	155.04	4.9e-05	0.000737419
GO:0061572	actin filament bundle organization	biological_process	117	89	68.45	5e-05	0.000751095
GO:1901659	glycosyl compound biosynthetic process	biological_process	120	91	70.21	5.1e-05	0.000764721
GO:0048002	antigen processing and presentation of p...	biological_process	188	136	109.99	5.2e-05	0.000778298
GO:0051098	regulation of binding	biological_process	259	182	151.53	5.3e-05	0.000787538
GO:0016236	macroautophagy	biological_process	298	207	174.35	5.3e-05	0.000787538
GO:0042451	purine nucleoside biosynthetic process	biological_process	95	74	55.58	5.3e-05	0.000787538
GO:0046129	purine ribonucleoside biosynthetic proce...	biological_process	95	74	55.58	5.3e-05	0.000787538
GO:0010821	regulation of mitochondrion organization	biological_process	208	149	121.69	5.4e-05	0.000800951
GO:0043038	amino acid activation	biological_process	48	41	28.08	5.6e-05	0.000827634
GO:0043039	tRNA aminoacylation	biological_process	48	41	28.08	5.6e-05	0.000827634
GO:0010927	cellular component assembly involved in ...	biological_process	267	187	156.21	5.7e-05	0.000839399
GO:0043065	positive regulation of apoptotic process	biological_process	557	370	325.88	5.7e-05	0.000839399
GO:0032392	DNA geometric change	biological_process	62	51	36.27	5.8e-05	0.0008526
GO:0043068	positive regulation of programmed cell d...	biological_process	562	373	328.8	6e-05	0.000880428
GO:0006995	cellular response to nitrogen starvation	biological_process	18	18	10.53	6.4e-05	0.000934128
GO:0043562	cellular response to nitrogen levels	biological_process	18	18	10.53	6.4e-05	0.000934128
GO:0006399	tRNA metabolic process	biological_process	155	114	90.68	6.4e-05	0.000934128
GO:0006888	ER to Golgi vesicle-mediated transport	biological_process	75	60	43.88	6.6e-05	0.000961614
GO:0045664	regulation of neuron differentiation	biological_process	481	322	281.41	7e-05	0.00101809
GO:0050684	regulation of mRNA processing	biological_process	94	73	55	7.2e-05	0.00104533
GO:0009205	purine ribonucleoside triphosphate metab...	biological_process	215	153	125.79	7.4e-05	0.00107248
GO:0010556	regulation of macromolecule biosynthetic...	biological_process	3907	2388	2285.81	7.6e-05	0.00109953
GO:0044723	single-organism carbohydrate metabolic p...	biological_process	702	459	410.71	8e-05	0.00115537
GO:1902532	negative regulation of intracellular sig...	biological_process	402	272	235.19	8.2e-05	0.00118218
GO:1901701	cellular response to oxygen-containing c...	biological_process	1013	650	592.66	8.3e-05	0.0011945
GO:0042278	purine nucleoside metabolic process	biological_process	312	215	182.54	8.4e-05	0.00120679
GO:0051171	regulation of nitrogen compound metaboli...	biological_process	4188	2554	2450.21	8.5e-05	0.00121902
GO:2001233	regulation of apoptotic signaling pathwa...	biological_process	380	258	222.32	8.7e-05	0.00124554
GO:0046128	purine ribonucleoside metabolic process	biological_process	309	213	180.78	8.8e-05	0.00125767
GO:0016575	histone deacetylation	biological_process	64	52	37.44	9.4e-05	0.00133877
GO:0010942	positive regulation of cell death	biological_process	593	391	346.94	9.4e-05	0.00133877
GO:0031330	negative regulation of cellular cataboli...	biological_process	162	118	94.78	9.8e-05	0.00139092
GO:0006310	DNA recombination	biological_process	239	168	139.83	9.8e-05	0.00139092
GO:0048646	anatomical structure formation involved ...	biological_process	1124	717	657.6	0.0001	0.00141687
GO:0002474	antigen processing and presentation of p...	biological_process	102	78	59.68	0.00011	0.00152959
GO:2001234	negative regulation of apoptotic signali...	biological_process	199	142	116.43	0.00011	0.00152959
GO:0034198	cellular response to amino acid starvati...	biological_process	17	17	9.95	0.00011	0.00152959
GO:0042776	mitochondrial ATP synthesis coupled prot...	biological_process	17	17	9.95	0.00011	0.00152959
GO:0044767	single-organism developmental process	biological_process	5586	3379	3268.12	0.00011	0.00152959
GO:0007044	cell-substrate junction assembly	biological_process	83	65	48.56	0.00011	0.00152959
GO:0032543	mitochondrial translation	biological_process	117	88	68.45	0.00011	0.00152959
GO:0045931	positive regulation of mitotic cell cycl...	biological_process	117	88	68.45	0.00011	0.00152959
GO:0060341	regulation of cellular localization	biological_process	1174	747	686.86	0.00011	0.00152959
GO:0051302	regulation of cell division	biological_process	302	208	176.69	0.00011	0.00152959
GO:0051960	regulation of nervous system development	biological_process	686	448	401.35	0.00011	0.00152959
GO:0050767	regulation of neurogenesis	biological_process	594	391	347.52	0.00012	0.00166024
GO:0009199	ribonucleoside triphosphate metabolic pr...	biological_process	221	156	129.3	0.00012	0.00166024
GO:0009145	purine nucleoside triphosphate biosynthe...	biological_process	53	44	31.01	0.00012	0.00166024
GO:0009116	nucleoside metabolic process	biological_process	356	242	208.28	0.00013	0.00178658
GO:0061061	muscle structure development	biological_process	567	374	331.73	0.00013	0.00178658
GO:0043254	regulation of protein complex assembly	biological_process	326	223	190.73	0.00013	0.00178658
GO:1901800	positive regulation of proteasomal prote...	biological_process	92	71	53.83	0.00013	0.00178658
GO:0034333	adherens junction assembly	biological_process	76	60	44.46	0.00014	0.00190493
GO:0043409	negative regulation of MAPK cascade	biological_process	140	103	81.91	0.00014	0.00190493
GO:0006754	ATP biosynthetic process	biological_process	42	36	24.57	0.00014	0.00190493
GO:1903649	regulation of cytoplasmic transport	biological_process	436	292	255.08	0.00014	0.00190493
GO:0009156	ribonucleoside monophosphate biosyntheti...	biological_process	79	62	46.22	0.00014	0.00190493
GO:0051298	centrosome duplication	biological_process	56	46	32.76	0.00014	0.00190493
GO:0010558	negative regulation of macromolecule bio...	biological_process	1390	877	813.23	0.00015	0.00203092
GO:0010976	positive regulation of neuron projection...	biological_process	203	144	118.77	0.00015	0.00203092
GO:0032502	developmental process	biological_process	5670	3426	3317.27	0.00015	0.00203092
GO:0007098	centrosome cycle	biological_process	69	55	40.37	0.00016	0.00215568
GO:0032092	positive regulation of protein binding	biological_process	69	55	40.37	0.00016	0.00215568
GO:1901657	glycosyl compound metabolic process	biological_process	376	254	219.98	0.00016	0.00215568
GO:0007030	Golgi organization	biological_process	88	68	51.48	0.00017	0.00226814
GO:0071158	positive regulation of cell cycle arrest	biological_process	88	68	51.48	0.00017	0.00226814
GO:0051052	regulation of DNA metabolic process	biological_process	286	197	167.33	0.00017	0.00226814
GO:0019752	carboxylic acid metabolic process	biological_process	975	624	570.43	0.00017	0.00226814
GO:0021955	central nervous system neuron axonogenes...	biological_process	30	27	17.55	0.00017	0.00226814
GO:0009895	negative regulation of catabolic process	biological_process	208	147	121.69	0.00017	0.00226814
GO:1901214	regulation of neuron death	biological_process	236	165	138.07	0.00018	0.00236703
GO:0009206	purine ribonucleoside triphosphate biosy...	biological_process	52	43	30.42	0.00018	0.00236703
GO:0009991	response to extracellular stimulus	biological_process	664	433	388.48	0.00018	0.00236703
GO:0016197	endosomal transport	biological_process	247	172	144.51	0.00018	0.00236703
GO:0043523	regulation of neuron apoptotic process	biological_process	188	134	109.99	0.00018	0.00236703
GO:0007507	heart development	biological_process	461	307	269.71	0.00018	0.00236703
GO:0016050	vesicle organization	biological_process	233	163	136.32	0.00018	0.00236703
GO:0070997	neuron death	biological_process	269	186	157.38	0.00018	0.00236703
GO:0006081	cellular aldehyde metabolic process	biological_process	62	50	36.27	0.00018	0.00236703
GO:0048194	Golgi vesicle budding	biological_process	16	16	9.36	0.00019	0.00245925
GO:1903392	negative regulation of adherens junction...	biological_process	16	16	9.36	0.00019	0.00245925
GO:0006261	DNA-dependent DNA replication	biological_process	124	92	72.55	0.00019	0.00245925
GO:0042455	ribonucleoside biosynthetic process	biological_process	109	82	63.77	0.00019	0.00245925
GO:0002223	stimulatory C-type lectin receptor signa...	biological_process	121	90	70.79	0.00019	0.00245925
GO:0030177	positive regulation of Wnt signaling pat...	biological_process	162	117	94.78	0.00019	0.00245925
GO:0031056	regulation of histone modification	biological_process	115	86	67.28	0.00019	0.00245925
GO:0031589	cell-substrate adhesion	biological_process	299	205	174.93	0.00019	0.00245925
GO:0019637	organophosphate metabolic process	biological_process	1038	662	607.29	0.00019	0.00245925
GO:0031401	positive regulation of protein modificat...	biological_process	1153	732	674.57	0.00019	0.00245925
GO:0043393	regulation of protein binding	biological_process	156	113	91.27	0.0002	0.0025725
GO:0032147	activation of protein kinase activity	biological_process	463	308	270.88	0.0002	0.0025725
GO:0032469	endoplasmic reticulum calcium ion homeos...	biological_process	21	20	12.29	0.0002	0.0025725
GO:1902749	regulation of cell cycle G2/M phase tran...	biological_process	55	45	32.18	0.0002	0.0025725
GO:0000387	spliceosomal snRNP assembly	biological_process	41	35	23.99	0.00021	0.00269271
GO:0048468	cell development	biological_process	2088	1296	1221.6	0.00021	0.00269271
GO:0030162	regulation of proteolysis	biological_process	761	492	445.23	0.00022	0.00281655
GO:0007006	mitochondrial membrane organization	biological_process	90	69	52.66	0.00023	0.00293544
GO:0036473	cell death in response to oxidative stre...	biological_process	58	47	33.93	0.00023	0.00293544
GO:0018022	peptidyl-lysine methylation	biological_process	96	73	56.17	0.00024	0.0030536
GO:0045185	maintenance of protein location	biological_process	99	75	57.92	0.00024	0.0030536
GO:0030705	cytoskeleton-dependent intracellular tra...	biological_process	108	81	63.19	0.00025	0.00314679
GO:0051049	regulation of transport	biological_process	1697	1060	992.84	0.00025	0.00314679
GO:0045727	positive regulation of translation	biological_process	74	58	43.29	0.00025	0.00314679
GO:0010389	regulation of G2/M transition of mitotic...	biological_process	51	42	29.84	0.00025	0.00314679
GO:0051865	protein autoubiquitination	biological_process	51	42	29.84	0.00025	0.00314679
GO:0019884	antigen processing and presentation of e...	biological_process	175	125	102.38	0.00025	0.00314679
GO:0061512	protein localization to cilium	biological_process	25	23	14.63	0.00025	0.00314679
GO:0030490	maturation of SSU-rRNA	biological_process	33	29	19.31	0.00026	0.00326766
GO:0006520	cellular amino acid metabolic process	biological_process	405	271	236.95	0.00027	0.00338301
GO:0048199	vesicle targeting, to, from or within Go...	biological_process	29	26	16.97	0.00027	0.00338301
GO:0031109	microtubule polymerization or depolymeri...	biological_process	80	62	46.8	0.00028	0.00349236
GO:0098732	macromolecule deacylation	biological_process	80	62	46.8	0.00028	0.00349236
GO:0006473	protein acetylation	biological_process	183	130	107.07	0.00028	0.00349236
GO:0006289	nucleotide-excision repair	biological_process	83	64	48.56	0.00029	0.00361162
GO:0001578	microtubule bundle formation	biological_process	67	53	39.2	0.0003	0.00372489
GO:0018394	peptidyl-lysine acetylation	biological_process	157	113	91.85	0.0003	0.00372489
GO:0043436	oxoacid metabolic process	biological_process	1097	696	641.81	0.00031	0.00383171
GO:0006508	proteolysis	biological_process	1553	972	908.59	0.00031	0.00383171
GO:0034332	adherens junction organization	biological_process	116	86	67.87	0.00031	0.00383171
GO:0048813	dendrite morphogenesis	biological_process	110	82	64.36	0.00032	0.00391418
GO:0016925	protein sumoylation	biological_process	107	80	62.6	0.00032	0.00391418
GO:0010035	response to inorganic substance	biological_process	449	298	262.69	0.00032	0.00391418
GO:0051895	negative regulation of focal adhesion as...	biological_process	15	15	8.78	0.00032	0.00391418
GO:0009142	nucleoside triphosphate biosynthetic pro...	biological_process	70	55	40.95	0.00032	0.00391418
GO:0032508	DNA duplex unwinding	biological_process	57	46	33.35	0.00032	0.00391418
GO:1903513	endoplasmic reticulum to cytosol transpo...	biological_process	57	46	33.35	0.00032	0.00391418
GO:1901698	response to nitrogen compound	biological_process	1012	644	592.08	0.00033	0.00401264
GO:0000910	cytokinesis	biological_process	168	120	98.29	0.00033	0.00401264
GO:0001731	formation of translation preinitiation c...	biological_process	20	19	11.7	0.00033	0.00401264
GO:1901889	negative regulation of cell junction ass...	biological_process	20	19	11.7	0.00033	0.00401264
GO:0009266	response to temperature stimulus	biological_process	213	149	124.62	0.00034	0.00412206
GO:0031667	response to nutrient levels	biological_process	635	413	371.51	0.00034	0.00412206
GO:0006890	retrograde vesicle-mediated transport, G...	biological_process	36	31	21.06	0.00035	0.00423084
GO:0051402	neuron apoptotic process	biological_process	210	147	122.86	0.00035	0.00423084
GO:0006284	base-excision repair	biological_process	50	41	29.25	0.00036	0.00434534
GO:0051223	regulation of protein transport	biological_process	715	462	418.31	0.00037	0.00442067
GO:0032436	positive regulation of proteasomal ubiqu...	biological_process	79	61	46.22	0.00037	0.00442067
GO:0035601	protein deacylation	biological_process	79	61	46.22	0.00037	0.00442067
GO:0001822	kidney development	biological_process	265	182	155.04	0.00037	0.00442067
GO:0042325	regulation of phosphorylation	biological_process	1407	883	823.17	0.00037	0.00442067
GO:0010769	regulation of cell morphogenesis involve...	biological_process	295	201	172.59	0.00037	0.00442067
GO:0090263	positive regulation of canonical Wnt sig...	biological_process	130	95	76.06	0.00037	0.00442067
GO:0040011	locomotion	biological_process	1739	1083	1017.41	0.00039	0.00463273
GO:0034250	positive regulation of cellular amide me...	biological_process	85	65	49.73	0.00039	0.00463273
GO:0009225	nucleotide-sugar metabolic process	biological_process	32	28	18.72	0.00039	0.00463273
GO:0042982	amyloid precursor protein metabolic proc...	biological_process	32	28	18.72	0.00039	0.00463273
GO:0010458	exit from mitosis	biological_process	24	22	14.04	0.0004	0.00472425
GO:0015985	energy coupled proton transport, down el...	biological_process	24	22	14.04	0.0004	0.00472425
GO:0015986	ATP synthesis coupled proton transport	biological_process	24	22	14.04	0.0004	0.00472425
GO:0051099	positive regulation of binding	biological_process	115	85	67.28	0.0004	0.00472425
GO:0009314	response to radiation	biological_process	471	311	275.56	0.00041	0.0047874
GO:0050773	regulation of dendrite development	biological_process	106	79	62.02	0.00041	0.0047874
GO:2001252	positive regulation of chromosome organi...	biological_process	100	75	58.51	0.00041	0.0047874
GO:0007045	cell-substrate adherens junction assembl...	biological_process	66	52	38.61	0.00041	0.0047874
GO:0036498	IRE1-mediated unfolded protein response	biological_process	66	52	38.61	0.00041	0.0047874
GO:0048041	focal adhesion assembly	biological_process	66	52	38.61	0.00041	0.0047874
GO:0048814	regulation of dendrite morphogenesis	biological_process	66	52	38.61	0.00041	0.0047874
GO:0006298	mismatch repair	biological_process	28	25	16.38	0.00041	0.0047874
GO:0043086	negative regulation of catalytic activit...	biological_process	817	524	477.99	0.00042	0.0048903
GO:0009636	response to toxic substance	biological_process	181	128	105.9	0.00042	0.0048903
GO:0006283	transcription-coupled nucleotide-excisio...	biological_process	46	38	26.91	0.00044	0.00510872
GO:0097659	nucleic acid-templated transcription	biological_process	3660	2229	2141.3	0.00044	0.00510872
GO:0051254	positive regulation of RNA metabolic pro...	biological_process	1488	931	870.56	0.00045	0.00521013
GO:0016055	Wnt signaling pathway	biological_process	404	269	236.36	0.00045	0.00521013
GO:1903308	regulation of chromatin modification	biological_process	129	94	75.47	0.00047	0.00543404
GO:2000113	negative regulation of cellular macromol...	biological_process	1313	825	768.18	0.00048	0.00551096
GO:0002479	antigen processing and presentation of e...	biological_process	75	58	43.88	0.00048	0.00551096
GO:0009890	negative regulation of biosynthetic proc...	biological_process	1472	921	861.2	0.00048	0.00551096
GO:0010557	positive regulation of macromolecule bio...	biological_process	1618	1009	946.62	0.00048	0.00551096
GO:0006082	organic acid metabolic process	biological_process	1115	705	652.34	0.00048	0.00551096
GO:0032870	cellular response to hormone stimulus	biological_process	715	461	418.31	0.00049	0.00561013
GO:0032922	circadian regulation of gene expression	biological_process	59	47	34.52	0.00049	0.00561013
GO:0060491	regulation of cell projection assembly	biological_process	120	88	70.21	0.0005	0.00571667
GO:0097285	cell-type specific apoptotic process	biological_process	427	283	249.82	0.00051	0.00582291
GO:0006351	transcription, DNA-templated	biological_process	3645	2219	2132.53	0.00052	0.0058962
GO:0032527	protein exit from endoplasmic reticulum	biological_process	35	30	20.48	0.00052	0.0058962
GO:0046605	regulation of centrosome cycle	biological_process	35	30	20.48	0.00052	0.0058962
GO:0051293	establishment of spindle localization	biological_process	35	30	20.48	0.00052	0.0058962
GO:0007160	cell-matrix adhesion	biological_process	194	136	113.5	0.00052	0.0058962
GO:0043543	protein acylation	biological_process	219	152	128.13	0.00053	0.00599308
GO:0090501	RNA phosphodiester bond hydrolysis	biological_process	108	80	63.19	0.00053	0.00599308
GO:0010970	microtubule-based transport	biological_process	99	74	57.92	0.00054	0.00608109
GO:0070987	error-free translesion synthesis	biological_process	19	18	11.12	0.00054	0.00608109
GO:2000114	regulation of establishment of cell pola...	biological_process	19	18	11.12	0.00054	0.00608109
GO:0031110	regulation of microtubule polymerization...	biological_process	52	42	30.42	0.00057	0.00641016
GO:0072358	cardiovascular system development	biological_process	891	568	521.28	0.00058	0.00650485
GO:0072359	circulatory system development	biological_process	891	568	521.28	0.00058	0.00650485
GO:0006887	exocytosis	biological_process	378	252	221.15	0.0006	0.00671087
GO:0019882	antigen processing and presentation	biological_process	221	153	129.3	0.0006	0.00671087
GO:0006469	negative regulation of protein kinase ac...	biological_process	207	144	121.11	0.00062	0.00692516
GO:0032878	regulation of establishment or maintenan...	biological_process	23	21	13.46	0.00063	0.00701781
GO:0043171	peptide catabolic process	biological_process	23	21	13.46	0.00063	0.00701781
GO:0000462	maturation of SSU-rRNA from tricistronic...	biological_process	27	24	15.8	0.00064	0.00710996
GO:0006476	protein deacetylation	biological_process	74	57	43.29	0.00064	0.00710996
GO:2001020	regulation of response to DNA damage sti...	biological_process	142	102	83.08	0.00065	0.00720162
GO:0006446	regulation of translational initiation	biological_process	77	59	45.05	0.00065	0.00720162
GO:0007517	muscle organ development	biological_process	348	233	203.6	0.00066	0.00729278
GO:0022603	regulation of anatomical structure morph...	biological_process	864	551	505.49	0.00066	0.00729278
GO:0032970	regulation of actin filament-based proce...	biological_process	321	216	187.8	0.00067	0.00739335
GO:0009201	ribonucleoside triphosphate biosynthetic...	biological_process	58	46	33.93	0.00068	0.00747364
GO:0045454	cell redox homeostasis	biological_process	58	46	33.93	0.00068	0.00747364
GO:0048524	positive regulation of viral process	biological_process	104	77	60.85	0.00068	0.00747364
GO:0034968	histone lysine methylation	biological_process	89	67	52.07	0.00069	0.00756336
GO:0033673	negative regulation of kinase activity	biological_process	223	154	130.47	0.00069	0.00756336
GO:1902850	microtubule cytoskeleton organization in...	biological_process	48	39	28.08	0.00072	0.0078817
GO:0072001	renal system development	biological_process	280	190	163.82	0.00073	0.00798056
GO:1990778	protein localization to cell periphery	biological_process	206	143	120.52	0.00075	0.00818833
GO:1901565	organonitrogen compound catabolic proces...	biological_process	347	232	203.01	0.00076	0.00826462
GO:1902680	positive regulation of RNA biosynthetic ...	biological_process	1451	906	848.92	0.00076	0.00826462
GO:0016573	histone acetylation	biological_process	147	105	86	0.00076	0.00826462
GO:0002220	innate immune response activating cell s...	biological_process	124	90	72.55	0.00077	0.00836232
GO:0034260	negative regulation of GTPase activity	biological_process	41	34	23.99	0.00078	0.00844863
GO:0034453	microtubule anchoring	biological_process	41	34	23.99	0.00078	0.00844863
GO:0031647	regulation of protein stability	biological_process	189	132	110.58	0.0008	0.00865388
GO:0001932	regulation of protein phosphorylation	biological_process	1319	826	771.69	0.00082	0.00885858
GO:0048872	homeostasis of number of cells	biological_process	222	153	129.88	0.00083	0.00891979
GO:0006935	chemotaxis	biological_process	836	533	489.11	0.00083	0.00891979
GO:0042330	taxis	biological_process	836	533	489.11	0.00083	0.00891979
GO:0009119	ribonucleoside metabolic process	biological_process	333	223	194.82	0.00083	0.00891979
GO:0051050	positive regulation of transport	biological_process	869	553	508.41	0.00085	0.00912282
GO:1902275	regulation of chromatin organization	biological_process	135	97	78.98	0.00086	0.00921813
GO:0018107	peptidyl-threonine phosphorylation	biological_process	76	58	44.46	0.00087	0.00931319
GO:0018393	internal peptidyl-lysine acetylation	biological_process	152	108	88.93	0.00088	0.00938363
GO:0042590	antigen processing and presentation of e...	biological_process	79	60	46.22	0.00088	0.00938363
GO:0034249	negative regulation of cellular amide me...	biological_process	100	74	58.51	0.00088	0.00938363
GO:0007179	transforming growth factor beta receptor...	biological_process	194	135	113.5	0.00089	0.00946574
GO:0010824	regulation of centrosome duplication	biological_process	30	26	17.55	0.00089	0.00946574
GO:0017148	negative regulation of translation	biological_process	94	70	55	0.0009	0.00953514
GO:0035307	positive regulation of protein dephospho...	biological_process	44	36	25.74	0.0009	0.00953514
GO:0072659	protein localization to plasma membrane	biological_process	205	142	119.94	0.0009	0.00953514
GO:1902882	regulation of response to oxidative stre...	biological_process	57	45	33.35	0.00093	0.00984031
GO:0007183	SMAD protein complex assembly	biological_process	13	13	7.61	0.00094	0.00988261
GO:0031061	negative regulation of histone methylati...	biological_process	13	13	7.61	0.00094	0.00988261
GO:0035964	COPI-coated vesicle budding	biological_process	13	13	7.61	0.00094	0.00988261
GO:0048200	Golgi transport vesicle coating	biological_process	13	13	7.61	0.00094	0.00988261
GO:0048205	COPI coating of Golgi vesicle	biological_process	13	13	7.61	0.00094	0.00988261
GO:0051172	negative regulation of nitrogen compound...	biological_process	1478	921	864.71	0.00097	0.010185
GO:1900087	positive regulation of G1/S transition o...	biological_process	22	20	12.87	0.001	0.0104866
GO:0045860	positive regulation of protein kinase ac...	biological_process	597	386	349.28	0.00101	0.0105646
GO:0044282	small molecule catabolic process	biological_process	337	225	197.16	0.00101	0.0105646
GO:0031327	negative regulation of cellular biosynth...	biological_process	1452	905	849.5	0.00103	0.0107601
GO:0035303	regulation of dephosphorylation	biological_process	154	109	90.1	0.00105	0.0109551
GO:0050769	positive regulation of neurogenesis	biological_process	350	233	204.77	0.00106	0.0110455
GO:0046822	regulation of nucleocytoplasmic transpor...	biological_process	204	141	119.35	0.00108	0.0112396
GO:0007275	multicellular organismal development	biological_process	4792	2892	2803.59	0.00109	0.0113294
GO:0070373	negative regulation of ERK1 and ERK2 cas...	biological_process	50	40	29.25	0.00111	0.0115227
GO:1903902	positive regulation of viral life cycle	biological_process	99	73	57.92	0.00113	0.0117156
GO:0045893	positive regulation of transcription, DN...	biological_process	1423	887	832.53	0.00114	0.0117895
GO:1903508	positive regulation of nucleic acid-temp...	biological_process	1423	887	832.53	0.00114	0.0117895
GO:0006767	water-soluble vitamin metabolic process	biological_process	96	71	56.17	0.00115	0.011878
GO:0002262	myeloid cell homeostasis	biological_process	125	90	73.13	0.00117	0.0120695
GO:1900407	regulation of cellular response to oxida...	biological_process	53	42	31.01	0.00119	0.0122604
GO:0046578	regulation of Ras protein signal transdu...	biological_process	184	128	107.65	0.00121	0.0124509
GO:0001655	urogenital system development	biological_process	317	212	185.46	0.00123	0.0126409
GO:0033674	positive regulation of kinase activity	biological_process	621	400	363.32	0.00124	0.0127278
GO:0008631	intrinsic apoptotic signaling pathway in...	biological_process	43	35	25.16	0.00127	0.012971
GO:0031122	cytoplasmic microtubule organization	biological_process	43	35	25.16	0.00127	0.012971
GO:0042059	negative regulation of epidermal growth ...	biological_process	43	35	25.16	0.00127	0.012971
GO:0090307	mitotic spindle assembly	biological_process	43	35	25.16	0.00127	0.012971
GO:0038095	Fc-epsilon receptor signaling pathway	biological_process	314	210	183.71	0.00129	0.013159
GO:0050821	protein stabilization	biological_process	113	82	66.11	0.00131	0.0133464
GO:1901976	regulation of cell cycle checkpoint	biological_process	29	25	16.97	0.00133	0.0135334
GO:0070482	response to oxygen levels	biological_process	295	198	172.59	0.00134	0.0136184
GO:0032388	positive regulation of intracellular tra...	biological_process	343	228	200.67	0.00135	0.0137031
GO:0034405	response to fluid shear stress	biological_process	36	30	21.06	0.00137	0.013889
GO:0036293	response to decreased oxygen levels	biological_process	276	186	161.48	0.00138	0.013956
GO:2001242	regulation of intrinsic apoptotic signal...	biological_process	147	104	86	0.00138	0.013956
GO:1901983	regulation of protein acetylation	biological_process	62	48	36.27	0.00139	0.0140399
GO:0070585	protein localization to mitochondrion	biological_process	186	129	108.82	0.0014	0.0141235
GO:0006297	nucleotide-excision repair, DNA gap fill...	biological_process	17	16	9.95	0.00143	0.0143733
GO:0009226	nucleotide-sugar biosynthetic process	biological_process	17	16	9.95	0.00143	0.0143733
GO:0033539	fatty acid beta-oxidation using acyl-CoA...	biological_process	17	16	9.95	0.00143	0.0143733
GO:0090316	positive regulation of intracellular pro...	biological_process	246	167	143.92	0.00144	0.0144562
GO:0097581	lamellipodium organization	biological_process	68	52	39.78	0.00147	0.0147394
GO:0071559	response to transforming growth factor b...	biological_process	235	160	137.49	0.00148	0.0148036
GO:0010212	response to ionizing radiation	biological_process	141	100	82.49	0.00148	0.0148036
GO:0032507	maintenance of protein location in cell	biological_process	92	68	53.83	0.00149	0.0148675
GO:0040001	establishment of mitotic spindle localiz...	biological_process	25	22	14.63	0.00149	0.0148675
GO:0007166	cell surface receptor signaling pathway	biological_process	2669	1631	1561.51	0.0015	0.014913
GO:0043484	regulation of RNA splicing	biological_process	89	66	52.07	0.0015	0.014913
GO:0038093	Fc receptor signaling pathway	biological_process	374	247	218.81	0.0015	0.014913
GO:0000724	double-strand break repair via homologou...	biological_process	86	64	50.31	0.00151	0.0149944
GO:0018210	peptidyl-threonine modification	biological_process	80	60	46.8	0.00152	0.0150755
GO:0009967	positive regulation of signal transducti...	biological_process	1394	868	815.57	0.00153	0.0151564
GO:0071560	cellular response to transforming growth...	biological_process	232	158	135.73	0.00155	0.0153361
GO:0006244	pyrimidine nucleotide catabolic process	biological_process	12	12	7.02	0.0016	0.0157928
GO:0071539	protein localization to centrosome	biological_process	12	12	7.02	0.0016	0.0157928
GO:0009792	embryo development ending in birth or eg...	biological_process	616	396	360.39	0.00161	0.0158725
GO:0035794	positive regulation of mitochondrial mem...	biological_process	52	41	30.42	0.00164	0.0161296
GO:0051592	response to calcium ion	biological_process	112	81	65.53	0.00164	0.0161296
GO:0090329	regulation of DNA-dependent DNA replicat...	biological_process	32	27	18.72	0.00166	0.0163068
GO:0051962	positive regulation of nervous system de...	biological_process	410	269	239.87	0.00169	0.016562
GO:0010822	positive regulation of mitochondrion org...	biological_process	160	112	93.61	0.00169	0.016562
GO:0051270	regulation of cellular component movemen...	biological_process	703	449	411.29	0.0017	0.0166402
GO:0072655	establishment of protein localization to...	biological_process	182	126	106.48	0.00175	0.0170687
GO:0006479	protein methylation	biological_process	143	101	83.66	0.00175	0.0170687
GO:0008213	protein alkylation	biological_process	143	101	83.66	0.00175	0.0170687
GO:0043009	chordate embryonic development	biological_process	610	392	356.88	0.00176	0.0171257
GO:0051651	maintenance of location in cell	biological_process	103	75	60.26	0.00176	0.0171257
GO:1903146	regulation of mitophagy	biological_process	42	34	24.57	0.00179	0.017397
GO:0006753	nucleoside phosphate metabolic process	biological_process	656	420	383.8	0.00183	0.0177648
GO:0060537	muscle tissue development	biological_process	346	229	202.43	0.00185	0.0179378
GO:0009060	aerobic respiration	biological_process	61	47	35.69	0.00186	0.0179713
GO:0019674	NAD metabolic process	biological_process	61	47	35.69	0.00186	0.0179713
GO:0043967	histone H4 acetylation	biological_process	61	47	35.69	0.00186	0.0179713
GO:0016241	regulation of macroautophagy	biological_process	91	67	53.24	0.0019	0.0183362
GO:0001666	response to hypoxia	biological_process	271	182	158.55	0.00196	0.018849
GO:0035306	positive regulation of dephosphorylation	biological_process	45	36	26.33	0.00196	0.018849
GO:0048008	platelet-derived growth factor receptor ...	biological_process	45	36	26.33	0.00196	0.018849
GO:0006338	chromatin remodeling	biological_process	162	113	94.78	0.00197	0.018879
GO:0030970	retrograde protein transport, ER to cyto...	biological_process	28	24	16.38	0.00197	0.018879
GO:0072583	clathrin-mediated endocytosis	biological_process	28	24	16.38	0.00197	0.018879
GO:0030865	cortical cytoskeleton organization	biological_process	35	29	20.48	0.00198	0.0189307
GO:0031572	G2 DNA damage checkpoint	biological_process	35	29	20.48	0.00198	0.0189307
GO:0071705	nitrogen compound transport	biological_process	768	488	449.32	0.00199	0.0190043
GO:0014706	striated muscle tissue development	biological_process	332	220	194.24	0.00205	0.0195546
GO:0042060	wound healing	biological_process	719	458	420.66	0.00206	0.0196272
GO:0051258	protein polymerization	biological_process	241	163	141	0.00208	0.0197949
GO:0010647	positive regulation of cell communicatio...	biological_process	1550	960	906.84	0.0021	0.0199621
GO:1904029	regulation of cyclin-dependent protein k...	biological_process	125	89	73.13	0.00218	0.0206987
GO:0006458	'de novo' protein folding	biological_process	51	40	29.84	0.00224	0.0212136
GO:1990542	mitochondrial transmembrane transport	biological_process	51	40	29.84	0.00224	0.0212136
GO:0009790	embryo development	biological_process	988	621	578.04	0.00225	0.0212136
GO:0032786	positive regulation of DNA-templated tra...	biological_process	24	21	14.04	0.00226	0.0212136
GO:0034047	regulation of protein phosphatase type 2...	biological_process	24	21	14.04	0.00226	0.0212136
GO:0042026	protein refolding	biological_process	24	21	14.04	0.00226	0.0212136
GO:0050435	beta-amyloid metabolic process	biological_process	24	21	14.04	0.00226	0.0212136
GO:0070897	DNA-templated transcriptional preinitiat...	biological_process	24	21	14.04	0.00226	0.0212136
GO:0071549	cellular response to dexamethasone stimu...	biological_process	24	21	14.04	0.00226	0.0212136
GO:0022616	DNA strand elongation	biological_process	38	31	22.23	0.00226	0.0212136
GO:0000302	response to reactive oxygen species	biological_process	197	135	115.26	0.00228	0.0213769
GO:0007096	regulation of exit from mitosis	biological_process	16	15	9.36	0.00232	0.0217025
GO:1990182	exosomal secretion	biological_process	16	15	9.36	0.00232	0.0217025
GO:0030518	intracellular steroid hormone receptor s...	biological_process	119	85	69.62	0.00233	0.0217714
GO:2000756	regulation of peptidyl-lysine acetylatio...	biological_process	54	42	31.59	0.00234	0.02184
GO:0031111	negative regulation of microtubule polym...	biological_process	31	26	18.14	0.00243	0.0226543
GO:0009889	regulation of biosynthetic process	biological_process	4132	2495	2417.45	0.00244	0.0227218
GO:0000725	recombinational repair	biological_process	87	64	50.9	0.00247	0.0229234
GO:0007229	integrin-mediated signaling pathway	biological_process	87	64	50.9	0.00247	0.0229234
GO:0046777	protein autophosphorylation	biological_process	221	150	129.3	0.00247	0.0229234
GO:0006475	internal protein amino acid acetylation	biological_process	158	110	92.44	0.00248	0.0229903
GO:0060538	skeletal muscle organ development	biological_process	169	117	98.87	0.00251	0.0232422
GO:0060070	canonical Wnt signaling pathway	biological_process	272	182	159.14	0.00252	0.0233086
GO:1901655	cellular response to ketone	biological_process	63	48	36.86	0.00253	0.0233748
GO:0000165	MAPK cascade	biological_process	824	521	482.09	0.00255	0.0235332
GO:0043149	stress fiber assembly	biological_process	75	56	43.88	0.00258	0.0237302
GO:0023056	positive regulation of signaling	biological_process	1532	948	896.31	0.00258	0.0237302
GO:0032088	negative regulation of NF-kappaB transcr...	biological_process	69	52	40.37	0.00258	0.0237302
GO:0032535	regulation of cellular component size	biological_process	317	210	185.46	0.00261	0.0239526
GO:0034330	cell junction organization	biological_process	253	170	148.02	0.00261	0.0239526
GO:0060828	regulation of canonical Wnt signaling pa...	biological_process	226	153	132.22	0.00264	0.0241741
GO:0032956	regulation of actin cytoskeleton organiz...	biological_process	269	180	157.38	0.00264	0.0241741
GO:1903533	regulation of protein targeting	biological_process	293	195	171.42	0.00265	0.0242387
GO:1901185	negative regulation of ERBB signaling pa...	biological_process	44	35	25.74	0.00272	0.024705
GO:0007272	ensheathment of neurons	biological_process	104	75	60.85	0.00272	0.024705
GO:0008366	axon ensheathment	biological_process	104	75	60.85	0.00272	0.024705
GO:0031326	regulation of cellular biosynthetic proc...	biological_process	4088	2468	2391.71	0.00273	0.024705
GO:0000730	DNA recombinase assembly	biological_process	11	11	6.44	0.00274	0.024705
GO:0009223	pyrimidine deoxyribonucleotide catabolic...	biological_process	11	11	6.44	0.00274	0.024705
GO:0016114	terpenoid biosynthetic process	biological_process	11	11	6.44	0.00274	0.024705
GO:0033262	regulation of nuclear cell cycle DNA rep...	biological_process	11	11	6.44	0.00274	0.024705
GO:0036475	neuron death in response to oxidative st...	biological_process	11	11	6.44	0.00274	0.024705
GO:0042574	retinal metabolic process	biological_process	11	11	6.44	0.00274	0.024705
GO:0045003	double-strand break repair via synthesis...	biological_process	11	11	6.44	0.00274	0.024705
GO:0051988	regulation of attachment of spindle micr...	biological_process	11	11	6.44	0.00274	0.024705
GO:2000188	regulation of cholesterol homeostasis	biological_process	11	11	6.44	0.00274	0.024705
GO:0007224	smoothened signaling pathway	biological_process	121	86	70.79	0.00279	0.0250734
GO:0048489	synaptic vesicle transport	biological_process	121	86	70.79	0.00279	0.0250734
GO:0097480	establishment of synaptic vesicle locali...	biological_process	121	86	70.79	0.00279	0.0250734
GO:0038061	NIK/NF-kappaB signaling	biological_process	101	73	59.09	0.0028	0.0251085
GO:0042552	myelination	biological_process	101	73	59.09	0.0028	0.0251085
GO:0009262	deoxyribonucleotide metabolic process	biological_process	34	28	19.89	0.00284	0.0254118
GO:0031057	negative regulation of histone modificat...	biological_process	34	28	19.89	0.00284	0.0254118
GO:0009117	nucleotide metabolic process	biological_process	649	414	379.7	0.00286	0.0255353
GO:0046434	organophosphate catabolic process	biological_process	160	111	93.61	0.00286	0.0255353
GO:0010833	telomere maintenance via telomere length...	biological_process	47	37	27.5	0.0029	0.0258084
GO:0046785	microtubule polymerization	biological_process	47	37	27.5	0.0029	0.0258084
GO:0061077	chaperone-mediated protein folding	biological_process	47	37	27.5	0.0029	0.0258084
GO:0045070	positive regulation of viral genome repl...	biological_process	27	23	15.8	0.00292	0.0259304
GO:0051294	establishment of spindle orientation	biological_process	27	23	15.8	0.00292	0.0259304
GO:0060627	regulation of vesicle-mediated transport	biological_process	387	253	226.42	0.00302	0.0267895
GO:0010038	response to metal ion	biological_process	300	199	175.52	0.00303	0.0268493
GO:1902110	positive regulation of mitochondrial mem...	biological_process	50	39	29.25	0.00304	0.02688
GO:1902686	mitochondrial outer membrane permeabiliz...	biological_process	50	39	29.25	0.00304	0.02688
GO:0051235	maintenance of location	biological_process	276	184	161.48	0.00306	0.0270278
GO:0090002	establishment of protein localization to...	biological_process	129	91	75.47	0.00307	0.0270871
GO:1901135	carbohydrate derivative metabolic proces...	biological_process	1221	760	714.35	0.00311	0.0274106
GO:0023014	signal transduction by protein phosphory...	biological_process	852	537	498.47	0.00318	0.0279363
GO:0097479	synaptic vesicle localization	biological_process	126	89	73.72	0.00319	0.0279363
GO:0006040	amino sugar metabolic process	biological_process	37	30	21.65	0.00319	0.0279363
GO:0014910	regulation of smooth muscle cell migrati...	biological_process	37	30	21.65	0.00319	0.0279363
GO:0072665	protein localization to vacuole	biological_process	37	30	21.65	0.00319	0.0279363
GO:1902591	single-organism membrane budding	biological_process	37	30	21.65	0.00319	0.0279363
GO:0031532	actin cytoskeleton reorganization	biological_process	83	61	48.56	0.00321	0.0280815
GO:0042542	response to hydrogen peroxide	biological_process	106	76	62.02	0.0033	0.0288076
GO:0070059	intrinsic apoptotic signaling pathway in...	biological_process	59	45	34.52	0.0033	0.0288076
GO:0034146	toll-like receptor 5 signaling pathway	biological_process	65	49	38.03	0.00337	0.0293564
GO:0008589	regulation of smoothened signaling pathw...	biological_process	68	51	39.78	0.00337	0.0293564
GO:0035304	regulation of protein dephosphorylation	biological_process	148	103	86.59	0.0034	0.0295865
GO:0018023	peptidyl-lysine trimethylation	biological_process	23	20	13.46	0.00341	0.0296109
GO:0021952	central nervous system projection neuron...	biological_process	23	20	13.46	0.00341	0.0296109
GO:0006275	regulation of DNA replication	biological_process	120	85	70.21	0.00344	0.0298085
GO:0060560	developmental growth involved in morphog...	biological_process	200	136	117.01	0.00344	0.0298085
GO:0050770	regulation of axonogenesis	biological_process	134	94	78.4	0.00346	0.0299503
GO:0006144	purine nucleobase metabolic process	biological_process	40	32	23.4	0.0035	0.0302647
GO:1990138	neuron projection extension	biological_process	117	83	68.45	0.00356	0.0307512
GO:0055086	nucleobase-containing small molecule met...	biological_process	708	449	414.22	0.0036	0.0310642
GO:0008637	apoptotic mitochondrial changes	biological_process	114	81	66.7	0.0037	0.0318936
GO:0019318	hexose metabolic process	biological_process	256	171	149.77	0.00372	0.0319374
GO:0007035	vacuolar acidification	biological_process	15	14	8.78	0.00374	0.0319374
GO:0007095	mitotic G2 DNA damage checkpoint	biological_process	15	14	8.78	0.00374	0.0319374
GO:0009219	pyrimidine deoxyribonucleotide metabolic...	biological_process	15	14	8.78	0.00374	0.0319374
GO:0032462	regulation of protein homooligomerizatio...	biological_process	15	14	8.78	0.00374	0.0319374
GO:0040023	establishment of nucleus localization	biological_process	15	14	8.78	0.00374	0.0319374
GO:0043981	histone H4-K5 acetylation	biological_process	15	14	8.78	0.00374	0.0319374
GO:0043982	histone H4-K8 acetylation	biological_process	15	14	8.78	0.00374	0.0319374
GO:0072673	lamellipodium morphogenesis	biological_process	15	14	8.78	0.00374	0.0319374
GO:0014909	smooth muscle cell migration	biological_process	43	34	25.16	0.00375	0.0319896
GO:0048588	developmental cell growth	biological_process	153	106	89.51	0.00376	0.0320417
GO:0006379	mRNA cleavage	biological_process	19	17	11.12	0.00378	0.0321124
GO:0061462	protein localization to lysosome	biological_process	19	17	11.12	0.00378	0.0321124
GO:0070242	thymocyte apoptotic process	biological_process	19	17	11.12	0.00378	0.0321124
GO:0051173	positive regulation of nitrogen compound...	biological_process	1753	1078	1025.6	0.0038	0.0322491
GO:0006368	transcription elongation from RNA polyme...	biological_process	91	66	53.24	0.00381	0.0322674
GO:0048675	axon extension	biological_process	91	66	53.24	0.00381	0.0322674
GO:0030522	intracellular receptor signaling pathway	biological_process	293	194	171.42	0.00384	0.0324881
GO:0001952	regulation of cell-matrix adhesion	biological_process	88	64	51.48	0.00391	0.0330124
GO:0007569	cell aging	biological_process	88	64	51.48	0.00391	0.0330124
GO:0051668	localization within membrane	biological_process	46	36	26.91	0.00395	0.033316
GO:0060284	regulation of cell development	biological_process	763	482	446.4	0.00397	0.0334504
GO:0009100	glycoprotein metabolic process	biological_process	429	278	250.99	0.00401	0.0337529
GO:0055076	transition metal ion homeostasis	biological_process	136	95	79.57	0.00404	0.033936
GO:0007080	mitotic metaphase plate congression	biological_process	33	27	19.31	0.00404	0.033936
GO:0009416	response to light stimulus	biological_process	340	223	198.92	0.00409	0.034321
GO:1902600	hydrogen ion transmembrane transport	biological_process	105	75	61.43	0.0041	0.0343699
GO:0015749	monosaccharide transport	biological_process	147	102	86	0.00411	0.0343837
GO:0097345	mitochondrial outer membrane permeabiliz...	biological_process	49	38	28.67	0.00411	0.0343837
GO:0007519	skeletal muscle tissue development	biological_process	158	109	92.44	0.00413	0.0345159
GO:2000145	regulation of cell motility	biological_process	627	399	366.83	0.00424	0.0353993
GO:0032271	regulation of protein polymerization	biological_process	166	114	97.12	0.0043	0.0358275
GO:1903310	positive regulation of chromatin modific...	biological_process	73	54	42.71	0.0043	0.0358275
GO:1902808	positive regulation of cell cycle G1/S p...	biological_process	26	22	15.21	0.00431	0.0358745
GO:0006921	cellular component disassembly involved ...	biological_process	70	52	40.95	0.00435	0.0361344
GO:0031058	positive regulation of histone modificat...	biological_process	70	52	40.95	0.00435	0.0361344
GO:0034644	cellular response to UV	biological_process	58	44	33.93	0.00437	0.036264
GO:0006488	dolichol-linked oligosaccharide biosynth...	biological_process	67	50	39.2	0.00439	0.0363566
GO:0034614	cellular response to reactive oxygen spe...	biological_process	116	82	67.87	0.00439	0.0363566
GO:0034166	toll-like receptor 10 signaling pathway	biological_process	64	48	37.44	0.0044	0.0363663
GO:0046902	regulation of mitochondrial membrane per...	biological_process	64	48	37.44	0.0044	0.0363663
GO:0009101	glycoprotein biosynthetic process	biological_process	376	245	219.98	0.00444	0.0366601
GO:0051495	positive regulation of cytoskeleton orga...	biological_process	174	119	101.8	0.00445	0.0367058
GO:0010720	positive regulation of cell development	biological_process	441	285	258.01	0.00448	0.0369163
GO:0030212	hyaluronan metabolic process	biological_process	36	29	21.06	0.00449	0.0369248
GO:0045773	positive regulation of axon extension	biological_process	36	29	21.06	0.00449	0.0369248
GO:0055072	iron ion homeostasis	biological_process	96	69	56.17	0.00452	0.0371344
GO:0016571	histone methylation	biological_process	113	80	66.11	0.00456	0.0374256
GO:0051222	positive regulation of protein transport	biological_process	420	272	245.72	0.0046	0.0377163
GO:0051252	regulation of RNA metabolic process	biological_process	3611	2181	2112.64	0.00469	0.0380001
GO:0001956	positive regulation of neurotransmitter ...	biological_process	10	10	5.85	0.00469	0.0380001
GO:0002183	cytoplasmic translational initiation	biological_process	10	10	5.85	0.00469	0.0380001
GO:0006285	base-excision repair, AP site formation	biological_process	10	10	5.85	0.00469	0.0380001
GO:0007084	mitotic nuclear envelope reassembly	biological_process	10	10	5.85	0.00469	0.0380001
GO:0007097	nuclear migration	biological_process	10	10	5.85	0.00469	0.0380001
GO:0009113	purine nucleobase biosynthetic process	biological_process	10	10	5.85	0.00469	0.0380001
GO:0010867	positive regulation of triglyceride bios...	biological_process	10	10	5.85	0.00469	0.0380001
GO:0034975	protein folding in endoplasmic reticulum	biological_process	10	10	5.85	0.00469	0.0380001
GO:0070102	interleukin-6-mediated signaling pathway	biological_process	10	10	5.85	0.00469	0.0380001
GO:0070933	histone H4 deacetylation	biological_process	10	10	5.85	0.00469	0.0380001
GO:1903203	regulation of oxidative stress-induced n...	biological_process	10	10	5.85	0.00469	0.0380001
GO:0030111	regulation of Wnt signaling pathway	biological_process	294	194	172.01	0.0048	0.0388149
GO:0000079	regulation of cyclin-dependent protein s...	biological_process	90	65	52.66	0.0048	0.0388149
GO:0051653	spindle localization	biological_process	39	31	22.82	0.00485	0.0391424
GO:0097061	dendritic spine organization	biological_process	39	31	22.82	0.00485	0.0391424
GO:0045666	positive regulation of neuron differenti...	biological_process	278	184	162.65	0.00489	0.0394265
GO:1901215	negative regulation of neuron death	biological_process	157	108	91.85	0.00494	0.0397907
GO:0071214	cellular response to abiotic stimulus	biological_process	262	174	153.28	0.00495	0.0398323
GO:0006650	glycerophospholipid metabolic process	biological_process	254	169	148.6	0.00497	0.0399541
GO:0070125	mitochondrial translational elongation	biological_process	84	61	49.14	0.00507	0.0406795
GO:0001953	negative regulation of cell-matrix adhes...	biological_process	29	24	16.97	0.00508	0.0406795
GO:0046825	regulation of protein export from nucleu...	biological_process	29	24	16.97	0.00508	0.0406795
GO:0070741	response to interleukin-6	biological_process	29	24	16.97	0.00508	0.0406795
GO:0017015	regulation of transforming growth factor...	biological_process	104	74	60.85	0.00509	0.0406805
GO:1903844	regulation of cellular response to trans...	biological_process	104	74	60.85	0.00509	0.0406805
GO:0021602	cranial nerve morphogenesis	biological_process	22	19	12.87	0.00513	0.0408415
GO:0033137	negative regulation of peptidyl-serine p...	biological_process	22	19	12.87	0.00513	0.0408415
GO:0051123	RNA polymerase II transcriptional preini...	biological_process	22	19	12.87	0.00513	0.0408415
GO:0072525	pyridine-containing compound biosyntheti...	biological_process	22	19	12.87	0.00513	0.0408415
GO:0042063	gliogenesis	biological_process	211	142	123.45	0.00514	0.0408422
GO:1903201	regulation of oxidative stress-induced c...	biological_process	42	33	24.57	0.00514	0.0408422
GO:0015758	glucose transport	biological_process	143	99	83.66	0.00517	0.0410014
GO:0031032	actomyosin structure organization	biological_process	143	99	83.66	0.00517	0.0410014
GO:1903008	organelle disassembly	biological_process	219	147	128.13	0.00518	0.0410412
GO:0061387	regulation of extent of cell growth	biological_process	81	59	47.39	0.00519	0.0410808
GO:1901184	regulation of ERBB signaling pathway	biological_process	78	57	45.63	0.00531	0.0419903
GO:0016441	posttranscriptional gene silencing	biological_process	45	35	26.33	0.00537	0.0423834
GO:0051253	negative regulation of RNA metabolic pro...	biological_process	1261	781	737.76	0.00537	0.0423834
GO:0006486	protein glycosylation	biological_process	301	198	176.1	0.00542	0.0426524
GO:0043413	macromolecule glycosylation	biological_process	301	198	176.1	0.00542	0.0426524
GO:0031929	TOR signaling	biological_process	75	55	43.88	0.00543	0.0426524
GO:0042058	regulation of epidermal growth factor re...	biological_process	75	55	43.88	0.00543	0.0426524
GO:0046823	negative regulation of nucleocytoplasmic...	biological_process	75	55	43.88	0.00543	0.0426524
GO:0010827	regulation of glucose transport	biological_process	98	70	57.34	0.00546	0.0428472
GO:0030100	regulation of endocytosis	biological_process	189	128	110.58	0.00551	0.0431984
GO:0043525	positive regulation of neuron apoptotic ...	biological_process	48	37	28.08	0.00553	0.0432728
GO:1903391	regulation of adherens junction organiza...	biological_process	48	37	28.08	0.00553	0.0432728
GO:0097194	execution phase of apoptosis	biological_process	95	68	55.58	0.00564	0.0440916
GO:0035872	nucleotide-binding domain, leucine rich ...	biological_process	54	41	31.59	0.00572	0.0446323
GO:0071806	protein transmembrane transport	biological_process	54	41	31.59	0.00572	0.0446323
GO:0009311	oligosaccharide metabolic process	biological_process	63	47	36.86	0.00573	0.044668
GO:0090503	RNA phosphodiester bond hydrolysis, exon...	biological_process	32	26	18.72	0.00574	0.0447036
GO:0097191	extrinsic apoptotic signaling pathway	biological_process	229	153	133.98	0.00576	0.0447746
GO:0043666	regulation of phosphoprotein phosphatase...	biological_process	60	45	35.1	0.00576	0.0447746
GO:0009725	response to hormone	biological_process	1029	641	602.02	0.0058	0.045043
GO:0043984	histone H4-K16 acetylation	biological_process	18	16	10.53	0.00583	0.0451058
GO:0051642	centrosome localization	biological_process	18	16	10.53	0.00583	0.0451058
GO:1902751	positive regulation of cell cycle G2/M p...	biological_process	18	16	10.53	0.00583	0.0451058
GO:0010977	negative regulation of neuron projection...	biological_process	92	66	53.83	0.00583	0.0451058
GO:0008645	hexose transport	biological_process	145	100	84.83	0.00593	0.0458364
GO:0033151	V(D)J recombination	biological_process	14	13	8.19	0.006	0.0462472
GO:0045898	regulation of RNA polymerase II transcri...	biological_process	14	13	8.19	0.006	0.0462472
GO:0090231	regulation of spindle checkpoint	biological_process	14	13	8.19	0.006	0.0462472
GO:0034329	cell junction assembly	biological_process	226	151	132.22	0.00604	0.046512
GO:0070126	mitochondrial translational termination	biological_process	86	62	50.31	0.00621	0.0477764
GO:0006271	DNA strand elongation involved in DNA re...	biological_process	35	28	20.48	0.00627	0.0481929
GO:0009303	rRNA transcription	biological_process	25	21	14.63	0.00631	0.0483199
GO:0031114	regulation of microtubule depolymerizati...	biological_process	25	21	14.63	0.00631	0.0483199
GO:0032201	telomere maintenance via semi-conservati...	biological_process	25	21	14.63	0.00631	0.0483199
GO:1902803	regulation of synaptic vesicle transport	biological_process	25	21	14.63	0.00631	0.0483199
GO:0043433	negative regulation of sequence-specific...	biological_process	139	96	81.32	0.0065	0.0497286
GO:0035335	peptidyl-tyrosine dephosphorylation	biological_process	100	71	58.51	0.00652	0.0498353
GO:0009108	coenzyme biosynthetic process	biological_process	114	80	66.7	0.00658	0.0501542
GO:0032104	regulation of response to extracellular ...	biological_process	114	80	66.7	0.00658	0.0501542
GO:0032107	regulation of response to nutrient level...	biological_process	114	80	66.7	0.00658	0.0501542
GO:0016049	cell growth	biological_process	453	291	265.03	0.0066	0.0502601
GO:0008088	axon cargo transport	biological_process	38	30	22.23	0.00669	0.0508514
GO:0043631	RNA polyadenylation	biological_process	38	30	22.23	0.00669	0.0508514
GO:0071900	regulation of protein serine/threonine k...	biological_process	427	275	249.82	0.00671	0.0509564
GO:0034134	toll-like receptor 2 signaling pathway	biological_process	77	56	45.05	0.00675	0.0511657
GO:0034446	substrate adhesion-dependent cell spread...	biological_process	77	56	45.05	0.00675	0.0511657
GO:0071478	cellular response to radiation	biological_process	147	101	86	0.00678	0.0513459
GO:0048589	developmental growth	biological_process	540	344	315.93	0.0069	0.0522066
GO:0030168	platelet activation	biological_process	249	165	145.68	0.00692	0.0523099
GO:0035195	gene silencing by miRNA	biological_process	41	32	23.99	0.00701	0.0528931
GO:1901028	regulation of mitochondrial outer membra...	biological_process	41	32	23.99	0.00701	0.0528931
GO:0006282	regulation of DNA repair	biological_process	71	52	41.54	0.00706	0.0532215
GO:0031333	negative regulation of protein complex a...	biological_process	108	76	63.19	0.00714	0.0537754
GO:0009112	nucleobase metabolic process	biological_process	68	50	39.78	0.00721	0.0542529
GO:0032784	regulation of DNA-templated transcriptio...	biological_process	44	34	25.74	0.00725	0.054358
GO:0035194	posttranscriptional gene silencing by RN...	biological_process	44	34	25.74	0.00725	0.054358
GO:0051604	protein maturation	biological_process	338	220	197.75	0.00726	0.054358
GO:0051403	stress-activated MAPK cascade	biological_process	246	163	143.92	0.00726	0.054358
GO:0048870	cell motility	biological_process	1234	763	721.96	0.00728	0.054358
GO:0051674	localization of cell	biological_process	1234	763	721.96	0.00728	0.054358
GO:0000002	mitochondrial genome maintenance	biological_process	28	23	16.38	0.00729	0.054358
GO:0021591	ventricular system development	biological_process	28	23	16.38	0.00729	0.054358
GO:0045879	negative regulation of smoothened signal...	biological_process	28	23	16.38	0.00729	0.054358
GO:0090075	relaxation of muscle	biological_process	28	23	16.38	0.00729	0.054358
GO:0044255	cellular lipid metabolic process	biological_process	963	600	563.41	0.0073	0.0543833
GO:0050772	positive regulation of axonogenesis	biological_process	65	48	38.03	0.00733	0.0545575
GO:0006626	protein targeting to mitochondrion	biological_process	152	104	88.93	0.00735	0.0545583
GO:0010770	positive regulation of cell morphogenesi...	biological_process	152	104	88.93	0.00735	0.0545583
GO:0051961	negative regulation of nervous system de...	biological_process	222	148	129.88	0.00735	0.0545583
GO:0051084	'de novo' posttranslational protein fold...	biological_process	47	36	27.5	0.00741	0.0549542
GO:0016477	cell migration	biological_process	1136	704	664.62	0.00745	0.0552011
GO:0007417	central nervous system development	biological_process	877	548	513.09	0.00748	0.0553735
GO:0031334	positive regulation of protein complex a...	biological_process	179	121	104.73	0.00749	0.0553977
GO:0030521	androgen receptor signaling pathway	biological_process	59	44	34.52	0.0075	0.0554219
GO:0035065	regulation of histone acetylation	biological_process	50	38	29.25	0.00751	0.055446
GO:0014812	muscle cell migration	biological_process	53	40	31.01	0.00755	0.0556415
GO:0043488	regulation of mRNA stability	biological_process	53	40	31.01	0.00755	0.0556415
GO:0002758	innate immune response-activating signal...	biological_process	280	184	163.82	0.00759	0.0558863
GO:0000132	establishment of mitotic spindle orienta...	biological_process	21	18	12.29	0.00767	0.056274
GO:0031063	regulation of histone deacetylation	biological_process	21	18	12.29	0.00767	0.056274
GO:0046386	deoxyribose phosphate catabolic process	biological_process	21	18	12.29	0.00767	0.056274
GO:1901984	negative regulation of protein acetylati...	biological_process	21	18	12.29	0.00767	0.056274
GO:2000377	regulation of reactive oxygen species me...	biological_process	149	102	87.17	0.00771	0.0565171
GO:0072524	pyridine-containing compound metabolic p...	biological_process	127	88	74.3	0.00779	0.0570527
GO:0006122	mitochondrial electron transport, ubiqui...	biological_process	9	9	5.27	0.00802	0.0581168
GO:0006265	DNA topological change	biological_process	9	9	5.27	0.00802	0.0581168
GO:0010826	negative regulation of centrosome duplic...	biological_process	9	9	5.27	0.00802	0.0581168
GO:0016102	diterpenoid biosynthetic process	biological_process	9	9	5.27	0.00802	0.0581168
GO:0019673	GDP-mannose metabolic process	biological_process	9	9	5.27	0.00802	0.0581168
GO:0033683	nucleotide-excision repair, DNA incision	biological_process	9	9	5.27	0.00802	0.0581168
GO:0034063	stress granule assembly	biological_process	9	9	5.27	0.00802	0.0581168
GO:0035721	intraciliary retrograde transport	biological_process	9	9	5.27	0.00802	0.0581168
GO:0042983	amyloid precursor protein biosynthetic p...	biological_process	9	9	5.27	0.00802	0.0581168
GO:0042984	regulation of amyloid precursor protein ...	biological_process	9	9	5.27	0.00802	0.0581168
GO:0046606	negative regulation of centrosome cycle	biological_process	9	9	5.27	0.00802	0.0581168
GO:2000765	regulation of cytoplasmic translation	biological_process	9	9	5.27	0.00802	0.0581168
GO:0006929	substrate-dependent cell migration	biological_process	31	25	18.14	0.00809	0.0584696
GO:0019692	deoxyribose phosphate metabolic process	biological_process	31	25	18.14	0.00809	0.0584696
GO:0030866	cortical actin cytoskeleton organization	biological_process	31	25	18.14	0.00809	0.0584696
GO:0008625	extrinsic apoptotic signaling pathway vi...	biological_process	79	57	46.22	0.00828	0.0597903
GO:0031345	negative regulation of cell projection o...	biological_process	110	77	64.36	0.00837	0.0603872
GO:1901700	response to oxygen-containing compound	biological_process	1516	931	886.94	0.00844	0.0608389
GO:0045934	negative regulation of nucleobase-contai...	biological_process	1379	849	806.79	0.00846	0.0608765
GO:0070085	glycosylation	biological_process	308	201	180.2	0.00846	0.0608765
GO:0002218	activation of innate immune response	biological_process	287	188	167.91	0.00851	0.0611828
GO:0006357	regulation of transcription from RNA pol...	biological_process	1784	1091	1043.74	0.00853	0.0612731
GO:0033108	mitochondrial respiratory chain complex ...	biological_process	34	27	19.89	0.00871	0.0624571
GO:0050685	positive regulation of mRNA processing	biological_process	34	27	19.89	0.00871	0.0624571
GO:0030512	negative regulation of transforming grow...	biological_process	73	53	42.71	0.00877	0.062669
GO:0032231	regulation of actin filament bundle asse...	biological_process	73	53	42.71	0.00877	0.062669
GO:0034162	toll-like receptor 9 signaling pathway	biological_process	73	53	42.71	0.00877	0.062669
GO:1903845	negative regulation of cellular response...	biological_process	73	53	42.71	0.00877	0.062669
GO:0030336	negative regulation of cell migration	biological_process	186	125	108.82	0.00887	0.0633286
GO:0006354	DNA-templated transcription, elongation	biological_process	129	89	75.47	0.00895	0.0636788
GO:0003203	endocardial cushion morphogenesis	biological_process	17	15	9.95	0.00895	0.0636788
GO:0010971	positive regulation of G2/M transition o...	biological_process	17	15	9.95	0.00895	0.0636788
GO:0072604	interleukin-6 secretion	biological_process	17	15	9.95	0.00895	0.0636788
GO:0071407	cellular response to organic cyclic comp...	biological_process	370	239	216.47	0.00897	0.063766
GO:0030516	regulation of axon extension	biological_process	70	51	40.95	0.00899	0.063853
GO:0019079	viral genome replication	biological_process	90	64	52.66	0.00902	0.0640109
GO:0006378	mRNA polyadenylation	biological_process	37	29	21.65	0.00917	0.0648261
GO:0010761	fibroblast migration	biological_process	37	29	21.65	0.00917	0.0648261
GO:0006278	RNA-dependent DNA replication	biological_process	24	20	14.04	0.00919	0.0648261
GO:0008608	attachment of spindle microtubules to ki...	biological_process	24	20	14.04	0.00919	0.0648261
GO:0051125	regulation of actin nucleation	biological_process	24	20	14.04	0.00919	0.0648261
GO:0051647	nucleus localization	biological_process	24	20	14.04	0.00919	0.0648261
GO:0071354	cellular response to interleukin-6	biological_process	24	20	14.04	0.00919	0.0648261
GO:0009132	nucleoside diphosphate metabolic process	biological_process	115	80	67.28	0.00932	0.0656868
GO:0006521	regulation of cellular amino acid metabo...	biological_process	64	47	37.44	0.00941	0.0662078
GO:0051492	regulation of stress fiber assembly	biological_process	64	47	37.44	0.00941	0.0662078
GO:0072384	organelle transport along microtubule	biological_process	40	31	23.4	0.00951	0.0668542
GO:0070301	cellular response to hydrogen peroxide	biological_process	61	45	35.69	0.00958	0.067029
GO:0031468	nuclear envelope reassembly	biological_process	13	12	7.61	0.0096	0.067029
GO:0034315	regulation of Arp2/3 complex-mediated ac...	biological_process	13	12	7.61	0.0096	0.067029
GO:0036010	protein localization to endosome	biological_process	13	12	7.61	0.0096	0.067029
GO:0046931	pore complex assembly	biological_process	13	12	7.61	0.0096	0.067029
GO:0060831	smoothened signaling pathway involved in...	biological_process	13	12	7.61	0.0096	0.067029
GO:1903541	regulation of exosomal secretion	biological_process	13	12	7.61	0.0096	0.067029
GO:1903543	positive regulation of exosomal secretio...	biological_process	13	12	7.61	0.0096	0.067029
GO:0070124	mitochondrial translational initiation	biological_process	84	60	49.14	0.0097	0.0676698
GO:0033143	regulation of intracellular steroid horm...	biological_process	58	43	33.93	0.00973	0.0677193
GO:0006120	mitochondrial electron transport, NADH t...	biological_process	43	33	25.16	0.00974	0.0677193
GO:0043113	receptor clustering	biological_process	43	33	25.16	0.00974	0.0677193
GO:1903749	positive regulation of establishment of ...	biological_process	112	78	65.53	0.00974	0.0677193
GO:0006733	oxidoreduction coenzyme metabolic proces...	biological_process	134	92	78.4	0.00976	0.0678011
GO:1902533	positive regulation of intracellular sig...	biological_process	959	596	561.07	0.0098	0.0680216
GO:0045216	cell-cell junction organization	biological_process	220	146	128.71	0.00981	0.0680336
GO:1903747	regulation of establishment of protein l...	biological_process	123	85	71.96	0.00982	0.0680457
GO:1902108	regulation of mitochondrial membrane per...	biological_process	55	41	32.18	0.00984	0.0681269
GO:0021762	substantia nigra development	biological_process	46	35	26.91	0.00987	0.0681626
GO:0051893	regulation of focal adhesion assembly	biological_process	46	35	26.91	0.00987	0.0681626
GO:0090109	regulation of cell-substrate junction as...	biological_process	46	35	26.91	0.00987	0.0681626
GO:2000146	negative regulation of cell motility	biological_process	196	131	114.67	0.00988	0.0681745
GO:0003300	cardiac muscle hypertrophy	biological_process	52	39	30.42	0.00991	0.0683242
GO:0003012	muscle system process	biological_process	369	238	215.89	0.01004	0.0691626
GO:0045017	glycerolipid biosynthetic process	biological_process	241	159	141	0.01005	0.0691736
GO:0051186	cofactor metabolic process	biological_process	343	222	200.67	0.01011	0.0695284
GO:0034142	toll-like receptor 4 signaling pathway	biological_process	109	76	63.77	0.01018	0.0699514
GO:0030334	regulation of cell migration	biological_process	592	374	346.35	0.01024	0.070305
GO:0019362	pyridine nucleotide metabolic process	biological_process	120	83	70.21	0.01028	0.0704621
GO:0046496	nicotinamide nucleotide metabolic proces...	biological_process	120	83	70.21	0.01028	0.0704621
GO:0051261	protein depolymerization	biological_process	95	67	55.58	0.0103	0.0705404
GO:0051271	negative regulation of cellular componen...	biological_process	209	139	122.28	0.01035	0.0708239
GO:0000722	telomere maintenance via recombination	biological_process	27	22	15.8	0.0104	0.0709302
GO:0006376	mRNA splice site selection	biological_process	27	22	15.8	0.0104	0.0709302
GO:1900101	regulation of endoplasmic reticulum unfo...	biological_process	27	22	15.8	0.0104	0.0709302
GO:1904292	regulation of ERAD pathway	biological_process	27	22	15.8	0.0104	0.0709302
GO:1903507	negative regulation of nucleic acid-temp...	biological_process	1206	744	705.58	0.01046	0.0712804
GO:0010001	glial cell differentiation	biological_process	166	112	97.12	0.0107	0.0728556
GO:0048869	cellular developmental process	biological_process	3934	2364	2301.61	0.01077	0.0732716
GO:0071103	DNA conformation change	biological_process	251	165	146.85	0.0108	0.073415
GO:0006644	phospholipid metabolic process	biological_process	345	223	201.84	0.01083	0.0735582
GO:0030178	negative regulation of Wnt signaling pat...	biological_process	182	122	106.48	0.01087	0.073769
GO:0043408	regulation of MAPK cascade	biological_process	761	476	445.23	0.01102	0.0747254
GO:0021954	central nervous system neuron developmen...	biological_process	72	52	42.12	0.01107	0.0750027
GO:0008033	tRNA processing	biological_process	103	72	60.26	0.01111	0.0752118
GO:0007599	hemostasis	biological_process	563	356	329.39	0.01119	0.0756911
GO:0040029	regulation of gene expression, epigeneti...	biological_process	290	189	169.67	0.01126	0.0761021
GO:0051174	regulation of phosphorus metabolic proce...	biological_process	1660	1015	971.19	0.01129	0.0761998
GO:0016601	Rac protein signal transduction	biological_process	30	24	17.55	0.01133	0.0761998
GO:0090311	regulation of protein deacetylation	biological_process	30	24	17.55	0.01133	0.0761998
GO:1901031	regulation of response to reactive oxyge...	biological_process	30	24	17.55	0.01133	0.0761998
GO:1903202	negative regulation of oxidative stress-...	biological_process	30	24	17.55	0.01133	0.0761998
GO:0043062	extracellular structure organization	biological_process	386	248	225.83	0.01133	0.0761998
GO:0009264	deoxyribonucleotide catabolic process	biological_process	20	17	11.7	0.01139	0.0762297
GO:0031290	retinal ganglion cell axon guidance	biological_process	20	17	11.7	0.01139	0.0762297
GO:0032069	regulation of nuclease activity	biological_process	20	17	11.7	0.01139	0.0762297
GO:0042276	error-prone translesion synthesis	biological_process	20	17	11.7	0.01139	0.0762297
GO:0042987	amyloid precursor protein catabolic proc...	biological_process	20	17	11.7	0.01139	0.0762297
GO:0044818	mitotic G2/M transition checkpoint	biological_process	20	17	11.7	0.01139	0.0762297
GO:0016052	carbohydrate catabolic process	biological_process	144	98	84.25	0.0114	0.0762346
GO:0009166	nucleotide catabolic process	biological_process	100	70	58.51	0.0116	0.0775091
GO:0000288	nuclear-transcribed mRNA catabolic proce...	biological_process	66	48	38.61	0.01172	0.078184
GO:1901888	regulation of cell junction assembly	biological_process	66	48	38.61	0.01172	0.078184
GO:0030048	actin filament-based movement	biological_process	111	77	64.94	0.01179	0.0785873
GO:2000116	regulation of cysteine-type endopeptidas...	biological_process	216	143	126.37	0.01187	0.0790565
GO:0005996	monosaccharide metabolic process	biological_process	300	195	175.52	0.01188	0.0790591
GO:0034504	protein localization to nucleus	biological_process	313	203	183.12	0.01191	0.0791948
GO:0035295	tube development	biological_process	603	380	352.79	0.01192	0.0791973
GO:0070296	sarcoplasmic reticulum calcium ion trans...	biological_process	33	26	19.31	0.01202	0.0795407
GO:0072132	mesenchyme morphogenesis	biological_process	33	26	19.31	0.01202	0.0795407
GO:1901030	positive regulation of mitochondrial out...	biological_process	33	26	19.31	0.01202	0.0795407
GO:0042773	ATP synthesis coupled electron transport	biological_process	63	46	36.86	0.01202	0.0795407
GO:0042775	mitochondrial ATP synthesis coupled elec...	biological_process	63	46	36.86	0.01202	0.0795407
GO:0043524	negative regulation of neuron apoptotic ...	biological_process	130	89	76.06	0.01222	0.0807992
GO:0090407	organophosphate biosynthetic process	biological_process	590	372	345.18	0.01223	0.0808004
GO:1902679	negative regulation of RNA biosynthetic ...	biological_process	1221	752	714.35	0.01226	0.0809337
GO:0051289	protein homotetramerization	biological_process	60	44	35.1	0.0123	0.0811327
GO:1901292	nucleoside phosphate catabolic process	biological_process	108	75	63.19	0.01234	0.0813314
GO:0006006	glucose metabolic process	biological_process	221	146	129.3	0.01235	0.0813322
GO:0018212	peptidyl-tyrosine modification	biological_process	323	209	188.97	0.01248	0.0820574
GO:0045935	positive regulation of nucleobase-contai...	biological_process	1678	1025	981.72	0.01249	0.0820574
GO:0007019	microtubule depolymerization	biological_process	36	28	21.06	0.0125	0.0820574
GO:0070423	nucleotide-binding oligomerization domai...	biological_process	36	28	21.06	0.0125	0.0820574
GO:0048024	regulation of mRNA splicing, via spliceo...	biological_process	57	42	33.35	0.01255	0.08232
GO:0030198	extracellular matrix organization	biological_process	385	247	225.25	0.01261	0.0826477
GO:0006643	membrane lipid metabolic process	biological_process	181	121	105.9	0.01266	0.0829094
GO:0001704	formation of primary germ layer	biological_process	116	80	67.87	0.01295	0.0847412
GO:0070534	protein K63-linked ubiquitination	biological_process	42	32	24.57	0.013	0.0849333
GO:1903313	positive regulation of mRNA metabolic pr...	biological_process	42	32	24.57	0.013	0.0849333
GO:2001243	negative regulation of intrinsic apoptot...	biological_process	91	64	53.24	0.01318	0.086041
GO:0044724	single-organism carbohydrate catabolic p...	biological_process	135	92	78.98	0.0132	0.0861033
GO:0007026	negative regulation of microtubule depol...	biological_process	23	19	13.46	0.01329	0.0864165
GO:0010882	regulation of cardiac muscle contraction...	biological_process	23	19	13.46	0.01329	0.0864165
GO:0010972	negative regulation of G2/M transition o...	biological_process	23	19	13.46	0.01329	0.0864165
GO:0035058	nonmotile primary cilium assembly	biological_process	23	19	13.46	0.01329	0.0864165
GO:0009611	response to wounding	biological_process	1017	629	595	0.01362	0.0877611
GO:0034349	glial cell apoptotic process	biological_process	16	14	9.36	0.01367	0.0877611
GO:0050860	negative regulation of T cell receptor s...	biological_process	16	14	9.36	0.01367	0.0877611
GO:0055119	relaxation of cardiac muscle	biological_process	16	14	9.36	0.01367	0.0877611
GO:0090090	negative regulation of canonical Wnt sig...	biological_process	151	102	88.34	0.0137	0.0877611
GO:0002138	retinoic acid biosynthetic process	biological_process	8	8	4.68	0.01371	0.0877611
GO:0008635	activation of cysteine-type endopeptidas...	biological_process	8	8	4.68	0.01371	0.0877611
GO:0018095	protein polyglutamylation	biological_process	8	8	4.68	0.01371	0.0877611
GO:0021910	smoothened signaling pathway involved in...	biological_process	8	8	4.68	0.01371	0.0877611
GO:0030953	astral microtubule organization	biological_process	8	8	4.68	0.01371	0.0877611
GO:0032471	negative regulation of endoplasmic retic...	biological_process	8	8	4.68	0.01371	0.0877611
GO:0032790	ribosome disassembly	biological_process	8	8	4.68	0.01371	0.0877611
GO:0034350	regulation of glial cell apoptotic proce...	biological_process	8	8	4.68	0.01371	0.0877611
GO:0034351	negative regulation of glial cell apopto...	biological_process	8	8	4.68	0.01371	0.0877611
GO:0035461	vitamin transmembrane transport	biological_process	8	8	4.68	0.01371	0.0877611
GO:0045008	depyrimidination	biological_process	8	8	4.68	0.01371	0.0877611
GO:0046784	viral mRNA export from host cell nucleus	biological_process	8	8	4.68	0.01371	0.0877611
GO:0051764	actin crosslink formation	biological_process	8	8	4.68	0.01371	0.0877611
GO:0085020	protein K6-linked ubiquitination	biological_process	8	8	4.68	0.01371	0.0877611
GO:1903204	negative regulation of oxidative stress-...	biological_process	8	8	4.68	0.01371	0.0877611
GO:0007596	blood coagulation	biological_process	558	352	326.46	0.01394	0.089164
GO:0008654	phospholipid biosynthetic process	biological_process	228	150	133.39	0.01399	0.0894143
GO:0051188	cofactor biosynthetic process	biological_process	140	95	81.91	0.01417	0.0904945
GO:0090559	regulation of membrane permeability	biological_process	68	49	39.78	0.01438	0.0917645
GO:0031098	stress-activated protein kinase signalin...	biological_process	267	174	156.21	0.0146	0.0930962
GO:0048488	synaptic vesicle endocytosis	biological_process	26	21	15.21	0.01472	0.0936438
GO:1900739	regulation of protein insertion into mit...	biological_process	26	21	15.21	0.01472	0.0936438
GO:1900740	positive regulation of protein insertion...	biological_process	26	21	15.21	0.01472	0.0936438
GO:0002504	antigen processing and presentation of p...	biological_process	96	67	56.17	0.01477	0.0938893
GO:0001649	osteoblast differentiation	biological_process	201	133	117.6	0.0152	0.0958099
GO:0006012	galactose metabolic process	biological_process	12	11	7.02	0.01527	0.0958099
GO:0006517	protein deglycosylation	biological_process	12	11	7.02	0.01527	0.0958099
GO:0007076	mitotic chromosome condensation	biological_process	12	11	7.02	0.01527	0.0958099
GO:0009650	UV protection	biological_process	12	11	7.02	0.01527	0.0958099
GO:0019321	pentose metabolic process	biological_process	12	11	7.02	0.01527	0.0958099
GO:0031065	positive regulation of histone deacetyla...	biological_process	12	11	7.02	0.01527	0.0958099
GO:0032075	positive regulation of nuclease activity	biological_process	12	11	7.02	0.01527	0.0958099
GO:0036297	interstrand cross-link repair	biological_process	12	11	7.02	0.01527	0.0958099
GO:0043217	myelin maintenance	biological_process	12	11	7.02	0.01527	0.0958099
GO:0046599	regulation of centriole replication	biological_process	12	11	7.02	0.01527	0.0958099
GO:0048268	clathrin coat assembly	biological_process	12	11	7.02	0.01527	0.0958099
GO:1900409	positive regulation of cellular response...	biological_process	12	11	7.02	0.01527	0.0958099
GO:1902884	positive regulation of response to oxida...	biological_process	12	11	7.02	0.01527	0.0958099
GO:1902991	regulation of amyloid precursor protein ...	biological_process	12	11	7.02	0.01527	0.0958099
GO:1903894	regulation of IRE1-mediated unfolded pro...	biological_process	12	11	7.02	0.01527	0.0958099
GO:1904356	regulation of telomere maintenance via t...	biological_process	12	11	7.02	0.01527	0.0958099
GO:0019220	regulation of phosphate metabolic proces...	biological_process	1647	1005	963.59	0.01532	0.0960504
GO:0032200	telomere organization	biological_process	93	65	54.41	0.01544	0.0967291
GO:0043200	response to amino acid	biological_process	104	72	60.85	0.01562	0.0977824
GO:0018108	peptidyl-tyrosine phosphorylation	biological_process	321	207	187.8	0.01568	0.0980834
GO:0000281	mitotic cytokinesis	biological_process	29	23	16.97	0.01576	0.0983596
GO:0009394	2'-deoxyribonucleotide metabolic process	biological_process	29	23	16.97	0.01576	0.0983596
GO:0045737	positive regulation of cyclin-dependent ...	biological_process	29	23	16.97	0.01576	0.0983596
GO:0007219	Notch signaling pathway	biological_process	206	136	120.52	0.01582	0.0986593
GO:0014896	muscle hypertrophy	biological_process	56	41	32.76	0.01611	0.10024
GO:0043487	regulation of RNA stability	biological_process	56	41	32.76	0.01611	0.10024
GO:0050434	positive regulation of viral transcripti...	biological_process	56	41	32.76	0.01611	0.10024
GO:0010810	regulation of cell-substrate adhesion	biological_process	166	111	97.12	0.01625	0.101035
GO:0046683	response to organophosphorus	biological_process	131	89	76.64	0.01643	0.101926
GO:0060079	excitatory postsynaptic potential	biological_process	53	39	31.01	0.01648	0.101926
GO:0000289	nuclear-transcribed mRNA poly(A) tail sh...	biological_process	32	25	18.72	0.01648	0.101926
GO:0015988	energy coupled proton transmembrane tran...	biological_process	32	25	18.72	0.01648	0.101926
GO:0015991	ATP hydrolysis coupled proton transport	biological_process	32	25	18.72	0.01648	0.101926
GO:1900408	negative regulation of cellular response...	biological_process	32	25	18.72	0.01648	0.101926
GO:1902883	negative regulation of response to oxida...	biological_process	32	25	18.72	0.01648	0.101926
GO:0070265	necrotic cell death	biological_process	50	37	29.25	0.01679	0.103377
GO:0010881	regulation of cardiac muscle contraction...	biological_process	19	16	11.12	0.01679	0.103377
GO:0032042	mitochondrial DNA metabolic process	biological_process	19	16	11.12	0.01679	0.103377
GO:0051984	positive regulation of chromosome segreg...	biological_process	19	16	11.12	0.01679	0.103377
GO:0071498	cellular response to fluid shear stress	biological_process	19	16	11.12	0.01679	0.103377
GO:1900744	regulation of p38MAPK cascade	biological_process	19	16	11.12	0.01679	0.103377
GO:0098781	ncRNA transcription	biological_process	35	27	20.48	0.01694	0.104145
GO:1902743	regulation of lamellipodium organization	biological_process	35	27	20.48	0.01694	0.104145
GO:0006818	hydrogen transport	biological_process	155	104	90.68	0.01703	0.104464
GO:0006891	intra-Golgi vesicle-mediated transport	biological_process	47	35	27.5	0.01703	0.104464
GO:0051568	histone H3-K4 methylation	biological_process	47	35	27.5	0.01703	0.104464
GO:0061640	cytoskeleton-dependent cytokinesis	biological_process	38	29	22.23	0.01718	0.105272
GO:0042992	negative regulation of transcription fac...	biological_process	44	33	25.74	0.0172	0.105272
GO:0065002	intracellular protein transmembrane tran...	biological_process	44	33	25.74	0.0172	0.105272
GO:0006984	ER-nucleus signaling pathway	biological_process	41	31	23.99	0.01726	0.105482
GO:0097300	programmed necrotic cell death	biological_process	41	31	23.99	0.01726	0.105482
GO:0018105	peptidyl-serine phosphorylation	biological_process	229	150	133.98	0.01734	0.105892
GO:2001141	regulation of RNA biosynthetic process	biological_process	3514	2111	2055.89	0.01739	0.106005
GO:0045892	negative regulation of transcription, DN...	biological_process	1173	721	686.27	0.01741	0.106005
GO:0038123	toll-like receptor TLR1:TLR2 signaling p...	biological_process	70	50	40.95	0.01741	0.106005
GO:0038124	toll-like receptor TLR6:TLR2 signaling p...	biological_process	70	50	40.95	0.01741	0.106005
GO:0050817	coagulation	biological_process	563	354	329.39	0.01752	0.106596
GO:0017038	protein import	biological_process	294	190	172.01	0.01775	0.107916
GO:0034101	erythrocyte homeostasis	biological_process	106	73	62.02	0.01795	0.108971
GO:0002495	antigen processing and presentation of p...	biological_process	95	66	55.58	0.01795	0.108971
GO:0006732	coenzyme metabolic process	biological_process	286	185	167.33	0.0182	0.110407
GO:0072006	nephron development	biological_process	133	90	77.81	0.01847	0.111962
GO:0043620	regulation of DNA-templated transcriptio...	biological_process	64	46	37.44	0.0187	0.113273
GO:0048013	ephrin receptor signaling pathway	biological_process	92	64	53.83	0.01879	0.113735
GO:2001236	regulation of extrinsic apoptotic signal...	biological_process	157	105	91.85	0.0189	0.114313
GO:0045944	positive regulation of transcription fro...	biological_process	1012	624	592.08	0.01897	0.114313
GO:0060322	head development	biological_process	696	434	407.2	0.01899	0.114313
GO:0007249	I-kappaB kinase/NF-kappaB signaling	biological_process	257	167	150.36	0.01907	0.114313
GO:0050768	negative regulation of neurogenesis	biological_process	202	133	118.18	0.01907	0.114313
GO:0000718	nucleotide-excision repair, DNA damage r...	biological_process	22	18	12.87	0.01908	0.114313
GO:0007099	centriole replication	biological_process	22	18	12.87	0.01908	0.114313
GO:0007220	Notch receptor processing	biological_process	22	18	12.87	0.01908	0.114313
GO:0010499	proteasomal ubiquitin-independent protei...	biological_process	22	18	12.87	0.01908	0.114313
GO:0032204	regulation of telomere maintenance	biological_process	22	18	12.87	0.01908	0.114313
GO:0044349	DNA excision	biological_process	22	18	12.87	0.01908	0.114313
GO:0070932	histone H3 deacetylation	biological_process	22	18	12.87	0.01908	0.114313
GO:0086064	cell communication by electrical couplin...	biological_process	22	18	12.87	0.01908	0.114313
GO:1902745	positive regulation of lamellipodium org...	biological_process	22	18	12.87	0.01908	0.114313
GO:0032272	negative regulation of protein polymeriz...	biological_process	61	44	35.69	0.01934	0.115787
GO:0046486	glycerolipid metabolic process	biological_process	350	224	204.77	0.01945	0.116361
GO:1901136	carbohydrate derivative catabolic proces...	biological_process	178	118	104.14	0.01968	0.117651
GO:0008361	regulation of cell size	biological_process	154	103	90.1	0.01988	0.118761
GO:0043502	regulation of muscle adaptation	biological_process	58	42	33.93	0.01997	0.119212
GO:0019219	regulation of nucleobase-containing comp...	biological_process	3905	2340	2284.64	0.02057	0.122534
GO:0033238	regulation of cellular amine metabolic p...	biological_process	86	60	50.31	0.02059	0.122534
GO:0042692	muscle cell differentiation	biological_process	352	225	205.94	0.02065	0.122534
GO:0006665	sphingolipid metabolic process	biological_process	135	91	78.98	0.02069	0.122534
GO:0008045	motor neuron axon guidance	biological_process	25	20	14.63	0.0207	0.122534
GO:0010880	regulation of release of sequestered cal...	biological_process	25	20	14.63	0.0207	0.122534
GO:0040036	regulation of fibroblast growth factor r...	biological_process	25	20	14.63	0.0207	0.122534
GO:0061001	regulation of dendritic spine morphogene...	biological_process	25	20	14.63	0.0207	0.122534
GO:0098534	centriole assembly	biological_process	25	20	14.63	0.0207	0.122534
GO:1902750	negative regulation of cell cycle G2/M p...	biological_process	25	20	14.63	0.0207	0.122534
GO:0009435	NAD biosynthetic process	biological_process	15	13	8.78	0.02072	0.122534
GO:0032516	positive regulation of phosphoprotein ph...	biological_process	15	13	8.78	0.02072	0.122534
GO:2000251	positive regulation of actin cytoskeleto...	biological_process	15	13	8.78	0.02072	0.122534
GO:0001667	ameboidal-type cell migration	biological_process	290	187	169.67	0.02085	0.123214
GO:0061025	membrane fusion	biological_process	159	106	93.02	0.0209	0.123421
GO:0031328	positive regulation of cellular biosynth...	biological_process	1735	1055	1015.07	0.02092	0.12345
GO:0060541	respiratory system development	biological_process	217	142	126.96	0.0211	0.124423
GO:0010332	response to gamma radiation	biological_process	52	38	30.42	0.02114	0.12457
GO:0043122	regulation of I-kappaB kinase/NF-kappaB ...	biological_process	230	150	134.56	0.02133	0.1256
GO:1903506	regulation of nucleic acid-templated tra...	biological_process	3494	2097	2044.19	0.02138	0.125804
GO:0018209	peptidyl-serine modification	biological_process	243	158	142.17	0.02146	0.126185
GO:0061008	hepaticobiliary system development	biological_process	124	84	72.55	0.02148	0.126212
GO:0008643	carbohydrate transport	biological_process	180	119	105.31	0.02157	0.126651
GO:0010812	negative regulation of cell-substrate ad...	biological_process	49	36	28.67	0.02167	0.127057
GO:0071230	cellular response to amino acid stimulus	biological_process	49	36	28.67	0.02167	0.127057
GO:0048857	neural nucleus development	biological_process	69	49	40.37	0.02169	0.127083
GO:0042990	regulation of transcription factor impor...	biological_process	94	65	55	0.02173	0.127158
GO:0001844	protein insertion into mitochondrial mem...	biological_process	28	22	16.38	0.02178	0.127158
GO:0006303	double-strand break repair via nonhomolo...	biological_process	28	22	16.38	0.02178	0.127158
GO:0031440	regulation of mRNA 3'-end processing	biological_process	28	22	16.38	0.02178	0.127158
GO:0071548	response to dexamethasone	biological_process	28	22	16.38	0.02178	0.127158
GO:0000422	mitophagy	biological_process	201	132	117.6	0.02182	0.127211
GO:0061726	mitochondrion disassembly	biological_process	201	132	117.6	0.02182	0.127211
GO:0002768	immune response-regulating cell surface ...	biological_process	512	322	299.55	0.02229	0.129859
GO:2001235	positive regulation of apoptotic signali...	biological_process	185	122	108.24	0.02243	0.130089
GO:0009261	ribonucleotide catabolic process	biological_process	31	24	18.14	0.02244	0.130089
GO:0036465	synaptic vesicle recycling	biological_process	31	24	18.14	0.02244	0.130089
GO:0060997	dendritic spine morphogenesis	biological_process	31	24	18.14	0.02244	0.130089
GO:0061647	histone H3-K9 modification	biological_process	31	24	18.14	0.02244	0.130089
GO:0072666	establishment of protein localization to...	biological_process	31	24	18.14	0.02244	0.130089
GO:1904031	positive regulation of cyclin-dependent ...	biological_process	31	24	18.14	0.02244	0.130089
GO:0010501	RNA secondary structure unwinding	biological_process	43	32	25.16	0.0225	0.130253
GO:0090199	regulation of release of cytochrome c fr...	biological_process	43	32	25.16	0.0225	0.130253
GO:0006635	fatty acid beta-oxidation	biological_process	66	47	38.61	0.02256	0.130383
GO:0042147	retrograde transport, endosome to Golgi	biological_process	66	47	38.61	0.02256	0.130383
GO:0032259	methylation	biological_process	346	221	202.43	0.02257	0.130383
GO:0001889	liver development	biological_process	121	82	70.79	0.02259	0.130407
GO:0007131	reciprocal meiotic recombination	biological_process	40	30	23.4	0.02276	0.130737
GO:0035825	reciprocal DNA recombination	biological_process	40	30	23.4	0.02276	0.130737
GO:0046834	lipid phosphorylation	biological_process	40	30	23.4	0.02276	0.130737
GO:1901998	toxin transport	biological_process	40	30	23.4	0.02276	0.130737
GO:0006270	DNA replication initiation	biological_process	34	26	19.89	0.02278	0.130737
GO:0034067	protein localization to Golgi apparatus	biological_process	34	26	19.89	0.02278	0.130737
GO:1903312	negative regulation of mRNA metabolic pr...	biological_process	34	26	19.89	0.02278	0.130737
GO:0000723	telomere maintenance	biological_process	91	63	53.24	0.02279	0.130737
GO:0019886	antigen processing and presentation of e...	biological_process	91	63	53.24	0.02279	0.130737
GO:0034502	protein localization to chromosome	biological_process	37	28	21.65	0.02287	0.131013
GO:0072350	tricarboxylic acid metabolic process	biological_process	37	28	21.65	0.02287	0.131013
GO:0046474	glycerophospholipid biosynthetic process	biological_process	198	130	115.84	0.02293	0.131265
GO:0043414	macromolecule methylation	biological_process	258	167	150.94	0.0231	0.132147
GO:0015992	proton transport	biological_process	153	102	89.51	0.02313	0.132219
GO:0009120	deoxyribonucleoside metabolic process	biological_process	7	7	4.1	0.02344	0.132219
GO:0009304	tRNA transcription	biological_process	7	7	4.1	0.02344	0.132219
GO:0031053	primary miRNA processing	biological_process	7	7	4.1	0.02344	0.132219
GO:0032610	interleukin-1 alpha production	biological_process	7	7	4.1	0.02344	0.132219
GO:0035405	histone-threonine phosphorylation	biological_process	7	7	4.1	0.02344	0.132219
GO:0035735	intraciliary transport involved in ciliu...	biological_process	7	7	4.1	0.02344	0.132219
GO:0036480	neuron intrinsic apoptotic signaling pat...	biological_process	7	7	4.1	0.02344	0.132219
GO:0042148	strand invasion	biological_process	7	7	4.1	0.02344	0.132219
GO:0042532	negative regulation of tyrosine phosphor...	biological_process	7	7	4.1	0.02344	0.132219
GO:0045724	positive regulation of cilium assembly	biological_process	7	7	4.1	0.02344	0.132219
GO:0046826	negative regulation of protein export fr...	biological_process	7	7	4.1	0.02344	0.132219
GO:0046929	negative regulation of neurotransmitter ...	biological_process	7	7	4.1	0.02344	0.132219
GO:0071679	commissural neuron axon guidance	biological_process	7	7	4.1	0.02344	0.132219
GO:0090232	positive regulation of spindle checkpoin...	biological_process	7	7	4.1	0.02344	0.132219
GO:1903376	regulation of oxidative stress-induced n...	biological_process	7	7	4.1	0.02344	0.132219
GO:1903726	negative regulation of phospholipid meta...	biological_process	7	7	4.1	0.02344	0.132219
GO:2000394	positive regulation of lamellipodium mor...	biological_process	7	7	4.1	0.02344	0.132219
GO:0032006	regulation of TOR signaling	biological_process	63	45	36.86	0.02345	0.132219
GO:1901216	positive regulation of neuron death	biological_process	63	45	36.86	0.02345	0.132219
GO:2001022	positive regulation of response to DNA d...	biological_process	63	45	36.86	0.02345	0.132219
GO:0006090	pyruvate metabolic process	biological_process	99	68	57.92	0.02375	0.133728
GO:0030218	erythrocyte differentiation	biological_process	99	68	57.92	0.02375	0.133728
GO:0051053	negative regulation of DNA metabolic pro...	biological_process	88	61	51.48	0.0239	0.134382
GO:0006047	UDP-N-acetylglucosamine metabolic proces...	biological_process	11	10	6.44	0.02416	0.134382
GO:0006768	biotin metabolic process	biological_process	11	10	6.44	0.02416	0.134382
GO:0006999	nuclear pore organization	biological_process	11	10	6.44	0.02416	0.134382
GO:0007016	cytoskeletal anchoring at plasma membran...	biological_process	11	10	6.44	0.02416	0.134382
GO:0019852	L-ascorbic acid metabolic process	biological_process	11	10	6.44	0.02416	0.134382
GO:0022038	corpus callosum development	biological_process	11	10	6.44	0.02416	0.134382
GO:0032205	negative regulation of telomere maintena...	biological_process	11	10	6.44	0.02416	0.134382
GO:0032988	ribonucleoprotein complex disassembly	biological_process	11	10	6.44	0.02416	0.134382
GO:0034205	beta-amyloid formation	biological_process	11	10	6.44	0.02416	0.134382
GO:0045899	positive regulation of RNA polymerase II...	biological_process	11	10	6.44	0.02416	0.134382
GO:0046348	amino sugar catabolic process	biological_process	11	10	6.44	0.02416	0.134382
GO:0051589	negative regulation of neurotransmitter ...	biological_process	11	10	6.44	0.02416	0.134382
GO:0061029	eyelid development in camera-type eye	biological_process	11	10	6.44	0.02416	0.134382
GO:0061154	endothelial tube morphogenesis	biological_process	11	10	6.44	0.02416	0.134382
GO:0090266	regulation of mitotic cell cycle spindle...	biological_process	11	10	6.44	0.02416	0.134382
GO:1903504	regulation of mitotic spindle checkpoint	biological_process	11	10	6.44	0.02416	0.134382
GO:2001275	positive regulation of glucose import in...	biological_process	11	10	6.44	0.02416	0.134382
GO:0072073	kidney epithelium development	biological_process	142	95	83.08	0.02436	0.135291
GO:0006895	Golgi to endosome transport	biological_process	18	15	10.53	0.02457	0.135291
GO:0007007	inner mitochondrial membrane organizatio...	biological_process	18	15	10.53	0.02457	0.135291
GO:0010257	NADH dehydrogenase complex assembly	biological_process	18	15	10.53	0.02457	0.135291
GO:0015949	nucleobase-containing small molecule int...	biological_process	18	15	10.53	0.02457	0.135291
GO:0019359	nicotinamide nucleotide biosynthetic pro...	biological_process	18	15	10.53	0.02457	0.135291
GO:0019363	pyridine nucleotide biosynthetic process	biological_process	18	15	10.53	0.02457	0.135291
GO:0032981	mitochondrial respiratory chain complex ...	biological_process	18	15	10.53	0.02457	0.135291
GO:0036474	cell death in response to hydrogen perox...	biological_process	18	15	10.53	0.02457	0.135291
GO:0048486	parasympathetic nervous system developme...	biological_process	18	15	10.53	0.02457	0.135291
GO:0048532	anatomical structure arrangement	biological_process	18	15	10.53	0.02457	0.135291
GO:0071157	negative regulation of cell cycle arrest	biological_process	18	15	10.53	0.02457	0.135291
GO:0097031	mitochondrial respiratory chain complex ...	biological_process	18	15	10.53	0.02457	0.135291
GO:1902116	negative regulation of organelle assembl...	biological_process	18	15	10.53	0.02457	0.135291
GO:2000757	negative regulation of peptidyl-lysine a...	biological_process	18	15	10.53	0.02457	0.135291
GO:0032465	regulation of cytokinesis	biological_process	96	66	56.17	0.02494	0.137237
GO:0048284	organelle fusion	biological_process	115	78	67.28	0.02499	0.13742
GO:0002764	immune response-regulating signaling pat...	biological_process	647	403	378.53	0.02512	0.138043
GO:0016054	organic acid catabolic process	biological_process	213	139	124.62	0.02521	0.138352
GO:0046395	carboxylic acid catabolic process	biological_process	213	139	124.62	0.02521	0.138352
GO:0007420	brain development	biological_process	657	409	384.38	0.02525	0.13848
GO:0007269	neurotransmitter secretion	biological_process	155	103	90.68	0.02551	0.139774
GO:0009891	positive regulation of biosynthetic proc...	biological_process	1768	1073	1034.38	0.02552	0.139774
GO:0033209	tumor necrosis factor-mediated signaling...	biological_process	139	93	81.32	0.02563	0.140283
GO:0042592	homeostatic process	biological_process	1516	923	886.94	0.02565	0.1403
GO:0051170	nuclear import	biological_process	257	166	150.36	0.02598	0.14201
GO:0014897	striated muscle hypertrophy	biological_process	54	39	31.59	0.02612	0.142586
GO:0030032	lamellipodium assembly	biological_process	54	39	31.59	0.02612	0.142586
GO:0040012	regulation of locomotion	biological_process	689	428	403.1	0.02659	0.145056
GO:0050792	regulation of viral process	biological_process	189	124	110.58	0.02663	0.145178
GO:0043647	inositol phosphate metabolic process	biological_process	68	48	39.78	0.02688	0.146444
GO:0032273	positive regulation of protein polymeriz...	biological_process	101	69	59.09	0.02705	0.147272
GO:0001558	regulation of cell growth	biological_process	357	227	208.86	0.02715	0.147492
GO:0007004	telomere maintenance via telomerase	biological_process	21	17	12.29	0.02718	0.147492
GO:0014911	positive regulation of smooth muscle cel...	biological_process	21	17	12.29	0.02718	0.147492
GO:0043555	regulation of translation in response to...	biological_process	21	17	12.29	0.02718	0.147492
GO:0070841	inclusion body assembly	biological_process	21	17	12.29	0.02718	0.147492
GO:0048638	regulation of developmental growth	biological_process	272	175	159.14	0.0276	0.149673
GO:0006893	Golgi to plasma membrane transport	biological_process	48	35	28.08	0.0278	0.150559
GO:0046677	response to antibiotic	biological_process	48	35	28.08	0.0278	0.150559
GO:0090287	regulation of cellular response to growt...	biological_process	233	151	136.32	0.02801	0.151597
GO:1903076	regulation of protein localization to pl...	biological_process	65	46	38.03	0.02805	0.151614
GO:1904375	regulation of protein localization to ce...	biological_process	65	46	38.03	0.02805	0.151614
GO:0003341	cilium movement	biological_process	45	33	26.33	0.02856	0.153865
GO:0006220	pyrimidine nucleotide metabolic process	biological_process	45	33	26.33	0.02856	0.153865
GO:0008542	visual learning	biological_process	45	33	26.33	0.02856	0.153865
GO:0035987	endodermal cell differentiation	biological_process	45	33	26.33	0.02856	0.153865
GO:0046928	regulation of neurotransmitter secretion	biological_process	45	33	26.33	0.02856	0.153865
GO:0006355	regulation of transcription, DNA-templat...	biological_process	3474	2082	2032.48	0.02858	0.153872
GO:0006541	glutamine metabolic process	biological_process	24	19	14.04	0.02887	0.155129
GO:0008334	histone mRNA metabolic process	biological_process	24	19	14.04	0.02887	0.155129
GO:0051569	regulation of histone H3-K4 methylation	biological_process	24	19	14.04	0.02887	0.155129
GO:0051259	protein oligomerization	biological_process	443	279	259.18	0.02896	0.155511
GO:0043281	regulation of cysteine-type endopeptidas...	biological_process	204	133	119.35	0.02922	0.156762
GO:0021545	cranial nerve development	biological_process	42	31	24.57	0.02925	0.156762
GO:0051310	metaphase plate congression	biological_process	42	31	24.57	0.02925	0.156762
GO:0071824	protein-DNA complex subunit organization	biological_process	217	141	126.96	0.02937	0.157302
GO:0014074	response to purine-containing compound	biological_process	146	97	85.42	0.02974	0.157833
GO:0008610	lipid biosynthetic process	biological_process	607	378	355.13	0.02977	0.157833
GO:0071901	negative regulation of protein serine/th...	biological_process	122	82	71.38	0.02981	0.157833
GO:0006734	NADH metabolic process	biological_process	39	29	22.82	0.02982	0.157833
GO:1903573	negative regulation of response to endop...	biological_process	39	29	22.82	0.02982	0.157833
GO:0003197	endocardial cushion development	biological_process	27	21	15.8	0.02986	0.157833
GO:0006735	NADH regeneration	biological_process	27	21	15.8	0.02986	0.157833
GO:0010644	cell communication by electrical couplin...	biological_process	27	21	15.8	0.02986	0.157833
GO:0033146	regulation of intracellular estrogen rec...	biological_process	27	21	15.8	0.02986	0.157833
GO:0042481	regulation of odontogenesis	biological_process	27	21	15.8	0.02986	0.157833
GO:0046685	response to arsenic-containing substance	biological_process	27	21	15.8	0.02986	0.157833
GO:0050775	positive regulation of dendrite morphoge...	biological_process	27	21	15.8	0.02986	0.157833
GO:0061615	glycolytic process through fructose-6-ph...	biological_process	27	21	15.8	0.02986	0.157833
GO:0061620	glycolytic process through glucose-6-pho...	biological_process	27	21	15.8	0.02986	0.157833
GO:0061621	canonical glycolysis	biological_process	27	21	15.8	0.02986	0.157833
GO:0061718	glucose catabolic process to pyruvate	biological_process	27	21	15.8	0.02986	0.157833
GO:1902175	regulation of oxidative stress-induced i...	biological_process	27	21	15.8	0.02986	0.157833
GO:1903959	regulation of anion transmembrane transp...	biological_process	27	21	15.8	0.02986	0.157833
GO:0030833	regulation of actin filament polymerizat...	biological_process	138	92	80.74	0.02988	0.157833
GO:0022617	extracellular matrix disassembly	biological_process	130	87	76.06	0.02991	0.157833
GO:1903828	negative regulation of cellular protein ...	biological_process	130	87	76.06	0.02991	0.157833
GO:0009185	ribonucleoside diphosphate metabolic pro...	biological_process	95	65	55.58	0.02991	0.157833
GO:0042991	transcription factor import into nucleus	biological_process	95	65	55.58	0.02991	0.157833
GO:0007032	endosome organization	biological_process	36	27	21.06	0.03023	0.159113
GO:0007435	salivary gland morphogenesis	biological_process	36	27	21.06	0.03023	0.159113
GO:0006687	glycosphingolipid metabolic process	biological_process	73	51	42.71	0.03023	0.159113
GO:0021782	glial cell development	biological_process	73	51	42.71	0.03023	0.159113
GO:0006623	protein targeting to vacuole	biological_process	30	23	17.55	0.03034	0.159488
GO:0009154	purine ribonucleotide catabolic process	biological_process	30	23	17.55	0.03034	0.159488
GO:0042306	regulation of protein import into nucleu...	biological_process	167	110	97.7	0.03036	0.159492
GO:0006101	citrate metabolic process	biological_process	33	25	19.31	0.03043	0.159757
GO:0002200	somatic diversification of immune recept...	biological_process	59	42	34.52	0.03047	0.159764
GO:0060996	dendritic spine development	biological_process	59	42	34.52	0.03047	0.159764
GO:0006606	protein import into nucleus	biological_process	253	163	148.02	0.03056	0.15993
GO:0044744	protein targeting to nucleus	biological_process	253	163	148.02	0.03056	0.15993
GO:1902593	single-organism nuclear import	biological_process	253	163	148.02	0.03056	0.15993
GO:0035239	tube morphogenesis	biological_process	366	232	214.13	0.03061	0.16009
GO:0006450	regulation of translational fidelity	biological_process	14	12	8.19	0.03116	0.162142
GO:0006622	protein targeting to lysosome	biological_process	14	12	8.19	0.03116	0.162142
GO:0006655	phosphatidylglycerol biosynthetic proces...	biological_process	14	12	8.19	0.03116	0.162142
GO:0010310	regulation of hydrogen peroxide metaboli...	biological_process	14	12	8.19	0.03116	0.162142
GO:0051590	positive regulation of neurotransmitter ...	biological_process	14	12	8.19	0.03116	0.162142
GO:0060547	negative regulation of necrotic cell dea...	biological_process	14	12	8.19	0.03116	0.162142
GO:0070243	regulation of thymocyte apoptotic proces...	biological_process	14	12	8.19	0.03116	0.162142
GO:2000104	negative regulation of DNA-dependent DNA...	biological_process	14	12	8.19	0.03116	0.162142
GO:0001505	regulation of neurotransmitter levels	biological_process	193	126	112.92	0.03134	0.162976
GO:2001237	negative regulation of extrinsic apoptot...	biological_process	92	63	53.83	0.03146	0.163497
GO:0050803	regulation of synapse structure or activ...	biological_process	219	142	128.13	0.03162	0.164225
GO:0001706	endoderm formation	biological_process	56	40	32.76	0.03171	0.164381
GO:0046365	monosaccharide catabolic process	biological_process	56	40	32.76	0.03171	0.164381
GO:1900076	regulation of cellular response to insul...	biological_process	56	40	32.76	0.03171	0.164381
GO:0071482	cellular response to light stimulus	biological_process	100	68	58.51	0.03224	0.167023
GO:1903900	regulation of viral life cycle	biological_process	177	116	103.55	0.03255	0.168523
GO:0043491	protein kinase B signaling	biological_process	148	98	86.59	0.03271	0.169245
GO:0002562	somatic diversification of immune recept...	biological_process	53	38	31.01	0.03296	0.170111
GO:0016444	somatic cell DNA recombination	biological_process	53	38	31.01	0.03296	0.170111
GO:0050000	chromosome localization	biological_process	53	38	31.01	0.03296	0.170111
GO:0051303	establishment of chromosome localization	biological_process	53	38	31.01	0.03296	0.170111
GO:1903509	liposaccharide metabolic process	biological_process	116	78	67.87	0.03306	0.17052
GO:0006835	dicarboxylic acid transport	biological_process	89	61	52.07	0.03309	0.170557
GO:1904589	regulation of protein import	biological_process	169	111	98.87	0.03311	0.170557
GO:0035914	skeletal muscle cell differentiation	biological_process	67	47	39.2	0.03315	0.170557
GO:0060675	ureteric bud morphogenesis	biological_process	67	47	39.2	0.03315	0.170557
GO:0016485	protein processing	biological_process	314	200	183.71	0.03326	0.171016
GO:0006672	ceramide metabolic process	biological_process	78	54	45.63	0.03348	0.171932
GO:0046782	regulation of viral transcription	biological_process	78	54	45.63	0.03348	0.171932
GO:0007632	visual behavior	biological_process	50	36	29.25	0.03421	0.175462
GO:0042255	ribosome assembly	biological_process	50	36	29.25	0.03421	0.175462
GO:0010952	positive regulation of peptidase activit...	biological_process	158	104	92.44	0.03537	0.181186
GO:0043902	positive regulation of multi-organism pr...	biological_process	158	104	92.44	0.03537	0.181186
GO:0014075	response to amine	biological_process	47	34	27.5	0.03544	0.181319
GO:0031060	regulation of histone methylation	biological_process	47	34	27.5	0.03544	0.181319
GO:0021534	cell proliferation in hindbrain	biological_process	17	14	9.95	0.03566	0.182094
GO:0031442	positive regulation of mRNA 3'-end proce...	biological_process	17	14	9.95	0.03566	0.182094
GO:2000300	regulation of synaptic vesicle exocytosi...	biological_process	17	14	9.95	0.03566	0.182094
GO:1901137	carbohydrate derivative biosynthetic pro...	biological_process	760	469	444.64	0.03568	0.182094
GO:1901880	negative regulation of protein depolymer...	biological_process	61	43	35.69	0.03629	0.185092
GO:0072163	mesonephric epithelium development	biological_process	102	69	59.68	0.03634	0.185118
GO:0072164	mesonephric tubule development	biological_process	102	69	59.68	0.03634	0.185118
GO:0035082	axoneme assembly	biological_process	44	32	25.74	0.03664	0.186185
GO:0044273	sulfur compound catabolic process	biological_process	44	32	25.74	0.03664	0.186185
GO:0050771	negative regulation of axonogenesis	biological_process	44	32	25.74	0.03664	0.186185
GO:0051220	cytoplasmic sequestering of protein	biological_process	44	32	25.74	0.03664	0.186185
GO:0006879	cellular iron ion homeostasis	biological_process	72	50	42.12	0.03691	0.187442
GO:0030041	actin filament polymerization	biological_process	155	102	90.68	0.03723	0.18895
GO:0046939	nucleotide phosphorylation	biological_process	91	62	53.24	0.03763	0.189256
GO:0001890	placenta development	biological_process	147	97	86	0.03775	0.189256
GO:0002244	hematopoietic progenitor cell differenti...	biological_process	147	97	86	0.03775	0.189256
GO:0007062	sister chromatid cohesion	biological_process	41	30	23.99	0.03776	0.189256
GO:0007528	neuromuscular junction development	biological_process	41	30	23.99	0.03776	0.189256
GO:0042273	ribosomal large subunit biogenesis	biological_process	41	30	23.99	0.03776	0.189256
GO:2000278	regulation of DNA biosynthetic process	biological_process	41	30	23.99	0.03776	0.189256
GO:0006188	IMP biosynthetic process	biological_process	10	9	5.85	0.03798	0.189256
GO:0007549	dosage compensation	biological_process	10	9	5.85	0.03798	0.189256
GO:0010759	positive regulation of macrophage chemot...	biological_process	10	9	5.85	0.03798	0.189256
GO:0014067	negative regulation of phosphatidylinosi...	biological_process	10	9	5.85	0.03798	0.189256
GO:0021561	facial nerve development	biological_process	10	9	5.85	0.03798	0.189256
GO:0021604	cranial nerve structural organization	biological_process	10	9	5.85	0.03798	0.189256
GO:0021610	facial nerve morphogenesis	biological_process	10	9	5.85	0.03798	0.189256
GO:0032060	bleb assembly	biological_process	10	9	5.85	0.03798	0.189256
GO:0032210	regulation of telomere maintenance via t...	biological_process	10	9	5.85	0.03798	0.189256
GO:0032530	regulation of microvillus organization	biological_process	10	9	5.85	0.03798	0.189256
GO:0034501	protein localization to kinetochore	biological_process	10	9	5.85	0.03798	0.189256
GO:0051231	spindle elongation	biological_process	10	9	5.85	0.03798	0.189256
GO:0051255	spindle midzone assembly	biological_process	10	9	5.85	0.03798	0.189256
GO:0060546	negative regulation of necroptotic proce...	biological_process	10	9	5.85	0.03798	0.189256
GO:0061088	regulation of sequestering of zinc ion	biological_process	10	9	5.85	0.03798	0.189256
GO:0070129	regulation of mitochondrial translation	biological_process	10	9	5.85	0.03798	0.189256
GO:0070255	regulation of mucus secretion	biological_process	10	9	5.85	0.03798	0.189256
GO:0090084	negative regulation of inclusion body as...	biological_process	10	9	5.85	0.03798	0.189256
GO:0090239	regulation of histone H4 acetylation	biological_process	10	9	5.85	0.03798	0.189256
GO:1900037	regulation of cellular response to hypox...	biological_process	10	9	5.85	0.03798	0.189256
GO:1902003	regulation of beta-amyloid formation	biological_process	10	9	5.85	0.03798	0.189256
GO:1903209	positive regulation of oxidative stress-...	biological_process	10	9	5.85	0.03798	0.189256
GO:2000121	regulation of removal of superoxide radi...	biological_process	10	9	5.85	0.03798	0.189256
GO:0051054	positive regulation of DNA metabolic pro...	biological_process	139	92	81.32	0.03819	0.190188
GO:0008154	actin polymerization or depolymerization	biological_process	181	118	105.9	0.03826	0.190421
GO:0090317	negative regulation of intracellular pro...	biological_process	99	67	57.92	0.03829	0.190455
GO:0007020	microtubule nucleation	biological_process	20	16	11.7	0.0384	0.190542
GO:0030488	tRNA methylation	biological_process	20	16	11.7	0.0384	0.190542
GO:0050858	negative regulation of antigen receptor-...	biological_process	20	16	11.7	0.0384	0.190542
GO:0050919	negative chemotaxis	biological_process	20	16	11.7	0.0384	0.190542
GO:0006119	oxidative phosphorylation	biological_process	80	55	46.8	0.03851	0.190858
GO:0061333	renal tubule morphogenesis	biological_process	80	55	46.8	0.03851	0.190858
GO:0046916	cellular transition metal ion homeostasi...	biological_process	107	72	62.6	0.03865	0.191436
GO:0007254	JNK cascade	biological_process	186	121	108.82	0.03934	0.191936
GO:0040007	growth	biological_process	928	569	542.93	0.03941	0.191936
GO:0001836	release of cytochrome c from mitochondri...	biological_process	55	39	32.18	0.03963	0.191936
GO:0032835	glomerulus development	biological_process	55	39	32.18	0.03963	0.191936
GO:0048146	positive regulation of fibroblast prolif...	biological_process	55	39	32.18	0.03963	0.191936
GO:0072523	purine-containing compound catabolic pro...	biological_process	55	39	32.18	0.03963	0.191936
GO:1902041	regulation of extrinsic apoptotic signal...	biological_process	55	39	32.18	0.03963	0.191936
GO:2001244	positive regulation of intrinsic apoptot...	biological_process	55	39	32.18	0.03963	0.191936
GO:0001755	neural crest cell migration	biological_process	35	26	20.48	0.03967	0.191936
GO:0070266	necroptotic process	biological_process	35	26	20.48	0.03967	0.191936
GO:0040013	negative regulation of locomotion	biological_process	230	148	134.56	0.03983	0.191936
GO:0033119	negative regulation of RNA splicing	biological_process	23	18	13.46	0.03993	0.191936
GO:0038066	p38MAPK cascade	biological_process	23	18	13.46	0.03993	0.191936
GO:0051567	histone H3-K9 methylation	biological_process	23	18	13.46	0.03993	0.191936
GO:0071470	cellular response to osmotic stress	biological_process	23	18	13.46	0.03993	0.191936
GO:0090314	positive regulation of protein targeting...	biological_process	23	18	13.46	0.03993	0.191936
GO:0002190	cap-independent translational initiation	biological_process	6	6	3.51	0.04008	0.191936
GO:0006048	UDP-N-acetylglucosamine biosynthetic pro...	biological_process	6	6	3.51	0.04008	0.191936
GO:0006189	'de novo' IMP biosynthetic process	biological_process	6	6	3.51	0.04008	0.191936
GO:0007008	outer mitochondrial membrane organizatio...	biological_process	6	6	3.51	0.04008	0.191936
GO:0009157	deoxyribonucleoside monophosphate biosyn...	biological_process	6	6	3.51	0.04008	0.191936
GO:0009438	methylglyoxal metabolic process	biological_process	6	6	3.51	0.04008	0.191936
GO:0010216	maintenance of DNA methylation	biological_process	6	6	3.51	0.04008	0.191936
GO:0016115	terpenoid catabolic process	biological_process	6	6	3.51	0.04008	0.191936
GO:0019388	galactose catabolic process	biological_process	6	6	3.51	0.04008	0.191936
GO:0021785	branchiomotor neuron axon guidance	biological_process	6	6	3.51	0.04008	0.191936
GO:0030952	establishment or maintenance of cytoskel...	biological_process	6	6	3.51	0.04008	0.191936
GO:0031536	positive regulation of exit from mitosis	biological_process	6	6	3.51	0.04008	0.191936
GO:0031584	activation of phospholipase D activity	biological_process	6	6	3.51	0.04008	0.191936
GO:0032463	negative regulation of protein homooligo...	biological_process	6	6	3.51	0.04008	0.191936
GO:0032534	regulation of microvillus assembly	biological_process	6	6	3.51	0.04008	0.191936
GO:0032650	regulation of interleukin-1 alpha produc...	biological_process	6	6	3.51	0.04008	0.191936
GO:0032730	positive regulation of interleukin-1 alp...	biological_process	6	6	3.51	0.04008	0.191936
GO:0042791	5S class rRNA transcription from RNA pol...	biological_process	6	6	3.51	0.04008	0.191936
GO:0042797	tRNA transcription from RNA polymerase I...	biological_process	6	6	3.51	0.04008	0.191936
GO:0046184	aldehyde biosynthetic process	biological_process	6	6	3.51	0.04008	0.191936
GO:0051573	negative regulation of histone H3-K9 met...	biological_process	6	6	3.51	0.04008	0.191936
GO:0060700	regulation of ribonuclease activity	biological_process	6	6	3.51	0.04008	0.191936
GO:0070198	protein localization to chromosome, telo...	biological_process	6	6	3.51	0.04008	0.191936
GO:0070572	positive regulation of neuron projection...	biological_process	6	6	3.51	0.04008	0.191936
GO:0071402	cellular response to lipoprotein particl...	biological_process	6	6	3.51	0.04008	0.191936
GO:0071670	smooth muscle cell chemotaxis	biological_process	6	6	3.51	0.04008	0.191936
GO:0071763	nuclear membrane organization	biological_process	6	6	3.51	0.04008	0.191936
GO:0090042	tubulin deacetylation	biological_process	6	6	3.51	0.04008	0.191936
GO:0090267	positive regulation of mitotic cell cycl...	biological_process	6	6	3.51	0.04008	0.191936
GO:0090527	actin filament reorganization	biological_process	6	6	3.51	0.04008	0.191936
GO:1900165	negative regulation of interleukin-6 sec...	biological_process	6	6	3.51	0.04008	0.191936
GO:1901029	negative regulation of mitochondrial out...	biological_process	6	6	3.51	0.04008	0.191936
GO:1901341	positive regulation of store-operated ca...	biological_process	6	6	3.51	0.04008	0.191936
GO:1902285	semaphorin-plexin signaling pathway invo...	biological_process	6	6	3.51	0.04008	0.191936
GO:1903265	positive regulation of tumor necrosis fa...	biological_process	6	6	3.51	0.04008	0.191936
GO:1903960	negative regulation of anion transmembra...	biological_process	6	6	3.51	0.04008	0.191936
GO:1904358	positive regulation of telomere maintena...	biological_process	6	6	3.51	0.04008	0.191936
GO:2000096	positive regulation of Wnt signaling pat...	biological_process	6	6	3.51	0.04008	0.191936
GO:2000766	negative regulation of cytoplasmic trans...	biological_process	6	6	3.51	0.04008	0.191936
GO:2000807	regulation of synaptic vesicle clusterin...	biological_process	6	6	3.51	0.04008	0.191936
GO:2001169	regulation of ATP biosynthetic process	biological_process	6	6	3.51	0.04008	0.191936
GO:0048729	tissue morphogenesis	biological_process	603	374	352.79	0.04014	0.192112
GO:0000291	nuclear-transcribed mRNA catabolic proce...	biological_process	32	24	18.72	0.04033	0.192791
GO:0031952	regulation of protein autophosphorylatio...	biological_process	32	24	18.72	0.04033	0.192791
GO:1901879	regulation of protein depolymerization	biological_process	77	53	45.05	0.04051	0.192791
GO:0030832	regulation of actin filament length	biological_process	157	103	91.85	0.04058	0.192791
GO:0008299	isoprenoid biosynthetic process	biological_process	26	20	15.21	0.04061	0.192791
GO:0010922	positive regulation of phosphatase activ...	biological_process	26	20	15.21	0.04061	0.192791
GO:0032008	positive regulation of TOR signaling	biological_process	26	20	15.21	0.04061	0.192791
GO:0060314	regulation of ryanodine-sensitive calciu...	biological_process	26	20	15.21	0.04061	0.192791
GO:0042308	negative regulation of protein import in...	biological_process	66	46	38.61	0.04067	0.192791
GO:1904590	negative regulation of protein import	biological_process	66	46	38.61	0.04067	0.192791
GO:0006099	tricarboxylic acid cycle	biological_process	29	22	16.97	0.04068	0.192791
GO:0014808	release of sequestered calcium ion into ...	biological_process	29	22	16.97	0.04068	0.192791
GO:0051204	protein insertion into mitochondrial mem...	biological_process	29	22	16.97	0.04068	0.192791
GO:0090313	regulation of protein targeting to membr...	biological_process	29	22	16.97	0.04068	0.192791
GO:1903514	calcium ion transport from endoplasmic r...	biological_process	29	22	16.97	0.04068	0.192791
GO:2000758	positive regulation of peptidyl-lysine a...	biological_process	29	22	16.97	0.04068	0.192791
GO:2000785	regulation of autophagosome assembly	biological_process	29	22	16.97	0.04068	0.192791
GO:0045995	regulation of embryonic development	biological_process	112	75	65.53	0.04088	0.193627
GO:0006513	protein monoubiquitination	biological_process	52	37	30.42	0.04136	0.195788
GO:0042327	positive regulation of phosphorylation	biological_process	994	608	581.55	0.04206	0.198987
GO:0032387	negative regulation of intracellular tra...	biological_process	133	88	77.81	0.04237	0.200339
GO:0009135	purine nucleoside diphosphate metabolic ...	biological_process	93	63	54.41	0.04251	0.200655
GO:0009179	purine ribonucleoside diphosphate metabo...	biological_process	93	63	54.41	0.04251	0.200655
GO:0090174	organelle membrane fusion	biological_process	93	63	54.41	0.04251	0.200655
GO:0001657	ureteric bud development	biological_process	101	68	59.09	0.04294	0.202569
GO:0019751	polyol metabolic process	biological_process	109	73	63.77	0.0431	0.202768
GO:1903650	negative regulation of cytoplasmic trans...	biological_process	109	73	63.77	0.0431	0.202768
GO:0006195	purine nucleotide catabolic process	biological_process	49	35	28.67	0.04313	0.202768
GO:0007040	lysosome organization	biological_process	49	35	28.67	0.04313	0.202768
GO:0048168	regulation of neuronal synaptic plastici...	biological_process	49	35	28.67	0.04313	0.202768
GO:0080171	lytic vacuole organization	biological_process	49	35	28.67	0.04313	0.202768
GO:0048145	regulation of fibroblast proliferation	biological_process	82	56	47.97	0.04396	0.206552
GO:0006766	vitamin metabolic process	biological_process	138	91	80.74	0.04409	0.207044
GO:0007178	transmembrane receptor protein serine/th...	biological_process	329	208	192.48	0.04419	0.207396
GO:0043244	regulation of protein complex disassembl...	biological_process	90	61	52.66	0.04481	0.210186
GO:0051591	response to cAMP	biological_process	98	66	57.34	0.04528	0.212269
GO:0006664	glycolipid metabolic process	biological_process	114	76	66.7	0.04536	0.212523
GO:0001823	mesonephros development	biological_process	106	71	62.02	0.04544	0.212777
GO:0008064	regulation of actin polymerization or de...	biological_process	156	102	91.27	0.04643	0.215274
GO:0045665	negative regulation of neuron differenti...	biological_process	156	102	91.27	0.04643	0.215274
GO:2001056	positive regulation of cysteine-type end...	biological_process	135	89	78.98	0.04645	0.215274
GO:0000098	sulfur amino acid catabolic process	biological_process	13	11	7.61	0.04647	0.215274
GO:0002031	G-protein coupled receptor internalizati...	biological_process	13	11	7.61	0.04647	0.215274
GO:0006000	fructose metabolic process	biological_process	13	11	7.61	0.04647	0.215274
GO:0006596	polyamine biosynthetic process	biological_process	13	11	7.61	0.04647	0.215274
GO:0010649	regulation of cell communication by elec...	biological_process	13	11	7.61	0.04647	0.215274
GO:0010801	negative regulation of peptidyl-threonin...	biological_process	13	11	7.61	0.04647	0.215274
GO:0014912	negative regulation of smooth muscle cel...	biological_process	13	11	7.61	0.04647	0.215274
GO:0046040	IMP metabolic process	biological_process	13	11	7.61	0.04647	0.215274
GO:0046475	glycerophospholipid catabolic process	biological_process	13	11	7.61	0.04647	0.215274
GO:0055064	chloride ion homeostasis	biological_process	13	11	7.61	0.04647	0.215274
GO:0060033	anatomical structure regression	biological_process	13	11	7.61	0.04647	0.215274
GO:0071243	cellular response to arsenic-containing ...	biological_process	13	11	7.61	0.04647	0.215274
GO:1902914	regulation of protein polyubiquitination	biological_process	13	11	7.61	0.04647	0.215274
GO:1903206	negative regulation of hydrogen peroxide...	biological_process	13	11	7.61	0.04647	0.215274
GO:1904294	positive regulation of ERAD pathway	biological_process	13	11	7.61	0.04647	0.215274
GO:2000001	regulation of DNA damage checkpoint	biological_process	13	11	7.61	0.04647	0.215274
GO:0032480	negative regulation of type I interferon...	biological_process	43	31	25.16	0.04668	0.216003
GO:1903309	negative regulation of chromatin modific...	biological_process	43	31	25.16	0.04668	0.216003
GO:0046164	alcohol catabolic process	biological_process	57	40	33.35	0.04696	0.217055
GO:0051588	regulation of neurotransmitter transport	biological_process	57	40	33.35	0.04696	0.217055
GO:0031047	gene silencing by RNA	biological_process	68	47	39.78	0.04718	0.217827
GO:0072171	mesonephric tubule morphogenesis	biological_process	68	47	39.78	0.04718	0.217827
GO:0043473	pigmentation	biological_process	95	64	55.58	0.04775	0.220335
GO:0030324	lung development	biological_process	187	121	109.41	0.04798	0.221272
GO:0040008	regulation of growth	biological_process	608	376	355.71	0.04807	0.221563
GO:0072593	reactive oxygen species metabolic proces...	biological_process	236	151	138.07	0.04834	0.222429
GO:0006308	DNA catabolic process	biological_process	40	29	23.4	0.04842	0.222429
GO:0007029	endoplasmic reticulum organization	biological_process	40	29	23.4	0.04842	0.222429
GO:0035384	thioester biosynthetic process	biological_process	40	29	23.4	0.04842	0.222429
GO:0071616	acyl-CoA biosynthetic process	biological_process	40	29	23.4	0.04842	0.222429
GO:0090184	positive regulation of kidney developmen...	biological_process	40	29	23.4	0.04842	0.222429
GO:0033077	T cell differentiation in thymus	biological_process	76	52	44.46	0.0488	0.223925
GO:0071594	thymocyte aggregation	biological_process	76	52	44.46	0.0488	0.223925
GO:0048864	stem cell development	biological_process	153	100	89.51	0.04887	0.224121
GO:0002753	cytoplasmic pattern recognition receptor...	biological_process	54	38	31.59	0.04923	0.225521
GO:0051881	regulation of mitochondrial membrane pot...	biological_process	54	38	31.59	0.04923	0.225521
GO:0048144	fibroblast proliferation	biological_process	84	57	49.14	0.04982	0.228097
GO:0009791	post-embryonic development	biological_process	100	67	58.51	0.05055	0.231311
GO:0000028	ribosomal small subunit assembly	biological_process	16	13	9.36	0.05127	0.232153
GO:0001967	suckling behavior	biological_process	16	13	9.36	0.05127	0.232153
GO:0021783	preganglionic parasympathetic fiber deve...	biological_process	16	13	9.36	0.05127	0.232153
GO:0021924	cell proliferation in external granule l...	biological_process	16	13	9.36	0.05127	0.232153
GO:0021930	cerebellar granule cell precursor prolif...	biological_process	16	13	9.36	0.05127	0.232153
GO:0032011	ARF protein signal transduction	biological_process	16	13	9.36	0.05127	0.232153
GO:0032012	regulation of ARF protein signal transdu...	biological_process	16	13	9.36	0.05127	0.232153
GO:0032288	myelin assembly	biological_process	16	13	9.36	0.05127	0.232153
GO:0042772	DNA damage response, signal transduction...	biological_process	16	13	9.36	0.05127	0.232153
GO:0044065	regulation of respiratory system process	biological_process	16	13	9.36	0.05127	0.232153
GO:0044381	glucose import in response to insulin st...	biological_process	16	13	9.36	0.05127	0.232153
GO:0046112	nucleobase biosynthetic process	biological_process	16	13	9.36	0.05127	0.232153
GO:0051560	mitochondrial calcium ion homeostasis	biological_process	16	13	9.36	0.05127	0.232153
GO:0051571	positive regulation of histone H3-K4 met...	biological_process	16	13	9.36	0.05127	0.232153
GO:0061323	cell proliferation involved in heart mor...	biological_process	16	13	9.36	0.05127	0.232153
GO:0090083	regulation of inclusion body assembly	biological_process	16	13	9.36	0.05127	0.232153
GO:0090312	positive regulation of protein deacetyla...	biological_process	16	13	9.36	0.05127	0.232153
GO:1903205	regulation of hydrogen peroxide-induced ...	biological_process	16	13	9.36	0.05127	0.232153
GO:2001273	regulation of glucose import in response...	biological_process	16	13	9.36	0.05127	0.232153
GO:0030837	negative regulation of actin filament po...	biological_process	51	36	29.84	0.05158	0.233278
GO:0000726	non-recombinational repair	biological_process	34	25	19.89	0.05166	0.233278
GO:0016073	snRNA metabolic process	biological_process	34	25	19.89	0.05166	0.233278
GO:0045851	pH reduction	biological_process	34	25	19.89	0.05166	0.233278
GO:1901985	positive regulation of protein acetylati...	biological_process	34	25	19.89	0.05166	0.233278
GO:0001934	positive regulation of protein phosphory...	biological_process	958	585	560.48	0.052	0.234684
GO:0060078	regulation of postsynaptic membrane pote...	biological_process	62	43	36.27	0.05222	0.235548
GO:0006084	acetyl-CoA metabolic process	biological_process	31	23	18.14	0.05303	0.238809
GO:0051452	intracellular pH reduction	biological_process	31	23	18.14	0.05303	0.238809
GO:2000142	regulation of DNA-templated transcriptio...	biological_process	31	23	18.14	0.05303	0.238809
GO:0061326	renal tubule development	biological_process	97	65	56.75	0.05333	0.240029
GO:0002009	morphogenesis of an epithelium	biological_process	471	293	275.56	0.05351	0.240212
GO:0002360	T cell lineage commitment	biological_process	19	15	11.12	0.05375	0.240212
GO:0006491	N-glycan processing	biological_process	19	15	11.12	0.05375	0.240212
GO:0009083	branched-chain amino acid catabolic proc...	biological_process	19	15	11.12	0.05375	0.240212
GO:0031954	positive regulation of protein autophosp...	biological_process	19	15	11.12	0.05375	0.240212
GO:0042762	regulation of sulfur metabolic process	biological_process	19	15	11.12	0.05375	0.240212
GO:0043496	regulation of protein homodimerization a...	biological_process	19	15	11.12	0.05375	0.240212
GO:0046885	regulation of hormone biosynthetic proce...	biological_process	19	15	11.12	0.05375	0.240212
GO:0048025	negative regulation of mRNA splicing, vi...	biological_process	19	15	11.12	0.05375	0.240212
GO:0070861	regulation of protein exit from endoplas...	biological_process	19	15	11.12	0.05375	0.240212
GO:1900078	positive regulation of cellular response...	biological_process	19	15	11.12	0.05375	0.240212
GO:1902176	negative regulation of oxidative stress-...	biological_process	19	15	11.12	0.05375	0.240212
GO:2000463	positive regulation of excitatory postsy...	biological_process	19	15	11.12	0.05375	0.240212
GO:0035066	positive regulation of histone acetylati...	biological_process	28	21	16.38	0.05411	0.241275
GO:0048873	homeostasis of number of cells within a ...	biological_process	28	21	16.38	0.05411	0.241275
GO:0051875	pigment granule localization	biological_process	28	21	16.38	0.05411	0.241275
GO:0021675	nerve development	biological_process	70	48	40.95	0.05421	0.241275
GO:0043407	negative regulation of MAP kinase activi...	biological_process	70	48	40.95	0.05421	0.241275
GO:0045069	regulation of viral genome replication	biological_process	70	48	40.95	0.05421	0.241275
GO:0001783	B cell apoptotic process	biological_process	22	17	12.87	0.05474	0.241275
GO:0009081	branched-chain amino acid metabolic proc...	biological_process	22	17	12.87	0.05474	0.241275
GO:0016180	snRNA processing	biological_process	22	17	12.87	0.05474	0.241275
GO:0031050	dsRNA fragmentation	biological_process	22	17	12.87	0.05474	0.241275
GO:0034661	ncRNA catabolic process	biological_process	22	17	12.87	0.05474	0.241275
GO:0036003	positive regulation of transcription fro...	biological_process	22	17	12.87	0.05474	0.241275
GO:0060765	regulation of androgen receptor signalin...	biological_process	22	17	12.87	0.05474	0.241275
GO:0070918	production of small RNA involved in gene...	biological_process	22	17	12.87	0.05474	0.241275
GO:0071526	semaphorin-plexin signaling pathway	biological_process	22	17	12.87	0.05474	0.241275
GO:0072698	protein localization to microtubule cyto...	biological_process	22	17	12.87	0.05474	0.241275
GO:0090224	regulation of spindle organization	biological_process	22	17	12.87	0.05474	0.241275
GO:0090322	regulation of superoxide metabolic proce...	biological_process	22	17	12.87	0.05474	0.241275
GO:1903077	negative regulation of protein localizat...	biological_process	22	17	12.87	0.05474	0.241275
GO:1904376	negative regulation of protein localizat...	biological_process	22	17	12.87	0.05474	0.241275
GO:0000959	mitochondrial RNA metabolic process	biological_process	25	19	14.63	0.05475	0.241275
GO:0015800	acidic amino acid transport	biological_process	25	19	14.63	0.05475	0.241275
GO:0031113	regulation of microtubule polymerization	biological_process	25	19	14.63	0.05475	0.241275
GO:0033120	positive regulation of RNA splicing	biological_process	25	19	14.63	0.05475	0.241275
GO:0034243	regulation of transcription elongation f...	biological_process	25	19	14.63	0.05475	0.241275
GO:0051904	pigment granule transport	biological_process	25	19	14.63	0.05475	0.241275
GO:0043618	regulation of transcription from RNA pol...	biological_process	59	41	34.52	0.05494	0.241854
GO:0046324	regulation of glucose import	biological_process	59	41	34.52	0.05494	0.241854
GO:0030323	respiratory tube development	biological_process	191	123	111.75	0.05524	0.243044
GO:0072009	nephron epithelium development	biological_process	110	73	64.36	0.05575	0.245157
GO:0006165	nucleoside diphosphate phosphorylation	biological_process	86	58	50.31	0.05608	0.246477
GO:0006836	neurotransmitter transport	biological_process	196	126	114.67	0.05631	0.247355
GO:0090288	negative regulation of cellular response...	biological_process	131	86	76.64	0.05636	0.247443
GO:0060998	regulation of dendritic spine developmen...	biological_process	45	32	26.33	0.05651	0.247969
GO:0060562	epithelial tube morphogenesis	biological_process	326	205	190.73	0.05835	0.25377
GO:0014031	mesenchymal cell development	biological_process	149	97	87.17	0.05869	0.25377
GO:0045807	positive regulation of endocytosis	biological_process	107	71	62.6	0.05882	0.25377
GO:0008156	negative regulation of DNA replication	biological_process	42	30	24.57	0.05906	0.25377
GO:2000649	regulation of sodium ion transmembrane t...	biological_process	42	30	24.57	0.05906	0.25377
GO:0002028	regulation of sodium ion transport	biological_process	83	56	48.56	0.05921	0.25377
GO:0000022	mitotic spindle elongation	biological_process	9	8	5.27	0.05925	0.25377
GO:0000733	DNA strand renaturation	biological_process	9	8	5.27	0.05925	0.25377
GO:0006054	N-acetylneuraminate metabolic process	biological_process	9	8	5.27	0.05925	0.25377
GO:0006307	DNA dealkylation involved in DNA repair	biological_process	9	8	5.27	0.05925	0.25377
GO:0006563	L-serine metabolic process	biological_process	9	8	5.27	0.05925	0.25377
GO:0009162	deoxyribonucleoside monophosphate metabo...	biological_process	9	8	5.27	0.05925	0.25377
GO:0010603	regulation of cytoplasmic mRNA processin...	biological_process	9	8	5.27	0.05925	0.25377
GO:0021612	facial nerve structural organization	biological_process	9	8	5.27	0.05925	0.25377
GO:0030647	aminoglycoside antibiotic metabolic proc...	biological_process	9	8	5.27	0.05925	0.25377
GO:0031507	heterochromatin assembly	biological_process	9	8	5.27	0.05925	0.25377
GO:0032464	positive regulation of protein homooligo...	biological_process	9	8	5.27	0.05925	0.25377
GO:0033617	mitochondrial respiratory chain complex ...	biological_process	9	8	5.27	0.05925	0.25377
GO:0034058	endosomal vesicle fusion	biological_process	9	8	5.27	0.05925	0.25377
GO:0034497	protein localization to pre-autophagosom...	biological_process	9	8	5.27	0.05925	0.25377
GO:0034643	establishment of mitochondrion localizat...	biological_process	9	8	5.27	0.05925	0.25377
GO:0034770	histone H4-K20 methylation	biological_process	9	8	5.27	0.05925	0.25377
GO:0035791	platelet-derived growth factor receptor-...	biological_process	9	8	5.27	0.05925	0.25377
GO:0042023	DNA endoreduplication	biological_process	9	8	5.27	0.05925	0.25377
GO:0042364	water-soluble vitamin biosynthetic proce...	biological_process	9	8	5.27	0.05925	0.25377
GO:0045714	regulation of low-density lipoprotein pa...	biological_process	9	8	5.27	0.05925	0.25377
GO:0045842	positive regulation of mitotic metaphase...	biological_process	9	8	5.27	0.05925	0.25377
GO:0046831	regulation of RNA export from nucleus	biological_process	9	8	5.27	0.05925	0.25377
GO:0047497	mitochondrion transport along microtubul...	biological_process	9	8	5.27	0.05925	0.25377
GO:0048087	positive regulation of developmental pig...	biological_process	9	8	5.27	0.05925	0.25377
GO:0051085	chaperone mediated protein folding requi...	biological_process	9	8	5.27	0.05925	0.25377
GO:0051342	regulation of cyclic-nucleotide phosphod...	biological_process	9	8	5.27	0.05925	0.25377
GO:0051488	activation of anaphase-promoting complex...	biological_process	9	8	5.27	0.05925	0.25377
GO:0051561	positive regulation of mitochondrial cal...	biological_process	9	8	5.27	0.05925	0.25377
GO:0060896	neural plate pattern specification	biological_process	9	8	5.27	0.05925	0.25377
GO:0061085	regulation of histone H3-K27 methylation	biological_process	9	8	5.27	0.05925	0.25377
GO:0070424	regulation of nucleotide-binding oligome...	biological_process	9	8	5.27	0.05925	0.25377
GO:0090151	establishment of protein localization to...	biological_process	9	8	5.27	0.05925	0.25377
GO:0097034	mitochondrial respiratory chain complex ...	biological_process	9	8	5.27	0.05925	0.25377
GO:1901077	regulation of relaxation of muscle	biological_process	9	8	5.27	0.05925	0.25377
GO:1901203	positive regulation of extracellular mat...	biological_process	9	8	5.27	0.05925	0.25377
GO:1901844	regulation of cell communication by elec...	biological_process	9	8	5.27	0.05925	0.25377
GO:1901970	positive regulation of mitotic sister ch...	biological_process	9	8	5.27	0.05925	0.25377
GO:1901978	positive regulation of cell cycle checkp...	biological_process	9	8	5.27	0.05925	0.25377
GO:1902101	positive regulation of metaphase/anaphas...	biological_process	9	8	5.27	0.05925	0.25377
GO:2000392	regulation of lamellipodium morphogenesi...	biological_process	9	8	5.27	0.05925	0.25377
GO:0010921	regulation of phosphatase activity	biological_process	128	84	74.89	0.0594	0.254102
GO:0006066	alcohol metabolic process	biological_process	384	240	224.66	0.05942	0.254102
GO:0046364	monosaccharide biosynthetic process	biological_process	91	61	53.24	0.05942	0.254102
GO:1903651	positive regulation of cytoplasmic trans...	biological_process	257	163	150.36	0.05999	0.256406
GO:0008593	regulation of Notch signaling pathway	biological_process	64	44	37.44	0.06025	0.257117
GO:0043242	negative regulation of protein complex d...	biological_process	64	44	37.44	0.06025	0.257117
GO:1904030	negative regulation of cyclin-dependent ...	biological_process	64	44	37.44	0.06025	0.257117
GO:0071479	cellular response to ionizing radiation	biological_process	53	37	31.01	0.06079	0.259152
GO:1900006	positive regulation of dendrite developm...	biological_process	53	37	31.01	0.06079	0.259152
GO:0070302	regulation of stress-activated protein k...	biological_process	185	119	108.24	0.06091	0.25953
GO:0032873	negative regulation of stress-activated ...	biological_process	39	28	22.82	0.06164	0.262368
GO:0070303	negative regulation of stress-activated ...	biological_process	39	28	22.82	0.06164	0.262368
GO:1903729	regulation of plasma membrane organizati...	biological_process	72	49	42.12	0.06175	0.262701
GO:0050890	cognition	biological_process	249	158	145.68	0.06207	0.263926
GO:0006936	muscle contraction	biological_process	305	192	178.44	0.06218	0.264257
GO:0043500	muscle adaptation	biological_process	80	54	46.8	0.06252	0.265291
GO:0046323	glucose import	biological_process	80	54	46.8	0.06252	0.265291
GO:0072028	nephron morphogenesis	biological_process	80	54	46.8	0.06252	0.265291
GO:0097164	ammonium ion metabolic process	biological_process	177	114	103.55	0.06274	0.266087
GO:0006400	tRNA modification	biological_process	50	35	29.25	0.06392	0.270534
GO:0014032	neural crest cell development	biological_process	50	35	29.25	0.06392	0.270534
GO:0019320	hexose catabolic process	biological_process	50	35	29.25	0.06392	0.270534
GO:0033059	cellular pigmentation	biological_process	50	35	29.25	0.06392	0.270534
GO:0009452	7-methylguanosine RNA capping	biological_process	36	26	21.06	0.06421	0.271343
GO:0036260	RNA capping	biological_process	36	26	21.06	0.06421	0.271343
GO:0061028	establishment of endothelial barrier	biological_process	36	26	21.06	0.06421	0.271343
GO:1903510	mucopolysaccharide metabolic process	biological_process	130	85	76.06	0.06468	0.273189
GO:0005976	polysaccharide metabolic process	biological_process	109	72	63.77	0.06474	0.273302
GO:0034764	positive regulation of transmembrane tra...	biological_process	101	67	59.09	0.06553	0.274747
GO:0043405	regulation of MAP kinase activity	biological_process	279	176	163.23	0.06571	0.274747
GO:0042493	response to drug	biological_process	418	260	244.55	0.06593	0.274747
GO:0046031	ADP metabolic process	biological_process	77	52	45.05	0.06604	0.274747
GO:0010517	regulation of phospholipase activity	biological_process	93	62	54.41	0.06608	0.274747
GO:0051272	positive regulation of cellular componen...	biological_process	360	225	210.62	0.06611	0.274747
GO:0006007	glucose catabolic process	biological_process	33	24	19.31	0.06674	0.274747
GO:0016239	positive regulation of macroautophagy	biological_process	33	24	19.31	0.06674	0.274747
GO:0090342	regulation of cell aging	biological_process	33	24	19.31	0.06674	0.274747
GO:0006826	iron ion transport	biological_process	58	40	33.93	0.06702	0.274747
GO:0043966	histone H3 acetylation	biological_process	58	40	33.93	0.06702	0.274747
GO:0000122	negative regulation of transcription fro...	biological_process	735	450	430.02	0.06746	0.274747
GO:0048584	positive regulation of response to stimu...	biological_process	1957	1176	1144.95	0.06754	0.274747
GO:0032872	regulation of stress-activated MAPK casc...	biological_process	184	118	107.65	0.06838	0.274747
GO:0043112	receptor metabolic process	biological_process	140	91	81.91	0.0685	0.274747
GO:0002192	IRES-dependent translational initiation	biological_process	5	5	2.93	0.06852	0.274747
GO:0002326	B cell lineage commitment	biological_process	5	5	2.93	0.06852	0.274747
GO:0006398	histone mRNA 3'-end processing	biological_process	5	5	2.93	0.06852	0.274747
GO:0006868	glutamine transport	biological_process	5	5	2.93	0.06852	0.274747
GO:0007042	lysosomal lumen acidification	biological_process	5	5	2.93	0.06852	0.274747
GO:0008063	Toll signaling pathway	biological_process	5	5	2.93	0.06852	0.274747
GO:0009298	GDP-mannose biosynthetic process	biological_process	5	5	2.93	0.06852	0.274747
GO:0010571	positive regulation of nuclear cell cycl...	biological_process	5	5	2.93	0.06852	0.274747
GO:0010694	positive regulation of alkaline phosphat...	biological_process	5	5	2.93	0.06852	0.274747
GO:0010807	regulation of synaptic vesicle priming	biological_process	5	5	2.93	0.06852	0.274747
GO:0010990	regulation of SMAD protein complex assem...	biological_process	5	5	2.93	0.06852	0.274747
GO:0010991	negative regulation of SMAD protein comp...	biological_process	5	5	2.93	0.06852	0.274747
[truncated: 8,929 more rows]

## Sheet: differentially expressed mRNA
GO_ID	GO_term	GO_category	Annotated	Significant	Expected	classic_fisher	FDR
GO:0010033	response to organic substance	biological_process	2824	90	49.45	2.6e-09	2.14604e-05
GO:0044260	cellular macromolecule metabolic process	biological_process	8165	187	142.97	9.4e-08	0.000275133
GO:0034976	response to endoplasmic reticulum stress	biological_process	252	19	4.41	1e-07	0.000275133
GO:0043170	macromolecule metabolic process	biological_process	8828	197	154.58	2e-07	0.0004127
GO:0012501	programmed cell death	biological_process	1819	61	31.85	3.9e-07	0.000623636
GO:0033554	cellular response to stress	biological_process	1876	62	32.85	5.1e-07	0.000623636
GO:0036499	PERK-mediated unfolded protein response	biological_process	19	6	0.33	6.1e-07	0.000623636
GO:0006915	apoptotic process	biological_process	1800	60	31.52	6.2e-07	0.000623636
GO:0044267	cellular protein metabolic process	biological_process	4762	122	83.38	6.8e-07	0.000623636
GO:0043618	regulation of transcription from RNA pol...	biological_process	59	9	1.03	8e-07	0.00066032
GO:0071704	organic substance metabolic process	biological_process	10340	219	181.05	1e-06	0.000698415
GO:0008219	cell death	biological_process	1919	62	33.6	1.1e-06	0.000698415
GO:0016265	death	biological_process	1919	62	33.6	1.1e-06	0.000698415
GO:0043620	regulation of DNA-templated transcriptio...	biological_process	64	9	1.12	1.6e-06	0.000943314
GO:0000082	G1/S transition of mitotic cell cycle	biological_process	248	17	4.34	1.8e-06	0.000980163
GO:0044237	cellular metabolic process	biological_process	10026	213	175.55	1.9e-06	0.000980163
GO:0042221	response to chemical	biological_process	4159	108	72.82	2.6e-06	0.00119224
GO:0010467	gene expression	biological_process	5192	128	90.91	2.6e-06	0.00119224
GO:0019538	protein metabolic process	biological_process	5363	131	93.9	3e-06	0.0012381
GO:0044843	cell cycle G1/S phase transition	biological_process	257	17	4.5	3e-06	0.0012381
GO:0044772	mitotic cell cycle phase transition	biological_process	473	24	8.28	3.3e-06	0.00129706
GO:0097193	intrinsic apoptotic signaling pathway	biological_process	290	18	5.08	3.8e-06	0.00142569
GO:0022402	cell cycle process	biological_process	1281	45	22.43	5.4e-06	0.0019379
GO:0044238	primary metabolic process	biological_process	10012	211	175.31	5.7e-06	0.00196033
GO:0006984	ER-nucleus signaling pathway	biological_process	41	7	0.72	6.3e-06	0.00208001
GO:0044770	cell cycle phase transition	biological_process	497	24	8.7	7.5e-06	0.00236235
GO:0006986	response to unfolded protein	biological_process	167	13	2.92	7.8e-06	0.00236235
GO:0070059	intrinsic apoptotic signaling pathway in...	biological_process	59	8	1.03	8.2e-06	0.00236235
GO:0009719	response to endogenous stimulus	biological_process	1642	53	28.75	8.3e-06	0.00236235
GO:1903047	mitotic cell cycle process	biological_process	840	33	14.71	1.2e-05	0.0033016
GO:0035966	response to topologically incorrect prot...	biological_process	178	13	3.12	1.6e-05	0.00426013
GO:0097190	apoptotic signaling pathway	biological_process	612	26	10.72	2.9e-05	0.00748019
GO:0036003	positive regulation of transcription fro...	biological_process	22	5	0.39	3.3e-05	0.008254
GO:0008152	metabolic process	biological_process	11600	233	203.11	3.4e-05	0.008254
GO:0070887	cellular response to chemical stimulus	biological_process	2655	73	46.49	3.6e-05	0.00848983
GO:0000278	mitotic cell cycle	biological_process	1009	36	17.67	3.8e-05	0.00870016
GO:0007179	transforming growth factor beta receptor...	biological_process	194	13	3.4	3.9e-05	0.00870016
GO:1903052	positive regulation of proteolysis invol...	biological_process	168	12	2.94	4.1e-05	0.00890563
GO:0007049	cell cycle	biological_process	1698	52	29.73	4.3e-05	0.00910056
GO:0015803	branched-chain amino acid transport	biological_process	5	3	0.09	5.2e-05	0.0104685
GO:0006950	response to stress	biological_process	3920	98	68.64	5.2e-05	0.0104685
GO:0034641	cellular nitrogen compound metabolic pro...	biological_process	6287	142	110.08	7.4e-05	0.0145428
GO:0043161	proteasome-mediated ubiquitin-dependent ...	biological_process	432	20	7.56	7.9e-05	0.0148931
GO:0030968	endoplasmic reticulum unfolded protein r...	biological_process	127	10	2.22	8e-05	0.0148931
GO:0071310	cellular response to organic substance	biological_process	2199	62	38.5	8.2e-05	0.0148931
GO:0010564	regulation of cell cycle process	biological_process	540	23	9.46	8.3e-05	0.0148931
GO:1903364	positive regulation of cellular protein ...	biological_process	181	12	3.17	8.5e-05	0.0149274
GO:0007167	enzyme linked receptor protein signaling...	biological_process	1219	40	21.34	8.8e-05	0.0151323
GO:0000083	regulation of transcription involved in ...	biological_process	27	5	0.47	9.4e-05	0.0158342
GO:0034620	cellular response to unfolded protein	biological_process	130	10	2.28	9.7e-05	0.0160128
GO:0036503	ERAD pathway	biological_process	84	8	1.47	0.00011	0.0174604
GO:0042149	cellular response to glucose starvation	biological_process	28	5	0.49	0.00011	0.0174604
GO:0010948	negative regulation of cell cycle proces...	biological_process	248	14	4.34	0.00013	0.0191611
GO:0006464	cellular protein modification process	biological_process	3655	91	64	0.00013	0.0191611
GO:0036211	protein modification process	biological_process	3655	91	64	0.00013	0.0191611
GO:0043603	cellular amide metabolic process	biological_process	868	31	15.2	0.00013	0.0191611
GO:0043412	macromolecule modification	biological_process	3814	94	66.78	0.00014	0.020273
GO:0071363	cellular response to growth factor stimu...	biological_process	873	31	15.29	0.00015	0.020635
GO:0045732	positive regulation of protein catabolic...	biological_process	252	14	4.41	0.00015	0.020635
GO:0006807	nitrogen compound metabolic process	biological_process	6592	146	115.42	0.00015	0.020635
GO:1901700	response to oxygen-containing compound	biological_process	1516	46	26.54	0.00016	0.0209625
GO:0010498	proteasomal protein catabolic process	biological_process	456	20	7.98	0.00016	0.0209625
GO:0042981	regulation of apoptotic process	biological_process	1386	43	24.27	0.00016	0.0209625
GO:0035967	cellular response to topologically incor...	biological_process	139	10	2.43	0.00017	0.0219247
GO:0010941	regulation of cell death	biological_process	1480	45	25.91	0.00018	0.0228572
GO:0043067	regulation of programmed cell death	biological_process	1396	43	24.44	0.00019	0.0237615
GO:0030433	ER-associated ubiquitin-dependent protei...	biological_process	70	7	1.23	0.00022	0.0271027
GO:0070848	response to growth factor	biological_process	896	31	15.69	0.00023	0.0275133
GO:0071560	cellular response to transforming growth...	biological_process	232	13	4.06	0.00023	0.0275133
GO:0015804	neutral amino acid transport	biological_process	33	5	0.58	0.00025	0.0294786
GO:0051247	positive regulation of protein metabolic...	biological_process	1505	45	26.35	0.00026	0.0302259
GO:0071559	response to transforming growth factor b...	biological_process	235	13	4.11	0.00027	0.0308149
GO:0006511	ubiquitin-dependent protein catabolic pr...	biological_process	549	22	9.61	0.00028	0.0308149
GO:0051443	positive regulation of ubiquitin-protein...	biological_process	96	8	1.68	0.00028	0.0308149
GO:0051246	regulation of protein metabolic process	biological_process	2539	67	44.46	0.00028	0.0308149
GO:0051726	regulation of cell cycle	biological_process	949	32	16.62	0.00029	0.0310865
GO:0006270	DNA replication initiation	biological_process	34	5	0.6	0.00029	0.0310865
GO:0019941	modification-dependent protein catabolic...	biological_process	555	22	9.72	0.00032	0.0338626
GO:0002479	antigen processing and presentation of e...	biological_process	75	7	1.31	0.00034	0.0355235
GO:0060255	regulation of macromolecule metabolic pr...	biological_process	5654	127	99	0.00035	0.0361112
GO:0043632	modification-dependent macromolecule cat...	biological_process	563	22	9.86	0.00039	0.0397415
GO:0051351	positive regulation of ligase activity	biological_process	101	8	1.77	0.0004	0.0402634
GO:0000075	cell cycle checkpoint	biological_process	246	13	4.31	0.00041	0.0403102
GO:0045786	negative regulation of cell cycle	biological_process	490	20	8.58	0.00042	0.0403102
GO:0002474	antigen processing and presentation of p...	biological_process	102	8	1.79	0.00042	0.0403102
GO:2000134	negative regulation of G1/S transition o...	biological_process	102	8	1.79	0.00042	0.0403102
GO:0009057	macromolecule catabolic process	biological_process	1143	36	20.01	0.00044	0.0417444
GO:0010604	positive regulation of macromolecule met...	biological_process	2776	71	48.61	0.00045	0.0421672
GO:0007050	cell cycle arrest	biological_process	249	13	4.36	0.00046	0.0421672
GO:0042590	antigen processing and presentation of e...	biological_process	79	7	1.38	0.00046	0.0421672
GO:0051603	proteolysis involved in cellular protein...	biological_process	609	23	10.66	0.00047	0.0421672
GO:0032270	positive regulation of cellular protein ...	biological_process	1411	42	24.71	0.00047	0.0421672
GO:1902807	negative regulation of cell cycle G1/S p...	biological_process	105	8	1.84	0.00052	0.0461514
GO:0043066	negative regulation of apoptotic process	biological_process	820	28	14.36	0.00058	0.0509289
GO:0045862	positive regulation of proteolysis	biological_process	358	16	6.27	0.0006	0.0521305
GO:0016482	cytoplasmic transport	biological_process	1077	34	18.86	0.00062	0.0522192
GO:0051340	regulation of ligase activity	biological_process	135	9	2.36	0.00062	0.0522192
GO:0051438	regulation of ubiquitin-protein transfer...	biological_process	135	9	2.36	0.00062	0.0522192
GO:0044271	cellular nitrogen compound biosynthetic ...	biological_process	4713	108	82.52	0.00066	0.0550267
GO:0043604	amide biosynthetic process	biological_process	666	24	11.66	0.00069	0.0555558
GO:0043069	negative regulation of programmed cell d...	biological_process	829	28	14.52	0.00069	0.0555558
GO:0009058	biosynthetic process	biological_process	6011	132	105.25	0.00069	0.0555558
GO:0016070	RNA metabolic process	biological_process	4455	103	78.01	0.0007	0.0555558
GO:0044265	cellular macromolecule catabolic process	biological_process	914	30	16	0.0007	0.0555558
GO:0007178	transmembrane receptor protein serine/th...	biological_process	329	15	5.76	0.00072	0.0565989
GO:0009059	macromolecule biosynthetic process	biological_process	4941	112	86.52	0.00075	0.0584009
GO:1901991	negative regulation of mitotic cell cycl...	biological_process	168	10	2.94	0.00077	0.0587447
GO:1901990	regulation of mitotic cell cycle phase t...	biological_process	263	13	4.61	0.00077	0.0587447
GO:0010605	negative regulation of macromolecule met...	biological_process	2292	60	40.13	0.00079	0.0587447
GO:0045835	negative regulation of meiotic nuclear d...	biological_process	11	3	0.19	0.00079	0.0587447
GO:0034645	cellular macromolecule biosynthetic proc...	biological_process	4788	109	83.84	0.00079	0.0587447
GO:1901575	organic substance catabolic process	biological_process	1780	49	31.17	0.0009	0.0654628
GO:0044257	cellular protein catabolic process	biological_process	639	23	11.19	0.0009	0.0654628
GO:0030162	regulation of proteolysis	biological_process	761	26	13.32	0.00091	0.0654628
GO:0060548	negative regulation of cell death	biological_process	887	29	15.53	0.00092	0.0654628
GO:0018193	peptidyl-amino acid modification	biological_process	1190	36	20.84	0.00092	0.0654628
GO:0014070	response to organic cyclic compound	biological_process	804	27	14.08	0.00093	0.0656087
GO:1903050	regulation of proteolysis involved in ce...	biological_process	304	14	5.32	0.00098	0.0681283
GO:2000045	regulation of G1/S transition of mitotic...	biological_process	144	9	2.52	0.00099	0.0681283
GO:0031145	anaphase-promoting complex-dependent pro...	biological_process	116	8	2.03	0.001	0.0681283
GO:0090304	nucleic acid metabolic process	biological_process	4924	111	86.22	0.001	0.0681283
GO:0051436	negative regulation of ubiquitin-protein...	biological_process	90	7	1.58	0.00102	0.0681283
GO:0007143	female meiotic division	biological_process	26	4	0.46	0.00102	0.0681283
GO:0006977	DNA damage response, signal transduction...	biological_process	66	6	1.16	0.00103	0.0681283
GO:1990440	positive regulation of transcription fro...	biological_process	12	3	0.21	0.00104	0.0681283
GO:0043933	macromolecular complex subunit organizat...	biological_process	2464	63	43.14	0.00104	0.0681283
GO:0007093	mitotic cell cycle checkpoint	biological_process	175	10	3.06	0.00105	0.0682417
GO:0072431	signal transduction involved in mitotic ...	biological_process	67	6	1.17	0.00112	0.0716626
GO:1902400	intracellular signal transduction involv...	biological_process	67	6	1.17	0.00112	0.0716626
GO:2001242	regulation of intrinsic apoptotic signal...	biological_process	147	9	2.57	0.00114	0.0723812
GO:0009725	response to hormone	biological_process	1029	32	18.02	0.00115	0.0724588
GO:1901800	positive regulation of proteasomal prote...	biological_process	92	7	1.61	0.00116	0.0725352
GO:1904292	regulation of ERAD pathway	biological_process	27	4	0.47	0.00118	0.073231
GO:1901576	organic substance biosynthetic process	biological_process	5926	129	103.76	0.00124	0.0755648
GO:0006974	cellular response to DNA damage stimulus	biological_process	737	25	12.9	0.00125	0.0755648
GO:0048523	negative regulation of cellular process	biological_process	4055	94	71	0.00126	0.0755648
GO:0006518	peptide metabolic process	biological_process	697	24	12.2	0.00128	0.0755648
GO:1901988	negative regulation of cell cycle phase ...	biological_process	180	10	3.15	0.0013	0.0755648
GO:0072413	signal transduction involved in mitotic ...	biological_process	69	6	1.21	0.0013	0.0755648
GO:1902402	signal transduction involved in mitotic ...	biological_process	69	6	1.21	0.0013	0.0755648
GO:1902403	signal transduction involved in mitotic ...	biological_process	69	6	1.21	0.0013	0.0755648
GO:0071702	organic substance transport	biological_process	2535	64	44.39	0.0013	0.0755648
GO:0044249	cellular biosynthetic process	biological_process	5825	127	101.99	0.00132	0.0757091
GO:0045787	positive regulation of cell cycle	biological_process	314	14	5.5	0.00133	0.0757091
GO:1904294	positive regulation of ERAD pathway	biological_process	13	3	0.23	0.00133	0.0757091
GO:0046907	intracellular transport	biological_process	1770	48	30.99	0.0014	0.0791479
GO:0032446	protein modification by small protein co...	biological_process	827	27	14.48	0.00141	0.079171
GO:0071277	cellular response to calcium ion	biological_process	48	5	0.84	0.00147	0.0819823
GO:0072401	signal transduction involved in DNA inte...	biological_process	71	6	1.24	0.00151	0.08254
GO:0072422	signal transduction involved in DNA dama...	biological_process	71	6	1.24	0.00151	0.08254
GO:1902806	regulation of cell cycle G1/S phase tran...	biological_process	153	9	2.68	0.00151	0.08254
GO:0044248	cellular catabolic process	biological_process	1872	50	32.78	0.00152	0.08254
GO:1901987	regulation of cell cycle phase transitio...	biological_process	284	13	4.97	0.00155	0.083605
GO:0034613	cellular protein localization	biological_process	1500	42	26.26	0.00157	0.083605
GO:0051444	negative regulation of ubiquitin-protein...	biological_process	97	7	1.7	0.00157	0.083605
GO:0051437	positive regulation of ubiquitin-protein...	biological_process	72	6	1.26	0.00162	0.0851687
GO:0072395	signal transduction involved in cell cyc...	biological_process	72	6	1.26	0.00162	0.0851687
GO:0051352	negative regulation of ligase activity	biological_process	98	7	1.72	0.00167	0.0872121
GO:0033151	V(D)J recombination	biological_process	14	3	0.25	0.00168	0.0872121
GO:0006508	proteolysis	biological_process	1553	43	27.19	0.00171	0.0881446
GO:0070727	cellular macromolecule localization	biological_process	1507	42	26.39	0.00172	0.0881446
GO:1903362	regulation of cellular protein catabolic...	biological_process	323	14	5.66	0.00173	0.0881446
GO:0051439	regulation of ubiquitin-protein ligase a...	biological_process	99	7	1.73	0.00177	0.0895861
GO:0009892	negative regulation of metabolic process	biological_process	2567	64	44.95	0.00178	0.0895861
GO:0009896	positive regulation of catabolic process	biological_process	361	15	6.32	0.00182	0.0909423
GO:0010243	response to organonitrogen compound	biological_process	928	29	16.25	0.00183	0.0909423
GO:0032268	regulation of cellular protein metabolic...	biological_process	2373	60	41.55	0.00184	0.0909423
GO:0040020	regulation of meiotic nuclear division	biological_process	31	4	0.54	0.002	0.0976805
GO:1902235	regulation of endoplasmic reticulum stre...	biological_process	31	4	0.54	0.002	0.0976805
GO:0042176	regulation of protein catabolic process	biological_process	441	17	7.72	0.00205	0.0995335
GO:0006366	transcription from RNA polymerase II pro...	biological_process	1997	52	34.97	0.0021	0.101255
GO:0016055	Wnt signaling pathway	biological_process	404	16	7.07	0.00211	0.101255
GO:0031571	mitotic G1 DNA damage checkpoint	biological_process	76	6	1.33	0.00214	0.102102
GO:0006520	cellular amino acid metabolic process	biological_process	405	16	7.09	0.00216	0.102463
GO:0044783	G1 DNA damage checkpoint	biological_process	77	6	1.35	0.00229	0.106057
GO:0044819	mitotic G1/S transition checkpoint	biological_process	77	6	1.35	0.00229	0.106057
GO:0031324	negative regulation of cellular metaboli...	biological_process	2297	58	40.22	0.0023	0.106057
GO:0014812	muscle cell migration	biological_process	53	5	0.93	0.0023	0.106057
GO:0048519	negative regulation of biological proces...	biological_process	4394	99	76.94	0.0023	0.106057
GO:0070647	protein modification by small protein co...	biological_process	946	29	16.56	0.00242	0.110357
GO:0008380	RNA splicing	biological_process	372	15	6.51	0.00242	0.110357
GO:0030163	protein catabolic process	biological_process	775	25	13.57	0.00247	0.112019
GO:0032515	negative regulation of phosphoprotein ph...	biological_process	16	3	0.28	0.00251	0.113044
GO:0003401	axis elongation	biological_process	33	4	0.58	0.00252	0.113044
GO:0032436	positive regulation of proteasomal ubiqu...	biological_process	79	6	1.38	0.00261	0.116448
GO:0031331	positive regulation of cellular cataboli...	biological_process	304	13	5.32	0.00281	0.123405
GO:0010955	negative regulation of protein processin...	biological_process	34	4	0.6	0.00282	0.123405
GO:1903318	negative regulation of protein maturatio...	biological_process	34	4	0.6	0.00282	0.123405
GO:0009056	catabolic process	biological_process	2220	56	38.87	0.00283	0.123405
GO:0044774	mitotic DNA integrity checkpoint	biological_process	108	7	1.89	0.0029	0.123405
GO:0007166	cell surface receptor signaling pathway	biological_process	2669	65	46.73	0.00291	0.123405
GO:0006771	riboflavin metabolic process	biological_process	5	2	0.09	0.00295	0.123405
GO:0006868	glutamine transport	biological_process	5	2	0.09	0.00295	0.123405
GO:0061302	smooth muscle cell-matrix adhesion	biological_process	5	2	0.09	0.00295	0.123405
GO:0090306	spindle assembly involved in meiosis	biological_process	5	2	0.09	0.00295	0.123405
GO:1903025	regulation of RNA polymerase II regulato...	biological_process	5	2	0.09	0.00295	0.123405
GO:2001233	regulation of apoptotic signaling pathwa...	biological_process	380	15	6.65	0.00296	0.123405
GO:0048856	anatomical structure development	biological_process	5017	110	87.85	0.00299	0.123405
GO:0010468	regulation of gene expression	biological_process	4112	93	72	0.00299	0.123405
GO:0043558	regulation of translational initiation i...	biological_process	17	3	0.3	0.00301	0.123405
GO:0007623	circadian rhythm	biological_process	202	10	3.54	0.00303	0.123405
GO:0045930	negative regulation of mitotic cell cycl...	biological_process	236	11	4.13	0.00304	0.123405
GO:0000377	RNA splicing, via transesterification re...	biological_process	271	12	4.75	0.00305	0.123405
GO:0000398	mRNA splicing, via spliceosome	biological_process	271	12	4.75	0.00305	0.123405
GO:0060070	canonical Wnt signaling pathway	biological_process	272	12	4.76	0.00314	0.126427
GO:1903513	endoplasmic reticulum to cytosol transpo...	biological_process	57	5	1	0.00317	0.127015
GO:0071495	cellular response to endogenous stimulus	biological_process	1236	35	21.64	0.00328	0.130788
GO:0000375	RNA splicing, via transesterification re...	biological_process	274	12	4.8	0.00333	0.132143
GO:1901698	response to nitrogen compound	biological_process	1012	30	17.72	0.00335	0.132301
GO:1902582	single-organism intracellular transport	biological_process	1564	42	27.39	0.0034	0.133636
GO:0048731	system development	biological_process	4240	95	74.24	0.00354	0.138479
GO:0051592	response to calcium ion	biological_process	112	7	1.96	0.00356	0.138605
GO:0071900	regulation of protein serine/threonine k...	biological_process	427	16	7.48	0.00363	0.140667
GO:0031401	positive regulation of protein modificat...	biological_process	1153	33	20.19	0.00365	0.140781
GO:0016485	protein processing	biological_process	314	13	5.5	0.0037	0.142046
GO:0001763	morphogenesis of a branching structure	biological_process	208	10	3.64	0.00373	0.142258
GO:0030330	DNA damage response, signal transduction...	biological_process	113	7	1.98	0.00374	0.142258
GO:0048584	positive regulation of response to stimu...	biological_process	1957	50	34.27	0.0038	0.143877
GO:0043043	peptide biosynthetic process	biological_process	590	20	10.33	0.00382	0.143974
GO:0048518	positive regulation of biological proces...	biological_process	5272	114	92.31	0.00391	0.146696
GO:0009893	positive regulation of metabolic process	biological_process	3470	80	60.76	0.00396	0.147684
GO:0080134	regulation of response to stress	biological_process	1390	38	24.34	0.00398	0.147684
GO:2000060	positive regulation of protein ubiquitin...	biological_process	86	6	1.51	0.00399	0.147684
GO:0007346	regulation of mitotic cell cycle	biological_process	471	17	8.25	0.00402	0.14813
GO:0090068	positive regulation of cell cycle proces...	biological_process	245	11	4.29	0.00404	0.148205
GO:0048522	positive regulation of cellular process	biological_process	4526	100	79.25	0.0041	0.149741
GO:0043153	entrainment of circadian clock by photop...	biological_process	19	3	0.33	0.00418	0.150292
GO:0051447	negative regulation of meiotic cell cycl...	biological_process	19	3	0.33	0.00418	0.150292
GO:0071498	cellular response to fluid shear stress	biological_process	19	3	0.33	0.00418	0.150292
GO:0016032	viral process	biological_process	764	24	13.38	0.00419	0.150292
GO:0007229	integrin-mediated signaling pathway	biological_process	87	6	1.52	0.00422	0.150292
GO:0001568	blood vessel development	biological_process	555	19	9.72	0.00428	0.150292
GO:0002376	immune system process	biological_process	2564	62	44.89	0.00436	0.150292
GO:0007144	female meiosis I	biological_process	6	2	0.11	0.00437	0.150292
GO:0010216	maintenance of DNA methylation	biological_process	6	2	0.11	0.00437	0.150292
GO:0036490	regulation of translation in response to...	biological_process	6	2	0.11	0.00437	0.150292
GO:0036491	regulation of translation initiation in ...	biological_process	6	2	0.11	0.00437	0.150292
GO:0036492	eiF2alpha phosphorylation in response to...	biological_process	6	2	0.11	0.00437	0.150292
GO:0042726	flavin-containing compound metabolic pro...	biological_process	6	2	0.11	0.00437	0.150292
GO:0051461	positive regulation of corticotropin sec...	biological_process	6	2	0.11	0.00437	0.150292
GO:0071158	positive regulation of cell cycle arrest	biological_process	88	6	1.54	0.00447	0.15246
GO:0071705	nitrogen compound transport	biological_process	768	24	13.45	0.00447	0.15246
GO:0051347	positive regulation of transferase activ...	biological_process	683	22	11.96	0.00451	0.153192
GO:0080090	regulation of primary metabolic process	biological_process	5676	121	99.39	0.00454	0.153579
GO:0003333	amino acid transmembrane transport	biological_process	62	5	1.09	0.00456	0.153625
GO:0006357	regulation of transcription from RNA pol...	biological_process	1784	46	31.24	0.00468	0.157027
GO:0007173	epidermal growth factor receptor signali...	biological_process	362	14	6.34	0.00483	0.161404
GO:0046653	tetrahydrofolate metabolic process	biological_process	20	3	0.35	0.00486	0.161752
GO:0006886	intracellular protein transport	biological_process	1039	30	18.19	0.00488	0.161765
GO:0006405	RNA export from nucleus	biological_process	90	6	1.58	0.00499	0.16475
GO:0044764	multi-organism cellular process	biological_process	777	24	13.61	0.00515	0.168669
GO:0090090	negative regulation of canonical Wnt sig...	biological_process	151	8	2.64	0.00516	0.168669
GO:0006412	translation	biological_process	565	19	9.89	0.00517	0.168669
GO:0006521	regulation of cellular amino acid metabo...	biological_process	64	5	1.12	0.00522	0.169629
GO:0006468	protein phosphorylation	biological_process	1750	45	30.64	0.00542	0.175075
GO:0002223	stimulatory C-type lectin receptor signa...	biological_process	121	7	2.12	0.00543	0.175075
GO:0009894	regulation of catabolic process	biological_process	695	22	12.17	0.00551	0.176963
GO:0043555	regulation of translation in response to...	biological_process	21	3	0.37	0.00559	0.178146
GO:0060602	branch elongation of an epithelium	biological_process	21	3	0.37	0.00559	0.178146
GO:0038127	ERBB signaling pathway	biological_process	369	14	6.46	0.00569	0.180636
GO:0030154	cell differentiation	biological_process	3677	83	64.38	0.00583	0.184268
GO:0007275	multicellular organismal development	biological_process	4792	104	83.91	0.00585	0.184268
GO:0019222	regulation of metabolic process	biological_process	6547	136	114.64	0.00593	0.184268
GO:0016071	mRNA metabolic process	biological_process	615	20	10.77	0.006	0.184268
GO:0050657	nucleic acid transport	biological_process	155	8	2.71	0.00602	0.184268
GO:0050658	RNA transport	biological_process	155	8	2.71	0.00602	0.184268
GO:0051236	establishment of RNA localization	biological_process	155	8	2.71	0.00602	0.184268
GO:0051701	interaction with host	biological_process	155	8	2.71	0.00602	0.184268
GO:0051459	regulation of corticotropin secretion	biological_process	7	2	0.12	0.00605	0.184268
GO:0072257	metanephric nephron tubule epithelial ce...	biological_process	7	2	0.12	0.00605	0.184268
GO:0072307	regulation of metanephric nephron tubule...	biological_process	7	2	0.12	0.00605	0.184268
GO:0051098	regulation of binding	biological_process	259	11	4.54	0.00609	0.184661
GO:0051445	regulation of meiotic cell cycle	biological_process	42	4	0.74	0.00611	0.184661
GO:0048010	vascular endothelial growth factor recep...	biological_process	296	12	5.18	0.00613	0.184661
GO:1901564	organonitrogen compound metabolic proces...	biological_process	2105	52	36.86	0.00618	0.184747
GO:0002220	innate immune response activating cell s...	biological_process	124	7	2.17	0.0062	0.184747
GO:0032502	developmental process	biological_process	5670	120	99.28	0.0062	0.184747
GO:0045944	positive regulation of transcription fro...	biological_process	1012	29	17.72	0.00623	0.184973
GO:0010629	negative regulation of gene expression	biological_process	1479	39	25.9	0.00643	0.189842
GO:0001944	vasculature development	biological_process	577	19	10.1	0.00644	0.189842
GO:2000058	regulation of protein ubiquitination inv...	biological_process	95	6	1.66	0.00647	0.190048
GO:0015931	nucleobase-containing compound transport	biological_process	191	9	3.34	0.0066	0.192981
GO:0031349	positive regulation of defense response	biological_process	415	15	7.27	0.00662	0.192981
GO:0014909	smooth muscle cell migration	biological_process	43	4	0.75	0.00664	0.192981
GO:0051604	protein maturation	biological_process	338	13	5.92	0.00679	0.196648
GO:0051248	negative regulation of protein metabolic...	biological_process	1022	29	17.89	0.0071	0.204907
GO:0009648	photoperiodism	biological_process	23	3	0.4	0.00726	0.207488
GO:0072215	regulation of metanephros development	biological_process	23	3	0.4	0.00726	0.207488
GO:0044767	single-organism developmental process	biological_process	5586	118	97.81	0.00728	0.207488
GO:0061138	morphogenesis of a branching epithelium	biological_process	194	9	3.4	0.00729	0.207488
GO:0048583	regulation of response to stimulus	biological_process	3500	79	61.28	0.00736	0.208761
GO:0048754	branching morphogenesis of an epithelial...	biological_process	161	8	2.82	0.00752	0.212569
GO:0065003	macromolecular complex assembly	biological_process	1494	39	26.16	0.00756	0.21297
GO:0051649	establishment of localization in cell	biological_process	2528	60	44.26	0.0076	0.213369
GO:0042770	signal transduction in response to DNA d...	biological_process	129	7	2.26	0.00765	0.214044
GO:0051641	cellular localization	biological_process	2886	67	50.53	0.00772	0.214826
GO:0031325	positive regulation of cellular metaboli...	biological_process	2835	66	49.64	0.00773	0.214826
GO:0006338	chromatin remodeling	biological_process	162	8	2.84	0.00779	0.215251
GO:0006418	tRNA aminoacylation for protein translat...	biological_process	45	4	0.79	0.00781	0.215251
GO:0009987	cellular process	biological_process	14788	271	258.93	0.00785	0.215251
GO:0005981	regulation of glycogen catabolic process	biological_process	8	2	0.14	0.00798	0.215251
GO:0016081	synaptic vesicle docking	biological_process	8	2	0.14	0.00798	0.215251
GO:0051458	corticotropin secretion	biological_process	8	2	0.14	0.00798	0.215251
GO:0051764	actin crosslink formation	biological_process	8	2	0.14	0.00798	0.215251
GO:0071499	cellular response to laminar fluid shear...	biological_process	8	2	0.14	0.00798	0.215251
GO:1903071	positive regulation of ER-associated ubi...	biological_process	8	2	0.14	0.00798	0.215251
GO:0006403	RNA localization	biological_process	163	8	2.85	0.00807	0.21697
GO:0048869	cellular developmental process	biological_process	3934	87	68.88	0.00812	0.217605
GO:0006139	nucleobase-containing compound metabolic...	biological_process	5495	116	96.22	0.00815	0.217703
GO:0031329	regulation of cellular catabolic process	biological_process	592	19	10.37	0.00836	0.222592
GO:0032774	RNA biosynthetic process	biological_process	3783	84	66.24	0.00854	0.226653
GO:0021700	developmental maturation	biological_process	235	10	4.11	0.00862	0.227642
GO:0031570	DNA integrity checkpoint	biological_process	165	8	2.89	0.00866	0.227642
GO:0042787	protein ubiquitination involved in ubiqu...	biological_process	165	8	2.89	0.00866	0.227642
GO:0046483	heterocycle metabolic process	biological_process	5672	119	99.32	0.0088	0.230588
GO:0072331	signal transduction by p53 class mediato...	biological_process	166	8	2.91	0.00896	0.234037
GO:0044773	mitotic DNA damage checkpoint	biological_process	102	6	1.79	0.00907	0.236163
GO:0045860	positive regulation of protein kinase ac...	biological_process	597	19	10.45	0.0091	0.236199
GO:0050896	response to stimulus	biological_process	8206	164	143.68	0.00917	0.236306
GO:0001556	oocyte maturation	biological_process	25	3	0.44	0.00919	0.236306
GO:1902042	negative regulation of extrinsic apoptot...	biological_process	25	3	0.44	0.00919	0.236306
GO:0034654	nucleobase-containing compound biosynthe...	biological_process	4168	91	72.98	0.0094	0.240955
GO:0032868	response to insulin	biological_process	433	15	7.58	0.00958	0.244809
GO:0006725	cellular aromatic compound metabolic pro...	biological_process	5688	119	99.6	0.00968	0.246601
GO:0043038	amino acid activation	biological_process	48	4	0.84	0.00979	0.246613
GO:0043039	tRNA aminoacylation	biological_process	48	4	0.84	0.00979	0.246613
GO:0045893	positive regulation of transcription, DN...	biological_process	1423	37	24.92	0.0098	0.246613
GO:1903508	positive regulation of nucleic acid-temp...	biological_process	1423	37	24.92	0.0098	0.246613
GO:0032269	negative regulation of cellular protein ...	biological_process	956	27	16.74	0.00983	0.246616
GO:0051179	localization	biological_process	5473	115	95.83	0.00994	0.24862
GO:0016567	protein ubiquitination	biological_process	733	22	12.83	0.00998	0.248867
GO:0035295	tube development	biological_process	603	19	10.56	0.01005	0.249837
GO:0001934	positive regulation of protein phosphory...	biological_process	958	27	16.77	0.01008	0.249837
GO:0031100	organ regeneration	biological_process	75	5	1.31	0.01012	0.249837
GO:0031507	heterochromatin assembly	biological_process	9	2	0.16	0.01014	0.249837
GO:0044699	single-organism process	biological_process	13348	249	233.72	0.01021	0.250814
GO:0022008	neurogenesis	biological_process	1621	41	28.38	0.01037	0.253969
GO:0071840	cellular component organization or bioge...	biological_process	6031	125	105.6	0.0104	0.253969
GO:0044092	negative regulation of molecular functio...	biological_process	1053	29	18.44	0.0105	0.255146
GO:0007566	embryo implantation	biological_process	49	4	0.86	0.01051	0.255146
GO:1903320	regulation of protein modification by sm...	biological_process	280	11	4.9	0.01061	0.256308
GO:0019438	aromatic compound biosynthetic process	biological_process	4240	92	74.24	0.01062	0.256308
GO:0018209	peptidyl-serine modification	biological_process	243	10	4.25	0.01075	0.25869
GO:0007169	transmembrane receptor protein tyrosine ...	biological_process	918	26	16.07	0.01083	0.259857
GO:0031323	regulation of cellular metabolic process	biological_process	5763	120	100.91	0.01089	0.260025
GO:0016568	chromatin modification	biological_process	608	19	10.65	0.0109	0.260025
GO:0045859	regulation of protein kinase activity	biological_process	829	24	14.52	0.01104	0.261454
GO:0016310	phosphorylation	biological_process	2072	50	36.28	0.01119	0.261454
GO:0061061	muscle structure development	biological_process	567	18	9.93	0.01124	0.261454
GO:0048511	rhythmic process	biological_process	321	12	5.62	0.01126	0.261454
GO:0006446	regulation of translational initiation	biological_process	77	5	1.35	0.01127	0.261454
GO:0046718	viral entry into host cell	biological_process	77	5	1.35	0.01127	0.261454
GO:1901879	regulation of protein depolymerization	biological_process	77	5	1.35	0.01127	0.261454
GO:0045453	bone resorption	biological_process	50	4	0.88	0.01127	0.261454
GO:0031397	negative regulation of protein ubiquitin...	biological_process	139	7	2.43	0.01128	0.261454
GO:1901701	cellular response to oxygen-containing c...	biological_process	1013	28	17.74	0.01131	0.261454
GO:0044403	symbiosis, encompassing mutualism throug...	biological_process	831	24	14.55	0.01134	0.261454
GO:0044419	interspecies interaction between organis...	biological_process	831	24	14.55	0.01134	0.261454
GO:0009649	entrainment of circadian clock	biological_process	27	3	0.47	0.01139	0.261875
GO:0010628	positive regulation of gene expression	biological_process	1681	42	29.43	0.01157	0.264308
GO:1901652	response to peptide	biological_process	612	19	10.72	0.01162	0.264308
GO:0006397	mRNA processing	biological_process	443	15	7.76	0.01162	0.264308
GO:0031398	positive regulation of protein ubiquitin...	biological_process	174	8	3.05	0.0117	0.264308
GO:0048771	tissue remodeling	biological_process	140	7	2.45	0.0117	0.264308
GO:0071902	positive regulation of protein serine/th...	biological_process	284	11	4.97	0.01171	0.264308
GO:0022411	cellular component disassembly	biological_process	744	22	13.03	0.01172	0.264308
GO:0070613	regulation of protein processing	biological_process	78	5	1.37	0.01187	0.266962
GO:0097305	response to alcohol	biological_process	324	12	5.67	0.01206	0.269917
GO:0065008	regulation of biological quality	biological_process	3414	76	59.78	0.01215	0.269917
GO:1901566	organonitrogen compound biosynthetic pro...	biological_process	1301	34	22.78	0.01225	0.269917
GO:0051234	establishment of localization	biological_process	4532	97	79.35	0.01236	0.269917
GO:0019752	carboxylic acid metabolic process	biological_process	975	27	17.07	0.01249	0.269917
GO:1903317	regulation of protein maturation	biological_process	79	5	1.38	0.0125	0.269917
GO:0000212	meiotic spindle organization	biological_process	10	2	0.18	0.01253	0.269917
GO:0006983	ER overload response	biological_process	10	2	0.18	0.01253	0.269917
GO:0035999	tetrahydrofolate interconversion	biological_process	10	2	0.18	0.01253	0.269917
GO:0036500	ATF6-mediated unfolded protein response	biological_process	10	2	0.18	0.01253	0.269917
GO:1900746	regulation of vascular endothelial growt...	biological_process	10	2	0.18	0.01253	0.269917
GO:1903069	regulation of ER-associated ubiquitin-de...	biological_process	10	2	0.18	0.01253	0.269917
GO:0023051	regulation of signaling	biological_process	2847	65	49.85	0.01254	0.269917
GO:0048545	response to steroid hormone	biological_process	406	14	7.11	0.01256	0.269917
GO:0002218	activation of innate immune response	biological_process	287	11	5.03	0.01259	0.269917
GO:0006760	folic acid-containing compound metabolic...	biological_process	28	3	0.49	0.01259	0.269917
GO:0030970	retrograde protein transport, ER to cyto...	biological_process	28	3	0.49	0.01259	0.269917
GO:0034698	response to gonadotropin	biological_process	28	3	0.49	0.01259	0.269917
GO:0033043	regulation of organelle organization	biological_process	977	27	17.11	0.01281	0.273854
GO:1902578	single-organism localization	biological_process	4003	87	70.09	0.01284	0.273854
GO:0009653	anatomical structure morphogenesis	biological_process	2698	62	47.24	0.01304	0.276826
GO:0016043	cellular component organization	biological_process	5905	122	103.39	0.01307	0.276826
GO:1902680	positive regulation of RNA biosynthetic ...	biological_process	1451	37	25.41	0.01308	0.276826
GO:0033674	positive regulation of kinase activity	biological_process	621	19	10.87	0.01339	0.282152
GO:0071156	regulation of cell cycle arrest	biological_process	111	6	1.94	0.0134	0.282152
GO:0003012	muscle system process	biological_process	369	13	6.46	0.01349	0.282815
GO:0006865	amino acid transport	biological_process	144	7	2.52	0.0135	0.282815
GO:0051338	regulation of transferase activity	biological_process	982	27	17.19	0.01361	0.284397
GO:0072358	cardiovascular system development	biological_process	891	25	15.6	0.01376	0.284649
GO:0072359	circulatory system development	biological_process	891	25	15.6	0.01376	0.284649
GO:0002562	somatic diversification of immune recept...	biological_process	53	4	0.93	0.01376	0.284649
GO:0016444	somatic cell DNA recombination	biological_process	53	4	0.93	0.01376	0.284649
GO:0048199	vesicle targeting, to, from or within Go...	biological_process	29	3	0.51	0.01387	0.285494
GO:0033036	macromolecule localization	biological_process	2655	61	46.49	0.01387	0.285494
GO:0006259	DNA metabolic process	biological_process	892	25	15.62	0.01394	0.286125
GO:0043085	positive regulation of catalytic activit...	biological_process	1506	38	26.37	0.01397	0.286125
GO:0045089	positive regulation of innate immune res...	biological_process	332	12	5.81	0.01437	0.293589
GO:0018130	heterocycle biosynthetic process	biological_process	4235	91	74.15	0.01443	0.293769
GO:0060541	respiratory system development	biological_process	217	9	3.8	0.01445	0.293769
GO:0090183	regulation of kidney development	biological_process	54	4	0.95	0.01467	0.297183
GO:0030178	negative regulation of Wnt signaling pat...	biological_process	182	8	3.19	0.015	0.297183
GO:0051171	regulation of nitrogen compound metaboli...	biological_process	4188	90	73.33	0.01502	0.297183
GO:0010998	regulation of translational initiation b...	biological_process	11	2	0.19	0.01514	0.297183
GO:0035404	histone-serine phosphorylation	biological_process	11	2	0.19	0.01514	0.297183
GO:0043117	positive regulation of vascular permeabi...	biological_process	11	2	0.19	0.01514	0.297183
GO:0043249	erythrocyte maturation	biological_process	11	2	0.19	0.01514	0.297183
GO:0046348	amino sugar catabolic process	biological_process	11	2	0.19	0.01514	0.297183
GO:1902237	positive regulation of endoplasmic retic...	biological_process	11	2	0.19	0.01514	0.297183
GO:1902547	regulation of cellular response to vascu...	biological_process	11	2	0.19	0.01514	0.297183
GO:1902475	L-alpha-amino acid transmembrane transpo...	biological_process	30	3	0.53	0.01521	0.297183
[truncated: 10,511 more rows]
