# Supplementary material for: Characterization of Critical Functions of Long Non-Coding RNAs and mRNAs in Rhabdomyosarcoma Cells and Mouse Skeletal Muscle Infected by Enterovirus 71 Using RNA-Seq
Source: Viruses. 2018 Oct 11;10(10):556. doi: 10.3390/v10100556 (PMC6213062; doi:10.3390/v10100556)
Supplement: Supplementary file 1 [file viruses-10-00556-s001.zip › Table S7 GO annotation of DEGs in mouse skeletal.xlsx]

## Sheet: cis-regulated target mRNA
GO_ID	GO_term	GO_category	Annotated	Significant	Expected	classic_fisher	FDR
GO:0002474	antigen processing and presentation of p...	biological_process	42	7	0.65	3.5e-06	0.0103909
GO:0018149	peptide cross-linking	biological_process	59	8	0.92	3.5e-06	0.0103909
GO:0044767	single-organism developmental process	biological_process	5279	119	82.14	3.9e-06	0.0103909
GO:0032502	developmental process	biological_process	5320	119	82.78	5.8e-06	0.0115899
GO:0044699	single-organism process	biological_process	13106	241	203.92	1.5e-05	0.023979
GO:0007275	multicellular organismal development	biological_process	4497	102	69.97	2.2e-05	0.0293077
GO:0048869	cellular developmental process	biological_process	3810	89	59.28	3.1e-05	0.0353976
GO:0048002	antigen processing and presentation of p...	biological_process	61	7	0.95	4.4e-05	0.0435174
GO:0051168	nuclear export	biological_process	108	9	1.68	4.9e-05	0.0435174
GO:0030154	cell differentiation	biological_process	3556	83	55.33	6.5e-05	0.0519545
GO:0048856	anatomical structure development	biological_process	4748	104	73.88	7.7e-05	0.055951
GO:0032879	regulation of localization	biological_process	2221	57	34.56	0.00011	0.0685114
GO:0019882	antigen processing and presentation	biological_process	95	8	1.48	0.00012	0.0685114
GO:0030214	hyaluronan catabolic process	biological_process	7	3	0.11	0.00012	0.0685114
GO:0048731	system development	biological_process	3963	89	61.66	0.00013	0.0692727
GO:0001913	T cell mediated cytotoxicity	biological_process	33	5	0.51	0.00015	0.0749344
GO:0030216	keratinocyte differentiation	biological_process	126	9	1.96	0.00016	0.0752282
GO:0016482	cytoplasmic transport	biological_process	854	28	13.29	0.00018	0.07993
GO:2000311	regulation of alpha-amino-3-hydroxy-5-me...	biological_process	19	4	0.3	0.00019	0.07993
GO:0071493	cellular response to UV-B	biological_process	8	3	0.12	0.0002	0.07993
GO:0006810	transport	biological_process	3933	87	61.2	0.00027	0.0991132
GO:2001235	positive regulation of apoptotic signali...	biological_process	166	10	2.58	0.00028	0.0991132
GO:0010692	regulation of alkaline phosphatase activ...	biological_process	9	3	0.14	0.00029	0.0991132
GO:2001238	positive regulation of extrinsic apoptot...	biological_process	59	6	0.92	0.00031	0.0991132
GO:0051179	localization	biological_process	5032	106	78.3	0.00031	0.0991132
GO:0002483	antigen processing and presentation of e...	biological_process	10	3	0.16	0.00041	0.126043
GO:0048513	organ development	biological_process	2937	68	45.7	0.00045	0.131314
GO:0006913	nucleocytoplasmic transport	biological_process	353	15	5.49	0.00046	0.131314
GO:0051169	nuclear transport	biological_process	357	15	5.55	0.00051	0.140567
GO:0051049	regulation of transport	biological_process	1642	43	25.55	0.00055	0.14439
GO:0019883	antigen processing and presentation of e...	biological_process	11	3	0.17	0.00056	0.14439
GO:0009913	epidermal cell differentiation	biological_process	187	10	2.91	0.00073	0.18234
GO:0051234	establishment of localization	biological_process	4059	87	63.16	0.00078	0.188925
GO:0071482	cellular response to light stimulus	biological_process	73	6	1.14	0.00096	0.225685
GO:1900449	regulation of glutamate receptor signali...	biological_process	29	4	0.45	0.00101	0.230655
GO:1902106	negative regulation of leukocyte differe...	biological_process	75	6	1.17	0.00111	0.246451
GO:0044707	single-multicellular organism process	biological_process	6833	133	106.32	0.00118	0.254912
GO:0002521	leukocyte differentiation	biological_process	472	17	7.34	0.00125	0.262928
GO:0044765	single-organism transport	biological_process	3283	72	51.08	0.00136	0.27873
GO:0002520	immune system development	biological_process	883	26	13.74	0.00148	0.281658
GO:0030097	hemopoiesis	biological_process	790	24	12.29	0.00148	0.281658
GO:1902578	single-organism localization	biological_process	3462	75	53.87	0.00148	0.281658
GO:0048534	hematopoietic or lymphoid organ developm...	biological_process	838	25	13.04	0.00152	0.282543
GO:1902582	single-organism intracellular transport	biological_process	1226	33	19.08	0.00159	0.284007
GO:0097028	dendritic cell differentiation	biological_process	33	4	0.51	0.00165	0.284007
GO:0006518	peptide metabolic process	biological_process	571	19	8.88	0.00166	0.284007
GO:0006417	regulation of translation	biological_process	245	11	3.81	0.00167	0.284007
GO:0010224	response to UV-B	biological_process	16	3	0.25	0.0018	0.287748
GO:0019363	pyridine nucleotide biosynthetic process	biological_process	16	3	0.25	0.0018	0.287748
GO:2001241	positive regulation of extrinsic apoptot...	biological_process	16	3	0.25	0.0018	0.287748
GO:0032501	multicellular organismal process	biological_process	7034	135	109.45	0.00192	0.297073
GO:0001909	leukocyte mediated cytotoxicity	biological_process	84	6	1.31	0.00199	0.297073
GO:0002573	myeloid leukocyte differentiation	biological_process	179	9	2.79	0.00202	0.297073
GO:0044763	single-organism cellular process	biological_process	11796	210	183.54	0.00203	0.297073
GO:0071347	cellular response to interleukin-1	biological_process	35	4	0.54	0.00206	0.297073
GO:0009416	response to light stimulus	biological_process	253	11	3.94	0.00214	0.297073
GO:0006027	glycosaminoglycan catabolic process	biological_process	17	3	0.26	0.00216	0.297073
GO:0071478	cellular response to radiation	biological_process	115	7	1.79	0.00217	0.297073
GO:0043588	skin development	biological_process	254	11	3.95	0.00221	0.297073
GO:0034644	cellular response to UV	biological_process	59	5	0.92	0.00223	0.297073
GO:0046907	intracellular transport	biological_process	1417	36	22.05	0.00262	0.343306
GO:0072525	pyridine-containing compound biosyntheti...	biological_process	19	3	0.3	0.00301	0.378419
GO:0048667	cell morphogenesis involved in neuron di...	biological_process	470	16	7.31	0.00302	0.378419
GO:0006816	calcium ion transport	biological_process	344	13	5.35	0.00303	0.378419
GO:1903707	negative regulation of hemopoiesis	biological_process	123	7	1.91	0.00316	0.381288
GO:0071214	cellular response to abiotic stimulus	biological_process	192	9	2.99	0.00324	0.381288
GO:0034248	regulation of cellular amide metabolic p...	biological_process	268	11	4.17	0.00333	0.381288
GO:0003151	outflow tract morphogenesis	biological_process	65	5	1.01	0.00341	0.381288
GO:0009314	response to radiation	biological_process	349	13	5.43	0.00342	0.381288
GO:0010668	ectodermal cell differentiation	biological_process	6	2	0.09	0.00347	0.381288
GO:0042590	antigen processing and presentation of e...	biological_process	6	2	0.09	0.00347	0.381288
GO:0051767	nitric-oxide synthase biosynthetic proce...	biological_process	20	3	0.31	0.0035	0.381288
GO:0051769	regulation of nitric-oxide synthase bios...	biological_process	20	3	0.31	0.0035	0.381288
GO:0070838	divalent metal ion transport	biological_process	392	14	6.1	0.00353	0.381288
GO:0055001	muscle cell development	biological_process	160	8	2.49	0.00366	0.389133
GO:0072511	divalent inorganic cation transport	biological_process	394	14	6.13	0.0037	0.389133
GO:0019362	pyridine nucleotide metabolic process	biological_process	128	7	1.99	0.00394	0.408992
GO:0043043	peptide biosynthetic process	biological_process	484	16	7.53	0.004	0.409768
GO:0001709	cell fate determination	biological_process	42	4	0.65	0.00405	0.409768
GO:0001906	cell killing	biological_process	98	6	1.52	0.00431	0.429867
GO:0021545	cranial nerve development	biological_process	43	4	0.67	0.00441	0.429867
GO:0007215	glutamate receptor signaling pathway	biological_process	69	5	1.07	0.00441	0.429867
GO:0002478	antigen processing and presentation of e...	biological_process	22	3	0.34	0.00462	0.441912
GO:0072524	pyridine-containing compound metabolic p...	biological_process	132	7	2.05	0.00466	0.441912
GO:1903649	regulation of cytoplasmic transport	biological_process	406	14	6.32	0.0048	0.441912
GO:0002666	positive regulation of T cell tolerance ...	biological_process	7	2	0.11	0.00481	0.441912
GO:0070995	NADPH oxidation	biological_process	7	2	0.11	0.00481	0.441912
GO:0002456	T cell mediated immunity	biological_process	71	5	1.1	0.00498	0.447249
GO:0021675	nerve development	biological_process	71	5	1.1	0.00498	0.447249
GO:0002376	immune system process	biological_process	2013	46	31.32	0.00534	0.474251
GO:0009628	response to abiotic stimulus	biological_process	832	23	12.95	0.00585	0.504239
GO:0048666	neuron development	biological_process	930	25	14.47	0.00586	0.504239
GO:0006890	retrograde vesicle-mediated transport, G...	biological_process	24	3	0.37	0.00593	0.504239
GO:0046677	response to antibiotic	biological_process	24	3	0.37	0.00593	0.504239
GO:0031175	neuron projection development	biological_process	786	22	12.23	0.00605	0.509028
GO:0019885	antigen processing and presentation of e...	biological_process	8	2	0.12	0.00635	0.511552
GO:0048548	regulation of pinocytosis	biological_process	8	2	0.12	0.00635	0.511552
GO:1902231	positive regulation of intrinsic apoptot...	biological_process	8	2	0.12	0.00635	0.511552
GO:0006733	oxidoreduction coenzyme metabolic proces...	biological_process	140	7	2.18	0.0064	0.511552
GO:0006412	translation	biological_process	464	15	7.22	0.0064	0.511552
GO:0042267	natural killer cell mediated cytotoxicit...	biological_process	48	4	0.75	0.00654	0.516829
GO:0030212	hyaluronan metabolic process	biological_process	25	3	0.39	0.00666	0.516829
GO:0060914	heart formation	biological_process	25	3	0.39	0.00666	0.516829
GO:0051130	positive regulation of cellular componen...	biological_process	1041	27	16.2	0.00678	0.521082
GO:0002228	natural killer cell mediated immunity	biological_process	49	4	0.76	0.00703	0.530102
GO:0070555	response to interleukin-1	biological_process	49	4	0.76	0.00703	0.530102
GO:0055002	striated muscle cell development	biological_process	145	7	2.26	0.00771	0.575944
GO:0030155	regulation of cell adhesion	biological_process	568	17	8.84	0.00806	0.576191
GO:0002645	positive regulation of tolerance inducti...	biological_process	9	2	0.14	0.00808	0.576191
GO:0021559	trigeminal nerve development	biological_process	9	2	0.14	0.00808	0.576191
GO:0030049	muscle filament sliding	biological_process	9	2	0.14	0.00808	0.576191
GO:1900017	positive regulation of cytokine producti...	biological_process	9	2	0.14	0.00808	0.576191
GO:0051649	establishment of localization in cell	biological_process	2118	47	32.96	0.00827	0.576191
GO:0006026	aminoglycan catabolic process	biological_process	27	3	0.42	0.00828	0.576191
GO:0006950	response to stress	biological_process	2956	62	45.99	0.00829	0.576191
GO:0009987	cellular process	biological_process	14412	245	224.24	0.00862	0.592302
GO:0071426	ribonucleoprotein complex export from nu...	biological_process	52	4	0.81	0.00867	0.592302
GO:0043491	protein kinase B signaling	biological_process	149	7	2.32	0.00889	0.595901
GO:0043269	regulation of ion transport	biological_process	574	17	8.93	0.00889	0.595901
GO:0048518	positive regulation of biological proces...	biological_process	4831	94	75.17	0.00899	0.595901
GO:0040012	regulation of locomotion	biological_process	718	20	11.17	0.00909	0.595901
GO:0008152	metabolic process	biological_process	9899	176	154.02	0.00915	0.595901
GO:0019884	antigen processing and presentation of e...	biological_process	28	3	0.44	0.00917	0.595901
GO:0071166	ribonucleoprotein complex localization	biological_process	53	4	0.82	0.00926	0.596897
GO:0003012	muscle system process	biological_process	310	11	4.82	0.00963	0.615781
GO:0070663	regulation of leukocyte proliferation	biological_process	189	8	2.94	0.00971	0.615968
GO:0002664	regulation of T cell tolerance induction	biological_process	10	2	0.16	0.01	0.616864
GO:0009435	NAD biosynthetic process	biological_process	10	2	0.16	0.01	0.616864
GO:0051270	regulation of cellular component movemen...	biological_process	725	20	11.28	0.01004	0.616864
GO:0015988	energy coupled proton transmembrane tran...	biological_process	29	3	0.45	0.01011	0.616864
GO:0015991	ATP hydrolysis coupled proton transport	biological_process	29	3	0.45	0.01011	0.616864
GO:0070588	calcium ion transmembrane transport	biological_process	153	7	2.38	0.0102	0.617641
GO:0030316	osteoclast differentiation	biological_process	85	5	1.32	0.01054	0.63343
GO:0048519	negative regulation of biological proces...	biological_process	4268	84	66.41	0.01062	0.633475
GO:1902105	regulation of leukocyte differentiation	biological_process	232	9	3.61	0.01077	0.636544
GO:0002683	negative regulation of immune system pro...	biological_process	359	12	5.59	0.01095	0.636544
GO:0042692	muscle cell differentiation	biological_process	359	12	5.59	0.01095	0.636544
GO:0051962	positive regulation of nervous system de...	biological_process	494	15	7.69	0.01099	0.636544
GO:0010824	regulation of centrosome duplication	biological_process	30	3	0.47	0.01111	0.638865
GO:0009411	response to UV	biological_process	120	6	1.87	0.01128	0.63944
GO:0045595	regulation of cell differentiation	biological_process	1508	35	23.46	0.01174	0.63944
GO:0010608	posttranscriptional regulation of gene e...	biological_process	363	12	5.65	0.01188	0.63944
GO:0002517	T cell tolerance induction	biological_process	11	2	0.17	0.0121	0.63944
GO:0009404	toxin metabolic process	biological_process	11	2	0.17	0.0121	0.63944
GO:0033275	actin-myosin filament sliding	biological_process	11	2	0.17	0.0121	0.63944
GO:0036376	sodium ion export from cell	biological_process	11	2	0.17	0.0121	0.63944
GO:0051131	chaperone-mediated protein complex assem...	biological_process	11	2	0.17	0.0121	0.63944
GO:0071428	rRNA-containing ribonucleoprotein comple...	biological_process	11	2	0.17	0.0121	0.63944
GO:0009967	positive regulation of signal transducti...	biological_process	1143	28	17.78	0.01215	0.63944
GO:0032989	cellular component morphogenesis	biological_process	1195	29	18.59	0.01216	0.63944
GO:0003179	heart valve morphogenesis	biological_process	31	3	0.48	0.01216	0.63944
GO:0071385	cellular response to glucocorticoid stim...	biological_process	31	3	0.48	0.01216	0.63944
GO:0010975	regulation of neuron projection developm...	biological_process	409	13	6.36	0.01224	0.63944
GO:0000904	cell morphogenesis involved in different...	biological_process	692	19	10.77	0.01249	0.645628
GO:1903706	regulation of hemopoiesis	biological_process	322	11	5.01	0.01252	0.645628
GO:0045670	regulation of osteoclast differentiation	biological_process	58	4	0.9	0.01264	0.647638
GO:0051896	regulation of protein kinase B signaling	biological_process	124	6	1.93	0.01311	0.667441
GO:2000145	regulation of cell motility	biological_process	648	18	10.08	0.01331	0.670576
GO:0043484	regulation of RNA splicing	biological_process	91	5	1.42	0.01386	0.670576
GO:0046496	nicotinamide nucleotide metabolic proces...	biological_process	126	6	1.96	0.01409	0.670576
GO:0048522	positive regulation of cellular process	biological_process	4318	84	67.19	0.01414	0.670576
GO:0048024	regulation of mRNA splicing, via spliceo...	biological_process	60	4	0.93	0.01418	0.670576
GO:0043604	amide biosynthetic process	biological_process	557	16	8.67	0.01429	0.670576
GO:0000731	DNA synthesis involved in DNA repair	biological_process	12	2	0.19	0.01437	0.670576
GO:0003128	heart field specification	biological_process	12	2	0.19	0.01437	0.670576
GO:0030007	cellular potassium ion homeostasis	biological_process	12	2	0.19	0.01437	0.670576
GO:0036120	cellular response to platelet-derived gr...	biological_process	12	2	0.19	0.01437	0.670576
GO:0048711	positive regulation of astrocyte differe...	biological_process	12	2	0.19	0.01437	0.670576
GO:0071436	sodium ion export	biological_process	12	2	0.19	0.01437	0.670576
GO:0006739	NADP metabolic process	biological_process	33	3	0.51	0.01443	0.670576
GO:0048741	skeletal muscle fiber development	biological_process	33	3	0.51	0.01443	0.670576
GO:0071384	cellular response to corticosteroid stim...	biological_process	33	3	0.51	0.01443	0.670576
GO:0043603	cellular amide metabolic process	biological_process	704	19	10.95	0.01472	0.679864
GO:0032386	regulation of intracellular transport	biological_process	512	15	7.97	0.0148	0.679864
GO:0048747	muscle fiber development	biological_process	61	4	0.95	0.01499	0.684658
GO:0008544	epidermis development	biological_process	288	10	4.48	0.01521	0.690759
GO:0048584	positive regulation of response to stimu...	biological_process	1592	36	24.77	0.01545	0.697694
GO:0003170	heart valve development	biological_process	34	3	0.53	0.01564	0.699276
GO:0000902	cell morphogenesis	biological_process	1115	27	17.35	0.01566	0.699276
GO:0031344	regulation of cell projection organizati...	biological_process	517	15	8.04	0.01602	0.701112
GO:0010720	positive regulation of cell development	biological_process	518	15	8.06	0.01627	0.701112
GO:0045927	positive regulation of growth	biological_process	249	9	3.87	0.01642	0.701112
GO:0014015	positive regulation of gliogenesis	biological_process	63	4	0.98	0.01671	0.701112
GO:0022604	regulation of cell morphogenesis	biological_process	473	14	7.36	0.0168	0.701112
GO:0006337	nucleosome disassembly	biological_process	13	2	0.2	0.01681	0.701112
GO:0019359	nicotinamide nucleotide biosynthetic pro...	biological_process	13	2	0.2	0.01681	0.701112
GO:0032986	protein-DNA complex disassembly	biological_process	13	2	0.2	0.01681	0.701112
GO:0036010	protein localization to endosome	biological_process	13	2	0.2	0.01681	0.701112
GO:0036119	response to platelet-derived growth fact...	biological_process	13	2	0.2	0.01681	0.701112
GO:0007519	skeletal muscle tissue development	biological_process	169	7	2.63	0.01684	0.701112
GO:0046605	regulation of centrosome cycle	biological_process	35	3	0.54	0.01692	0.701112
GO:1902533	positive regulation of intracellular sig...	biological_process	765	20	11.9	0.01709	0.701112
GO:0050793	regulation of developmental process	biological_process	2155	46	33.53	0.0171	0.701112
GO:0048870	cell motility	biological_process	1176	28	18.3	0.01712	0.701112
GO:0051674	localization of cell	biological_process	1176	28	18.3	0.01712	0.701112
GO:0051146	striated muscle cell differentiation	biological_process	251	9	3.91	0.0172	0.701112
GO:0051239	regulation of multicellular organismal p...	biological_process	2494	52	38.81	0.01728	0.701112
GO:0051493	regulation of cytoskeleton organization	biological_process	384	12	5.97	0.01772	0.715333
GO:0043170	macromolecule metabolic process	biological_process	7776	140	120.99	0.01784	0.716558
GO:0006928	movement of cell or subcellular componen...	biological_process	1501	34	23.35	0.01795	0.717372
GO:0002762	negative regulation of myeloid leukocyte...	biological_process	36	3	0.56	0.01825	0.723053
GO:0061564	axon development	biological_process	386	12	6.01	0.01838	0.723053
GO:0002460	adaptive immune response based on somati...	biological_process	213	8	3.31	0.01876	0.723053
GO:0032956	regulation of actin cytoskeleton organiz...	biological_process	255	9	3.97	0.01885	0.723053
GO:0009888	tissue development	biological_process	1725	38	26.84	0.01893	0.723053
GO:0030029	actin filament-based process	biological_process	576	16	8.96	0.01896	0.723053
GO:0030030	cell projection organization	biological_process	1187	28	18.47	0.01909	0.723053
GO:0035051	cardiocyte differentiation	biological_process	135	6	2.1	0.01917	0.723053
GO:0007162	negative regulation of cell adhesion	biological_process	214	8	3.33	0.01924	0.723053
GO:0030157	pancreatic juice secretion	biological_process	14	2	0.22	0.01941	0.723053
GO:0045605	negative regulation of epidermal cell di...	biological_process	14	2	0.22	0.01941	0.723053
GO:1900015	regulation of cytokine production involv...	biological_process	14	2	0.22	0.01941	0.723053
GO:0048645	organ formation	biological_process	66	4	1.03	0.0195	0.723053
GO:0014904	myotube cell development	biological_process	37	3	0.58	0.01963	0.723053
GO:0019674	NAD metabolic process	biological_process	37	3	0.58	0.01963	0.723053
GO:0051898	negative regulation of protein kinase B ...	biological_process	37	3	0.58	0.01963	0.723053
GO:0060412	ventricular septum morphogenesis	biological_process	37	3	0.58	0.01963	0.723053
GO:0010942	positive regulation of cell death	biological_process	579	16	9.01	0.01979	0.725603
GO:0014065	phosphatidylinositol 3-kinase signaling	biological_process	100	5	1.56	0.02007	0.729497
GO:0044260	cellular macromolecule metabolic process	biological_process	6996	127	108.85	0.02016	0.729497
GO:0022603	regulation of anatomical structure morph...	biological_process	880	22	13.69	0.02017	0.729497
GO:0060538	skeletal muscle organ development	biological_process	176	7	2.74	0.02055	0.739893
GO:0014902	myotube differentiation	biological_process	101	5	1.57	0.02086	0.747686
GO:0010923	negative regulation of phosphatase activ...	biological_process	68	4	1.06	0.02151	0.754063
GO:0050772	positive regulation of axonogenesis	biological_process	68	4	1.06	0.02151	0.754063
GO:0070664	negative regulation of leukocyte prolife...	biological_process	68	4	1.06	0.02151	0.754063
GO:0010769	regulation of cell morphogenesis involve...	biological_process	305	10	4.75	0.0217	0.754063
GO:0032970	regulation of actin filament-based proce...	biological_process	305	10	4.75	0.0217	0.754063
GO:0050770	regulation of axonogenesis	biological_process	139	6	2.16	0.02178	0.754063
GO:0044267	cellular protein metabolic process	biological_process	4043	78	62.91	0.02198	0.754063
GO:0043065	positive regulation of apoptotic process	biological_process	538	15	8.37	0.022	0.754063
GO:0002643	regulation of tolerance induction	biological_process	15	2	0.23	0.02217	0.754063
GO:0031498	chromatin disassembly	biological_process	15	2	0.23	0.02217	0.754063
GO:0043931	ossification involved in bone maturation	biological_process	15	2	0.23	0.02217	0.754063
GO:0048875	chemical homeostasis within a tissue	biological_process	15	2	0.23	0.02217	0.754063
GO:0001818	negative regulation of cytokine producti...	biological_process	179	7	2.79	0.02229	0.754932
GO:0033554	cellular response to stress	biological_process	1583	35	24.63	0.02273	0.766586
GO:0002761	regulation of myeloid leukocyte differen...	biological_process	104	5	1.62	0.02333	0.774731
GO:0097191	extrinsic apoptotic signaling pathway	biological_process	222	8	3.45	0.02335	0.774731
GO:0040017	positive regulation of locomotion	biological_process	400	12	6.22	0.02347	0.774731
GO:0045637	regulation of myeloid cell differentiati...	biological_process	181	7	2.82	0.02352	0.774731
GO:0050670	regulation of lymphocyte proliferation	biological_process	181	7	2.82	0.02352	0.774731
GO:0043068	positive regulation of programmed cell d...	biological_process	543	15	8.45	0.02365	0.774731
GO:0017144	drug metabolic process	biological_process	70	4	1.09	0.02365	0.774731
GO:0031346	positive regulation of cell projection o...	biological_process	310	10	4.82	0.02394	0.78103
GO:0032944	regulation of mononuclear cell prolifera...	biological_process	183	7	2.85	0.02478	0.798982
GO:0002534	cytokine production involved in inflamma...	biological_process	16	2	0.25	0.02508	0.798982
GO:0051770	positive regulation of nitric-oxide synt...	biological_process	16	2	0.25	0.02508	0.798982
GO:0070977	bone maturation	biological_process	16	2	0.25	0.02508	0.798982
GO:2000641	regulation of early endosome to late end...	biological_process	16	2	0.25	0.02508	0.798982
GO:0048523	negative regulation of cellular process	biological_process	3890	75	60.53	0.02509	0.798982
GO:0071383	cellular response to steroid hormone sti...	biological_process	144	6	2.24	0.02537	0.804671
GO:0019538	protein metabolic process	biological_process	4668	88	72.63	0.02547	0.804671
GO:0051641	cellular localization	biological_process	2497	51	38.85	0.02582	0.812151
GO:0045727	positive regulation of translation	biological_process	72	4	1.12	0.02591	0.812151
GO:0007409	axonogenesis	biological_process	360	11	5.6	0.0261	0.814911
GO:0010921	regulation of phosphatase activity	biological_process	108	5	1.68	0.02692	0.835417
GO:0035308	negative regulation of protein dephospho...	biological_process	73	4	1.14	0.02709	0.835417
GO:0051240	positive regulation of multicellular org...	biological_process	1441	32	22.42	0.02725	0.835417
GO:0048812	neuron projection morphogenesis	biological_process	505	14	7.86	0.02748	0.835417
GO:0002443	leukocyte mediated immunity	biological_process	273	9	4.25	0.02772	0.835417
GO:0050657	nucleic acid transport	biological_process	109	5	1.7	0.02786	0.835417
GO:0050658	RNA transport	biological_process	109	5	1.7	0.02786	0.835417
GO:0051236	establishment of RNA localization	biological_process	109	5	1.7	0.02786	0.835417
GO:0007155	cell adhesion	biological_process	1228	28	19.11	0.0281	0.835417
GO:0006907	pinocytosis	biological_process	17	2	0.26	0.02814	0.835417
GO:0007398	ectoderm development	biological_process	17	2	0.26	0.02814	0.835417
GO:0021783	preganglionic parasympathetic fiber deve...	biological_process	17	2	0.26	0.02814	0.835417
GO:0002244	hematopoietic progenitor cell differenti...	biological_process	188	7	2.93	0.02815	0.835417
GO:0009966	regulation of signal transduction	biological_process	2169	45	33.75	0.02822	0.835417
GO:0035556	intracellular signal transduction	biological_process	2117	44	32.94	0.02911	0.843436
GO:2000026	regulation of multicellular organismal d...	biological_process	1670	36	25.98	0.02932	0.843436
GO:0051093	negative regulation of developmental pro...	biological_process	811	20	12.62	0.02944	0.843436
GO:0040011	locomotion	biological_process	1396	31	21.72	0.02952	0.843436
GO:0045445	myoblast differentiation	biological_process	75	4	1.17	0.02954	0.843436
GO:0051051	negative regulation of transport	biological_process	462	13	7.19	0.02968	0.843436
GO:0009605	response to external stimulus	biological_process	1895	40	29.49	0.02978	0.843436
GO:0045596	negative regulation of cell differentiat...	biological_process	610	16	9.49	0.03011	0.843436
GO:0098655	cation transmembrane transport	biological_process	512	14	7.97	0.03037	0.843436
GO:0071407	cellular response to organic cyclic comp...	biological_process	323	10	5.03	0.03055	0.843436
GO:0035305	negative regulation of dephosphorylation	biological_process	76	4	1.18	0.03081	0.843436
GO:1903311	regulation of mRNA metabolic process	biological_process	112	5	1.74	0.03083	0.843436
GO:1903513	endoplasmic reticulum to cytosol transpo...	biological_process	44	3	0.68	0.03092	0.843436
GO:0022610	biological adhesion	biological_process	1239	28	19.28	0.03101	0.843436
GO:1901564	organonitrogen compound metabolic proces...	biological_process	1678	36	26.11	0.03117	0.843436
GO:0001916	positive regulation of T cell mediated c...	biological_process	18	2	0.28	0.03134	0.843436
GO:0002181	cytoplasmic translation	biological_process	18	2	0.28	0.03134	0.843436
GO:0006312	mitotic recombination	biological_process	18	2	0.28	0.03134	0.843436
GO:0006883	cellular sodium ion homeostasis	biological_process	18	2	0.28	0.03134	0.843436
GO:0014808	release of sequestered calcium ion into ...	biological_process	18	2	0.28	0.03134	0.843436
GO:0030220	platelet formation	biological_process	18	2	0.28	0.03134	0.843436
GO:0045076	regulation of interleukin-2 biosynthetic...	biological_process	18	2	0.28	0.03134	0.843436
GO:0045671	negative regulation of osteoclast differ...	biological_process	18	2	0.28	0.03134	0.843436
GO:0045683	negative regulation of epidermis develop...	biological_process	18	2	0.28	0.03134	0.843436
GO:0055075	potassium ion homeostasis	biological_process	18	2	0.28	0.03134	0.843436
GO:0070861	regulation of protein exit from endoplas...	biological_process	18	2	0.28	0.03134	0.843436
GO:1903514	calcium ion transport from endoplasmic r...	biological_process	18	2	0.28	0.03134	0.843436
GO:0051128	regulation of cellular component organiz...	biological_process	2016	42	31.37	0.03162	0.845547
GO:0034220	ion transmembrane transport	biological_process	766	19	11.92	0.03163	0.845547
GO:0043279	response to alkaloid	biological_process	77	4	1.2	0.03211	0.855517
GO:0051926	negative regulation of calcium ion trans...	biological_process	45	3	0.7	0.03276	0.869936
GO:0030334	regulation of cell migration	biological_process	617	16	9.6	0.03291	0.871025
GO:0051246	regulation of protein metabolic process	biological_process	2307	47	35.9	0.03313	0.873954
GO:0045216	cell-cell junction organization	biological_process	154	6	2.4	0.03368	0.882637
GO:2001236	regulation of extrinsic apoptotic signal...	biological_process	154	6	2.4	0.03368	0.882637
GO:0030307	positive regulation of cell growth	biological_process	155	6	2.41	0.0346	0.891783
GO:0055078	sodium ion homeostasis	biological_process	46	3	0.72	0.03465	0.891783
GO:2001239	regulation of extrinsic apoptotic signal...	biological_process	46	3	0.72	0.03465	0.891783
GO:0036344	platelet morphogenesis	biological_process	19	2	0.3	0.03467	0.891783
GO:0071467	cellular response to pH	biological_process	19	2	0.3	0.03467	0.891783
GO:0038034	signal transduction in absence of ligand	biological_process	79	4	1.23	0.03481	0.891783
GO:0097192	extrinsic apoptotic signaling pathway in...	biological_process	79	4	1.23	0.03481	0.891783
GO:0006470	protein dephosphorylation	biological_process	331	10	5.15	0.03521	0.899149
GO:0050769	positive regulation of neurogenesis	biological_process	426	12	6.63	0.03556	0.905195
GO:0048858	cell projection morphogenesis	biological_process	726	18	11.3	0.03596	0.910049
GO:0006403	RNA localization	biological_process	117	5	1.82	0.03621	0.910049
GO:0010469	regulation of receptor activity	biological_process	80	4	1.24	0.03621	0.910049
GO:0051963	regulation of synapse assembly	biological_process	80	4	1.24	0.03621	0.910049
GO:0071702	organic substance transport	biological_process	2207	45	34.34	0.03632	0.910049
GO:2000147	positive regulation of cell motility	biological_process	380	11	5.91	0.0365	0.911102
GO:0071704	organic substance metabolic process	biological_process	9210	160	143.3	0.03659	0.911102
GO:0061061	muscle structure development	biological_process	577	15	8.98	0.03739	0.923797
GO:0010770	positive regulation of cell morphogenesi...	biological_process	158	6	2.46	0.03744	0.923797
GO:0032095	regulation of response to food	biological_process	20	2	0.31	0.03814	0.923797
GO:0042094	interleukin-2 biosynthetic process	biological_process	20	2	0.31	0.03814	0.923797
GO:0048486	parasympathetic nervous system developme...	biological_process	20	2	0.31	0.03814	0.923797
GO:0048799	organ maturation	biological_process	20	2	0.31	0.03814	0.923797
GO:0051497	negative regulation of stress fiber asse...	biological_process	20	2	0.31	0.03814	0.923797
GO:0051957	positive regulation of amino acid transp...	biological_process	20	2	0.31	0.03814	0.923797
GO:0060850	regulation of transcription involved in ...	biological_process	20	2	0.31	0.03814	0.923797
GO:0001817	regulation of cytokine production	biological_process	480	13	7.47	0.03848	0.929216
GO:0032663	regulation of interleukin-2 production	biological_process	48	3	0.75	0.0386	0.929307
GO:0023056	positive regulation of signaling	biological_process	1321	29	20.55	0.03921	0.940972
GO:1903651	positive regulation of cytoplasmic trans...	biological_process	246	8	3.83	0.03932	0.940972
GO:0048015	phosphatidylinositol-mediated signaling	biological_process	120	5	1.87	0.0397	0.94398
GO:0030001	metal ion transport	biological_process	735	18	11.44	0.03977	0.94398
GO:0055085	transmembrane transport	biological_process	998	23	15.53	0.0398	0.94398
GO:0030324	lung development	biological_process	203	7	3.16	0.04008	0.947809
GO:0048699	generation of neurons	biological_process	1325	29	20.62	0.04051	0.950279
GO:0030048	actin filament-based movement	biological_process	83	4	1.29	0.04061	0.950279
GO:0009988	cell-cell recognition	biological_process	49	3	0.76	0.04066	0.950279
GO:0045661	regulation of myoblast differentiation	biological_process	49	3	0.76	0.04066	0.950279
GO:0010976	positive regulation of neuron projection...	biological_process	248	8	3.86	0.04091	0.951257
GO:0051241	negative regulation of multicellular org...	biological_process	1002	23	15.59	0.04132	0.951257
GO:0006281	DNA repair	biological_process	388	11	6.04	0.04138	0.951257
GO:0030099	myeloid cell differentiation	biological_process	341	10	5.31	0.0417	0.951257
GO:0033157	regulation of intracellular protein tran...	biological_process	341	10	5.31	0.0417	0.951257
GO:0034765	regulation of ion transmembrane transpor...	biological_process	341	10	5.31	0.0417	0.951257
GO:0007184	SMAD protein import into nucleus	biological_process	21	2	0.33	0.04173	0.951257
GO:0051125	regulation of actin nucleation	biological_process	21	2	0.33	0.04173	0.951257
GO:0002449	lymphocyte mediated immunity	biological_process	205	7	3.19	0.04188	0.951257
GO:0051272	positive regulation of cellular componen...	biological_process	389	11	6.05	0.04202	0.951257
GO:0048017	inositol lipid-mediated signaling	biological_process	122	5	1.9	0.04213	0.951257
GO:0050680	negative regulation of epithelial cell p...	biological_process	122	5	1.9	0.04213	0.951257
GO:0044092	negative regulation of molecular functio...	biological_process	898	21	13.97	0.0423	0.952405
GO:0006405	RNA export from nucleus	biological_process	50	3	0.78	0.04278	0.957374
GO:0030323	respiratory tube development	biological_process	206	7	3.21	0.0428	0.957374
GO:0008285	negative regulation of cell proliferatio...	biological_process	588	15	9.15	0.04288	0.957374
GO:1902531	regulation of intracellular signal trans...	biological_process	1333	29	20.74	0.04321	0.962054
GO:0034250	positive regulation of cellular amide me...	biological_process	85	4	1.32	0.04369	0.970039
GO:0010647	positive regulation of cell communicatio...	biological_process	1335	29	20.77	0.0439	0.972002
GO:0048639	positive regulation of developmental gro...	biological_process	165	6	2.57	0.04466	0.978981
GO:0032990	cell part morphogenesis	biological_process	746	18	11.61	0.0448	0.978981
GO:0017158	regulation of calcium ion-dependent exoc...	biological_process	51	3	0.79	0.04494	0.978981
GO:0060359	response to ammonium ion	biological_process	51	3	0.79	0.04494	0.978981
GO:0060627	regulation of vesicle-mediated transport	biological_process	394	11	6.13	0.04532	0.978981
GO:0001829	trophectodermal cell differentiation	biological_process	22	2	0.34	0.04544	0.978981
GO:0001914	regulation of T cell mediated cytotoxici...	biological_process	22	2	0.34	0.04544	0.978981
GO:0002507	tolerance induction	biological_process	22	2	0.34	0.04544	0.978981
GO:0045663	positive regulation of myoblast differen...	biological_process	22	2	0.34	0.04544	0.978981
GO:0048643	positive regulation of skeletal muscle t...	biological_process	22	2	0.34	0.04544	0.978981
GO:0016311	dephosphorylation	biological_process	347	10	5.4	0.04596	0.986589
GO:0000165	MAPK cascade	biological_process	645	16	10.04	0.04604	0.986589
GO:0006446	regulation of translational initiation	biological_process	52	3	0.81	0.04717	1
GO:0006611	protein export from nucleus	biological_process	52	3	0.81	0.04717	1
GO:0030239	myofibril assembly	biological_process	52	3	0.81	0.04717	1
GO:0051298	centrosome duplication	biological_process	52	3	0.81	0.04717	1
GO:0043549	regulation of kinase activity	biological_process	649	16	10.1	0.04818	1
GO:1903034	regulation of response to wounding	biological_process	350	10	5.45	0.0482	1
GO:0045859	regulation of protein kinase activity	biological_process	598	15	9.3	0.04834	1
GO:0051924	regulation of calcium ion transport	biological_process	212	7	3.3	0.04861	1
GO:0034330	cell junction organization	biological_process	169	6	2.63	0.04915	1
GO:0007214	gamma-aminobutyric acid signaling pathwa...	biological_process	23	2	0.36	0.04926	1
GO:0032232	negative regulation of actin filament bu...	biological_process	23	2	0.36	0.04926	1
GO:0045822	negative regulation of heart contraction	biological_process	23	2	0.36	0.04926	1
GO:0070296	sarcoplasmic reticulum calcium ion trans...	biological_process	23	2	0.36	0.04926	1
GO:0032623	interleukin-2 production	biological_process	53	3	0.82	0.04944	1
GO:0042130	negative regulation of T cell proliferat...	biological_process	53	3	0.82	0.04944	1
GO:0051865	protein autoubiquitination	biological_process	53	3	0.82	0.04944	1
GO:0060998	regulation of dendritic spine developmen...	biological_process	53	3	0.82	0.04944	1
GO:0030182	neuron differentiation	biological_process	1186	26	18.45	0.04987	1
GO:0051028	mRNA transport	biological_process	89	4	1.38	0.05026	1
GO:0032388	positive regulation of intracellular tra...	biological_process	306	9	4.76	0.05092	1
GO:0044237	cellular metabolic process	biological_process	8669	150	134.89	0.05148	1
GO:0022008	neurogenesis	biological_process	1412	30	21.97	0.05185	1
GO:0016477	cell migration	biological_process	1083	24	16.85	0.05255	1
GO:0023014	signal transduction by protein phosphory...	biological_process	657	16	10.22	0.05268	1
GO:0043271	negative regulation of ion transport	biological_process	130	5	2.02	0.05275	1
GO:0060284	regulation of cell development	biological_process	868	20	13.51	0.0529	1
GO:0060251	regulation of glial cell proliferation	biological_process	24	2	0.37	0.0532	1
GO:0051094	positive regulation of developmental pro...	biological_process	1194	26	18.58	0.05323	1
GO:0044238	primary metabolic process	biological_process	8744	151	136.05	0.05369	1
GO:0014068	positive regulation of phosphatidylinosi...	biological_process	55	3	0.86	0.05415	1
GO:1902600	hydrogen ion transmembrane transport	biological_process	55	3	0.86	0.05415	1
GO:0035304	regulation of protein dephosphorylation	biological_process	131	5	2.04	0.05418	1
GO:0034762	regulation of transmembrane transport	biological_process	358	10	5.57	0.05453	1
GO:0033043	regulation of organelle organization	biological_process	925	21	14.39	0.05462	1
GO:0051297	centrosome organization	biological_process	92	4	1.43	0.05551	1
GO:0048583	regulation of response to stimulus	biological_process	2978	57	46.34	0.05557	1
GO:0042129	regulation of T cell proliferation	biological_process	132	5	2.05	0.05563	1
GO:0098662	inorganic cation transmembrane transport	biological_process	458	12	7.13	0.05582	1
GO:0015031	protein transport	biological_process	1535	32	23.88	0.05617	1
GO:0042036	negative regulation of cytokine biosynth...	biological_process	25	2	0.39	0.05725	1
GO:1904037	positive regulation of epithelial cell a...	biological_process	25	2	0.39	0.05725	1
GO:0009719	response to endogenous stimulus	biological_process	1204	26	18.73	0.05765	1
GO:0030036	actin cytoskeleton organization	biological_process	511	13	7.95	0.05774	1
GO:0006812	cation transport	biological_process	932	21	14.5	0.05819	1
GO:0007507	heart development	biological_process	512	13	7.97	0.05846	1
GO:0003281	ventricular septum development	biological_process	57	3	0.89	0.05906	1
GO:0071695	anatomical structure maturation	biological_process	57	3	0.89	0.05906	1
GO:1903038	negative regulation of leukocyte cell-ce...	biological_process	94	4	1.46	0.05918	1
GO:0098660	inorganic ion transmembrane transport	biological_process	513	13	7.98	0.05918	1
GO:0006886	intracellular protein transport	biological_process	827	19	12.87	0.05951	1
GO:0014070	response to organic cyclic compound	biological_process	566	14	8.81	0.0605	1
GO:0002705	positive regulation of leukocyte mediate...	biological_process	95	4	1.48	0.06105	1
GO:0042035	regulation of cytokine biosynthetic proc...	biological_process	95	4	1.48	0.06105	1
GO:0050684	regulation of mRNA processing	biological_process	95	4	1.48	0.06105	1
GO:0032872	regulation of stress-activated MAPK casc...	biological_process	179	6	2.79	0.06154	1
GO:0035303	regulation of dephosphorylation	biological_process	136	5	2.12	0.06165	1
GO:0050773	regulation of dendrite development	biological_process	136	5	2.12	0.06165	1
GO:0070302	regulation of stress-activated protein k...	biological_process	180	6	2.8	0.06287	1
GO:0030335	positive regulation of cell migration	biological_process	368	10	5.73	0.06317	1
GO:2001233	regulation of apoptotic signaling pathwa...	biological_process	368	10	5.73	0.06317	1
GO:1901566	organonitrogen compound biosynthetic pro...	biological_process	1052	23	16.37	0.06405	1
GO:0014706	striated muscle tissue development	biological_process	369	10	5.74	0.06409	1
GO:0046324	regulation of glucose import	biological_process	59	3	0.92	0.06417	1
GO:0009059	macromolecule biosynthetic process	biological_process	4025	74	62.63	0.06468	1
GO:0006807	nitrogen compound metabolic process	biological_process	5552	99	86.39	0.06546	1
GO:0010107	potassium ion import	biological_process	27	2	0.42	0.06565	1
GO:0042517	positive regulation of tyrosine phosphor...	biological_process	27	2	0.42	0.06565	1
GO:2000826	regulation of heart morphogenesis	biological_process	27	2	0.42	0.06565	1
GO:0051338	regulation of transferase activity	biological_process	731	17	11.37	0.0659	1
GO:0015931	nucleobase-containing compound transport	biological_process	139	5	2.16	0.0664	1
GO:0051050	positive regulation of transport	biological_process	893	20	13.89	0.06656	1
GO:2001022	positive regulation of response to DNA d...	biological_process	60	3	0.93	0.0668	1
GO:0090100	positive regulation of transmembrane rec...	biological_process	98	4	1.52	0.06688	1
GO:0070661	leukocyte proliferation	biological_process	276	8	4.29	0.06782	1
GO:0071495	cellular response to endogenous stimulus	biological_process	950	21	14.78	0.06812	1
GO:0033036	macromolecule localization	biological_process	2372	46	36.91	0.0687	1
GO:0060411	cardiac septum morphogenesis	biological_process	61	3	0.95	0.06948	1
GO:0015893	drug transport	biological_process	28	2	0.44	0.06999	1
GO:0032094	response to food	biological_process	28	2	0.44	0.06999	1
GO:0033120	positive regulation of RNA splicing	biological_process	28	2	0.44	0.06999	1
GO:0071526	semaphorin-plexin signaling pathway	biological_process	28	2	0.44	0.06999	1
GO:0009653	anatomical structure morphogenesis	biological_process	2436	47	37.9	0.07076	1
GO:0048468	cell development	biological_process	1971	39	30.67	0.07105	1
GO:0031589	cell-substrate adhesion	biological_process	279	8	4.34	0.07123	1
GO:0031098	stress-activated protein kinase signalin...	biological_process	232	7	3.61	0.07146	1
GO:0090316	positive regulation of intracellular pro...	biological_process	232	7	3.61	0.07146	1
GO:0060541	respiratory system development	biological_process	233	7	3.63	0.07275	1
GO:0031023	microtubule organizing center organizati...	biological_process	101	4	1.57	0.07298	1
GO:0008064	regulation of actin polymerization or de...	biological_process	143	5	2.23	0.07304	1
GO:0051960	regulation of nervous system development	biological_process	796	18	12.39	0.07352	1
GO:0009611	response to wounding	biological_process	584	14	9.09	0.07393	1
GO:0043408	regulation of MAPK cascade	biological_process	584	14	9.09	0.07393	1
GO:0048729	tissue morphogenesis	biological_process	637	15	9.91	0.07429	1
GO:0048384	retinoic acid receptor signaling pathway	biological_process	29	2	0.45	0.07443	1
GO:0030832	regulation of actin filament length	biological_process	144	5	2.24	0.07476	1
GO:0003300	cardiac muscle hypertrophy	biological_process	63	3	0.98	0.07499	1
GO:0007098	centrosome cycle	biological_process	63	3	0.98	0.07499	1
GO:0051384	response to glucocorticoid	biological_process	63	3	0.98	0.07499	1
GO:0000055	ribosomal large subunit export from nucl...	biological_process	5	1	0.08	0.07542	1
GO:0000820	regulation of glutamine family amino aci...	biological_process	5	1	0.08	0.07542	1
GO:0002428	antigen processing and presentation of p...	biological_process	5	1	0.08	0.07542	1
GO:0003175	tricuspid valve development	biological_process	5	1	0.08	0.07542	1
GO:0006287	base-excision repair, gap-filling	biological_process	5	1	0.08	0.07542	1
GO:0006297	nucleotide-excision repair, DNA gap fill...	biological_process	5	1	0.08	0.07542	1
GO:0007199	G-protein coupled receptor signaling pat...	biological_process	5	1	0.08	0.07542	1
GO:0009642	response to light intensity	biological_process	5	1	0.08	0.07542	1
GO:0009794	regulation of mitotic cell cycle, embryo...	biological_process	5	1	0.08	0.07542	1
GO:0010694	positive regulation of alkaline phosphat...	biological_process	5	1	0.08	0.07542	1
GO:0010936	negative regulation of macrophage cytoki...	biological_process	5	1	0.08	0.07542	1
GO:0010940	positive regulation of necrotic cell dea...	biological_process	5	1	0.08	0.07542	1
GO:0014866	skeletal myofibril assembly	biological_process	5	1	0.08	0.07542	1
GO:0019087	transformation of host cell by virus	biological_process	5	1	0.08	0.07542	1
GO:0019249	lactate biosynthetic process	biological_process	5	1	0.08	0.07542	1
GO:0019364	pyridine nucleotide catabolic process	biological_process	5	1	0.08	0.07542	1
GO:0021636	trigeminal nerve morphogenesis	biological_process	5	1	0.08	0.07542	1
GO:0021637	trigeminal nerve structural organization	biological_process	5	1	0.08	0.07542	1
GO:0022417	protein maturation by protein folding	biological_process	5	1	0.08	0.07542	1
GO:0030240	skeletal muscle thin filament assembly	biological_process	5	1	0.08	0.07542	1
GO:0030578	PML body organization	biological_process	5	1	0.08	0.07542	1
GO:0031547	brain-derived neurotrophic factor recept...	biological_process	5	1	0.08	0.07542	1
GO:0032747	positive regulation of interleukin-23 pr...	biological_process	5	1	0.08	0.07542	1
GO:0033602	negative regulation of dopamine secretio...	biological_process	5	1	0.08	0.07542	1
GO:0039532	negative regulation of viral-induced cyt...	biological_process	5	1	0.08	0.07542	1
GO:0039533	regulation of MDA-5 signaling pathway	biological_process	5	1	0.08	0.07542	1
GO:0042097	interleukin-4 biosynthetic process	biological_process	5	1	0.08	0.07542	1
GO:0042256	mature ribosome assembly	biological_process	5	1	0.08	0.07542	1
GO:0045112	integrin biosynthetic process	biological_process	5	1	0.08	0.07542	1
GO:0045402	regulation of interleukin-4 biosynthetic...	biological_process	5	1	0.08	0.07542	1
GO:0045448	mitotic cell cycle, embryonic	biological_process	5	1	0.08	0.07542	1
GO:0045988	negative regulation of striated muscle c...	biological_process	5	1	0.08	0.07542	1
GO:0046642	negative regulation of alpha-beta T cell...	biological_process	5	1	0.08	0.07542	1
GO:0048819	regulation of hair follicle maturation	biological_process	5	1	0.08	0.07542	1
GO:0051126	negative regulation of actin nucleation	biological_process	5	1	0.08	0.07542	1
GO:0051771	negative regulation of nitric-oxide synt...	biological_process	5	1	0.08	0.07542	1
GO:0051890	regulation of cardioblast differentiatio...	biological_process	5	1	0.08	0.07542	1
GO:0052173	response to defenses of other organism i...	biological_process	5	1	0.08	0.07542	1
GO:0052200	response to host defenses	biological_process	5	1	0.08	0.07542	1
GO:0060164	regulation of timing of neuron different...	biological_process	5	1	0.08	0.07542	1
GO:0060374	mast cell differentiation	biological_process	5	1	0.08	0.07542	1
GO:0061312	BMP signaling pathway involved in heart ...	biological_process	5	1	0.08	0.07542	1
GO:0070945	neutrophil mediated killing of gram-nega...	biological_process	5	1	0.08	0.07542	1
GO:0071280	cellular response to copper ion	biological_process	5	1	0.08	0.07542	1
GO:0071313	cellular response to caffeine	biological_process	5	1	0.08	0.07542	1
GO:0071415	cellular response to purine-containing c...	biological_process	5	1	0.08	0.07542	1
GO:0071609	chemokine (C-C motif) ligand 5 productio...	biological_process	5	1	0.08	0.07542	1
GO:0071671	regulation of smooth muscle cell chemota...	biological_process	5	1	0.08	0.07542	1
GO:0071863	regulation of cell proliferation in bone...	biological_process	5	1	0.08	0.07542	1
GO:0072177	mesonephric duct development	biological_process	5	1	0.08	0.07542	1
GO:0072321	chaperone-mediated protein transport	biological_process	5	1	0.08	0.07542	1
GO:0075136	response to host	biological_process	5	1	0.08	0.07542	1
GO:0090381	regulation of heart induction	biological_process	5	1	0.08	0.07542	1
GO:0090527	actin filament reorganization	biological_process	5	1	0.08	0.07542	1
GO:0097283	keratinocyte apoptotic process	biological_process	5	1	0.08	0.07542	1
GO:1901166	neural crest cell migration involved in ...	biological_process	5	1	0.08	0.07542	1
GO:1902172	regulation of keratinocyte apoptotic pro...	biological_process	5	1	0.08	0.07542	1
GO:1902287	semaphorin-plexin signaling pathway invo...	biological_process	5	1	0.08	0.07542	1
GO:1902373	negative regulation of mRNA catabolic pr...	biological_process	5	1	0.08	0.07542	1
GO:1902965	regulation of protein localization to ea...	biological_process	5	1	0.08	0.07542	1
GO:1902966	positive regulation of protein localizat...	biological_process	5	1	0.08	0.07542	1
GO:1903367	positive regulation of fear response	biological_process	5	1	0.08	0.07542	1
GO:2000977	regulation of forebrain neuron different...	biological_process	5	1	0.08	0.07542	1
GO:2000987	positive regulation of behavioral fear r...	biological_process	5	1	0.08	0.07542	1
GO:0042127	regulation of cell proliferation	biological_process	1409	29	21.92	0.07579	1
GO:0031032	actomyosin structure organization	biological_process	145	5	2.26	0.0765	1
GO:0034641	cellular nitrogen compound metabolic pro...	biological_process	5286	94	82.25	0.07675	1
GO:0051249	regulation of lymphocyte activation	biological_process	333	9	5.18	0.0774	1
GO:0010628	positive regulation of gene expression	biological_process	1640	33	25.52	0.07746	1
GO:0014033	neural crest cell differentiation	biological_process	64	3	1	0.07781	1
GO:0043407	negative regulation of MAP kinase activi...	biological_process	64	3	1	0.07781	1
GO:0023051	regulation of signaling	biological_process	2515	48	39.13	0.07867	1
GO:0007602	phototransduction	biological_process	30	2	0.47	0.07895	1
GO:0046825	regulation of protein export from nucleu...	biological_process	30	2	0.47	0.07895	1
GO:0048791	calcium ion-dependent exocytosis of neur...	biological_process	30	2	0.47	0.07895	1
GO:2000108	positive regulation of leukocyte apoptot...	biological_process	30	2	0.47	0.07895	1
GO:0034111	negative regulation of homotypic cell-ce...	biological_process	104	4	1.62	0.07935	1
GO:0043405	regulation of MAP kinase activity	biological_process	238	7	3.7	0.07938	1
GO:0030100	regulation of endocytosis	biological_process	192	6	2.99	0.08018	1
GO:0032945	negative regulation of mononuclear cell ...	biological_process	65	3	1.01	0.08068	1
GO:0050672	negative regulation of lymphocyte prolif...	biological_process	65	3	1.01	0.08068	1
GO:0070252	actin-mediated cell contraction	biological_process	65	3	1.01	0.08068	1
GO:1903510	mucopolysaccharide metabolic process	biological_process	65	3	1.01	0.08068	1
GO:0048545	response to steroid hormone	biological_process	239	7	3.72	0.08075	1
GO:0045666	positive regulation of neuron differenti...	biological_process	336	9	5.23	0.08078	1
GO:0007015	actin filament organization	biological_process	287	8	4.47	0.08081	1
GO:0050767	regulation of neurogenesis	biological_process	699	16	10.88	0.08108	1
GO:0006464	cellular protein modification process	biological_process	3116	58	48.48	0.08161	1
GO:0036211	protein modification process	biological_process	3116	58	48.48	0.08161	1
GO:0030509	BMP signaling pathway	biological_process	148	5	2.3	0.08184	1
GO:0006811	ion transport	biological_process	1365	28	21.24	0.08258	1
GO:0001816	cytokine production	biological_process	542	13	8.43	0.08266	1
GO:0001937	negative regulation of endothelial cell ...	biological_process	31	2	0.48	0.08356	1
GO:0002711	positive regulation of T cell mediated i...	biological_process	31	2	0.48	0.08356	1
GO:0003009	skeletal muscle contraction	biological_process	31	2	0.48	0.08356	1
GO:0014009	glial cell proliferation	biological_process	31	2	0.48	0.08356	1
GO:0032781	positive regulation of ATPase activity	biological_process	31	2	0.48	0.08356	1
GO:0044091	membrane biogenesis	biological_process	31	2	0.48	0.08356	1
GO:0048710	regulation of astrocyte differentiation	biological_process	31	2	0.48	0.08356	1
GO:0050922	negative regulation of chemotaxis	biological_process	31	2	0.48	0.08356	1
GO:1902229	regulation of intrinsic apoptotic signal...	biological_process	31	2	0.48	0.08356	1
GO:0014897	striated muscle hypertrophy	biological_process	66	3	1.03	0.08359	1
GO:0031960	response to corticosteroid	biological_process	66	3	1.03	0.08359	1
GO:0051965	positive regulation of synapse assembly	biological_process	66	3	1.03	0.08359	1
GO:0006936	muscle contraction	biological_process	242	7	3.77	0.08493	1
GO:0045860	positive regulation of protein kinase ac...	biological_process	390	10	6.07	0.08518	1
GO:0060537	muscle tissue development	biological_process	390	10	6.07	0.08518	1
GO:0042089	cytokine biosynthetic process	biological_process	107	4	1.66	0.08599	1
GO:0090092	regulation of transmembrane receptor pro...	biological_process	196	6	3.05	0.08649	1
GO:0032602	chemokine production	biological_process	67	3	1.04	0.08655	1
GO:0097190	apoptotic signaling pathway	biological_process	547	13	8.51	0.08723	1
GO:0002694	regulation of leukocyte activation	biological_process	392	10	6.1	0.08738	1
GO:0014013	regulation of gliogenesis	biological_process	108	4	1.68	0.08827	1
GO:1903829	positive regulation of cellular protein ...	biological_process	293	8	4.56	0.08848	1
GO:0014896	muscle hypertrophy	biological_process	68	3	1.06	0.08955	1
GO:0010556	regulation of macromolecule biosynthetic...	biological_process	3317	61	51.61	0.08979	1
GO:0001667	ameboidal-type cell migration	biological_process	294	8	4.57	0.0898	1
GO:0000098	sulfur amino acid catabolic process	biological_process	6	1	0.09	0.08981	1
GO:0001514	selenocysteine incorporation	biological_process	6	1	0.09	0.08981	1
GO:0001705	ectoderm formation	biological_process	6	1	0.09	0.08981	1
GO:0006451	translational readthrough	biological_process	6	1	0.09	0.08981	1
GO:0007016	cytoskeletal anchoring at plasma membran...	biological_process	6	1	0.09	0.08981	1
GO:0015808	L-alanine transport	biological_process	6	1	0.09	0.08981	1
GO:0015919	peroxisomal membrane transport	biological_process	6	1	0.09	0.08981	1
GO:0021785	branchiomotor neuron axon guidance	biological_process	6	1	0.09	0.08981	1
GO:0021861	forebrain radial glial cell differentiat...	biological_process	6	1	0.09	0.08981	1
GO:0031033	myosin filament organization	biological_process	6	1	0.09	0.08981	1
GO:0032811	negative regulation of epinephrine secre...	biological_process	6	1	0.09	0.08981	1
GO:0033239	negative regulation of cellular amine me...	biological_process	6	1	0.09	0.08981	1
GO:0033299	secretion of lysosomal enzymes	biological_process	6	1	0.09	0.08981	1
GO:0038031	non-canonical Wnt signaling pathway via ...	biological_process	6	1	0.09	0.08981	1
GO:0039530	MDA-5 signaling pathway	biological_process	6	1	0.09	0.08981	1
GO:0043416	regulation of skeletal muscle tissue reg...	biological_process	6	1	0.09	0.08981	1
GO:0045046	protein import into peroxisome membrane	biological_process	6	1	0.09	0.08981	1
GO:0045591	positive regulation of regulatory T cell...	biological_process	6	1	0.09	0.08981	1
GO:0050917	sensory perception of umami taste	biological_process	6	1	0.09	0.08981	1
GO:0051534	negative regulation of NFAT protein impo...	biological_process	6	1	0.09	0.08981	1
GO:0060024	rhythmic synaptic transmission	biological_process	6	1	0.09	0.08981	1
GO:0060149	negative regulation of posttranscription...	biological_process	6	1	0.09	0.08981	1
GO:0060967	negative regulation of gene silencing by...	biological_process	6	1	0.09	0.08981	1
GO:0070131	positive regulation of mitochondrial tra...	biological_process	6	1	0.09	0.08981	1
GO:0070842	aggresome assembly	biological_process	6	1	0.09	0.08981	1
GO:0071107	response to parathyroid hormone	biological_process	6	1	0.09	0.08981	1
GO:0071236	cellular response to antibiotic	biological_process	6	1	0.09	0.08981	1
GO:0071838	cell proliferation in bone marrow	biological_process	6	1	0.09	0.08981	1
GO:0072526	pyridine-containing compound catabolic p...	biological_process	6	1	0.09	0.08981	1
GO:0090267	positive regulation of mitotic cell cycl...	biological_process	6	1	0.09	0.08981	1
GO:0090308	regulation of methylation-dependent chro...	biological_process	6	1	0.09	0.08981	1
GO:1900029	positive regulation of ruffle assembly	biological_process	6	1	0.09	0.08981	1
GO:1902285	semaphorin-plexin signaling pathway invo...	biological_process	6	1	0.09	0.08981	1
GO:1902414	protein localization to cell junction	biological_process	6	1	0.09	0.08981	1
GO:1902946	protein localization to early endosome	biological_process	6	1	0.09	0.08981	1
GO:1903365	regulation of fear response	biological_process	6	1	0.09	0.08981	1
GO:1903975	regulation of glial cell migration	biological_process	6	1	0.09	0.08981	1
GO:2000510	positive regulation of dendritic cell ch...	biological_process	6	1	0.09	0.08981	1
GO:2000672	negative regulation of motor neuron apop...	biological_process	6	1	0.09	0.08981	1
GO:2000765	regulation of cytoplasmic translation	biological_process	6	1	0.09	0.08981	1
GO:2000822	regulation of behavioral fear response	biological_process	6	1	0.09	0.08981	1
GO:0016192	vesicle-mediated transport	biological_process	1042	22	16.21	0.09158	1
GO:0097581	lamellipodium organization	biological_process	69	3	1.07	0.09259	1
GO:0006414	translational elongation	biological_process	33	2	0.51	0.09301	1
GO:0031103	axon regeneration	biological_process	33	2	0.51	0.09301	1
GO:0032527	protein exit from endoplasmic reticulum	biological_process	33	2	0.51	0.09301	1
GO:0010646	regulation of cell communication	biological_process	2549	48	39.66	0.09326	1
GO:0008104	protein localization	biological_process	2078	40	32.33	0.0935	1
GO:0065007	biological regulation	biological_process	10765	180	167.5	0.09408	1
GO:0010563	negative regulation of phosphorus metabo...	biological_process	502	12	7.81	0.09458	1
GO:0045936	negative regulation of phosphate metabol...	biological_process	502	12	7.81	0.09458	1
GO:0032268	regulation of cellular protein metabolic...	biological_process	2140	41	33.3	0.09518	1
GO:0042107	cytokine metabolic process	biological_process	111	4	1.73	0.09525	1
GO:0060402	calcium ion transport into cytosol	biological_process	111	4	1.73	0.09525	1
GO:0007268	synaptic transmission	biological_process	503	12	7.83	0.09562	1
GO:0008283	cell proliferation	biological_process	1733	34	26.96	0.09594	1
GO:0060341	regulation of cellular localization	biological_process	1161	24	18.06	0.09622	1
GO:1902580	single-organism cellular localization	biological_process	993	21	15.45	0.09641	1
GO:0007166	cell surface receptor signaling pathway	biological_process	2026	39	31.52	0.09684	1
GO:0060401	cytosolic calcium ion transport	biological_process	112	4	1.74	0.09764	1
GO:0043086	negative regulation of catalytic activit...	biological_process	665	15	10.35	0.09773	1
GO:0010092	specification of organ identity	biological_process	34	2	0.53	0.09784	1
GO:0030513	positive regulation of BMP signaling pat...	biological_process	34	2	0.53	0.09784	1
GO:0042516	regulation of tyrosine phosphorylation o...	biological_process	34	2	0.53	0.09784	1
GO:0046782	regulation of viral transcription	biological_process	34	2	0.53	0.09784	1
GO:0051955	regulation of amino acid transport	biological_process	34	2	0.53	0.09784	1
GO:0060999	positive regulation of dendritic spine d...	biological_process	34	2	0.53	0.09784	1
GO:0006310	DNA recombination	biological_process	203	6	3.16	0.09817	1
GO:0051403	stress-activated MAPK cascade	biological_process	203	6	3.16	0.09817	1
GO:0010827	regulation of glucose transport	biological_process	71	3	1.1	0.09881	1
GO:0060996	dendritic spine development	biological_process	71	3	1.1	0.09881	1
GO:0071772	response to BMP	biological_process	157	5	2.44	0.09901	1
GO:0071773	cellular response to BMP stimulus	biological_process	157	5	2.44	0.09901	1
GO:0003231	cardiac ventricle development	biological_process	113	4	1.76	0.10005	1
GO:0009582	detection of abiotic stimulus	biological_process	113	4	1.76	0.10005	1
GO:0071901	negative regulation of protein serine/th...	biological_process	113	4	1.76	0.10005	1
GO:0043506	regulation of JUN kinase activity	biological_process	72	3	1.12	0.10198	1
GO:0044271	cellular nitrogen compound biosynthetic ...	biological_process	3893	70	60.57	0.10246	1
GO:0002822	regulation of adaptive immune response b...	biological_process	114	4	1.77	0.10249	1
GO:0009581	detection of external stimulus	biological_process	114	4	1.77	0.10249	1
GO:0007339	binding of sperm to zona pellucida	biological_process	35	2	0.54	0.10275	1
GO:0019080	viral gene expression	biological_process	35	2	0.54	0.10275	1
GO:0019083	viral transcription	biological_process	35	2	0.54	0.10275	1
GO:1902743	regulation of lamellipodium organization	biological_process	35	2	0.54	0.10275	1
GO:0008154	actin polymerization or depolymerization	biological_process	159	5	2.47	0.10305	1
GO:0002249	lymphocyte anergy	biological_process	7	1	0.11	0.10398	1
GO:0002667	regulation of T cell anergy	biological_process	7	1	0.11	0.10398	1
GO:0002870	T cell anergy	biological_process	7	1	0.11	0.10398	1
GO:0002911	regulation of lymphocyte anergy	biological_process	7	1	0.11	0.10398	1
GO:0003129	heart induction	biological_process	7	1	0.11	0.10398	1
GO:0003190	atrioventricular valve formation	biological_process	7	1	0.11	0.10398	1
GO:0003307	regulation of Wnt signaling pathway invo...	biological_process	7	1	0.11	0.10398	1
GO:0006654	phosphatidic acid biosynthetic process	biological_process	7	1	0.11	0.10398	1
GO:0007341	penetration of zona pellucida	biological_process	7	1	0.11	0.10398	1
GO:0009912	auditory receptor cell fate commitment	biological_process	7	1	0.11	0.10398	1
GO:0010764	negative regulation of fibroblast migrat...	biological_process	7	1	0.11	0.10398	1
GO:0014060	regulation of epinephrine secretion	biological_process	7	1	0.11	0.10398	1
GO:0030718	germ-line stem cell population maintenan...	biological_process	7	1	0.11	0.10398	1
GO:0032713	negative regulation of interleukin-4 pro...	biological_process	7	1	0.11	0.10398	1
GO:0033034	positive regulation of myeloid cell apop...	biological_process	7	1	0.11	0.10398	1
GO:0035726	common myeloid progenitor cell prolifera...	biological_process	7	1	0.11	0.10398	1
GO:0036289	peptidyl-serine autophosphorylation	biological_process	7	1	0.11	0.10398	1
GO:0038030	non-canonical Wnt signaling pathway via ...	biological_process	7	1	0.11	0.10398	1
GO:0044539	long-chain fatty acid import	biological_process	7	1	0.11	0.10398	1
GO:0045607	regulation of auditory receptor cell dif...	biological_process	7	1	0.11	0.10398	1
GO:0046598	positive regulation of viral entry into ...	biological_process	7	1	0.11	0.10398	1
GO:0046784	viral mRNA export from host cell nucleus	biological_process	7	1	0.11	0.10398	1
GO:0048289	isotype switching to IgE isotypes	biological_process	7	1	0.11	0.10398	1
GO:0048293	regulation of isotype switching to IgE i...	biological_process	7	1	0.11	0.10398	1
GO:0048743	positive regulation of skeletal muscle f...	biological_process	7	1	0.11	0.10398	1
GO:0051029	rRNA transport	biological_process	7	1	0.11	0.10398	1
GO:0060040	retinal bipolar neuron differentiation	biological_process	7	1	0.11	0.10398	1
GO:0060120	inner ear receptor cell fate commitment	biological_process	7	1	0.11	0.10398	1
GO:0060290	transdifferentiation	biological_process	7	1	0.11	0.10398	1
GO:0060318	definitive erythrocyte differentiation	biological_process	7	1	0.11	0.10398	1
GO:0060440	trachea formation	biological_process	7	1	0.11	0.10398	1
GO:0070327	thyroid hormone transport	biological_process	7	1	0.11	0.10398	1
GO:0070944	neutrophil mediated killing of bacterium	biological_process	7	1	0.11	0.10398	1
GO:0071420	cellular response to histamine	biological_process	7	1	0.11	0.10398	1
GO:0071605	monocyte chemotactic protein-1 productio...	biological_process	7	1	0.11	0.10398	1
GO:0071637	regulation of monocyte chemotactic prote...	biological_process	7	1	0.11	0.10398	1
GO:0071670	smooth muscle cell chemotaxis	biological_process	7	1	0.11	0.10398	1
GO:0072537	fibroblast activation	biological_process	7	1	0.11	0.10398	1
GO:0090232	positive regulation of spindle checkpoin...	biological_process	7	1	0.11	0.10398	1
GO:1901163	regulation of trophoblast cell migration	biological_process	7	1	0.11	0.10398	1
GO:1901660	calcium ion export	biological_process	7	1	0.11	0.10398	1
GO:1902369	negative regulation of RNA catabolic pro...	biological_process	7	1	0.11	0.10398	1
GO:1903025	regulation of RNA polymerase II regulato...	biological_process	7	1	0.11	0.10398	1
GO:2000096	positive regulation of Wnt signaling pat...	biological_process	7	1	0.11	0.10398	1
GO:2000394	positive regulation of lamellipodium mor...	biological_process	7	1	0.11	0.10398	1
GO:2000508	regulation of dendritic cell chemotaxis	biological_process	7	1	0.11	0.10398	1
GO:2000973	regulation of pro-B cell differentiation	biological_process	7	1	0.11	0.10398	1
GO:0051173	positive regulation of nitrogen compound...	biological_process	1690	33	26.3	0.10462	1
GO:0050807	regulation of synapse organization	biological_process	115	4	1.79	0.10496	1
GO:0051017	actin filament bundle assembly	biological_process	115	4	1.79	0.10496	1
GO:0016525	negative regulation of angiogenesis	biological_process	73	3	1.14	0.10519	1
GO:0017156	calcium ion-dependent exocytosis	biological_process	73	3	1.14	0.10519	1
GO:0060485	mesenchyme development	biological_process	207	6	3.22	0.10519	1
GO:0045664	regulation of neuron differentiation	biological_process	566	13	8.81	0.10604	1
GO:0006974	cellular response to DNA damage stimulus	biological_process	620	14	9.65	0.1063	1
GO:0061572	actin filament bundle organization	biological_process	116	4	1.8	0.10746	1
GO:0042503	tyrosine phosphorylation of Stat3 protei...	biological_process	36	2	0.56	0.10772	1
GO:0045022	early endosome to late endosome transpor...	biological_process	36	2	0.56	0.10772	1
GO:0045214	sarcomere organization	biological_process	36	2	0.56	0.10772	1
GO:0032535	regulation of cellular component size	biological_process	307	8	4.78	0.10796	1
GO:1903827	regulation of cellular protein localizat...	biological_process	462	11	7.19	0.10842	1
GO:0051223	regulation of protein transport	biological_process	678	15	10.55	0.11002	1
GO:0010810	regulation of cell-substrate adhesion	biological_process	163	5	2.54	0.11138	1
GO:0014066	regulation of phosphatidylinositol 3-kin...	biological_process	75	3	1.17	0.11172	1
GO:0051345	positive regulation of hydrolase activit...	biological_process	465	11	7.24	0.11201	1
GO:0014888	striated muscle adaptation	biological_process	37	2	0.58	0.11275	1
GO:0032651	regulation of interleukin-1 beta product...	biological_process	37	2	0.58	0.11275	1
GO:0046326	positive regulation of glucose import	biological_process	37	2	0.58	0.11275	1
GO:1900024	regulation of substrate adhesion-depende...	biological_process	37	2	0.58	0.11275	1
GO:0044089	positive regulation of cellular componen...	biological_process	362	9	5.63	0.11376	1
GO:0050808	synapse organization	biological_process	212	6	3.3	0.11434	1
GO:0030838	positive regulation of actin filament po...	biological_process	76	3	1.18	0.11505	1
GO:2000181	negative regulation of blood vessel morp...	biological_process	76	3	1.18	0.11505	1
GO:0007416	synapse assembly	biological_process	119	4	1.85	0.1151	1
GO:0051250	negative regulation of lymphocyte activa...	biological_process	119	4	1.85	0.1151	1
GO:0051494	negative regulation of cytoskeleton orga...	biological_process	119	4	1.85	0.1151	1
GO:0042098	T cell proliferation	biological_process	165	5	2.57	0.11566	1
GO:0051046	regulation of secretion	biological_process	684	15	10.64	0.11599	1
GO:0032880	regulation of protein localization	biological_process	850	18	13.23	0.11619	1
GO:0009991	response to extracellular stimulus	biological_process	469	11	7.3	0.1169	1
GO:0045184	establishment of protein localization	biological_process	1652	32	25.7	0.11729	1
GO:0034728	nucleosome organization	biological_process	120	4	1.87	0.1177	1
GO:0009268	response to pH	biological_process	38	2	0.59	0.11785	1
GO:0032892	positive regulation of organic acid tran...	biological_process	38	2	0.59	0.11785	1
GO:0035036	sperm-egg recognition	biological_process	38	2	0.59	0.11785	1
GO:1903523	negative regulation of blood circulation	biological_process	38	2	0.59	0.11785	1
GO:0000054	ribosomal subunit export from nucleus	biological_process	8	1	0.12	0.11792	1
GO:0003139	secondary heart field specification	biological_process	8	1	0.12	0.11792	1
GO:0003183	mitral valve morphogenesis	biological_process	8	1	0.12	0.11792	1
GO:0005981	regulation of glycogen catabolic process	biological_process	8	1	0.12	0.11792	1
GO:0007213	G-protein coupled acetylcholine receptor...	biological_process	8	1	0.12	0.11792	1
GO:0007262	STAT protein import into nucleus	biological_process	8	1	0.12	0.11792	1
GO:0010826	negative regulation of centrosome duplic...	biological_process	8	1	0.12	0.11792	1
GO:0032570	response to progesterone	biological_process	8	1	0.12	0.11792	1
GO:0032627	interleukin-23 production	biological_process	8	1	0.12	0.11792	1
GO:0032667	regulation of interleukin-23 production	biological_process	8	1	0.12	0.11792	1
GO:0032906	transforming growth factor beta2 product...	biological_process	8	1	0.12	0.11792	1
GO:0032909	regulation of transforming growth factor...	biological_process	8	1	0.12	0.11792	1
GO:0033129	positive regulation of histone phosphory...	biological_process	8	1	0.12	0.11792	1
GO:0033750	ribosome localization	biological_process	8	1	0.12	0.11792	1
GO:0033753	establishment of ribosome localization	biological_process	8	1	0.12	0.11792	1
GO:0034393	positive regulation of smooth muscle cel...	biological_process	8	1	0.12	0.11792	1
GO:0035814	negative regulation of renal sodium excr...	biological_process	8	1	0.12	0.11792	1
GO:0042637	catagen	biological_process	8	1	0.12	0.11792	1
GO:0043497	regulation of protein heterodimerization...	biological_process	8	1	0.12	0.11792	1
GO:0045631	regulation of mechanoreceptor differenti...	biological_process	8	1	0.12	0.11792	1
GO:0046473	phosphatidic acid metabolic process	biological_process	8	1	0.12	0.11792	1
GO:0046606	negative regulation of centrosome cycle	biological_process	8	1	0.12	0.11792	1
GO:0048242	epinephrine secretion	biological_process	8	1	0.12	0.11792	1
GO:0048702	embryonic neurocranium morphogenesis	biological_process	8	1	0.12	0.11792	1
GO:0051280	negative regulation of release of seques...	biological_process	8	1	0.12	0.11792	1
GO:0060215	primitive hemopoiesis	biological_process	8	1	0.12	0.11792	1
GO:0061309	cardiac neural crest cell development in...	biological_process	8	1	0.12	0.11792	1
GO:0061450	trophoblast cell migration	biological_process	8	1	0.12	0.11792	1
GO:0070235	regulation of activation-induced cell de...	biological_process	8	1	0.12	0.11792	1
GO:0070863	positive regulation of protein exit from...	biological_process	8	1	0.12	0.11792	1
GO:0071888	macrophage apoptotic process	biological_process	8	1	0.12	0.11792	1
GO:0090073	positive regulation of protein homodimer...	biological_process	8	1	0.12	0.11792	1
GO:2000109	regulation of macrophage apoptotic proce...	biological_process	8	1	0.12	0.11792	1
GO:2000392	regulation of lamellipodium morphogenesi...	biological_process	8	1	0.12	0.11792	1
GO:2000643	positive regulation of early endosome to...	biological_process	8	1	0.12	0.11792	1
GO:2000980	regulation of inner ear receptor cell di...	biological_process	8	1	0.12	0.11792	1
GO:0051271	negative regulation of cellular componen...	biological_process	214	6	3.33	0.1181	1
GO:0060560	developmental growth involved in morphog...	biological_process	214	6	3.33	0.1181	1
GO:0070371	ERK1 and ERK2 cascade	biological_process	214	6	3.33	0.1181	1
GO:0002708	positive regulation of lymphocyte mediat...	biological_process	77	3	1.2	0.11841	1
GO:0051171	regulation of nitrogen compound metaboli...	biological_process	3566	64	55.49	0.11891	1
GO:0007399	nervous system development	biological_process	1889	36	29.39	0.11907	1
GO:0046651	lymphocyte proliferation	biological_process	264	7	4.11	0.11928	1
GO:0007178	transmembrane receptor protein serine/th...	biological_process	315	8	4.9	0.12006	1
GO:0003206	cardiac chamber morphogenesis	biological_process	121	4	1.88	0.12033	1
GO:0033674	positive regulation of kinase activity	biological_process	419	10	6.52	0.12051	1
GO:0045321	leukocyte activation	biological_process	689	15	10.72	0.12112	1
GO:0001775	cell activation	biological_process	800	17	12.45	0.12149	1
GO:0031532	actin cytoskeleton reorganization	biological_process	78	3	1.21	0.12181	1
GO:0046323	glucose import	biological_process	78	3	1.21	0.12181	1
GO:0048663	neuron fate commitment	biological_process	78	3	1.21	0.12181	1
GO:1903955	positive regulation of protein targeting...	biological_process	78	3	1.21	0.12181	1
GO:0032412	regulation of ion transmembrane transpor...	biological_process	168	5	2.61	0.12223	1
GO:0032943	mononuclear cell proliferation	biological_process	266	7	4.14	0.12272	1
GO:0003156	regulation of organ formation	biological_process	39	2	0.61	0.123	1
GO:0006406	mRNA export from nucleus	biological_process	39	2	0.61	0.123	1
GO:0007520	myoblast fusion	biological_process	39	2	0.61	0.123	1
GO:0042462	eye photoreceptor cell development	biological_process	39	2	0.61	0.123	1
GO:0045010	actin nucleation	biological_process	39	2	0.61	0.123	1
GO:0071427	mRNA-containing ribonucleoprotein comple...	biological_process	39	2	0.61	0.123	1
GO:0051222	positive regulation of protein transport	biological_process	421	10	6.55	0.1232	1
GO:0002824	positive regulation of adaptive immune r...	biological_process	79	3	1.23	0.12524	1
GO:1901343	negative regulation of vasculature devel...	biological_process	79	3	1.23	0.12524	1
GO:0006626	protein targeting to mitochondrion	biological_process	123	4	1.91	0.12565	1
GO:1990138	neuron projection extension	biological_process	123	4	1.91	0.12565	1
GO:0016358	dendrite development	biological_process	218	6	3.39	0.12582	1
GO:0045597	positive regulation of cell differentiat...	biological_process	861	18	13.4	0.12641	1
GO:0006732	coenzyme metabolic process	biological_process	269	7	4.19	0.12797	1
GO:0001819	positive regulation of cytokine producti...	biological_process	320	8	4.98	0.12798	1
GO:0001825	blastocyst formation	biological_process	40	2	0.62	0.1282	1
GO:0001912	positive regulation of leukocyte mediate...	biological_process	40	2	0.62	0.1282	1
GO:0002532	production of molecular mediator involve...	biological_process	40	2	0.62	0.1282	1
GO:0005978	glycogen biosynthetic process	biological_process	40	2	0.62	0.1282	1
GO:0009250	glucan biosynthetic process	biological_process	40	2	0.62	0.1282	1
GO:0031529	ruffle organization	biological_process	40	2	0.62	0.1282	1
GO:0044033	multi-organism metabolic process	biological_process	40	2	0.62	0.1282	1
GO:0045168	cell-cell signaling involved in cell fat...	biological_process	40	2	0.62	0.1282	1
GO:1903312	negative regulation of mRNA metabolic pr...	biological_process	40	2	0.62	0.1282	1
GO:0002819	regulation of adaptive immune response	biological_process	124	4	1.93	0.12835	1
GO:0032874	positive regulation of stress-activated ...	biological_process	124	4	1.93	0.12835	1
GO:0050865	regulation of cell activation	biological_process	425	10	6.61	0.1287	1
GO:0003279	cardiac septum development	biological_process	80	3	1.24	0.12871	1
GO:0035914	skeletal muscle cell differentiation	biological_process	80	3	1.24	0.12871	1
GO:0045638	negative regulation of myeloid cell diff...	biological_process	80	3	1.24	0.12871	1
GO:1903749	positive regulation of establishment of ...	biological_process	80	3	1.24	0.12871	1
GO:0048588	developmental cell growth	biological_process	171	5	2.66	0.12897	1
GO:0051650	establishment of vesicle localization	biological_process	171	5	2.66	0.12897	1
GO:0046777	protein autophosphorylation	biological_process	220	6	3.42	0.12977	1
GO:0071363	cellular response to growth factor stimu...	biological_process	480	11	7.47	0.13097	1
GO:0070304	positive regulation of stress-activated ...	biological_process	125	4	1.94	0.13108	1
GO:0000733	DNA strand renaturation	biological_process	9	1	0.14	0.13165	1
GO:0001714	endodermal cell fate specification	biological_process	9	1	0.14	0.13165	1
GO:0002475	antigen processing and presentation via ...	biological_process	9	1	0.14	0.13165	1
GO:0003174	mitral valve development	biological_process	9	1	0.14	0.13165	1
GO:0003310	pancreatic A cell differentiation	biological_process	9	1	0.14	0.13165	1
GO:0006488	dolichol-linked oligosaccharide biosynth...	biological_process	9	1	0.14	0.13165	1
GO:0014819	regulation of skeletal muscle contractio...	biological_process	9	1	0.14	0.13165	1
GO:0016559	peroxisome fission	biological_process	9	1	0.14	0.13165	1
GO:0019321	pentose metabolic process	biological_process	9	1	0.14	0.13165	1
GO:0030575	nuclear body organization	biological_process	9	1	0.14	0.13165	1
GO:0030917	midbrain-hindbrain boundary development	biological_process	9	1	0.14	0.13165	1
GO:0031340	positive regulation of vesicle fusion	biological_process	9	1	0.14	0.13165	1
GO:0032328	alanine transport	biological_process	9	1	0.14	0.13165	1
GO:0039535	regulation of RIG-I signaling pathway	biological_process	9	1	0.14	0.13165	1
GO:0042989	sequestering of actin monomers	biological_process	9	1	0.14	0.13165	1
GO:0043569	negative regulation of insulin-like grow...	biological_process	9	1	0.14	0.13165	1
GO:0045198	establishment of epithelial cell apical/...	biological_process	9	1	0.14	0.13165	1
GO:0045617	negative regulation of keratinocyte diff...	biological_process	9	1	0.14	0.13165	1
GO:0045955	negative regulation of calcium ion-depen...	biological_process	9	1	0.14	0.13165	1
GO:0048241	epinephrine transport	biological_process	9	1	0.14	0.13165	1
GO:0060297	regulation of sarcomere organization	biological_process	9	1	0.14	0.13165	1
GO:0060638	mesenchymal-epithelial cell signaling	biological_process	9	1	0.14	0.13165	1
GO:0061009	common bile duct development	biological_process	9	1	0.14	0.13165	1
GO:0061101	neuroendocrine cell differentiation	biological_process	9	1	0.14	0.13165	1
GO:0061549	sympathetic ganglion development	biological_process	9	1	0.14	0.13165	1
GO:0070050	neuron cellular homeostasis	biological_process	9	1	0.14	0.13165	1
GO:0070862	negative regulation of protein exit from...	biological_process	9	1	0.14	0.13165	1
GO:0070914	UV-damage excision repair	biological_process	9	1	0.14	0.13165	1
GO:0070942	neutrophil mediated cytotoxicity	biological_process	9	1	0.14	0.13165	1
GO:0070943	neutrophil mediated killing of symbiont ...	biological_process	9	1	0.14	0.13165	1
GO:0071257	cellular response to electrical stimulus	biological_process	9	1	0.14	0.13165	1
GO:0072102	glomerulus morphogenesis	biological_process	9	1	0.14	0.13165	1
GO:0090186	regulation of pancreatic juice secretion	biological_process	9	1	0.14	0.13165	1
GO:0097084	vascular smooth muscle cell development	biological_process	9	1	0.14	0.13165	1
GO:1901978	positive regulation of cell cycle checkp...	biological_process	9	1	0.14	0.13165	1
GO:1903358	regulation of Golgi organization	biological_process	9	1	0.14	0.13165	1
GO:1904153	negative regulation of retrograde protei...	biological_process	9	1	0.14	0.13165	1
GO:2000052	positive regulation of non-canonical Wnt...	biological_process	9	1	0.14	0.13165	1
GO:2000484	positive regulation of interleukin-8 sec...	biological_process	9	1	0.14	0.13165	1
GO:2000650	negative regulation of sodium ion transm...	biological_process	9	1	0.14	0.13165	1
GO:2000671	regulation of motor neuron apoptotic pro...	biological_process	9	1	0.14	0.13165	1
GO:2000778	positive regulation of interleukin-6 sec...	biological_process	9	1	0.14	0.13165	1
GO:2001256	regulation of store-operated calcium ent...	biological_process	9	1	0.14	0.13165	1
GO:0010611	regulation of cardiac muscle hypertrophy	biological_process	41	2	0.64	0.13345	1
GO:0030857	negative regulation of epithelial cell d...	biological_process	41	2	0.64	0.13345	1
GO:0030890	positive regulation of B cell proliferat...	biological_process	41	2	0.64	0.13345	1
GO:0051954	positive regulation of amine transport	biological_process	41	2	0.64	0.13345	1
GO:0010604	positive regulation of macromolecule met...	biological_process	2567	47	39.94	0.13354	1
GO:0022898	regulation of transmembrane transporter ...	biological_process	173	5	2.69	0.13356	1
GO:0043547	positive regulation of GTPase activity	biological_process	222	6	3.45	0.13378	1
GO:0002768	immune response-regulating cell surface ...	biological_process	126	4	1.96	0.13383	1
GO:0030833	regulation of actin filament polymerizat...	biological_process	126	4	1.96	0.13383	1
GO:0009267	cellular response to starvation	biological_process	324	8	5.04	0.13451	1
GO:0043500	muscle adaptation	biological_process	82	3	1.28	0.13575	1
GO:0051701	interaction with host	biological_process	82	3	1.28	0.13575	1
GO:0071824	protein-DNA complex subunit organization	biological_process	174	5	2.71	0.13588	1
GO:0042274	ribosomal small subunit biogenesis	biological_process	42	2	0.65	0.13876	1
GO:0046622	positive regulation of organ growth	biological_process	42	2	0.65	0.13876	1
GO:0070265	necrotic cell death	biological_process	42	2	0.65	0.13876	1
GO:0071277	cellular response to calcium ion	biological_process	42	2	0.65	0.13876	1
GO:0017038	protein import	biological_process	275	7	4.28	0.13879	1
GO:0009889	regulation of biosynthetic process	biological_process	3546	63	55.17	0.13911	1
GO:0043412	macromolecule modification	biological_process	3242	58	50.44	0.13938	1
GO:0048813	dendrite morphogenesis	biological_process	128	4	1.99	0.13939	1
GO:0044087	regulation of cellular component biogene...	biological_process	651	14	10.13	0.1401	1
GO:0034645	cellular macromolecule biosynthetic proc...	biological_process	3915	69	60.92	0.14014	1
GO:0007010	cytoskeleton organization	biological_process	990	20	15.4	0.14154	1
GO:0072655	establishment of protein localization to...	biological_process	129	4	2.01	0.14221	1
GO:0002821	positive regulation of adaptive immune r...	biological_process	84	3	1.31	0.14292	1
GO:0030510	regulation of BMP signaling pathway	biological_process	84	3	1.31	0.14292	1
GO:0048814	regulation of dendrite morphogenesis	biological_process	84	3	1.31	0.14292	1
GO:0070848	response to growth factor	biological_process	489	11	7.61	0.14314	1
GO:0008347	glial cell migration	biological_process	43	2	0.67	0.1441	1
GO:0014743	regulation of muscle hypertrophy	biological_process	43	2	0.67	0.1441	1
GO:0032543	mitochondrial translation	biological_process	43	2	0.67	0.1441	1
GO:0032655	regulation of interleukin-12 production	biological_process	43	2	0.67	0.1441	1
GO:0045604	regulation of epidermal cell differentia...	biological_process	43	2	0.67	0.1441	1
GO:0045687	positive regulation of glial cell differ...	biological_process	43	2	0.67	0.1441	1
GO:0048678	response to axon injury	biological_process	43	2	0.67	0.1441	1
GO:0050732	negative regulation of peptidyl-tyrosine...	biological_process	43	2	0.67	0.1441	1
GO:0050879	multicellular organismal movement	biological_process	43	2	0.67	0.1441	1
GO:0050881	musculoskeletal movement	biological_process	43	2	0.67	0.1441	1
GO:0002250	adaptive immune response	biological_process	330	8	5.13	0.14461	1
GO:0010822	positive regulation of mitochondrion org...	biological_process	130	4	2.02	0.14505	1
GO:0001771	immunological synapse formation	biological_process	10	1	0.16	0.14517	1
GO:0002634	regulation of germinal center formation	biological_process	10	1	0.16	0.14517	1
GO:0003211	cardiac ventricle formation	biological_process	10	1	0.16	0.14517	1
GO:0003263	cardioblast proliferation	biological_process	10	1	0.16	0.14517	1
GO:0003264	regulation of cardioblast proliferation	biological_process	10	1	0.16	0.14517	1
GO:0003266	regulation of secondary heart field card...	biological_process	10	1	0.16	0.14517	1
GO:0007379	segment specification	biological_process	10	1	0.16	0.14517	1
GO:0009312	oligosaccharide biosynthetic process	biological_process	10	1	0.16	0.14517	1
GO:0010459	negative regulation of heart rate	biological_process	10	1	0.16	0.14517	1
GO:0010523	negative regulation of calcium ion trans...	biological_process	10	1	0.16	0.14517	1
GO:0010804	negative regulation of tumor necrosis fa...	biological_process	10	1	0.16	0.14517	1
GO:0014052	regulation of gamma-aminobutyric acid se...	biological_process	10	1	0.16	0.14517	1
GO:0016056	rhodopsin mediated signaling pathway	biological_process	10	1	0.16	0.14517	1
GO:0021612	facial nerve structural organization	biological_process	10	1	0.16	0.14517	1
GO:0034380	high-density lipoprotein particle assemb...	biological_process	10	1	0.16	0.14517	1
GO:0034776	response to histamine	biological_process	10	1	0.16	0.14517	1
GO:0035871	protein K11-linked deubiquitination	biological_process	10	1	0.16	0.14517	1
GO:0036159	inner dynein arm assembly	biological_process	10	1	0.16	0.14517	1
GO:0048672	positive regulation of collateral sprout...	biological_process	10	1	0.16	0.14517	1
GO:0048703	embryonic viscerocranium morphogenesis	biological_process	10	1	0.16	0.14517	1
GO:0048843	negative regulation of axon extension in...	biological_process	10	1	0.16	0.14517	1
GO:0051006	positive regulation of lipoprotein lipas...	biological_process	10	1	0.16	0.14517	1
GO:0051382	kinetochore assembly	biological_process	10	1	0.16	0.14517	1
GO:0051798	positive regulation of hair follicle dev...	biological_process	10	1	0.16	0.14517	1
GO:0060019	radial glial cell differentiation	biological_process	10	1	0.16	0.14517	1
GO:0060124	positive regulation of growth hormone se...	biological_process	10	1	0.16	0.14517	1
GO:0060253	negative regulation of glial cell prolif...	biological_process	10	1	0.16	0.14517	1
GO:0060502	epithelial cell proliferation involved i...	biological_process	10	1	0.16	0.14517	1
GO:0070129	regulation of mitochondrial translation	biological_process	10	1	0.16	0.14517	1
GO:0070886	positive regulation of calcineurin-NFAT ...	biological_process	10	1	0.16	0.14517	1
GO:0071468	cellular response to acidic pH	biological_process	10	1	0.16	0.14517	1
GO:0072203	cell proliferation involved in metanephr...	biological_process	10	1	0.16	0.14517	1
GO:0090266	regulation of mitotic cell cycle spindle...	biological_process	10	1	0.16	0.14517	1
GO:0090281	negative regulation of calcium ion impor...	biological_process	10	1	0.16	0.14517	1
GO:1902306	negative regulation of sodium ion transm...	biological_process	10	1	0.16	0.14517	1
GO:1903504	regulation of mitotic spindle checkpoint	biological_process	10	1	0.16	0.14517	1
GO:0006796	phosphate-containing compound metabolic ...	biological_process	2647	48	41.19	0.14537	1
GO:0006952	defense response	biological_process	1167	23	18.16	0.14596	1
GO:0016049	cell growth	biological_process	437	10	6.8	0.14596	1
GO:0010959	regulation of metal ion transport	biological_process	331	8	5.15	0.14633	1
GO:0032649	regulation of interferon-gamma productio...	biological_process	85	3	1.32	0.14655	1
GO:2000379	positive regulation of reactive oxygen s...	biological_process	85	3	1.32	0.14655	1
GO:0006139	nucleobase-containing compound metabolic...	biological_process	4667	81	72.62	0.14657	1
GO:0009893	positive regulation of metabolic process	biological_process	3013	54	46.88	0.14718	1
GO:0007528	neuromuscular junction development	biological_process	44	2	0.68	0.14949	1
GO:0010828	positive regulation of glucose transport	biological_process	44	2	0.68	0.14949	1
GO:0031102	neuron projection regeneration	biological_process	44	2	0.68	0.14949	1
GO:0045599	negative regulation of fat cell differen...	biological_process	44	2	0.68	0.14949	1
GO:1901532	regulation of hematopoietic progenitor c...	biological_process	44	2	0.68	0.14949	1
GO:0061387	regulation of extent of cell growth	biological_process	86	3	1.34	0.15021	1
GO:0071248	cellular response to metal ion	biological_process	86	3	1.34	0.15021	1
GO:0045944	positive regulation of transcription fro...	biological_process	999	20	15.54	0.15032	1
GO:0031349	positive regulation of defense response	biological_process	230	6	3.58	0.15038	1
GO:0006333	chromatin assembly or disassembly	biological_process	132	4	2.05	0.1508	1
GO:0034613	cellular protein localization	biological_process	1289	25	20.06	0.15131	1
GO:0055065	metal ion homeostasis	biological_process	495	11	7.7	0.15157	1
GO:0070647	protein modification by small protein co...	biological_process	661	14	10.28	0.15214	1
GO:0050794	regulation of cellular process	biological_process	9781	162	152.19	0.15244	1
GO:0042594	response to starvation	biological_process	335	8	5.21	0.1533	1
GO:0032101	regulation of response to external stimu...	biological_process	718	15	11.17	0.15339	1
GO:0031667	response to nutrient levels	biological_process	442	10	6.88	0.15349	1
GO:0065009	regulation of molecular function	biological_process	2119	39	32.97	0.1535	1
GO:0048706	embryonic skeletal system development	biological_process	133	4	2.07	0.1537	1
GO:1903036	positive regulation of response to wound...	biological_process	133	4	2.07	0.1537	1
GO:0015992	proton transport	biological_process	87	3	1.35	0.1539	1
GO:0050729	positive regulation of inflammatory resp...	biological_process	87	3	1.35	0.1539	1
GO:0051209	release of sequestered calcium ion into ...	biological_process	87	3	1.35	0.1539	1
GO:0051283	negative regulation of sequestering of c...	biological_process	87	3	1.35	0.1539	1
GO:0070925	organelle assembly	biological_process	497	11	7.73	0.15444	1
GO:0050727	regulation of inflammatory response	biological_process	232	6	3.61	0.15467	1
GO:0001974	blood vessel remodeling	biological_process	45	2	0.7	0.15492	1
GO:0002709	regulation of T cell mediated immunity	biological_process	45	2	0.7	0.15492	1
GO:0032611	interleukin-1 beta production	biological_process	45	2	0.7	0.15492	1
GO:0032615	interleukin-12 production	biological_process	45	2	0.7	0.15492	1
GO:0035567	non-canonical Wnt signaling pathway	biological_process	45	2	0.7	0.15492	1
GO:0048483	autonomic nervous system development	biological_process	45	2	0.7	0.15492	1
GO:0002696	positive regulation of leukocyte activat...	biological_process	233	6	3.63	0.15684	1
GO:0044764	multi-organism cellular process	biological_process	233	6	3.63	0.15684	1
GO:0030855	epithelial cell differentiation	biological_process	554	12	8.62	0.15735	1
GO:0070727	cellular macromolecule localization	biological_process	1296	25	20.17	0.15752	1
GO:0032409	regulation of transporter activity	biological_process	183	5	2.85	0.15755	1
GO:0001936	regulation of endothelial cell prolifera...	biological_process	88	3	1.37	0.15761	1
GO:0006818	hydrogen transport	biological_process	88	3	1.37	0.15761	1
GO:0009108	coenzyme biosynthetic process	biological_process	88	3	1.37	0.15761	1
GO:0022600	digestive system process	biological_process	88	3	1.37	0.15761	1
GO:0050868	negative regulation of T cell activation	biological_process	88	3	1.37	0.15761	1
GO:0051282	regulation of sequestering of calcium io...	biological_process	88	3	1.37	0.15761	1
GO:1903214	regulation of protein targeting to mitoc...	biological_process	88	3	1.37	0.15761	1
GO:0002682	regulation of immune system process	biological_process	1064	21	16.56	0.15773	1
GO:0050678	regulation of epithelial cell proliferat...	biological_process	285	7	4.43	0.15779	1
GO:0000076	DNA replication checkpoint	biological_process	11	1	0.17	0.15848	1
GO:0001765	membrane raft assembly	biological_process	11	1	0.17	0.15848	1
GO:0001973	adenosine receptor signaling pathway	biological_process	11	1	0.17	0.15848	1
GO:0002674	negative regulation of acute inflammator...	biological_process	11	1	0.17	0.15848	1
GO:0003306	Wnt signaling pathway involved in heart ...	biological_process	11	1	0.17	0.15848	1
GO:0006999	nuclear pore organization	biological_process	11	1	0.17	0.15848	1
GO:0010766	negative regulation of sodium ion transp...	biological_process	11	1	0.17	0.15848	1
GO:0010885	regulation of cholesterol storage	biological_process	11	1	0.17	0.15848	1
GO:0014049	positive regulation of glutamate secreti...	biological_process	11	1	0.17	0.15848	1
GO:0021561	facial nerve development	biological_process	11	1	0.17	0.15848	1
GO:0021610	facial nerve morphogenesis	biological_process	11	1	0.17	0.15848	1
GO:0031573	intra-S DNA damage checkpoint	biological_process	11	1	0.17	0.15848	1
GO:0032604	granulocyte macrophage colony-stimulatin...	biological_process	11	1	0.17	0.15848	1
GO:0032645	regulation of granulocyte macrophage col...	biological_process	11	1	0.17	0.15848	1
GO:0033127	regulation of histone phosphorylation	biological_process	11	1	0.17	0.15848	1
GO:0033574	response to testosterone	biological_process	11	1	0.17	0.15848	1
GO:0035413	positive regulation of catenin import in...	biological_process	11	1	0.17	0.15848	1
GO:0039531	regulation of viral-induced cytoplasmic ...	biological_process	11	1	0.17	0.15848	1
GO:0042635	positive regulation of hair cycle	biological_process	11	1	0.17	0.15848	1
GO:0043589	skin morphogenesis	biological_process	11	1	0.17	0.15848	1
GO:0048664	neuron fate determination	biological_process	11	1	0.17	0.15848	1
GO:0051127	positive regulation of actin nucleation	biological_process	11	1	0.17	0.15848	1
GO:0060586	multicellular organismal iron ion homeos...	biological_process	11	1	0.17	0.15848	1
GO:0061308	cardiac neural crest cell development in...	biological_process	11	1	0.17	0.15848	1
GO:0061365	positive regulation of triglyceride lipa...	biological_process	11	1	0.17	0.15848	1
GO:0072176	nephric duct development	biological_process	11	1	0.17	0.15848	1
GO:0072178	nephric duct morphogenesis	biological_process	11	1	0.17	0.15848	1
GO:0075733	intracellular transport of virus	biological_process	11	1	0.17	0.15848	1
GO:0097049	motor neuron apoptotic process	biological_process	11	1	0.17	0.15848	1
GO:1900025	negative regulation of substrate adhesio...	biological_process	11	1	0.17	0.15848	1
GO:1902583	multi-organism intracellular transport	biological_process	11	1	0.17	0.15848	1
GO:1902668	negative regulation of axon guidance	biological_process	11	1	0.17	0.15848	1
GO:1990440	positive regulation of transcription fro...	biological_process	11	1	0.17	0.15848	1
GO:2000291	regulation of myoblast proliferation	biological_process	11	1	0.17	0.15848	1
GO:0030041	actin filament polymerization	biological_process	135	4	2.1	0.15957	1
GO:0070585	protein localization to mitochondrion	biological_process	135	4	2.1	0.15957	1
GO:0030522	intracellular receptor signaling pathway	biological_process	184	5	2.86	0.16004	1
GO:0051648	vesicle localization	biological_process	184	5	2.86	0.16004	1
GO:0009583	detection of light stimulus	biological_process	46	2	0.72	0.16039	1
GO:0042531	positive regulation of tyrosine phosphor...	biological_process	46	2	0.72	0.16039	1
GO:0043462	regulation of ATPase activity	biological_process	46	2	0.72	0.16039	1
GO:0051208	sequestering of calcium ion	biological_process	89	3	1.38	0.16136	1
GO:0006397	mRNA processing	biological_process	393	9	6.11	0.16139	1
GO:0070201	regulation of establishment of protein l...	biological_process	725	15	11.28	0.16182	1
GO:0032446	protein modification by small protein co...	biological_process	558	12	8.68	0.16291	1
GO:0071496	cellular response to external stimulus	biological_process	394	9	6.13	0.16307	1
GO:0051172	negative regulation of nitrogen compound...	biological_process	1361	26	21.18	0.16335	1
GO:0003007	heart morphogenesis	biological_process	236	6	3.67	0.16342	1
GO:0009615	response to virus	biological_process	288	7	4.48	0.16371	1
GO:0000122	negative regulation of transcription fro...	biological_process	727	15	11.31	0.16427	1
GO:0072594	establishment of protein localization to...	biological_process	449	10	6.99	0.16436	1
GO:2000112	regulation of cellular macromolecule bio...	biological_process	3225	57	50.18	0.16458	1
GO:0051592	response to calcium ion	biological_process	90	3	1.4	0.16513	1
GO:0031343	positive regulation of cell killing	biological_process	47	2	0.73	0.16589	1
GO:0032652	regulation of interleukin-1 production	biological_process	47	2	0.73	0.16589	1
GO:0006357	regulation of transcription from RNA pol...	biological_process	1719	32	26.75	0.16649	1
GO:0010557	positive regulation of macromolecule bio...	biological_process	1543	29	24.01	0.16801	1
GO:0002695	negative regulation of leukocyte activat...	biological_process	138	4	2.15	0.16854	1
GO:0006909	phagocytosis	biological_process	138	4	2.15	0.16854	1
GO:0007568	aging	biological_process	138	4	2.15	0.16854	1
GO:0043409	negative regulation of MAPK cascade	biological_process	138	4	2.15	0.16854	1
GO:0051153	regulation of striated muscle cell diffe...	biological_process	91	3	1.42	0.16893	1
GO:1903747	regulation of establishment of protein l...	biological_process	91	3	1.42	0.16893	1
GO:0001501	skeletal system development	biological_process	452	10	7.03	0.16913	1
GO:0050673	epithelial cell proliferation	biological_process	344	8	5.35	0.16957	1
GO:0080134	regulation of response to stress	biological_process	1076	21	16.74	0.16987	1
GO:0032102	negative regulation of response to exter...	biological_process	239	6	3.72	0.17011	1
GO:0090257	regulation of muscle system process	biological_process	188	5	2.93	0.17016	1
GO:0006793	phosphorus metabolic process	biological_process	2687	48	41.81	0.171	1
GO:0030219	megakaryocyte differentiation	biological_process	48	2	0.75	0.17143	1
GO:0046718	viral entry into host cell	biological_process	48	2	0.75	0.17143	1
GO:0048701	embryonic cranial skeleton morphogenesis	biological_process	48	2	0.75	0.17143	1
GO:0060038	cardiac muscle cell proliferation	biological_process	48	2	0.75	0.17143	1
GO:0022408	negative regulation of cell-cell adhesio...	biological_process	139	4	2.16	0.17156	1
GO:0002328	pro-B cell differentiation	biological_process	12	1	0.19	0.17158	1
GO:0002407	dendritic cell chemotaxis	biological_process	12	1	0.19	0.17158	1
GO:0002830	positive regulation of type 2 immune res...	biological_process	12	1	0.19	0.17158	1
GO:0003207	cardiac chamber formation	biological_process	12	1	0.19	0.17158	1
GO:0010878	cholesterol storage	biological_process	12	1	0.19	0.17158	1
GO:0015802	basic amino acid transport	biological_process	12	1	0.19	0.17158	1
GO:0030656	regulation of vitamin metabolic process	biological_process	12	1	0.19	0.17158	1
GO:0031000	response to caffeine	biological_process	12	1	0.19	0.17158	1
GO:0032700	negative regulation of interleukin-17 pr...	biological_process	12	1	0.19	0.17158	1
GO:0032930	positive regulation of superoxide anion ...	biological_process	12	1	0.19	0.17158	1
GO:0036158	outer dynein arm assembly	biological_process	12	1	0.19	0.17158	1
GO:0039529	RIG-I signaling pathway	biological_process	12	1	0.19	0.17158	1
GO:0042219	cellular modified amino acid catabolic p...	biological_process	12	1	0.19	0.17158	1
GO:0042789	mRNA transcription from RNA polymerase I...	biological_process	12	1	0.19	0.17158	1
GO:0045060	negative thymic T cell selection	biological_process	12	1	0.19	0.17158	1
GO:0045414	regulation of interleukin-8 biosynthetic...	biological_process	12	1	0.19	0.17158	1
GO:0045943	positive regulation of transcription fro...	biological_process	12	1	0.19	0.17158	1
GO:0048311	mitochondrion distribution	biological_process	12	1	0.19	0.17158	1
GO:0048313	Golgi inheritance	biological_process	12	1	0.19	0.17158	1
GO:0048742	regulation of skeletal muscle fiber deve...	biological_process	12	1	0.19	0.17158	1
GO:0051383	kinetochore organization	biological_process	12	1	0.19	0.17158	1
GO:0051852	disruption by host of symbiont cells	biological_process	12	1	0.19	0.17158	1
GO:0051873	killing by host of symbiont cells	biological_process	12	1	0.19	0.17158	1
GO:0055089	fatty acid homeostasis	biological_process	12	1	0.19	0.17158	1
GO:0060391	positive regulation of SMAD protein impo...	biological_process	12	1	0.19	0.17158	1
GO:0060439	trachea morphogenesis	biological_process	12	1	0.19	0.17158	1
GO:0060536	cartilage morphogenesis	biological_process	12	1	0.19	0.17158	1
GO:0061307	cardiac neural crest cell differentiatio...	biological_process	12	1	0.19	0.17158	1
GO:0070986	left/right axis specification	biological_process	12	1	0.19	0.17158	1
GO:0071803	positive regulation of podosome assembly	biological_process	12	1	0.19	0.17158	1
GO:1904152	regulation of retrograde protein transpo...	biological_process	12	1	0.19	0.17158	1
GO:1904293	negative regulation of ERAD pathway	biological_process	12	1	0.19	0.17158	1
GO:2000188	regulation of cholesterol homeostasis	biological_process	12	1	0.19	0.17158	1
GO:0040013	negative regulation of locomotion	biological_process	240	6	3.73	0.17236	1
GO:0051235	maintenance of location	biological_process	240	6	3.73	0.17236	1
GO:0017148	negative regulation of translation	biological_process	92	3	1.43	0.17275	1
GO:0032273	positive regulation of protein polymeriz...	biological_process	92	3	1.43	0.17275	1
GO:0001558	regulation of cell growth	biological_process	346	8	5.38	0.17328	1
GO:0050789	regulation of biological process	biological_process	10280	169	159.95	0.17396	1
GO:0048585	negative regulation of response to stimu...	biological_process	1197	23	18.62	0.1744	1
GO:0006606	protein import into nucleus	biological_process	241	6	3.75	0.17463	1
GO:0044744	protein targeting to nucleus	biological_process	241	6	3.75	0.17463	1
GO:1902593	single-organism nuclear import	biological_process	241	6	3.75	0.17463	1
GO:0007517	muscle organ development	biological_process	347	8	5.4	0.17516	1
GO:0045786	negative regulation of cell cycle	biological_process	347	8	5.4	0.17516	1
GO:0006413	translational initiation	biological_process	93	3	1.45	0.1766	1
GO:0030203	glycosaminoglycan metabolic process	biological_process	93	3	1.45	0.1766	1
GO:0031099	regeneration	biological_process	93	3	1.45	0.1766	1
GO:0051170	nuclear import	biological_process	242	6	3.77	0.17691	1
GO:0006749	glutathione metabolic process	biological_process	49	2	0.76	0.17699	1
GO:0031669	cellular response to nutrient levels	biological_process	348	8	5.41	0.17704	1
GO:0090066	regulation of anatomical structure size	biological_process	457	10	7.11	0.17722	1
GO:0051147	regulation of muscle cell differentiatio...	biological_process	141	4	2.19	0.17767	1
GO:0071822	protein complex subunit organization	biological_process	1437	27	22.36	0.17894	1
GO:0007049	cell cycle	biological_process	1378	26	21.44	0.179	1
GO:0006605	protein targeting	biological_process	514	11	8	0.1799	1
GO:0003205	cardiac chamber development	biological_process	142	4	2.21	0.18075	1
GO:0019222	regulation of metabolic process	biological_process	5670	96	88.22	0.18138	1
GO:0042063	gliogenesis	biological_process	244	6	3.8	0.18151	1
GO:0050867	positive regulation of cell activation	biological_process	244	6	3.8	0.18151	1
GO:1903037	regulation of leukocyte cell-cell adhesi...	biological_process	244	6	3.8	0.18151	1
GO:0031326	regulation of cellular biosynthetic proc...	biological_process	3499	61	54.44	0.18232	1
GO:0003407	neural retina development	biological_process	50	2	0.78	0.18258	1
GO:0010634	positive regulation of epithelial cell m...	biological_process	95	3	1.48	0.18436	1
GO:0032609	interferon-gamma production	biological_process	95	3	1.48	0.18436	1
GO:0002087	regulation of respiratory gaseous exchan...	biological_process	13	1	0.2	0.18447	1
GO:0002115	store-operated calcium entry	biological_process	13	1	0.2	0.18447	1
GO:0006521	regulation of cellular amino acid metabo...	biological_process	13	1	0.2	0.18447	1
GO:0007216	G-protein coupled glutamate receptor sig...	biological_process	13	1	0.2	0.18447	1
GO:0007603	phototransduction, visible light	biological_process	13	1	0.2	0.18447	1
GO:0010832	negative regulation of myotube different...	biological_process	13	1	0.2	0.18447	1
GO:0010888	negative regulation of lipid storage	biological_process	13	1	0.2	0.18447	1
GO:0010935	regulation of macrophage cytokine produc...	biological_process	13	1	0.2	0.18447	1
GO:0021604	cranial nerve structural organization	biological_process	13	1	0.2	0.18447	1
GO:0021903	rostrocaudal neural tube patterning	biological_process	13	1	0.2	0.18447	1
GO:0030213	hyaluronan biosynthetic process	biological_process	13	1	0.2	0.18447	1
GO:0030449	regulation of complement activation	biological_process	13	1	0.2	0.18447	1
GO:0030859	polarized epithelial cell differentiatio...	biological_process	13	1	0.2	0.18447	1
GO:0032099	negative regulation of appetite	biological_process	13	1	0.2	0.18447	1
GO:0032495	response to muramyl dipeptide	biological_process	13	1	0.2	0.18447	1
GO:0032515	negative regulation of phosphoprotein ph...	biological_process	13	1	0.2	0.18447	1
GO:0032691	negative regulation of interleukin-1 bet...	biological_process	13	1	0.2	0.18447	1
GO:0033235	positive regulation of protein sumoylati...	biological_process	13	1	0.2	0.18447	1
GO:0034315	regulation of Arp2/3 complex-mediated ac...	biological_process	13	1	0.2	0.18447	1
GO:0035089	establishment of apical/basal cell polar...	biological_process	13	1	0.2	0.18447	1
GO:0035584	calcium-mediated signaling using intrace...	biological_process	13	1	0.2	0.18447	1
GO:0042228	interleukin-8 biosynthetic process	biological_process	13	1	0.2	0.18447	1
GO:0042416	dopamine biosynthetic process	biological_process	13	1	0.2	0.18447	1
GO:0042693	muscle cell fate commitment	biological_process	13	1	0.2	0.18447	1
GO:0043129	surfactant homeostasis	biological_process	13	1	0.2	0.18447	1
GO:0043383	negative T cell selection	biological_process	13	1	0.2	0.18447	1
GO:0043508	negative regulation of JUN kinase activi...	biological_process	13	1	0.2	0.18447	1
GO:0045078	positive regulation of interferon-gamma ...	biological_process	13	1	0.2	0.18447	1
GO:0045589	regulation of regulatory T cell differen...	biological_process	13	1	0.2	0.18447	1
GO:0045948	positive regulation of translational ini...	biological_process	13	1	0.2	0.18447	1
GO:0046549	retinal cone cell development	biological_process	13	1	0.2	0.18447	1
GO:0048308	organelle inheritance	biological_process	13	1	0.2	0.18447	1
GO:0048505	regulation of timing of cell differentia...	biological_process	13	1	0.2	0.18447	1
GO:0060272	embryonic skeletal joint morphogenesis	biological_process	13	1	0.2	0.18447	1
GO:0060911	cardiac cell fate commitment	biological_process	13	1	0.2	0.18447	1
GO:0060969	negative regulation of gene silencing	biological_process	13	1	0.2	0.18447	1
GO:0061003	positive regulation of dendritic spine m...	biological_process	13	1	0.2	0.18447	1
GO:0061430	bone trabecula morphogenesis	biological_process	13	1	0.2	0.18447	1
GO:0061548	ganglion development	biological_process	13	1	0.2	0.18447	1
GO:0072160	nephron tubule epithelial cell different...	biological_process	13	1	0.2	0.18447	1
GO:0097237	cellular response to toxic substance	biological_process	13	1	0.2	0.18447	1
GO:0097320	membrane tubulation	biological_process	13	1	0.2	0.18447	1
GO:1901213	regulation of transcription from RNA pol...	biological_process	13	1	0.2	0.18447	1
GO:2000095	regulation of Wnt signaling pathway, pla...	biological_process	13	1	0.2	0.18447	1
GO:0010558	negative regulation of macromolecule bio...	biological_process	1266	24	19.7	0.18472	1
GO:0031324	negative regulation of cellular metaboli...	biological_process	2103	38	32.72	0.18632	1
GO:2000377	regulation of reactive oxygen species me...	biological_process	144	4	2.24	0.18697	1
GO:0051347	positive regulation of transferase activ...	biological_process	463	10	7.2	0.18716	1
GO:0019748	secondary metabolic process	biological_process	51	2	0.79	0.1882	1
GO:0030260	entry into host cell	biological_process	51	2	0.79	0.1882	1
GO:0033692	cellular polysaccharide biosynthetic pro...	biological_process	51	2	0.79	0.1882	1
GO:0044409	entry into host	biological_process	51	2	0.79	0.1882	1
GO:0048538	thymus development	biological_process	51	2	0.79	0.1882	1
GO:0051806	entry into cell of other organism involv...	biological_process	51	2	0.79	0.1882	1
GO:0051828	entry into other organism involved in sy...	biological_process	51	2	0.79	0.1882	1
GO:0052126	movement in host environment	biological_process	51	2	0.79	0.1882	1
GO:0052192	movement in environment of other organis...	biological_process	51	2	0.79	0.1882	1
GO:0006261	DNA-dependent DNA replication	biological_process	96	3	1.49	0.18828	1
GO:0042981	regulation of apoptotic process	biological_process	1329	25	20.68	0.18872	1
GO:1903530	regulation of secretion by cell	biological_process	633	13	9.85	0.18985	1
GO:0048638	regulation of developmental growth	biological_process	301	7	4.68	0.19047	1
GO:2000113	negative regulation of cellular macromol...	biological_process	1214	23	18.89	0.19176	1
GO:0008037	cell recognition	biological_process	97	3	1.51	0.19222	1
GO:0008344	adult locomotory behavior	biological_process	97	3	1.51	0.19222	1
GO:0016567	protein ubiquitination	biological_process	522	11	8.12	0.19253	1
GO:0060429	epithelium development	biological_process	1039	20	16.17	0.19286	1
GO:0046822	regulation of nucleocytoplasmic transpor...	biological_process	197	5	3.07	0.1938	1
GO:0070372	regulation of ERK1 and ERK2 cascade	biological_process	197	5	3.07	0.1938	1
GO:0001754	eye photoreceptor cell differentiation	biological_process	52	2	0.81	0.19384	1
GO:0007566	embryo implantation	biological_process	52	2	0.81	0.19384	1
GO:0042461	photoreceptor cell development	biological_process	52	2	0.81	0.19384	1
GO:0048521	negative regulation of behavior	biological_process	52	2	0.81	0.19384	1
GO:0070373	negative regulation of ERK1 and ERK2 cas...	biological_process	52	2	0.81	0.19384	1
GO:0046649	lymphocyte activation	biological_process	581	12	9.04	0.19674	1
GO:0002031	G-protein coupled receptor internalizati...	biological_process	14	1	0.22	0.19717	1
GO:0003188	heart valve formation	biological_process	14	1	0.22	0.19717	1
GO:0006924	activation-induced cell death of T cells	biological_process	14	1	0.22	0.19717	1
GO:0009109	coenzyme catabolic process	biological_process	14	1	0.22	0.19717	1
GO:0010875	positive regulation of cholesterol efflu...	biological_process	14	1	0.22	0.19717	1
GO:0010934	macrophage cytokine production	biological_process	14	1	0.22	0.19717	1
GO:0014072	response to isoquinoline alkaloid	biological_process	14	1	0.22	0.19717	1
GO:0021756	striatum development	biological_process	14	1	0.22	0.19717	1
GO:0021877	forebrain neuron fate commitment	biological_process	14	1	0.22	0.19717	1
GO:0021984	adenohypophysis development	biological_process	14	1	0.22	0.19717	1
GO:0032096	negative regulation of response to food	biological_process	14	1	0.22	0.19717	1
GO:0032682	negative regulation of chemokine product...	biological_process	14	1	0.22	0.19717	1
GO:0032695	negative regulation of interleukin-12 pr...	biological_process	14	1	0.22	0.19717	1
GO:0042670	retinal cone cell differentiation	biological_process	14	1	0.22	0.19717	1
GO:0043278	response to morphine	biological_process	14	1	0.22	0.19717	1
GO:0044458	motile cilium assembly	biological_process	14	1	0.22	0.19717	1
GO:0045072	regulation of interferon-gamma biosynthe...	biological_process	14	1	0.22	0.19717	1
GO:0046794	transport of virus	biological_process	14	1	0.22	0.19717	1
GO:0048715	negative regulation of oligodendrocyte d...	biological_process	14	1	0.22	0.19717	1
GO:0051004	regulation of lipoprotein lipase activit...	biological_process	14	1	0.22	0.19717	1
GO:0051956	negative regulation of amino acid transp...	biological_process	14	1	0.22	0.19717	1
GO:0060252	positive regulation of glial cell prolif...	biological_process	14	1	0.22	0.19717	1
GO:0060390	regulation of SMAD protein import into n...	biological_process	14	1	0.22	0.19717	1
GO:0060964	regulation of gene silencing by miRNA	biological_process	14	1	0.22	0.19717	1
GO:0070234	positive regulation of T cell apoptotic ...	biological_process	14	1	0.22	0.19717	1
GO:0071157	negative regulation of cell cycle arrest	biological_process	14	1	0.22	0.19717	1
GO:2000257	regulation of protein activation cascade	biological_process	14	1	0.22	0.19717	1
GO:2000310	regulation of N-methyl-D-aspartate selec...	biological_process	14	1	0.22	0.19717	1
GO:0031325	positive regulation of cellular metaboli...	biological_process	2603	46	40.5	0.19766	1
GO:0051348	negative regulation of transferase activ...	biological_process	251	6	3.91	0.19796	1
GO:0010830	regulation of myotube differentiation	biological_process	53	2	0.82	0.1995	1
GO:0032677	regulation of interleukin-8 production	biological_process	53	2	0.82	0.1995	1
GO:0035019	somatic stem cell population maintenance	biological_process	53	2	0.82	0.1995	1
GO:0051148	negative regulation of muscle cell diffe...	biological_process	53	2	0.82	0.1995	1
GO:0060042	retina morphogenesis in camera-type eye	biological_process	53	2	0.82	0.1995	1
GO:2001244	positive regulation of intrinsic apoptot...	biological_process	53	2	0.82	0.1995	1
GO:0009057	macromolecule catabolic process	biological_process	928	18	14.44	0.19955	1
GO:0050790	regulation of catalytic activity	biological_process	1638	30	25.49	0.19976	1
GO:0080090	regulation of primary metabolic process	biological_process	4954	84	77.08	0.19989	1
GO:0071840	cellular component organization or bioge...	biological_process	5204	88	80.97	0.19997	1
GO:0034249	negative regulation of cellular amide me...	biological_process	99	3	1.54	0.20015	1
GO:0090304	nucleic acid metabolic process	biological_process	4146	71	64.51	0.20048	1
GO:0031400	negative regulation of protein modificat...	biological_process	527	11	8.2	0.20062	1
GO:0009890	negative regulation of biosynthetic proc...	biological_process	1342	25	20.88	0.20185	1
GO:0072358	cardiovascular system development	biological_process	930	18	14.47	0.202	1
GO:0072359	circulatory system development	biological_process	930	18	14.47	0.202	1
GO:0016310	phosphorylation	biological_process	1881	34	29.27	0.20222	1
GO:0006457	protein folding	biological_process	149	4	2.32	0.2028	1
GO:0030308	negative regulation of cell growth	biological_process	149	4	2.32	0.2028	1
GO:0046328	regulation of JNK cascade	biological_process	149	4	2.32	0.2028	1
GO:0070486	leukocyte aggregation	biological_process	417	9	6.49	0.20386	1
GO:0001935	endothelial cell proliferation	biological_process	100	3	1.56	0.20415	1
GO:0050851	antigen receptor-mediated signaling path...	biological_process	100	3	1.56	0.20415	1
GO:0051238	sequestering of metal ion	biological_process	100	3	1.56	0.20415	1
GO:0002252	immune effector process	biological_process	643	13	10	0.20451	1
GO:0010631	epithelial cell migration	biological_process	201	5	3.13	0.20466	1
GO:0042254	ribosome biogenesis	biological_process	201	5	3.13	0.20466	1
GO:0043067	regulation of programmed cell death	biological_process	1345	25	20.93	0.20494	1
GO:0000768	syncytium formation by plasma membrane f...	biological_process	54	2	0.84	0.20519	1
GO:0001738	morphogenesis of a polarized epithelium	biological_process	54	2	0.84	0.20519	1
GO:0002673	regulation of acute inflammatory respons...	biological_process	54	2	0.84	0.20519	1
GO:0048286	lung alveolus development	biological_process	54	2	0.84	0.20519	1
GO:0031323	regulation of cellular metabolic process	biological_process	5028	85	78.23	0.20658	1
GO:0051252	regulation of RNA metabolic process	biological_process	3044	53	47.36	0.20677	1
GO:0006725	cellular aromatic compound metabolic pro...	biological_process	4843	82	75.35	0.20798	1
GO:1903650	negative regulation of cytoplasmic trans...	biological_process	101	3	1.57	0.20817	1
GO:0033365	protein localization to organelle	biological_process	646	13	10.05	0.20901	1
GO:0000302	response to reactive oxygen species	biological_process	151	4	2.35	0.20924	1
GO:0000188	inactivation of MAPK activity	biological_process	15	1	0.23	0.20967	1
GO:0006346	methylation-dependent chromatin silencin...	biological_process	15	1	0.23	0.20967	1
GO:0007350	blastoderm segmentation	biological_process	15	1	0.23	0.20967	1
GO:0007635	chemosensory behavior	biological_process	15	1	0.23	0.20967	1
GO:0010002	cardioblast differentiation	biological_process	15	1	0.23	0.20967	1
GO:0010867	positive regulation of triglyceride bios...	biological_process	15	1	0.23	0.20967	1
GO:0032928	regulation of superoxide anion generatio...	biological_process	15	1	0.23	0.20967	1
GO:0033008	positive regulation of mast cell activat...	biological_process	15	1	0.23	0.20967	1
GO:0033630	positive regulation of cell adhesion med...	biological_process	15	1	0.23	0.20967	1
GO:0035588	G-protein coupled purinergic receptor si...	biological_process	15	1	0.23	0.20967	1
GO:0039528	cytoplasmic pattern recognition receptor...	biological_process	15	1	0.23	0.20967	1
GO:0040034	regulation of development, heterochronic	biological_process	15	1	0.23	0.20967	1
GO:0043306	positive regulation of mast cell degranu...	biological_process	15	1	0.23	0.20967	1
GO:0044273	sulfur compound catabolic process	biological_process	15	1	0.23	0.20967	1
GO:0044766	multi-organism transport	biological_process	15	1	0.23	0.20967	1
GO:0046325	negative regulation of glucose import	biological_process	15	1	0.23	0.20967	1
GO:0046827	positive regulation of protein export fr...	biological_process	15	1	0.23	0.20967	1
GO:0048490	anterograde synaptic vesicle transport	biological_process	15	1	0.23	0.20967	1
GO:0050434	positive regulation of viral transcripti...	biological_process	15	1	0.23	0.20967	1
GO:0055012	ventricular cardiac muscle cell differen...	biological_process	15	1	0.23	0.20967	1
GO:0060123	regulation of growth hormone secretion	biological_process	15	1	0.23	0.20967	1
GO:0060413	atrial septum morphogenesis	biological_process	15	1	0.23	0.20967	1
GO:0060456	positive regulation of digestive system ...	biological_process	15	1	0.23	0.20967	1
GO:0061162	establishment of monopolar cell polarity	biological_process	15	1	0.23	0.20967	1
GO:0061339	establishment or maintenance of monopola...	biological_process	15	1	0.23	0.20967	1
GO:0071242	cellular response to ammonium ion	biological_process	15	1	0.23	0.20967	1
GO:0071498	cellular response to fluid shear stress	biological_process	15	1	0.23	0.20967	1
GO:0071801	regulation of podosome assembly	biological_process	15	1	0.23	0.20967	1
GO:0072498	embryonic skeletal joint development	biological_process	15	1	0.23	0.20967	1
GO:0072604	interleukin-6 secretion	biological_process	15	1	0.23	0.20967	1
GO:0072673	lamellipodium morphogenesis	biological_process	15	1	0.23	0.20967	1
GO:0090231	regulation of spindle checkpoint	biological_process	15	1	0.23	0.20967	1
GO:0098659	inorganic cation import into cell	biological_process	15	1	0.23	0.20967	1
GO:0099587	inorganic ion import into cell	biological_process	15	1	0.23	0.20967	1
GO:1902579	multi-organism localization	biological_process	15	1	0.23	0.20967	1
GO:2000482	regulation of interleukin-8 secretion	biological_process	15	1	0.23	0.20967	1
GO:0010468	regulation of gene expression	biological_process	3665	63	57.03	0.20983	1
GO:0090132	epithelium migration	biological_process	203	5	3.16	0.21017	1
GO:0071900	regulation of protein serine/threonine k...	biological_process	365	8	5.68	0.21034	1
GO:0006081	cellular aldehyde metabolic process	biological_process	55	2	0.86	0.21089	1
GO:0030032	lamellipodium assembly	biological_process	55	2	0.86	0.21089	1
GO:0032637	interleukin-8 production	biological_process	55	2	0.86	0.21089	1
GO:0043966	histone H3 acetylation	biological_process	55	2	0.86	0.21089	1
GO:1903902	positive regulation of viral life cycle	biological_process	55	2	0.86	0.21089	1
GO:0016071	mRNA metabolic process	biological_process	477	10	7.42	0.21131	1
GO:0048704	embryonic skeletal system morphogenesis	biological_process	102	3	1.59	0.2122	1
GO:0050821	protein stabilization	biological_process	102	3	1.59	0.2122	1
GO:0055076	transition metal ion homeostasis	biological_process	102	3	1.59	0.2122	1
GO:0043524	negative regulation of neuron apoptotic ...	biological_process	152	4	2.37	0.21249	1
GO:0034110	regulation of homotypic cell-cell adhesi...	biological_process	257	6	4	0.21249	1
GO:0006366	transcription from RNA polymerase II pro...	biological_process	1772	32	27.57	0.2126	1
GO:0048738	cardiac muscle tissue development	biological_process	204	5	3.17	0.21294	1
GO:0051251	positive regulation of lymphocyte activa...	biological_process	204	5	3.17	0.21294	1
GO:0010638	positive regulation of organelle organiz...	biological_process	478	10	7.44	0.21309	1
GO:0051254	positive regulation of RNA metabolic pro...	biological_process	1414	26	22	0.21468	1
GO:0006875	cellular metal ion homeostasis	biological_process	423	9	6.58	0.21515	1
GO:0045765	regulation of angiogenesis	biological_process	205	5	3.19	0.21572	1
GO:0090130	tissue migration	biological_process	205	5	3.19	0.21572	1
GO:0010632	regulation of epithelial cell migration	biological_process	153	4	2.38	0.21574	1
GO:0007093	mitotic cell cycle checkpoint	biological_process	103	3	1.6	0.21625	1
GO:0030705	cytoskeleton-dependent intracellular tra...	biological_process	103	3	1.6	0.21625	1
GO:0001910	regulation of leukocyte mediated cytotox...	biological_process	56	2	0.87	0.2166	1
GO:0006949	syncytium formation	biological_process	56	2	0.87	0.2166	1
GO:0032612	interleukin-1 production	biological_process	56	2	0.87	0.2166	1
GO:0034109	homotypic cell-cell adhesion	biological_process	481	10	7.48	0.21844	1
GO:0008380	RNA splicing	biological_process	314	7	4.89	0.21886	1
GO:0002703	regulation of leukocyte mediated immunit...	biological_process	154	4	2.4	0.21902	1
GO:0032271	regulation of protein polymerization	biological_process	154	4	2.4	0.21902	1
GO:0050866	negative regulation of cell activation	biological_process	154	4	2.4	0.21902	1
GO:0001711	endodermal cell fate commitment	biological_process	16	1	0.25	0.22198	1
GO:0002467	germinal center formation	biological_process	16	1	0.25	0.22198	1
GO:0003215	cardiac right ventricle morphogenesis	biological_process	16	1	0.25	0.22198	1
GO:0003299	muscle hypertrophy in response to stress	biological_process	16	1	0.25	0.22198	1
GO:0005980	glycogen catabolic process	biological_process	16	1	0.25	0.22198	1
GO:0006089	lactate metabolic process	biological_process	16	1	0.25	0.22198	1
GO:0009251	glucan catabolic process	biological_process	16	1	0.25	0.22198	1
GO:0010447	response to acidic pH	biological_process	16	1	0.25	0.22198	1
GO:0010842	retina layer formation	biological_process	16	1	0.25	0.22198	1
GO:0010880	regulation of release of sequestered cal...	biological_process	16	1	0.25	0.22198	1
GO:0014051	gamma-aminobutyric acid secretion	biological_process	16	1	0.25	0.22198	1
GO:0014898	cardiac muscle hypertrophy in response t...	biological_process	16	1	0.25	0.22198	1
GO:0031935	regulation of chromatin silencing	biological_process	16	1	0.25	0.22198	1
GO:0032373	positive regulation of sterol transport	biological_process	16	1	0.25	0.22198	1
GO:0032376	positive regulation of cholesterol trans...	biological_process	16	1	0.25	0.22198	1
GO:0042095	interferon-gamma biosynthetic process	biological_process	16	1	0.25	0.22198	1
GO:0044065	regulation of respiratory system process	biological_process	16	1	0.25	0.22198	1
GO:0045005	DNA-dependent DNA replication maintenanc...	biological_process	16	1	0.25	0.22198	1
GO:0045066	regulatory T cell differentiation	biological_process	16	1	0.25	0.22198	1
GO:0047496	vesicle transport along microtubule	biological_process	16	1	0.25	0.22198	1
GO:0048148	behavioral response to cocaine	biological_process	16	1	0.25	0.22198	1
GO:0048841	regulation of axon extension involved in...	biological_process	16	1	0.25	0.22198	1
GO:0050687	negative regulation of defense response ...	biological_process	16	1	0.25	0.22198	1
GO:0050908	detection of light stimulus involved in ...	biological_process	16	1	0.25	0.22198	1
GO:0050962	detection of light stimulus involved in ...	biological_process	16	1	0.25	0.22198	1
GO:0051450	myoblast proliferation	biological_process	16	1	0.25	0.22198	1
GO:0051481	negative regulation of cytosolic calcium...	biological_process	16	1	0.25	0.22198	1
GO:0051797	regulation of hair follicle development	biological_process	16	1	0.25	0.22198	1
GO:0051818	disruption of cells of other organism in...	biological_process	16	1	0.25	0.22198	1
GO:0051883	killing of cells in other organism invol...	biological_process	16	1	0.25	0.22198	1
GO:0072606	interleukin-8 secretion	biological_process	16	1	0.25	0.22198	1
GO:1901020	negative regulation of calcium ion trans...	biological_process	16	1	0.25	0.22198	1
GO:1902043	positive regulation of extrinsic apoptot...	biological_process	16	1	0.25	0.22198	1
GO:1902187	negative regulation of viral release fro...	biological_process	16	1	0.25	0.22198	1
GO:2000050	regulation of non-canonical Wnt signalin...	biological_process	16	1	0.25	0.22198	1
GO:2000678	negative regulation of transcription reg...	biological_process	16	1	0.25	0.22198	1
GO:0000209	protein polyubiquitination	biological_process	155	4	2.41	0.2223	1
GO:0002699	positive regulation of immune effector p...	biological_process	155	4	2.41	0.2223	1
GO:0032845	negative regulation of homeostatic proce...	biological_process	155	4	2.41	0.2223	1
GO:0050731	positive regulation of peptidyl-tyrosine...	biological_process	155	4	2.41	0.2223	1
GO:0050920	regulation of chemotaxis	biological_process	155	4	2.41	0.2223	1
GO:0008542	visual learning	biological_process	57	2	0.89	0.22233	1
GO:0009311	oligosaccharide metabolic process	biological_process	57	2	0.89	0.22233	1
GO:0014855	striated muscle cell proliferation	biological_process	57	2	0.89	0.22233	1
GO:0030968	endoplasmic reticulum unfolded protein r...	biological_process	57	2	0.89	0.22233	1
GO:0032922	circadian regulation of gene expression	biological_process	57	2	0.89	0.22233	1
GO:0042509	regulation of tyrosine phosphorylation o...	biological_process	57	2	0.89	0.22233	1
GO:0043401	steroid hormone mediated signaling pathw...	biological_process	57	2	0.89	0.22233	1
GO:0048641	regulation of skeletal muscle tissue dev...	biological_process	57	2	0.89	0.22233	1
GO:1901799	negative regulation of proteasomal prote...	biological_process	57	2	0.89	0.22233	1
GO:0046483	heterocycle metabolic process	biological_process	4807	81	74.79	0.22405	1
GO:0001649	osteoblast differentiation	biological_process	208	5	3.24	0.22413	1
GO:0033673	negative regulation of kinase activity	biological_process	208	5	3.24	0.22413	1
GO:0006468	protein phosphorylation	biological_process	1604	29	24.96	0.22488	1
GO:0051248	negative regulation of protein metabolic...	biological_process	949	18	14.77	0.22601	1
GO:0031668	cellular response to extracellular stimu...	biological_process	373	8	5.8	0.22681	1
GO:0051247	positive regulation of protein metabolic...	biological_process	1306	24	20.32	0.22703	1
GO:0007267	cell-cell signaling	biological_process	891	17	13.86	0.22708	1
GO:0051186	cofactor metabolic process	biological_process	318	7	4.95	0.22789	1
GO:0014032	neural crest cell development	biological_process	58	2	0.9	0.22807	1
GO:0034637	cellular carbohydrate biosynthetic proce...	biological_process	58	2	0.9	0.22807	1
GO:0043507	positive regulation of JUN kinase activi...	biological_process	58	2	0.9	0.22807	1
GO:0045844	positive regulation of striated muscle t...	biological_process	58	2	0.9	0.22807	1
GO:0048636	positive regulation of muscle organ deve...	biological_process	58	2	0.9	0.22807	1
GO:0051145	smooth muscle cell differentiation	biological_process	58	2	0.9	0.22807	1
GO:0051155	positive regulation of striated muscle c...	biological_process	58	2	0.9	0.22807	1
GO:0060079	excitatory postsynaptic potential	biological_process	58	2	0.9	0.22807	1
GO:0060425	lung morphogenesis	biological_process	58	2	0.9	0.22807	1
GO:0016043	cellular component organization	biological_process	5064	85	78.79	0.22816	1
GO:0055007	cardiac muscle cell differentiation	biological_process	106	3	1.65	0.2285	1
GO:1903320	regulation of protein modification by sm...	biological_process	210	5	3.27	0.2298	1
GO:0043623	cellular protein complex assembly	biological_process	431	9	6.71	0.23057	1
GO:0060255	regulation of macromolecule metabolic pr...	biological_process	5068	85	78.86	0.23063	1
GO:0009892	negative regulation of metabolic process	biological_process	2401	42	37.36	0.23128	1
GO:0045785	positive regulation of cell adhesion	biological_process	320	7	4.98	0.23246	1
GO:0006022	aminoglycan metabolic process	biological_process	107	3	1.66	0.23261	1
GO:0035725	sodium ion transmembrane transport	biological_process	107	3	1.66	0.23261	1
GO:0050730	regulation of peptidyl-tyrosine phosphor...	biological_process	211	5	3.28	0.23264	1
GO:0032729	positive regulation of interferon-gamma ...	biological_process	59	2	0.92	0.23382	1
GO:0034620	cellular response to unfolded protein	biological_process	59	2	0.92	0.23382	1
GO:0061097	regulation of protein tyrosine kinase ac...	biological_process	59	2	0.92	0.23382	1
GO:1901863	positive regulation of muscle tissue dev...	biological_process	59	2	0.92	0.23382	1
GO:0001967	suckling behavior	biological_process	17	1	0.26	0.23409	1
GO:0002719	negative regulation of cytokine producti...	biological_process	17	1	0.26	0.23409	1
GO:0003181	atrioventricular valve morphogenesis	biological_process	17	1	0.26	0.23409	1
GO:0003214	cardiac left ventricle morphogenesis	biological_process	17	1	0.26	0.23409	1
GO:0006625	protein targeting to peroxisome	biological_process	17	1	0.26	0.23409	1
GO:0014887	cardiac muscle adaptation	biological_process	17	1	0.26	0.23409	1
GO:0014912	negative regulation of smooth muscle cel...	biological_process	17	1	0.26	0.23409	1
GO:0016048	detection of temperature stimulus	biological_process	17	1	0.26	0.23409	1
GO:0031579	membrane raft organization	biological_process	17	1	0.26	0.23409	1
GO:0032692	negative regulation of interleukin-1 pro...	biological_process	17	1	0.26	0.23409	1
GO:0032703	negative regulation of interleukin-2 pro...	biological_process	17	1	0.26	0.23409	1
GO:0034198	cellular response to amino acid starvati...	biological_process	17	1	0.26	0.23409	1
GO:0035357	peroxisome proliferator activated recept...	biological_process	17	1	0.26	0.23409	1
GO:0036336	dendritic cell migration	biological_process	17	1	0.26	0.23409	1
GO:0043574	peroxisomal transport	biological_process	17	1	0.26	0.23409	1
GO:0044247	cellular polysaccharide catabolic proces...	biological_process	17	1	0.26	0.23409	1
GO:0045723	positive regulation of fatty acid biosyn...	biological_process	17	1	0.26	0.23409	1
GO:0048026	positive regulation of mRNA splicing, vi...	biological_process	17	1	0.26	0.23409	1
GO:0050716	positive regulation of interleukin-1 sec...	biological_process	17	1	0.26	0.23409	1
GO:0050718	positive regulation of interleukin-1 bet...	biological_process	17	1	0.26	0.23409	1
GO:0050860	negative regulation of T cell receptor s...	biological_process	17	1	0.26	0.23409	1
GO:0051532	regulation of NFAT protein import into n...	biological_process	17	1	0.26	0.23409	1
GO:0060037	pharyngeal system development	biological_process	17	1	0.26	0.23409	1
GO:0060147	regulation of posttranscriptional gene s...	biological_process	17	1	0.26	0.23409	1
GO:0060966	regulation of gene silencing by RNA	biological_process	17	1	0.26	0.23409	1
GO:0071108	protein K48-linked deubiquitination	biological_process	17	1	0.26	0.23409	1
GO:0072662	protein localization to peroxisome	biological_process	17	1	0.26	0.23409	1
GO:0072663	establishment of protein localization to...	biological_process	17	1	0.26	0.23409	1
GO:1902475	L-alpha-amino acid transmembrane transpo...	biological_process	17	1	0.26	0.23409	1
GO:1903170	negative regulation of calcium ion trans...	biological_process	17	1	0.26	0.23409	1
GO:2000114	regulation of establishment of cell pola...	biological_process	17	1	0.26	0.23409	1
GO:2000136	regulation of cell proliferation involve...	biological_process	17	1	0.26	0.23409	1
GO:2000727	positive regulation of cardiac muscle ce...	biological_process	17	1	0.26	0.23409	1
GO:0044085	cellular component biogenesis	biological_process	2221	39	34.56	0.23428	1
GO:0071396	cellular response to lipid	biological_process	377	8	5.87	0.23521	1
GO:0015758	glucose transport	biological_process	108	3	1.68	0.23673	1
GO:0045598	regulation of fat cell differentiation	biological_process	108	3	1.68	0.23673	1
GO:0046330	positive regulation of JNK cascade	biological_process	108	3	1.68	0.23673	1
GO:0010927	cellular component assembly involved in ...	biological_process	267	6	4.15	0.23749	1
GO:0051048	negative regulation of secretion	biological_process	213	5	3.31	0.23837	1
GO:0040008	regulation of growth	biological_process	607	12	9.44	0.23845	1
GO:0000075	cell cycle checkpoint	biological_process	160	4	2.49	0.23891	1
GO:0030534	adult behavior	biological_process	160	4	2.49	0.23891	1
GO:0071559	response to transforming growth factor b...	biological_process	160	4	2.49	0.23891	1
GO:0071560	cellular response to transforming growth...	biological_process	160	4	2.49	0.23891	1
GO:0007632	visual behavior	biological_process	60	2	0.93	0.23958	1
GO:0032890	regulation of organic acid transport	biological_process	60	2	0.93	0.23958	1
GO:0043087	regulation of GTPase activity	biological_process	268	6	4.17	0.24004	1
GO:0031327	negative regulation of cellular biosynth...	biological_process	1319	24	20.52	0.24168	1
GO:0045892	negative regulation of transcription, DN...	biological_process	1080	20	16.8	0.24201	1
GO:0071804	cellular potassium ion transport	biological_process	161	4	2.51	0.24226	1
GO:0071805	potassium ion transmembrane transport	biological_process	161	4	2.51	0.24226	1
GO:0044249	cellular biosynthetic process	biological_process	4775	80	74.3	0.24352	1
GO:0002009	morphogenesis of an epithelium	biological_process	495	10	7.7	0.24412	1
GO:0008645	hexose transport	biological_process	110	3	1.71	0.24502	1
GO:0046824	positive regulation of nucleocytoplasmic...	biological_process	110	3	1.71	0.24502	1
GO:0050864	regulation of B cell activation	biological_process	110	3	1.71	0.24502	1
GO:1901136	carbohydrate derivative catabolic proces...	biological_process	110	3	1.71	0.24502	1
GO:0044403	symbiosis, encompassing mutualism throug...	biological_process	270	6	4.2	0.24516	1
GO:0044419	interspecies interaction between organis...	biological_process	270	6	4.2	0.24516	1
GO:0045165	cell fate commitment	biological_process	270	6	4.2	0.24516	1
GO:0000271	polysaccharide biosynthetic process	biological_process	61	2	0.95	0.24535	1
GO:0007045	cell-substrate adherens junction assembl...	biological_process	61	2	0.95	0.24535	1
GO:0007193	adenylate cyclase-inhibiting G-protein c...	biological_process	61	2	0.95	0.24535	1
GO:0007260	tyrosine phosphorylation of STAT protein	biological_process	61	2	0.95	0.24535	1
GO:0030888	regulation of B cell proliferation	biological_process	61	2	0.95	0.24535	1
GO:0048041	focal adhesion assembly	biological_process	61	2	0.95	0.24535	1
GO:0048524	positive regulation of viral process	biological_process	61	2	0.95	0.24535	1
GO:0001504	neurotransmitter uptake	biological_process	18	1	0.28	0.24602	1
GO:0001710	mesodermal cell fate commitment	biological_process	18	1	0.28	0.24602	1
GO:0006855	drug transmembrane transport	biological_process	18	1	0.28	0.24602	1
GO:0006925	inflammatory cell apoptotic process	biological_process	18	1	0.28	0.24602	1
GO:0009299	mRNA transcription	biological_process	18	1	0.28	0.24602	1
GO:0010661	positive regulation of muscle cell apopt...	biological_process	18	1	0.28	0.24602	1
GO:0010829	negative regulation of glucose transport	biological_process	18	1	0.28	0.24602	1
GO:0015812	gamma-aminobutyric acid transport	biological_process	18	1	0.28	0.24602	1
GO:0015985	energy coupled proton transport, down el...	biological_process	18	1	0.28	0.24602	1
GO:0015986	ATP synthesis coupled proton transport	biological_process	18	1	0.28	0.24602	1
GO:0030252	growth hormone secretion	biological_process	18	1	0.28	0.24602	1
GO:0033604	negative regulation of catecholamine sec...	biological_process	18	1	0.28	0.24602	1
GO:0034390	smooth muscle cell apoptotic process	biological_process	18	1	0.28	0.24602	1
GO:0034391	regulation of smooth muscle cell apoptot...	biological_process	18	1	0.28	0.24602	1
GO:0035855	megakaryocyte development	biological_process	18	1	0.28	0.24602	1
GO:0043153	entrainment of circadian clock by photop...	biological_process	18	1	0.28	0.24602	1
GO:0043496	regulation of protein homodimerization a...	biological_process	18	1	0.28	0.24602	1
GO:0044803	multi-organism membrane organization	biological_process	18	1	0.28	0.24602	1
GO:0045332	phospholipid translocation	biological_process	18	1	0.28	0.24602	1
GO:0045408	regulation of interleukin-6 biosynthetic...	biological_process	18	1	0.28	0.24602	1
GO:0045830	positive regulation of isotype switching	biological_process	18	1	0.28	0.24602	1
GO:0048670	regulation of collateral sprouting	biological_process	18	1	0.28	0.24602	1
GO:0051187	cofactor catabolic process	biological_process	18	1	0.28	0.24602	1
GO:0051531	NFAT protein import into nucleus	biological_process	18	1	0.28	0.24602	1
GO:0061323	cell proliferation involved in heart mor...	biological_process	18	1	0.28	0.24602	1
GO:0072148	epithelial cell fate commitment	biological_process	18	1	0.28	0.24602	1
GO:1903859	regulation of dendrite extension	biological_process	18	1	0.28	0.24602	1
GO:1903861	positive regulation of dendrite extensio...	biological_process	18	1	0.28	0.24602	1
GO:0031399	regulation of protein modification proce...	biological_process	1505	27	23.42	0.2475	1
GO:0051640	organelle localization	biological_process	383	8	5.96	0.24801	1
GO:1902589	single-organism organelle organization	biological_process	2237	39	34.81	0.24855	1
GO:0051253	negative regulation of RNA metabolic pro...	biological_process	1145	21	17.82	0.24864	1
GO:0012501	programmed cell death	biological_process	1688	30	26.26	0.2488	1
GO:0048762	mesenchymal cell differentiation	biological_process	163	4	2.54	0.24901	1
GO:0051258	protein polymerization	biological_process	217	5	3.38	0.24993	1
GO:1901565	organonitrogen compound catabolic proces...	biological_process	217	5	3.38	0.24993	1
GO:1903533	regulation of protein targeting	biological_process	272	6	4.23	0.25031	1
GO:0042325	regulation of phosphorylation	biological_process	1267	23	19.71	0.25111	1
GO:0006888	ER to Golgi vesicle-mediated transport	biological_process	62	2	0.96	0.25112	1
GO:0045682	regulation of epidermis development	biological_process	62	2	0.96	0.25112	1
GO:1904035	regulation of epithelial cell apoptotic ...	biological_process	62	2	0.96	0.25112	1
GO:0046034	ATP metabolic process	biological_process	164	4	2.55	0.25239	1
GO:0002764	immune response-regulating signaling pat...	biological_process	218	5	3.39	0.25285	1
GO:0009266	response to temperature stimulus	biological_process	112	3	1.74	0.25335	1
GO:0015749	monosaccharide transport	biological_process	112	3	1.74	0.25335	1
GO:0010941	regulation of cell death	biological_process	1450	26	22.56	0.25352	1
GO:0007159	leukocyte cell-cell adhesion	biological_process	443	9	6.89	0.25443	1
GO:0009117	nucleotide metabolic process	biological_process	559	11	8.7	0.25568	1
GO:0016032	viral process	biological_process	219	5	3.41	0.25577	1
GO:0045926	negative regulation of growth	biological_process	219	5	3.41	0.25577	1
GO:0017157	regulation of exocytosis	biological_process	165	4	2.57	0.25579	1
GO:0009968	negative regulation of signal transducti...	biological_process	912	17	14.19	0.25597	1
GO:1903507	negative regulation of nucleic acid-temp...	biological_process	1091	20	16.98	0.25604	1
GO:0043085	positive regulation of catalytic activit...	biological_process	972	18	15.12	0.25665	1
GO:0032088	negative regulation of NF-kappaB transcr...	biological_process	63	2	0.98	0.25689	1
GO:0051279	regulation of release of sequestered cal...	biological_process	63	2	0.98	0.25689	1
GO:0050671	positive regulation of lymphocyte prolif...	biological_process	113	3	1.76	0.25753	1
GO:0061041	regulation of wound healing	biological_process	113	3	1.76	0.25753	1
GO:0001502	cartilage condensation	biological_process	19	1	0.3	0.25776	1
GO:0003084	positive regulation of systemic arterial...	biological_process	19	1	0.3	0.25776	1
GO:0003283	atrial septum development	biological_process	19	1	0.3	0.25776	1
GO:0006356	regulation of transcription from RNA pol...	biological_process	19	1	0.3	0.25776	1
GO:0007130	synaptonemal complex assembly	biological_process	19	1	0.3	0.25776	1
GO:0007194	negative regulation of adenylate cyclase...	biological_process	19	1	0.3	0.25776	1
GO:0009648	photoperiodism	biological_process	19	1	0.3	0.25776	1
GO:0010738	regulation of protein kinase A signaling	biological_process	19	1	0.3	0.25776	1
GO:0010803	regulation of tumor necrosis factor-medi...	biological_process	19	1	0.3	0.25776	1
GO:0010866	regulation of triglyceride biosynthetic ...	biological_process	19	1	0.3	0.25776	1
GO:0010884	positive regulation of lipid storage	biological_process	19	1	0.3	0.25776	1
GO:0033005	positive regulation of mast cell activat...	biological_process	19	1	0.3	0.25776	1
GO:0034204	lipid translocation	biological_process	19	1	0.3	0.25776	1
GO:0035587	purinergic receptor signaling pathway	biological_process	19	1	0.3	0.25776	1
GO:0036003	positive regulation of transcription fro...	biological_process	19	1	0.3	0.25776	1
GO:0042226	interleukin-6 biosynthetic process	biological_process	19	1	0.3	0.25776	1
GO:0043011	myeloid dendritic cell differentiation	biological_process	19	1	0.3	0.25776	1
GO:0043501	skeletal muscle adaptation	biological_process	19	1	0.3	0.25776	1
GO:0044851	hair cycle phase	biological_process	19	1	0.3	0.25776	1
GO:0046688	response to copper ion	biological_process	19	1	0.3	0.25776	1
GO:0050706	regulation of interleukin-1 beta secreti...	biological_process	19	1	0.3	0.25776	1
GO:0070536	protein K63-linked deubiquitination	biological_process	19	1	0.3	0.25776	1
GO:0071800	podosome assembly	biological_process	19	1	0.3	0.25776	1
GO:0072111	cell proliferation involved in kidney de...	biological_process	19	1	0.3	0.25776	1
GO:0098743	cell aggregation	biological_process	19	1	0.3	0.25776	1
GO:1901741	positive regulation of myoblast fusion	biological_process	19	1	0.3	0.25776	1
GO:0022407	regulation of cell-cell adhesion	biological_process	331	7	5.15	0.25807	1
GO:0042326	negative regulation of phosphorylation	biological_process	388	8	6.04	0.25885	1
GO:0051216	cartilage development	biological_process	166	4	2.58	0.2592	1
GO:0050896	response to stimulus	biological_process	8025	131	124.87	0.26019	1
GO:0007005	mitochondrion organization	biological_process	562	11	8.74	0.2611	1
GO:0055080	cation homeostasis	biological_process	562	11	8.74	0.2611	1
GO:0002706	regulation of lymphocyte mediated immuni...	biological_process	114	3	1.77	0.26172	1
GO:0007586	digestion	biological_process	114	3	1.77	0.26172	1
GO:0051336	regulation of hydrolase activity	biological_process	857	16	13.33	0.26231	1
GO:0007254	JNK cascade	biological_process	167	4	2.6	0.26261	1
GO:0007411	axon guidance	biological_process	167	4	2.6	0.26261	1
GO:0003143	embryonic heart tube morphogenesis	biological_process	64	2	1	0.26267	1
GO:0008593	regulation of Notch signaling pathway	biological_process	64	2	1	0.26267	1
GO:0032006	regulation of TOR signaling	biological_process	64	2	1	0.26267	1
GO:0032642	regulation of chemokine production	biological_process	64	2	1	0.26267	1
GO:1901342	regulation of vasculature development	biological_process	222	5	3.45	0.26458	1
GO:0051716	cellular response to stimulus	biological_process	6701	110	104.26	0.26571	1
GO:0032946	positive regulation of mononuclear cell ...	biological_process	115	3	1.79	0.26592	1
GO:0051188	cofactor biosynthetic process	biological_process	115	3	1.79	0.26592	1
GO:0051656	establishment of organelle localization	biological_process	278	6	4.33	0.26595	1
GO:0031334	positive regulation of protein complex a...	biological_process	168	4	2.61	0.26604	1
GO:0007611	learning or memory	biological_process	223	5	3.47	0.26754	1
GO:0030317	sperm motility	biological_process	65	2	1.01	0.26845	1
GO:0031341	regulation of cell killing	biological_process	65	2	1.01	0.26845	1
GO:0043502	regulation of muscle adaptation	biological_process	65	2	1.01	0.26845	1
GO:0044057	regulation of system process	biological_process	450	9	7	0.26871	1
GO:0000272	polysaccharide catabolic process	biological_process	20	1	0.31	0.26932	1
GO:0000462	maturation of SSU-rRNA from tricistronic...	biological_process	20	1	0.31	0.26932	1
GO:0002029	desensitization of G-protein coupled rec...	biological_process	20	1	0.31	0.26932	1
GO:0002320	lymphoid progenitor cell differentiation	biological_process	20	1	0.31	0.26932	1
GO:0002931	response to ischemia	biological_process	20	1	0.31	0.26932	1
GO:0003171	atrioventricular valve development	biological_process	20	1	0.31	0.26932	1
GO:0006298	mismatch repair	biological_process	20	1	0.31	0.26932	1
GO:0010874	regulation of cholesterol efflux	biological_process	20	1	0.31	0.26932	1
GO:0010939	regulation of necrotic cell death	biological_process	20	1	0.31	0.26932	1
GO:0021516	dorsal spinal cord development	biological_process	20	1	0.31	0.26932	1
GO:0021544	subpallium development	biological_process	20	1	0.31	0.26932	1
GO:0022401	negative adaptation of signaling pathway	biological_process	20	1	0.31	0.26932	1
GO:0030224	monocyte differentiation	biological_process	20	1	0.31	0.26932	1
GO:0031290	retinal ganglion cell axon guidance	biological_process	20	1	0.31	0.26932	1
GO:0031640	killing of cells of other organism	biological_process	20	1	0.31	0.26932	1
GO:0032660	regulation of interleukin-17 production	biological_process	20	1	0.31	0.26932	1
GO:0033233	regulation of protein sumoylation	biological_process	20	1	0.31	0.26932	1
GO:0034377	plasma lipoprotein particle assembly	biological_process	20	1	0.31	0.26932	1
GO:0042659	regulation of cell fate specification	biological_process	20	1	0.31	0.26932	1
GO:0042730	fibrinolysis	biological_process	20	1	0.31	0.26932	1
GO:0043302	positive regulation of leukocyte degranu...	biological_process	20	1	0.31	0.26932	1
GO:0044364	disruption of cells of other organism	biological_process	20	1	0.31	0.26932	1
GO:0045117	azole transport	biological_process	20	1	0.31	0.26932	1
GO:0045911	positive regulation of DNA recombination	biological_process	20	1	0.31	0.26932	1
GO:0046597	negative regulation of viral entry into ...	biological_process	20	1	0.31	0.26932	1
GO:0048679	regulation of axon regeneration	biological_process	20	1	0.31	0.26932	1
GO:0048846	axon extension involved in axon guidance	biological_process	20	1	0.31	0.26932	1
GO:0050919	negative chemotaxis	biological_process	20	1	0.31	0.26932	1
GO:0051602	response to electrical stimulus	biological_process	20	1	0.31	0.26932	1
GO:0060045	positive regulation of cardiac muscle ce...	biological_process	20	1	0.31	0.26932	1
GO:0070230	positive regulation of lymphocyte apopto...	biological_process	20	1	0.31	0.26932	1
GO:0070286	axonemal dynein complex assembly	biological_process	20	1	0.31	0.26932	1
GO:0071312	cellular response to alkaloid	biological_process	20	1	0.31	0.26932	1
GO:0090023	positive regulation of neutrophil chemot...	biological_process	20	1	0.31	0.26932	1
GO:0097150	neuronal stem cell population maintenanc...	biological_process	20	1	0.31	0.26932	1
GO:1900027	regulation of ruffle assembly	biological_process	20	1	0.31	0.26932	1
GO:1902284	neuron projection extension involved in ...	biological_process	20	1	0.31	0.26932	1
GO:1902667	regulation of axon guidance	biological_process	20	1	0.31	0.26932	1
GO:0009891	positive regulation of biosynthetic proc...	biological_process	1708	30	26.58	0.26979	1
GO:0050778	positive regulation of immune response	biological_process	393	8	6.11	0.26984	1
GO:0042177	negative regulation of protein catabolic...	biological_process	116	3	1.8	0.27012	1
GO:0043902	positive regulation of multi-organism pr...	biological_process	116	3	1.8	0.27012	1
GO:0051100	negative regulation of binding	biological_process	116	3	1.8	0.27012	1
GO:0043523	regulation of neuron apoptotic process	biological_process	224	5	3.49	0.2705	1
GO:1901576	organic substance biosynthetic process	biological_process	4879	81	75.92	0.27104	1
GO:1903506	regulation of nucleic acid-templated tra...	biological_process	2942	50	45.78	0.27137	1
GO:0023057	negative regulation of signaling	biological_process	1043	19	16.23	0.27187	1
GO:1902532	negative regulation of intracellular sig...	biological_process	394	8	6.13	0.27205	1
GO:0060348	bone development	biological_process	170	4	2.65	0.27291	1
GO:0097485	neuron projection guidance	biological_process	170	4	2.65	0.27291	1
GO:1902679	negative regulation of RNA biosynthetic ...	biological_process	1104	20	17.18	0.27303	1
GO:1901214	regulation of neuron death	biological_process	281	6	4.37	0.27386	1
GO:0006753	nucleoside phosphate metabolic process	biological_process	569	11	8.85	0.27389	1
GO:0050805	negative regulation of synaptic transmis...	biological_process	66	2	1.03	0.27422	1
GO:0050852	T cell receptor signaling pathway	biological_process	66	2	1.03	0.27422	1
GO:0051492	regulation of stress fiber assembly	biological_process	66	2	1.03	0.27422	1
GO:0055072	iron ion homeostasis	biological_process	66	2	1.03	0.27422	1
GO:1901654	response to ketone	biological_process	66	2	1.03	0.27422	1
GO:1903051	negative regulation of proteolysis invol...	biological_process	66	2	1.03	0.27422	1
GO:0002429	immune response-activating cell surface ...	biological_process	117	3	1.82	0.27434	1
GO:0009636	response to toxic substance	biological_process	117	3	1.82	0.27434	1
GO:0019722	calcium-mediated signaling	biological_process	117	3	1.82	0.27434	1
GO:0006396	RNA processing	biological_process	687	13	10.69	0.27446	1
GO:0007160	cell-matrix adhesion	biological_process	171	4	2.66	0.27636	1
GO:0043406	positive regulation of MAP kinase activi...	biological_process	171	4	2.66	0.27636	1
GO:0070482	response to oxygen levels	biological_process	226	5	3.52	0.27644	1
GO:2001141	regulation of RNA biosynthetic process	biological_process	2949	50	45.89	0.27726	1
GO:0006897	endocytosis	biological_process	455	9	7.08	0.27906	1
GO:0009058	biosynthetic process	biological_process	4954	82	77.08	0.27934	1
GO:0001666	response to hypoxia	biological_process	172	4	2.68	0.27981	1
GO:0046916	cellular transition metal ion homeostasi...	biological_process	67	2	1.04	0.28	1
GO:0048708	astrocyte differentiation	biological_process	67	2	1.04	0.28	1
GO:0070509	calcium ion import	biological_process	67	2	1.04	0.28	1
GO:0006882	cellular zinc ion homeostasis	biological_process	21	1	0.33	0.2807	1
GO:0009713	catechol-containing compound biosyntheti...	biological_process	21	1	0.33	0.2807	1
GO:0014048	regulation of glutamate secretion	biological_process	21	1	0.33	0.2807	1
GO:0031280	negative regulation of cyclase activity	biological_process	21	1	0.33	0.2807	1
GO:0032878	regulation of establishment or maintenan...	biological_process	21	1	0.33	0.2807	1
GO:0032897	negative regulation of viral transcripti...	biological_process	21	1	0.33	0.2807	1
GO:0034405	response to fluid shear stress	biological_process	21	1	0.33	0.2807	1
GO:0034508	centromere complex assembly	biological_process	21	1	0.33	0.2807	1
GO:0042423	catecholamine biosynthetic process	biological_process	21	1	0.33	0.2807	1
GO:0045954	positive regulation of natural killer ce...	biological_process	21	1	0.33	0.2807	1
GO:0048339	paraxial mesoderm development	biological_process	21	1	0.33	0.2807	1
GO:0048532	anatomical structure arrangement	biological_process	21	1	0.33	0.2807	1
GO:0048820	hair follicle maturation	biological_process	21	1	0.33	0.2807	1
GO:0050858	negative regulation of antigen receptor-...	biological_process	21	1	0.33	0.2807	1
GO:0061082	myeloid leukocyte cytokine production	biological_process	21	1	0.33	0.2807	1
GO:0061099	negative regulation of protein tyrosine ...	biological_process	21	1	0.33	0.2807	1
GO:0070841	inclusion body assembly	biological_process	21	1	0.33	0.2807	1
GO:0070884	regulation of calcineurin-NFAT signaling...	biological_process	21	1	0.33	0.2807	1
GO:0071260	cellular response to mechanical stimulus	biological_process	21	1	0.33	0.2807	1
GO:0071392	cellular response to estradiol stimulus	biological_process	21	1	0.33	0.2807	1
GO:0090162	establishment of epithelial cell polarit...	biological_process	21	1	0.33	0.2807	1
GO:1901739	regulation of myoblast fusion	biological_process	21	1	0.33	0.2807	1
GO:1990089	response to nerve growth factor	biological_process	21	1	0.33	0.2807	1
GO:1990090	cellular response to nerve growth factor...	biological_process	21	1	0.33	0.2807	1
GO:0003002	regionalization	biological_process	341	7	5.31	0.28204	1
GO:0048489	synaptic vesicle transport	biological_process	119	3	1.85	0.28279	1
GO:0070665	positive regulation of leukocyte prolife...	biological_process	119	3	1.85	0.28279	1
GO:0097480	establishment of synaptic vesicle locali...	biological_process	119	3	1.85	0.28279	1
GO:0006836	neurotransmitter transport	biological_process	173	4	2.69	0.28327	1
GO:2000021	regulation of ion homeostasis	biological_process	173	4	2.69	0.28327	1
GO:0006915	apoptotic process	biological_process	1660	29	25.83	0.28408	1
GO:0010648	negative regulation of cell communicatio...	biological_process	1052	19	16.37	0.28419	1
GO:0050801	ion homeostasis	biological_process	634	12	9.86	0.285	1
GO:0001932	regulation of protein phosphorylation	biological_process	1174	21	18.27	0.28568	1
GO:0035967	cellular response to topologically incor...	biological_process	68	2	1.06	0.28577	1
GO:1903793	positive regulation of anion transport	biological_process	68	2	1.06	0.28577	1
GO:0045807	positive regulation of endocytosis	biological_process	120	3	1.87	0.28702	1
GO:0065008	regulation of biological quality	biological_process	2961	50	46.07	0.28747	1
GO:0032147	activation of protein kinase activity	biological_process	230	5	3.58	0.28841	1
GO:0050795	regulation of behavior	biological_process	230	5	3.58	0.28841	1
GO:0018108	peptidyl-tyrosine phosphorylation	biological_process	287	6	4.47	0.28985	1
GO:1901360	organic cyclic compound metabolic proces...	biological_process	5034	83	78.33	0.29114	1
GO:0003208	cardiac ventricle morphogenesis	biological_process	69	2	1.07	0.29154	1
GO:0021879	forebrain neuron differentiation	biological_process	69	2	1.07	0.29154	1
GO:0034333	adherens junction assembly	biological_process	69	2	1.07	0.29154	1
GO:0034766	negative regulation of ion transmembrane...	biological_process	69	2	1.07	0.29154	1
GO:0046427	positive regulation of JAK-STAT cascade	biological_process	69	2	1.07	0.29154	1
GO:0046530	photoreceptor cell differentiation	biological_process	69	2	1.07	0.29154	1
GO:0051817	modification of morphology or physiology...	biological_process	69	2	1.07	0.29154	1
GO:0060078	regulation of postsynaptic membrane pote...	biological_process	69	2	1.07	0.29154	1
GO:0002717	positive regulation of natural killer ce...	biological_process	22	1	0.34	0.2919	1
GO:0008089	anterograde axon cargo transport	biological_process	22	1	0.34	0.2919	1
GO:0009649	entrainment of circadian clock	biological_process	22	1	0.34	0.2919	1
GO:0019048	modulation by virus of host morphology o...	biological_process	22	1	0.34	0.2919	1
GO:0023058	adaptation of signaling pathway	biological_process	22	1	0.34	0.2919	1
GO:0031338	regulation of vesicle fusion	biological_process	22	1	0.34	0.2919	1
GO:0032731	positive regulation of interleukin-1 bet...	biological_process	22	1	0.34	0.2919	1
GO:0035767	endothelial cell chemotaxis	biological_process	22	1	0.34	0.2919	1
GO:0045932	negative regulation of muscle contractio...	biological_process	22	1	0.34	0.2919	1
GO:0048103	somatic stem cell division	biological_process	22	1	0.34	0.2919	1
GO:0050702	interleukin-1 beta secretion	biological_process	22	1	0.34	0.2919	1
GO:0050704	regulation of interleukin-1 secretion	biological_process	22	1	0.34	0.2919	1
GO:0055069	zinc ion homeostasis	biological_process	22	1	0.34	0.2919	1
GO:0060216	definitive hemopoiesis	biological_process	22	1	0.34	0.2919	1
GO:0060219	camera-type eye photoreceptor cell diffe...	biological_process	22	1	0.34	0.2919	1
GO:0060438	trachea development	biological_process	22	1	0.34	0.2919	1
GO:0060602	branch elongation of an epithelium	biological_process	22	1	0.34	0.2919	1
GO:0060716	labyrinthine layer blood vessel developm...	biological_process	22	1	0.34	0.2919	1
GO:0060972	left/right pattern formation	biological_process	22	1	0.34	0.2919	1
GO:0061311	cell surface receptor signaling pathway ...	biological_process	22	1	0.34	0.2919	1
GO:0070193	synaptonemal complex organization	biological_process	22	1	0.34	0.2919	1
GO:0071624	positive regulation of granulocyte chemo...	biological_process	22	1	0.34	0.2919	1
GO:0072337	modified amino acid transport	biological_process	22	1	0.34	0.2919	1
GO:0097484	dendrite extension	biological_process	22	1	0.34	0.2919	1
GO:1901533	negative regulation of hematopoietic pro...	biological_process	22	1	0.34	0.2919	1
GO:1904292	regulation of ERAD pathway	biological_process	22	1	0.34	0.2919	1
GO:0031647	regulation of protein stability	biological_process	176	4	2.74	0.2937	1
GO:0036293	response to decreased oxygen levels	biological_process	176	4	2.74	0.2937	1
GO:0098771	inorganic ion homeostasis	biological_process	580	11	9.02	0.29439	1
GO:0018212	peptidyl-tyrosine modification	biological_process	289	6	4.5	0.29523	1
GO:0031345	negative regulation of cell projection o...	biological_process	122	3	1.9	0.2955	1
GO:0007346	regulation of mitotic cell cycle	biological_process	405	8	6.3	0.29671	1
GO:0045935	positive regulation of nucleobase-contai...	biological_process	1610	28	25.05	0.29679	1
GO:0001505	regulation of neurotransmitter levels	biological_process	177	4	2.75	0.29718	1
GO:0007044	cell-substrate junction assembly	biological_process	70	2	1.09	0.2973	1
GO:0032507	maintenance of protein location in cell	biological_process	70	2	1.09	0.2973	1
GO:0050871	positive regulation of B cell activation	biological_process	70	2	1.09	0.2973	1
GO:0051225	spindle assembly	biological_process	70	2	1.09	0.2973	1
GO:0019219	regulation of nucleobase-containing comp...	biological_process	3349	56	52.11	0.29904	1
GO:0032387	negative regulation of intracellular tra...	biological_process	123	3	1.91	0.29974	1
GO:0045893	positive regulation of transcription, DN...	biological_process	1368	24	21.29	0.3003	1
GO:1903508	positive regulation of nucleic acid-temp...	biological_process	1368	24	21.29	0.3003	1
GO:0080135	regulation of cellular response to stres...	biological_process	524	10	8.15	0.30036	1
GO:0050863	regulation of T cell activation	biological_process	234	5	3.64	0.30046	1
GO:0009205	purine ribonucleoside triphosphate metab...	biological_process	178	4	2.77	0.30067	1
GO:0010821	regulation of mitochondrion organization	biological_process	178	4	2.77	0.30067	1
GO:0019058	viral life cycle	biological_process	178	4	2.77	0.30067	1
GO:0031328	positive regulation of cellular biosynth...	biological_process	1675	29	26.06	0.30088	1
GO:1903532	positive regulation of secretion by cell	biological_process	349	7	5.43	0.30159	1
GO:0002446	neutrophil mediated immunity	biological_process	23	1	0.36	0.30293	1
GO:0002828	regulation of type 2 immune response	biological_process	23	1	0.36	0.30293	1
GO:0032891	negative regulation of organic acid tran...	biological_process	23	1	0.36	0.30293	1
GO:0035094	response to nicotine	biological_process	23	1	0.36	0.30293	1
GO:0035812	renal sodium excretion	biological_process	23	1	0.36	0.30293	1
GO:0035813	regulation of renal sodium excretion	biological_process	23	1	0.36	0.30293	1
GO:0035850	epithelial cell differentiation involved...	biological_process	23	1	0.36	0.30293	1
GO:0035886	vascular smooth muscle cell differentiat...	biological_process	23	1	0.36	0.30293	1
GO:0043576	regulation of respiratory gaseous exchan...	biological_process	23	1	0.36	0.30293	1
GO:0046636	negative regulation of alpha-beta T cell...	biological_process	23	1	0.36	0.30293	1
GO:0046640	regulation of alpha-beta T cell prolifer...	biological_process	23	1	0.36	0.30293	1
GO:0048333	mesodermal cell differentiation	biological_process	23	1	0.36	0.30293	1
GO:0048485	sympathetic nervous system development	biological_process	23	1	0.36	0.30293	1
GO:0048668	collateral sprouting	biological_process	23	1	0.36	0.30293	1
GO:0051350	negative regulation of lyase activity	biological_process	23	1	0.36	0.30293	1
GO:0060317	cardiac epithelial to mesenchymal transi...	biological_process	23	1	0.36	0.30293	1
GO:0061037	negative regulation of cartilage develop...	biological_process	23	1	0.36	0.30293	1
GO:0065005	protein-lipid complex assembly	biological_process	23	1	0.36	0.30293	1
GO:0090208	positive regulation of triglyceride meta...	biological_process	23	1	0.36	0.30293	1
GO:0090322	regulation of superoxide metabolic proce...	biological_process	23	1	0.36	0.30293	1
GO:0005977	glycogen metabolic process	biological_process	71	2	1.1	0.30305	1
GO:0006073	cellular glucan metabolic process	biological_process	71	2	1.1	0.30305	1
GO:0044042	glucan metabolic process	biological_process	71	2	1.1	0.30305	1
GO:1900006	positive regulation of dendrite developm...	biological_process	71	2	1.1	0.30305	1
GO:1903363	negative regulation of cellular protein ...	biological_process	71	2	1.1	0.30305	1
GO:0032269	negative regulation of cellular protein ...	biological_process	884	16	13.75	0.30305	1
GO:1902680	positive regulation of RNA biosynthetic ...	biological_process	1371	24	21.33	0.30404	1
GO:0019220	regulation of phosphate metabolic proces...	biological_process	1494	26	23.25	0.30463	1
GO:0008360	regulation of cell shape	biological_process	125	3	1.94	0.30825	1
GO:0055067	monovalent inorganic cation homeostasis	biological_process	125	3	1.94	0.30825	1
GO:0097479	synaptic vesicle localization	biological_process	125	3	1.94	0.30825	1
GO:0006342	chromatin silencing	biological_process	72	2	1.12	0.30879	1
GO:0030516	regulation of axon extension	biological_process	72	2	1.12	0.30879	1
GO:0006955	immune response	biological_process	1009	18	15.7	0.30903	1
GO:0008219	cell death	biological_process	1806	31	28.1	0.3096	1
GO:0098602	single organism cell adhesion	biological_process	708	13	11.02	0.31037	1
GO:0051174	regulation of phosphorus metabolic proce...	biological_process	1499	26	23.32	0.31066	1
GO:0034654	nucleobase-containing compound biosynthe...	biological_process	3363	56	52.33	0.31072	1
GO:0009199	ribonucleoside triphosphate metabolic pr...	biological_process	181	4	2.82	0.31117	1
GO:0045667	regulation of osteoblast differentiation	biological_process	126	3	1.96	0.3125	1
GO:0002753	cytoplasmic pattern recognition receptor...	biological_process	24	1	0.37	0.31379	1
GO:0006536	glutamate metabolic process	biological_process	24	1	0.37	0.31379	1
GO:0010737	protein kinase A signaling	biological_process	24	1	0.37	0.31379	1
GO:0010922	positive regulation of phosphatase activ...	biological_process	24	1	0.37	0.31379	1
GO:0014046	dopamine secretion	biological_process	24	1	0.37	0.31379	1
GO:0014059	regulation of dopamine secretion	biological_process	24	1	0.37	0.31379	1
GO:0030517	negative regulation of axon extension	biological_process	24	1	0.37	0.31379	1
GO:0032098	regulation of appetite	biological_process	24	1	0.37	0.31379	1
GO:0035412	regulation of catenin import into nucleu...	biological_process	24	1	0.37	0.31379	1
GO:0042554	superoxide anion generation	biological_process	24	1	0.37	0.31379	1
GO:0042634	regulation of hair cycle	biological_process	24	1	0.37	0.31379	1
GO:0043567	regulation of insulin-like growth factor...	biological_process	24	1	0.37	0.31379	1
GO:0045061	thymic T cell selection	biological_process	24	1	0.37	0.31379	1
GO:0045920	negative regulation of exocytosis	biological_process	24	1	0.37	0.31379	1
GO:0048025	negative regulation of mRNA splicing, vi...	biological_process	24	1	0.37	0.31379	1
GO:0051154	negative regulation of striated muscle c...	biological_process	24	1	0.37	0.31379	1
GO:0051354	negative regulation of oxidoreductase ac...	biological_process	24	1	0.37	0.31379	1
GO:0060384	innervation	biological_process	24	1	0.37	0.31379	1
GO:0070570	regulation of neuron projection regenera...	biological_process	24	1	0.37	0.31379	1
GO:0071634	regulation of transforming growth factor...	biological_process	24	1	0.37	0.31379	1
GO:1901224	positive regulation of NIK/NF-kappaB sig...	biological_process	24	1	0.37	0.31379	1
GO:1902745	positive regulation of lamellipodium org...	biological_process	24	1	0.37	0.31379	1
GO:1903307	positive regulation of regulated secreto...	biological_process	24	1	0.37	0.31379	1
GO:2001014	regulation of skeletal muscle cell diffe...	biological_process	24	1	0.37	0.31379	1
GO:0009408	response to heat	biological_process	73	2	1.14	0.31453	1
GO:0035821	modification of morphology or physiology...	biological_process	73	2	1.14	0.31453	1
GO:0055017	cardiac muscle tissue growth	biological_process	73	2	1.14	0.31453	1
GO:0048193	Golgi vesicle transport	biological_process	182	4	2.83	0.31468	1
GO:0016265	death	biological_process	1811	31	28.18	0.31515	1
GO:0070507	regulation of microtubule cytoskeleton o...	biological_process	127	3	1.98	0.31676	1
GO:0098779	mitophagy in response to mitochondrial d...	biological_process	127	3	1.98	0.31676	1
GO:0098780	response to mitochondrial depolarisation	biological_process	127	3	1.98	0.31676	1
GO:0045934	negative regulation of nucleobase-contai...	biological_process	1259	22	19.59	0.31745	1
GO:0019438	aromatic compound biosynthetic process	biological_process	3434	57	53.43	0.31773	1
GO:0006355	regulation of transcription, DNA-templat...	biological_process	2935	49	45.67	0.31948	1
GO:0002260	lymphocyte homeostasis	biological_process	74	2	1.15	0.32026	1
GO:0002444	myeloid leukocyte mediated immunity	biological_process	74	2	1.15	0.32026	1
GO:0032231	regulation of actin filament bundle asse...	biological_process	74	2	1.15	0.32026	1
GO:0045685	regulation of glial cell differentiation	biological_process	74	2	1.15	0.32026	1
GO:0097306	cellular response to alcohol	biological_process	74	2	1.15	0.32026	1
GO:0030163	protein catabolic process	biological_process	714	13	11.11	0.32086	1
GO:0006941	striated muscle contraction	biological_process	128	3	1.99	0.32101	1
GO:0015718	monocarboxylic acid transport	biological_process	128	3	1.99	0.32101	1
GO:0007154	cell communication	biological_process	5900	96	91.8	0.32169	1
GO:0030003	cellular cation homeostasis	biological_process	476	9	7.41	0.32364	1
GO:0001759	organ induction	biological_process	25	1	0.39	0.32447	1
GO:0001779	natural killer cell differentiation	biological_process	25	1	0.39	0.32447	1
GO:0002701	negative regulation of production of mol...	biological_process	25	1	0.39	0.32447	1
GO:0002888	positive regulation of myeloid leukocyte...	biological_process	25	1	0.39	0.32447	1
GO:0032620	interleukin-17 production	biological_process	25	1	0.39	0.32447	1
GO:0035904	aorta development	biological_process	25	1	0.39	0.32447	1
GO:0035909	aorta morphogenesis	biological_process	25	1	0.39	0.32447	1
GO:0043403	skeletal muscle tissue regeneration	biological_process	25	1	0.39	0.32447	1
GO:0045746	negative regulation of Notch signaling p...	biological_process	25	1	0.39	0.32447	1
GO:0060143	positive regulation of syncytium formati...	biological_process	25	1	0.39	0.32447	1
GO:0061013	regulation of mRNA catabolic process	biological_process	25	1	0.39	0.32447	1
GO:0071604	transforming growth factor beta producti...	biological_process	25	1	0.39	0.32447	1
GO:0071709	membrane assembly	biological_process	25	1	0.39	0.32447	1
GO:0090022	regulation of neutrophil chemotaxis	biological_process	25	1	0.39	0.32447	1
GO:0098657	import into cell	biological_process	25	1	0.39	0.32447	1
GO:1900026	positive regulation of substrate adhesio...	biological_process	25	1	0.39	0.32447	1
GO:1902042	negative regulation of extrinsic apoptot...	biological_process	25	1	0.39	0.32447	1
GO:1902624	positive regulation of neutrophil migrat...	biological_process	25	1	0.39	0.32447	1
GO:0000423	macromitophagy	biological_process	129	3	2.01	0.32527	1
GO:0031929	TOR signaling	biological_process	75	2	1.17	0.32597	1
GO:0034446	substrate adhesion-dependent cell spread...	biological_process	75	2	1.17	0.32597	1
GO:0006996	organelle organization	biological_process	3068	51	47.74	0.32648	1
GO:0048589	developmental growth	biological_process	597	11	9.29	0.32684	1
GO:0032103	positive regulation of response to exter...	biological_process	243	5	3.78	0.32786	1
GO:0009144	purine nucleoside triphosphate metabolic...	biological_process	186	4	2.89	0.32874	1
GO:1901215	negative regulation of neuron death	biological_process	186	4	2.89	0.32874	1
GO:0032870	cellular response to hormone stimulus	biological_process	419	8	6.52	0.32881	1
GO:0035695	mitophagy by induced vacuole formation	biological_process	130	3	2.02	0.32953	1
GO:2001020	regulation of response to DNA damage sti...	biological_process	130	3	2.02	0.32953	1
GO:0006942	regulation of striated muscle contractio...	biological_process	76	2	1.18	0.33167	1
GO:0007156	homophilic cell adhesion via plasma memb...	biological_process	76	2	1.18	0.33167	1
GO:0007569	cell aging	biological_process	76	2	1.18	0.33167	1
GO:0034763	negative regulation of transmembrane tra...	biological_process	76	2	1.18	0.33167	1
GO:0044344	cellular response to fibroblast growth f...	biological_process	76	2	1.18	0.33167	1
GO:0045814	negative regulation of gene expression, ...	biological_process	76	2	1.18	0.33167	1
GO:0050764	regulation of phagocytosis	biological_process	76	2	1.18	0.33167	1
GO:0061333	renal tubule morphogenesis	biological_process	76	2	1.18	0.33167	1
GO:0009167	purine ribonucleoside monophosphate meta...	biological_process	187	4	2.91	0.33226	1
GO:0032270	positive regulation of cellular protein ...	biological_process	1209	21	18.81	0.33275	1
GO:0072503	cellular divalent inorganic cation homeo...	biological_process	362	7	5.63	0.33392	1
GO:0051402	neuron apoptotic process	biological_process	245	5	3.81	0.33399	1
GO:0097659	nucleic acid-templated transcription	biological_process	3014	50	46.9	0.33428	1
GO:0001958	endochondral ossification	biological_process	26	1	0.4	0.335	1
GO:0002832	negative regulation of response to bioti...	biological_process	26	1	0.4	0.335	1
GO:0006929	substrate-dependent cell migration	biological_process	26	1	0.4	0.335	1
GO:0007094	mitotic spindle assembly checkpoint	biological_process	26	1	0.4	0.335	1
GO:0010613	positive regulation of cardiac muscle hy...	biological_process	26	1	0.4	0.335	1
GO:0014742	positive regulation of muscle hypertroph...	biological_process	26	1	0.4	0.335	1
GO:0015721	bile acid and bile salt transport	biological_process	26	1	0.4	0.335	1
GO:0021602	cranial nerve morphogenesis	biological_process	26	1	0.4	0.335	1
GO:0030318	melanocyte differentiation	biological_process	26	1	0.4	0.335	1
GO:0030878	thyroid gland development	biological_process	26	1	0.4	0.335	1
GO:0030970	retrograde protein transport, ER to cyto...	biological_process	26	1	0.4	0.335	1
GO:0032369	negative regulation of lipid transport	biological_process	26	1	0.4	0.335	1
GO:0032673	regulation of interleukin-4 production	biological_process	26	1	0.4	0.335	1
GO:0032689	negative regulation of interferon-gamma ...	biological_process	26	1	0.4	0.335	1
GO:0032733	positive regulation of interleukin-10 pr...	biological_process	26	1	0.4	0.335	1
GO:0035411	catenin import into nucleus	biological_process	26	1	0.4	0.335	1
GO:0035987	endodermal cell differentiation	biological_process	26	1	0.4	0.335	1
GO:0036075	replacement ossification	biological_process	26	1	0.4	0.335	1
GO:0045197	establishment or maintenance of epitheli...	biological_process	26	1	0.4	0.335	1
GO:0045616	regulation of keratinocyte differentiati...	biological_process	26	1	0.4	0.335	1
GO:0045662	negative regulation of myoblast differen...	biological_process	26	1	0.4	0.335	1
GO:0045672	positive regulation of osteoclast differ...	biological_process	26	1	0.4	0.335	1
GO:0050701	interleukin-1 secretion	biological_process	26	1	0.4	0.335	1
GO:1904667	negative regulation of ubiquitin protein...	biological_process	26	1	0.4	0.335	1
GO:2000249	regulation of actin cytoskeleton reorgan...	biological_process	26	1	0.4	0.335	1
GO:2000725	regulation of cardiac muscle cell differ...	biological_process	26	1	0.4	0.335	1
GO:0009126	purine nucleoside monophosphate metaboli...	biological_process	188	4	2.93	0.33579	1
GO:0046903	secretion	biological_process	966	17	15.03	0.33586	1
GO:0031397	negative regulation of protein ubiquitin...	biological_process	77	2	1.2	0.33736	1
GO:0032526	response to retinoic acid	biological_process	77	2	1.2	0.33736	1
GO:0032941	secretion by tissue	biological_process	77	2	1.2	0.33736	1
GO:0045185	maintenance of protein location	biological_process	77	2	1.2	0.33736	1
GO:0051149	positive regulation of muscle cell diffe...	biological_process	77	2	1.2	0.33736	1
GO:0007269	neurotransmitter secretion	biological_process	132	3	2.05	0.33804	1
GO:0031396	regulation of protein ubiquitination	biological_process	189	4	2.94	0.33931	1
GO:0001503	ossification	biological_process	365	7	5.68	0.34146	1
GO:0016055	Wnt signaling pathway	biological_process	365	7	5.68	0.34146	1
GO:0009161	ribonucleoside monophosphate metabolic p...	biological_process	190	4	2.96	0.34284	1
GO:0009895	negative regulation of catabolic process	biological_process	190	4	2.96	0.34284	1
GO:0000724	double-strand break repair via homologou...	biological_process	78	2	1.21	0.34303	1
GO:0000725	recombinational repair	biological_process	78	2	1.21	0.34303	1
GO:0010522	regulation of calcium ion transport into...	biological_process	78	2	1.21	0.34303	1
GO:0021872	forebrain generation of neurons	biological_process	78	2	1.21	0.34303	1
GO:0035050	embryonic heart tube development	biological_process	78	2	1.21	0.34303	1
GO:0043149	stress fiber assembly	biological_process	78	2	1.21	0.34303	1
GO:0071774	response to fibroblast growth factor	biological_process	78	2	1.21	0.34303	1
GO:0045087	innate immune response	biological_process	485	9	7.55	0.34317	1
GO:0002697	regulation of immune effector process	biological_process	366	7	5.69	0.34397	1
GO:0034504	protein localization to nucleus	biological_process	307	6	4.78	0.34432	1
GO:0000281	mitotic cytokinesis	biological_process	27	1	0.42	0.34536	1
GO:0001773	myeloid dendritic cell activation	biological_process	27	1	0.42	0.34536	1
GO:0001832	blastocyst growth	biological_process	27	1	0.42	0.34536	1
GO:0005979	regulation of glycogen biosynthetic proc...	biological_process	27	1	0.42	0.34536	1
GO:0010591	regulation of lamellipodium assembly	biological_process	27	1	0.42	0.34536	1
GO:0010962	regulation of glucan biosynthetic proces...	biological_process	27	1	0.42	0.34536	1
GO:0030490	maturation of SSU-rRNA	biological_process	27	1	0.42	0.34536	1
GO:0032456	endocytic recycling	biological_process	27	1	0.42	0.34536	1
GO:0033006	regulation of mast cell activation invol...	biological_process	27	1	0.42	0.34536	1
GO:0035162	embryonic hemopoiesis	biological_process	27	1	0.42	0.34536	1
GO:0043304	regulation of mast cell degranulation	biological_process	27	1	0.42	0.34536	1
GO:0045191	regulation of isotype switching	biological_process	27	1	0.42	0.34536	1
GO:0045652	regulation of megakaryocyte differentiat...	biological_process	27	1	0.42	0.34536	1
GO:0045879	negative regulation of smoothened signal...	biological_process	27	1	0.42	0.34536	1
GO:0046633	alpha-beta T cell proliferation	biological_process	27	1	0.42	0.34536	1
GO:0070830	bicellular tight junction assembly	biological_process	27	1	0.42	0.34536	1
GO:0071173	spindle assembly checkpoint	biological_process	27	1	0.42	0.34536	1
GO:1901381	positive regulation of potassium ion tra...	biological_process	27	1	0.42	0.34536	1
[truncated: 6,042 more rows]

## Sheet: trans-regulated target mRNA
GO_ID	GO_term	GO_category	Annotated	Significant	Expected	classic_fisher	FDR
GO:0008152	metabolic process	biological_process	9899	6260	5023.09	0	0
GO:0044237	cellular metabolic process	biological_process	8669	5559	4398.95	0	0
GO:0044238	primary metabolic process	biological_process	8744	5579	4437.01	0	0
GO:0071704	organic substance metabolic process	biological_process	9210	5803	4673.47	0	0
GO:0009987	cellular process	biological_process	14412	8326	7313.15	0	0
GO:0044260	cellular macromolecule metabolic process	biological_process	6996	4491	3550.01	0	0
GO:0043170	macromolecule metabolic process	biological_process	7776	4885	3945.81	0	0
GO:0071840	cellular component organization or bioge...	biological_process	5204	3430	2640.69	0	0
GO:0016043	cellular component organization	biological_process	5064	3331	2569.65	0	0
GO:0051179	localization	biological_process	5032	3292	2553.41	0	0
GO:0019538	protein metabolic process	biological_process	4668	3086	2368.7	0	0
GO:0044699	single-organism process	biological_process	13106	7495	6650.44	0	0
GO:0044267	cellular protein metabolic process	biological_process	4043	2714	2051.56	0	0
GO:0006807	nitrogen compound metabolic process	biological_process	5552	3556	2817.28	0	0
GO:0034641	cellular nitrogen compound metabolic pro...	biological_process	5286	3390	2682.3	0	0
GO:0048518	positive regulation of biological proces...	biological_process	4831	3136	2451.42	0	0
GO:0009058	biosynthetic process	biological_process	4954	3169	2513.83	0	0
GO:0051234	establishment of localization	biological_process	4059	2663	2059.68	0	0
GO:0044710	single-organism metabolic process	biological_process	4338	2820	2201.25	0	0
GO:0044249	cellular biosynthetic process	biological_process	4775	3063	2423	0	0
GO:1901576	organic substance biosynthetic process	biological_process	4879	3119	2475.77	0	0
GO:0048522	positive regulation of cellular process	biological_process	4318	2805	2191.1	0	0
GO:0019222	regulation of metabolic process	biological_process	5670	3546	2877.15	0	0
GO:0080090	regulation of primary metabolic process	biological_process	4954	3151	2513.83	0	0
GO:0031323	regulation of cellular metabolic process	biological_process	5028	3191	2551.38	0	0
GO:0006810	transport	biological_process	3933	2575	1995.74	0	0
GO:0044763	single-organism cellular process	biological_process	11796	6737	5985.7	0	0
GO:1901360	organic cyclic compound metabolic proces...	biological_process	5034	3175	2554.43	0	0
GO:0006725	cellular aromatic compound metabolic pro...	biological_process	4843	3062	2457.51	0	0
GO:0046483	heterocycle metabolic process	biological_process	4807	3039	2439.24	0	0
GO:0043412	macromolecule modification	biological_process	3242	2157	1645.1	0	0
GO:0006996	organelle organization	biological_process	3068	2055	1556.81	0	0
GO:0006139	nucleobase-containing compound metabolic...	biological_process	4667	2956	2368.2	0	0
GO:0006464	cellular protein modification process	biological_process	3116	2078	1581.17	0	0
GO:0036211	protein modification process	biological_process	3116	2078	1581.17	0	0
GO:1902578	single-organism localization	biological_process	3462	2252	1756.74	0	0
GO:0060255	regulation of macromolecule metabolic pr...	biological_process	5068	3139	2571.68	0	0
GO:0032502	developmental process	biological_process	5320	3276	2699.55	0	0
GO:0044767	single-organism developmental process	biological_process	5279	3252	2678.75	0	0
GO:0006793	phosphorus metabolic process	biological_process	2687	1801	1363.48	0	0
GO:0051641	cellular localization	biological_process	2497	1690	1267.06	0	0
GO:0009059	macromolecule biosynthetic process	biological_process	4025	2558	2042.42	0	0
GO:0033036	macromolecule localization	biological_process	2372	1615	1203.63	0	0
GO:0006796	phosphate-containing compound metabolic ...	biological_process	2647	1775	1343.18	0	0
GO:0048523	negative regulation of cellular process	biological_process	3890	2479	1973.92	0	0
GO:0048519	negative regulation of biological proces...	biological_process	4268	2686	2165.73	0	0
GO:0010467	gene expression	biological_process	4541	2836	2304.26	0	0
GO:0034645	cellular macromolecule biosynthetic proc...	biological_process	3915	2488	1986.61	0	0
GO:0048856	anatomical structure development	biological_process	4748	2949	2409.3	0	0
GO:0090304	nucleic acid metabolic process	biological_process	4146	2616	2103.82	0	0
GO:0044271	cellular nitrogen compound biosynthetic ...	biological_process	3893	2475	1975.44	0	0
GO:0044765	single-organism transport	biological_process	3283	2129	1665.91	0	0
GO:1902589	single-organism organelle organization	biological_process	2237	1525	1135.13	0	0
GO:0009893	positive regulation of metabolic process	biological_process	3013	1973	1528.9	0	0
GO:0048583	regulation of response to stimulus	biological_process	2978	1949	1511.14	0	0
GO:0006950	response to stress	biological_process	2956	1936	1499.98	0	0
GO:0051246	regulation of protein metabolic process	biological_process	2307	1556	1170.65	0	0
GO:0065008	regulation of biological quality	biological_process	2961	1931	1502.51	0	0
GO:0065009	regulation of molecular function	biological_process	2119	1444	1075.25	0	0
GO:0035556	intracellular signal transduction	biological_process	2117	1442	1074.24	0	0
GO:0008104	protein localization	biological_process	2078	1417	1054.45	0	0
GO:0016070	RNA metabolic process	biological_process	3702	2342	1878.52	0	0
GO:0032879	regulation of localization	biological_process	2221	1492	1127.01	0	0
GO:0048731	system development	biological_process	3963	2475	2010.96	0	0
GO:0065007	biological regulation	biological_process	10765	6065	5462.53	0	0
GO:0051128	regulation of cellular component organiz...	biological_process	2016	1369	1022.99	0	0
GO:0032268	regulation of cellular protein metabolic...	biological_process	2140	1441	1085.91	0	0
GO:0007275	multicellular organismal development	biological_process	4497	2761	2281.93	0	0
GO:0051649	establishment of localization in cell	biological_process	2118	1422	1074.75	0	0
GO:0048869	cellular developmental process	biological_process	3810	2377	1933.33	0	0
GO:0010646	regulation of cell communication	biological_process	2549	1664	1293.45	0	0
GO:0010604	positive regulation of macromolecule met...	biological_process	2567	1674	1302.58	0	0
GO:0044085	cellular component biogenesis	biological_process	2221	1475	1127.01	0	0
GO:0023051	regulation of signaling	biological_process	2515	1642	1276.2	0	0
GO:0051171	regulation of nitrogen compound metaboli...	biological_process	3566	2234	1809.51	0	0
GO:0009056	catabolic process	biological_process	1829	1242	928.1	0	0
GO:0030154	cell differentiation	biological_process	3556	2223	1804.44	0	0
GO:0031325	positive regulation of cellular metaboli...	biological_process	2603	1687	1320.85	0	0
GO:0031326	regulation of cellular biosynthetic proc...	biological_process	3499	2188	1775.51	0	0
GO:0009889	regulation of biosynthetic process	biological_process	3546	2214	1799.36	0	0
GO:0016310	phosphorylation	biological_process	1881	1268	954.48	0	0
GO:0050790	regulation of catalytic activity	biological_process	1638	1124	831.18	0	0
GO:0010556	regulation of macromolecule biosynthetic...	biological_process	3317	2084	1683.16	0	0
GO:1901564	organonitrogen compound metabolic proces...	biological_process	1678	1144	851.48	0	0
GO:0016265	death	biological_process	1811	1222	918.96	0	0
GO:0008219	cell death	biological_process	1806	1218	916.43	0	0
GO:0009966	regulation of signal transduction	biological_process	2169	1428	1100.63	0	0
GO:0050789	regulation of biological process	biological_process	10280	5763	5216.43	0	0
GO:2000112	regulation of cellular macromolecule bio...	biological_process	3225	2024	1636.48	0	0
GO:0046907	intracellular transport	biological_process	1417	985	719.03	0	0
GO:0034613	cellular protein localization	biological_process	1289	908	654.08	0	0
GO:0070727	cellular macromolecule localization	biological_process	1296	912	657.64	0	0
GO:0071702	organic substance transport	biological_process	2207	1446	1119.91	0	0
GO:1901362	organic cyclic compound biosynthetic pro...	biological_process	3542	2197	1797.33	0	0
GO:0044248	cellular catabolic process	biological_process	1554	1065	788.55	0	0
GO:0019438	aromatic compound biosynthetic process	biological_process	3434	2133	1742.53	0	0
GO:0019219	regulation of nucleobase-containing comp...	biological_process	3349	2085	1699.4	0	0
GO:0043933	macromolecular complex subunit organizat...	biological_process	2114	1388	1072.72	0	0
GO:0018130	heterocycle biosynthetic process	biological_process	3427	2127	1738.98	0	0
GO:1901575	organic substance catabolic process	biological_process	1442	994	731.72	0	0
GO:0045184	establishment of protein localization	biological_process	1652	1118	838.28	0	0
GO:0022607	cellular component assembly	biological_process	2039	1342	1034.66	0	0
GO:0012501	programmed cell death	biological_process	1688	1138	856.55	0	0
GO:0044093	positive regulation of molecular functio...	biological_process	1237	870	627.7	0	0
GO:0007010	cytoskeleton organization	biological_process	990	719	502.36	0	0
GO:0034654	nucleobase-containing compound biosynthe...	biological_process	3363	2087	1706.5	0	0
GO:0006915	apoptotic process	biological_process	1660	1119	842.34	0	0
GO:0051252	regulation of RNA metabolic process	biological_process	3044	1906	1544.63	0	0
GO:1902582	single-organism intracellular transport	biological_process	1226	860	622.11	0	0
GO:0033554	cellular response to stress	biological_process	1583	1068	803.27	0	0
GO:0009653	anatomical structure morphogenesis	biological_process	2436	1556	1236.11	0	0
GO:0015031	protein transport	biological_process	1535	1036	778.91	0	0
GO:0032774	RNA biosynthetic process	biological_process	3028	1884	1536.51	0	0
GO:0006468	protein phosphorylation	biological_process	1604	1075	813.92	0	0
GO:0050794	regulation of cellular process	biological_process	9781	5464	4963.22	0	0
GO:0007049	cell cycle	biological_process	1378	941	699.24	0	0
GO:0051247	positive regulation of protein metabolic...	biological_process	1306	898	662.71	0	0
GO:0097659	nucleic acid-templated transcription	biological_process	3014	1873	1529.41	0	0
GO:0031399	regulation of protein modification proce...	biological_process	1505	1014	763.69	0	0
GO:2001141	regulation of RNA biosynthetic process	biological_process	2949	1835	1496.42	0	0
GO:0006351	transcription, DNA-templated	biological_process	3007	1867	1525.86	0	0
GO:1903506	regulation of nucleic acid-templated tra...	biological_process	2942	1829	1492.87	0	0
GO:0010468	regulation of gene expression	biological_process	3665	2227	1859.75	0	0
GO:0006355	regulation of transcription, DNA-templat...	biological_process	2935	1823	1489.32	0	0
GO:0031324	negative regulation of cellular metaboli...	biological_process	2103	1354	1067.13	0	0
GO:0044281	small molecule metabolic process	biological_process	1746	1148	885.98	0	0
GO:0006928	movement of cell or subcellular componen...	biological_process	1501	1005	761.66	0	0
GO:0043085	positive regulation of catalytic activit...	biological_process	972	689	493.23	0	0
GO:0048513	organ development	biological_process	2937	1817	1490.34	0	0
GO:0051239	regulation of multicellular organismal p...	biological_process	2494	1569	1265.54	0	0
GO:0030029	actin filament-based process	biological_process	576	442	292.28	0	0
GO:0032270	positive regulation of cellular protein ...	biological_process	1209	829	613.49	0	0
GO:0002376	immune system process	biological_process	2013	1295	1021.47	0	0
GO:0051049	regulation of transport	biological_process	1642	1082	833.21	0	0
GO:0048584	positive regulation of response to stimu...	biological_process	1592	1053	807.84	0	0
GO:0016192	vesicle-mediated transport	biological_process	1042	726	528.75	0	0
GO:0071822	protein complex subunit organization	biological_process	1437	958	729.18	0	0
GO:1902531	regulation of intracellular signal trans...	biological_process	1333	895	676.41	0	0
GO:0009057	macromolecule catabolic process	biological_process	928	654	470.9	0	0
GO:1902580	single-organism cellular localization	biological_process	993	693	503.88	0	0
GO:0010941	regulation of cell death	biological_process	1450	962	735.78	0	0
GO:0080134	regulation of response to stress	biological_process	1076	741	546	0	0
GO:0009888	tissue development	biological_process	1725	1118	875.32	0	0
GO:0050793	regulation of developmental process	biological_process	2155	1361	1093.52	0	0
GO:0009894	regulation of catabolic process	biological_process	604	451	306.49	0	0
GO:0033043	regulation of organelle organization	biological_process	925	648	469.38	0	0
GO:0018193	peptidyl-amino acid modification	biological_process	936	654	474.96	0	0
GO:0042325	regulation of phosphorylation	biological_process	1267	849	642.92	0	0
GO:0009892	negative regulation of metabolic process	biological_process	2401	1495	1218.35	0	0
GO:0043603	cellular amide metabolic process	biological_process	704	511	357.23	0	0
GO:0051130	positive regulation of cellular componen...	biological_process	1041	714	528.24	0	0
GO:0030036	actin cytoskeleton organization	biological_process	511	389	259.3	0	0
GO:0061024	membrane organization	biological_process	718	518	364.34	0	0
GO:0043067	regulation of programmed cell death	biological_process	1345	891	682.5	0	0
GO:0022610	biological adhesion	biological_process	1239	829	628.71	0	0
GO:0051174	regulation of phosphorus metabolic proce...	biological_process	1499	979	760.64	0	0
GO:0010647	positive regulation of cell communicatio...	biological_process	1335	884	677.43	0	0
GO:0042981	regulation of apoptotic process	biological_process	1329	880	674.38	0	0
GO:0016482	cytoplasmic transport	biological_process	854	599	433.35	0	0
GO:0019220	regulation of phosphate metabolic proces...	biological_process	1494	975	758.11	0	0
GO:0051338	regulation of transferase activity	biological_process	731	524	370.93	0	0
GO:0040011	locomotion	biological_process	1396	918	708.38	0	0
GO:0007155	cell adhesion	biological_process	1228	820	623.13	0	0
GO:0001932	regulation of protein phosphorylation	biological_process	1174	788	595.73	0	0
GO:1901566	organonitrogen compound biosynthetic pro...	biological_process	1052	716	533.82	0	0
GO:0007166	cell surface receptor signaling pathway	biological_process	2026	1276	1028.06	0	0
GO:0008283	cell proliferation	biological_process	1733	1110	879.38	0	0
GO:0023056	positive regulation of signaling	biological_process	1321	873	670.32	0	0
GO:0044265	cellular macromolecule catabolic process	biological_process	745	531	378.04	0	0
GO:0048585	negative regulation of response to stimu...	biological_process	1197	800	607.4	0	0
GO:0051173	positive regulation of nitrogen compound...	biological_process	1690	1084	857.56	0	0
GO:0009967	positive regulation of signal transducti...	biological_process	1143	767	580	1.1e-30	3.75456e-27
GO:0007399	nervous system development	biological_process	1889	1195	958.54	1.4e-30	3.75456e-27
GO:0051270	regulation of cellular component movemen...	biological_process	725	517	367.89	1.8e-30	3.75456e-27
GO:0010628	positive regulation of gene expression	biological_process	1640	1053	832.19	2.2e-30	3.75456e-27
GO:0010605	negative regulation of macromolecule met...	biological_process	2179	1357	1105.7	2.4e-30	3.75456e-27
GO:0016477	cell migration	biological_process	1083	730	549.55	4.1e-30	5.34503e-27
GO:0044712	single-organism catabolic process	biological_process	947	649	480.54	6.6e-30	7.37503e-27
GO:0006508	proteolysis	biological_process	1457	946	739.33	9.1e-30	8.89753e-27
GO:0030163	protein catabolic process	biological_process	714	508	362.31	1.4e-29	1.1733e-26
GO:0010648	negative regulation of cell communicatio...	biological_process	1052	710	533.82	1.5e-29	1.1733e-26
GO:0031329	regulation of cellular catabolic process	biological_process	498	374	252.7	1.8e-29	1.20338e-26
GO:0043604	amide biosynthetic process	biological_process	557	411	282.64	1.9e-29	1.20338e-26
GO:0010557	positive regulation of macromolecule bio...	biological_process	1543	994	782.97	2e-29	1.20338e-26
GO:0044802	single-organism membrane organization	biological_process	638	461	323.74	2.2e-29	1.22917e-26
GO:0032989	cellular component morphogenesis	biological_process	1195	793	606.38	2.5e-29	1.30367e-26
GO:0019637	organophosphate metabolic process	biological_process	883	608	448.06	6.5e-29	3.17769e-26
GO:0022402	cell cycle process	biological_process	1007	681	510.99	9.6e-29	4.41713e-26
GO:0060341	regulation of cellular localization	biological_process	1161	771	589.13	1.1e-28	4.78011e-26
GO:0048468	cell development	biological_process	1971	1233	1000.15	1.3e-28	5.35189e-26
GO:0070647	protein modification by small protein co...	biological_process	661	473	335.41	1.6e-28	6.2576e-26
GO:0044711	single-organism biosynthetic process	biological_process	1255	825	636.83	1.7e-28	6.3321e-26
GO:0051345	positive regulation of hydrolase activit...	biological_process	465	351	235.96	1.9e-28	6.75536e-26
GO:0006886	intracellular protein transport	biological_process	827	573	419.65	2.3e-28	7.19624e-26
GO:0023057	negative regulation of signaling	biological_process	1043	701	529.25	2.3e-28	7.19624e-26
GO:0022008	neurogenesis	biological_process	1412	915	716.5	2.3e-28	7.19624e-26
GO:0043549	regulation of kinase activity	biological_process	649	465	329.33	3e-28	9.02538e-26
GO:0051336	regulation of hydrolase activity	biological_process	857	590	434.87	4.8e-28	1.39058e-25
GO:0002682	regulation of immune system process	biological_process	1064	712	539.91	5.9e-28	1.61834e-25
GO:0009891	positive regulation of biosynthetic proc...	biological_process	1708	1082	866.7	6e-28	1.61834e-25
GO:0045935	positive regulation of nucleobase-contai...	biological_process	1610	1026	816.97	7.7e-28	1.96812e-25
GO:0006518	peptide metabolic process	biological_process	571	416	289.75	7.8e-28	1.96812e-25
GO:0030030	cell projection organization	biological_process	1187	783	602.32	9.5e-28	2.32216e-25
GO:0031328	positive regulation of cellular biosynth...	biological_process	1675	1062	849.95	1.3e-27	3.08139e-25
GO:0048870	cell motility	biological_process	1176	776	596.74	1.4e-27	3.1288e-25
GO:0051674	localization of cell	biological_process	1176	776	596.74	1.4e-27	3.1288e-25
GO:0031401	positive regulation of protein modificat...	biological_process	976	659	495.26	1.5e-27	3.25917e-25
GO:0009968	negative regulation of signal transducti...	biological_process	912	620	462.78	3.8e-27	8.03341e-25
GO:0032446	protein modification by small protein co...	biological_process	558	406	283.15	5.3e-27	1.09096e-24
GO:0032880	regulation of protein localization	biological_process	850	582	431.32	9.8e-27	1.91639e-24
GO:0045859	regulation of protein kinase activity	biological_process	598	430	303.45	9.8e-27	1.91639e-24
GO:0065003	macromolecular complex assembly	biological_process	1335	864	677.43	1.6e-26	3.05249e-24
GO:2000026	regulation of multicellular organismal d...	biological_process	1670	1054	847.42	2.3e-26	4.28348e-24
GO:0044257	cellular protein catabolic process	biological_process	577	416	292.79	2.8e-26	5.0934e-24
GO:0006955	immune response	biological_process	1009	674	512	3.6e-26	6.39982e-24
GO:0051240	positive regulation of multicellular org...	biological_process	1441	922	731.21	7.6e-26	1.32105e-23
GO:0045595	regulation of cell differentiation	biological_process	1508	960	765.21	8.1e-26	1.37735e-23
GO:0006629	lipid metabolic process	biological_process	1109	731	562.74	8.5e-26	1.41462e-23
GO:0060429	epithelium development	biological_process	1039	690	527.22	1e-25	1.62958e-23
GO:0051254	positive regulation of RNA metabolic pro...	biological_process	1414	906	717.51	1.1e-25	1.72084e-23
GO:0043043	peptide biosynthetic process	biological_process	484	357	245.6	1.1e-25	1.72084e-23
GO:0044255	cellular lipid metabolic process	biological_process	815	558	413.56	1.2e-25	1.84047e-23
GO:1902533	positive regulation of intracellular sig...	biological_process	765	528	388.19	1.4e-25	2.10592e-23
GO:0051726	regulation of cell cycle	biological_process	789	542	400.37	1.8e-25	2.65653e-23
GO:0033365	protein localization to organelle	biological_process	646	456	327.8	1.9e-25	2.75219e-23
GO:0044087	regulation of cellular component biogene...	biological_process	651	459	330.34	2e-25	2.84436e-23
GO:0040012	regulation of locomotion	biological_process	718	499	364.34	2.7e-25	3.77132e-23
GO:0016567	protein ubiquitination	biological_process	522	379	264.88	5.5e-25	7.54754e-23
GO:0051248	negative regulation of protein metabolic...	biological_process	949	634	481.56	1.1e-24	1.48348e-22
GO:0000278	mitotic cell cycle	biological_process	737	508	373.98	1.9e-24	2.51895e-22
GO:1903827	regulation of cellular protein localizat...	biological_process	462	340	234.43	3.2e-24	4.17173e-22
GO:0006412	translation	biological_process	464	341	235.45	4.1e-24	5.25741e-22
GO:0048699	generation of neurons	biological_process	1325	849	672.35	4.2e-24	5.29877e-22
GO:0006082	organic acid metabolic process	biological_process	911	609	462.27	7.6e-24	9.43606e-22
GO:0042592	homeostatic process	biological_process	1422	903	721.57	8.4e-24	1.02664e-21
GO:0051050	positive regulation of transport	biological_process	893	598	453.14	1e-23	1.20338e-21
GO:0051129	negative regulation of cellular componen...	biological_process	532	382	269.96	1.1e-23	1.28421e-21
GO:0051603	proteolysis involved in cellular protein...	biological_process	550	393	279.09	1.1e-23	1.28421e-21
GO:2000145	regulation of cell motility	biological_process	648	452	328.82	1.6e-23	1.84047e-21
GO:0000902	cell morphogenesis	biological_process	1115	726	565.79	2.1e-23	2.31355e-21
GO:0042127	regulation of cell proliferation	biological_process	1409	894	714.98	2.1e-23	2.31355e-21
GO:0030334	regulation of cell migration	biological_process	617	433	313.09	2.1e-23	2.31355e-21
GO:0006396	RNA processing	biological_process	687	475	348.61	2.3e-23	2.49869e-21
GO:0043436	oxoacid metabolic process	biological_process	895	598	454.15	2.4e-23	2.57162e-21
GO:1902680	positive regulation of RNA biosynthetic ...	biological_process	1371	872	695.69	2.7e-23	2.85397e-21
GO:0045893	positive regulation of transcription, DN...	biological_process	1368	870	694.17	3.2e-23	3.2507e-21
GO:1903508	positive regulation of nucleic acid-temp...	biological_process	1368	870	694.17	3.2e-23	3.2507e-21
GO:0097190	apoptotic signaling pathway	biological_process	547	390	277.57	3.2e-23	3.2507e-21
GO:0006461	protein complex assembly	biological_process	1141	740	578.98	3.8e-23	3.76248e-21
GO:0070271	protein complex biogenesis	biological_process	1141	740	578.98	3.8e-23	3.76248e-21
GO:0032269	negative regulation of cellular protein ...	biological_process	884	589	448.57	1.4e-22	1.35195e-20
GO:0009605	response to external stimulus	biological_process	1895	1163	961.59	1.4e-22	1.35195e-20
GO:0031175	neuron projection development	biological_process	786	531	398.84	2e-22	1.9078e-20
GO:0019752	carboxylic acid metabolic process	biological_process	832	558	422.19	2.1e-22	1.97906e-20
GO:0051172	negative regulation of nitrogen compound...	biological_process	1361	862	690.62	3e-22	2.79357e-20
GO:0042176	regulation of protein catabolic process	biological_process	367	276	186.23	3.2e-22	2.94475e-20
GO:0031327	negative regulation of cellular biosynth...	biological_process	1319	838	669.31	3.3e-22	3.00147e-20
GO:0043588	skin development	biological_process	254	203	128.89	3.4e-22	3.05687e-20
GO:0043632	modification-dependent macromolecule cat...	biological_process	486	350	246.61	3.7e-22	3.2888e-20
GO:0060548	negative regulation of cell death	biological_process	894	593	453.65	5.1e-22	4.48227e-20
GO:0009890	negative regulation of biosynthetic proc...	biological_process	1342	850	680.98	6e-22	5.21467e-20
GO:0042327	positive regulation of phosphorylation	biological_process	845	564	428.78	6.5e-22	5.58714e-20
GO:0030182	neuron differentiation	biological_process	1186	761	601.82	6.8e-22	5.78148e-20
GO:0051493	regulation of cytoskeleton organization	biological_process	384	286	194.85	6.9e-22	5.80342e-20
GO:0019941	modification-dependent protein catabolic...	biological_process	479	345	243.06	7.1e-22	5.90811e-20
GO:0006897	endocytosis	biological_process	455	330	230.88	8.7e-22	7.16331e-20
GO:1903047	mitotic cell cycle process	biological_process	630	436	319.68	1.1e-21	8.96271e-20
GO:0034097	response to cytokine	biological_process	488	350	247.63	1.2e-21	9.6767e-20
GO:0006952	defense response	biological_process	1167	749	592.18	1.3e-21	1.03761e-19
GO:0006511	ubiquitin-dependent protein catabolic pr...	biological_process	472	340	239.51	1.4e-21	1.10614e-19
GO:0002684	positive regulation of immune system pro...	biological_process	663	455	336.43	2e-21	1.5644e-19
GO:0010558	negative regulation of macromolecule bio...	biological_process	1266	804	642.41	3e-21	2.32337e-19
GO:0044092	negative regulation of molecular functio...	biological_process	898	592	455.68	4.7e-21	3.60425e-19
GO:0022603	regulation of anatomical structure morph...	biological_process	880	581	446.54	6.7e-21	5.0881e-19
GO:0048666	neuron development	biological_process	930	610	471.91	6.8e-21	5.11438e-19
GO:0070201	regulation of establishment of protein l...	biological_process	725	490	367.89	7.7e-21	5.73613e-19
GO:0042692	muscle cell differentiation	biological_process	359	268	182.17	7.8e-21	5.75581e-19
GO:0007264	small GTPase mediated signal transductio...	biological_process	455	327	230.88	1.5e-20	1.09654e-18
GO:0061061	muscle structure development	biological_process	577	401	292.79	1.6e-20	1.14818e-18
GO:0045934	negative regulation of nucleobase-contai...	biological_process	1259	797	638.86	1.6e-20	1.14818e-18
GO:0032970	regulation of actin filament-based proce...	biological_process	305	233	154.77	1.8e-20	1.27996e-18
GO:0010562	positive regulation of phosphorus metabo...	biological_process	976	635	495.26	1.9e-20	1.32695e-18
GO:0045937	positive regulation of phosphate metabol...	biological_process	976	635	495.26	1.9e-20	1.32695e-18
GO:0045087	innate immune response	biological_process	485	345	246.11	2.1e-20	1.45365e-18
GO:0001934	positive regulation of protein phosphory...	biological_process	803	534	407.47	2.8e-20	1.92119e-18
GO:0051094	positive regulation of developmental pro...	biological_process	1194	759	605.88	2.9e-20	1.9725e-18
GO:0032386	regulation of intracellular transport	biological_process	512	361	259.81	3e-20	2.02293e-18
GO:0051253	negative regulation of RNA metabolic pro...	biological_process	1145	731	581.01	3.1e-20	2.0725e-18
GO:0048646	anatomical structure formation involved ...	biological_process	1117	715	566.8	3.2e-20	2.10339e-18
GO:0031400	negative regulation of protein modificat...	biological_process	527	370	267.42	3.2e-20	2.10339e-18
GO:0016049	cell growth	biological_process	437	315	221.75	3.6e-20	2.3466e-18
GO:0010498	proteasomal protein catabolic process	biological_process	395	289	200.44	3.7e-20	2.37225e-18
GO:0080135	regulation of cellular response to stres...	biological_process	524	368	265.9	3.7e-20	2.37225e-18
GO:0040007	growth	biological_process	947	617	480.54	4.1e-20	2.60733e-18
GO:0071900	regulation of protein serine/threonine k...	biological_process	365	270	185.21	5e-20	3.15403e-18
GO:1903829	positive regulation of cellular protein ...	biological_process	293	224	148.68	8.2e-20	5.13123e-18
GO:0051347	positive regulation of transferase activ...	biological_process	463	330	234.94	8.5e-20	5.27675e-18
GO:0006366	transcription from RNA polymerase II pro...	biological_process	1772	1081	899.17	8.8e-20	5.41997e-18
GO:1901135	carbohydrate derivative metabolic proces...	biological_process	944	614	479.02	9.1e-20	5.56095e-18
GO:0030162	regulation of proteolysis	biological_process	658	447	333.89	9.4e-20	5.69975e-18
GO:2000113	negative regulation of cellular macromol...	biological_process	1214	768	616.03	1.1e-19	6.61862e-18
GO:0098609	cell-cell adhesion	biological_process	744	497	377.53	1.5e-19	8.95649e-18
GO:0045597	positive regulation of cell differentiat...	biological_process	861	565	436.9	1.7e-19	1.00738e-17
GO:0001816	cytokine production	biological_process	542	377	275.03	1.8e-19	1.05862e-17
GO:0006913	nucleocytoplasmic transport	biological_process	353	261	179.12	2.3e-19	1.34258e-17
GO:0043069	negative regulation of programmed cell d...	biological_process	819	540	415.59	2.6e-19	1.50646e-17
GO:0023014	signal transduction by protein phosphory...	biological_process	657	445	333.38	2.7e-19	1.5529e-17
GO:0030155	regulation of cell adhesion	biological_process	568	392	288.22	2.9e-19	1.65575e-17
GO:0031344	regulation of cell projection organizati...	biological_process	517	361	262.34	3.9e-19	2.19466e-17
GO:0051169	nuclear transport	biological_process	357	263	181.15	3.9e-19	2.19466e-17
GO:0006605	protein targeting	biological_process	514	359	260.82	4.5e-19	2.51421e-17
GO:0006357	regulation of transcription from RNA pol...	biological_process	1719	1048	872.28	4.6e-19	2.53389e-17
GO:0051640	organelle localization	biological_process	383	279	194.35	4.6e-19	2.53389e-17
GO:0032101	regulation of response to external stimu...	biological_process	718	480	364.34	5.2e-19	2.82461e-17
GO:0000165	MAPK cascade	biological_process	645	437	327.3	5.2e-19	2.82461e-17
GO:0098602	single organism cell adhesion	biological_process	708	474	359.26	5.7e-19	3.07486e-17
GO:0050776	regulation of immune response	biological_process	498	349	252.7	6.1e-19	3.2681e-17
GO:0031347	regulation of defense response	biological_process	503	352	255.24	6.2e-19	3.29907e-17
GO:0003012	muscle system process	biological_process	310	233	157.3	6.4e-19	3.38249e-17
GO:0008544	epidermis development	biological_process	288	219	146.14	6.6e-19	3.46478e-17
GO:0007005	mitochondrion organization	biological_process	562	387	285.18	8.7e-19	4.53676e-17
GO:0043066	negative regulation of apoptotic process	biological_process	805	530	408.48	8.8e-19	4.55852e-17
GO:0010942	positive regulation of cell death	biological_process	579	397	293.8	9.8e-19	5.04313e-17
GO:0060284	regulation of cell development	biological_process	868	566	440.45	1.2e-18	6.1349e-17
GO:0022604	regulation of cell morphogenesis	biological_process	473	333	240.02	1.3e-18	6.51833e-17
GO:0006974	cellular response to DNA damage stimulus	biological_process	620	421	314.61	1.3e-18	6.51833e-17
GO:1902679	negative regulation of RNA biosynthetic ...	biological_process	1104	701	560.21	1.3e-18	6.51833e-17
GO:0006811	ion transport	biological_process	1365	848	692.65	1.6e-18	7.97146e-17
GO:0055114	oxidation-reduction process	biological_process	881	573	447.05	1.7e-18	8.41608e-17
GO:0010256	endomembrane system organization	biological_process	441	313	223.78	2.1e-18	1.02664e-16
GO:0032535	regulation of cellular component size	biological_process	307	230	155.78	2.1e-18	1.02664e-16
GO:1902532	negative regulation of intracellular sig...	biological_process	394	284	199.93	2.6e-18	1.26318e-16
GO:0051223	regulation of protein transport	biological_process	678	454	344.04	3.1e-18	1.48762e-16
GO:0007015	actin filament organization	biological_process	287	217	145.63	3.1e-18	1.48762e-16
GO:0043068	positive regulation of programmed cell d...	biological_process	543	374	275.54	3.2e-18	1.51699e-16
GO:0043065	positive regulation of apoptotic process	biological_process	538	371	273	3.2e-18	1.51699e-16
GO:1903507	negative regulation of nucleic acid-temp...	biological_process	1091	692	553.61	3.3e-18	1.55498e-16
GO:1901657	glycosyl compound metabolic process	biological_process	284	215	144.11	3.4e-18	1.57366e-16
GO:0072358	cardiovascular system development	biological_process	930	600	471.91	3.4e-18	1.57366e-16
GO:0072359	circulatory system development	biological_process	930	600	471.91	3.4e-18	1.57366e-16
GO:0033674	positive regulation of kinase activity	biological_process	419	299	212.62	3.5e-18	1.61041e-16
GO:0051272	positive regulation of cellular componen...	biological_process	389	280	197.39	6.1e-18	2.7903e-16
GO:0043161	proteasome-mediated ubiquitin-dependent ...	biological_process	365	265	185.21	7.4e-18	3.36528e-16
GO:0051301	cell division	biological_process	609	412	309.03	8.1e-18	3.66232e-16
GO:0002009	morphogenesis of an epithelium	biological_process	495	344	251.18	8.6e-18	3.84395e-16
GO:0008610	lipid biosynthetic process	biological_process	495	344	251.18	8.6e-18	3.84395e-16
GO:0043408	regulation of MAPK cascade	biological_process	584	397	296.34	9.4e-18	4.17766e-16
GO:0070887	cellular response to chemical stimulus	biological_process	2109	1255	1070.18	1.2e-17	5.30305e-16
GO:0000904	cell morphogenesis involved in different...	biological_process	692	460	351.14	1.4e-17	6.15213e-16
GO:0045892	negative regulation of transcription, DN...	biological_process	1080	683	548.03	1.5e-17	6.55475e-16
GO:0007265	Ras protein signal transduction	biological_process	326	240	165.42	1.6e-17	6.95289e-16
GO:0030335	positive regulation of cell migration	biological_process	368	266	186.74	1.7e-17	7.34663e-16
GO:0009116	nucleoside metabolic process	biological_process	269	204	136.5	1.8e-17	7.73604e-16
GO:2000147	positive regulation of cell motility	biological_process	380	273	192.83	2.4e-17	1.02584e-15
GO:0042278	purine nucleoside metabolic process	biological_process	245	188	124.32	3.8e-17	1.61541e-15
GO:0034504	protein localization to nucleus	biological_process	307	227	155.78	5.1e-17	2.14474e-15
GO:0016071	mRNA metabolic process	biological_process	477	331	242.05	5.1e-17	2.14474e-15
GO:0009119	ribonucleoside metabolic process	biological_process	255	194	129.4	6e-17	2.50973e-15
GO:0040017	positive regulation of locomotion	biological_process	400	284	202.97	7.3e-17	3.03727e-15
GO:0055086	nucleobase-containing small molecule met...	biological_process	613	411	311.06	9e-17	3.72476e-15
GO:0051146	striated muscle cell differentiation	biological_process	251	191	127.37	1e-16	4.11684e-15
GO:0016337	single organismal cell-cell adhesion	biological_process	658	437	333.89	1.2e-16	4.86342e-15
GO:0006812	cation transport	biological_process	932	595	472.93	1.2e-16	4.86342e-15
GO:0030216	keratinocyte differentiation	biological_process	126	108	63.94	1.2e-16	4.86342e-15
GO:1903649	regulation of cytoplasmic transport	biological_process	406	287	206.02	1.3e-16	5.24155e-15
GO:0033157	regulation of intracellular protein tran...	biological_process	341	247	173.04	1.6e-16	6.35289e-15
GO:0006732	coenzyme metabolic process	biological_process	269	202	136.5	1.6e-16	6.35289e-15
GO:0045860	positive regulation of protein kinase ac...	biological_process	390	277	197.9	1.6e-16	6.35289e-15
GO:1903362	regulation of cellular protein catabolic...	biological_process	247	188	125.34	1.7e-16	6.71586e-15
GO:0009611	response to wounding	biological_process	584	393	296.34	1.8e-16	7.00478e-15
GO:0007167	enzyme linked receptor protein signaling...	biological_process	771	502	391.23	1.8e-16	7.00478e-15
GO:0010638	positive regulation of organelle organiz...	biological_process	478	330	242.55	1.8e-16	7.00478e-15
GO:0046128	purine ribonucleoside metabolic process	biological_process	241	184	122.29	2e-16	7.74455e-15
GO:0001817	regulation of cytokine production	biological_process	480	331	243.57	2.2e-16	8.47704e-15
GO:0009896	positive regulation of catabolic process	biological_process	279	208	141.57	2.3e-16	8.81892e-15
GO:0072594	establishment of protein localization to...	biological_process	449	312	227.84	3e-16	1.13362e-14
GO:0010033	response to organic substance	biological_process	2242	1319	1137.67	3e-16	1.13362e-14
GO:0009144	purine nucleoside triphosphate metabolic...	biological_process	186	148	94.38	3e-16	1.13362e-14
GO:0006259	DNA metabolic process	biological_process	764	497	387.68	3.2e-16	1.20338e-14
GO:0006397	mRNA processing	biological_process	393	278	199.42	3.4e-16	1.27248e-14
GO:0046777	protein autophosphorylation	biological_process	220	170	111.64	3.7e-16	1.37816e-14
GO:0050767	regulation of neurogenesis	biological_process	699	459	354.7	4.1e-16	1.51991e-14
GO:0051960	regulation of nervous system development	biological_process	796	515	403.92	4.2e-16	1.54964e-14
GO:0090257	regulation of muscle system process	biological_process	188	149	95.4	4.6e-16	1.68926e-14
GO:0007017	microtubule-based process	biological_process	563	379	285.69	5.6e-16	2.04688e-14
GO:0060627	regulation of vesicle-mediated transport	biological_process	394	278	199.93	5.8e-16	2.11012e-14
GO:0071345	cellular response to cytokine stimulus	biological_process	396	279	200.94	6.9e-16	2.49869e-14
GO:0048729	tissue morphogenesis	biological_process	637	422	323.24	7.4e-16	2.66741e-14
GO:0009199	ribonucleoside triphosphate metabolic pr...	biological_process	181	144	91.85	7.8e-16	2.7987e-14
GO:0009205	purine ribonucleoside triphosphate metab...	biological_process	178	142	90.32	8.1e-16	2.89307e-14
GO:0032990	cell part morphogenesis	biological_process	746	485	378.55	8.7e-16	3.09325e-14
GO:0009117	nucleotide metabolic process	biological_process	559	376	283.66	8.9e-16	3.15004e-14
GO:0051656	establishment of organelle localization	biological_process	278	206	141.07	9.6e-16	3.38249e-14
GO:0097193	intrinsic apoptotic signaling pathway	biological_process	261	195	132.44	1.3e-15	4.53955e-14
GO:0048588	developmental cell growth	biological_process	171	137	86.77	1.3e-15	4.53955e-14
GO:0010975	regulation of neuron projection developm...	biological_process	409	286	207.54	1.4e-15	4.86702e-14
GO:0044283	small molecule biosynthetic process	biological_process	439	304	222.76	1.5e-15	5.19159e-14
GO:0032956	regulation of actin cytoskeleton organiz...	biological_process	255	191	129.4	1.7e-15	5.83219e-14
GO:0043547	positive regulation of GTPase activity	biological_process	222	170	112.65	1.7e-15	5.83219e-14
GO:0043623	cellular protein complex assembly	biological_process	431	299	218.7	1.8e-15	6.1483e-14
GO:0050778	positive regulation of immune response	biological_process	393	276	199.42	1.9e-15	6.43368e-14
GO:0007169	transmembrane receptor protein tyrosine ...	biological_process	473	324	240.02	1.9e-15	6.43368e-14
GO:0048812	neuron projection morphogenesis	biological_process	505	343	256.25	2e-15	6.71416e-14
GO:0043087	regulation of GTPase activity	biological_process	268	199	135.99	2e-15	6.71416e-14
GO:0010563	negative regulation of phosphorus metabo...	biological_process	502	341	254.73	2.3e-15	7.65557e-14
GO:0045936	negative regulation of phosphate metabol...	biological_process	502	341	254.73	2.3e-15	7.65557e-14
GO:0022613	ribonucleoprotein complex biogenesis	biological_process	310	225	157.3	2.4e-15	7.92101e-14
GO:1903320	regulation of protein modification by sm...	biological_process	210	162	106.56	2.4e-15	7.92101e-14
GO:0001775	cell activation	biological_process	800	514	405.95	3e-15	9.85966e-14
GO:0006753	nucleoside phosphate metabolic process	biological_process	569	380	288.73	3.3e-15	1.08003e-13
GO:0055001	muscle cell development	biological_process	160	129	81.19	3.6e-15	1.1733e-13
GO:0006936	muscle contraction	biological_process	242	182	122.8	3.9e-15	1.2658e-13
GO:0051186	cofactor metabolic process	biological_process	318	229	161.36	5.8e-15	1.87469e-13
GO:0009126	purine nucleoside monophosphate metaboli...	biological_process	188	147	95.4	6.1e-15	1.96355e-13
GO:0006644	phospholipid metabolic process	biological_process	286	209	145.13	7.2e-15	2.30813e-13
GO:0002252	immune effector process	biological_process	643	422	326.28	7.3e-15	2.33064e-13
GO:0044403	symbiosis, encompassing mutualism throug...	biological_process	270	199	137.01	7.5e-15	2.3751e-13
GO:0044419	interspecies interaction between organis...	biological_process	270	199	137.01	7.5e-15	2.3751e-13
GO:0040008	regulation of growth	biological_process	607	401	308.01	7.6e-15	2.39706e-13
GO:0009161	ribonucleoside monophosphate metabolic p...	biological_process	190	148	96.41	8.9e-15	2.79582e-13
GO:0009167	purine ribonucleoside monophosphate meta...	biological_process	187	146	94.89	9.5e-15	2.97236e-13
GO:0009123	nucleoside monophosphate metabolic proce...	biological_process	201	155	101.99	1e-14	3.11633e-13
GO:0055085	transmembrane transport	biological_process	998	624	506.42	1.2e-14	3.72476e-13
GO:0051051	negative regulation of transport	biological_process	462	315	234.43	1.3e-14	4.00339e-13
GO:0090066	regulation of anatomical structure size	biological_process	457	312	231.9	1.3e-14	4.00339e-13
GO:0009141	nucleoside triphosphate metabolic proces...	biological_process	203	156	103.01	1.4e-14	4.29443e-13
GO:0001558	regulation of cell growth	biological_process	346	245	175.57	1.6e-14	4.88875e-13
GO:2001233	regulation of apoptotic signaling pathwa...	biological_process	368	258	186.74	2.2e-14	6.69588e-13
GO:0042326	negative regulation of phosphorylation	biological_process	388	270	196.88	2.3e-14	6.9731e-13
GO:0048858	cell projection morphogenesis	biological_process	726	468	368.4	2.4e-14	7.24819e-13
GO:0090316	positive regulation of intracellular pro...	biological_process	232	174	117.72	2.5e-14	7.52115e-13
GO:1903050	regulation of proteolysis involved in ce...	biological_process	229	172	116.2	2.7e-14	8.09172e-13
GO:0010720	positive regulation of cell development	biological_process	518	347	262.85	2.8e-14	8.35939e-13
GO:0045664	regulation of neuron differentiation	biological_process	566	375	287.21	3e-14	8.92243e-13
GO:0010629	negative regulation of gene expression	biological_process	1454	876	737.81	3.1e-14	9.18492e-13
GO:0006954	inflammatory response	biological_process	515	345	261.33	3.3e-14	9.70398e-13
GO:0046034	ATP metabolic process	biological_process	164	130	83.22	3.3e-14	9.70398e-13
GO:0045862	positive regulation of proteolysis	biological_process	258	190	130.92	3.5e-14	1.02536e-12
GO:0032940	secretion by cell	biological_process	850	538	431.32	3.8e-14	1.10909e-12
GO:0031346	positive regulation of cell projection o...	biological_process	310	222	157.3	4e-14	1.16312e-12
GO:0045785	positive regulation of cell adhesion	biological_process	320	228	162.38	4.5e-14	1.30367e-12
GO:0072657	protein localization to membrane	biological_process	348	245	176.59	4.6e-14	1.32772e-12
GO:0043269	regulation of ion transport	biological_process	574	379	291.27	4.7e-14	1.3516e-12
GO:0071902	positive regulation of protein serine/th...	biological_process	243	180	123.31	6.5e-14	1.86238e-12
GO:0010564	regulation of cell cycle process	biological_process	461	312	233.93	7.6e-14	2.16961e-12
GO:0034622	cellular macromolecular complex assembly	biological_process	714	459	362.31	8.2e-14	2.33238e-12
GO:0046903	secretion	biological_process	966	602	490.18	8.7e-14	2.45673e-12
GO:0061136	regulation of proteasomal protein catabo...	biological_process	207	157	105.04	8.7e-14	2.45673e-12
GO:0001933	negative regulation of protein phosphory...	biological_process	356	249	180.65	9.4e-14	2.64485e-12
GO:0043410	positive regulation of MAPK cascade	biological_process	391	270	198.41	9.8e-14	2.74751e-12
GO:0031331	positive regulation of cellular cataboli...	biological_process	223	167	113.16	1e-13	2.78363e-12
GO:0016568	chromatin modification	biological_process	540	358	274.01	1e-13	2.78363e-12
GO:0006914	autophagy	biological_process	358	250	181.66	1.1e-13	3.05113e-12
GO:0043086	negative regulation of catalytic activit...	biological_process	665	430	337.44	1.4e-13	3.86954e-12
GO:0008380	RNA splicing	biological_process	314	223	159.33	1.5e-13	4.11684e-12
GO:0006941	striated muscle contraction	biological_process	128	105	64.95	1.5e-13	4.11684e-12
GO:0008284	positive regulation of cell proliferatio...	biological_process	795	504	403.41	1.7e-13	4.64944e-12
GO:0007249	I-kappaB kinase/NF-kappaB signaling	biological_process	208	157	105.55	1.8e-13	4.88875e-12
GO:0051348	negative regulation of transferase activ...	biological_process	251	184	127.37	1.8e-13	4.88875e-12
GO:0048878	chemical homeostasis	biological_process	937	584	475.47	2e-13	5.41315e-12
GO:0000226	microtubule cytoskeleton organization	biological_process	406	278	206.02	2.1e-13	5.66421e-12
GO:0001819	positive regulation of cytokine producti...	biological_process	320	226	162.38	2.6e-13	6.98873e-12
GO:0045944	positive regulation of transcription fro...	biological_process	999	618	506.93	3e-13	8.0363e-12
GO:0007507	heart development	biological_process	512	340	259.81	3.1e-13	8.27584e-12
GO:0009895	negative regulation of catabolic process	biological_process	190	145	96.41	3.2e-13	8.51374e-12
GO:0006091	generation of precursor metabolites and ...	biological_process	278	200	141.07	3.5e-13	9.24899e-12
GO:0044089	positive regulation of cellular componen...	biological_process	362	251	183.69	3.5e-13	9.24899e-12
GO:0032388	positive regulation of intracellular tra...	biological_process	306	217	155.27	4e-13	1.05347e-11
GO:0031349	positive regulation of defense response	biological_process	230	170	116.71	4.4e-13	1.15493e-11
GO:0044772	mitotic cell cycle phase transition	biological_process	285	204	144.62	4.6e-13	1.20338e-11
GO:1903533	regulation of protein targeting	biological_process	272	196	138.02	4.7e-13	1.22545e-11
GO:0009628	response to abiotic stimulus	biological_process	832	523	422.19	4.8e-13	1.24736e-11
GO:0031396	regulation of protein ubiquitination	biological_process	189	144	95.91	4.9e-13	1.26913e-11
GO:0044770	cell cycle phase transition	biological_process	300	213	152.23	5.4e-13	1.39402e-11
GO:0046822	regulation of nucleocytoplasmic transpor...	biological_process	197	149	99.96	5.5e-13	1.41516e-11
GO:0019725	cellular homeostasis	biological_process	692	443	351.14	5.9e-13	1.51311e-11
GO:0007346	regulation of mitotic cell cycle	biological_process	405	276	205.51	6e-13	1.53373e-11
GO:0071310	cellular response to organic substance	biological_process	1652	977	838.28	6.4e-13	1.63064e-11
GO:0071705	nitrogen compound transport	biological_process	689	441	349.62	6.9e-13	1.75233e-11
GO:0051170	nuclear import	biological_process	242	177	122.8	7.2e-13	1.8226e-11
GO:0005975	carbohydrate metabolic process	biological_process	651	419	330.34	7.8e-13	1.96812e-11
GO:0048667	cell morphogenesis involved in neuron di...	biological_process	470	314	238.49	7.9e-13	1.98694e-11
GO:0051222	positive regulation of protein transport	biological_process	421	285	213.63	8.6e-13	2.15606e-11
GO:0048285	organelle fission	biological_process	537	353	272.49	8.7e-13	2.17417e-11
GO:0010639	negative regulation of organelle organiz...	biological_process	278	199	141.07	8.8e-13	2.19215e-11
GO:0055002	striated muscle cell development	biological_process	145	115	73.58	9.4e-13	2.33418e-11
GO:0009615	response to virus	biological_process	288	205	146.14	9.8e-13	2.42581e-11
GO:0006606	protein import into nucleus	biological_process	241	176	122.29	1.1e-12	2.68881e-11
GO:0044744	protein targeting to nucleus	biological_process	241	176	122.29	1.1e-12	2.68881e-11
GO:1902593	single-organism nuclear import	biological_process	241	176	122.29	1.1e-12	2.68881e-11
GO:0051098	regulation of binding	biological_process	267	192	135.49	1.1e-12	2.68881e-11
GO:0045321	leukocyte activation	biological_process	689	440	349.62	1.2e-12	2.92411e-11
GO:0070925	organelle assembly	biological_process	497	329	252.19	1.4e-12	3.40087e-11
GO:0045786	negative regulation of cell cycle	biological_process	347	240	176.08	1.8e-12	4.35901e-11
GO:1900180	regulation of protein localization to nu...	biological_process	183	139	92.86	1.9e-12	4.55883e-11
GO:0009790	embryo development	biological_process	1049	642	532.3	1.9e-12	4.55883e-11
GO:0007067	mitotic nuclear division	biological_process	379	259	192.32	1.9e-12	4.55883e-11
GO:0044723	single-organism carbohydrate metabolic p...	biological_process	574	373	291.27	2.1e-12	5.0233e-11
GO:0008285	negative regulation of cell proliferatio...	biological_process	588	381	298.37	2.2e-12	5.24646e-11
GO:0050865	regulation of cell activation	biological_process	425	286	215.66	2.3e-12	5.46827e-11
GO:0010959	regulation of metal ion transport	biological_process	331	230	167.96	2.4e-12	5.68873e-11
GO:0048589	developmental growth	biological_process	597	386	302.94	2.5e-12	5.89006e-11
GO:0017038	protein import	biological_process	275	196	139.54	2.5e-12	5.89006e-11
GO:0042254	ribosome biogenesis	biological_process	201	150	101.99	2.9e-12	6.81195e-11
GO:0072521	purine-containing compound metabolic pro...	biological_process	470	312	238.49	3.1e-12	7.23827e-11
GO:0010769	regulation of cell morphogenesis involve...	biological_process	305	214	154.77	3.1e-12	7.23827e-11
GO:0043405	regulation of MAP kinase activity	biological_process	238	173	120.77	3.2e-12	7.44952e-11
GO:0050769	positive regulation of neurogenesis	biological_process	426	286	216.17	3.5e-12	8.12374e-11
GO:0032787	monocarboxylic acid metabolic process	biological_process	543	354	275.54	4.2e-12	9.71964e-11
GO:0045088	regulation of innate immune response	biological_process	181	137	91.85	4.3e-12	9.92171e-11
GO:0007610	behavior	biological_process	746	470	378.55	4.6e-12	1.05827e-10
GO:0034248	regulation of cellular amide metabolic p...	biological_process	268	191	135.99	4.9e-12	1.12398e-10
GO:0043254	regulation of protein complex assembly	biological_process	316	220	160.35	5.3e-12	1.21218e-10
GO:0045732	positive regulation of protein catabolic...	biological_process	172	131	87.28	5.8e-12	1.31883e-10
GO:0018209	peptidyl-serine modification	biological_process	252	181	127.87	5.8e-12	1.31883e-10
GO:0006937	regulation of muscle contraction	biological_process	138	109	70.03	6e-12	1.36035e-10
GO:0051271	negative regulation of cellular componen...	biological_process	214	157	108.59	9.5e-12	2.13532e-10
GO:0060560	developmental growth involved in morphog...	biological_process	214	157	108.59	9.5e-12	2.13532e-10
GO:0030855	epithelial cell differentiation	biological_process	554	359	281.12	9.5e-12	2.13532e-10
GO:0010976	positive regulation of neuron projection...	biological_process	248	178	125.84	9.6e-12	2.15161e-10
GO:0022411	cellular component disassembly	biological_process	376	255	190.8	1e-11	2.22216e-10
GO:0016053	organic acid biosynthetic process	biological_process	253	181	128.38	1e-11	2.22216e-10
GO:0046394	carboxylic acid biosynthetic process	biological_process	253	181	128.38	1e-11	2.22216e-10
GO:0000280	nuclear division	biological_process	499	327	253.21	1.1e-11	2.42372e-10
GO:0097285	cell-type specific apoptotic process	biological_process	499	327	253.21	1.1e-11	2.42372e-10
GO:0051962	positive regulation of nervous system de...	biological_process	494	324	250.67	1.1e-11	2.42372e-10
GO:0043122	regulation of I-kappaB kinase/NF-kappaB ...	biological_process	184	138	93.37	1.2e-11	2.6219e-10
GO:1904589	regulation of protein import	biological_process	162	124	82.2	1.2e-11	2.6219e-10
GO:0034765	regulation of ion transmembrane transpor...	biological_process	341	234	173.04	1.2e-11	2.6219e-10
GO:0034762	regulation of transmembrane transport	biological_process	358	244	181.66	1.3e-11	2.83248e-10
GO:0071496	cellular response to external stimulus	biological_process	394	265	199.93	1.6e-11	3.47644e-10
GO:0016485	protein processing	biological_process	267	189	135.49	1.7e-11	3.68349e-10
GO:0042306	regulation of protein import into nucleu...	biological_process	161	123	81.7	1.8e-11	3.87868e-10
GO:0019693	ribose phosphate metabolic process	biological_process	430	286	218.2	1.8e-11	3.87868e-10
GO:1903651	positive regulation of cytoplasmic trans...	biological_process	246	176	124.83	1.9e-11	4.08291e-10
GO:0035239	tube morphogenesis	biological_process	386	260	195.87	2e-11	4.27432e-10
GO:0034330	cell junction organization	biological_process	169	128	85.76	2e-11	4.27432e-10
GO:0001944	vasculature development	biological_process	593	380	300.91	2.2e-11	4.6762e-10
GO:0018212	peptidyl-tyrosine modification	biological_process	289	202	146.65	2.2e-11	4.6762e-10
GO:0051607	defense response to virus	biological_process	253	180	128.38	2.5e-11	5.29946e-10
GO:0051604	protein maturation	biological_process	291	203	147.66	2.6e-11	5.49654e-10
GO:0006417	regulation of translation	biological_process	245	175	124.32	2.8e-11	5.85604e-10
GO:0016032	viral process	biological_process	219	159	111.13	2.8e-11	5.85604e-10
GO:0044057	regulation of system process	biological_process	450	297	228.35	2.8e-11	5.85604e-10
GO:0031098	stress-activated protein kinase signalin...	biological_process	232	167	117.72	2.8e-11	5.85604e-10
GO:0002694	regulation of leukocyte activation	biological_process	392	263	198.91	2.9e-11	6.04901e-10
GO:0009913	epidermal cell differentiation	biological_process	187	139	94.89	3e-11	6.24096e-10
GO:0006733	oxidoreduction coenzyme metabolic proces...	biological_process	140	109	71.04	3.1e-11	6.43188e-10
GO:0030001	metal ion transport	biological_process	735	460	372.96	3.3e-11	6.82873e-10
GO:0030100	regulation of endocytosis	biological_process	192	142	97.43	3.4e-11	7.0171e-10
GO:0001568	blood vessel development	biological_process	570	366	289.24	3.5e-11	7.20447e-10
GO:0034660	ncRNA metabolic process	biological_process	352	239	178.62	3.8e-11	7.80147e-10
GO:0016311	dephosphorylation	biological_process	347	236	176.08	3.9e-11	7.98581e-10
GO:0016358	dendrite development	biological_process	218	158	110.62	4e-11	8.14792e-10
GO:0018205	peptidyl-lysine modification	biological_process	272	191	138.02	4e-11	8.14792e-10
GO:0034220	ion transmembrane transport	biological_process	766	477	388.69	4.2e-11	8.53309e-10
GO:0018108	peptidyl-tyrosine phosphorylation	biological_process	287	200	145.63	4.3e-11	8.71363e-10
GO:0034976	response to endoplasmic reticulum stress	biological_process	194	143	98.44	4.4e-11	8.89323e-10
GO:0002253	activation of immune response	biological_process	259	183	131.43	4.5e-11	9.07191e-10
GO:0044764	multi-organism cellular process	biological_process	233	167	118.23	5e-11	1.00282e-09
GO:0070997	neuron death	biological_process	314	216	159.33	5e-11	1.00282e-09
GO:0060537	muscle tissue development	biological_process	390	261	197.9	5.1e-11	1.02026e-09
GO:0051276	chromosome organization	biological_process	906	555	459.74	5.2e-11	1.03761e-09
GO:0007163	establishment or maintenance of cell pol...	biological_process	144	111	73.07	6.4e-11	1.27381e-09
GO:0040013	negative regulation of locomotion	biological_process	240	171	121.78	6.5e-11	1.29043e-09
GO:1901615	organic hydroxy compound metabolic proce...	biological_process	430	284	218.2	6.8e-11	1.34657e-09
GO:0060047	heart contraction	biological_process	182	135	92.35	7.3e-11	1.44193e-09
GO:0046486	glycerolipid metabolic process	biological_process	265	186	134.47	7.7e-11	1.51711e-09
GO:0007268	synaptic transmission	biological_process	503	326	255.24	8.3e-11	1.63122e-09
GO:0033673	negative regulation of kinase activity	biological_process	208	151	105.55	8.8e-11	1.72515e-09
GO:0036293	response to decreased oxygen levels	biological_process	176	131	89.31	9.3e-11	1.81861e-09
GO:0035456	response to interferon-beta	biological_process	34	34	17.25	9.4e-11	1.83359e-09
GO:0006469	negative regulation of protein kinase ac...	biological_process	192	141	97.43	9.5e-11	1.8439e-09
GO:0050673	epithelial cell proliferation	biological_process	344	233	174.56	9.5e-11	1.8439e-09
GO:0009887	organ morphogenesis	biological_process	941	573	477.5	1e-10	1.93136e-09
GO:0031668	cellular response to extracellular stimu...	biological_process	373	250	189.27	1e-10	1.93136e-09
GO:0018105	peptidyl-serine phosphorylation	biological_process	236	168	119.75	1.1e-10	2.09859e-09
GO:0007267	cell-cell signaling	biological_process	891	545	452.12	1.1e-10	2.09859e-09
GO:0051495	positive regulation of cytoskeleton orga...	biological_process	162	122	82.2	1.1e-10	2.09859e-09
GO:0031589	cell-substrate adhesion	biological_process	279	194	141.57	1.1e-10	2.09859e-09
GO:0032434	regulation of proteasomal ubiquitin-depe...	biological_process	137	106	69.52	1.1e-10	2.09859e-09
GO:0006470	protein dephosphorylation	biological_process	331	225	167.96	1.2e-10	2.27274e-09
GO:0022407	regulation of cell-cell adhesion	biological_process	331	225	167.96	1.2e-10	2.27274e-09
GO:0008154	actin polymerization or depolymerization	biological_process	159	120	80.68	1.2e-10	2.27274e-09
GO:1901214	regulation of neuron death	biological_process	281	195	142.59	1.3e-10	2.45618e-09
GO:0031032	actomyosin structure organization	biological_process	145	111	73.58	1.4e-10	2.6324e-09
GO:0008361	regulation of cell size	biological_process	156	118	79.16	1.4e-10	2.6324e-09
GO:0001666	response to hypoxia	biological_process	172	128	87.28	1.6e-10	2.98692e-09
GO:0061564	axon development	biological_process	386	257	195.87	1.6e-10	2.98692e-09
GO:0014706	striated muscle tissue development	biological_process	369	247	187.24	1.6e-10	2.98692e-09
GO:0007009	plasma membrane organization	biological_process	260	182	131.93	1.8e-10	3.35229e-09
GO:0046824	positive regulation of nucleocytoplasmic...	biological_process	110	88	55.82	1.9e-10	3.51343e-09
GO:0043900	regulation of multi-organism process	biological_process	383	255	194.35	1.9e-10	3.51343e-09
GO:0006942	regulation of striated muscle contractio...	biological_process	76	65	38.57	1.9e-10	3.51343e-09
GO:0060562	epithelial tube morphogenesis	biological_process	344	232	174.56	2e-10	3.68962e-09
GO:0030832	regulation of actin filament length	biological_process	144	110	73.07	2.1e-10	3.84689e-09
GO:0048534	hematopoietic or lymphoid organ developm...	biological_process	838	514	425.23	2.1e-10	3.84689e-09
GO:0072593	reactive oxygen species metabolic proces...	biological_process	216	155	109.61	2.1e-10	3.84689e-09
GO:0002520	immune system development	biological_process	883	539	448.06	2.2e-10	4.02065e-09
GO:0070838	divalent metal ion transport	biological_process	392	260	198.91	2.3e-10	4.17415e-09
GO:0051650	establishment of vesicle localization	biological_process	171	127	86.77	2.3e-10	4.17415e-09
GO:0045089	positive regulation of innate immune res...	biological_process	152	115	77.13	2.3e-10	4.17415e-09
GO:0045666	positive regulation of neuron differenti...	biological_process	336	227	170.5	2.4e-10	4.34556e-09
GO:0009259	ribonucleotide metabolic process	biological_process	418	275	212.11	2.5e-10	4.51617e-09
GO:0003015	heart process	biological_process	184	135	93.37	2.6e-10	4.6645e-09
GO:0051648	vesicle localization	biological_process	184	135	93.37	2.6e-10	4.6645e-09
GO:0016050	vesicle organization	biological_process	205	148	104.02	2.6e-10	4.6645e-09
GO:0045216	cell-cell junction organization	biological_process	154	116	78.14	3.1e-10	5.52351e-09
GO:0008064	regulation of actin polymerization or de...	biological_process	143	109	72.56	3.1e-10	5.52351e-09
GO:0031330	negative regulation of cellular cataboli...	biological_process	143	109	72.56	3.1e-10	5.52351e-09
GO:0060326	cell chemotaxis	biological_process	207	149	105.04	3.3e-10	5.8665e-09
GO:0034109	homotypic cell-cell adhesion	biological_process	481	311	244.08	3.4e-10	6.00334e-09
GO:0019058	viral life cycle	biological_process	178	131	90.32	3.4e-10	6.00334e-09
GO:0046496	nicotinamide nucleotide metabolic proces...	biological_process	126	98	63.94	3.4e-10	6.00334e-09
GO:1990138	neuron projection extension	biological_process	123	96	62.41	3.7e-10	6.51833e-09
GO:0097191	extrinsic apoptotic signaling pathway	biological_process	222	158	112.65	3.9e-10	6.85524e-09
GO:0006631	fatty acid metabolic process	biological_process	356	238	180.65	4.2e-10	7.36601e-09
GO:0070302	regulation of stress-activated protein k...	biological_process	180	132	91.34	4.4e-10	7.68232e-09
GO:0008015	blood circulation	biological_process	404	266	205	4.4e-10	7.68232e-09
GO:0006163	purine nucleotide metabolic process	biological_process	423	277	214.64	4.5e-10	7.83942e-09
GO:0044270	cellular nitrogen compound catabolic pro...	biological_process	287	197	145.63	4.7e-10	8.15153e-09
GO:0051168	nuclear export	biological_process	108	86	54.8	4.7e-10	8.15153e-09
GO:0048514	blood vessel morphogenesis	biological_process	496	319	251.69	4.9e-10	8.44225e-09
GO:0019362	pyridine nucleotide metabolic process	biological_process	128	99	64.95	4.9e-10	8.44225e-09
GO:0072511	divalent inorganic cation transport	biological_process	394	260	199.93	4.9e-10	8.44225e-09
GO:0031669	cellular response to nutrient levels	biological_process	348	233	176.59	5.1e-10	8.76752e-09
GO:0009719	response to endogenous stimulus	biological_process	1204	714	610.95	5.3e-10	9.09136e-09
GO:0015980	energy derivation by oxidation of organi...	biological_process	203	146	103.01	5.4e-10	9.24263e-09
GO:0006520	cellular amino acid metabolic process	biological_process	279	192	141.57	5.5e-10	9.39323e-09
GO:0044262	cellular carbohydrate metabolic process	biological_process	264	183	133.96	5.6e-10	9.54318e-09
GO:2001235	positive regulation of apoptotic signali...	biological_process	166	123	84.23	5.7e-10	9.69248e-09
GO:0048732	gland development	biological_process	398	262	201.96	6.1e-10	1.03502e-08
GO:0032872	regulation of stress-activated MAPK casc...	biological_process	179	131	90.83	6.4e-10	1.08123e-08
GO:0002764	immune response-regulating signaling pat...	biological_process	218	155	110.62	6.4e-10	1.08123e-08
GO:0007160	cell-matrix adhesion	biological_process	171	126	86.77	6.5e-10	1.09575e-08
GO:0042330	taxis	biological_process	457	296	231.9	6.8e-10	1.14386e-08
GO:0010948	negative regulation of cell cycle proces...	biological_process	168	124	85.25	7.4e-10	1.24212e-08
GO:0071363	cellular response to growth factor stimu...	biological_process	480	309	243.57	7.8e-10	1.30646e-08
GO:0016570	histone modification	biological_process	361	240	183.18	7.9e-10	1.31757e-08
GO:0006909	phagocytosis	biological_process	138	105	70.03	7.9e-10	1.31757e-08
GO:0030258	lipid modification	biological_process	157	117	79.67	8.2e-10	1.36179e-08
GO:0002757	immune response-activating signal transd...	biological_process	207	148	105.04	8.2e-10	1.36179e-08
GO:0070848	response to growth factor	biological_process	489	314	248.14	8.6e-10	1.42519e-08
GO:0006935	chemotaxis	biological_process	456	295	231.39	8.7e-10	1.43872e-08
GO:0051402	neuron apoptotic process	biological_process	245	171	124.32	8.9e-10	1.4656e-08
GO:0030097	hemopoiesis	biological_process	790	484	400.87	8.9e-10	1.4656e-08
GO:0051258	protein polymerization	biological_process	217	154	110.11	9.1e-10	1.49538e-08
GO:0006887	exocytosis	biological_process	302	205	153.25	9.4e-10	1.53822e-08
GO:0009267	cellular response to starvation	biological_process	324	218	164.41	9.4e-10	1.53822e-08
GO:0072524	pyridine-containing compound metabolic p...	biological_process	132	101	66.98	9.6e-10	1.56767e-08
GO:0001503	ossification	biological_process	365	242	185.21	9.9e-10	1.61329e-08
GO:0009792	embryo development ending in birth or eg...	biological_process	687	426	348.61	1e-09	1.61612e-08
GO:0006839	mitochondrial transport	biological_process	196	141	99.46	1e-09	1.61612e-08
GO:0035295	tube development	biological_process	609	382	309.03	1e-09	1.61612e-08
GO:0007409	axonogenesis	biological_process	360	239	182.68	1e-09	1.61612e-08
GO:0016569	covalent chromatin modification	biological_process	372	246	188.77	1.1e-09	1.74882e-08
GO:0043009	chordate embryonic development	biological_process	680	422	345.06	1.1e-09	1.74882e-08
GO:0043903	regulation of symbiosis, encompassing mu...	biological_process	167	123	84.74	1.1e-09	1.74882e-08
GO:2000146	negative regulation of cell motility	biological_process	201	144	101.99	1.1e-09	1.74882e-08
GO:0051056	regulation of small GTPase mediated sign...	biological_process	188	136	95.4	1.1e-09	1.74882e-08
GO:0046649	lymphocyte activation	biological_process	581	366	294.82	1.1e-09	1.74882e-08
GO:0009150	purine ribonucleotide metabolic process	biological_process	410	268	208.05	1.1e-09	1.74882e-08
GO:0043523	regulation of neuron apoptotic process	biological_process	224	158	113.67	1.1e-09	1.74882e-08
GO:1903034	regulation of response to wounding	biological_process	350	233	177.6	1.2e-09	1.89624e-08
GO:0008630	intrinsic apoptotic signaling pathway in...	biological_process	106	84	53.79	1.2e-09	1.89624e-08
GO:0050867	positive regulation of cell activation	biological_process	244	170	123.81	1.2e-09	1.89624e-08
GO:0060048	cardiac muscle contraction	biological_process	100	80	50.74	1.3e-09	2.03372e-08
GO:0018149	peptide cross-linking	biological_process	59	52	29.94	1.3e-09	2.03372e-08
GO:0000122	negative regulation of transcription fro...	biological_process	727	448	368.9	1.3e-09	2.03372e-08
GO:0055082	cellular chemical homeostasis	biological_process	601	377	304.97	1.3e-09	2.03372e-08
GO:0003013	circulatory system process	biological_process	407	266	206.53	1.3e-09	2.03372e-08
GO:0046700	heterocycle catabolic process	biological_process	293	199	148.68	1.5e-09	2.34192e-08
GO:0010770	positive regulation of cell morphogenesi...	biological_process	158	117	80.17	1.6e-09	2.49307e-08
GO:0002696	positive regulation of leukocyte activat...	biological_process	233	163	118.23	1.7e-09	2.62794e-08
GO:0051241	negative regulation of multicellular org...	biological_process	1002	600	508.45	1.7e-09	2.62794e-08
GO:0032103	positive regulation of response to exter...	biological_process	243	169	123.31	1.7e-09	2.62794e-08
GO:0030336	negative regulation of cell migration	biological_process	192	138	97.43	1.7e-09	2.62794e-08
GO:0072331	signal transduction by p53 class mediato...	biological_process	108	85	54.8	1.8e-09	2.76613e-08
GO:1900182	positive regulation of protein localizat...	biological_process	108	85	54.8	1.8e-09	2.76613e-08
GO:0043406	positive regulation of MAP kinase activi...	biological_process	171	125	86.77	1.8e-09	2.76613e-08
GO:0090407	organophosphate biosynthetic process	biological_process	474	304	240.52	1.9e-09	2.91408e-08
GO:0034655	nucleobase-containing compound catabolic...	biological_process	260	179	131.93	2e-09	3.05547e-08
GO:1904591	positive regulation of protein import	biological_process	96	77	48.71	2e-09	3.05547e-08
GO:0009991	response to extracellular stimulus	biological_process	469	301	237.99	2.1e-09	3.20199e-08
GO:1903322	positive regulation of protein modificat...	biological_process	116	90	58.86	2.2e-09	3.34794e-08
GO:0051249	regulation of lymphocyte activation	biological_process	333	222	168.98	2.3e-09	3.49332e-08
GO:0060996	dendritic spine development	biological_process	71	60	36.03	2.6e-09	3.93369e-08
GO:0042594	response to starvation	biological_process	335	223	169.99	2.6e-09	3.93369e-08
GO:0042063	gliogenesis	biological_process	244	169	123.81	2.8e-09	4.22811e-08
GO:0098655	cation transmembrane transport	biological_process	512	325	259.81	2.9e-09	4.34556e-08
GO:0046434	organophosphate catabolic process	biological_process	143	107	72.56	2.9e-09	4.34556e-08
GO:0001525	angiogenesis	biological_process	404	263	205	2.9e-09	4.34556e-08
GO:0050730	regulation of peptidyl-tyrosine phosphor...	biological_process	211	149	107.07	2.9e-09	4.34556e-08
GO:0050801	ion homeostasis	biological_process	634	394	321.71	3e-09	4.47824e-08
GO:0006633	fatty acid biosynthetic process	biological_process	132	100	66.98	3e-09	4.47824e-08
GO:1901700	response to oxygen-containing compound	biological_process	1178	695	597.76	3.1e-09	4.60118e-08
GO:0002521	leukocyte differentiation	biological_process	472	302	239.51	3.1e-09	4.60118e-08
GO:0042060	wound healing	biological_process	315	211	159.84	3.1e-09	4.60118e-08
GO:0007266	Rho protein signal transduction	biological_process	140	105	71.04	3.3e-09	4.84289e-08
GO:0042307	positive regulation of protein import in...	biological_process	95	76	48.21	3.3e-09	4.84289e-08
GO:1901216	positive regulation of neuron death	biological_process	83	68	42.12	3.3e-09	4.84289e-08
GO:0051403	stress-activated MAPK cascade	biological_process	203	144	103.01	3.3e-09	4.84289e-08
GO:2000116	regulation of cysteine-type endopeptidas...	biological_process	203	144	103.01	3.3e-09	4.84289e-08
GO:0009163	nucleoside biosynthetic process	biological_process	92	74	46.68	3.3e-09	4.84289e-08
GO:0006066	alcohol metabolic process	biological_process	283	192	143.6	3.4e-09	4.9803e-08
GO:0045787	positive regulation of cell cycle	biological_process	268	183	135.99	3.6e-09	5.25358e-08
GO:0034329	cell junction assembly	biological_process	137	103	69.52	3.6e-09	5.25358e-08
GO:1904062	regulation of cation transmembrane trans...	biological_process	161	118	81.7	3.8e-09	5.53512e-08
GO:0006364	rRNA processing	biological_process	142	106	72.06	4.3e-09	6.25178e-08
GO:0006650	glycerophospholipid metabolic process	biological_process	179	129	90.83	4.4e-09	6.3617e-08
GO:0032844	regulation of homeostatic process	biological_process	381	249	193.33	4.4e-09	6.3617e-08
GO:0032147	activation of protein kinase activity	biological_process	230	160	116.71	4.4e-09	6.3617e-08
GO:0031334	positive regulation of protein complex a...	biological_process	168	122	85.25	5.4e-09	7.77878e-08
GO:0043473	pigmentation	biological_process	88	71	44.65	5.4e-09	7.77878e-08
GO:0035458	cellular response to interferon-beta	biological_process	28	28	14.21	5.5e-09	7.90827e-08
GO:0035148	tube formation	biological_process	152	112	77.13	5.7e-09	8.18081e-08
GO:0050804	modulation of synaptic transmission	biological_process	303	203	153.75	6e-09	8.5956e-08
GO:0044282	small molecule catabolic process	biological_process	244	168	123.81	6.1e-09	8.72289e-08
GO:0031345	negative regulation of cell projection o...	biological_process	122	93	61.91	6.2e-09	8.84971e-08
GO:0006979	response to oxidative stress	biological_process	310	207	157.3	6.5e-09	9.26102e-08
GO:0034470	ncRNA processing	biological_process	261	178	132.44	6.8e-09	9.67084e-08
GO:0016236	macroautophagy	biological_process	251	172	127.37	7e-09	9.93721e-08
GO:0032271	regulation of protein polymerization	biological_process	154	113	78.14	7.3e-09	1.03443e-07
GO:0008016	regulation of heart contraction	biological_process	146	108	74.09	7.4e-09	1.04106e-07
GO:0016072	rRNA metabolic process	biological_process	146	108	74.09	7.4e-09	1.04106e-07
GO:0042177	negative regulation of protein catabolic...	biological_process	116	89	58.86	7.4e-09	1.04106e-07
GO:0051100	negative regulation of binding	biological_process	116	89	58.86	7.4e-09	1.04106e-07
GO:0030010	establishment of cell polarity	biological_process	99	78	50.24	7.5e-09	1.05323e-07
GO:0006873	cellular ion homeostasis	biological_process	489	310	248.14	8e-09	1.12143e-07
GO:0042455	ribonucleoside biosynthetic process	biological_process	90	72	45.67	8.4e-09	1.1754e-07
GO:0097202	activation of cysteine-type endopeptidas...	biological_process	78	64	39.58	8.5e-09	1.18727e-07
GO:0019216	regulation of lipid metabolic process	biological_process	272	184	138.02	1e-08	1.3943e-07
GO:0048638	regulation of developmental growth	biological_process	301	201	152.74	1.1e-08	1.52287e-07
GO:0052548	regulation of endopeptidase activity	biological_process	301	201	152.74	1.1e-08	1.52287e-07
GO:0070252	actin-mediated cell contraction	biological_process	65	55	32.98	1.1e-08	1.52287e-07
GO:0030003	cellular cation homeostasis	biological_process	476	302	241.54	1.1e-08	1.52287e-07
GO:0006816	calcium ion transport	biological_process	344	226	174.56	1.2e-08	1.65254e-07
GO:0050727	regulation of inflammatory response	biological_process	232	160	117.72	1.2e-08	1.65254e-07
GO:0043123	positive regulation of I-kappaB kinase/N...	biological_process	134	100	68	1.2e-08	1.65254e-07
GO:0044801	single-organism membrane fusion	biological_process	123	93	62.41	1.3e-08	1.78084e-07
GO:0031647	regulation of protein stability	biological_process	176	126	89.31	1.3e-08	1.78084e-07
GO:0006919	activation of cysteine-type endopeptidas...	biological_process	71	59	36.03	1.3e-08	1.78084e-07
GO:0042303	molting cycle	biological_process	109	84	55.31	1.4e-08	1.90449e-07
GO:0042633	hair cycle	biological_process	109	84	55.31	1.4e-08	1.90449e-07
GO:0061387	regulation of extent of cell growth	biological_process	86	69	43.64	1.4e-08	1.90449e-07
GO:0030048	actin filament-based movement	biological_process	83	67	42.12	1.4e-08	1.90449e-07
GO:0043281	regulation of cysteine-type endopeptidas...	biological_process	191	135	96.92	1.5e-08	2.02642e-07
GO:0048813	dendrite morphogenesis	biological_process	128	96	64.95	1.5e-08	2.02642e-07
GO:0031667	response to nutrient levels	biological_process	442	282	224.29	1.5e-08	2.02642e-07
GO:1901990	regulation of mitotic cell cycle phase t...	biological_process	201	141	101.99	1.5e-08	2.02642e-07
GO:0061025	membrane fusion	biological_process	144	106	73.07	1.6e-08	2.14301e-07
GO:2000377	regulation of reactive oxygen species me...	biological_process	144	106	73.07	1.6e-08	2.14301e-07
GO:0019439	aromatic compound catabolic process	biological_process	302	201	153.25	1.6e-08	2.14301e-07
GO:0055080	cation homeostasis	biological_process	562	350	285.18	1.6e-08	2.14301e-07
GO:0032755	positive regulation of interleukin-6 pro...	biological_process	61	52	30.95	1.6e-08	2.14301e-07
GO:0046578	regulation of Ras protein signal transdu...	biological_process	170	122	86.26	1.7e-08	2.26918e-07
GO:0098771	inorganic ion homeostasis	biological_process	580	360	294.31	1.7e-08	2.26918e-07
GO:0051147	regulation of muscle cell differentiatio...	biological_process	141	104	71.55	1.8e-08	2.39042e-07
GO:0019221	cytokine-mediated signaling pathway	biological_process	270	182	137.01	1.8e-08	2.39042e-07
GO:0034767	positive regulation of ion transmembrane...	biological_process	97	76	49.22	1.8e-08	2.39042e-07
GO:0007517	muscle organ development	biological_process	347	227	176.08	1.9e-08	2.49778e-07
GO:0002697	regulation of immune effector process	biological_process	366	238	185.72	1.9e-08	2.49778e-07
GO:1901987	regulation of cell cycle phase transitio...	biological_process	213	148	108.08	1.9e-08	2.49778e-07
GO:0046488	phosphatidylinositol metabolic process	biological_process	111	85	56.33	1.9e-08	2.49778e-07
GO:0022409	positive regulation of cell-cell adhesio...	biological_process	180	128	91.34	1.9e-08	2.49778e-07
GO:1901659	glycosyl compound biosynthetic process	biological_process	94	74	47.7	1.9e-08	2.49778e-07
GO:0055117	regulation of cardiac muscle contraction	biological_process	67	56	34	2e-08	2.62483e-07
GO:0007159	leukocyte cell-cell adhesion	biological_process	443	282	224.79	2.1e-08	2.74686e-07
GO:0001841	neural tube formation	biological_process	119	90	60.38	2.1e-08	2.74686e-07
GO:0034764	positive regulation of transmembrane tra...	biological_process	105	81	53.28	2.3e-08	2.99843e-07
GO:0060322	head development	biological_process	558	347	283.15	2.3e-08	2.99843e-07
GO:1903530	regulation of secretion by cell	biological_process	633	389	321.21	2.5e-08	3.25374e-07
GO:0043393	regulation of protein binding	biological_process	161	116	81.7	2.6e-08	3.37827e-07
GO:0043241	protein complex disassembly	biological_process	129	96	65.46	3e-08	3.87228e-07
GO:0050792	regulation of viral process	biological_process	137	101	69.52	3e-08	3.87228e-07
GO:0051251	positive regulation of lymphocyte activa...	biological_process	204	142	103.52	3e-08	3.87228e-07
GO:0045926	negative regulation of growth	biological_process	219	151	111.13	3e-08	3.87228e-07
GO:0043525	positive regulation of neuron apoptotic ...	biological_process	63	53	31.97	3.1e-08	3.99476e-07
GO:0043270	positive regulation of ion transport	biological_process	246	167	124.83	3.2e-08	4.11684e-07
GO:0000377	RNA splicing, via transesterification re...	biological_process	191	134	96.92	3.4e-08	4.3598e-07
GO:0000398	mRNA splicing, via spliceosome	biological_process	191	134	96.92	3.4e-08	4.3598e-07
GO:0042991	transcription factor import into nucleus	biological_process	84	67	42.62	3.5e-08	4.47337e-07
GO:0000209	protein polyubiquitination	biological_process	155	112	78.65	3.5e-08	4.47337e-07
GO:0016197	endosomal transport	biological_process	206	143	104.53	3.6e-08	4.57873e-07
GO:0006260	DNA replication	biological_process	253	171	128.38	3.6e-08	4.57873e-07
GO:0048661	positive regulation of smooth muscle cel...	biological_process	75	61	38.06	3.6e-08	4.57873e-07
GO:0010506	regulation of autophagy	biological_process	147	107	74.59	3.7e-08	4.69828e-07
GO:0031398	positive regulation of protein ubiquitin...	biological_process	101	78	51.25	3.8e-08	4.80187e-07
GO:0071559	response to transforming growth factor b...	biological_process	160	115	81.19	3.8e-08	4.80187e-07
GO:0071560	cellular response to transforming growth...	biological_process	160	115	81.19	3.8e-08	4.80187e-07
GO:0015931	nucleobase-containing compound transport	biological_process	139	102	70.53	3.9e-08	4.8966e-07
GO:0050770	regulation of axonogenesis	biological_process	139	102	70.53	3.9e-08	4.8966e-07
GO:0051090	regulation of sequence-specific DNA bind...	biological_process	318	209	161.36	3.9e-08	4.8966e-07
GO:1903311	regulation of mRNA metabolic process	biological_process	112	85	56.83	3.9e-08	4.8966e-07
GO:0021915	neural tube development	biological_process	170	121	86.26	4.2e-08	5.26481e-07
GO:1903828	negative regulation of cellular protein ...	biological_process	120	90	60.89	4.3e-08	5.37294e-07
GO:0009306	protein secretion	biological_process	447	283	226.82	4.3e-08	5.37294e-07
GO:0050657	nucleic acid transport	biological_process	109	83	55.31	4.4e-08	5.46298e-07
GO:0050658	RNA transport	biological_process	109	83	55.31	4.4e-08	5.46298e-07
GO:0051236	establishment of RNA localization	biological_process	109	83	55.31	4.4e-08	5.46298e-07
GO:0007033	vacuole organization	biological_process	136	100	69.01	4.4e-08	5.46298e-07
GO:0050900	leukocyte migration	biological_process	240	163	121.78	4.5e-08	5.57829e-07
GO:0086004	regulation of cardiac muscle cell contra...	biological_process	42	38	21.31	4.6e-08	5.68423e-07
GO:1901137	carbohydrate derivative biosynthetic pro...	biological_process	589	363	298.88	4.6e-08	5.68423e-07
GO:0051046	regulation of secretion	biological_process	684	416	347.09	4.7e-08	5.78951e-07
GO:0030308	negative regulation of cell growth	biological_process	149	108	75.61	4.7e-08	5.78951e-07
GO:0055065	metal ion homeostasis	biological_process	495	310	251.18	4.8e-08	5.9034e-07
GO:0030031	cell projection assembly	biological_process	348	226	176.59	5e-08	6.13009e-07
GO:0006281	DNA repair	biological_process	388	249	196.88	5e-08	6.13009e-07
GO:0044242	cellular lipid catabolic process	biological_process	154	111	78.14	5.1e-08	6.23316e-07
GO:0006875	cellular metal ion homeostasis	biological_process	423	269	214.64	5.1e-08	6.23316e-07
GO:1901991	negative regulation of mitotic cell cycl...	biological_process	103	79	52.27	5.3e-08	6.46749e-07
GO:0042990	regulation of transcription factor impor...	biological_process	83	66	42.12	5.5e-08	6.70109e-07
GO:0000375	RNA splicing, via transesterification re...	biological_process	192	134	97.43	5.7e-08	6.9232e-07
GO:1903729	regulation of plasma membrane organizati...	biological_process	68	56	34.51	5.7e-08	6.9232e-07
GO:0051092	positive regulation of NF-kappaB transcr...	biological_process	100	77	50.74	5.8e-08	7.03374e-07
GO:1901361	organic cyclic compound catabolic proces...	biological_process	326	213	165.42	5.9e-08	7.12188e-07
GO:0001701	in utero embryonic development	biological_process	427	271	216.67	5.9e-08	7.12188e-07
GO:1901988	negative regulation of cell cycle phase ...	biological_process	111	84	56.33	5.9e-08	7.12188e-07
GO:0051261	protein depolymerization	biological_process	97	75	49.22	6.3e-08	7.593e-07
GO:0050678	regulation of epithelial cell proliferat...	biological_process	285	189	144.62	6.4e-08	7.67804e-07
GO:0072330	monocarboxylic acid biosynthetic process	biological_process	179	126	90.83	6.4e-08	7.67804e-07
GO:0030041	actin filament polymerization	biological_process	135	99	68.5	6.4e-08	7.67804e-07
GO:0070507	regulation of microtubule cytoskeleton o...	biological_process	127	94	64.44	6.5e-08	7.78606e-07
GO:0010038	response to metal ion	biological_process	199	138	100.98	6.8e-08	8.12055e-07
GO:0048738	cardiac muscle tissue development	biological_process	204	141	103.52	6.8e-08	8.12055e-07
GO:0070059	intrinsic apoptotic signaling pathway in...	biological_process	55	47	27.91	7e-08	8.30865e-07
GO:0070486	leukocyte aggregation	biological_process	417	265	211.6	7e-08	8.30865e-07
GO:0016331	morphogenesis of embryonic epithelium	biological_process	166	118	84.23	7e-08	8.30865e-07
GO:0009314	response to radiation	biological_process	349	226	177.09	7e-08	8.30865e-07
GO:0032984	macromolecular complex disassembly	biological_process	140	102	71.04	7.1e-08	8.41458e-07
GO:0032886	regulation of microtubule-based process	biological_process	153	110	77.64	7.3e-08	8.62547e-07
GO:0014020	primary neural tube formation	biological_process	105	80	53.28	7.3e-08	8.62547e-07
GO:0001838	embryonic epithelial tube formation	biological_process	137	100	69.52	8.2e-08	9.6597e-07
GO:0072175	epithelial tube formation	biological_process	137	100	69.52	8.2e-08	9.6597e-07
GO:0098662	inorganic cation transmembrane transport	biological_process	458	288	232.41	8.3e-08	9.7628e-07
GO:0002274	myeloid leukocyte activation	biological_process	150	108	76.12	8.4e-08	9.86559e-07
GO:0042451	purine nucleoside biosynthetic process	biological_process	82	65	41.61	8.7e-08	1.01721e-06
GO:0043500	muscle adaptation	biological_process	82	65	41.61	8.7e-08	1.01721e-06
GO:0046129	purine ribonucleoside biosynthetic proce...	biological_process	82	65	41.61	8.7e-08	1.01721e-06
GO:0022898	regulation of transmembrane transporter ...	biological_process	173	122	87.79	8.8e-08	1.02737e-06
GO:0043624	cellular protein complex disassembly	biological_process	110	83	55.82	8.9e-08	1.03749e-06
GO:0030307	positive regulation of cell growth	biological_process	155	111	78.65	9e-08	1.04759e-06
GO:2001234	negative regulation of apoptotic signali...	biological_process	203	140	103.01	9.3e-08	1.0809e-06
GO:0000075	cell cycle checkpoint	biological_process	160	114	81.19	9.4e-08	1.0909e-06
GO:0030833	regulation of actin filament polymerizat...	biological_process	126	93	63.94	9.6e-08	1.10918e-06
GO:1903900	regulation of viral life cycle	biological_process	126	93	63.94	9.6e-08	1.10918e-06
GO:0072507	divalent inorganic cation homeostasis	biological_process	383	245	194.35	9.6e-08	1.10918e-06
GO:0048675	axon extension	biological_process	96	74	48.71	9.7e-08	1.11908e-06
GO:0007417	central nervous system development	biological_process	707	427	358.76	9.9e-08	1.14047e-06
GO:1902115	regulation of organelle assembly	biological_process	107	81	54.3	1e-07	1.1486e-06
GO:0090174	organelle membrane fusion	biological_process	93	72	47.19	1e-07	1.1486e-06
GO:0048659	smooth muscle cell proliferation	biological_process	123	91	62.41	1.1e-07	1.25792e-06
GO:1990778	protein localization to cell periphery	biological_process	200	138	101.49	1.1e-07	1.25792e-06
GO:0086003	cardiac muscle cell contraction	biological_process	44	39	22.33	1.1e-07	1.25792e-06
GO:0051093	negative regulation of developmental pro...	biological_process	811	484	411.53	1.2e-07	1.36232e-06
GO:0045930	negative regulation of mitotic cell cycl...	biological_process	167	118	84.74	1.2e-07	1.36232e-06
GO:0048872	homeostasis of number of cells	biological_process	261	174	132.44	1.2e-07	1.36232e-06
GO:0002443	leukocyte mediated immunity	biological_process	273	181	138.53	1.2e-07	1.36232e-06
GO:0050808	synapse organization	biological_process	212	145	107.58	1.2e-07	1.36232e-06
GO:0018210	peptidyl-threonine modification	biological_process	81	64	41.1	1.4e-07	1.58249e-06
GO:0098660	inorganic ion transmembrane transport	biological_process	513	318	260.31	1.4e-07	1.58249e-06
GO:0070304	positive regulation of stress-activated ...	biological_process	125	92	63.43	1.4e-07	1.58249e-06
GO:0050684	regulation of mRNA processing	biological_process	95	73	48.21	1.5e-07	1.67614e-06
GO:0098773	skin epidermis development	biological_process	95	73	48.21	1.5e-07	1.67614e-06
GO:0000082	G1/S transition of mitotic cell cycle	biological_process	151	108	76.62	1.5e-07	1.67614e-06
GO:0021782	glial cell development	biological_process	75	60	38.06	1.5e-07	1.67614e-06
GO:0009142	nucleoside triphosphate biosynthetic pro...	biological_process	63	52	31.97	1.5e-07	1.67614e-06
GO:0043434	response to peptide hormone	biological_process	253	169	128.38	1.5e-07	1.67614e-06
GO:0055006	cardiac cell development	biological_process	69	56	35.01	1.5e-07	1.67614e-06
GO:1901652	response to peptide	biological_process	277	183	140.56	1.5e-07	1.67614e-06
GO:0010876	lipid localization	biological_process	308	201	156.29	1.6e-07	1.78026e-06
GO:2001242	regulation of intrinsic apoptotic signal...	biological_process	143	103	72.56	1.6e-07	1.78026e-06
GO:0016042	lipid catabolic process	biological_process	243	163	123.31	1.6e-07	1.78026e-06
GO:0007093	mitotic cell cycle checkpoint	biological_process	103	78	52.27	1.7e-07	1.88348e-06
GO:1903364	positive regulation of cellular protein ...	biological_process	103	78	52.27	1.7e-07	1.88348e-06
GO:0006575	cellular modified amino acid metabolic p...	biological_process	176	123	89.31	1.7e-07	1.88348e-06
GO:0048660	regulation of smooth muscle cell prolife...	biological_process	119	88	60.38	1.8e-07	1.99146e-06
GO:0032635	interleukin-6 production	biological_process	100	76	50.74	1.9e-07	2.09027e-06
GO:0007611	learning or memory	biological_process	223	151	113.16	1.9e-07	2.09027e-06
GO:0034110	regulation of homotypic cell-cell adhesi...	biological_process	257	171	130.41	1.9e-07	2.09027e-06
GO:0007420	brain development	biological_process	516	319	261.84	1.9e-07	2.09027e-06
GO:0014743	regulation of muscle hypertrophy	biological_process	43	38	21.82	2e-07	2.18492e-06
GO:0060998	regulation of dendritic spine developmen...	biological_process	53	45	26.89	2e-07	2.18492e-06
GO:0031638	zymogen activation	biological_process	108	81	54.8	2e-07	2.18492e-06
GO:0032412	regulation of ion transmembrane transpor...	biological_process	168	118	85.25	2e-07	2.18492e-06
GO:0032675	regulation of interleukin-6 production	biological_process	97	74	49.22	2e-07	2.18492e-06
GO:0032874	positive regulation of stress-activated ...	biological_process	124	91	62.92	2.1e-07	2.2751e-06
GO:0072659	protein localization to plasma membrane	biological_process	198	136	100.47	2.1e-07	2.2751e-06
GO:0043902	positive regulation of multi-organism pr...	biological_process	116	86	58.86	2.1e-07	2.2751e-06
GO:2001056	positive regulation of cysteine-type end...	biological_process	116	86	58.86	2.1e-07	2.2751e-06
GO:0032409	regulation of transporter activity	biological_process	183	127	92.86	2.1e-07	2.2751e-06
GO:0032944	regulation of mononuclear cell prolifera...	biological_process	183	127	92.86	2.1e-07	2.2751e-06
GO:0001942	hair follicle development	biological_process	94	72	47.7	2.3e-07	2.46447e-06
GO:0022404	molting cycle process	biological_process	94	72	47.7	2.3e-07	2.46447e-06
GO:0022405	hair cycle process	biological_process	94	72	47.7	2.3e-07	2.46447e-06
GO:0018107	peptidyl-threonine phosphorylation	biological_process	77	61	39.07	2.3e-07	2.46447e-06
GO:0050803	regulation of synapse structure or activ...	biological_process	249	166	126.35	2.3e-07	2.46447e-06
GO:0009127	purine nucleoside monophosphate biosynth...	biological_process	59	49	29.94	2.3e-07	2.46447e-06
GO:0009168	purine ribonucleoside monophosphate bios...	biological_process	59	49	29.94	2.3e-07	2.46447e-06
GO:0042098	T cell proliferation	biological_process	165	116	83.73	2.3e-07	2.46447e-06
GO:1900006	positive regulation of dendrite developm...	biological_process	71	57	36.03	2.4e-07	2.56459e-06
GO:0009156	ribonucleoside monophosphate biosyntheti...	biological_process	62	51	31.46	2.4e-07	2.56459e-06
GO:0043484	regulation of RNA splicing	biological_process	91	70	46.18	2.5e-07	2.65693e-06
GO:0043502	regulation of muscle adaptation	biological_process	65	53	32.98	2.5e-07	2.65693e-06
GO:0055013	cardiac muscle cell development	biological_process	65	53	32.98	2.5e-07	2.65693e-06
GO:1903115	regulation of actin filament-based movem...	biological_process	46	40	23.34	2.5e-07	2.65693e-06
GO:0071593	lymphocyte aggregation	biological_process	409	258	207.54	2.6e-07	2.75572e-06
GO:0002687	positive regulation of leukocyte migrati...	biological_process	110	82	55.82	2.6e-07	2.75572e-06
GO:0044843	cell cycle G1/S phase transition	biological_process	157	111	79.67	2.7e-07	2.85012e-06
GO:0009108	coenzyme biosynthetic process	biological_process	88	68	44.65	2.7e-07	2.85012e-06
GO:0007623	circadian rhythm	biological_process	162	114	82.2	2.7e-07	2.85012e-06
GO:0002685	regulation of leukocyte migration	biological_process	144	103	73.07	2.8e-07	2.9517e-06
GO:1903522	regulation of blood circulation	biological_process	224	151	113.67	2.9e-07	3.04481e-06
GO:0042391	regulation of membrane potential	biological_process	348	223	176.59	2.9e-07	3.04481e-06
GO:0001952	regulation of cell-matrix adhesion	biological_process	85	66	43.13	2.9e-07	3.04481e-06
GO:0090287	regulation of cellular response to growt...	biological_process	219	148	111.13	3e-07	3.13298e-06
GO:0002218	activation of innate immune response	biological_process	107	80	54.3	3e-07	3.13298e-06
GO:0010977	negative regulation of neuron projection...	biological_process	107	80	54.3	3e-07	3.13298e-06
GO:0032946	positive regulation of mononuclear cell ...	biological_process	115	85	58.35	3e-07	3.13298e-06
GO:0050773	regulation of dendrite development	biological_process	136	98	69.01	3.1e-07	3.23309e-06
GO:0030239	myofibril assembly	biological_process	52	44	26.39	3.4e-07	3.53185e-06
GO:0006325	chromatin organization	biological_process	651	393	330.34	3.4e-07	3.53185e-06
GO:0045807	positive regulation of endocytosis	biological_process	120	88	60.89	3.4e-07	3.53185e-06
GO:0048511	rhythmic process	biological_process	274	180	139.04	3.5e-07	3.6309e-06
GO:0034341	response to interferon-gamma	biological_process	55	46	27.91	3.7e-07	3.82823e-06
GO:0055074	calcium ion homeostasis	biological_process	354	226	179.63	3.7e-07	3.82823e-06
GO:0051235	maintenance of location	biological_process	240	160	121.78	3.8e-07	3.9265e-06
GO:0006403	RNA localization	biological_process	117	86	59.37	3.9e-07	4.02451e-06
GO:0032602	chemokine production	biological_process	67	54	34	4e-07	4.08993e-06
GO:0050670	regulation of lymphocyte proliferation	biological_process	181	125	91.85	4e-07	4.08993e-06
GO:1903557	positive regulation of tumor necrosis fa...	biological_process	61	50	30.95	4e-07	4.08993e-06
GO:0090150	establishment of protein localization to...	biological_process	218	147	110.62	4e-07	4.08993e-06
GO:0032642	regulation of chemokine production	biological_process	64	52	32.48	4e-07	4.08993e-06
GO:0051052	regulation of DNA metabolic process	biological_process	283	185	143.6	4e-07	4.08993e-06
GO:0006643	membrane lipid metabolic process	biological_process	143	102	72.56	4e-07	4.08993e-06
GO:0042110	T cell activation	biological_process	407	256	206.53	4.1e-07	4.17581e-06
GO:0070489	T cell aggregation	biological_process	407	256	206.53	4.1e-07	4.17581e-06
GO:0038127	ERBB signaling pathway	biological_process	87	67	44.15	4.1e-07	4.17581e-06
GO:0042993	positive regulation of transcription fac...	biological_process	45	39	22.83	4.3e-07	4.37381e-06
GO:0048017	inositol lipid-mediated signaling	biological_process	122	89	61.91	4.4e-07	4.45813e-06
GO:0043280	positive regulation of cysteine-type end...	biological_process	106	79	53.79	4.4e-07	4.45813e-06
GO:0055007	cardiac muscle cell differentiation	biological_process	106	79	53.79	4.4e-07	4.45813e-06
GO:0043543	protein acylation	biological_process	193	132	97.93	4.5e-07	4.55356e-06
GO:1903037	regulation of leukocyte cell-cell adhesi...	biological_process	244	162	123.81	4.8e-07	4.85085e-06
GO:0045333	cellular respiration	biological_process	119	87	60.38	5e-07	5.04645e-06
GO:0072503	cellular divalent inorganic cation homeo...	biological_process	362	230	183.69	5.1e-07	5.13413e-06
GO:0006790	sulfur compound metabolic process	biological_process	263	173	133.46	5.1e-07	5.13413e-06
GO:0033002	muscle cell proliferation	biological_process	175	121	88.8	5.5e-07	5.52259e-06
GO:0010950	positive regulation of endopeptidase act...	biological_process	124	90	62.92	5.5e-07	5.52259e-06
GO:0007006	mitochondrial membrane organization	biological_process	75	59	38.06	5.6e-07	5.60143e-06
GO:0001843	neural tube closure	biological_process	100	75	50.74	5.6e-07	5.60143e-06
GO:0009201	ribonucleoside triphosphate biosynthetic...	biological_process	51	43	25.88	5.6e-07	5.60143e-06
GO:0051028	mRNA transport	biological_process	89	68	45.16	5.8e-07	5.79407e-06
GO:0010952	positive regulation of peptidase activit...	biological_process	129	93	65.46	5.9e-07	5.88645e-06
GO:0002683	negative regulation of immune system pro...	biological_process	359	228	182.17	6e-07	5.9786e-06
GO:0010611	regulation of cardiac muscle hypertrophy	biological_process	41	36	20.8	6.1e-07	6.07051e-06
GO:0032760	positive regulation of tumor necrosis fa...	biological_process	60	49	30.45	6.5e-07	6.44398e-06
GO:0048284	organelle fusion	biological_process	113	83	57.34	6.5e-07	6.44398e-06
GO:0050671	positive regulation of lymphocyte prolif...	biological_process	113	83	57.34	6.5e-07	6.44398e-06
GO:0050890	cognition	biological_process	250	165	126.86	6.8e-07	6.73286e-06
GO:0061458	reproductive system development	biological_process	400	251	202.97	7e-07	6.92212e-06
GO:0030522	intracellular receptor signaling pathway	biological_process	184	126	93.37	7.4e-07	7.29003e-06
GO:0030217	T cell differentiation	biological_process	211	142	107.07	7.4e-07	7.29003e-06
GO:0050821	protein stabilization	biological_process	102	76	51.76	7.4e-07	7.29003e-06
GO:0034332	adherens junction organization	biological_process	80	62	40.59	7.5e-07	7.37925e-06
GO:0010631	epithelial cell migration	biological_process	201	136	101.99	7.9e-07	7.76304e-06
GO:0048598	embryonic morphogenesis	biological_process	588	356	298.37	8.1e-07	7.93962e-06
GO:0008654	phospholipid biosynthetic process	biological_process	141	100	71.55	8.1e-07	7.93962e-06
GO:0043268	positive regulation of potassium ion tra...	biological_process	37	33	18.78	8.2e-07	8.02758e-06
GO:0050896	response to stimulus	biological_process	8025	4243	4072.16	8.3e-07	8.11533e-06
GO:0030595	leukocyte chemotaxis	biological_process	146	103	74.09	8.4e-07	8.20285e-06
GO:0014812	muscle cell migration	biological_process	74	58	37.55	8.7e-07	8.47465e-06
GO:0034440	lipid oxidation	biological_process	88	67	44.65	8.7e-07	8.47465e-06
GO:0045927	positive regulation of growth	biological_process	249	164	126.35	8.9e-07	8.65868e-06
GO:0090132	epithelium migration	biological_process	203	137	103.01	9e-07	8.74509e-06
GO:0048015	phosphatidylinositol-mediated signaling	biological_process	120	87	60.89	9.1e-07	8.83129e-06
GO:0001667	ameboidal-type cell migration	biological_process	294	190	149.19	9.2e-07	8.91727e-06
GO:0009145	purine nucleoside triphosphate biosynthe...	biological_process	50	42	25.37	9.4e-07	9.09985e-06
GO:0014896	muscle hypertrophy	biological_process	68	54	34.51	9.7e-07	9.36709e-06
GO:1904064	positive regulation of cation transmembr...	biological_process	68	54	34.51	9.7e-07	9.36709e-06
GO:0048871	multicellular organismal homeostasis	biological_process	303	195	153.75	1e-06	9.57405e-06
GO:0090130	tissue migration	biological_process	205	138	104.02	1e-06	9.57405e-06
GO:0031424	keratinization	biological_process	33	30	16.75	1e-06	9.57405e-06
GO:1903076	regulation of protein localization to pl...	biological_process	62	50	31.46	1e-06	9.57405e-06
GO:1904375	regulation of protein localization to ce...	biological_process	62	50	31.46	1e-06	9.57405e-06
GO:0010810	regulation of cell-substrate adhesion	biological_process	163	113	82.71	1e-06	9.57405e-06
GO:0050863	regulation of T cell activation	biological_process	234	155	118.74	1e-06	9.57405e-06
GO:0070266	necroptotic process	biological_process	25	24	12.69	1.1e-06	1.04674e-05
GO:0035051	cardiocyte differentiation	biological_process	135	96	68.5	1.1e-06	1.04674e-05
GO:0014902	myotube differentiation	biological_process	101	75	51.25	1.1e-06	1.04674e-05
GO:0060606	tube closure	biological_process	101	75	51.25	1.1e-06	1.04674e-05
GO:0015672	monovalent inorganic cation transport	biological_process	505	309	256.25	1.1e-06	1.04674e-05
GO:0010811	positive regulation of cell-substrate ad...	biological_process	98	73	49.73	1.2e-06	1.14051e-05
GO:0048608	reproductive structure development	biological_process	395	247	200.44	1.3e-06	1.22809e-05
GO:0051494	negative regulation of cytoskeleton orga...	biological_process	119	86	60.38	1.3e-06	1.22809e-05
GO:0070665	positive regulation of leukocyte prolife...	biological_process	119	86	60.38	1.3e-06	1.22809e-05
GO:0046939	nucleotide phosphorylation	biological_process	87	66	44.15	1.3e-06	1.22809e-05
GO:0021537	telencephalon development	biological_process	209	140	106.05	1.3e-06	1.22809e-05
GO:1901879	regulation of protein depolymerization	biological_process	73	57	37.04	1.4e-06	1.31462e-05
GO:0001776	leukocyte homeostasis	biological_process	95	71	48.21	1.4e-06	1.31462e-05
GO:0019882	antigen processing and presentation	biological_process	95	71	48.21	1.4e-06	1.31462e-05
GO:0033044	regulation of chromosome organization	biological_process	216	144	109.61	1.4e-06	1.31462e-05
GO:0006473	protein acetylation	biological_process	162	112	82.2	1.4e-06	1.31462e-05
GO:0001909	leukocyte mediated cytotoxicity	biological_process	84	64	42.62	1.5e-06	1.40179e-05
GO:0070663	regulation of leukocyte proliferation	biological_process	189	128	95.91	1.5e-06	1.40179e-05
GO:0070509	calcium ion import	biological_process	67	53	34	1.5e-06	1.40179e-05
GO:0006874	cellular calcium ion homeostasis	biological_process	341	216	173.04	1.5e-06	1.40179e-05
GO:0009206	purine ribonucleoside triphosphate biosy...	biological_process	49	41	24.86	1.6e-06	1.48637e-05
GO:0032273	positive regulation of protein polymeriz...	biological_process	92	69	46.68	1.6e-06	1.48637e-05
GO:0006906	vesicle fusion	biological_process	81	62	41.1	1.6e-06	1.48637e-05
GO:0032868	response to insulin	biological_process	174	119	88.29	1.6e-06	1.48637e-05
GO:0006611	protein export from nucleus	biological_process	52	43	26.39	1.6e-06	1.48637e-05
GO:0046328	regulation of JNK cascade	biological_process	149	104	75.61	1.7e-06	1.57366e-05
GO:0098542	defense response to other organism	biological_process	460	283	233.42	1.7e-06	1.57366e-05
GO:0051091	positive regulation of sequence-specific...	biological_process	196	132	99.46	1.7e-06	1.57366e-05
GO:0071901	negative regulation of protein serine/th...	biological_process	113	82	57.34	1.8e-06	1.65642e-05
GO:0001649	osteoblast differentiation	biological_process	208	139	105.55	1.8e-06	1.65642e-05
GO:0006090	pyruvate metabolic process	biological_process	89	67	45.16	1.8e-06	1.65642e-05
GO:1902105	regulation of leukocyte differentiation	biological_process	232	153	117.72	1.8e-06	1.65642e-05
GO:0001954	positive regulation of cell-matrix adhes...	biological_process	39	34	19.79	1.8e-06	1.65642e-05
GO:0002028	regulation of sodium ion transport	biological_process	75	58	38.06	1.9e-06	1.74639e-05
GO:0043414	macromolecule methylation	biological_process	210	140	106.56	2e-06	1.83185e-05
GO:0019395	fatty acid oxidation	biological_process	86	65	43.64	2e-06	1.83185e-05
GO:0032387	negative regulation of intracellular tra...	biological_process	123	88	62.41	2e-06	1.83185e-05
GO:0010001	glial cell differentiation	biological_process	188	127	95.4	2.1e-06	1.91671e-05
GO:0090068	positive regulation of cell cycle proces...	biological_process	188	127	95.4	2.1e-06	1.91671e-05
GO:0009132	nucleoside diphosphate metabolic process	biological_process	102	75	51.76	2.1e-06	1.91671e-05
GO:0052547	regulation of peptidase activity	biological_process	365	229	185.21	2.2e-06	1.99865e-05
GO:0070265	necrotic cell death	biological_process	42	36	21.31	2.2e-06	1.99865e-05
GO:0051188	cofactor biosynthetic process	biological_process	115	83	58.35	2.2e-06	1.99865e-05
GO:0051924	regulation of calcium ion transport	biological_process	212	141	107.58	2.2e-06	1.99865e-05
GO:0009124	nucleoside monophosphate biosynthetic pr...	biological_process	69	54	35.01	2.3e-06	2.07744e-05
GO:1903039	positive regulation of leukocyte cell-ce...	biological_process	148	103	75.1	2.3e-06	2.07744e-05
GO:0048167	regulation of synaptic plasticity	biological_process	153	106	77.64	2.3e-06	2.07744e-05
GO:0061351	neural precursor cell proliferation	biological_process	153	106	77.64	2.3e-06	2.07744e-05
GO:0007059	chromosome segregation	biological_process	243	159	123.31	2.3e-06	2.07744e-05
GO:1903052	positive regulation of proteolysis invol...	biological_process	91	68	46.18	2.4e-06	2.16028e-05
GO:0014897	striated muscle hypertrophy	biological_process	66	52	33.49	2.4e-06	2.16028e-05
GO:0097061	dendritic spine organization	biological_process	45	38	22.83	2.4e-06	2.16028e-05
GO:0097479	synaptic vesicle localization	biological_process	125	89	63.43	2.5e-06	2.23486e-05
GO:0007173	epidermal growth factor receptor signali...	biological_process	80	61	40.59	2.5e-06	2.23486e-05
GO:0030900	forebrain development	biological_process	332	210	168.47	2.5e-06	2.23486e-05
GO:0070371	ERK1 and ERK2 cascade	biological_process	214	142	108.59	2.5e-06	2.23486e-05
GO:0001508	action potential	biological_process	112	81	56.83	2.5e-06	2.23486e-05
GO:0014909	smooth muscle cell migration	biological_process	63	50	31.97	2.5e-06	2.23486e-05
GO:0048639	positive regulation of developmental gro...	biological_process	165	113	83.73	2.7e-06	2.40266e-05
GO:0060491	regulation of cell projection assembly	biological_process	117	84	59.37	2.7e-06	2.40266e-05
GO:0046467	membrane lipid biosynthetic process	biological_process	96	71	48.71	2.7e-06	2.40266e-05
GO:0050731	positive regulation of peptidyl-tyrosine...	biological_process	155	107	78.65	2.7e-06	2.40266e-05
GO:0048193	Golgi vesicle transport	biological_process	182	123	92.35	2.9e-06	2.57478e-05
GO:0001505	regulation of neurotransmitter levels	biological_process	177	120	89.82	2.9e-06	2.57478e-05
GO:0034250	positive regulation of cellular amide me...	biological_process	85	64	43.13	3e-06	2.66054e-05
GO:0042129	regulation of T cell proliferation	biological_process	132	93	66.98	3.1e-06	2.73991e-05
GO:0051259	protein oligomerization	biological_process	466	285	236.46	3.1e-06	2.73991e-05
GO:0044708	single-organism behavior	biological_process	441	271	223.78	3.1e-06	2.73991e-05
GO:0023061	signal release	biological_process	425	262	215.66	3.2e-06	2.82192e-05
GO:0034112	positive regulation of homotypic cell-ce...	biological_process	147	102	74.59	3.2e-06	2.82192e-05
GO:1903363	negative regulation of cellular protein ...	biological_process	71	55	36.03	3.3e-06	2.89379e-05
GO:0051224	negative regulation of protein transport	biological_process	201	134	101.99	3.3e-06	2.89379e-05
GO:0014037	Schwann cell differentiation	biological_process	31	28	15.73	3.3e-06	2.89379e-05
GO:0048489	synaptic vesicle transport	biological_process	119	85	60.38	3.3e-06	2.89379e-05
GO:0097480	establishment of synaptic vesicle locali...	biological_process	119	85	60.38	3.3e-06	2.89379e-05
GO:0009185	ribonucleoside diphosphate metabolic pro...	biological_process	82	62	41.61	3.4e-06	2.97481e-05
GO:0002573	myeloid leukocyte differentiation	biological_process	179	121	90.83	3.4e-06	2.97481e-05
GO:0001906	cell killing	biological_process	98	72	49.73	3.5e-06	3.05547e-05
GO:0050772	positive regulation of axonogenesis	biological_process	68	53	34.51	3.5e-06	3.05547e-05
GO:0042107	cytokine metabolic process	biological_process	111	80	56.33	3.6e-06	3.13926e-05
GO:0001890	placenta development	biological_process	154	106	78.14	3.8e-06	3.30262e-05
GO:0071826	ribonucleoprotein complex subunit organi...	biological_process	149	103	75.61	3.8e-06	3.30262e-05
GO:0051438	regulation of ubiquitin-protein transfer...	biological_process	65	51	32.98	3.8e-06	3.30262e-05
GO:0061572	actin filament bundle organization	biological_process	116	83	58.86	3.9e-06	3.37081e-05
GO:1901342	regulation of vasculature development	biological_process	222	146	112.65	3.9e-06	3.37081e-05
GO:0050708	regulation of protein secretion	biological_process	360	225	182.68	3.9e-06	3.37081e-05
GO:0090075	relaxation of muscle	biological_process	27	25	13.7	3.9e-06	3.37081e-05
GO:1901381	positive regulation of potassium ion tra...	biological_process	27	25	13.7	3.9e-06	3.37081e-05
GO:0036473	cell death in response to oxidative stre...	biological_process	62	49	31.46	4e-06	3.45342e-05
GO:0051704	multi-organism process	biological_process	1692	947	858.58	4.1e-06	3.53196e-05
GO:0030838	positive regulation of actin filament po...	biological_process	76	58	38.57	4.1e-06	3.53196e-05
GO:0014910	regulation of smooth muscle cell migrati...	biological_process	59	47	29.94	4.2e-06	3.61413e-05
GO:0032722	positive regulation of chemokine product...	biological_process	47	39	23.85	4.3e-06	3.69611e-05
GO:0034599	cellular response to oxidative stress	biological_process	183	123	92.86	4.4e-06	3.76964e-05
GO:0007179	transforming growth factor beta receptor...	biological_process	136	95	69.01	4.4e-06	3.76964e-05
GO:0043488	regulation of mRNA stability	biological_process	53	43	26.89	4.4e-06	3.76964e-05
GO:0002758	innate immune response-activating signal...	biological_process	100	73	50.74	4.5e-06	3.82182e-05
GO:0014065	phosphatidylinositol 3-kinase signaling	biological_process	100	73	50.74	4.5e-06	3.82182e-05
GO:0042221	response to chemical	biological_process	3349	1818	1699.4	4.5e-06	3.82182e-05
GO:0060999	positive regulation of dendritic spine d...	biological_process	34	30	17.25	4.5e-06	3.82182e-05
GO:1900408	negative regulation of cellular response...	biological_process	34	30	17.25	4.5e-06	3.82182e-05
GO:1902883	negative regulation of response to oxida...	biological_process	34	30	17.25	4.5e-06	3.82182e-05
GO:1903321	negative regulation of protein modificat...	biological_process	84	63	42.62	4.5e-06	3.82182e-05
GO:0009725	response to hormone	biological_process	583	349	295.83	4.5e-06	3.82182e-05
GO:0006869	lipid transport	biological_process	271	174	137.51	4.7e-06	3.98303e-05
GO:0051260	protein homooligomerization	biological_process	271	174	137.51	4.7e-06	3.98303e-05
GO:1903706	regulation of hemopoiesis	biological_process	322	203	163.39	5e-06	4.22811e-05
GO:0006165	nucleoside diphosphate phosphorylation	biological_process	81	61	41.1	5e-06	4.22811e-05
GO:0002221	pattern recognition receptor signaling p...	biological_process	97	71	49.22	5.1e-06	4.28948e-05
GO:0005976	polysaccharide metabolic process	biological_process	97	71	49.22	5.1e-06	4.28948e-05
GO:0010970	microtubule-based transport	biological_process	97	71	49.22	5.1e-06	4.28948e-05
GO:0010632	regulation of epithelial cell migration	biological_process	153	105	77.64	5.1e-06	4.28948e-05
GO:0001655	urogenital system development	biological_process	280	179	142.08	5.1e-06	4.28948e-05
GO:1901136	carbohydrate derivative catabolic proces...	biological_process	110	79	55.82	5.2e-06	4.36889e-05
GO:0051017	actin filament bundle assembly	biological_process	115	82	58.35	5.5e-06	4.61599e-05
GO:0008637	apoptotic mitochondrial changes	biological_process	102	74	51.76	5.6e-06	4.68985e-05
GO:1903409	reactive oxygen species biosynthetic pro...	biological_process	78	59	39.58	5.6e-06	4.68985e-05
GO:0009612	response to mechanical stimulus	biological_process	120	85	60.89	5.7e-06	4.76849e-05
GO:0050920	regulation of chemotaxis	biological_process	155	106	78.65	6e-06	5.00875e-05
GO:0051302	regulation of cell division	biological_process	277	177	140.56	6e-06	5.00875e-05
GO:0000910	cytokinesis	biological_process	150	103	76.12	6.1e-06	5.0868e-05
GO:0033059	cellular pigmentation	biological_process	40	34	20.3	6.2e-06	5.16469e-05
GO:0014066	regulation of phosphatidylinositol 3-kin...	biological_process	75	57	38.06	6.3e-06	5.23683e-05
GO:0000271	polysaccharide biosynthetic process	biological_process	61	48	30.95	6.3e-06	5.23683e-05
GO:0045596	negative regulation of cell differentiat...	biological_process	610	363	309.54	6.4e-06	5.30305e-05
GO:0002460	adaptive immune response based on somati...	biological_process	213	140	108.08	6.4e-06	5.30305e-05
GO:0050777	negative regulation of immune response	biological_process	112	80	56.83	6.4e-06	5.30305e-05
GO:0007254	JNK cascade	biological_process	167	113	84.74	6.5e-06	5.37452e-05
GO:0098813	nuclear chromosome segregation	biological_process	167	113	84.74	6.5e-06	5.37452e-05
GO:0043244	regulation of protein complex disassembl...	biological_process	83	62	42.12	6.7e-06	5.52821e-05
GO:0002429	immune response-activating cell surface ...	biological_process	117	83	59.37	6.7e-06	5.52821e-05
GO:0090092	regulation of transmembrane receptor pro...	biological_process	196	130	99.46	6.8e-06	5.59302e-05
GO:0043038	amino acid activation	biological_process	43	36	21.82	6.8e-06	5.59302e-05
GO:0043039	tRNA aminoacylation	biological_process	43	36	21.82	6.8e-06	5.59302e-05
GO:0009416	response to light stimulus	biological_process	253	163	128.38	6.9e-06	5.66931e-05
GO:0030516	regulation of axon extension	biological_process	72	55	36.54	7e-06	5.73941e-05
GO:1903555	regulation of tumor necrosis factor supe...	biological_process	104	75	52.77	7e-06	5.73941e-05
GO:0010927	cellular component assembly involved in ...	biological_process	267	171	135.49	7.1e-06	5.81531e-05
GO:0050870	positive regulation of T cell activation	biological_process	142	98	72.06	7.2e-06	5.88489e-05
GO:0042149	cellular response to glucose starvation	biological_process	26	24	13.19	7.2e-06	5.88489e-05
GO:0032259	methylation	biological_process	290	184	147.16	7.7e-06	6.2739e-05
GO:0019079	viral genome replication	biological_process	69	53	35.01	7.7e-06	6.2739e-05
GO:0032091	negative regulation of protein binding	biological_process	69	53	35.01	7.7e-06	6.2739e-05
GO:0097300	programmed necrotic cell death	biological_process	33	29	16.75	7.8e-06	6.34876e-05
GO:1903650	negative regulation of cytoplasmic trans...	biological_process	101	73	51.25	8.1e-06	6.57243e-05
GO:0050679	positive regulation of epithelial cell p...	biological_process	154	105	78.14	8.1e-06	6.57243e-05
GO:2001236	regulation of extrinsic apoptotic signal...	biological_process	154	105	78.14	8.1e-06	6.57243e-05
GO:0046823	negative regulation of nucleocytoplasmic...	biological_process	66	51	33.49	8.4e-06	6.80879e-05
GO:0009135	purine nucleoside diphosphate metabolic ...	biological_process	77	58	39.07	8.5e-06	6.8614e-05
GO:0009179	purine ribonucleoside diphosphate metabo...	biological_process	77	58	39.07	8.5e-06	6.8614e-05
GO:0031397	negative regulation of protein ubiquitin...	biological_process	77	58	39.07	8.5e-06	6.8614e-05
GO:0042102	positive regulation of T cell proliferat...	biological_process	77	58	39.07	8.5e-06	6.8614e-05
GO:0071706	tumor necrosis factor superfamily cytoki...	biological_process	106	76	53.79	8.7e-06	7.00838e-05
GO:2000379	positive regulation of reactive oxygen s...	biological_process	85	63	43.13	8.7e-06	7.00838e-05
GO:0045444	fat cell differentiation	biological_process	183	122	92.86	8.8e-06	7.08165e-05
GO:1901605	alpha-amino acid metabolic process	biological_process	207	136	105.04	8.9e-06	7.15476e-05
GO:0003300	cardiac muscle hypertrophy	biological_process	63	49	31.97	9.1e-06	7.30803e-05
GO:0010821	regulation of mitochondrion organization	biological_process	178	119	90.32	9.2e-06	7.38076e-05
GO:0048730	epidermis morphogenesis	biological_process	36	31	18.27	9.4e-06	7.51808e-05
GO:2000401	regulation of lymphocyte migration	biological_process	36	31	18.27	9.4e-06	7.51808e-05
GO:0035966	response to topologically incorrect prot...	biological_process	98	71	49.73	9.4e-06	7.51808e-05
GO:0002260	lymphocyte homeostasis	biological_process	74	56	37.55	9.5e-06	7.58255e-05
GO:0008652	cellular amino acid biosynthetic process	biological_process	74	56	37.55	9.5e-06	7.58255e-05
GO:0098742	cell-cell adhesion via plasma-membrane a...	biological_process	121	85	61.4	9.7e-06	7.73429e-05
GO:0002768	immune response-regulating cell surface ...	biological_process	126	88	63.94	9.9e-06	7.8697e-05
GO:0022618	ribonucleoprotein complex assembly	biological_process	141	97	71.55	9.9e-06	7.8697e-05
GO:0043266	regulation of potassium ion transport	biological_process	82	61	41.61	9.9e-06	7.8697e-05
GO:0030705	cytoskeleton-dependent intracellular tra...	biological_process	103	74	52.27	1e-05	7.93306e-05
GO:0032640	tumor necrosis factor production	biological_process	103	74	52.27	1e-05	7.93306e-05
GO:0043487	regulation of RNA stability	biological_process	57	45	28.92	1.1e-05	8.63876e-05
GO:1901799	negative regulation of proteasomal prote...	biological_process	57	45	28.92	1.1e-05	8.63876e-05
GO:0006754	ATP biosynthetic process	biological_process	39	33	19.79	1.1e-05	8.63876e-05
GO:1901607	alpha-amino acid biosynthetic process	biological_process	71	54	36.03	1.1e-05	8.63876e-05
GO:1990266	neutrophil migration	biological_process	71	54	36.03	1.1e-05	8.63876e-05
GO:0003158	endothelium development	biological_process	87	64	44.15	1.1e-05	8.63876e-05
GO:0006986	response to unfolded protein	biological_process	87	64	44.15	1.1e-05	8.63876e-05
GO:0050729	positive regulation of inflammatory resp...	biological_process	87	64	44.15	1.1e-05	8.63876e-05
GO:0009060	aerobic respiration	biological_process	51	41	25.88	1.1e-05	8.63876e-05
GO:0035335	peptidyl-tyrosine dephosphorylation	biological_process	51	41	25.88	1.1e-05	8.63876e-05
GO:0001935	endothelial cell proliferation	biological_process	100	72	50.74	1.2e-05	9.36766e-05
GO:0043124	negative regulation of I-kappaB kinase/N...	biological_process	48	39	24.36	1.2e-05	9.36766e-05
GO:0007050	cell cycle arrest	biological_process	128	89	64.95	1.2e-05	9.36766e-05
GO:0045017	glycerolipid biosynthetic process	biological_process	128	89	64.95	1.2e-05	9.36766e-05
GO:0051099	positive regulation of binding	biological_process	128	89	64.95	1.2e-05	9.36766e-05
GO:0042770	signal transduction in response to DNA d...	biological_process	68	52	34.51	1.2e-05	9.36766e-05
GO:0014070	response to organic cyclic compound	biological_process	566	337	287.21	1.3e-05	0.000100779
GO:0002699	positive regulation of immune effector p...	biological_process	155	105	78.65	1.3e-05	0.000100779
GO:0006898	receptor-mediated endocytosis	biological_process	155	105	78.65	1.3e-05	0.000100779
GO:0007156	homophilic cell adhesion via plasma memb...	biological_process	76	57	38.57	1.3e-05	0.000100779
GO:0044839	cell cycle G2/M phase transition	biological_process	84	62	42.62	1.3e-05	0.000100779
GO:0048814	regulation of dendrite morphogenesis	biological_process	84	62	42.62	1.3e-05	0.000100779
GO:0014044	Schwann cell development	biological_process	25	23	12.69	1.3e-05	0.000100779
GO:0042787	protein ubiquitination involved in ubiqu...	biological_process	97	70	49.22	1.4e-05	0.000107677
GO:1903202	negative regulation of oxidative stress-...	biological_process	32	28	16.24	1.4e-05	0.000107677
GO:0021543	pallium development	biological_process	135	93	68.5	1.4e-05	0.000107677
GO:0045834	positive regulation of lipid metabolic p...	biological_process	125	87	63.43	1.4e-05	0.000107677
GO:0043271	negative regulation of ion transport	biological_process	130	90	65.97	1.4e-05	0.000107677
GO:0030593	neutrophil chemotaxis	biological_process	62	48	31.46	1.4e-05	0.000107677
GO:0009062	fatty acid catabolic process	biological_process	73	55	37.04	1.4e-05	0.000107677
GO:0032680	regulation of tumor necrosis factor prod...	biological_process	102	73	51.76	1.4e-05	0.000107677
GO:0042089	cytokine biosynthetic process	biological_process	107	76	54.3	1.5e-05	0.000114917
GO:0045765	regulation of angiogenesis	biological_process	205	134	104.02	1.5e-05	0.000114917
GO:0061097	regulation of protein tyrosine kinase ac...	biological_process	59	46	29.94	1.5e-05	0.000114917
GO:1901379	regulation of potassium ion transmembran...	biological_process	59	46	29.94	1.5e-05	0.000114917
GO:0014074	response to purine-containing compound	biological_process	94	68	47.7	1.6e-05	0.000121625
GO:0006479	protein methylation	biological_process	137	94	69.52	1.6e-05	0.000121625
GO:0008213	protein alkylation	biological_process	137	94	69.52	1.6e-05	0.000121625
GO:0050806	positive regulation of synaptic transmis...	biological_process	137	94	69.52	1.6e-05	0.000121625
GO:0043297	apical junction assembly	biological_process	35	30	17.76	1.6e-05	0.000121625
GO:0007044	cell-substrate junction assembly	biological_process	70	53	35.52	1.6e-05	0.000121625
GO:0007269	neurotransmitter secretion	biological_process	132	91	66.98	1.6e-05	0.000121625
GO:0042886	amide transport	biological_process	319	199	161.87	1.6e-05	0.000121625
GO:0071495	cellular response to endogenous stimulus	biological_process	950	545	482.06	1.7e-05	0.000128477
GO:0009166	nucleotide catabolic process	biological_process	78	58	39.58	1.7e-05	0.000128477
GO:0050866	negative regulation of cell activation	biological_process	154	104	78.14	1.7e-05	0.000128477
GO:0050878	regulation of body fluid levels	biological_process	305	191	154.77	1.7e-05	0.000128477
GO:1901653	cellular response to peptide	biological_process	195	128	98.95	1.7e-05	0.000128477
GO:0007162	negative regulation of cell adhesion	biological_process	214	139	108.59	1.7e-05	0.000128477
GO:0030330	DNA damage response, signal transduction...	biological_process	53	42	26.89	1.8e-05	0.000134604
GO:0032435	negative regulation of proteasomal ubiqu...	biological_process	53	42	26.89	1.8e-05	0.000134604
GO:0071166	ribonucleoprotein complex localization	biological_process	53	42	26.89	1.8e-05	0.000134604
GO:1901184	regulation of ERBB signaling pathway	biological_process	53	42	26.89	1.8e-05	0.000134604
GO:0006457	protein folding	biological_process	149	101	75.61	1.8e-05	0.000134604
GO:0043491	protein kinase B signaling	biological_process	149	101	75.61	1.8e-05	0.000134604
GO:0060191	regulation of lipase activity	biological_process	67	51	34	1.8e-05	0.000134604
GO:0051153	regulation of striated muscle cell diffe...	biological_process	91	66	46.18	1.8e-05	0.000134604
GO:0002718	regulation of cytokine production involv...	biological_process	50	40	25.37	1.8e-05	0.000134604
GO:0042058	regulation of epidermal growth factor re...	biological_process	50	40	25.37	1.8e-05	0.000134604
GO:0090559	regulation of membrane permeability	biological_process	50	40	25.37	1.8e-05	0.000134604
GO:0008631	intrinsic apoptotic signaling pathway in...	biological_process	41	34	20.8	1.9e-05	0.000140338
GO:0050771	negative regulation of axonogenesis	biological_process	41	34	20.8	1.9e-05	0.000140338
GO:0019884	antigen processing and presentation of e...	biological_process	28	25	14.21	1.9e-05	0.000140338
GO:0086002	cardiac muscle cell action potential inv...	biological_process	28	25	14.21	1.9e-05	0.000140338
GO:0030042	actin filament depolymerization	biological_process	47	38	23.85	1.9e-05	0.000140338
GO:0000086	G2/M transition of mitotic cell cycle	biological_process	83	61	42.12	1.9e-05	0.000140338
GO:0043648	dicarboxylic acid metabolic process	biological_process	83	61	42.12	1.9e-05	0.000140338
GO:0046683	response to organophosphorus	biological_process	83	61	42.12	1.9e-05	0.000140338
GO:0097529	myeloid leukocyte migration	biological_process	129	89	65.46	1.9e-05	0.000140338
GO:0070372	regulation of ERK1 and ERK2 cascade	biological_process	197	129	99.96	1.9e-05	0.000140338
GO:1903008	organelle disassembly	biological_process	197	129	99.96	1.9e-05	0.000140338
GO:0006836	neurotransmitter transport	biological_process	173	115	87.79	1.9e-05	0.000140338
GO:0001889	liver development	biological_process	96	69	48.71	1.9e-05	0.000140338
GO:0030099	myeloid cell differentiation	biological_process	341	211	173.04	2e-05	0.000147168
GO:0006096	glycolytic process	biological_process	64	49	32.48	2e-05	0.000147168
GO:0072001	renal system development	biological_process	237	152	120.26	2e-05	0.000147168
GO:0051961	negative regulation of nervous system de...	biological_process	258	164	130.92	2e-05	0.000147168
GO:0001936	regulation of endothelial cell prolifera...	biological_process	88	64	44.65	2.1e-05	0.000153948
GO:0002224	toll-like receptor signaling pathway	biological_process	72	54	36.54	2.1e-05	0.000153948
GO:0046031	ADP metabolic process	biological_process	72	54	36.54	2.1e-05	0.000153948
GO:1903901	negative regulation of viral life cycle	biological_process	72	54	36.54	2.1e-05	0.000153948
GO:1903509	liposaccharide metabolic process	biological_process	80	59	40.59	2.2e-05	0.000160977
GO:0045069	regulation of viral genome replication	biological_process	61	47	30.95	2.2e-05	0.000160977
GO:0070085	glycosylation	biological_process	201	131	101.99	2.3e-05	0.000168136
GO:0003009	skeletal muscle contraction	biological_process	31	27	15.73	2.4e-05	0.000174306
GO:0010573	vascular endothelial growth factor produ...	biological_process	31	27	15.73	2.4e-05	0.000174306
GO:0031069	hair follicle morphogenesis	biological_process	31	27	15.73	2.4e-05	0.000174306
GO:0017157	regulation of exocytosis	biological_process	165	110	83.73	2.4e-05	0.000174306
GO:0038066	p38MAPK cascade	biological_process	24	22	12.18	2.4e-05	0.000174306
GO:0032436	positive regulation of proteasomal ubiqu...	biological_process	69	52	35.01	2.4e-05	0.000174306
GO:0034333	adherens junction assembly	biological_process	69	52	35.01	2.4e-05	0.000174306
GO:0045446	endothelial cell differentiation	biological_process	77	57	39.07	2.5e-05	0.000180563
GO:0071621	granulocyte chemotaxis	biological_process	77	57	39.07	2.5e-05	0.000180563
GO:1901800	positive regulation of proteasomal prote...	biological_process	77	57	39.07	2.5e-05	0.000180563
GO:0000187	activation of MAPK activity	biological_process	103	73	52.27	2.5e-05	0.000180563
GO:0043409	negative regulation of MAPK cascade	biological_process	138	94	70.03	2.5e-05	0.000180563
GO:0003007	heart morphogenesis	biological_process	236	151	119.75	2.5e-05	0.000180563
GO:0016052	carbohydrate catabolic process	biological_process	108	76	54.8	2.6e-05	0.000186923
GO:0046330	positive regulation of JNK cascade	biological_process	108	76	54.8	2.6e-05	0.000186923
GO:0043542	endothelial cell migration	biological_process	133	91	67.49	2.6e-05	0.000186923
GO:0030168	platelet activation	biological_process	90	65	45.67	2.6e-05	0.000186923
GO:0051592	response to calcium ion	biological_process	90	65	45.67	2.6e-05	0.000186923
GO:1901565	organonitrogen compound catabolic proces...	biological_process	217	140	110.11	2.7e-05	0.000193578
GO:0072332	intrinsic apoptotic signaling pathway by...	biological_process	66	50	33.49	2.7e-05	0.000193578
GO:1903051	negative regulation of proteolysis invol...	biological_process	66	50	33.49	2.7e-05	0.000193578
GO:0060193	positive regulation of lipase activity	biological_process	52	41	26.39	2.8e-05	0.000200197
GO:0071426	ribonucleoprotein complex export from nu...	biological_process	52	41	26.39	2.8e-05	0.000200197
GO:0051054	positive regulation of DNA metabolic pro...	biological_process	145	98	73.58	2.8e-05	0.000200197
GO:0010517	regulation of phospholipase activity	biological_process	49	39	24.86	2.9e-05	0.000206592
GO:0031145	anaphase-promoting complex-dependent pro...	biological_process	49	39	24.86	2.9e-05	0.000206592
GO:0033045	regulation of sister chromatid segregati...	biological_process	49	39	24.86	2.9e-05	0.000206592
GO:1902305	regulation of sodium ion transmembrane t...	biological_process	49	39	24.86	2.9e-05	0.000206592
GO:0086001	cardiac muscle cell action potential	biological_process	37	31	18.78	3e-05	0.000212362
GO:0010721	negative regulation of cell development	biological_process	291	182	147.66	3e-05	0.000212362
GO:0070585	protein localization to mitochondrion	biological_process	135	92	68.5	3e-05	0.000212362
GO:0043242	negative regulation of protein complex d...	biological_process	63	48	31.97	3e-05	0.000212362
GO:2001243	negative regulation of intrinsic apoptot...	biological_process	87	63	44.15	3e-05	0.000212362
GO:2001251	negative regulation of chromosome organi...	biological_process	87	63	44.15	3e-05	0.000212362
GO:0001885	endothelial cell development	biological_process	46	37	23.34	3e-05	0.000212362
GO:0008360	regulation of cell shape	biological_process	125	86	63.43	3.1e-05	0.000218452
GO:0006418	tRNA aminoacylation for protein translat...	biological_process	40	33	20.3	3.1e-05	0.000218452
GO:0030834	regulation of actin filament depolymeriz...	biological_process	43	35	21.82	3.1e-05	0.000218452
GO:0050879	multicellular organismal movement	biological_process	43	35	21.82	3.1e-05	0.000218452
GO:0050881	musculoskeletal movement	biological_process	43	35	21.82	3.1e-05	0.000218452
GO:0006664	glycolipid metabolic process	biological_process	79	58	40.09	3.2e-05	0.000225296
GO:0070830	bicellular tight junction assembly	biological_process	27	24	13.7	3.3e-05	0.000231711
GO:0007422	peripheral nervous system development	biological_process	60	46	30.45	3.3e-05	0.000231711
GO:1901888	regulation of cell junction assembly	biological_process	60	46	30.45	3.3e-05	0.000231711
GO:0022612	gland morphogenesis	biological_process	137	93	69.52	3.4e-05	0.000238518
GO:0007030	Golgi organization	biological_process	84	61	42.62	3.5e-05	0.000245314
GO:0006665	sphingolipid metabolic process	biological_process	107	75	54.3	3.6e-05	0.000251421
GO:0032411	positive regulation of transporter activ...	biological_process	68	51	34.51	3.6e-05	0.000251421
GO:0016125	sterol metabolic process	biological_process	117	81	59.37	3.6e-05	0.000251421
GO:0010243	response to organonitrogen compound	biological_process	595	350	301.92	3.6e-05	0.000251421
GO:0048525	negative regulation of viral process	biological_process	76	56	38.57	3.7e-05	0.000257486
GO:0010608	posttranscriptional regulation of gene e...	biological_process	363	222	184.2	3.7e-05	0.000257486
GO:0032922	circadian regulation of gene expression	biological_process	57	44	28.92	3.7e-05	0.000257486
GO:0006109	regulation of carbohydrate metabolic pro...	biological_process	161	107	81.7	3.7e-05	0.000257486
GO:0090317	negative regulation of intracellular pro...	biological_process	89	64	45.16	3.8e-05	0.000263975
GO:0048520	positive regulation of behavior	biological_process	144	97	73.07	3.8e-05	0.000263975
GO:0016055	Wnt signaling pathway	biological_process	365	223	185.21	3.9e-05	0.000270441
GO:0018394	peptidyl-lysine acetylation	biological_process	139	94	70.53	3.9e-05	0.000270441
GO:1903532	positive regulation of secretion by cell	biological_process	349	214	177.09	4e-05	0.000276396
GO:2000045	regulation of G1/S transition of mitotic...	biological_process	94	67	47.7	4e-05	0.000276396
GO:0016054	organic acid catabolic process	biological_process	168	111	85.25	4e-05	0.000276396
GO:0046395	carboxylic acid catabolic process	biological_process	168	111	85.25	4e-05	0.000276396
GO:0006757	ATP generation from ADP	biological_process	65	49	32.98	4.1e-05	0.000283056
GO:0035821	modification of morphology or physiology...	biological_process	73	54	37.04	4.2e-05	0.000289704
GO:0006338	chromatin remodeling	biological_process	119	82	60.38	4.3e-05	0.000295299
GO:0051047	positive regulation of secretion	biological_process	378	230	191.81	4.3e-05	0.000295299
GO:0032869	cellular response to insulin stimulus	biological_process	146	98	74.09	4.3e-05	0.000295299
GO:0048668	collateral sprouting	biological_process	23	21	11.67	4.3e-05	0.000295299
GO:0070296	sarcoplasmic reticulum calcium ion trans...	biological_process	23	21	11.67	4.3e-05	0.000295299
GO:0033047	regulation of mitotic sister chromatid s...	biological_process	48	38	24.36	4.6e-05	0.000314796
GO:0090003	regulation of establishment of protein l...	biological_process	48	38	24.36	4.6e-05	0.000314796
GO:0007612	learning	biological_process	136	92	69.01	4.6e-05	0.000314796
GO:0035303	regulation of dephosphorylation	biological_process	136	92	69.01	4.6e-05	0.000314796
GO:0035304	regulation of protein dephosphorylation	biological_process	131	89	66.47	4.8e-05	0.000327623
GO:0050871	positive regulation of B cell activation	biological_process	70	52	35.52	4.8e-05	0.000327623
GO:0006261	DNA-dependent DNA replication	biological_process	96	68	48.71	4.8e-05	0.000327623
GO:0007091	metaphase/anaphase transition of mitotic...	biological_process	45	36	22.83	4.9e-05	0.000332996
GO:0044784	metaphase/anaphase transition of cell cy...	biological_process	45	36	22.83	4.9e-05	0.000332996
GO:1901032	negative regulation of response to react...	biological_process	19	18	9.64	4.9e-05	0.000332996
GO:0050775	positive regulation of dendrite morphoge...	biological_process	36	30	18.27	4.9e-05	0.000332996
GO:0072350	tricarboxylic acid metabolic process	biological_process	36	30	18.27	4.9e-05	0.000332996
GO:0071375	cellular response to peptide hormone sti...	biological_process	191	124	96.92	5e-05	0.000338322
GO:0016051	carbohydrate biosynthetic process	biological_process	160	106	81.19	5e-05	0.000338322
GO:0046580	negative regulation of Ras protein signa...	biological_process	42	34	21.31	5e-05	0.000338322
GO:0061337	cardiac conduction	biological_process	42	34	21.31	5e-05	0.000338322
GO:0014911	positive regulation of smooth muscle cel...	biological_process	39	32	19.79	5e-05	0.000338322
GO:0031123	RNA 3'-end processing	biological_process	83	60	42.12	5.1e-05	0.000344195
GO:0001818	negative regulation of cytokine producti...	biological_process	179	117	90.83	5.1e-05	0.000344195
GO:0002449	lymphocyte mediated immunity	biological_process	205	132	104.02	5.1e-05	0.000344195
GO:0032845	negative regulation of homeostatic proce...	biological_process	155	103	78.65	5.2e-05	0.000350038
GO:0043207	response to external biotic stimulus	biological_process	746	431	378.55	5.2e-05	0.000350038
GO:0051707	response to other organism	biological_process	746	431	378.55	5.2e-05	0.000350038
GO:0002695	negative regulation of leukocyte activat...	biological_process	138	93	70.03	5.3e-05	0.000356156
GO:1901215	negative regulation of neuron death	biological_process	186	121	94.38	5.3e-05	0.000356156
GO:0060759	regulation of response to cytokine stimu...	biological_process	75	55	38.06	5.4e-05	0.000360092
GO:0015833	peptide transport	biological_process	302	187	153.25	5.4e-05	0.000360092
GO:0010771	negative regulation of cell morphogenesi...	biological_process	88	63	44.65	5.4e-05	0.000360092
GO:0031109	microtubule polymerization or depolymeri...	biological_process	88	63	44.65	5.4e-05	0.000360092
GO:0051101	regulation of DNA binding	biological_process	88	63	44.65	5.4e-05	0.000360092
GO:0097530	granulocyte migration	biological_process	88	63	44.65	5.4e-05	0.000360092
GO:0048708	astrocyte differentiation	biological_process	67	50	34	5.4e-05	0.000360092
GO:2001057	reactive nitrogen species metabolic proc...	biological_process	67	50	34	5.4e-05	0.000360092
GO:0042180	cellular ketone metabolic process	biological_process	193	125	97.93	5.4e-05	0.000360092
GO:0060485	mesenchyme development	biological_process	207	133	105.04	5.6e-05	0.000372793
GO:1903725	regulation of phospholipid metabolic pro...	biological_process	56	43	28.42	5.6e-05	0.000372793
GO:0010613	positive regulation of cardiac muscle hy...	biological_process	26	23	13.19	5.9e-05	0.000391432
GO:0014742	positive regulation of muscle hypertroph...	biological_process	26	23	13.19	5.9e-05	0.000391432
GO:0042273	ribosomal large subunit biogenesis	biological_process	26	23	13.19	5.9e-05	0.000391432
GO:0006275	regulation of DNA replication	biological_process	113	78	57.34	5.9e-05	0.000391432
GO:0009100	glycoprotein metabolic process	biological_process	290	180	147.16	6.1e-05	0.000402651
GO:0050768	negative regulation of neurogenesis	biological_process	237	150	120.26	6.1e-05	0.000402651
GO:0030148	sphingolipid biosynthetic process	biological_process	64	48	32.48	6.1e-05	0.000402651
GO:0051289	protein homotetramerization	biological_process	64	48	32.48	6.1e-05	0.000402651
GO:1900181	negative regulation of protein localizat...	biological_process	64	48	32.48	6.1e-05	0.000402651
GO:0050795	regulation of behavior	biological_process	230	146	116.71	6.1e-05	0.000402651
GO:0045727	positive regulation of translation	biological_process	72	53	36.54	6.2e-05	0.000408563
GO:0006820	anion transport	biological_process	510	302	258.79	6.2e-05	0.000408563
GO:0042542	response to hydrogen peroxide	biological_process	85	61	43.13	6.3e-05	0.000414803
GO:2001020	regulation of response to DNA damage sti...	biological_process	130	88	65.97	6.4e-05	0.000421033
GO:0034612	response to tumor necrosis factor	biological_process	90	64	45.67	6.6e-05	0.000433825
GO:0006405	RNA export from nucleus	biological_process	50	39	25.37	6.8e-05	0.000445101
GO:0036503	ERAD pathway	biological_process	77	56	39.07	6.8e-05	0.000445101
GO:0009411	response to UV	biological_process	120	82	60.89	6.8e-05	0.000445101
GO:0010634	positive regulation of epithelial cell m...	biological_process	95	67	48.21	6.8e-05	0.000445101
GO:0042035	regulation of cytokine biosynthetic proc...	biological_process	95	67	48.21	6.8e-05	0.000445101
GO:1901880	negative regulation of protein depolymer...	biological_process	61	46	30.95	6.9e-05	0.000450516
GO:0044724	single-organism carbohydrate catabolic p...	biological_process	100	70	50.74	6.9e-05	0.000450516
GO:1902806	regulation of cell cycle G1/S phase tran...	biological_process	100	70	50.74	6.9e-05	0.000450516
GO:0000070	mitotic sister chromatid segregation	biological_process	105	73	53.28	7e-05	0.000454013
GO:0007018	microtubule-based movement	biological_process	192	124	97.43	7e-05	0.000454013
GO:0002026	regulation of the force of heart contrac...	biological_process	29	25	14.72	7e-05	0.000454013
GO:0002720	positive regulation of cytokine producti...	biological_process	29	25	14.72	7e-05	0.000454013
GO:0006084	acetyl-CoA metabolic process	biological_process	29	25	14.72	7e-05	0.000454013
GO:0010574	regulation of vascular endothelial growt...	biological_process	29	25	14.72	7e-05	0.000454013
GO:0051817	modification of morphology or physiology...	biological_process	69	51	35.01	7e-05	0.000454013
GO:0097581	lamellipodium organization	biological_process	69	51	35.01	7e-05	0.000454013
GO:0050817	coagulation	biological_process	173	113	87.79	7.1e-05	0.000460118
GO:0010965	regulation of mitotic sister chromatid s...	biological_process	47	37	23.85	7.3e-05	0.000472296
GO:0048066	developmental pigmentation	biological_process	47	37	23.85	7.3e-05	0.000472296
GO:0043433	negative regulation of sequence-specific...	biological_process	132	89	66.98	7.4e-05	0.000477975
GO:0002250	adaptive immune response	biological_process	330	202	167.45	7.4e-05	0.000477975
GO:0071711	basement membrane organization	biological_process	14	14	7.1	7.5e-05	0.000484035
GO:0032943	mononuclear cell proliferation	biological_process	266	166	134.98	7.7e-05	0.000493684
GO:0002262	myeloid cell homeostasis	biological_process	144	96	73.07	7.7e-05	0.000493684
GO:1901617	organic hydroxy compound biosynthetic pr...	biological_process	194	125	98.44	7.7e-05	0.000493684
GO:0007528	neuromuscular junction development	biological_process	44	35	22.33	7.7e-05	0.000493684
GO:0043550	regulation of lipid kinase activity	biological_process	44	35	22.33	7.7e-05	0.000493684
GO:0006635	fatty acid beta-oxidation	biological_process	58	44	29.43	7.7e-05	0.000493684
GO:0007043	cell-cell junction assembly	biological_process	58	44	29.43	7.7e-05	0.000493684
GO:0010171	body morphogenesis	biological_process	58	44	29.43	7.7e-05	0.000493684
GO:0033108	mitochondrial respiratory chain complex ...	biological_process	32	27	16.24	7.8e-05	0.000499686
GO:0002478	antigen processing and presentation of e...	biological_process	22	20	11.16	7.9e-05	0.000504028
GO:0022011	myelination in peripheral nervous system	biological_process	22	20	11.16	7.9e-05	0.000504028
GO:0032292	peripheral nervous system axon ensheathm...	biological_process	22	20	11.16	7.9e-05	0.000504028
GO:0051875	pigment granule localization	biological_process	22	20	11.16	7.9e-05	0.000504028
GO:1900744	regulation of p38MAPK cascade	biological_process	22	20	11.16	7.9e-05	0.000504028
GO:0051340	regulation of ligase activity	biological_process	66	49	33.49	8e-05	0.000509992
GO:0009266	response to temperature stimulus	biological_process	112	77	56.83	8.2e-05	0.000520198
GO:0045071	negative regulation of viral genome repl...	biological_process	35	29	17.76	8.2e-05	0.000520198
GO:0016571	histone methylation	biological_process	107	74	54.3	8.2e-05	0.000520198
GO:0042345	regulation of NF-kappaB import into nucl...	biological_process	38	31	19.28	8.2e-05	0.000520198
GO:0042348	NF-kappaB import into nucleus	biological_process	38	31	19.28	8.2e-05	0.000520198
GO:0043044	ATP-dependent chromatin remodeling	biological_process	38	31	19.28	8.2e-05	0.000520198
GO:0016079	synaptic vesicle exocytosis	biological_process	79	57	40.09	8.5e-05	0.000538356
GO:0021761	limbic system development	biological_process	79	57	40.09	8.5e-05	0.000538356
GO:0014068	positive regulation of phosphatidylinosi...	biological_process	55	42	27.91	8.6e-05	0.000544249
GO:0072655	establishment of protein localization to...	biological_process	129	87	65.46	8.7e-05	0.000550133
GO:0044264	cellular polysaccharide metabolic proces...	biological_process	84	60	42.62	9e-05	0.000568643
GO:0070588	calcium ion transmembrane transport	biological_process	153	101	77.64	9.1e-05	0.000571729
GO:0006925	inflammatory cell apoptotic process	biological_process	18	17	9.13	9.1e-05	0.000571729
GO:0015985	energy coupled proton transport, down el...	biological_process	18	17	9.13	9.1e-05	0.000571729
GO:0015986	ATP synthesis coupled proton transport	biological_process	18	17	9.13	9.1e-05	0.000571729
GO:0033539	fatty acid beta-oxidation using acyl-CoA...	biological_process	18	17	9.13	9.1e-05	0.000571729
GO:0048670	regulation of collateral sprouting	biological_process	18	17	9.13	9.1e-05	0.000571729
GO:1903206	negative regulation of hydrogen peroxide...	biological_process	18	17	9.13	9.1e-05	0.000571729
GO:0046209	nitric oxide metabolic process	biological_process	63	47	31.97	9.2e-05	0.000577084
GO:1903426	regulation of reactive oxygen species bi...	biological_process	63	47	31.97	9.2e-05	0.000577084
GO:0000956	nuclear-transcribed mRNA catabolic proce...	biological_process	89	63	45.16	9.3e-05	0.000582423
GO:1901292	nucleoside phosphate catabolic process	biological_process	89	63	45.16	9.3e-05	0.000582423
GO:0050921	positive regulation of chemotaxis	biological_process	114	78	57.85	9.5e-05	0.000594472
GO:0072676	lymphocyte migration	biological_process	52	40	26.39	9.6e-05	0.00059977
GO:1901698	response to nitrogen compound	biological_process	685	396	347.59	9.6e-05	0.00059977
GO:0061008	hepaticobiliary system development	biological_process	99	69	50.24	9.7e-05	0.000605534
GO:0001763	morphogenesis of a branching structure	biological_process	228	144	115.7	9.8e-05	0.000611289
GO:0050663	cytokine secretion	biological_process	143	95	72.56	0.0001	0.000619319
GO:0032728	positive regulation of interferon-beta p...	biological_process	25	22	12.69	0.0001	0.000619319
GO:0006809	nitric oxide biosynthetic process	biological_process	60	45	30.45	0.0001	0.000619319
GO:1902882	regulation of response to oxidative stre...	biological_process	60	45	30.45	0.0001	0.000619319
GO:0008625	extrinsic apoptotic signaling pathway vi...	biological_process	68	50	34.51	0.0001	0.000619319
GO:0007040	lysosome organization	biological_process	49	38	24.86	0.0001	0.000619319
GO:0051306	mitotic sister chromatid separation	biological_process	49	38	24.86	0.0001	0.000619319
GO:0070936	protein K48-linked ubiquitination	biological_process	49	38	24.86	0.0001	0.000619319
GO:0080171	lytic vacuole organization	biological_process	49	38	24.86	0.0001	0.000619319
GO:0009607	response to biotic stimulus	biological_process	780	447	395.8	0.00011	0.000676431
GO:0007568	aging	biological_process	138	92	70.03	0.00011	0.000676431
GO:0008203	cholesterol metabolic process	biological_process	111	76	56.33	0.00011	0.000676431
GO:1903308	regulation of chromatin modification	biological_process	133	89	67.49	0.00011	0.000676431
GO:0060538	skeletal muscle organ development	biological_process	176	114	89.31	0.00011	0.000676431
GO:0043462	regulation of ATPase activity	biological_process	46	36	23.34	0.00011	0.000676431
GO:1903201	regulation of oxidative stress-induced c...	biological_process	46	36	23.34	0.00011	0.000676431
GO:0000422	mitophagy	biological_process	183	118	92.86	0.00011	0.000676431
GO:0061726	mitochondrion disassembly	biological_process	183	118	92.86	0.00011	0.000676431
GO:0090305	nucleic acid phosphodiester bond hydroly...	biological_process	128	86	64.95	0.00012	0.000731028
GO:0021766	hippocampus development	biological_process	57	43	28.92	0.00012	0.000731028
GO:0042308	negative regulation of protein import in...	biological_process	57	43	28.92	0.00012	0.000731028
GO:0070301	cellular response to hydrogen peroxide	biological_process	57	43	28.92	0.00012	0.000731028
GO:0071695	anatomical structure maturation	biological_process	57	43	28.92	0.00012	0.000731028
GO:1904590	negative regulation of protein import	biological_process	57	43	28.92	0.00012	0.000731028
GO:0046651	lymphocyte proliferation	biological_process	264	164	133.96	0.00012	0.000731028
GO:0016572	histone phosphorylation	biological_process	28	24	14.21	0.00012	0.000731028
GO:0021700	developmental maturation	biological_process	257	160	130.41	0.00012	0.000731028
GO:0030071	regulation of mitotic metaphase/anaphase...	biological_process	43	34	21.82	0.00012	0.000731028
GO:0051058	negative regulation of small GTPase medi...	biological_process	43	34	21.82	0.00012	0.000731028
GO:1902099	regulation of metaphase/anaphase transit...	biological_process	43	34	21.82	0.00012	0.000731028
GO:1904029	regulation of cyclin-dependent protein k...	biological_process	83	59	42.12	0.00013	0.000781599
GO:0042771	intrinsic apoptotic signaling pathway in...	biological_process	40	32	20.3	0.00013	0.000781599
GO:0098900	regulation of action potential	biological_process	40	32	20.3	0.00013	0.000781599
GO:0033028	myeloid cell apoptotic process	biological_process	31	26	15.73	0.00013	0.000781599
GO:0072384	organelle transport along microtubule	biological_process	31	26	15.73	0.00013	0.000781599
GO:0086009	membrane repolarization	biological_process	31	26	15.73	0.00013	0.000781599
GO:0009247	glycolipid biosynthetic process	biological_process	54	41	27.4	0.00013	0.000781599
GO:1902749	regulation of cell cycle G2/M phase tran...	biological_process	54	41	27.4	0.00013	0.000781599
GO:0006818	hydrogen transport	biological_process	88	62	44.65	0.00013	0.000781599
GO:0010822	positive regulation of mitochondrion org...	biological_process	130	87	65.97	0.00013	0.000781599
GO:0010817	regulation of hormone levels	biological_process	450	267	228.35	0.00013	0.000781599
GO:0060997	dendritic spine morphogenesis	biological_process	37	30	18.78	0.00013	0.000781599
GO:0071346	cellular response to interferon-gamma	biological_process	37	30	18.78	0.00013	0.000781599
GO:0002703	regulation of leukocyte mediated immunit...	biological_process	154	101	78.14	0.00013	0.000781599
GO:0035023	regulation of Rho protein signal transdu...	biological_process	93	65	47.19	0.00013	0.000781599
GO:0010594	regulation of endothelial cell migration	biological_process	98	68	49.73	0.00013	0.000781599
GO:2001252	positive regulation of chromosome organi...	biological_process	98	68	49.73	0.00013	0.000781599
GO:0002702	positive regulation of production of mol...	biological_process	62	46	31.46	0.00014	0.000837217
GO:0032414	positive regulation of ion transmembrane...	biological_process	62	46	31.46	0.00014	0.000837217
GO:1903531	negative regulation of secretion by cell	biological_process	187	120	94.89	0.00014	0.000837217
GO:0045861	negative regulation of proteolysis	biological_process	329	200	166.95	0.00014	0.000837217
GO:0032400	melanosome localization	biological_process	21	19	10.66	0.00014	0.000837217
GO:0034405	response to fluid shear stress	biological_process	21	19	10.66	0.00014	0.000837217
GO:0061082	myeloid leukocyte cytokine production	biological_process	21	19	10.66	0.00014	0.000837217
GO:0033692	cellular polysaccharide biosynthetic pro...	biological_process	51	39	25.88	0.00015	0.000891565
GO:0042116	macrophage activation	biological_process	51	39	25.88	0.00015	0.000891565
GO:0010935	regulation of macrophage cytokine produc...	biological_process	13	13	6.6	0.00015	0.000891565
GO:0097237	cellular response to toxic substance	biological_process	13	13	6.6	0.00015	0.000891565
GO:0007178	transmembrane receptor protein serine/th...	biological_process	315	192	159.84	0.00015	0.000891565
GO:0030316	osteoclast differentiation	biological_process	85	60	43.13	0.00015	0.000891565
GO:0050715	positive regulation of cytokine secretio...	biological_process	85	60	43.13	0.00015	0.000891565
GO:0071453	cellular response to oxygen levels	biological_process	85	60	43.13	0.00015	0.000891565
GO:0019915	lipid storage	biological_process	59	44	29.94	0.00016	0.000943831
GO:0048278	vesicle docking	biological_process	59	44	29.94	0.00016	0.000943831
GO:0007596	blood coagulation	biological_process	170	110	86.26	0.00016	0.000943831
GO:0008277	regulation of G-protein coupled receptor...	biological_process	90	63	45.67	0.00016	0.000943831
GO:0000302	response to reactive oxygen species	biological_process	151	99	76.62	0.00016	0.000943831
GO:1902275	regulation of chromatin organization	biological_process	139	92	70.53	0.00016	0.000943831
GO:0051346	negative regulation of hydrolase activit...	biological_process	371	223	188.26	0.00016	0.000943831
GO:0019932	second-messenger-mediated signaling	biological_process	191	122	96.92	0.00016	0.000943831
GO:0006892	post-Golgi vesicle-mediated transport	biological_process	72	52	36.54	0.00016	0.000943831
GO:0043506	regulation of JUN kinase activity	biological_process	72	52	36.54	0.00016	0.000943831
GO:0015849	organic acid transport	biological_process	260	161	131.93	0.00017	0.000997554
GO:0006907	pinocytosis	biological_process	17	16	8.63	0.00017	0.000997554
GO:0031442	positive regulation of mRNA 3'-end proce...	biological_process	17	16	8.63	0.00017	0.000997554
GO:1990182	exosomal secretion	biological_process	17	16	8.63	0.00017	0.000997554
GO:0007599	hemostasis	biological_process	172	111	87.28	0.00017	0.000997554
GO:0045665	negative regulation of neuron differenti...	biological_process	179	115	90.83	0.00017	0.000997554
GO:0019751	polyol metabolic process	biological_process	77	55	39.07	0.00017	0.000997554
GO:0015749	monosaccharide transport	biological_process	112	76	56.83	0.00018	0.00105229
GO:1902652	secondary alcohol metabolic process	biological_process	112	76	56.83	0.00018	0.00105229
GO:0046902	regulation of mitochondrial membrane per...	biological_process	45	35	22.83	0.00018	0.00105229
GO:1903313	positive regulation of mRNA metabolic pr...	biological_process	45	35	22.83	0.00018	0.00105229
GO:0008202	steroid metabolic process	biological_process	262	162	132.95	0.00018	0.00105229
GO:0015992	proton transport	biological_process	87	61	44.15	0.00019	0.00110087
GO:0051896	regulation of protein kinase B signaling	biological_process	124	83	62.92	0.00019	0.00110087
GO:0071407	cellular response to organic cyclic comp...	biological_process	323	196	163.9	0.00019	0.00110087
GO:0006486	protein glycosylation	biological_process	188	120	95.4	0.00019	0.00110087
GO:0043413	macromolecule glycosylation	biological_process	188	120	95.4	0.00019	0.00110087
GO:0000045	autophagosome assembly	biological_process	69	50	35.01	0.00019	0.00110087
GO:0001959	regulation of cytokine-mediated signalin...	biological_process	69	50	35.01	0.00019	0.00110087
GO:0031503	protein complex localization	biological_process	69	50	35.01	0.00019	0.00110087
GO:0042274	ribosomal small subunit biogenesis	biological_process	42	33	21.31	0.00019	0.00110087
GO:0043392	negative regulation of DNA binding	biological_process	42	33	21.31	0.00019	0.00110087
GO:0071277	cellular response to calcium ion	biological_process	42	33	21.31	0.00019	0.00110087
GO:0048864	stem cell development	biological_process	155	101	78.65	0.00019	0.00110087
GO:0046942	carboxylic acid transport	biological_process	257	159	130.41	0.0002	0.00114945
GO:0010389	regulation of G2/M transition of mitotic...	biological_process	53	40	26.89	0.0002	0.00114945
GO:0051148	negative regulation of muscle cell diffe...	biological_process	53	40	26.89	0.0002	0.00114945
GO:0051865	protein autoubiquitination	biological_process	53	40	26.89	0.0002	0.00114945
GO:2001244	positive regulation of intrinsic apoptot...	biological_process	53	40	26.89	0.0002	0.00114945
GO:0046631	alpha-beta T cell activation	biological_process	114	77	57.85	0.0002	0.00114945
GO:0007045	cell-substrate adherens junction assembl...	biological_process	61	45	30.95	0.0002	0.00114945
GO:0048002	antigen processing and presentation of p...	biological_process	61	45	30.95	0.0002	0.00114945
GO:0048041	focal adhesion assembly	biological_process	61	45	30.95	0.0002	0.00114945
GO:0048524	positive regulation of viral process	biological_process	61	45	30.95	0.0002	0.00114945
GO:0007519	skeletal muscle tissue development	biological_process	169	109	85.76	0.0002	0.00114945
GO:0031440	regulation of mRNA 3'-end processing	biological_process	27	23	13.7	0.00021	0.0011955
GO:0050999	regulation of nitric-oxide synthase acti...	biological_process	27	23	13.7	0.00021	0.0011955
GO:0097009	energy homeostasis	biological_process	27	23	13.7	0.00021	0.0011955
GO:0010518	positive regulation of phospholipase act...	biological_process	39	31	19.79	0.00021	0.0011955
GO:0032757	positive regulation of interleukin-8 pro...	biological_process	39	31	19.79	0.00021	0.0011955
GO:0043470	regulation of carbohydrate catabolic pro...	biological_process	39	31	19.79	0.00021	0.0011955
GO:0043471	regulation of cellular carbohydrate cata...	biological_process	39	31	19.79	0.00021	0.0011955
GO:0072523	purine-containing compound catabolic pro...	biological_process	39	31	19.79	0.00021	0.0011955
GO:1901016	regulation of potassium ion transmembran...	biological_process	39	31	19.79	0.00021	0.0011955
GO:0050707	regulation of cytokine secretion	biological_process	126	84	63.94	0.00021	0.0011955
GO:0006475	internal protein amino acid acetylation	biological_process	138	91	70.03	0.00021	0.0011955
GO:0043112	receptor metabolic process	biological_process	138	91	70.03	0.00021	0.0011955
GO:0036294	cellular response to decreased oxygen le...	biological_process	79	56	40.09	0.00021	0.0011955
GO:0009395	phospholipid catabolic process	biological_process	36	29	18.27	0.00022	0.00123624
GO:0016925	protein sumoylation	biological_process	36	29	18.27	0.00022	0.00123624
GO:0043551	regulation of phosphatidylinositol 3-kin...	biological_process	36	29	18.27	0.00022	0.00123624
GO:0045214	sarcomere organization	biological_process	36	29	18.27	0.00022	0.00123624
GO:0051048	negative regulation of secretion	biological_process	213	134	108.08	0.00022	0.00123624
GO:0034249	negative regulation of cellular amide me...	biological_process	99	68	50.24	0.00022	0.00123624
GO:0042558	pteridine-containing compound metabolic ...	biological_process	30	25	15.22	0.00022	0.00123624
GO:0006997	nucleus organization	biological_process	94	65	47.7	0.00022	0.00123624
GO:0006414	translational elongation	biological_process	33	27	16.75	0.00022	0.00123624
GO:0006739	NADP metabolic process	biological_process	33	27	16.75	0.00022	0.00123624
GO:0035924	cellular response to vascular endothelia...	biological_process	33	27	16.75	0.00022	0.00123624
GO:1903078	positive regulation of protein localizat...	biological_process	33	27	16.75	0.00022	0.00123624
GO:1904377	positive regulation of protein localizat...	biological_process	33	27	16.75	0.00022	0.00123624
GO:0048259	regulation of receptor-mediated endocyto...	biological_process	66	48	33.49	0.00022	0.00123624
GO:0006401	RNA catabolic process	biological_process	133	88	67.49	0.00022	0.00123624
GO:1903036	positive regulation of response to wound...	biological_process	133	88	67.49	0.00022	0.00123624
GO:0060249	anatomical structure homeostasis	biological_process	261	161	132.44	0.00022	0.00123624
GO:2000134	negative regulation of G1/S transition o...	biological_process	50	38	25.37	0.00022	0.00123624
GO:0043524	negative regulation of neuron apoptotic ...	biological_process	152	99	77.13	0.00023	0.0012878
GO:0050905	neuromuscular process	biological_process	116	78	58.86	0.00023	0.0012878
GO:0070646	protein modification by small protein re...	biological_process	116	78	58.86	0.00023	0.0012878
GO:0043507	positive regulation of JUN kinase activi...	biological_process	58	43	29.43	0.00023	0.0012878
GO:0051145	smooth muscle cell differentiation	biological_process	58	43	29.43	0.00023	0.0012878
GO:0016573	histone acetylation	biological_process	128	85	64.95	0.00024	0.00133614
GO:0002690	positive regulation of leukocyte chemota...	biological_process	71	51	36.03	0.00024	0.00133614
GO:0005977	glycogen metabolic process	biological_process	71	51	36.03	0.00024	0.00133614
GO:0006073	cellular glucan metabolic process	biological_process	71	51	36.03	0.00024	0.00133614
GO:0019217	regulation of fatty acid metabolic proce...	biological_process	71	51	36.03	0.00024	0.00133614
GO:0044042	glucan metabolic process	biological_process	71	51	36.03	0.00024	0.00133614
GO:0006402	mRNA catabolic process	biological_process	111	75	56.33	0.00024	0.00133614
GO:0030098	lymphocyte differentiation	biological_process	324	196	164.41	0.00024	0.00133614
GO:0001822	kidney development	biological_process	217	136	110.11	0.00025	0.00137906
GO:0007569	cell aging	biological_process	76	54	38.57	0.00025	0.00137906
GO:0016241	regulation of macroautophagy	biological_process	76	54	38.57	0.00025	0.00137906
GO:0034763	negative regulation of transmembrane tra...	biological_process	76	54	38.57	0.00025	0.00137906
GO:0050764	regulation of phagocytosis	biological_process	76	54	38.57	0.00025	0.00137906
GO:0071456	cellular response to hypoxia	biological_process	76	54	38.57	0.00025	0.00137906
GO:0042398	cellular modified amino acid biosyntheti...	biological_process	47	36	23.85	0.00025	0.00137906
GO:1903428	positive regulation of reactive oxygen s...	biological_process	47	36	23.85	0.00025	0.00137906
GO:0016579	protein deubiquitination	biological_process	101	69	51.25	0.00025	0.00137906
GO:0032104	regulation of response to extracellular ...	biological_process	101	69	51.25	0.00025	0.00137906
GO:0032107	regulation of response to nutrient level...	biological_process	101	69	51.25	0.00025	0.00137906
GO:0010939	regulation of necrotic cell death	biological_process	20	18	10.15	0.00025	0.00137906
GO:0086005	ventricular cardiac muscle cell action p...	biological_process	20	18	10.15	0.00025	0.00137906
GO:0001837	epithelial to mesenchymal transition	biological_process	96	66	48.71	0.00026	0.00142717
GO:0046474	glycerophospholipid biosynthetic process	biological_process	96	66	48.71	0.00026	0.00142717
GO:0071248	cellular response to metal ion	biological_process	86	60	43.64	0.00026	0.00142717
GO:0072329	monocarboxylic acid catabolic process	biological_process	86	60	43.64	0.00026	0.00142717
GO:0090087	regulation of peptide transport	biological_process	242	150	122.8	0.00026	0.00142717
GO:0001836	release of cytochrome c from mitochondri...	biological_process	55	41	27.91	0.00026	0.00142717
GO:0070374	positive regulation of ERK1 and ERK2 cas...	biological_process	130	86	65.97	0.00026	0.00142717
GO:0070661	leukocyte proliferation	biological_process	276	169	140.05	0.00027	0.00148102
GO:0006637	acyl-CoA metabolic process	biological_process	68	49	34.51	0.00028	0.00152837
GO:0035383	thioester metabolic process	biological_process	68	49	34.51	0.00028	0.00152837
GO:0051983	regulation of chromosome segregation	biological_process	68	49	34.51	0.00028	0.00152837
GO:0090501	RNA phosphodiester bond hydrolysis	biological_process	68	49	34.51	0.00028	0.00152837
GO:0045619	regulation of lymphocyte differentiation	biological_process	137	90	69.52	0.00028	0.00152837
GO:0019318	hexose metabolic process	biological_process	198	125	100.47	0.00028	0.00152837
GO:0015758	glucose transport	biological_process	108	73	54.8	0.00028	0.00152837
GO:0001501	skeletal system development	biological_process	452	266	229.36	0.00029	0.00157526
GO:0032069	regulation of nuclease activity	biological_process	12	12	6.09	0.00029	0.00157526
GO:0045943	positive regulation of transcription fro...	biological_process	12	12	6.09	0.00029	0.00157526
GO:0048313	Golgi inheritance	biological_process	12	12	6.09	0.00029	0.00157526
GO:0055119	relaxation of cardiac muscle	biological_process	12	12	6.09	0.00029	0.00157526
GO:0006672	ceramide metabolic process	biological_process	73	52	37.04	0.00029	0.00157526
GO:0018393	internal peptidyl-lysine acetylation	biological_process	132	87	66.98	0.00029	0.00157526
GO:0048024	regulation of mRNA splicing, via spliceo...	biological_process	60	44	30.45	0.0003	0.00162058
GO:0010675	regulation of cellular carbohydrate meta...	biological_process	151	98	76.62	0.0003	0.00162058
GO:0090100	positive regulation of transmembrane rec...	biological_process	98	67	49.73	0.0003	0.00162058
GO:0006119	oxidative phosphorylation	biological_process	52	39	26.39	0.0003	0.00162058
GO:0044774	mitotic DNA integrity checkpoint	biological_process	52	39	26.39	0.0003	0.00162058
GO:1902807	negative regulation of cell cycle G1/S p...	biological_process	52	39	26.39	0.0003	0.00162058
GO:0006904	vesicle docking involved in exocytosis	biological_process	41	32	20.8	0.0003	0.00162058
GO:0032102	negative regulation of response to exter...	biological_process	239	148	121.28	0.0003	0.00162058
GO:0017015	regulation of transforming growth factor...	biological_process	83	58	42.12	0.00031	0.00167114
GO:1903844	regulation of cellular response to trans...	biological_process	83	58	42.12	0.00031	0.00167114
GO:0050807	regulation of synapse organization	biological_process	115	77	58.35	0.00031	0.00167114
GO:0035455	response to interferon-alpha	biological_process	16	15	8.12	0.00032	0.0017203
GO:0048841	regulation of axon extension involved in...	biological_process	16	15	8.12	0.00032	0.0017203
GO:0051770	positive regulation of nitric-oxide synt...	biological_process	16	15	8.12	0.00032	0.0017203
GO:0008645	hexose transport	biological_process	110	74	55.82	0.00032	0.0017203
GO:0006509	membrane protein ectodomain proteolysis	biological_process	38	30	19.28	0.00033	0.00176436
GO:0010765	positive regulation of sodium ion transp...	biological_process	38	30	19.28	0.00033	0.00176436
GO:0043618	regulation of transcription from RNA pol...	biological_process	38	30	19.28	0.00033	0.00176436
GO:0008643	carbohydrate transport	biological_process	134	88	68	0.00033	0.00176436
GO:0090002	establishment of protein localization to...	biological_process	122	81	61.91	0.00033	0.00176436
GO:0009165	nucleotide biosynthetic process	biological_process	293	178	148.68	0.00033	0.00176436
GO:0001892	embryonic placenta development	biological_process	105	71	53.28	0.00033	0.00176436
GO:2000027	regulation of organ morphogenesis	biological_process	174	111	88.29	0.00033	0.00176436
GO:0009118	regulation of nucleoside metabolic proce...	biological_process	49	37	24.86	0.00034	0.00180794
GO:0048008	platelet-derived growth factor receptor ...	biological_process	49	37	24.86	0.00034	0.00180794
GO:0070555	response to interleukin-1	biological_process	49	37	24.86	0.00034	0.00180794
GO:1903578	regulation of ATP metabolic process	biological_process	49	37	24.86	0.00034	0.00180794
GO:0006661	phosphatidylinositol biosynthetic proces...	biological_process	57	42	28.92	0.00034	0.00180794
GO:0010595	positive regulation of endothelial cell ...	biological_process	57	42	28.92	0.00034	0.00180794
GO:0044272	sulfur compound biosynthetic process	biological_process	100	68	50.74	0.00034	0.00180794
GO:0050851	antigen receptor-mediated signaling path...	biological_process	100	68	50.74	0.00034	0.00180794
GO:0007435	salivary gland morphogenesis	biological_process	35	28	17.76	0.00035	0.00185859
GO:2000008	regulation of protein localization to ce...	biological_process	26	22	13.19	0.00035	0.00185859
GO:0032465	regulation of cytokinesis	biological_process	90	62	45.67	0.00036	0.00190136
GO:0006101	citrate metabolic process	biological_process	32	26	16.24	0.00036	0.00190136
GO:0030811	regulation of nucleotide catabolic proce...	biological_process	32	26	16.24	0.00036	0.00190136
GO:0042773	ATP synthesis coupled electron transport	biological_process	32	26	16.24	0.00036	0.00190136
GO:0006112	energy reserve metabolic process	biological_process	80	56	40.59	0.00036	0.00190136
GO:0032481	positive regulation of type I interferon...	biological_process	29	24	14.72	0.00036	0.00190136
GO:0061001	regulation of dendritic spine morphogene...	biological_process	29	24	14.72	0.00036	0.00190136
GO:0061138	morphogenesis of a branching epithelium	biological_process	213	133	108.08	0.00036	0.00190136
GO:0007154	cell communication	biological_process	5900	3105	2993.86	0.00037	0.00195023
GO:0002367	cytokine production involved in immune r...	biological_process	62	45	31.46	0.00037	0.00195023
GO:0042108	positive regulation of cytokine biosynth...	biological_process	62	45	31.46	0.00037	0.00195023
GO:0046164	alcohol catabolic process	biological_process	46	35	23.34	0.00038	0.00200159
GO:0007088	regulation of mitotic nuclear division	biological_process	119	79	60.38	0.00039	0.00205012
GO:0031056	regulation of histone modification	biological_process	119	79	60.38	0.00039	0.00205012
GO:0022900	electron transport chain	biological_process	54	40	27.4	0.00039	0.00205012
GO:0002700	regulation of production of molecular me...	biological_process	97	66	49.22	0.00041	0.00215236
GO:0061180	mammary gland epithelium development	biological_process	72	51	36.54	0.00041	0.00215236
GO:0000077	DNA damage checkpoint	biological_process	92	63	46.68	0.00042	0.00219896
GO:0043467	regulation of generation of precursor me...	biological_process	87	60	44.15	0.00042	0.00219896
GO:0031663	lipopolysaccharide-mediated signaling pa...	biological_process	43	33	21.82	0.00042	0.00219896
GO:0090199	regulation of release of cytochrome c fr...	biological_process	43	33	21.82	0.00042	0.00219896
GO:0002027	regulation of heart rate	biological_process	82	57	41.61	0.00043	0.0022468
GO:0009101	glycoprotein biosynthetic process	biological_process	251	154	127.37	0.00043	0.0022468
GO:2001238	positive regulation of extrinsic apoptot...	biological_process	59	43	29.94	0.00043	0.0022468
GO:0050000	chromosome localization	biological_process	51	38	25.88	0.00045	0.00234192
GO:0051303	establishment of chromosome localization	biological_process	51	38	25.88	0.00045	0.00234192
GO:0051928	positive regulation of calcium ion trans...	biological_process	104	70	52.77	0.00045	0.00234192
GO:0050688	regulation of defense response to virus	biological_process	147	95	74.59	0.00045	0.00234192
GO:0051783	regulation of nuclear division	biological_process	147	95	74.59	0.00045	0.00234192
GO:0051905	establishment of pigment granule localiz...	biological_process	19	17	9.64	0.00045	0.00234192
GO:0000819	sister chromatid segregation	biological_process	116	77	58.86	0.00046	0.00238919
GO:0010212	response to ionizing radiation	biological_process	116	77	58.86	0.00046	0.00238919
GO:0050885	neuromuscular process controlling balanc...	biological_process	64	46	32.48	0.00046	0.00238919
GO:0031570	DNA integrity checkpoint	biological_process	99	67	50.24	0.00047	0.00242663
GO:0005978	glycogen biosynthetic process	biological_process	40	31	20.3	0.00047	0.00242663
GO:0009250	glucan biosynthetic process	biological_process	40	31	20.3	0.00047	0.00242663
GO:0031529	ruffle organization	biological_process	40	31	20.3	0.00047	0.00242663
GO:0044033	multi-organism metabolic process	biological_process	40	31	20.3	0.00047	0.00242663
GO:0045429	positive regulation of nitric oxide bios...	biological_process	40	31	20.3	0.00047	0.00242663
GO:0045773	positive regulation of axon extension	biological_process	40	31	20.3	0.00047	0.00242663
GO:1904407	positive regulation of nitric oxide meta...	biological_process	40	31	20.3	0.00047	0.00242663
GO:2000649	regulation of sodium ion transmembrane t...	biological_process	40	31	20.3	0.00047	0.00242663
GO:0010565	regulation of cellular ketone metabolic ...	biological_process	135	88	68.5	0.00048	0.00247499
GO:0044070	regulation of anion transport	biological_process	135	88	68.5	0.00048	0.00247499
GO:0034766	negative regulation of ion transmembrane...	biological_process	69	49	35.01	0.00049	0.00252157
GO:0006626	protein targeting to mitochondrion	biological_process	123	81	62.41	0.00049	0.00252157
GO:0018022	peptidyl-lysine methylation	biological_process	89	61	45.16	0.00049	0.00252157
GO:0014031	mesenchymal cell development	biological_process	149	96	75.61	0.0005	0.00255621
GO:0000079	regulation of cyclin-dependent protein s...	biological_process	74	52	37.55	0.0005	0.00255621
GO:0002444	myeloid leukocyte mediated immunity	biological_process	74	52	37.55	0.0005	0.00255621
GO:0032231	regulation of actin filament bundle asse...	biological_process	74	52	37.55	0.0005	0.00255621
GO:0071356	cellular response to tumor necrosis fact...	biological_process	74	52	37.55	0.0005	0.00255621
GO:0001570	vasculogenesis	biological_process	84	58	42.62	0.0005	0.00255621
GO:0008306	associative learning	biological_process	84	58	42.62	0.0005	0.00255621
GO:0006006	glucose metabolic process	biological_process	170	108	86.26	0.0005	0.00255621
GO:0032612	interleukin-1 production	biological_process	56	41	28.42	0.0005	0.00255621
GO:1900407	regulation of cellular response to oxida...	biological_process	56	41	28.42	0.0005	0.00255621
GO:1901293	nucleoside phosphate biosynthetic proces...	biological_process	302	182	153.25	0.00051	0.00260393
GO:1901796	regulation of signal transduction by p53...	biological_process	48	36	24.36	0.00051	0.00260393
GO:0031023	microtubule organizing center organizati...	biological_process	101	68	51.25	0.00053	0.00270428
GO:0003298	physiological muscle hypertrophy	biological_process	22	19	11.16	0.00054	0.00273745
GO:0003301	physiological cardiac muscle hypertrophy	biological_process	22	19	11.16	0.00054	0.00273745
GO:0031338	regulation of vesicle fusion	biological_process	22	19	11.16	0.00054	0.00273745
GO:0033561	regulation of water loss via skin	biological_process	22	19	11.16	0.00054	0.00273745
GO:0035418	protein localization to synapse	biological_process	22	19	11.16	0.00054	0.00273745
GO:0044783	G1 DNA damage checkpoint	biological_process	22	19	11.16	0.00054	0.00273745
GO:0044819	mitotic G1/S transition checkpoint	biological_process	22	19	11.16	0.00054	0.00273745
GO:0061049	cell growth involved in cardiac muscle c...	biological_process	22	19	11.16	0.00054	0.00273745
GO:0031110	regulation of microtubule polymerization...	biological_process	61	44	30.95	0.00054	0.00273745
GO:0048747	muscle fiber development	biological_process	61	44	30.95	0.00054	0.00273745
GO:0050685	positive regulation of mRNA processing	biological_process	34	27	17.25	0.00055	0.00278633
GO:0010035	response to inorganic substance	biological_process	366	217	185.72	0.00057	0.00287462
GO:0001824	blastocyst development	biological_process	91	62	46.18	0.00057	0.00287462
GO:0000083	regulation of transcription involved in ...	biological_process	11	11	5.58	0.00057	0.00287462
GO:0043117	positive regulation of vascular permeabi...	biological_process	11	11	5.58	0.00057	0.00287462
GO:0061081	positive regulation of myeloid leukocyte...	biological_process	11	11	5.58	0.00057	0.00287462
GO:0071459	protein localization to chromosome, cent...	biological_process	11	11	5.58	0.00057	0.00287462
GO:1901077	regulation of relaxation of muscle	biological_process	11	11	5.58	0.00057	0.00287462
GO:0010921	regulation of phosphatase activity	biological_process	108	72	54.8	0.00058	0.00290446
GO:0046513	ceramide biosynthetic process	biological_process	45	34	22.83	0.00058	0.00290446
GO:0051926	negative regulation of calcium ion trans...	biological_process	45	34	22.83	0.00058	0.00290446
GO:0030111	regulation of Wnt signaling pathway	biological_process	220	136	111.64	0.00058	0.00290446
GO:0070231	T cell apoptotic process	biological_process	53	39	26.89	0.00058	0.00290446
GO:0001953	negative regulation of cell-matrix adhes...	biological_process	31	25	15.73	0.00058	0.00290446
GO:0006110	regulation of glycolytic process	biological_process	31	25	15.73	0.00058	0.00290446
GO:0048255	mRNA stabilization	biological_process	31	25	15.73	0.00058	0.00290446
GO:0031365	N-terminal protein amino acid modificati...	biological_process	25	21	12.69	0.00058	0.00290446
GO:0060306	regulation of membrane repolarization	biological_process	25	21	12.69	0.00058	0.00290446
GO:1902175	regulation of oxidative stress-induced i...	biological_process	25	21	12.69	0.00058	0.00290446
GO:0010172	embryonic body morphogenesis	biological_process	15	14	7.61	0.00059	0.00292829
GO:0014741	negative regulation of muscle hypertroph...	biological_process	15	14	7.61	0.00059	0.00292829
GO:0016242	negative regulation of macroautophagy	biological_process	15	14	7.61	0.00059	0.00292829
GO:0050954	sensory perception of mechanical stimulu...	biological_process	160	102	81.19	0.00059	0.00292829
GO:0032732	positive regulation of interleukin-1 pro...	biological_process	28	23	14.21	0.00059	0.00292829
GO:0033032	regulation of myeloid cell apoptotic pro...	biological_process	28	23	14.21	0.00059	0.00292829
GO:0034314	Arp2/3 complex-mediated actin nucleation	biological_process	28	23	14.21	0.00059	0.00292829
GO:0034340	response to type I interferon	biological_process	28	23	14.21	0.00059	0.00292829
GO:0043277	apoptotic cell clearance	biological_process	28	23	14.21	0.00059	0.00292829
GO:0046834	lipid phosphorylation	biological_process	28	23	14.21	0.00059	0.00292829
GO:0051646	mitochondrion localization	biological_process	28	23	14.21	0.00059	0.00292829
GO:0090218	positive regulation of lipid kinase acti...	biological_process	28	23	14.21	0.00059	0.00292829
GO:2000403	positive regulation of lymphocyte migrat...	biological_process	28	23	14.21	0.00059	0.00292829
GO:2000404	regulation of T cell migration	biological_process	28	23	14.21	0.00059	0.00292829
GO:0007051	spindle organization	biological_process	115	76	58.35	0.00061	0.00302563
GO:0034637	cellular carbohydrate biosynthetic proce...	biological_process	58	42	29.43	0.00063	0.00312087
GO:0030518	intracellular steroid hormone receptor s...	biological_process	98	66	49.73	0.00063	0.00312087
GO:0043620	regulation of DNA-templated transcriptio...	biological_process	42	32	21.31	0.00065	0.00321588
GO:0031099	regeneration	biological_process	93	63	47.19	0.00065	0.00321588
GO:0010508	positive regulation of autophagy	biological_process	50	37	25.37	0.00067	0.00330229
GO:0022904	respiratory electron transport chain	biological_process	50	37	25.37	0.00067	0.00330229
GO:0014015	positive regulation of gliogenesis	biological_process	63	45	31.97	0.00067	0.00330229
GO:0032088	negative regulation of NF-kappaB transcr...	biological_process	63	45	31.97	0.00067	0.00330229
GO:0002688	regulation of leukocyte chemotaxis	biological_process	88	60	44.65	0.00067	0.00330229
GO:0006612	protein targeting to membrane	biological_process	88	60	44.65	0.00067	0.00330229
GO:0015908	fatty acid transport	biological_process	68	48	34.51	0.00069	0.00339232
GO:0022406	membrane docking	biological_process	68	48	34.51	0.00069	0.00339232
GO:0051341	regulation of oxidoreductase activity	biological_process	68	48	34.51	0.00069	0.00339232
GO:0046632	alpha-beta T cell differentiation	biological_process	83	57	42.12	0.00069	0.00339232
GO:0043149	stress fiber assembly	biological_process	78	54	39.58	0.0007	0.00343932
GO:0002819	regulation of adaptive immune response	biological_process	124	81	62.92	0.00071	0.00348408
GO:0051480	cytosolic calcium ion homeostasis	biological_process	253	154	128.38	0.00071	0.00348408
GO:0007431	salivary gland development	biological_process	39	30	19.79	0.00073	0.00356211
GO:0031577	spindle checkpoint	biological_process	39	30	19.79	0.00073	0.00356211
GO:0032768	regulation of monooxygenase activity	biological_process	39	30	19.79	0.00073	0.00356211
GO:0045010	actin nucleation	biological_process	39	30	19.79	0.00073	0.00356211
GO:0051196	regulation of coenzyme metabolic process	biological_process	39	30	19.79	0.00073	0.00356211
GO:0072132	mesenchyme morphogenesis	biological_process	39	30	19.79	0.00073	0.00356211
GO:0032637	interleukin-8 production	biological_process	55	40	27.91	0.00073	0.00356211
GO:1902600	hydrogen ion transmembrane transport	biological_process	55	40	27.91	0.00073	0.00356211
GO:1903902	positive regulation of viral life cycle	biological_process	55	40	27.91	0.00073	0.00356211
GO:0032609	interferon-gamma production	biological_process	95	64	48.21	0.00075	0.00365742
GO:0032652	regulation of interleukin-1 production	biological_process	47	35	23.85	0.00076	0.00369697
GO:0044773	mitotic DNA damage checkpoint	biological_process	47	35	23.85	0.00076	0.00369697
GO:0046847	filopodium assembly	biological_process	47	35	23.85	0.00076	0.00369697
GO:0071156	regulation of cell cycle arrest	biological_process	47	35	23.85	0.00076	0.00369697
GO:0045931	positive regulation of mitotic cell cycl...	biological_process	126	82	63.94	0.00078	0.0037919
GO:0043255	regulation of carbohydrate biosynthetic ...	biological_process	85	58	43.13	0.0008	0.00388189
GO:0086010	membrane depolarization during action po...	biological_process	36	28	18.27	0.0008	0.00388189
GO:0046890	regulation of lipid biosynthetic process	biological_process	133	86	67.49	0.0008	0.00388189
GO:0001574	ganglioside biosynthetic process	biological_process	18	16	9.13	0.00081	0.003911
GO:0006582	melanin metabolic process	biological_process	18	16	9.13	0.00081	0.003911
GO:0014808	release of sequestered calcium ion into ...	biological_process	18	16	9.13	0.00081	0.003911
GO:0032401	establishment of melanosome localization	biological_process	18	16	9.13	0.00081	0.003911
GO:0051904	pigment granule transport	biological_process	18	16	9.13	0.00081	0.003911
GO:0061436	establishment of skin barrier	biological_process	18	16	9.13	0.00081	0.003911
GO:1903514	calcium ion transport from endoplasmic r...	biological_process	18	16	9.13	0.00081	0.003911
GO:0045740	positive regulation of DNA replication	biological_process	65	46	32.98	0.00081	0.003911
GO:0045921	positive regulation of exocytosis	biological_process	80	55	40.59	0.00082	0.00395684
GO:1903310	positive regulation of chromatin modific...	biological_process	75	52	38.06	0.00083	0.00400263
GO:0007204	positive regulation of cytosolic calcium...	biological_process	225	138	114.17	0.00084	0.00404835
GO:0045428	regulation of nitric oxide biosynthetic ...	biological_process	52	38	26.39	0.00085	0.00409151
GO:0070527	platelet aggregation	biological_process	52	38	26.39	0.00085	0.00409151
GO:0046165	alcohol biosynthetic process	biological_process	128	83	64.95	0.00086	0.0041371
GO:0038083	peptidyl-tyrosine autophosphorylation	biological_process	44	33	22.33	0.00087	0.00417237
GO:0043029	T cell homeostasis	biological_process	44	33	22.33	0.00087	0.00417237
GO:0045933	positive regulation of muscle contractio...	biological_process	44	33	22.33	0.00087	0.00417237
GO:1901998	toxin transport	biological_process	44	33	22.33	0.00087	0.00417237
GO:1903513	endoplasmic reticulum to cytosol transpo...	biological_process	44	33	22.33	0.00087	0.00417237
GO:0017148	negative regulation of translation	biological_process	92	62	46.68	0.00089	0.00426306
GO:2000177	regulation of neural precursor cell prol...	biological_process	92	62	46.68	0.00089	0.00426306
GO:0090288	negative regulation of cellular response...	biological_process	116	76	58.86	0.0009	0.00430832
GO:0030968	endoplasmic reticulum unfolded protein r...	biological_process	57	41	28.92	0.00091	0.00434556
GO:0031124	mRNA 3'-end processing	biological_process	57	41	28.92	0.00091	0.00434556
GO:0050766	positive regulation of phagocytosis	biological_process	57	41	28.92	0.00091	0.00434556
GO:1901019	regulation of calcium ion transmembrane ...	biological_process	57	41	28.92	0.00091	0.00434556
GO:0008608	attachment of spindle microtubules to ki...	biological_process	21	18	10.66	0.00093	0.00440076
GO:0031571	mitotic G1 DNA damage checkpoint	biological_process	21	18	10.66	0.00093	0.00440076
GO:0032801	receptor catabolic process	biological_process	21	18	10.66	0.00093	0.00440076
GO:0032878	regulation of establishment or maintenan...	biological_process	21	18	10.66	0.00093	0.00440076
GO:0042346	positive regulation of NF-kappaB import ...	biological_process	21	18	10.66	0.00093	0.00440076
GO:0048339	paraxial mesoderm development	biological_process	21	18	10.66	0.00093	0.00440076
GO:0061099	negative regulation of protein tyrosine ...	biological_process	21	18	10.66	0.00093	0.00440076
GO:0070841	inclusion body assembly	biological_process	21	18	10.66	0.00093	0.00440076
GO:0070849	response to epidermal growth factor	biological_process	21	18	10.66	0.00093	0.00440076
GO:2000463	positive regulation of excitatory postsy...	biological_process	21	18	10.66	0.00093	0.00440076
GO:0001562	response to protozoan	biological_process	30	24	15.22	0.00093	0.00440076
GO:0042775	mitochondrial ATP synthesis coupled elec...	biological_process	30	24	15.22	0.00093	0.00440076
GO:0046320	regulation of fatty acid oxidation	biological_process	30	24	15.22	0.00093	0.00440076
GO:0046825	regulation of protein export from nucleu...	biological_process	30	24	15.22	0.00093	0.00440076
GO:0090004	positive regulation of establishment of ...	biological_process	30	24	15.22	0.00093	0.00440076
GO:0007423	sensory organ development	biological_process	525	302	266.4	0.00094	0.00444539
GO:0051701	interaction with host	biological_process	82	56	41.61	0.00095	0.00447914
GO:1902107	positive regulation of leukocyte differe...	biological_process	130	84	65.97	0.00095	0.00447914
GO:0002275	myeloid cell activation involved in immu...	biological_process	62	44	31.46	0.00095	0.00447914
GO:0030433	ER-associated ubiquitin-dependent protei...	biological_process	62	44	31.46	0.00095	0.00447914
GO:1903169	regulation of calcium ion transmembrane ...	biological_process	62	44	31.46	0.00095	0.00447914
GO:0060402	calcium ion transport into cytosol	biological_process	111	73	56.33	0.00096	0.00452084
GO:0006399	tRNA metabolic process	biological_process	144	92	73.07	0.00096	0.00452084
GO:0051149	positive regulation of muscle cell diffe...	biological_process	77	53	39.07	0.00097	0.00455149
GO:0070670	response to interleukin-4	biological_process	27	22	13.7	0.00097	0.00455149
GO:0086065	cell communication involved in cardiac c...	biological_process	27	22	13.7	0.00097	0.00455149
GO:0098815	modulation of excitatory postsynaptic po...	biological_process	27	22	13.7	0.00097	0.00455149
GO:1900274	regulation of phospholipase C activity	biological_process	27	22	13.7	0.00097	0.00455149
GO:1901976	regulation of cell cycle checkpoint	biological_process	27	22	13.7	0.00097	0.00455149
GO:0046889	positive regulation of lipid biosyntheti...	biological_process	72	50	36.54	0.00098	0.004552
GO:0030278	regulation of ossification	biological_process	197	122	99.96	0.00098	0.004552
GO:0010863	positive regulation of phospholipase C a...	biological_process	24	20	12.18	0.00098	0.004552
GO:0036474	cell death in response to hydrogen perox...	biological_process	24	20	12.18	0.00098	0.004552
GO:0044380	protein localization to cytoskeleton	biological_process	24	20	12.18	0.00098	0.004552
GO:0045979	positive regulation of nucleoside metabo...	biological_process	24	20	12.18	0.00098	0.004552
GO:0046854	phosphatidylinositol phosphorylation	biological_process	24	20	12.18	0.00098	0.004552
GO:0060337	type I interferon signaling pathway	biological_process	24	20	12.18	0.00098	0.004552
GO:0071357	cellular response to type I interferon	biological_process	24	20	12.18	0.00098	0.004552
GO:0086091	regulation of heart rate by cardiac cond...	biological_process	24	20	12.18	0.00098	0.004552
GO:1902750	negative regulation of cell cycle G2/M p...	biological_process	24	20	12.18	0.00098	0.004552
GO:1903580	positive regulation of ATP metabolic pro...	biological_process	24	20	12.18	0.00098	0.004552
GO:0002228	natural killer cell mediated immunity	biological_process	49	36	24.86	0.00098	0.004552
GO:0032606	type I interferon production	biological_process	49	36	24.86	0.00098	0.004552
GO:0034394	protein localization to cell surface	biological_process	49	36	24.86	0.00098	0.004552
GO:0043113	receptor clustering	biological_process	49	36	24.86	0.00098	0.004552
GO:0071479	cellular response to ionizing radiation	biological_process	49	36	24.86	0.00098	0.004552
GO:0045839	negative regulation of mitotic nuclear d...	biological_process	41	31	20.8	0.00099	0.00459572
GO:0030282	bone mineralization	biological_process	94	63	47.7	0.00101	0.00468578
GO:0030879	mammary gland development	biological_process	125	81	63.43	0.00102	0.00472937
GO:0044275	cellular carbohydrate catabolic process	biological_process	54	39	27.4	0.00107	0.00495826
GO:0031333	negative regulation of protein complex a...	biological_process	101	67	51.25	0.00108	0.00499867
GO:0042752	regulation of circadian rhythm	biological_process	101	67	51.25	0.00108	0.00499867
GO:0006895	Golgi to endosome transport	biological_process	14	13	7.1	0.00109	0.00502711
GO:0010934	macrophage cytokine production	biological_process	14	13	7.1	0.00109	0.00502711
GO:0019886	antigen processing and presentation of e...	biological_process	14	13	7.1	0.00109	0.00502711
GO:0036037	CD8-positive, alpha-beta T cell activati...	biological_process	14	13	7.1	0.00109	0.00502711
GO:0045059	positive thymic T cell selection	biological_process	14	13	7.1	0.00109	0.00502711
GO:0060547	negative regulation of necrotic cell dea...	biological_process	14	13	7.1	0.00109	0.00502711
GO:0002831	regulation of response to biotic stimulu...	biological_process	185	115	93.88	0.0011	0.00507024
GO:0038061	NIK/NF-kappaB signaling	biological_process	38	29	19.28	0.00111	0.00511332
GO:0034620	cellular response to unfolded protein	biological_process	59	42	29.94	0.00112	0.00515332
GO:0045621	positive regulation of lymphocyte differ...	biological_process	79	54	40.09	0.00112	0.00515332
GO:0032494	response to peptidoglycan	biological_process	10	10	5.07	0.00113	0.00519017
GO:0048843	negative regulation of axon extension in...	biological_process	10	10	5.07	0.00113	0.00519017
GO:0051001	negative regulation of nitric-oxide synt...	biological_process	10	10	5.07	0.00113	0.00519017
GO:0043901	negative regulation of multi-organism pr...	biological_process	141	90	71.55	0.00114	0.00522383
GO:0033619	membrane protein proteolysis	biological_process	46	34	23.34	0.00114	0.00522383
GO:0032092	positive regulation of protein binding	biological_process	74	51	37.55	0.00114	0.00522383
GO:0045055	regulated secretory pathway	biological_process	74	51	37.55	0.00114	0.00522383
GO:0043407	negative regulation of MAP kinase activi...	biological_process	64	45	32.48	0.00115	0.00526657
GO:0071478	cellular response to radiation	biological_process	115	75	58.35	0.00118	0.0054008
GO:1903747	regulation of establishment of protein l...	biological_process	91	61	46.18	0.0012	0.00548912
GO:0048538	thymus development	biological_process	51	37	25.88	0.00124	0.00565226
GO:0001782	B cell homeostasis	biological_process	35	27	17.76	0.00124	0.00565226
GO:0032885	regulation of polysaccharide biosyntheti...	biological_process	35	27	17.76	0.00124	0.00565226
GO:0042992	negative regulation of transcription fac...	biological_process	35	27	17.76	0.00124	0.00565226
GO:0050891	multicellular organismal water homeostas...	biological_process	35	27	17.76	0.00124	0.00565226
GO:0071347	cellular response to interleukin-1	biological_process	35	27	17.76	0.00124	0.00565226
GO:0007034	vacuolar transport	biological_process	81	55	41.1	0.00129	0.00587675
GO:0019722	calcium-mediated signaling	biological_process	117	76	59.37	0.0013	0.00591886
GO:1902117	positive regulation of organelle assembl...	biological_process	43	32	21.82	0.00131	0.00595399
GO:0045454	cell redox homeostasis	biological_process	56	40	28.42	0.00131	0.00595399
GO:0045576	mast cell activation	biological_process	56	40	28.42	0.00131	0.00595399
GO:0050691	regulation of defense response to virus ...	biological_process	124	80	62.92	0.00132	0.00599596
GO:0048146	positive regulation of fibroblast prolif...	biological_process	61	43	30.95	0.00135	0.00612512
GO:0070613	regulation of protein processing	biological_process	61	43	30.95	0.00135	0.00612512
GO:0031058	positive regulation of histone modificat...	biological_process	71	49	36.03	0.00136	0.00615977
GO:0006476	protein deacetylation	biological_process	66	46	33.49	0.00136	0.00615977
GO:0051492	regulation of stress fiber assembly	biological_process	66	46	33.49	0.00136	0.00615977
GO:0006220	pyrimidine nucleotide metabolic process	biological_process	32	25	16.24	0.00137	0.00618715
GO:0006308	DNA catabolic process	biological_process	32	25	16.24	0.00137	0.00618715
GO:0016601	Rac protein signal transduction	biological_process	32	25	16.24	0.00137	0.00618715
GO:0043489	RNA stabilization	biological_process	32	25	16.24	0.00137	0.00618715
GO:0090279	regulation of calcium ion import	biological_process	32	25	16.24	0.00137	0.00618715
GO:0072089	stem cell proliferation	biological_process	161	101	81.7	0.00139	0.00627023
GO:0060401	cytosolic calcium ion transport	biological_process	112	73	56.83	0.00139	0.00627023
GO:0051282	regulation of sequestering of calcium io...	biological_process	88	59	44.65	0.00142	0.00636518
GO:0006144	purine nucleobase metabolic process	biological_process	17	15	8.63	0.00142	0.00636518
GO:0015732	prostaglandin transport	biological_process	17	15	8.63	0.00142	0.00636518
GO:0032402	melanosome transport	biological_process	17	15	8.63	0.00142	0.00636518
GO:0032607	interferon-alpha production	biological_process	17	15	8.63	0.00142	0.00636518
GO:0042438	melanin biosynthetic process	biological_process	17	15	8.63	0.00142	0.00636518
GO:0048753	pigment granule organization	biological_process	17	15	8.63	0.00142	0.00636518
GO:0098901	regulation of cardiac muscle cell action...	biological_process	17	15	8.63	0.00142	0.00636518
GO:1901623	regulation of lymphocyte chemotaxis	biological_process	17	15	8.63	0.00142	0.00636518
GO:1902176	negative regulation of oxidative stress-...	biological_process	17	15	8.63	0.00142	0.00636518
GO:2000505	regulation of energy homeostasis	biological_process	17	15	8.63	0.00142	0.00636518
GO:0051250	negative regulation of lymphocyte activa...	biological_process	119	77	60.38	0.00143	0.00640633
GO:0016126	sterol biosynthetic process	biological_process	48	35	24.36	0.00145	0.00648479
GO:0042267	natural killer cell mediated cytotoxicit...	biological_process	48	35	24.36	0.00145	0.00648479
GO:0002064	epithelial cell development	biological_process	211	129	107.07	0.00145	0.00648479
GO:0010543	regulation of platelet activation	biological_process	29	23	14.72	0.00149	0.0066409
GO:0035794	positive regulation of mitochondrial mem...	biological_process	29	23	14.72	0.00149	0.0066409
GO:0048762	mesenchymal cell differentiation	biological_process	163	102	82.71	0.00149	0.0066409
GO:0032608	interferon-beta production	biological_process	40	30	20.3	0.00149	0.0066409
GO:0050798	activated T cell proliferation	biological_process	40	30	20.3	0.00149	0.0066409
GO:0051193	regulation of cofactor metabolic process	biological_process	40	30	20.3	0.00149	0.0066409
GO:0048863	stem cell differentiation	biological_process	267	160	135.49	0.0015	0.00668166
GO:0048568	embryonic organ development	biological_process	452	261	229.36	0.00151	0.00672238
GO:0032677	regulation of interleukin-8 production	biological_process	53	38	26.89	0.00154	0.00684425
GO:0035272	exocrine system development	biological_process	53	38	26.89	0.00154	0.00684425
GO:0060711	labyrinthine layer development	biological_process	53	38	26.89	0.00154	0.00684425
GO:0009408	response to heat	biological_process	73	50	37.04	0.00158	0.00694703
GO:0042832	defense response to protozoan	biological_process	26	21	13.19	0.00158	0.00694703
GO:0043552	positive regulation of phosphatidylinosi...	biological_process	26	21	13.19	0.00158	0.00694703
GO:0048247	lymphocyte chemotaxis	biological_process	26	21	13.19	0.00158	0.00694703
GO:0060445	branching involved in salivary gland mor...	biological_process	26	21	13.19	0.00158	0.00694703
GO:0002504	antigen processing and presentation of p...	biological_process	20	17	10.15	0.00158	0.00694703
GO:0002931	response to ischemia	biological_process	20	17	10.15	0.00158	0.00694703
GO:0009065	glutamine family amino acid catabolic pr...	biological_process	20	17	10.15	0.00158	0.00694703
GO:0031640	killing of cells of other organism	biological_process	20	17	10.15	0.00158	0.00694703
GO:0032469	endoplasmic reticulum calcium ion homeos...	biological_process	20	17	10.15	0.00158	0.00694703
GO:0044364	disruption of cells of other organism	biological_process	20	17	10.15	0.00158	0.00694703
GO:0048799	organ maturation	biological_process	20	17	10.15	0.00158	0.00694703
GO:0048846	axon extension involved in axon guidance	biological_process	20	17	10.15	0.00158	0.00694703
GO:0051767	nitric-oxide synthase biosynthetic proce...	biological_process	20	17	10.15	0.00158	0.00694703
GO:0051769	regulation of nitric-oxide synthase bios...	biological_process	20	17	10.15	0.00158	0.00694703
GO:0070584	mitochondrion morphogenesis	biological_process	20	17	10.15	0.00158	0.00694703
GO:1901185	negative regulation of ERBB signaling pa...	biological_process	20	17	10.15	0.00158	0.00694703
GO:1902284	neuron projection extension involved in ...	biological_process	20	17	10.15	0.00158	0.00694703
GO:1902667	regulation of axon guidance	biological_process	20	17	10.15	0.00158	0.00694703
GO:0043967	histone H4 acetylation	biological_process	58	41	29.43	0.00159	0.00698314
GO:0060291	long-term synaptic potentiation	biological_process	58	41	29.43	0.00159	0.00698314
GO:0048145	regulation of fibroblast proliferation	biological_process	90	60	45.67	0.0016	0.00702312
GO:0035967	cellular response to topologically incor...	biological_process	68	47	34.51	0.00161	0.00705909
GO:0051304	chromosome separation	biological_process	63	44	31.97	0.00161	0.00705909
GO:0002446	neutrophil mediated immunity	biological_process	23	19	11.67	0.00162	0.00707123
GO:0009394	2'-deoxyribonucleotide metabolic process	biological_process	23	19	11.67	0.00162	0.00707123
GO:0010575	positive regulation of vascular endothel...	biological_process	23	19	11.67	0.00162	0.00707123
GO:0010972	negative regulation of G2/M transition o...	biological_process	23	19	11.67	0.00162	0.00707123
GO:0019692	deoxyribose phosphate metabolic process	biological_process	23	19	11.67	0.00162	0.00707123
GO:0043114	regulation of vascular permeability	biological_process	23	19	11.67	0.00162	0.00707123
GO:0060317	cardiac epithelial to mesenchymal transi...	biological_process	23	19	11.67	0.00162	0.00707123
GO:0090504	epiboly	biological_process	23	19	11.67	0.00162	0.00707123
GO:0045580	regulation of T cell differentiation	biological_process	109	71	55.31	0.00165	0.00719816
GO:0030104	water homeostasis	biological_process	45	33	22.83	0.00168	0.00732087
GO:0061077	chaperone-mediated protein folding	biological_process	45	33	22.83	0.00168	0.00732087
GO:0005996	monosaccharide metabolic process	biological_process	235	142	119.25	0.0017	0.00738334
GO:0014888	striated muscle adaptation	biological_process	37	28	18.78	0.0017	0.00738334
GO:0014904	myotube cell development	biological_process	37	28	18.78	0.0017	0.00738334
GO:0034453	microtubule anchoring	biological_process	37	28	18.78	0.0017	0.00738334
GO:0051444	negative regulation of ubiquitin-protein...	biological_process	37	28	18.78	0.0017	0.00738334
GO:0072678	T cell migration	biological_process	37	28	18.78	0.0017	0.00738334
GO:0035695	mitophagy by induced vacuole formation	biological_process	130	83	65.97	0.00171	0.00742265
GO:0006497	protein lipidation	biological_process	80	54	40.59	0.00176	0.00762699
GO:0010469	regulation of receptor activity	biological_process	80	54	40.59	0.00176	0.00762699
GO:1903749	positive regulation of establishment of ...	biological_process	80	54	40.59	0.00176	0.00762699
GO:0002761	regulation of myeloid leukocyte differen...	biological_process	104	68	52.77	0.00177	0.00766608
GO:0051716	cellular response to stimulus	biological_process	6701	3500	3400.32	0.00178	0.00770512
GO:0008286	insulin receptor signaling pathway	biological_process	92	61	46.68	0.0018	0.00778739
GO:0050714	positive regulation of protein secretion	biological_process	203	124	103.01	0.00186	0.00804252
GO:0015807	L-amino acid transport	biological_process	55	39	27.91	0.00188	0.00811106
GO:0016575	histone deacetylation	biological_process	55	39	27.91	0.00188	0.00811106
GO:0030032	lamellipodium assembly	biological_process	55	39	27.91	0.00188	0.00811106
GO:1901983	regulation of protein acetylation	biological_process	55	39	27.91	0.00188	0.00811106
GO:0002698	negative regulation of immune effector p...	biological_process	99	65	50.24	0.00189	0.00814522
GO:0042476	odontogenesis	biological_process	99	65	50.24	0.00189	0.00814522
GO:0031341	regulation of cell killing	biological_process	65	45	32.98	0.0019	0.00817031
GO:0006641	triglyceride metabolic process	biological_process	87	58	44.15	0.0019	0.00817031
GO:0051209	release of sequestered calcium ion into ...	biological_process	87	58	44.15	0.0019	0.00817031
GO:0051283	negative regulation of sequestering of c...	biological_process	87	58	44.15	0.0019	0.00817031
GO:0007405	neuroblast proliferation	biological_process	60	42	30.45	0.00191	0.0082088
GO:0010883	regulation of lipid storage	biological_process	34	26	17.25	0.00192	0.0082382
GO:0030835	negative regulation of actin filament de...	biological_process	34	26	17.25	0.00192	0.0082382
GO:0042088	T-helper 1 type immune response	biological_process	34	26	17.25	0.00192	0.0082382
GO:0035307	positive regulation of protein dephospho...	biological_process	42	31	21.31	0.00194	0.00831945
GO:0034968	histone lysine methylation	biological_process	82	55	41.61	0.002	0.00857205
GO:0001780	neutrophil homeostasis	biological_process	13	12	6.6	0.00201	0.00857264
GO:0010614	negative regulation of cardiac muscle hy...	biological_process	13	12	6.6	0.00201	0.00857264
GO:0048308	organelle inheritance	biological_process	13	12	6.6	0.00201	0.00857264
[truncated: 6,042 more rows]

## Sheet: differentially expressed mRNA
GO_ID	GO_term	GO_category	Annotated	Significant	Expected	classic_fisher	FDR
GO:0002376	immune system process	biological_process	2013	447	191.93	0	0
GO:0006952	defense response	biological_process	1167	303	111.27	0	0
GO:0006955	immune response	biological_process	1009	273	96.2	0	0
GO:0045087	innate immune response	biological_process	485	167	46.24	0	0
GO:0006950	response to stress	biological_process	2955	519	281.75	0	0
GO:0044699	single-organism process	biological_process	13106	1539	1249.6	0	0
GO:0002252	immune effector process	biological_process	643	182	61.31	0	0
GO:0009605	response to external stimulus	biological_process	1895	361	180.68	0	0
GO:0002682	regulation of immune system process	biological_process	1064	244	101.45	0	0
GO:0051239	regulation of multicellular organismal p...	biological_process	2494	434	237.79	0	0
GO:0034097	response to cytokine	biological_process	488	146	46.53	0	0
GO:0002684	positive regulation of immune system pro...	biological_process	663	175	63.21	0	0
GO:0022610	biological adhesion	biological_process	1239	259	118.13	0	0
GO:0044763	single-organism cellular process	biological_process	11796	1386	1124.7	0	0
GO:0048518	positive regulation of biological proces...	biological_process	4831	686	460.61	0	0
GO:0032879	regulation of localization	biological_process	2221	381	211.76	0	0
GO:0007155	cell adhesion	biological_process	1228	250	117.08	0	0
GO:0043207	response to external biotic stimulus	biological_process	746	179	71.13	0	0
GO:0051707	response to other organism	biological_process	746	179	71.13	0	0
GO:0098542	defense response to other organism	biological_process	460	130	43.86	0	0
GO:0009607	response to biotic stimulus	biological_process	780	181	74.37	1.1e-30	8.7703e-27
GO:0065008	regulation of biological quality	biological_process	2961	463	282.32	2.7e-30	9.03607e-27
GO:0031347	regulation of defense response	biological_process	503	136	47.96	3.4e-30	9.03607e-27
GO:0048583	regulation of response to stimulus	biological_process	2978	464	283.94	5.3e-30	1.0046e-26
GO:0001816	cytokine production	biological_process	542	142	51.68	6.3e-30	1.0046e-26
GO:0016265	death	biological_process	1811	320	172.67	1.4e-29	1.7085e-26
GO:0050776	regulation of immune response	biological_process	498	134	47.48	1.5e-29	1.7085e-26
GO:0008219	cell death	biological_process	1806	319	172.19	1.9e-29	1.89359e-26
GO:0048513	organ development	biological_process	2937	457	280.03	2.3e-29	2.03754e-26
GO:0048522	positive regulation of cellular process	biological_process	4318	614	411.7	2.9e-29	2.31217e-26
GO:0012501	programmed cell death	biological_process	1688	303	160.94	3.7e-29	2.59123e-26
GO:0048731	system development	biological_process	3963	574	377.85	3.9e-29	2.59123e-26
GO:0048856	anatomical structure development	biological_process	4748	660	452.7	6.1e-29	3.74118e-26
GO:0080134	regulation of response to stress	biological_process	1076	220	102.59	7.8e-29	4.4421e-26
GO:0009987	cellular process	biological_process	14410	1593	1373.93	2e-28	1.06307e-25
GO:0006915	apoptotic process	biological_process	1660	297	158.27	2.6e-28	1.29561e-25
GO:0051179	localization	biological_process	5032	688	479.78	3e-28	1.407e-25
GO:0006954	inflammatory response	biological_process	515	134	49.1	5.7e-28	2.52478e-25
GO:0001817	regulation of cytokine production	biological_process	480	128	45.77	7.5e-28	3.14724e-25
GO:0032502	developmental process	biological_process	5320	716	507.24	1.5e-27	5.97975e-25
GO:0044767	single-organism developmental process	biological_process	5279	711	503.33	2.1e-27	7.973e-25
GO:0030154	cell differentiation	biological_process	3556	521	339.05	3e-27	1.08723e-24
GO:0051049	regulation of transport	biological_process	1642	290	156.56	1.1e-26	3.81317e-24
GO:0071345	cellular response to cytokine stimulus	biological_process	396	111	37.76	3e-26	9.96625e-24
GO:0061061	muscle structure development	biological_process	577	140	55.01	6.7e-26	2.13676e-23
GO:0010033	response to organic substance	biological_process	2240	361	213.57	1.5e-25	4.59981e-23
GO:0050778	positive regulation of immune response	biological_process	393	109	37.47	2.2e-25	6.49652e-23
GO:0048519	negative regulation of biological proces...	biological_process	4268	593	406.93	2.3e-25	6.54925e-23
GO:0098609	cell-cell adhesion	biological_process	744	164	70.94	3.1e-25	8.52286e-23
GO:0003012	muscle system process	biological_process	310	94	29.56	3.8e-25	1.00991e-22
GO:0007275	multicellular organismal development	biological_process	4497	616	428.77	7.2e-25	1.85179e-22
GO:0009888	tissue development	biological_process	1725	295	164.47	8.3e-25	2.068e-22
GO:0048584	positive regulation of response to stimu...	biological_process	1592	277	151.79	2e-24	4.83212e-22
GO:0051240	positive regulation of multicellular org...	biological_process	1441	257	137.39	3.2e-24	7.504e-22
GO:0002460	adaptive immune response based on somati...	biological_process	213	74	20.31	4.8e-24	1.09344e-21
GO:0051234	establishment of localization	biological_process	4059	564	387.01	6.6e-24	1.46172e-21
GO:0031349	positive regulation of defense response	biological_process	230	77	21.93	8.3e-24	1.78854e-21
GO:0044281	small molecule metabolic process	biological_process	1746	294	166.47	1.2e-23	2.51779e-21
GO:0048869	cellular developmental process	biological_process	3810	535	363.27	1.5e-23	3.06654e-21
GO:0009615	response to virus	biological_process	288	87	27.46	3.1e-23	6.17907e-21
GO:0006810	transport	biological_process	3933	547	374.99	3.6e-23	7.00068e-21
GO:0050793	regulation of developmental process	biological_process	2155	342	205.47	5.7e-23	1.08205e-20
GO:0044765	single-organism transport	biological_process	3283	472	313.02	1.4e-22	2.59586e-20
GO:1902578	single-organism localization	biological_process	3462	492	330.09	1.5e-22	2.71807e-20
GO:0032101	regulation of response to external stimu...	biological_process	718	154	68.46	1.8e-22	3.1892e-20
GO:0042692	muscle cell differentiation	biological_process	359	98	34.23	2.2e-22	3.81317e-20
GO:0008152	metabolic process	biological_process	9899	1152	943.83	3.6e-22	6.10698e-20
GO:0048523	negative regulation of cellular process	biological_process	3890	537	370.89	6.3e-22	1.04646e-19
GO:0002250	adaptive immune response	biological_process	330	92	31.46	8.9e-22	1.44816e-19
GO:0070887	cellular response to chemical stimulus	biological_process	2107	332	200.89	9.5e-22	1.51487e-19
GO:0006936	muscle contraction	biological_process	242	76	23.07	1.4e-21	2.14658e-19
GO:0051607	defense response to virus	biological_process	253	78	24.12	1.4e-21	2.14658e-19
GO:0019882	antigen processing and presentation	biological_process	95	45	9.06	1.8e-21	2.70781e-19
GO:0006796	phosphate-containing compound metabolic ...	biological_process	2647	394	252.38	2.8e-21	4.13415e-19
GO:0002443	leukocyte mediated immunity	biological_process	273	81	26.03	3.6e-21	5.21869e-19
GO:0016337	single organismal cell-cell adhesion	biological_process	658	142	62.74	4.7e-21	6.69162e-19
GO:0009611	response to wounding	biological_process	584	131	55.68	5e-21	6.99386e-19
GO:0006793	phosphorus metabolic process	biological_process	2687	397	256.19	7.4e-21	1.01724e-18
GO:0045088	regulation of innate immune response	biological_process	181	63	17.26	1e-20	1.35136e-18
GO:0043067	regulation of programmed cell death	biological_process	1345	234	128.24	1.3e-20	1.72748e-18
GO:0098602	single organism cell adhesion	biological_process	708	148	67.5	1.6e-20	2.09128e-18
GO:0010941	regulation of cell death	biological_process	1450	247	138.25	1.7e-20	2.15144e-18
GO:0001775	cell activation	biological_process	800	161	76.28	1.7e-20	2.15144e-18
GO:0035456	response to interferon-beta	biological_process	34	26	3.24	2.1e-20	2.61614e-18
GO:0065007	biological regulation	biological_process	10765	1225	1026.39	2.3e-20	2.82122e-18
GO:0051270	regulation of cellular component movemen...	biological_process	725	150	69.13	2.4e-20	2.89927e-18
GO:0042981	regulation of apoptotic process	biological_process	1329	231	126.71	2.6e-20	3.094e-18
GO:0006941	striated muscle contraction	biological_process	128	51	12.2	5.3e-20	6.21425e-18
GO:0001819	positive regulation of cytokine producti...	biological_process	320	87	30.51	6.9e-20	7.973e-18
GO:0051050	positive regulation of transport	biological_process	893	172	85.14	8.9e-20	1.01371e-17
GO:0016477	cell migration	biological_process	1083	197	103.26	1.3e-19	1.45985e-17
GO:0043588	skin development	biological_process	254	75	24.22	1.4e-19	1.55031e-17
GO:0042221	response to chemical	biological_process	3347	466	319.12	2e-19	2.18438e-17
GO:0051146	striated muscle cell differentiation	biological_process	251	74	23.93	2.8e-19	3.01681e-17
GO:0002253	activation of immune response	biological_process	259	75	24.69	5e-19	5.17727e-17
GO:0072358	cardiovascular system development	biological_process	930	175	88.67	5e-19	5.17727e-17
GO:0072359	circulatory system development	biological_process	930	175	88.67	5e-19	5.17727e-17
GO:0002449	lymphocyte mediated immunity	biological_process	205	65	19.55	6.6e-19	6.74638e-17
GO:0044710	single-organism metabolic process	biological_process	4338	572	413.61	6.9e-19	6.96376e-17
GO:0040011	locomotion	biological_process	1396	235	133.1	7.3e-19	7.27536e-17
GO:1903034	regulation of response to wounding	biological_process	350	90	33.37	8.6e-19	8.46516e-17
GO:0050900	leukocyte migration	biological_process	240	71	22.88	1.2e-18	1.16678e-16
GO:0050896	response to stimulus	biological_process	8023	950	764.96	1.3e-18	1.24878e-16
GO:0007166	cell surface receptor signaling pathway	biological_process	2026	310	193.17	2.4e-18	2.278e-16
GO:0040012	regulation of locomotion	biological_process	718	144	68.46	2.7e-18	2.5326e-16
GO:0065009	regulation of molecular function	biological_process	2119	320	202.04	4.5e-18	4.17192e-16
GO:0030334	regulation of cell migration	biological_process	617	129	58.83	5.1e-18	4.67383e-16
GO:0060326	cell chemotaxis	biological_process	207	64	19.74	5.2e-18	4.71132e-16
GO:0055001	muscle cell development	biological_process	160	55	15.26	5.5e-18	4.92713e-16
GO:0045321	leukocyte activation	biological_process	689	139	65.69	6.4e-18	5.66969e-16
GO:0035556	intracellular signal transduction	biological_process	2117	319	201.85	7.1e-18	6.22069e-16
GO:0030595	leukocyte chemotaxis	biological_process	146	52	13.92	7.6e-18	6.58639e-16
GO:2000145	regulation of cell motility	biological_process	648	133	61.78	7.7e-18	6.6013e-16
GO:0042127	regulation of cell proliferation	biological_process	1409	233	134.34	9.5e-18	8.05782e-16
GO:2000026	regulation of multicellular organismal d...	biological_process	1670	265	159.23	1e-17	8.39263e-16
GO:0006928	movement of cell or subcellular componen...	biological_process	1501	244	143.11	1.3e-17	1.07968e-15
GO:0048870	cell motility	biological_process	1176	203	112.13	1.5e-17	1.19595e-15
GO:0051674	localization of cell	biological_process	1176	203	112.13	1.5e-17	1.19595e-15
GO:0042592	homeostatic process	biological_process	1422	234	135.58	1.5e-17	1.19595e-15
GO:0030029	actin filament-based process	biological_process	576	122	54.92	1.5e-17	1.19595e-15
GO:0001909	leukocyte mediated cytotoxicity	biological_process	84	38	8.01	1.7e-17	1.32883e-15
GO:0071704	organic substance metabolic process	biological_process	9210	1060	878.13	1.7e-17	1.32883e-15
GO:0044707	single-multicellular organism process	biological_process	6833	824	651.5	2.1e-17	1.62556e-15
GO:0044238	primary metabolic process	biological_process	8744	1013	833.7	3.2e-17	2.45323e-15
GO:0051094	positive regulation of developmental pro...	biological_process	1194	204	113.84	3.8e-17	2.88547e-15
GO:0043068	positive regulation of programmed cell d...	biological_process	543	116	51.77	4.8e-17	3.61042e-15
GO:0008283	cell proliferation	biological_process	1733	270	165.23	5.5e-17	4.09827e-15
GO:0010942	positive regulation of cell death	biological_process	579	121	55.21	5.9e-17	4.35562e-15
GO:0043065	positive regulation of apoptotic process	biological_process	538	115	51.3	6.3e-17	4.60825e-15
GO:0030155	regulation of cell adhesion	biological_process	568	119	54.16	8.8e-17	6.3784e-15
GO:0046034	ATP metabolic process	biological_process	164	54	15.64	9.6e-17	6.89557e-15
GO:0071310	cellular response to organic substance	biological_process	1650	259	157.32	1e-16	7.05575e-15
GO:0097529	myeloid leukocyte migration	biological_process	129	47	12.3	1e-16	7.05575e-15
GO:0009199	ribonucleoside triphosphate metabolic pr...	biological_process	181	57	17.26	1.3e-16	9.09202e-15
GO:0019752	carboxylic acid metabolic process	biological_process	832	155	79.33	1.5e-16	1.02218e-14
GO:0055002	striated muscle cell development	biological_process	145	50	13.83	1.5e-16	1.02218e-14
GO:0016310	phosphorylation	biological_process	1881	286	179.34	1.5e-16	1.02218e-14
GO:0030216	keratinocyte differentiation	biological_process	126	46	12.01	2e-16	1.34e-14
GO:0001906	cell killing	biological_process	98	40	9.34	2e-16	1.34e-14
GO:0050789	regulation of biological process	biological_process	10280	1156	980.15	2.5e-16	1.66104e-14
GO:0009205	purine ribonucleoside triphosphate metab...	biological_process	178	56	16.97	2.6e-16	1.71321e-14
GO:0008544	epidermis development	biological_process	288	75	27.46	3.3e-16	2.15663e-14
GO:0019221	cytokine-mediated signaling pathway	biological_process	270	72	25.74	3.4e-16	2.20392e-14
GO:0060429	epithelium development	biological_process	1039	181	99.06	3.9e-16	2.50764e-14
GO:0043436	oxoacid metabolic process	biological_process	895	162	85.33	4.6e-16	2.93406e-14
GO:0009144	purine nucleoside triphosphate metabolic...	biological_process	186	57	17.73	5.3e-16	3.35372e-14
GO:0009141	nucleoside triphosphate metabolic proces...	biological_process	203	60	19.36	5.9e-16	3.70399e-14
GO:0009617	response to bacterium	biological_process	466	102	44.43	7.2e-16	4.48481e-14
GO:0006811	ion transport	biological_process	1365	221	130.15	8.2e-16	5.06811e-14
GO:0009126	purine nucleoside monophosphate metaboli...	biological_process	188	57	17.92	9e-16	5.51977e-14
GO:0014706	striated muscle tissue development	biological_process	369	87	35.18	1e-15	6.08626e-14
GO:0006082	organic acid metabolic process	biological_process	911	163	86.86	1.1e-15	6.64417e-14
GO:0060537	muscle tissue development	biological_process	390	90	37.18	1.3e-15	7.735e-14
GO:0007159	leukocyte cell-cell adhesion	biological_process	443	98	42.24	1.3e-15	7.735e-14
GO:0045089	positive regulation of innate immune res...	biological_process	152	50	14.49	1.4e-15	8.2683e-14
GO:2000147	positive regulation of cell motility	biological_process	380	88	36.23	2.2e-15	1.28034e-13
GO:0032103	positive regulation of response to exter...	biological_process	243	66	23.17	2.2e-15	1.28034e-13
GO:0040017	positive regulation of locomotion	biological_process	400	91	38.14	2.3e-15	1.31927e-13
GO:1903555	regulation of tumor necrosis factor supe...	biological_process	104	40	9.92	2.3e-15	1.31927e-13
GO:0048002	antigen processing and presentation of p...	biological_process	61	30	5.82	2.4e-15	1.3668e-13
GO:0030335	positive regulation of cell migration	biological_process	368	86	35.09	2.6e-15	1.4702e-13
GO:0009167	purine ribonucleoside monophosphate meta...	biological_process	187	56	17.83	2.9e-15	1.62829e-13
GO:0008285	negative regulation of cell proliferatio...	biological_process	588	118	56.06	3.3e-15	1.83992e-13
GO:0045595	regulation of cell differentiation	biological_process	1508	236	143.78	4e-15	2.21472e-13
GO:0071706	tumor necrosis factor superfamily cytoki...	biological_process	106	40	10.11	4.9e-15	2.69432e-13
GO:0019884	antigen processing and presentation of e...	biological_process	28	20	2.67	5.2e-15	2.82038e-13
GO:0035458	cellular response to interferon-beta	biological_process	28	20	2.67	5.2e-15	2.82038e-13
GO:0009653	anatomical structure morphogenesis	biological_process	2436	344	232.26	5.4e-15	2.90907e-13
GO:0002764	immune response-regulating signaling pat...	biological_process	218	61	20.79	5.6e-15	2.99656e-13
GO:0044237	cellular metabolic process	biological_process	8669	992	826.55	5.7e-15	3.02974e-13
GO:0006091	generation of precursor metabolites and ...	biological_process	278	71	26.51	6.1e-15	3.22088e-13
GO:0009161	ribonucleoside monophosphate metabolic p...	biological_process	190	56	18.12	6.3e-15	3.3046e-13
GO:0032680	regulation of tumor necrosis factor prod...	biological_process	102	39	9.73	6.4e-15	3.33511e-13
GO:0034341	response to interferon-gamma	biological_process	55	28	5.24	6.5e-15	3.36523e-13
GO:0009119	ribonucleoside metabolic process	biological_process	255	67	24.31	7.9e-15	4.06366e-13
GO:0023051	regulation of signaling	biological_process	2515	352	239.79	8.8e-15	4.49759e-13
GO:0006812	cation transport	biological_process	932	163	88.86	8.9e-15	4.51973e-13
GO:0032640	tumor necrosis factor production	biological_process	103	39	9.82	9.4e-15	4.7136e-13
GO:0051272	positive regulation of cellular componen...	biological_process	389	88	37.09	9.4e-15	4.7136e-13
GO:0050727	regulation of inflammatory response	biological_process	232	63	22.12	9.5e-15	4.73397e-13
GO:0042278	purine nucleoside metabolic process	biological_process	245	65	23.36	1.2e-14	5.90593e-13
GO:0030097	hemopoiesis	biological_process	790	144	75.32	1.2e-14	5.90593e-13
GO:0002521	leukocyte differentiation	biological_process	472	100	45	1.3e-14	6.35883e-13
GO:0032787	monocarboxylic acid metabolic process	biological_process	543	110	51.77	1.5e-14	7.24818e-13
GO:0071621	granulocyte chemotaxis	biological_process	77	33	7.34	1.5e-14	7.24818e-13
GO:0032501	multicellular organismal process	biological_process	7034	827	670.66	1.8e-14	8.59365e-13
GO:0046128	purine ribonucleoside metabolic process	biological_process	241	64	22.98	1.8e-14	8.59365e-13
GO:0060341	regulation of cellular localization	biological_process	1161	191	110.7	1.9e-14	9.01708e-13
GO:0046649	lymphocyte activation	biological_process	581	115	55.4	2e-14	9.4355e-13
GO:0009123	nucleoside monophosphate metabolic proce...	biological_process	201	57	19.16	2.3e-14	1.0787e-12
GO:0001818	negative regulation of cytokine producti...	biological_process	179	53	17.07	2.7e-14	1.25889e-12
GO:0048878	chemical homeostasis	biological_process	937	162	89.34	3e-14	1.39064e-12
GO:0045597	positive regulation of cell differentiat...	biological_process	861	152	82.09	3.4e-14	1.56695e-12
GO:0097530	granulocyte migration	biological_process	88	35	8.39	3.8e-14	1.74123e-12
GO:0050865	regulation of cell activation	biological_process	425	92	40.52	3.9e-14	1.76674e-12
GO:0009116	nucleoside metabolic process	biological_process	269	68	25.65	3.9e-14	1.76674e-12
GO:0002218	activation of innate immune response	biological_process	107	39	10.2	4.1e-14	1.84685e-12
GO:0034109	homotypic cell-cell adhesion	biological_process	481	100	45.86	4.5e-14	2.01565e-12
GO:0002697	regulation of immune effector process	biological_process	366	83	34.9	4.7e-14	2.07034e-12
GO:0044403	symbiosis, encompassing mutualism throug...	biological_process	270	68	25.74	4.7e-14	2.07034e-12
GO:0044419	interspecies interaction between organis...	biological_process	270	68	25.74	4.7e-14	2.07034e-12
GO:0009893	positive regulation of metabolic process	biological_process	3013	404	287.28	5e-14	2.19038e-12
GO:0060047	heart contraction	biological_process	182	53	17.35	5.8e-14	2.51323e-12
GO:0030036	actin cytoskeleton organization	biological_process	511	104	48.72	5.8e-14	2.51323e-12
GO:0010646	regulation of cell communication	biological_process	2549	352	243.04	6e-14	2.58584e-12
GO:0090257	regulation of muscle system process	biological_process	188	54	17.92	6.3e-14	2.70053e-12
GO:1901657	glycosyl compound metabolic process	biological_process	284	70	27.08	6.4e-14	2.72873e-12
GO:0002478	antigen processing and presentation of e...	biological_process	22	17	2.1	6.9e-14	2.92626e-12
GO:0048534	hematopoietic or lymphoid organ developm...	biological_process	838	148	79.9	7.3e-14	3.07952e-12
GO:0016043	cellular component organization	biological_process	5064	622	482.83	7.7e-14	3.23116e-12
GO:0070486	leukocyte aggregation	biological_process	417	90	39.76	8.8e-14	3.67342e-12
GO:0002757	immune response-activating signal transd...	biological_process	207	57	19.74	9.3e-14	3.86192e-12
GO:0003015	heart process	biological_process	184	53	17.54	9.4e-14	3.88322e-12
GO:0048646	anatomical structure formation involved ...	biological_process	1117	183	106.5	1.1e-13	4.49759e-12
GO:0002758	innate immune response-activating signal...	biological_process	100	37	9.53	1.1e-13	4.49759e-12
GO:0002683	negative regulation of immune system pro...	biological_process	359	81	34.23	1.3e-13	5.28821e-12
GO:0072593	reactive oxygen species metabolic proces...	biological_process	216	58	20.59	1.8e-13	7.28497e-12
GO:0002221	pattern recognition receptor signaling p...	biological_process	97	36	9.25	2e-13	8.01307e-12
GO:0050790	regulation of catalytic activity	biological_process	1638	245	156.18	2e-13	8.01307e-12
GO:0055114	oxidation-reduction process	biological_process	881	152	84	2.3e-13	9.16895e-12
GO:1903036	positive regulation of response to wound...	biological_process	133	43	12.68	2.6e-13	1.03133e-11
GO:0009966	regulation of signal transduction	biological_process	2169	306	206.8	2.7e-13	1.0657e-11
GO:0002520	immune system development	biological_process	883	152	84.19	2.8e-13	1.09972e-11
GO:0002685	regulation of leukocyte migration	biological_process	144	45	13.73	2.9e-13	1.12241e-11
GO:0044283	small molecule biosynthetic process	biological_process	439	92	41.86	2.9e-13	1.12241e-11
GO:0043269	regulation of ion transport	biological_process	574	111	54.73	2.9e-13	1.12241e-11
GO:0097190	apoptotic signaling pathway	biological_process	547	107	52.15	3.7e-13	1.42513e-11
GO:0055086	nucleobase-containing small molecule met...	biological_process	613	116	58.45	3.9e-13	1.49494e-11
GO:0002819	regulation of adaptive immune response	biological_process	124	41	11.82	4e-13	1.51867e-11
GO:0045785	positive regulation of cell adhesion	biological_process	320	74	30.51	4e-13	1.51867e-11
GO:0034220	ion transmembrane transport	biological_process	766	136	73.03	5.3e-13	2.0027e-11
GO:0071593	lymphocyte aggregation	biological_process	409	87	39	5.4e-13	2.03086e-11
GO:0018149	peptide cross-linking	biological_process	59	27	5.63	5.5e-13	2.05876e-11
GO:0051241	negative regulation of multicellular org...	biological_process	1002	166	95.54	6.2e-13	2.30993e-11
GO:0048585	negative regulation of response to stimu...	biological_process	1197	190	114.13	6.9e-13	2.55878e-11
GO:0055085	transmembrane transport	biological_process	998	165	95.15	8.7e-13	3.21135e-11
GO:1901700	response to oxygen-containing compound	biological_process	1176	187	112.13	9.1e-13	3.34352e-11
GO:0050794	regulation of cellular process	biological_process	9781	1085	932.57	9.9e-13	3.62077e-11
GO:0019538	protein metabolic process	biological_process	4668	574	445.07	1e-12	3.64064e-11
GO:0042110	T cell activation	biological_process	407	86	38.81	1.1e-12	3.96846e-11
GO:0070489	T cell aggregation	biological_process	407	86	38.81	1.1e-12	3.96846e-11
GO:2000377	regulation of reactive oxygen species me...	biological_process	144	44	13.73	1.2e-12	4.30973e-11
GO:0044057	regulation of system process	biological_process	450	92	42.91	1.3e-12	4.60662e-11
GO:0071840	cellular component organization or bioge...	biological_process	5204	629	496.18	1.3e-12	4.60662e-11
GO:0050867	positive regulation of cell activation	biological_process	244	61	23.26	1.3e-12	4.60662e-11
GO:0009117	nucleotide metabolic process	biological_process	559	107	53.3	1.5e-12	5.29181e-11
GO:0003009	skeletal muscle contraction	biological_process	31	19	2.96	1.7e-12	5.94478e-11
GO:1902531	regulation of intracellular signal trans...	biological_process	1333	205	127.1	1.7e-12	5.94478e-11
GO:0042742	defense response to bacterium	biological_process	209	55	19.93	1.9e-12	6.61515e-11
GO:0006753	nucleoside phosphate metabolic process	biological_process	569	108	54.25	2.1e-12	7.2797e-11
GO:0030593	neutrophil chemotaxis	biological_process	62	27	5.91	2.4e-12	8.24793e-11
GO:0002694	regulation of leukocyte activation	biological_process	392	83	37.38	2.4e-12	8.24793e-11
GO:1990266	neutrophil migration	biological_process	71	29	6.77	2.6e-12	8.89691e-11
GO:0009913	epidermal cell differentiation	biological_process	187	51	17.83	2.8e-12	9.41958e-11
GO:0051128	regulation of cellular component organiz...	biological_process	2016	284	192.22	2.8e-12	9.41958e-11
GO:0045071	negative regulation of viral genome repl...	biological_process	35	20	3.34	2.8e-12	9.41958e-11
GO:0006935	chemotaxis	biological_process	456	92	43.48	2.8e-12	9.41958e-11
GO:0002687	positive regulation of leukocyte migrati...	biological_process	110	37	10.49	3.1e-12	1.0385e-10
GO:0042330	taxis	biological_process	457	92	43.57	3.2e-12	1.06751e-10
GO:0050801	ion homeostasis	biological_process	634	116	60.45	3.9e-12	1.29561e-10
GO:0006629	lipid metabolic process	biological_process	1109	176	105.74	5.3e-12	1.7534e-10
GO:0050729	positive regulation of inflammatory resp...	biological_process	87	32	8.3	5.8e-12	1.90302e-10
GO:0006468	protein phosphorylation	biological_process	1604	235	152.93	5.8e-12	1.90302e-10
GO:0015980	energy derivation by oxidation of organi...	biological_process	203	53	19.36	6.6e-12	2.15663e-10
GO:0031032	actomyosin structure organization	biological_process	145	43	13.83	6.8e-12	2.21291e-10
GO:0032760	positive regulation of tumor necrosis fa...	biological_process	60	26	5.72	6.9e-12	2.23633e-10
GO:0002237	response to molecule of bacterial origin	biological_process	279	65	26.6	7.5e-12	2.42095e-10
GO:0002688	regulation of leukocyte chemotaxis	biological_process	88	32	8.39	8.3e-12	2.66838e-10
GO:0030239	myofibril assembly	biological_process	52	24	4.96	8.5e-12	2.72171e-10
GO:0007517	muscle organ development	biological_process	347	75	33.08	9.7e-12	3.09352e-10
GO:0043901	negative regulation of multi-organism pr...	biological_process	141	42	13.44	1e-11	3.16389e-10
GO:0051147	regulation of muscle cell differentiatio...	biological_process	141	42	13.44	1e-11	3.16389e-10
GO:0031325	positive regulation of cellular metaboli...	biological_process	2603	347	248.18	1.1e-11	3.45287e-10
GO:1903557	positive regulation of tumor necrosis fa...	biological_process	61	26	5.82	1.1e-11	3.45287e-10
GO:0007507	heart development	biological_process	512	98	48.82	1.4e-11	4.37733e-10
GO:0010959	regulation of metal ion transport	biological_process	331	72	31.56	1.8e-11	5.60602e-10
GO:0006942	regulation of striated muscle contractio...	biological_process	76	29	7.25	2e-11	6.13308e-10
GO:0048525	negative regulation of viral process	biological_process	76	29	7.25	2e-11	6.13308e-10
GO:0042107	cytokine metabolic process	biological_process	111	36	10.58	2e-11	6.13308e-10
GO:0009967	positive regulation of signal transducti...	biological_process	1143	178	108.98	2e-11	6.13308e-10
GO:0044093	positive regulation of molecular functio...	biological_process	1237	189	117.94	2.5e-11	7.63697e-10
GO:0044711	single-organism biosynthetic process	biological_process	1255	191	119.66	2.7e-11	8.18521e-10
GO:0048738	cardiac muscle tissue development	biological_process	204	52	19.45	2.7e-11	8.18521e-10
GO:0022603	regulation of anatomical structure morph...	biological_process	880	145	83.9	2.9e-11	8.75822e-10
GO:0008015	blood circulation	biological_process	404	82	38.52	3.2e-11	9.55566e-10
GO:0043900	regulation of multi-organism process	biological_process	383	79	36.52	3.2e-11	9.55566e-10
GO:0034340	response to type I interferon	biological_process	28	17	2.67	3.2e-11	9.55566e-10
GO:0042325	regulation of phosphorylation	biological_process	1267	192	120.8	3.5e-11	1.04125e-09
GO:0019637	organophosphate metabolic process	biological_process	883	145	84.19	3.8e-11	1.1263e-09
GO:0010604	positive regulation of macromolecule met...	biological_process	2567	340	244.75	4.1e-11	1.21071e-09
GO:0051174	regulation of phosphorus metabolic proce...	biological_process	1499	219	142.92	4.4e-11	1.29451e-09
GO:0023056	positive regulation of signaling	biological_process	1321	198	125.95	4.5e-11	1.31906e-09
GO:0003013	circulatory system process	biological_process	407	82	38.81	4.7e-11	1.37264e-09
GO:0002822	regulation of adaptive immune response b...	biological_process	114	36	10.87	4.8e-11	1.39673e-09
GO:0002696	positive regulation of leukocyte activat...	biological_process	233	56	22.22	5.8e-11	1.68158e-09
GO:0051246	regulation of protein metabolic process	biological_process	2307	310	219.96	7e-11	2.01484e-09
GO:0008284	positive regulation of cell proliferatio...	biological_process	795	133	75.8	7e-11	2.01484e-09
GO:0002699	positive regulation of immune effector p...	biological_process	155	43	14.78	7.6e-11	2.17967e-09
GO:0043903	regulation of symbiosis, encompassing mu...	biological_process	167	45	15.92	8.1e-11	2.30648e-09
GO:0060048	cardiac muscle contraction	biological_process	100	33	9.53	8.1e-11	2.30648e-09
GO:0019222	regulation of metabolic process	biological_process	5670	665	540.61	8.2e-11	2.32664e-09
GO:2000379	positive regulation of reactive oxygen s...	biological_process	85	30	8.1	8.8e-11	2.48803e-09
GO:0072521	purine-containing compound metabolic pro...	biological_process	470	90	44.81	9.2e-11	2.5828e-09
GO:0006631	fatty acid metabolic process	biological_process	356	74	33.94	9.2e-11	2.5828e-09
GO:0001913	T cell mediated cytotoxicity	biological_process	33	18	3.15	1e-10	2.79754e-09
GO:0002690	positive regulation of leukocyte chemota...	biological_process	71	27	6.77	1.1e-10	3.06654e-09
GO:0034762	regulation of transmembrane transport	biological_process	358	74	34.13	1.2e-10	3.33366e-09
GO:0022407	regulation of cell-cell adhesion	biological_process	331	70	31.56	1.3e-10	3.58647e-09
GO:0042089	cytokine biosynthetic process	biological_process	107	34	10.2	1.3e-10	3.58647e-09
GO:0051704	multi-organism process	biological_process	1692	239	161.32	1.5e-10	4.09572e-09
GO:0002224	toll-like receptor signaling pathway	biological_process	72	27	6.86	1.5e-10	4.09572e-09
GO:1903901	negative regulation of viral life cycle	biological_process	72	27	6.86	1.5e-10	4.09572e-09
GO:0032675	regulation of interleukin-6 production	biological_process	97	32	9.25	1.6e-10	4.32434e-09
GO:0032970	regulation of actin filament-based proce...	biological_process	305	66	29.08	1.6e-10	4.32434e-09
GO:1902533	positive regulation of intracellular sig...	biological_process	765	128	72.94	1.6e-10	4.32434e-09
GO:0098771	inorganic ion homeostasis	biological_process	580	104	55.3	1.7e-10	4.57909e-09
GO:0051249	regulation of lymphocyte activation	biological_process	333	70	31.75	1.8e-10	4.83212e-09
GO:0001525	angiogenesis	biological_process	404	80	38.52	1.9e-10	5.08346e-09
GO:0010647	positive regulation of cell communicatio...	biological_process	1335	197	127.29	2e-10	5.31533e-09
GO:0034765	regulation of ion transmembrane transpor...	biological_process	341	71	32.51	2e-10	5.31533e-09
GO:0002703	regulation of leukocyte mediated immunit...	biological_process	154	42	14.68	2.3e-10	6.07215e-09
GO:1903409	reactive oxygen species biosynthetic pro...	biological_process	78	28	7.44	2.3e-10	6.07215e-09
GO:0032642	regulation of chemokine production	biological_process	64	25	6.1	2.6e-10	6.84152e-09
GO:0019220	regulation of phosphate metabolic proces...	biological_process	1494	215	142.45	2.7e-10	7.05807e-09
GO:0051247	positive regulation of protein metabolic...	biological_process	1306	193	124.52	2.7e-10	7.05807e-09
GO:0055080	cation homeostasis	biological_process	562	101	53.58	2.8e-10	7.29556e-09
GO:0098742	cell-cell adhesion via plasma-membrane a...	biological_process	121	36	11.54	3.1e-10	8.02477e-09
GO:0006937	regulation of muscle contraction	biological_process	138	39	13.16	3.1e-10	8.02477e-09
GO:0032635	interleukin-6 production	biological_process	100	32	9.53	3.8e-10	9.80498e-09
GO:0050879	multicellular organismal movement	biological_process	43	20	4.1	3.9e-10	9.9983e-09
GO:0050881	musculoskeletal movement	biological_process	43	20	4.1	3.9e-10	9.9983e-09
GO:0097285	cell-type specific apoptotic process	biological_process	499	92	47.58	4.5e-10	1.14995e-08
GO:0000165	MAPK cascade	biological_process	645	111	61.5	5.2e-10	1.32459e-08
GO:0050777	negative regulation of immune response	biological_process	112	34	10.68	5.3e-10	1.34576e-08
GO:0030855	epithelial cell differentiation	biological_process	554	99	52.82	5.8e-10	1.46804e-08
[truncated: 7,706 more rows]
