# Supplementary material for: Characterization of Critical Functions of Long Non-Coding RNAs and mRNAs in Rhabdomyosarcoma Cells and Mouse Skeletal Muscle Infected by Enterovirus 71 Using RNA-Seq
Source: Viruses. 2018 Oct 11;10(10):556. doi: 10.3390/v10100556 (PMC6213062; doi:10.3390/v10100556)
Supplement: Supplementary file 1 [file viruses-10-00556-s001.zip › Table S8 KEGG enrichment of DEGs in RD cell.xlsx]

## Sheet: cis-regulated target mRNA
Pathway_id	Pathway_name	Pathway_class	Num_of_symbols_in_list_in_KEGG	Percentage_of_symbols_in_list	Num_of_symbols_in_bglist_in_KEGG	Num_of_symbols_in_list	Num_of_symbols_in_bglist	Symbols_in_list	Fold_enrichment	Pvalue	FDR
hsa05202	Transcriptional misregulation in cancer	Cancers: Overview	3	0.136364	164	22	6260	PRCC,ELK4,SLC45A3	5.2051	0.0188599	0.402238
hsa05166	HTLV-I infection	Infectious diseases: Viral	3	0.136364	261	22	6260	BAX,EP300,ELK4	3.27064	0.0614702	0.402238
hsa00511	Other glycan degradation	Glycan biosynthesis and metabolism	1	0.0454545	18	22	6260	HEXDC	15.8081	0.0614851	0.402238
hsa04722	Neurotrophin signaling pathway	Nervous system	2	0.0909091	118	22	6260	BAX,NTF4	4.8228	0.0636966	0.402238
hsa00630	Glyoxylate and dicarboxylate metabolism	Carbohydrate metabolism	1	0.0454545	24	22	6260	MDH2	11.8561	0.0811657	0.402238
hsa05161	Hepatitis B	Infectious diseases: Viral	2	0.0909091	147	22	6260	BAX,EP300	3.87137	0.0932019	0.402238
hsa00512	Mucin type O-Glycan biosynthesis	Glycan biosynthesis and metabolism	1	0.0454545	30	22	6260	GALNT9	9.48485	0.100452	0.402238
hsa00020	Citrate cycle (TCA cycle)	Carbohydrate metabolism	1	0.0454545	30	22	6260	MDH2	9.48485	0.100452	0.402238
hsa00040	Pentose and glucuronate interconversions	Carbohydrate metabolism	1	0.0454545	33	22	6260	DHDH	8.62259	0.10995	0.402238
hsa05020	Prion diseases	Neurodegenerative diseases	1	0.0454545	36	22	6260	BAX	7.90404	0.119351	0.402238
hsa05152	Tuberculosis	Infectious diseases: Bacterial	2	0.0909091	175	22	6260	BAX,EP300	3.25195	0.124764	0.402238
hsa05016	Huntington*s disease	Neurodegenerative diseases	2	0.0909091	181	22	6260	BAX,EP300	3.14415	0.131844	0.402238
hsa00620	Pyruvate metabolism	Carbohydrate metabolism	1	0.0454545	41	22	6260	MDH2	6.94013	0.134811	0.402238
hsa00860	Porphyrin and chlorophyll metabolism	Metabolism of cofactors and vitamins	1	0.0454545	43	22	6260	FTL	6.61734	0.140922	0.402238
hsa05203	Viral carcinogenesis	Cancers: Overview	2	0.0909091	189	22	6260	BAX,EP300	3.01106	0.141431	0.402238
hsa00510	N-Glycan biosynthesis	Glycan biosynthesis and metabolism	1	0.0454545	48	22	6260	MGAT1	5.92803	0.15602	0.402238
hsa04330	Notch signaling pathway	Signal transduction	1	0.0454545	48	22	6260	EP300	5.92803	0.15602	0.402238
hsa04913	Ovarian steroidogenesis	Endocrine system	1	0.0454545	51	22	6260	LHB	5.57932	0.164956	0.402238
hsa04978	Mineral absorption	Digestive system	1	0.0454545	51	22	6260	FTL	5.57932	0.164956	0.402238
hsa00500	Starch and sucrose metabolism	Carbohydrate metabolism	1	0.0454545	53	22	6260	GYS1	5.36878	0.170864	0.402238
hsa05014	Amyotrophic lateral sclerosis (ALS)	Neurodegenerative diseases	1	0.0454545	53	22	6260	BAX	5.36878	0.170864	0.402238
hsa05210	Colorectal cancer	Cancers: Specific types	1	0.0454545	62	22	6260	BAX	4.58944	0.196957	0.402238
hsa05211	Renal cell carcinoma	Cancers: Specific types	1	0.0454545	66	22	6260	EP300	4.31129	0.208301	0.402238
hsa04115	p53 signaling pathway	Cell growth and death	1	0.0454545	66	22	6260	BAX	4.31129	0.208301	0.402238
hsa04720	Long-term potentiation	Nervous system	1	0.0454545	69	22	6260	EP300	4.12385	0.216709	0.402238
hsa03320	PPAR signaling pathway	Endocrine system	1	0.0454545	71	22	6260	FABP4	4.00768	0.222266	0.402238
hsa04917	Prolactin signaling pathway	Endocrine system	1	0.0454545	72	22	6260	LHB	3.95202	0.225031	0.402238
hsa04010	MAPK signaling pathway	Signal transduction	2	0.0909091	255	22	6260	ELK4,NTF4	2.23173	0.225163	0.402238
hsa04520	Adherens junction	Cell communication	1	0.0454545	73	22	6260	EP300	3.89788	0.227786	0.402238
hsa00980	Metabolism of xenobiotics by cytochrome P450	Xenobiotics biodegradation and metabolism	1	0.0454545	78	22	6260	DHDH	3.64802	0.241422	0.402238
hsa04080	Neuroactive ligand-receptor interaction	Signaling molecules and interaction	2	0.0909091	273	22	6260	LHB,UTS2R	2.08458	0.248863	0.402238
hsa04350	TGF-beta signaling pathway	Signal transduction	1	0.0454545	81	22	6260	EP300	3.51291	0.249494	0.402238
hsa04640	Hematopoietic cell lineage	Immune system	1	0.0454545	85	22	6260	CD7	3.34759	0.260128	0.402238
hsa04210	Apoptosis	Cell growth and death	1	0.0454545	87	22	6260	BAX	3.27064	0.265391	0.402238
hsa05215	Prostate cancer	Cancers: Specific types	1	0.0454545	88	22	6260	EP300	3.23347	0.268009	0.402238
hsa04912	GnRH signaling pathway	Endocrine system	1	0.0454545	90	22	6260	LHB	3.16162	0.273218	0.402238
hsa04916	Melanogenesis	Endocrine system	1	0.0454545	99	22	6260	EP300	2.8742	0.296226	0.424324
hsa04066	HIF-1 signaling pathway	Signal transduction	1	0.0454545	106	22	6260	EP300	2.68439	0.313639	0.431831
hsa05200	Pathways in cancer	Cancers: Overview	2	0.0909091	325	22	6260	BAX,EP300	1.75105	0.317762	0.431831
hsa04110	Cell cycle	Cell growth and death	1	0.0454545	124	22	6260	EP300	2.29472	0.356546	0.466855
hsa03040	Spliceosome	Transcription	1	0.0454545	126	22	6260	SNRNP70	2.2583	0.361152	0.466855
hsa03010	Ribosome	Translation	1	0.0454545	130	22	6260	MRPL24	2.18881	0.37027	0.467245
hsa04910	Insulin signaling pathway	Endocrine system	1	0.0454545	137	22	6260	GYS1	2.07697	0.385928	0.475679
hsa04310	Wnt signaling pathway	Signal transduction	1	0.0454545	143	22	6260	EP300	1.98983	0.399054	0.480678
hsa03013	RNA transport	Translation	1	0.0454545	153	22	6260	RANGAP1	1.85977	0.420336	0.493874
hsa04630	Jak-STAT signaling pathway	Signal transduction	1	0.0454545	157	22	6260	EP300	1.81239	0.428646	0.493874
hsa04141	Protein processing in endoplasmic reticulum	Folding, sorting and degradation	1	0.0454545	164	22	6260	BAX	1.73503	0.442915	0.499457
hsa05164	Influenza A	Infectious diseases: Viral	1	0.0454545	169	22	6260	EP300	1.6837	0.452898	0.500075
hsa05168	Herpes simplex infection	Infectious diseases: Viral	1	0.0454545	180	22	6260	EP300	1.58081	0.474264	0.512979
hsa05169	Epstein-Barr virus infection	Infectious diseases: Viral	1	0.0454545	197	22	6260	EP300	1.44439	0.505724	0.536068
hsa04810	Regulation of actin cytoskeleton	Cell motility	1	0.0454545	212	22	6260	IQGAP3	1.3422	0.531984	0.552846
hsa04151	PI3K-Akt signaling pathway	Signal transduction	1	0.0454545	343	22	6260	GYS1	0.829579	0.711153	0.724829
hsa04740	Olfactory transduction	Sensory system	1	0.0454545	393	22	6260	OR2Y1	0.724034	0.760424	0.760424

## Sheet: trans-regulated target mRNA
Pathway_id	Pathway_name	Pathway_class	Num_of_symbols_in_list_in_KEGG	Percentage_of_symbols_in_list	Num_of_symbols_in_bglist_in_KEGG	Num_of_symbols_in_list	Num_of_symbols_in_bglist	Symbols_in_list	Fold_enrichment	Pvalue	FDR
hsa04141	Protein processing in endoplasmic reticulum	Folding, sorting and degradation	132	0.0348469	164	3788	6260	LMAN1,CAPN1,UBE2J1,PARK2,DNAJB11,PPP1R15A,VIMP,SEC61G,NSFL1C,RPN2,SEC61A2,DDOST,SKP1,BCAP31,UFD1L,SSR3,SEC31A,DNAJA2,SEC24C,MARCH6,OS9,NGLY1,SIL1,BAG2,UBE4B,EDEM1,HSPH1,CANX,ERN1,UBE2J2,DAD1,PDIA3,HYOU1,HSPA8,UBQLN2,SEC63,GANAB,UBE2D3,DERL2,UGGT2,MAPK8,SSR1,SEC24A,EDEM3,STT3B,CKAP4,SEC23B,DNAJB1,UBE2E3,RRBP1,ATF4,HSP90AA1,SEL1L,UBE2G2,PRKCSH,HERPUD1,HSPBP1,HSP90B1,HSPA1B,DNAJC10,ATF6B,RNF185,RAD2…	1.33013	2.35326e-08	6.30675e-06
hsa03040	Spliceosome	Transcription	104	0.0274551	126	3788	6260	CRNKL1,XAB2,PPIL1,BUD31,EIF4A3,PRPF3,PLRG1,HNRNPK,DHX38,CCDC12,EFTUD2,AQR,U2AF1,HNRNPC,PRPF40A,SLU7,NCBP2,RBM22,RBMX,RBM8A,CDC5L,SRSF5,TRA2B,SRSF6,DHX16,HSPA8,U2AF2,DHX8,SF3A1,SART1,LSM2,DDX39B,SNRNP200,RBM25,SF3B3,SMNDC1,SNRNP70,PRPF19,PRPF6,THOC1,DDX46,THOC3,LSM6,HNRNPM,SRSF2,HSPA1B,DDX23,HNRNPA3,SNRPD3,SNRPB,DDX5,RBM17,LSM4,SF3A3,MAGOHB,SNRPC,SF3B5,SRSF3,SNW1,CDC40,PRPF8,TCERG1,MAGOH,HNRNPU,US…	1.36404	6.22449e-08	8.34082e-06
hsa05016	Huntington*s disease	Neurodegenerative diseases	142	0.0374868	181	3788	6260	CREB3L1,UQCR11,EP300,ATP5G2,SOD2,POLR2B,NDUFS4,UQCRC1,COX7A2,PPARGC1A,DCTN1,NDUFB8,AP2S1,NDUFB3,SLC25A4,CREB1,POLR2J3,NDUFA12,HDAC1,AP2A2,NDUFA5,UQCRH,SDHA,TAF4B,CREB3L3,DNAH1,DLG4,NDUFB5,POLR2D,DNAH2,CASP3,COX6B1,SP1,COX6B2,NDUFA3,NDUFA9,COX4I1,HIP1,POLR2G,COX7A2L,CYCS,NDUFS1,BBC3,CLTCL1,CREBBP,COX7B,AP2B1,NDUFV1,CASP9,CLTB,POLR2E,HAP1,NDUFB1,BDNF,NDUFS8,ATP5B,POLR2I,PLCB3,MT-CYB,DNALI1,MT-ATP8,…	1.2965	1.49054e-07	1.33155e-05
hsa04110	Cell cycle	Cell growth and death	101	0.0266631	124	3788	6260	EP300,CDK1,ORC1,MAD2L1,MCM5,CDKN2B,CCNA2,GADD45B,MDM2,CCNB2,ABL1,CCNE2,CDC45,E2F2,HDAC1,FZR1,ESPL1,TFDP2,STAG2,SMAD3,SKP1,CHEK1,SMC1A,MAD1L1,CDC26,GADD45G,ANAPC11,PKMYT1,ANAPC5,CDKN1C,CDC16,YWHAZ,CREBBP,CDK4,PTTG1,WEE1,BUB3,YWHAG,CDC14B,YWHAE,CDC25C,MCM3,ANAPC7,CDK6,HDAC2,CCNH,CCND2,RAD21,TTK,MAD2L2,CCNB1,ANAPC4,CCNE1,ATR,MYC,GSK3B,STAG1,CDK7,CHEK2,MCM2,MCM4,CDC23,CDC25A,CCNA1,SKP2,ANAPC13,CCNB3,…	1.34606	3.57765e-07	2.39702e-05
hsa04142	Lysosome	Transport and catabolism	97	0.0256072	120	3788	6260	MAN2B1,ASAH1,ARSA,GALNS,ATP6V0B,SMPD1,ARSB,HEXB,PPT1,PSAP,DNASE2,MCOLN1,TPP1,AP1G2,CTSH,AP4E1,NPC1,AP3S2,CLN5,CLTCL1,CTSB,GNS,CTSF,AGA,CD68,AP1B1,LAMP2,ABCA2,IGF2R,CLTB,ACP2,NAGA,AP1M1,CTSD,SLC11A2,SCARB2,TCIRG1,IDUA,GGA2,CLN3,NAGPA,MFSD8,AP3M2,NEU1,ATP6V0A2,SUMF1,SLC11A1,NAGLU,ABCB9,ATP6V0C,SGSH,HEXA,HYAL1,ATP6V0D1,AP1G1,LAMP1,AP4B1,ATP6AP1,PPT2,ATP6V1H,ENTPD4,CD63,CTSZ,CLTA,NPC2,LAMP3,SORT1,AP3…	1.33584	1.21731e-06	5.83615e-05
hsa03010	Ribosome	Translation	104	0.0274551	130	3788	6260	RPS18,RPS28,RPL4,RPS21,RPL27,MRPL22,RPS3A,RPL35A,RPL31,RPL38,RPS16,RPL14,RPS23,MRPL19,MRPL12,MRPL28,MRPL20,MRPL35,RPL6,RPS15A,RPL18,RPL13,RPL41,RPL10,RPS24,RPL24,RPLP0,RPS6,RPL34,MRPS16,RPL36A,RSL24D1,MRPL24,MRPS11,RPS27A,RPSA,RPS8,RPL22,RPS26,MRPL17,RPS15,RPL36,RPL21,RPL13A,RPL19,MRPL1,RPL7A,MRPL15,FAU,RPL39,MRPS18C,RPLP2,RPS10,MRPL13,RPL15,RPL28,RPL18A,RPL3,RPL9,RPL23A,MRPL23,RPL10A,RPL12,MRPS1…	1.32207	1.3066e-06	5.83615e-05
hsa04120	Ubiquitin mediated proteolysis	Folding, sorting and degradation	108	0.0285111	137	3788	6260	DDB1,BRCA1,UBE2W,UBE2N,CUL4B,UBE2J1,ERCC8,SOCS3,PARK2,PIAS1,BIRC6,MDM2,UBE2H,DET1,ITCH,FZR1,NEDD4,SKP1,HUWE1,CDC26,UBE2B,KEAP1,UBE2S,ANAPC11,UBE4B,ANAPC5,FBXW11,CDC16,UBA2,HERC4,WWP2,UBE2J2,BIRC3,HERC2,RHOBTB2,NEDD4L,UBE2D3,UBE2Q2,WWP1,UBE3B,TCEB1,UBE3A,UBE2E3,UBE2F,PRPF19,ANAPC7,CBLB,MAP3K1,UBE2G2,SIAH1,PML,PPIL2,TRIM32,CUL4A,ANAPC4,UBA1,BIRC7,XIAP,HERC3,CUL3,SMURF2,UBOX5,UBE2A,UBE2E2,CDC23,CUL7…	1.30277	3.1097e-06	0.000112771
hsa05200	Pathways in cancer	Cancers: Overview	235	0.062038	325	3788	6260	MMP2,EP300,MAX,GRB2,TPM3,PIK3CB,LAMB4,GSTP1,PDGFRB,FGF12,DVL1,HRAS,CDKN2B,ITGA2,WNT10B,CKS2,FH,CTNNA1,MDM2,AKT2,EGFR,NKX3-1,ERBB2,ABL1,CCNE2,E2F2,COL4A6,PIK3R1,HDAC1,TPR,WNT7B,SMAD3,LEF1,MAP2K2,STAT3,DAPK2,CASP3,PLCG2,ITGA2B,FOS,TRAF4,WNT2B,FZD6,KITLG,CRKL,APPL1,RASSF1,ARNT2,BIRC3,RXRB,CYCS,FGFR1,CSF3R,BIRC5,FGF17,FN1,LAMB3,CREBBP,ITGB1,GLI1,RUNX1T1,BMP2,CDK4,PIK3CD,WNT1,COL4A2,SPI1,IKBKB,TCEB1,M…	1.19495	3.36629e-06	0.000112771
hsa05010	Alzheimer*s disease	Neurodegenerative diseases	127	0.0335269	166	3788	6260	UQCR11,ATP5G2,NDUFS4,UQCRC1,CAPN1,COX7A2,NDUFB8,SNCA,MME,NDUFB3,CACNA1C,LRP1,CHP1,NDUFA12,NDUFA5,UQCRH,SDHA,APBB1,NDUFB5,CASP3,COX6B1,APH1A,CACNA1S,COX6B2,NDUFA3,NDUFA9,COX4I1,ERN1,ITPR3,COX7A2L,HSD17B10,CYCS,NDUFS1,BACE2,COX7B,CALM2,PPP3R1,NDUFV1,CASP9,APH1B,NDUFB1,NDUFS8,ATP5B,PLCB3,MAPT,MT-CYB,ATP2A1,MT-ATP8,NDUFA4L2,CYC1,NDUFC2,PLCB1,GRIN1,MAPK3,NDUFS5,ATP5C1,NDUFA10,ATP5F1,NDUFA13,ATP5H,TNFR…	1.26433	7.55729e-06	0.000214898
hsa03013	RNA transport	Translation	118	0.031151	153	3788	6260	SUMO1,EIF1,ELAC2,UPF3A,EIF4A3,EIF4E2,NUP85,THOC7,NUP133,GEMIN6,POP4,EIF3H,EIF4E,PRMT5,EIF3J,EIF3E,UPF2,TPR,DDX20,RPP38,THOC5,NUP93,NUP50,FXR1,NUP160,NCBP2,RBM8A,PABPC1,POM121,NUP62,EIF3G,EIF2B5,NUP155,PAIP1,POP7,GEMIN4,XPOT,NUPL2,EIF3A,GEMIN2,POP1,NUP107,RNPS1,NUP205,DDX39B,NUP214,CYFIP1,EIF2B3,NUP153,THOC1,SNUPN,STRAP,EIF4B,THOC3,SENP2,EIF3C,SMN1,EIF4G2,CLNS1A,RANBP2,EIF4G3,MAGOHB,EIF3D,UPF1,RPP…	1.27454	8.01857e-06	0.000214898
hsa00970	Aminoacyl-tRNA biosynthesis	Translation	37	0.00976769	41	3788	6260	SARS,PSTK,FARS2,TARS2,YARS2,CARS2,RARS,GARS,DARS,CARS,HARS,RARS2,FARSB,SARS2,WARS,EPRS,KARS,AARS2,TARSL2,FARSA,HARS2,NARS2,NARS,DARS2,QARS,LARS,EARS2,VARS2,SEPSECS,MARS,LARS2,AARS,IARS,VARS,YARS,TARS,IARS2	1.49136	2.34723e-05	0.00057187
hsa00520	Amino sugar and nucleotide sugar metabolism	Carbohydrate metabolism	43	0.0113516	49	3788	6260	FPGT,PMM1,GMPPA,PGM1,RENBP,GNPDA1,MPI,HK1,HEXB,UGP2,CHIT1,CHI3L2,UXS1,CYB5R2,FUK,TSTA3,GPI,AMDHD2,UGDH,GALK2,GNPNAT1,PGM3,NANS,GFPT2,CMAS,GALT,HEXA,UAP1L1,GMPPB,GNPDA2,GMDS,NAGK,CHI3L1,GFPT1,GNE,CYB5R3,GALK1,PGM2,GALE,HKDC1,PMM2,UAP1,NPL	1.45023	2.59718e-05	0.000580036
hsa05222	Small cell lung cancer	Cancers: Specific types	69	0.0182154	86	3788	6260	MAX,PIK3CB,LAMB4,CDKN2B,ITGA2,CKS2,AKT2,CCNE2,E2F2,COL4A6,PIK3R1,ITGA2B,TRAF4,BIRC3,RXRB,CYCS,FN1,LAMB3,ITGB1,FHIT,CDK4,PIK3CD,COL4A2,IKBKB,PIK3R2,CASP9,LAMC2,NFKB1,CKS1B,CDK6,RXRG,LAMA4,ITGA3,TRAF5,CCNE1,BCL2,BIRC7,XIAP,LAMA1,MYC,LAMA3,NFKBIA,AKT3,RXRA,SKP2,TRAF3,COL4A3,APAF1,RELA,AKT1,PIK3R5,PTK2,RARB,TRAF2,IKBKG,ITGA6,CCND1,BIRC2,COL4A1,TP53,LAMB2,PTEN,CDKN1B,PIK3R3,ITGAV,LAMA5,LAMC1,PIAS2,LAM…	1.32591	6.86465e-05	0.00141517
hsa05012	Parkinson*s disease	Neurodegenerative diseases	98	0.0258712	129	3788	6260	UQCR11,ATP5G2,NDUFS4,UQCRC1,COX7A2,NDUFB8,UBE2J1,SNCA,PARK2,NDUFB3,SLC25A4,NDUFA12,NDUFA5,UQCRH,SDHA,NDUFB5,CASP3,COX6B1,COX6B2,NDUFA3,NDUFA9,COX4I1,UBE2J2,PINK1,COX7A2L,CYCS,UBB,NDUFS1,MT-ND2,PARK7,COX7B,NDUFV1,CASP9,NDUFB1,SEPT5,NDUFS8,ATP5B,MT-CYB,MT-ATP8,NDUFA4L2,CYC1,MT-ND4,NDUFC2,UBE2G2,GPR37,SLC18A2,HTRA2,NDUFS5,ATP5C1,NDUFA10,VDAC2,SLC18A1,ATP5F1,UBA1,NDUFA13,ATP5H,SDHD,UQCRQ,NDUFV2,ATP5A…	1.25545	0.000134417	0.00254749
hsa04510	Focal adhesion	Cell communication	149	0.0393347	205	3788	6260	COL1A1,GRB2,PIK3CB,LAMB4,SEBOX,PDGFRB,HRAS,ITGA2,AKT2,EGFR,ERBB2,PPP1CB,COL4A6,PIK3R1,COL11A1,ITGB5,ITGB7,COL6A2,CHAD,ITGA2B,ELK1,DIAPH1,ITGA9,SHC4,CRKL,VAV3,BIRC3,MYL12A,RASGRF1,FN1,PPP1R12A,LAMB3,PXN,ITGB1,SPP1,MYL10,PIK3CD,SHC2,COL4A2,COL11A2,TLN2,MAPK8,PIK3R2,SRC,RAC3,VASP,LAMC2,ITGA7,ACTG1,PAK6,PDPK1,RAP1B,COL2A1,MAPK3,VCL,CRK,CCND2,ITGB3,LAMA4,PRKCA,ITGA5,PRKCG,ITGA3,PRKCB,ROCK2,BCL2,TNXB,M…	1.20115	0.000142583	0.00254749
hsa03050	Proteasome	Folding, sorting and degradation	38	0.0100317	44	3788	6260	PSMD12,PSMB8,PSMB11,PSMA1,PSMB6,PSMC6,SHFM1,PSMD1,PSMD3,PSMC4,PSMD8,PSMB4,PSME2,PSMA3,PSMB2,PSMC1,PSME4,PSMD13,PSMD11,PSMF1,PSMB7,PSMD6,PSMA6,PSMA2,POMP,PSMA7,PSMB5,PSMD2,PSMD4,PSMC5,PSMB3,PSMC2,PSMD14,PSMA4,PSMD7,PSMC3,PSMB1,PSME3	1.42723	0.000169329	0.0027813
hsa05203	Viral carcinogenesis	Cancers: Overview	138	0.0364308	189	3788	6260	CREB3L1,DDB1,EP300,HDAC7,GRB2,CDK1,PIK3CB,LTBR,HDAC3,HNRNPK,HRAS,CDKN2B,CCNA2,MDM2,CREB1,CCNE2,HDAC11,GTF2H2C,PIK3R1,HDAC1,HIST1H2BH,IRF9,MRPS18B,HIST2H2BE,GTF2E1,CREB3L3,CHEK1,SND1,HIST1H2BN,HIST1H2BB,HLA-A,STAT3,MAD1L1,KAT2A,EGR3,POLB,CASP3,CCR8,LYN,GTF2A1L,SCRIB,HIST2H2BF,GTF2H3,DLG1,GTF2H2,RBPJ,USP7,IRF3,YWHAZ,PXN,CREBBP,CDK4,PIK3CD,YWHAG,HDAC4,ATF2,HDAC8,PIK3R2,GTF2B,SRC,PRKACA,NFKB1,UBE3A,T…	1.20665	0.000176426	0.0027813
hsa00190	Oxidative phosphorylation	Energy metabolism	98	0.0258712	131	3788	6260	UQCR11,ATP5G2,NDUFS4,UQCRC1,COX7A2,NDUFB8,NDUFB3,NDUFA12,NDUFA5,UQCRH,SDHA,ATP6V0B,ATP6V1G3,NDUFB5,ATP6V1B2,COX6B1,ATP6V1E2,COX6B2,NDUFA3,NDUFA9,COX4I1,PPA1,COX7A2L,NDUFS1,MT-ND2,COX7B,NDUFV1,PPA2,ATP6V0E2,NDUFB1,ATP5I,NDUFS8,ATP5B,MT-CYB,MT-ATP8,NDUFA4L2,CYC1,MT-ND4,LHPP,NDUFC2,TCIRG1,ATP6V1G1,COX11,NDUFS5,ATP5C1,NDUFA10,ATP5F1,ATP6V1C1,NDUFA13,ATP5H,ATP6V0A2,SDHD,UQCRQ,NDUFV2,ATP5A1,ATP5J2,NDUF…	1.23629	0.000362816	0.00540193
hsa04914	Progesterone-mediated oocyte maturation	Endocrine system	67	0.0176874	86	3788	6260	CDK1,PIK3CB,MAD2L1,CCNA2,RPS6KA2,AKT2,CCNB2,PGR,MAPK11,PIK3R1,ADCY4,ADCY2,FZR1,MAPK14,MAD1L1,CDC26,ANAPC11,PKMYT1,ANAPC5,CDC16,ADCY9,PIK3CD,MAPK8,PIK3R2,PRKACA,GNAI2,CDC25C,ANAPC7,SPDYC,HSP90AA1,MAPK3,MAD2L2,CCNB1,ANAPC4,MAPK10,ADCY3,SPDYA,ADCY1,CDC23,BRAF,AKT3,CDC25A,CCNA1,ANAPC13,CCNB3,MAPK9,BUB1,ANAPC2,IGF1R,AKT1,MAP2K1,PIK3R5,MAPK12,CPEB1,ANAPC1,PRKACB,ANAPC10,CDC27,HSP90AB1,RPS6KA1,PDE3B,PLK…	1.28748	0.000445602	0.00628534
hsa05210	Colorectal cancer	Cancers: Specific types	50	0.0131996	62	3788	6260	PIK3CB,AKT2,PIK3R1,SMAD3,LEF1,CASP3,FOS,APPL1,CYCS,BIRC5,PIK3CD,MAPK8,PIK3R2,RAC3,CASP9,RALGDS,MAPK3,BCL2,MAPK10,MYC,GSK3B,MLH1,BRAF,AKT3,AXIN1,RAC2,MAPK9,TGFBR1,SMAD4,TCF7L2,AKT1,MAP2K1,TCF7,MSH3,PIK3R5,MSH6,CTNNB1,CCND1,TGFB1,SMAD2,TP53,APC,APC2,RHOA,PIK3R3,RAF1,BAD,DCC,ARAF,BAX	1.33273	0.000553941	0.00718063
hsa03410	Base excision repair	Replication and repair	29	0.00765576	33	3788	6260	NTHL1,UNG,POLD2,NEIL2,POLE,MBD4,POLB,MPG,LIG1,POLD3,PARP1,LIG3,NEIL1,SMUG1,MUTYH,XRCC1,POLD1,HMGB1,NEIL3,PARP2,TDG,FEN1,APEX1,POLD4,POLL,POLE4,OGG1,PCNA,POLE2	1.45227	0.000564948	0.00718063
hsa05215	Prostate cancer	Cancers: Specific types	68	0.0179514	88	3788	6260	CREB3L1,EP300,GRB2,PIK3CB,GSTP1,PDGFRB,HRAS,MDM2,AKT2,EGFR,NKX3-1,CREB1,ERBB2,CCNE2,E2F2,PIK3R1,CREB3L3,LEF1,MAP2K2,FGFR1,CREBBP,PIK3CD,IKBKB,PIK3R2,CASP9,NFKB1,FGFR2,PDPK1,ATF4,HSP90AA1,MAPK3,HSP90B1,CCNE1,BCL2,GSK3B,PDGFRA,NFKBIA,BRAF,AKT3,PDGFB,CREB3L2,IGF1R,RELA,TCF7L2,AKT1,MAP2K1,TCF7,AR,PIK3R5,INSRR,IKBKG,EGF,CTNNB1,CCND1,CREB3L4,PDGFA,HSP90AB1,TP53,PTEN,CDKN1B,NRAS,PIK3R3,RAF1,BAD,CREB5,TG…	1.277	0.000616248	0.00718063
hsa03015	mRNA surveillance pathway	Translation	68	0.0179514	88	3788	6260	UPF3A,EIF4A3,PPP2R2A,PPP1CB,UPF2,MSI1,CPSF3,PPP2R5C,NCBP2,SMG5,RBM8A,PABPC1,RNPS1,SMG7,DDX39B,PPP2R3A,CPSF7,PPP2CB,ETF1,CSTF2,PCF11,PPP2R1A,PPP2R2D,HBS1L,PPP2R3C,SSU72,MAGOHB,UPF1,PABPN1,WDR33,PAPOLG,PPP2CA,MAGOH,RNMT,UPF3B,CPSF2,CSTF3,CSTF2T,PABPC1L,PABPC4,MSI2,PPP2R5D,SMG6,PPP2R2B,CPSF4,PNN,RNGTT,DAZAP1,CSTF1,PAPOLA,PPP2R3B,ALYREF,SMG1,SRRM1,PPP1CA,PPP2R5B,CPSF6,CASC3,PPP2R1B,PPP1CC,PPP2R2C,NXF…	1.277	0.000616248	0.00718063
hsa05169	Epstein-Barr virus infection	Infectious diseases: Viral	141	0.0372228	197	3788	6260	IRAK1,EP300,CDK1,POLR2B,PIK3CB,TAB2,PSMD12,MAP2K4,CCNA2,MDM2,AKT2,MAPK11,IL10RA,POLR2J3,PIK3R1,HDAC1,GTF2E1,NEDD4,SND1,CD40,CD58,PSMC6,MAPK14,HLA-A,STAT3,POLR3E,POLR2D,PTMA,PLCG2,LYN,SHFM1,PSMD1,POLR2G,HSPB1,RBPJ,USP7,PSMD3,IRF3,HSPA8,YWHAZ,CREBBP,PSMC4,PSMD8,PIK3CD,YWHAG,HDAC4,SPI1,IKBKB,ATF2,MAPK8,PIK3R2,GTF2B,MAP3K7,PRKACA,NFKB1,POLR2E,TRADD,NUP214,YWHAE,POLR2I,TBP,PSMC1,ICAM1,CD19,HDAC2,HSPA1…	1.18282	0.000659905	0.00736894
hsa05223	Non-small cell lung cancer	Cancers: Specific types	44	0.0116156	54	3788	6260	GRB2,PIK3CB,HRAS,AKT2,EGFR,ERBB2,E2F2,PIK3R1,MAP2K2,PLCG2,RASSF1,RXRB,FHIT,CDK4,PIK3CD,PIK3R2,CASP9,CDK6,PDPK1,RXRG,MAPK3,STK4,PRKCA,PRKCG,PRKCB,BRAF,AKT3,RXRA,PLCG1,AKT1,MAP2K1,FOXO3,CDKN2A,PIK3R5,RARB,EGF,CCND1,TP53,NRAS,PIK3R3,RAF1,BAD,TGFA,ARAF	1.34655	0.000785025	0.00841547
hsa03440	Homologous recombination	Replication and repair	25	0.00659979	28	3788	6260	POLD2,RAD50,XRCC2,RAD51B,TOP3B,SHFM1,TOP3A,POLD3,NBN,RPA2,MRE11A,BLM,XRCC3,RAD51C,RAD51,MUS81,POLD1,RAD54L,RAD54B,POLD4,RPA3,EME1,RAD52,RPA1,RAD51D	1.47552	0.00083158	0.00857167
hsa03008	Ribosome biogenesis in eukaryotes	Translation	57	0.0150475	73	3788	6260	NAT10,PWP2,POP4,FCF1,XRN1,RPP38,EIF6,LSG1,NHP2,DKC1,NOB1,GNL2,IMP4,RCL1,TBL3,UTP14C,REXO1,POP7,POP1,RBM28,TCOF1,WDR43,NOL6,GNL3,RRP7A,XRN2,NOP58,TAF9,CSNK2A2,RPP30,CIRH1A,WDR3,UTP15,RPP40,WDR75,HEATR1,GNL3L,NOP56,GTPBP4,XPO1,EFTUD1,POP5,CSNK2B,BMS1,MPHOSPH10,UTP18,RIOK2,SBDS,IMP3,UTP14A,NXF1,DROSHA,RAN,SPATA5,NVL,NMD3,REXO2	1.29038	0.00106951	0.0106158
hsa00051	Fructose and mannose metabolism	Carbohydrate metabolism	30	0.00791975	35	3788	6260	ALDOC,FPGT,PMM1,GMPPA,PFKFB2,AKR1B10,KHK,MPI,HK1,PFKM,TPI1,PFKL,AKR1B1,PFKFB4,FUK,TSTA3,FBP2,PFKFB3,ALDOA,SORD,MTMR2,PFKP,MTMR6,PHPT1,GMPPB,GMDS,MTMR1,ALDOB,HKDC1,PMM2	1.4165	0.00112761	0.0107928
hsa04070	Phosphatidylinositol signaling system	Signal transduction	61	0.0161035	79	3788	6260	PIK3CB,INPP5B,PIK3C2B,IMPA1,PIK3R1,PI4KA,PIK3C3,SYNJ2,INPP1,DGKB,PLCG2,DGKI,PLCD3,ITPR3,PLCE1,ITPK1,PIKFYVE,PI4KB,PIP4K2B,INPP5J,DGKD,PIK3CD,CALM2,INPPL1,PLCD1,PIK3R2,PIP5K1B,PLCB3,ITPKA,PLCB1,PIP4K2C,PRKCA,PRKCG,PRKCB,DGKQ,CDS2,ITPKB,DGKA,DGKH,PLCG1,PI4K2A,PIK3C2A,DGKZ,ITPR1,PLCD4,ITPR2,INPP4B,SYNJ1,CALML6,INPP5A,PIK3R5,IMPA2,PIP5K1C,INPP5K,PLCB4,INPP4A,PTEN,PLCB2,PIK3R3,PIP5K1A,DGKG	1.27605	0.00120685	0.0108384
hsa04115	p53 signaling pathway	Cell growth and death	52	0.0137276	66	3788	6260	CDK1,CD82,GADD45B,MDM2,CCNB2,CCNE2,IGFBP3,CHEK1,CASP3,GADD45G,RRM2,MDM4,CYCS,BBC3,CDK4,GTSE1,CASP9,RPRM,TSC2,CDK6,SIAH1,CCNG1,SERPINE1,CCND2,SHISA5,CCNB1,CCNE1,ATR,TP53I3,THBS1,CHEK2,BID,RFWD2,FAS,CCNB3,TP73,APAF1,ATM,TNFRSF10B,RRM2B,CDKN2A,SESN2,DDB2,CCND1,RCHY1,TP53,PTEN,CASP8,CCNG2,CCND3,SESN3,BAX	1.30204	0.00121325	0.0108384
hsa05213	Endometrial cancer	Cancers: Specific types	42	0.0110876	52	3788	6260	GRB2,PIK3CB,HRAS,CTNNA1,AKT2,EGFR,ERBB2,PIK3R1,LEF1,MAP2K2,ELK1,PIK3CD,PIK3R2,CASP9,PDPK1,MAPK3,MYC,GSK3B,MLH1,BRAF,AKT3,AXIN1,ILK,TCF7L2,AKT1,MAP2K1,TCF7,FOXO3,PIK3R5,EGF,CTNNB1,CCND1,TP53,APC,APC2,PTEN,NRAS,PIK3R3,RAF1,BAD,CTNNA3,ARAF	1.33478	0.00145514	0.0125752
hsa03420	Nucleotide excision repair	Replication and repair	37	0.00976769	45	3788	6260	ERCC5,DDB1,POLD2,CUL4B,ERCC8,POLE,GTF2H2C,GTF2H3,GTF2H2,ERCC1,LIG1,POLD3,RFC3,RPA2,ERCC3,CCNH,CUL4A,RAD23B,ERCC4,RAD23A,CDK7,POLD1,RFC5,MNAT1,RBX1,ERCC6,DDB2,POLD4,RFC1,POLE4,RPA3,PCNA,RFC2,POLE2,XPA,RPA1,ERCC2	1.35879	0.00150152	0.0125752
hsa00230	Purine metabolism	Nucleotide metabolism	118	0.031151	165	3788	6260	XDH,PNPT1,POLR2B,NPR1,NME1-NME2,POLD2,PGM1,AMPD3,AK1,POLR1B,CANT1,POLE,POLR2J3,ADCY4,ADCY2,GMPR2,PDE9A,POLR3E,POLR2D,RRM2,ADCY9,POLR2G,GUCY2C,FHIT,ENTPD2,PDE4D,NTPCR,NME4,PDE7B,PFAS,PDE6B,PDE4B,GUK1,IMPDH1,POLD3,POLR2E,NME1,ENPP3,DCK,POLR2I,GUCY1B3,NME6,PDE8A,PRUNE,PRPS1,ADSSL1,AK2,ADA,PDE1A,PDE2A,AK4,GUCY1A2,ADK,NPR2,RRM1,NUDT5,AK7,DGUOK,GMPR,ENTPD8,ADCY3,POLR1A,NT5E,PDE6G,ADCY1,POLR3A,ENTPD6,PD…	1.18185	0.00186197	0.0151214
hsa04144	Endocytosis	Transport and catabolism	140	0.0369588	199	3788	6260	CXCR4,ARAP1,CHMP7,LDLR,RAB5A,RAB11FIP4,EHD2,HRAS,AP2S1,ZFYVE9,MDM2,EGFR,VPS4B,PSD4,RAB22A,ZFYVE16,ACAP2,ITCH,STAMBP,AP2A2,EEA1,SMAD6,IL2RG,RNF41,SMAD3,CHMP5,NEDD4,HLA-A,ARRB1,MVB12B,VPS28,TSG101,RAB11A,RAB7A,ARRB2,DNM1,HSPA8,CLTCL1,NEDD4L,EPS15,AP2B1,FGFR4,RUFY1,WWP1,PLD2,PSD,VPS37A,SRC,ARFGAP3,IQSEC3,AGAP3,PIP5K1B,CLTB,HGS,GRK6,RAB11FIP2,CBLB,AP2M1,SMAD7,FGFR2,ARFGAP2,TFRC,PML,DAB2,RAB5C,HSPA1B,…	1.16262	0.00214741	0.0169266
hsa04114	Oocyte meiosis	Cell growth and death	81	0.0213833	110	3788	6260	CDK1,MAD2L1,CAMK2B,RPS6KA2,CCNB2,CCNE2,PPP1CB,PGR,CHP1,ADCY4,ADCY2,ESPL1,SKP1,SMC1A,PPP2R5C,FBXO5,CDC26,CAMK2G,ANAPC11,PKMYT1,ANAPC5,FBXW11,CDC16,ADCY9,ITPR3,YWHAZ,CALM2,PTTG1,YWHAG,PPP3R1,PRKACA,YWHAE,CAMK2D,CDC25C,ANAPC7,PPP2CB,SPDYC,PPP2R1A,MAPK3,MAD2L2,CCNB1,ANAPC4,CCNE1,ADCY3,SPDYA,ADCY1,PPP2CA,CDC23,ANAPC13,ITPR1,RBX1,CDC20,ITPR2,BUB1,STAG3,YWHAB,ANAPC2,IGF1R,PPP2R5D,MAP2K1,AR,CALML6,PPP3CA…	1.21691	0.00252539	0.0193373
hsa04810	Regulation of actin cytoskeleton	Cell motility	148	0.0390707	212	3788	6260	BDKRB1,PIK3CB,CHRM1,PDGFRB,RDX,FGF12,HRAS,ITGA2,MRAS,EGFR,CFL2,ARHGEF4,PPP1CB,ITGAX,ARPC5L,PIK3R1,ITGB5,ENAH,ITGB7,ARPC5,MAP2K2,MYH14,ITGA2B,IQGAP1,DIAPH1,ITGA9,CRKL,VAV3,WASF2,WASF1,CHRM5,FGFR1,PIKFYVE,MYL12A,FGF17,PIP4K2B,FN1,PPP1R12A,PXN,ITGB1,MYL10,FGFR4,PIK3CD,ARPC1A,GNA13,DIAPH3,PIK3R2,ARPC4,FGF5,SRC,RAC3,FGD3,PIP5K1B,FGF21,ITGA7,ACTG1,IQGAP2,PFN3,FGF11,CYFIP1,PAK6,FGFR2,LIMK2,ARPC2,FGF9,SS…	1.15369	0.00266943	0.0198724
hsa04666	Fc gamma R-mediated phagocytosis	Immune system	66	0.0174234	88	3788	6260	PIK3CB,NCF1,AMPH,FCGR2A,AKT2,CFL2,LAT,ARPC5L,PIK3R1,ARPC5,PLA2G4A,PRKCE,PLCG2,LYN,CRKL,VAV3,WASF2,WASF1,PLA2G6,PIK3CD,ARPC1A,PTPRC,INPPL1,PLD2,PIK3R2,ARPC4,VASP,PIP5K1B,SPHK2,DOCK2,GAB2,LIMK2,ARPC2,MAPK3,CRK,PRKCA,RPS6KB1,PRKCG,PRKCB,MARCKSL1,AKT3,RAC2,PLCG1,PRKCD,ASAP3,GSN,SPHK1,CDC42,AKT1,MAP2K1,PLA2G4B,PAK1,ARF6,PIK3R5,PLD1,ASAP2,ASAP1,PIP5K1C,CFL1,DNM2,LIMK1,PIK3R3,RAF1,PIP5K1A,RPS6KB2,MARCKS	1.23944	0.00290555	0.0210456
hsa04722	Neurotrophin signaling pathway	Nervous system	86	0.0227033	118	3788	6260	IRAK1,MAP3K3,GRB2,PIK3CB,CAMK2B,HRAS,RPS6KA2,AKT2,ABL1,MAPK11,PIK3R1,MAPK14,MAP2K2,CAMK2G,PLCG2,SHC4,CRKL,NGFR,NGFRAP1,PIK3CD,CALM2,SHC2,IKBKB,MAPK8,PIK3R2,NTF3,NFKB1,YWHAE,BDNF,CAMK2D,MAP3K1,ATF4,RAP1B,MAPK3,PDK1,CRK,IRAK4,NTRK1,BCL2,IRS1,MAPK10,SH2B1,MAPK7,GSK3B,NFKBIA,MAGED1,BRAF,AKT3,RAP1A,PLCG1,TP73,PRKCD,MAPK9,CDC42,RELA,NFKBIE,AKT1,MAP2K1,FOXO3,PSEN1,CALML6,SHC1,PIK3R5,MAPK12,SORT1,PSEN2,K…	1.20443	0.00312087	0.0220104
hsa05166	HTLV-I infection	Infectious diseases: Viral	179	0.0472545	261	3788	6260	EP300,MAP3K3,PIK3CB,LTBR,MAD2L1,POLD2,PDGFRB,NFAT5,DVL1,HRAS,MAP2K4,CDKN2B,WNT10B,MRAS,AKT2,SLC25A4,CCNB2,CREB1,E2F2,POLE,CHP1,PIK3R1,ADCY4,ADCY2,WNT7B,IL1R1,IL2RG,MYB,NFATC4,SMAD3,CHEK1,CD40,EGR1,HLA-DMB,HLA-A,CDC26,KAT2A,POLB,ANAPC11,ELK1,FOS,WNT2B,NFATC2,ANAPC5,CDC16,CANX,FZD6,ADCY9,DLG1,ZFP36,CREBBP,CDK4,PIK3CD,PTTG1,BUB3,WNT1,TLN2,PPP3R1,SPI1,IKBKB,ATF2,MAPK8,WNT11,PIK3R2,FZD8,PRKACA,NFKB1,P…	1.13338	0.00355675	0.0244412
hsa04012	ErbB signaling pathway	Signal transduction	64	0.0168955	86	3788	6260	GRB2,PIK3CB,CAMK2B,HRAS,MAP2K4,AKT2,EGFR,ERBB2,NRG3,ABL1,PIK3R1,MAP2K2,CAMK2G,PLCG2,ELK1,SHC4,CRKL,PIK3CD,SHC2,MAPK8,PIK3R2,SRC,PAK6,CAMK2D,CBLB,MAPK3,CRK,NRG1,PRKCA,RPS6KB1,PRKCG,PRKCB,MAPK10,STAT5A,NRG4,MYC,GSK3B,NCK1,PAK4,BRAF,AKT3,ABL2,PLCG1,MAPK9,ERBB3,AKT1,MAP2K1,PAK1,SHC1,PIK3R5,PTK2,EGF,MAP2K7,EIF4EBP1,CDKN1B,NRAS,PIK3R3,RAF1,BAD,NRG2,RPS6KB2,TGFA,ARAF,GAB1	1.22983	0.00459323	0.0307746
hsa00280	Valine, leucine and isoleucine degradation	Amino acid metabolism	35	0.0092397	44	3788	6260	PCCB,AUH,BCAT2,HADHB,HIBADH,AOX1,EHHADH,OXCT1,HIBCH,ALDH9A1,HSD17B10,ALDH2,ALDH6A1,IL4I1,ACAA2,ACAD8,ACAT1,ALDH1B1,ACADSB,HADH,PCCA,BCAT1,BCKDHB,ECHS1,ACADM,BCKDHA,ALDH7A1,IVD,HMGCL,ACAA1,HMGCS2,ALDH3A2,MCCC1,ACAT2,ABAT	1.31456	0.00581867	0.0380342
hsa04721	Synaptic vesicle cycle	Nervous system	48	0.0126716	63	3788	6260	UNC13B,AP2S1,AP2A2,ATP6V0B,ATP6V1G3,NAPA,ATP6V1B2,ATP6V1E2,CPLX4,DNM1,CLTCL1,AP2B1,STXBP1,STX1B,CLTB,ATP6V0E2,AP2M1,SLC17A7,STX3,SYT1,CACNA1A,SLC18A2,TCIRG1,ATP6V1G1,SLC17A8,SLC18A1,ATP6V1C1,ATP6V0A2,ATP6V0C,UNC13A,ATP6V0D1,AP2A1,STX1A,ATP6V1H,ATP6V1B1,CLTA,RIMS1,ATP6V1E1,DNM2,CPLX2,ATP6V0A1,VAMP2,STX2,CACNA1B,CLTC,ATP6V0A4,UNC13C,ATP6V1D	1.25911	0.00630844	0.0402539
hsa03460	Fanconi anemia pathway	Replication and repair	39	0.0102957	50	3788	6260	BRCA1,TELO2,FANCM,FANCD2,POLI,TOP3B,RMI2,PMS2,POLK,TOP3A,ERCC1,FANCG,FAN1,RPA2,BLM,RAD51C,RAD51,FANCB,HES1,ATR,FANCC,MUS81,ERCC4,POLH,MLH1,FANCL,SLX4,FANCI,USP1,FANCA,UBE2T,RPA3,EME1,WDR48,REV3L,BRIP1,RPA1,POLN,FANCE	1.28902	0.00677924	0.042252
hsa04360	Axon guidance	Development	93	0.0245512	131	3788	6260	CXCR4,SEMA4D,PLXNA1,NFAT5,HRAS,CFL2,ABL1,SRGAP1,CHP1,RASA1,SLIT2,PLXNA3,NFATC4,LRRC4,ROBO1,DPYSL5,ABLIM2,EPHA3,NTN1,NFATC2,RND1,UNC5A,PLXNB3,ITGB1,EPHB3,NGEF,PPP3R1,SEMA6D,ROBO3,RAC3,SEMA4F,SEMA6B,EPHB2,DPYSL2,NRP1,GNAI2,EPHA2,PAK6,PLXNC1,FES,SEMA3B,SEMA4B,LIMK2,PLXNA2,MAPK3,SRGAP3,ROCK2,EPHA4,GSK3B,SLIT1,NCK1,PAK4,SEMA3F,UNC5B,RGS3,NFATC1,ARHGEF12,RAC2,PLXNB1,EPHA5,SLIT3,CDC42,SEMA7A,L1CAM,CXCL1…	1.17321	0.00760349	0.0463122
hsa04010	MAPK signaling pathway	Signal transduction	173	0.0456705	255	3788	6260	PTPRR,MAP3K3,MAX,TAOK3,GRB2,PPM1A,PTPN5,CACNB1,PDGFRB,TAB2,PLA2G4C,FGF12,HRAS,MAP2K4,STMN1,RPS6KA2,GADD45B,CACNA1C,MRAS,NLK,AKT2,EGFR,MAP3K12,RASGRP3,MAPK11,CHP1,RASA1,CACNG6,IL1R1,DUSP8,MEF2C,NFATC4,CACNB3,CACNA1E,MAP4K1,MAPK14,MAP3K8,PLA2G4A,MAP2K2,ARRB1,CASP3,CACNA2D3,GADD45G,DUSP6,ELK1,FOS,CACNA1S,NFATC2,MAP4K4,CRKL,HSPB1,ARRB2,CACNA2D1,FGFR1,FGF17,RASGRF1,HSPA8,CACNA1H,FGFR4,MKNK2,PPP3R1,IKB…	1.12117	0.00810969	0.0482977
hsa00640	Propanoate metabolism	Carbohydrate metabolism	26	0.00686378	32	3788	6260	PCCB,ACSS3,EHHADH,MLYCD,ACACA,LDHA,SUCLG1,ACSS1,HIBCH,ALDH9A1,ALDH2,ALDH6A1,ACAT1,ALDH1B1,PCCA,SUCLA2,ECHS1,LDHAL6A,ACADM,ALDH7A1,ALDH3A2,LDHB,ACACB,ACSS2,ACAT2,ABAT	1.34273	0.0104895	0.0599991
hsa04370	VEGF signaling pathway	Signal transduction	50	0.0131996	67	3788	6260	PIK3CB,PLA2G4C,NFAT5,HRAS,AKT2,MAPK11,CHP1,PIK3R1,NFATC4,MAPK14,PLA2G4A,MAP2K2,PLCG2,NOS3,NFATC2,HSPB1,PXN,PIK3CD,SHC2,PPP3R1,PIK3R2,SRC,RAC3,CASP9,SPHK2,MAPK3,PRKCA,PRKCG,PRKCB,SH2D2A,VEGFA,JMJD7-PLA2G4B,AKT3,NFATC1,RAC2,PLCG1,SPHK1,CDC42,AKT1,MAP2K1,PLA2G4B,PIK3R5,PPP3CA,MAPK12,PTK2,NFATC3,NRAS,PIK3R3,RAF1,BAD	1.23327	0.0106947	0.0599991
hsa05220	Chronic myeloid leukemia	Cancers: Specific types	54	0.0142555	73	3788	6260	GRB2,PIK3CB,HRAS,MDM2,AKT2,ABL1,E2F2,PIK3R1,HDAC1,SMAD3,MAP2K2,SHC4,CRKL,CDK4,PIK3CD,SHC2,IKBKB,PIK3R2,NFKB1,CBLB,CDK6,GAB2,MAPK3,HDAC2,CTBP2,CRK,STAT5A,MYC,BCR,MECOM,NFKBIA,BRAF,AKT3,RUNX1,TGFBR1,SMAD4,RELA,AKT1,MAP2K1,CDKN2A,SHC1,PIK3R5,IKBKG,CCND1,TGFB1,TP53,PTPN11,CDKN1B,NRAS,PIK3R3,RAF1,CTBP1,BAD,ARAF	1.22246	0.010913	0.0599991
hsa05100	Bacterial invasion of epithelial cells	Infectious diseases: Bacterial	56	0.0147835	76	3788	6260	PIK3CB,CTNNA1,SEPT2,ARPC5L,PIK3R1,SEPT11,ARPC5,SEPT9,SHC4,CRKL,WASF2,WASF1,DNM1,FN1,SEPT3,CLTCL1,PXN,ITGB1,PIK3CD,ARPC1A,SHC2,PIK3R2,ARPC4,SRC,CLTB,ACTG1,CBLB,ARPC2,VCL,CRK,MAD2L2,ITGA5,SEPT12,ARHGAP10,ELMO1,CTTN,ILK,BCAR1,CDC42,CAV1,ACTB,SEPT1,SHC1,PIK3R5,CLTA,PTK2,CTNNB1,DNM2,SEPT6,RHOA,PIK3R3,CTNNA3,CLTC,SEPT8,GAB1,HCLS1	1.2177	0.01097	0.0599991
hsa04330	Notch signaling pathway	Signal transduction	37	0.00976769	48	3788	6260	EP300,DVL1,NUMB,HDAC1,MAML3,KAT2A,APH1A,MFNG,NOTCH3,RBPJ,CREBBP,LFNG,DLL4,DTX2,APH1B,DVL2,DLL1,JAG2,HDAC2,CTBP2,HES1,NCOR2,RFNG,NCSTN,SNW1,MAML2,NUMBL,DLL3,PSEN1,PSEN2,MAML1,ADAM17,DTX3,DTX1,CTBP1,CIR1,NOTCH4	1.27387	0.0116023	0.0621882
hsa05131	Shigellosis	Infectious diseases: Bacterial	45	0.0118796	60	3788	6260	ABL1,MAPK11,ARPC5L,ARPC5,MAPK14,U2AF1,DIAPH1,FBXW11,CRKL,WASF2,WASF1,ITGB1,ARPC1A,IKBKB,MAPK8,ARPC4,SRC,NFKB1,ACTG1,PFN3,ARPC2,MAPK3,VCL,CRK,PFN1,MAD2L2,CD44,ITGA5,ROCK2,MAPK10,ELMO1,NFKBIA,CTTN,MAPK9,CDC42,RELA,ACTB,MAPK12,IKBKG,PFN4,NOD2,PFN2,ATG5,ROCK1,HCLS1	1.23944	0.0130919	0.0667076
hsa04150	mTOR signaling pathway	Signal transduction	45	0.0118796	60	3788	6260	PIK3CB,RICTOR,EIF4E2,RPS6KA2,EIF4E,AKT2,PIK3R1,RRAGB,RPTOR,STRADA,RRAGA,AKT1S1,RRAGD,ULK3,PIK3CD,RPS6,IKBKB,PIK3R2,TSC2,PDPK1,EIF4B,MAPK3,PRKCA,RPS6KB1,PRKCG,PRKCB,IRS1,RRAGC,VEGFA,BRAF,AKT3,DDIT4,HIF1A,ULK2,AKT1,PIK3R5,EIF4E1B,EIF4EBP1,RPS6KA1,PTEN,PIK3R3,RPS6KB2,MLST8,CAB39L,RPS6KA3	1.23944	0.0130919	0.0667076
hsa05214	Glioma	Cancers: Specific types	47	0.0124076	63	3788	6260	GRB2,PIK3CB,PDGFRB,CAMK2B,HRAS,MDM2,AKT2,EGFR,E2F2,PIK3R1,MAP2K2,CAMK2G,PLCG2,SHC4,CDK4,PIK3CD,CALM2,SHC2,PIK3R2,CAMK2D,CDK6,MAPK3,PRKCA,PRKCG,PRKCB,PDGFRA,BRAF,AKT3,PLCG1,PDGFB,IGF1R,AKT1,MAP2K1,CDKN2A,CALML6,SHC1,PIK3R5,EGF,CCND1,PDGFA,TP53,PTEN,NRAS,PIK3R3,RAF1,TGFA,ARAF	1.23288	0.0132937	0.0667076
hsa05212	Pancreatic cancer	Cancers: Specific types	49	0.0129356	66	3788	6260	PIK3CB,AKT2,EGFR,ERBB2,E2F2,PIK3R1,SMAD3,STAT3,CDK4,PIK3CD,IKBKB,MAPK8,PIK3R2,RAC3,CASP9,NFKB1,CDK6,RALGDS,MAPK3,RAD51,MAPK10,VEGFA,BRAF,AKT3,RAC2,MAPK9,TGFBR1,CDC42,SMAD4,RELA,JAK1,AKT1,MAP2K1,CDKN2A,PIK3R5,PLD1,IKBKG,EGF,CCND1,TGFB1,SMAD2,TP53,RALBP1,PIK3R3,RAF1,BAD,RALA,TGFA,ARAF	1.22692	0.0134411	0.0667076
hsa03450	Non-homologous end-joining	Replication and repair	12	0.0031679	13	3788	6260	RAD50,DNTT,XRCC5,POLM,MRE11A,XRCC6,FEN1,PRKDC,POLL,LIG4,NHEJ1,DCLRE1C	1.52547	0.0137573	0.0670356
hsa00310	Lysine degradation	Amino acid metabolism	34	0.00897571	44	3788	6260	SETDB1,SUV420H1,EHHADH,ALDH9A1,ALDH2,SUV39H2,ASH1L,GCDH,COLGALT1,ACAT1,ALDH1B1,HADH,OGDHL,ECHS1,WHSC1,WHSC1L1,DLST,COLGALT2,ALDH7A1,PLOD3,SUV420H2,SETDB2,OGDH,ALDH3A2,SETD8,NSD1,EHMT1,PIPOX,PLOD1,SETD2,AADAT,DOT1L,SUV39H1,ACAT2	1.277	0.0144322	0.0678567
hsa00071	Fatty acid metabolism	Lipid metabolism	34	0.00897571	44	3788	6260	ACADL,ACSL1,ADH4,HADHB,EHHADH,ACSL6,ALDH9A1,ACSBG2,ALDH2,ACAA2,GCDH,ACSL4,ACAT1,ACOX1,CPT1B,ALDH1B1,ACADSB,HADH,ECI1,ECHS1,ADH5,CYP4A22,ACADVL,ACOX3,ACADM,CPT1A,ALDH7A1,ACSL5,ACAA1,ALDH3A2,ACSBG1,CPT1C,ACAT2,ADH6	1.277	0.0144322	0.0678567
hsa05412	Arrhythmogenic right ventricular cardiomyopathy (ARVC)	Cardiovascular diseases	54	0.0142555	74	3788	6260	CACNB1,ITGA2,CACNA1C,CTNNA1,DMD,CACNG6,ITGB5,DSP,CACNB3,ITGB7,LEF1,CACNA2D3,ITGA2B,EMD,CACNA1S,ITGA9,LMNA,CACNA2D1,ITGB1,DAG1,ITGA7,ACTG1,CDH2,SGCA,RYR2,ITGB3,ITGA5,CACNG5,ITGA3,SLC8A1,PKP2,CACNB2,JUP,CACNG1,ACTN1,ITGB4,ITGA1,DSC2,ITGB6,CACNA1D,ACTB,ITGA11,TCF7L2,TCF7,CACNA2D4,CTNNB1,ITGA6,SGCD,GJA1,DES,ITGAV,CTNNA3,ITGA4,ATP2A2	1.20594	0.0168244	0.0777404
hsa00030	Pentose phosphate pathway	Carbohydrate metabolism	22	0.00580781	27	3788	6260	ALDOC,PGM1,TALDO1,RPE,G6PD,PFKM,PGD,PFKL,FBP2,GPI,PRPS1,ALDOA,PFKP,RGN,TKTL1,DERA,PGLS,TKT,RBKS,PGM2,H6PD,ALDOB	1.34655	0.0174678	0.0788038
hsa04066	HIF-1 signaling pathway	Signal transduction	75	0.0197994	106	3788	6260	EP300,TEK,PIK3CB,TF,LTBR,EIF4E2,CAMK2B,EIF4E,PFKFB2,AKT2,EGFR,ERBB2,ENO3,PIK3R1,MAP2K2,LDHA,STAT3,HK1,CAMK2G,PLCG2,NOS3,IFNGR1,PDHB,PFKL,NPPA,CREBBP,ENO2,PIK3CD,MKNK2,RPS6,TCEB1,PIK3R2,EGLN2,NFKB1,PFKFB4,CAMK2D,PFKFB3,TFRC,ALDOA,MAPK3,SERPINE1,PDK1,PRKCA,RPS6KB1,PRKCG,PRKCB,BCL2,IL6R,VEGFA,AKT3,PLCG1,RBX1,IL6,IGF1R,RELA,HIF1A,TCEB2,AKT1,MAP2K1,PDHA1,PIK3R5,MKNK1,EGF,EIF4E1B,SLC2A1,EIF4EBP1,ENO1,G…	1.16928	0.0176426	0.0788038
hsa04710	Circadian rhythm	Environmental adaptation	24	0.0063358	30	3788	6260	CSNK1E,CREB1,BHLHE40,FBXL3,PER1,NR1D1,SKP1,FBXW11,PRKAG1,BHLHE41,RORB,CSNK1D,PRKAG3,PRKAB1,CRY2,RBX1,PER3,PRKAG2,NPAS2,RORC,PRKAB2,ARNTL,CLOCK,RORA	1.32207	0.019459	0.0854922
hsa04920	Adipocytokine signaling pathway	Endocrine system	51	0.0134636	70	3788	6260	PPARGC1A,SOCS3,AKT2,ACSL1,CAMKK1,STAT3,SLC2A4,ACSL6,PRKAG1,RXRB,ACSBG2,PCK2,G6PC2,IKBKB,MAPK8,ADIPOR1,PRKCQ,NFKB1,ACSL4,TRADD,CPT1B,PRKAG3,RXRG,PRKAB1,LEP,IRS1,MAPK10,TNFRSF1A,NFKBIA,CPT1A,AKT3,RXRA,CD36,MAPK9,LEPR,ACSL5,PRKAG2,RELA,NFKBIE,AKT1,CAMKK2,TRAF2,IKBKG,IRS2,SLC2A1,ACSBG1,ACACB,CPT1C,PTPN11,PRKAB2,G6PC3	1.20403	0.0208342	0.0899587
hsa03430	Mismatch repair	Replication and repair	19	0.00501584	23	3788	6260	POLD2,EXO1,PMS2,LIG1,POLD3,RFC3,RPA2,POLD1,MLH1,RFC5,MLH3,MSH3,MSH6,POLD4,RFC1,RPA3,PCNA,RFC2,RPA1	1.36518	0.021147	0.0899587
hsa05205	Proteoglycans in cancer	Cancers: Overview	150	0.0395987	224	3788	6260	MMP2,PDCD4,GRB2,PIK3CB,SDC2,SEBOX,RDX,CAMK2B,FGF12,HRAS,ITGA2,WNT10B,MRAS,MDM2,AKT2,EGFR,ERBB2,PPP1CB,NUDT16L1,MAPK11,PIK3R1,WNT7B,TWIST1,ITGB5,MAPK14,MAP2K2,STAT3,CAMK2G,CASP3,PLCG2,ELK1,IQGAP1,WNT2B,FZD6,ANK3,ITPR3,PLCE1,FGFR1,FGF17,FN1,PPP1R12A,PXN,ITGB1,ESR1,PIK3CD,WNT1,LUM,RPS6,WNT11,PIK3R2,FZD8,FGF5,SRC,PRKACA,FGF21,ACTG1,PLAUR,FGF11,CAMK2D,CBLB,PTCH1,EIF4B,FGF9,MAPK3,ARHGEF1,PDK1,ITGB3,FZD…	1.10664	0.0251494	0.105313
hsa05211	Renal cell carcinoma	Cancers: Specific types	48	0.0126716	66	3788	6260	EP300,GRB2,PIK3CB,HRAS,FH,AKT2,PIK3R1,MAP2K2,CRKL,ARNT2,CREBBP,PIK3CD,TCEB1,PIK3R2,EGLN2,EPAS1,PAK6,RAP1B,MAPK3,ETS1,CRK,VEGFA,PAK4,BRAF,AKT3,RAP1A,PDGFB,CDC42,RBX1,HIF1A,TCEB2,AKT1,MAP2K1,PAK1,PIK3R5,TGFB1,SLC2A1,FLCN,HGF,PTPN11,ARNT,NRAS,PIK3R3,RAF1,TGFA,CUL2,ARAF,GAB1	1.20188	0.0258231	0.105781
hsa05221	Acute myeloid leukemia	Cancers: Specific types	42	0.0110876	57	3788	6260	GRB2,PIK3CB,HRAS,AKT2,PIK3R1,LEF1,MAP2K2,STAT3,RUNX1T1,PIK3CD,SPI1,IKBKB,PIK3R2,NFKB1,PIM1,PML,FLT3,MAPK3,RPS6KB1,STAT5A,MYC,PPARD,JUP,BRAF,AKT3,CCNA1,RUNX1,RELA,TCF7L2,AKT1,MAP2K1,TCF7,PIK3R5,IKBKG,CCND1,EIF4EBP1,NRAS,PIK3R3,RAF1,BAD,RPS6KB2,ARAF	1.2177	0.0260504	0.105781
hsa04668	TNF signaling pathway	Signal transduction	76	0.0200634	109	3788	6260	CREB3L1,CXCL3,PIK3CB,TAB2,MAP2K4,SOCS3,AKT2,CREB1,MAPK11,ITCH,PIK3R1,CREB3L3,MAPK14,MAP3K8,CASP3,FOS,CXCL1,BIRC3,LIF,PIK3CD,IKBKB,ATF2,MAPK8,PIK3R2,CCL5,MAP3K7,NFKB1,TRADD,CSF1,ATF4,ICAM1,MAPK3,BCL3,CEBPB,ATF6B,TRAF5,MAPK10,TNFRSF1A,TNFAIP3,MMP3,MMP14,CXCL2,RPS6KA4,TAB3,MLKL,NFKBIA,AKT3,FAS,TRAF3,MAPK9,VEGFC,CASP7,IL6,CREB3L2,RELA,AKT1,MAP2K1,PIK3R5,MAPK12,TAB1,TRAF2,IKBKG,BIRC2,CREB3L4,MAP2K7,CF…	1.15226	0.02819	0.11276
hsa00604	Glycosphingolipid biosynthesis - ganglio series	Glycan biosynthesis and metabolism	13	0.00343189	15	3788	6260	ST8SIA5,HEXB,ST6GALNAC4,ST3GAL1,ST6GALNAC3,ST3GAL5,HEXA,SLC33A1,B4GALNT1,GLB1,ST8SIA1,ST3GAL2,ST6GALNAC6	1.43224	0.0294948	0.114607
hsa05132	Salmonella infection	Infectious diseases: Bacterial	57	0.0150475	80	3788	6260	CXCL3,CASP1,TLR5,PKN3,MAPK11,ARPC5L,KLC2,DYNC1LI2,ARPC5,MAPK14,MYH14,FOS,CXCL1,IFNGR1,WASF2,RAB7A,WASF1,ARPC1A,MAPK8,ARPC4,NFKB1,ACTG1,PYCARD,PFN3,KLC3,TJP1,DYNC1I2,ARPC2,MYD88,MAPK3,PFN1,ROCK2,MAPK10,IL18,DYNC1LI1,CXCL2,MAPK9,CDC42,DYNC2H1,IL6,PKN2,RELA,PKN1,ACTB,PLEKHM2,MAPK12,DYNC1H1,PFN4,KLC4,MYH9,LBP,PFN2,MYH10,FLNB,ROCK1,KLC1,FLNA	1.17747	0.0295071	0.114607
hsa00620	Pyruvate metabolism	Carbohydrate metabolism	31	0.00818374	41	3788	6260	AKR1B10,ACACA,LDHA,ACSS1,PC,PDHB,ALDH9A1,ALDH2,PCK2,ME2,GLO1,AKR1B1,ACYP2,ACAT1,ALDH1B1,ACOT12,LDHAL6A,HAGHL,MDH1,PKLR,GRHPR,ALDH7A1,ME3,PDHA1,ALDH3A2,LDHB,HAGH,ACACB,ACSS2,ACAT2,PKM	1.24952	0.0313301	0.118389
hsa01230	Biosynthesis of amino acids	Reaction module maps	49	0.0129356	68	3788	6260	ALDOC,ASS1,GOT2,TALDO1,RPE,BCAT2,ENO3,SHMT2,CS,PYCR1,PFKM,PSAT1,PC,PYCRL,IDH3B,TPI1,PFKL,PGAM1,ENO2,IDH3G,IDH1,PRPS1,ACO1,ALDOA,GLUL,BCAT1,PFKP,TKTL1,PHGDH,CBS,ACY1,PYCR2,PSPH,PKLR,ALDH7A1,SHMT1,TKT,GPT,ENO1,CPS1,GAPDH,PGK1,IDH2,ARG1,AADAT,IDH3A,PKM,GPT2,ALDOB	1.19083	0.0313643	0.118389
hsa00480	Glutathione metabolism	Metabolism of other amino acids	35	0.0092397	47	3788	6260	GSTP1,GPX4,GSR,G6PD,ODC1,SRM,GSTM5,GGT5,GGT7,RRM2,GPX3,PGD,MGST1,TXNDC12,GGT1,LAP3,IDH1,GSTM2,MGST3,ANPEP,RRM1,GSTM4,SMS,GPX2,GCLC,RRM2B,GSS,GSTM1,MGST2,GGCT,GPX1,GPX7,GSTA4,IDH2,GSTO2	1.23065	0.0322489	0.119089
hsa04621	NOD-like receptor signaling pathway	Immune system	41	0.0108237	56	3788	6260	ERBB2IP,TAB2,CASP1,MAPK11,MAPK14,CXCL1,BIRC3,PSTPIP1,IKBKB,MAPK8,CCL5,MAP3K7,NFKB1,PYCARD,NLRP3,HSP90AA1,MAPK3,HSP90B1,MEFV,CARD8,MAPK10,CASP5,CARD9,IL18,TNFAIP3,CXCL2,TAB3,NFKBIA,MAPK9,IL6,RELA,MAPK12,TAB1,IKBKG,NAIP,BIRC2,HSP90AB1,NLRP1,NOD2,CASP8,CCL2	1.20993	0.0324385	0.119089
hsa00511	Other glycan degradation	Glycan biosynthesis and metabolism	15	0.00395987	18	3788	6260	MAN2B1,GBA2,HEXB,FUCA2,AGA,ENGASE,NEU4,NEU1,MAN2C1,HEXA,MANBA,GLB1,NEU3,GBA,HEXDC	1.37716	0.0358518	0.129841
hsa04915	Estrogen signaling pathway	Endocrine system	67	0.0176874	96	3788	6260	CREB3L1,MMP2,GRB2,PIK3CB,FKBP4,HRAS,AKT2,EGFR,CREB1,PIK3R1,ADCY4,ADCY2,CREB3L3,MAP2K2,SP1,FOS,NOS3,SHC4,KCNJ5,ADCY9,ITPR3,GNAS,HSPA8,GNAO1,ESR1,PIK3CD,CALM2,SHC2,ATF2,PIK3R2,SRC,PRKACA,GABBR2,GNAI2,PLCB3,ATF4,HSP90AA1,PLCB1,MAPK3,HSP90B1,HSPA1B,ATF6B,ADCY3,ADCY1,AKT3,PRKCD,HSPA6,ITPR1,ITPR2,CREB3L2,AKT1,MAP2K1,CALML6,SHC1,PIK3R5,GABBR1,PRKACB,CREB3L4,PLCB4,HSP90AB1,ESR2,PLCB2,ADCY5,NRAS,PIK3R3,RA…	1.15337	0.0368266	0.13021
hsa04520	Adherens junction	Cell communication	52	0.0137276	73	3788	6260	EP300,CTNNA1,NLK,EGFR,FARP2,ERBB2,ACP1,MLLT4,SMAD3,LEF1,PTPN1,IQGAP1,WASF2,WASF1,FGFR1,CREBBP,SRC,RAC3,MAP3K7,CTNND1,ACTG1,PVRL1,PTPRB,TJP1,SORBS1,MAPK3,VCL,PVRL3,PARD3,CSNK2A2,LMO7,PTPN6,PTPRJ,ACTN1,BAIAP2,RAC2,TGFBR1,CDC42,SMAD4,IGF1R,ACTB,TCF7L2,TCF7,FYN,CSNK2B,CTNNB1,SMAD2,FER,PTPRM,RHOA,CTNNA3,SSX2IP	1.17719	0.0369251	0.13021
hsa04670	Leukocyte transendothelial migration	Immune system	81	0.0213833	118	3788	6260	MMP2,CXCR4,PIK3CB,NCF1,CLDN10,CTNNA1,CLDN3,CLDN14,MAPK11,PIK3R1,MLLT4,CLDN22,MAPK14,CLDN19,PECAM1,PLCG2,CLDN5,VAV3,MYL12A,CD99,PXN,ITGB1,MYL10,PIK3CD,PIK3R2,VASP,CTNND1,CLDN1,ACTG1,GNAI2,CLDN4,RAPGEF4,RAP1B,ICAM1,RAPGEF3,VCL,CLDN18,PRKCA,PRKCG,PRKCB,ROCK2,RHOH,CLDN6,ITK,ITGB2,ARHGAP5,ACTN1,ITGAL,RAP1A,PTK2B,JAM3,CLDN11,RAC2,PLCG1,NCF2,CLDN2,CLDN7,BCAR1,CDC42,MYLPF,TXK,CXCL12,ACTB,CDH5,PIK3R5,MAPK…	1.1344	0.0404652	0.139588
hsa00900	Terpenoid backbone biosynthesis	Metabolism of terpenoids and polyketides	17	0.00448786	21	3788	6260	MVK,DHDDS,GGPS1,FNTB,ACAT1,PCYOX1,FDPS,PMVK,HMGCS2,MVD,HMGCR,ICMT,FNTA,ZMPSTE24,ACAT2,RCE1,PDSS2	1.33781	0.0406264	0.139588
hsa04910	Insulin signaling pathway	Endocrine system	93	0.0245512	137	3788	6260	PPP1R3D,GRB2,PIK3CB,PPARGC1A,EIF4E2,HRAS,SOCS3,EIF4E,AKT2,PPP1CB,PHKG1,PIK3R1,RPTOR,ACACA,PRKAR2A,FLOT2,MAP2K2,HK1,PTPN1,ELK1,PYGL,SLC2A4,SHC4,CRKL,PRKAG1,PCK2,G6PC2,PIK3CD,CALM2,SHC2,INPPL1,MKNK2,RPS6,IKBKB,MAPK8,PIK3R2,PRKACA,SREBF1,FBP2,PHKA2,TSC2,CBLB,PDPK1,PRKAG3,SORBS1,MAPK3,PRKAR1B,CRK,PRKAB1,RPS6KB1,IRS1,MAPK10,GSK3B,TRIP10,RHOQ,BRAF,AKT3,PRKCI,PKLR,MAPK9,PRKAG2,AKT1,MAP2K1,PYGM,CALML6,GY…	1.12183	0.0436351	0.148028
hsa05130	Pathogenic Escherichia coli infection	Infectious diseases: Bacterial	39	0.0102957	54	3788	6260	TLR5,ABL1,NCL,ARPC5L,LY96,ARPC5,TUBA4A,TUBB6,YWHAZ,ITGB1,TUBA1A,ARPC1A,TUBA1C,KRT18,ARPC4,CLDN1,ACTG1,ARPC2,PRKCA,TUBB1,ROCK2,TUBB,NCK1,CTTN,CDC42,TUBA8,ACTB,YWHAQ,EZR,FYN,CTNNB1,TUBB4B,ARHGEF2,RHOA,TUBA1B,TUBB3,ROCK1,TUBB4A,HCLS1	1.19354	0.0494991	0.160584

## Sheet: differentially expressed mRNA
Pathway_id	Pathway_name	Pathway_class	Num_of_symbols_in_list_in_KEGG	Percentage_of_symbols_in_list	Num_of_symbols_in_bglist_in_KEGG	Num_of_symbols_in_list	Num_of_symbols_in_bglist	Symbols_in_list	Fold_enrichment	Pvalue	FDR
hsa04141	Protein processing in endoplasmic reticulum	Folding, sorting and degradation	14	0.0927152	164	151	6260	ATF6B,PPP1R15A,SEC23B,ERP29,HERPUD1,UBE2D3,CAPN2,DDIT3,TRAM1,OS9,EIF2AK3,EDEM1,STT3B,NFE2L2	3.53901	3.61277e-05	0.00643073
hsa04510	Focal adhesion	Cell communication	12	0.0794702	205	151	6260	SHC2,PXN,ITGA3,LAMB1,SPP1,MAP2K1,ITGB3,CAPN2,HRAS,PPP1CB,ITGB5,PPP1CA	2.42675	0.00378991	0.235864
hsa05216	Thyroid cancer	Cancers: Specific types	4	0.0264901	29	151	6260	MAP2K1,TCF7,HRAS,NCOA4	5.7182	0.00483073	0.235864
hsa04370	VEGF signaling pathway	Signal transduction	6	0.0397351	67	151	6260	SHC2,PXN,PLA2G4C,MAP2K1,NFATC3,HRAS	3.71256	0.00530033	0.235864
hsa00670	One carbon pool by folate	Metabolism of cofactors and vitamins	3	0.0198675	19	151	6260	TYMS,SHMT2,ALDH1L2	6.54583	0.0100398	0.328381
hsa03013	RNA transport	Translation	9	0.0596026	153	151	6260	PHAX,ACIN1,SUMO1,EIF3D,EIF3E,XPOT,EEF1A1,NUP210,SRRM1	2.43864	0.0113564	0.328381
hsa04964	Proximal tubule bicarbonate reclamation	Excretory system	3	0.0198675	22	151	6260	MDH1,PCK2,SLC9A3	5.65322	0.0151373	0.328381
hsa00970	Aminoacyl-tRNA biosynthesis	Translation	4	0.0264901	41	151	6260	WARS,SARS,CARS,GARS	4.04458	0.016486	0.328381
hsa04114	Oocyte meiosis	Cell growth and death	7	0.0463576	110	151	6260	MAP2K1,FBXO5,CCNE2,PPP1CB,AURKA,RPS6KA2,PPP1CA	2.63817	0.0166035	0.328381
hsa03050	Proteasome	Folding, sorting and degradation	4	0.0264901	44	151	6260	PSMD1,PSMC5,PSMD12,PSMD4	3.76881	0.02091	0.372198
hsa04720	Long-term potentiation	Nervous system	5	0.0331126	69	151	6260	MAP2K1,HRAS,PPP1CB,RPS6KA2,PPP1CA	3.00413	0.024938	0.403542
hsa05412	Arrhythmogenic right ventricular cardiomyopathy (ARVC)	Cardiovascular diseases	5	0.0331126	74	151	6260	ITGA3,ITGB3,TCF7,CACNG6,ITGB5	2.80115	0.0325121	0.445785
hsa00740	Riboflavin metabolism	Metabolism of cofactors and vitamins	2	0.013245	12	151	6260	ACP5,RFK	6.90949	0.0325573	0.445785
hsa05213	Endometrial cancer	Cancers: Specific types	4	0.0264901	52	151	6260	MAP2K1,TCF7,MLH1,HRAS	3.189	0.0360061	0.453568
hsa05205	Proteoglycans in cancer	Cancers: Overview	10	0.0662252	224	151	6260	PXN,MAP2K1,CBL,ITGB3,HRAS,CD63,PPP1CB,ITGB5,FZD8,PPP1CA	1.85076	0.0436819	0.453568
hsa04910	Insulin signaling pathway	Endocrine system	7	0.0463576	137	151	6260	SHC2,MAP2K1,CBL,HRAS,PCK2,PPP1CB,PPP1CA	2.11824	0.0471529	0.453568
hsa00290	Valine, leucine and isoleucine biosynthesis	Amino acid metabolism	1	0.00662252	2	151	6260	BCAT1	20.7285	0.0476647	0.453568
hsa05221	Acute myeloid leukemia	Cancers: Specific types	4	0.0264901	57	151	6260	MAP2K1,TCF7,HRAS,PIM1	2.90926	0.0479549	0.453568
hsa05410	Hypertrophic cardiomyopathy (HCM)	Cardiovascular diseases	5	0.0331126	83	151	6260	ITGA3,TNNT2,ITGB3,CACNG6,ITGB5	2.49741	0.0494465	0.453568
hsa04730	Long-term depression	Nervous system	4	0.0264901	60	151	6260	PLA2G4C,MAP2K1,HRAS,RYR1	2.7638	0.0560574	0.453568
hsa04512	ECM-receptor interaction	Signaling molecules and interaction	5	0.0331126	86	151	6260	ITGA3,LAMB1,SPP1,ITGB3,ITGB5	2.41029	0.0560589	0.453568
hsa05222	Small cell lung cancer	Cancers: Specific types	5	0.0331126	86	151	6260	ITGA3,LAMB1,BIRC7,CDKN2B,CCNE2	2.41029	0.0560589	0.453568
hsa03015	mRNA surveillance pathway	Translation	5	0.0331126	88	151	6260	ACIN1,PPP1CB,SRRM1,PPP1CA,RNGTT	2.35551	0.0607379	0.470059
hsa05414	Dilated cardiomyopathy	Cardiovascular diseases	5	0.0331126	90	151	6260	ITGA3,TNNT2,ITGB3,CACNG6,ITGB5	2.30316	0.0656331	0.486778
hsa04810	Regulation of actin cytoskeleton	Cell motility	9	0.0596026	212	151	6260	PXN,ITGA3,MAP2K1,ITGB3,HRAS,PPP1CB,BAIAP2,ITGB5,PPP1CA	1.75997	0.0698776	0.497528
hsa04115	p53 signaling pathway	Cell growth and death	4	0.0264901	66	151	6260	SERPINE1,RFWD2,CCNE2,SESN2	2.51254	0.0743246	0.508837
hsa04390	Hippo signaling pathway	Signal transduction	7	0.0463576	154	151	6260	SERPINE1,YAP1,TCF7,PARD3,PPP1CB,FZD8,PPP1CA	1.88441	0.078099	0.514875
hsa05200	Pathways in cancer	Cancers: Overview	12	0.0794702	325	151	6260	ITGA3,LAMB1,MAP2K1,CBL,TCF7,MLH1,HRAS,BIRC7,CDKN2B,CCNE2,NCOA4,FZD8	1.53072	0.0923536	0.587105
hsa05220	Chronic myeloid leukemia	Cancers: Specific types	4	0.0264901	73	151	6260	SHC2,MAP2K1,CBL,HRAS	2.27161	0.0989641	0.590126
hsa00240	Pyrimidine metabolism	Nucleotide metabolism	5	0.0331126	102	151	6260	POLA1,UPP1,NT5E,TYMS,POLR3B	2.0322	0.0994595	0.590126
hsa00630	Glyoxylate and dicarboxylate metabolism	Carbohydrate metabolism	2	0.013245	24	151	6260	MDH1,SHMT2	3.45475	0.113024	0.648977
hsa04668	TNF signaling pathway	Signal transduction	5	0.0331126	109	151	6260	ATF6B,CXCL2,MAP2K1,CEBPB,LIF	1.9017	0.12256	0.653225
hsa04070	Phosphatidylinositol signaling system	Signal transduction	4	0.0264901	79	151	6260	DGKA,IMPA1,ITPKB,DGKD	2.09909	0.122722	0.653225
hsa05034	Alcoholism	Substance dependence	6	0.0397351	141	151	6260	ATF6B,SHC2,MAP2K1,HRAS,PPP1CB,PPP1CA	1.76413	0.124773	0.653225
hsa00760	Nicotinate and nicotinamide metabolism	Metabolism of cofactors and vitamins	2	0.013245	26	151	6260	NT5E,NADSYN1	3.189	0.129083	0.656481
hsa05168	Herpes simplex infection	Infectious diseases: Viral	7	0.0463576	180	151	6260	TAF5L,TAP2,USP7,PPP1CB,EIF2AK3,TNFRSF14,PPP1CA	1.61221	0.143779	0.689079
hsa04012	ErbB signaling pathway	Signal transduction	4	0.0264901	86	151	6260	SHC2,MAP2K1,CBL,HRAS	1.92823	0.153181	0.689079
hsa00460	Cyanoamino acid metabolism	Metabolism of other amino acids	1	0.00662252	7	151	6260	SHMT2	5.92242	0.157181	0.689079
hsa04974	Protein digestion and absorption	Digestive system	4	0.0264901	87	151	6260	SLC38A2,SLC3A2,SLC1A5,SLC9A3	1.90607	0.15775	0.689079
hsa04210	Apoptosis	Cell growth and death	4	0.0264901	87	151	6260	CASP6,CAPN2,IL1RAP,BIRC7	1.90607	0.15775	0.689079
hsa05215	Prostate cancer	Cancers: Specific types	4	0.0264901	88	151	6260	MAP2K1,TCF7,HRAS,CCNE2	1.88441	0.16237	0.689079
hsa00020	Citrate cycle (TCA cycle)	Carbohydrate metabolism	2	0.013245	30	151	6260	MDH1,PCK2	2.7638	0.162592	0.689079
hsa05203	Viral carcinogenesis	Cancers: Overview	7	0.0463576	189	151	6260	ATF6B,PXN,USP7,HRAS,CDKN2B,CCNE2,POLB	1.53544	0.171292	0.709071
hsa03040	Spliceosome	Transcription	5	0.0331126	126	151	6260	ACIN1,LSM6,PUF60,CDC40,SNRPD2	1.64512	0.18764	0.728072
hsa05210	Colorectal cancer	Cancers: Specific types	3	0.0198675	62	151	6260	MAP2K1,TCF7,MLH1	2.00598	0.187795	0.728072
hsa05214	Glioma	Cancers: Specific types	3	0.0198675	63	151	6260	SHC2,MAP2K1,HRAS	1.97414	0.193942	0.728072
hsa05169	Epstein-Barr virus infection	Infectious diseases: Viral	7	0.0463576	197	151	6260	PSMD1,PSMC5,PSMD12,USP7,EIF2AK3,PSMD4,POLR3B	1.47309	0.197539	0.728072
hsa04915	Estrogen signaling pathway	Endocrine system	4	0.0264901	96	151	6260	ATF6B,SHC2,MAP2K1,HRAS	1.72737	0.20098	0.728072
hsa04130	SNARE interactions in vesicular transport	Folding, sorting and degradation	2	0.013245	35	151	6260	STX3,STX1B	2.36897	0.206292	0.728072
hsa03030	DNA replication	Replication and repair	2	0.013245	35	151	6260	POLA1,MCM4	2.36897	0.206292	0.728072
hsa05020	Prion diseases	Neurodegenerative diseases	2	0.013245	36	151	6260	MAP2K1,EGR1	2.30316	0.21519	0.728072
hsa04916	Melanogenesis	Endocrine system	4	0.0264901	99	151	6260	MAP2K1,TCF7,HRAS,FZD8	1.67503	0.216125	0.728072
hsa04122	Sulfur relay system	Folding, sorting and degradation	1	0.00662252	10	151	6260	TRMU	4.1457	0.216786	0.728072
hsa05219	Bladder cancer	Cancers: Specific types	2	0.013245	37	151	6260	MAP2K1,HRAS	2.24092	0.224123	0.729381
hsa05031	Amphetamine addiction	Substance dependence	3	0.0198675	68	151	6260	ATF6B,PPP1CB,PPP1CA	1.82898	0.22537	0.729381
hsa04664	Fc epsilon RI signaling pathway	Immune system	3	0.0198675	70	151	6260	PLA2G4C,MAP2K1,HRAS	1.77673	0.238214	0.75718
hsa04917	Prolactin signaling pathway	Endocrine system	3	0.0198675	72	151	6260	SHC2,MAP2K1,HRAS	1.72737	0.251181	0.765925
hsa04520	Adherens junction	Cell communication	3	0.0198675	73	151	6260	TCF7,PARD3,BAIAP2	1.70371	0.257705	0.765925
hsa04660	T cell receptor signaling pathway	Immune system	4	0.0264901	107	151	6260	MAP2K1,CBL,NFATC3,HRAS	1.54979	0.257894	0.765925
hsa00620	Pyruvate metabolism	Carbohydrate metabolism	2	0.013245	41	151	6260	MDH1,PCK2	2.02229	0.260074	0.765925
hsa04310	Wnt signaling pathway	Signal transduction	5	0.0331126	143	151	6260	CHD8,CACYBP,TCF7,NFATC3,FZD8	1.44954	0.26248	0.765925
hsa05100	Bacterial invasion of epithelial cells	Infectious diseases: Bacterial	3	0.0198675	76	151	6260	SHC2,PXN,CBL	1.63646	0.277406	0.769678
hsa04662	B cell receptor signaling pathway	Immune system	3	0.0198675	76	151	6260	MAP2K1,NFATC3,HRAS	1.63646	0.277406	0.769678
hsa04062	Chemokine signaling pathway	Immune system	6	0.0397351	183	151	6260	SHC2,PXN,CXCL2,MAP2K1,HRAS,PARD3	1.35924	0.279695	0.769678
hsa05161	Hepatitis B	Infectious diseases: Viral	5	0.0331126	147	151	6260	ATF6B,MAP2K1,NFATC3,HRAS,CCNE2	1.4101	0.281062	0.769678
hsa00603	Glycosphingolipid biosynthesis - globo series	Glycan biosynthesis and metabolism	1	0.00662252	14	151	6260	FUT1	2.96121	0.289793	0.771012
hsa04726	Serotonergic synapse	Nervous system	4	0.0264901	113	151	6260	PLA2G4C,MAP2K1,TRPC1,HRAS	1.4675	0.290212	0.771012
hsa00604	Glycosphingolipid biosynthesis - ganglio series	Glycan biosynthesis and metabolism	1	0.00662252	15	151	6260	ST6GALNAC6	2.7638	0.306963	0.784545
hsa04151	PI3K-Akt signaling pathway	Signal transduction	10	0.0662252	343	151	6260	ATF6B,ITGA3,LAMB1,SPP1,MAP2K1,ITGB3,HRAS,PCK2,CCNE2,ITGB5	1.20866	0.313908	0.784545
hsa04270	Vascular smooth muscle contraction	Circulatory system	4	0.0264901	118	151	6260	PLA2G4C,MAP2K1,PPP1CB,PPP1CA	1.40532	0.317562	0.784545
hsa04722	Neurotrophin signaling pathway	Nervous system	4	0.0264901	118	151	6260	SHC2,MAP2K1,HRAS,RPS6KA2	1.40532	0.317562	0.784545
hsa04142	Lysosome	Transport and catabolism	4	0.0264901	120	151	6260	SGSH,ACP5,TPP1,CD63	1.3819	0.328569	0.784545
hsa00520	Amino sugar and nucleotide sugar metabolism	Carbohydrate metabolism	2	0.013245	49	151	6260	RENBP,UAP1L1	1.69212	0.33186	0.784545
hsa00561	Glycerolipid metabolism	Lipid metabolism	2	0.013245	49	151	6260	DGKA,DGKD	1.69212	0.33186	0.784545
hsa04640	Hematopoietic cell lineage	Immune system	3	0.0198675	85	151	6260	ITGA3,CD55,ITGB3	1.46319	0.33714	0.784545
hsa00770	Pantothenate and CoA biosynthesis	Metabolism of cofactors and vitamins	1	0.00662252	17	151	6260	BCAT1	2.43864	0.340075	0.784545
hsa01210	2-Oxocarboxylic acid metabolism	Reaction module maps	1	0.00662252	17	151	6260	BCAT1	2.43864	0.340075	0.784545
hsa00564	Glycerophospholipid metabolism	Lipid metabolism	3	0.0198675	86	151	6260	DGKA,PLA2G4C,DGKD	1.44617	0.343789	0.784545
hsa04110	Cell cycle	Cell growth and death	4	0.0264901	124	151	6260	ORC1,CDKN2B,CCNE2,MCM4	1.33732	0.350646	0.786333
hsa00511	Other glycan degradation	Glycan biosynthesis and metabolism	1	0.00662252	18	151	6260	MAN2C1	2.30316	0.356036	0.786333
hsa05134	Legionellosis	Infectious diseases: Bacterial	2	0.013245	52	151	6260	CXCL2,EEF1A1	1.5945	0.358358	0.786333
hsa05202	Transcriptional misregulation in cancer	Cancers: Overview	5	0.0331126	164	151	6260	SIX1,DDIT3,FUS,CEBPB,CCNT2	1.26393	0.362243	0.786333
hsa04912	GnRH signaling pathway	Endocrine system	3	0.0198675	90	151	6260	PLA2G4C,MAP2K1,HRAS	1.3819	0.370319	0.787002
hsa00531	Glycosaminoglycan degradation	Glycan biosynthesis and metabolism	1	0.00662252	19	151	6260	SGSH	2.18194	0.371614	0.787002
hsa05223	Non-small cell lung cancer	Cancers: Specific types	2	0.013245	54	151	6260	MAP2K1,HRAS	1.53544	0.375816	0.787002
hsa05217	Basal cell carcinoma	Cancers: Specific types	2	0.013245	55	151	6260	TCF7,FZD8	1.50753	0.384473	0.787427
hsa04360	Axon guidance	Development	4	0.0264901	131	151	6260	RGS3,NFATC3,HRAS,SEMA3C	1.26586	0.38929	0.787427
hsa04650	Natural killer cell mediated cytotoxicity	Immune system	4	0.0264901	131	151	6260	SHC2,MAP2K1,NFATC3,HRAS	1.26586	0.38929	0.787427
hsa05160	Hepatitis C	Infectious diseases: Viral	4	0.0264901	132	151	6260	CLDN4,EIF3E,HRAS,EIF2AK3	1.25627	0.394794	0.789589
hsa04010	MAPK signaling pathway	Signal transduction	7	0.0463576	255	151	6260	PLA2G4C,MAP2K1,DDIT3,HRAS,DUSP5,CACNG6,RPS6KA2	1.13803	0.41863	0.814396
hsa04120	Ubiquitin mediated proteolysis	Folding, sorting and degradation	4	0.0264901	137	151	6260	RFWD2,UBE2D3,CBL,BIRC7	1.21042	0.422191	0.814396
hsa03060	Protein export	Folding, sorting and degradation	1	0.00662252	23	151	6260	SEC11A	1.80248	0.430271	0.814396
hsa03430	Mismatch repair	Replication and repair	1	0.00662252	23	151	6260	MLH1	1.80248	0.430271	0.814396
hsa00562	Inositol phosphate metabolism	Carbohydrate metabolism	2	0.013245	61	151	6260	IMPA1,ITPKB	1.35924	0.435251	0.814396
hsa05166	HTLV-I infection	Infectious diseases: Viral	7	0.0463576	261	151	6260	NFATC3,HRAS,CDKN2B,SLC25A6,FZD8,POLB,EGR1	1.11187	0.442572	0.814396
hsa00534	Glycosaminoglycan biosynthesis - heparan sulfate / heparin	Glycan biosynthesis and metabolism	1	0.00662252	24	151	6260	NDST2	1.72737	0.444064	0.814396
hsa04320	Dorso-ventral axis formation	Development	1	0.00662252	24	151	6260	MAP2K1	1.72737	0.444064	0.814396
hsa04721	Synaptic vesicle cycle	Nervous system	2	0.013245	63	151	6260	STX3,STX1B	1.31609	0.451682	0.814396
hsa00601	Glycosphingolipid biosynthesis - lacto and neolacto series	Glycan biosynthesis and metabolism	1	0.00662252	25	151	6260	FUT1	1.65828	0.457526	0.814396
hsa00592	alpha-Linolenic acid metabolism	Lipid metabolism	1	0.00662252	25	151	6260	PLA2G4C	1.65828	0.457526	0.814396
hsa00590	Arachidonic acid metabolism	Lipid metabolism	2	0.013245	66	151	6260	PTGDS,PLA2G4C	1.25627	0.475815	0.830344
hsa05211	Renal cell carcinoma	Cancers: Specific types	2	0.013245	66	151	6260	MAP2K1,HRAS	1.25627	0.475815	0.830344
hsa01230	Biosynthesis of amino acids	Reaction module maps	2	0.013245	68	151	6260	BCAT1,SHMT2	1.21932	0.491546	0.843122
hsa04610	Complement and coagulation cascades	Immune system	2	0.013245	69	151	6260	SERPINE1,CD55	1.20165	0.4993	0.843122
hsa05218	Melanoma	Cancers: Specific types	2	0.013245	70	151	6260	MAP2K1,HRAS	1.18448	0.506979	0.843122
hsa03018	RNA degradation	Folding, sorting and degradation	2	0.013245	70	151	6260	WDR61,LSM6	1.18448	0.506979	0.843122
hsa03320	PPAR signaling pathway	Endocrine system	2	0.013245	71	151	6260	SLC27A1,PCK2	1.1678	0.514582	0.843122
hsa04710	Circadian rhythm	Environmental adaptation	1	0.00662252	30	151	6260	BHLHE40	1.3819	0.520128	0.843122
hsa04144	Endocytosis	Transport and catabolism	5	0.0331126	199	151	6260	MVB12A,CBL,HRAS,PARD3,PSD3	1.04163	0.527863	0.843122
hsa03008	Ribosome biogenesis in eukaryotes	Translation	2	0.013245	73	151	6260	TBL3,RIOK2	1.13581	0.529555	0.843122
hsa03020	RNA polymerase	Transcription	1	0.00662252	31	151	6260	POLR3B	1.33732	0.531759	0.843122
hsa04724	Glutamatergic synapse	Nervous system	3	0.0198675	116	151	6260	SLC38A2,PLA2G4C,TRPC1	1.07216	0.534164	0.843122
hsa00250	Alanine, aspartate and glutamate metabolism	Amino acid metabolism	1	0.00662252	32	151	6260	ASNS	1.29553	0.54311	0.843122
hsa04670	Leukocyte transendothelial migration	Immune system	3	0.0198675	118	151	6260	PXN,CLDN4,CD99	1.05399	0.545811	0.843122
hsa04260	Cardiac muscle contraction	Circulatory system	2	0.013245	76	151	6260	TNNT2,CACNG6	1.09097	0.551426	0.843122
hsa03410	Base excision repair	Replication and repair	1	0.00662252	33	151	6260	POLB	1.25627	0.554187	0.843122
hsa00591	Linoleic acid metabolism	Lipid metabolism	1	0.00662252	33	151	6260	PLA2G4C	1.25627	0.554187	0.843122
hsa00270	Cysteine and methionine metabolism	Amino acid metabolism	1	0.00662252	35	151	6260	DNMT3A	1.18448	0.575548	0.863005
hsa05340	Primary immunodeficiency	Immune diseases	1	0.00662252	36	151	6260	TAP2	1.15158	0.585844	0.863005
hsa04350	TGF-beta signaling pathway	Signal transduction	2	0.013245	81	151	6260	CDKN2B,INHBE	1.02363	0.586277	0.863005
hsa05164	Influenza A	Infectious diseases: Viral	4	0.0264901	169	151	6260	MAP2K1,TRIM25,SLC25A6,EIF2AK3	0.98123	0.58665	0.863005
hsa00260	Glycine, serine and threonine metabolism	Amino acid metabolism	1	0.00662252	37	151	6260	SHMT2	1.12046	0.595892	0.867717
hsa04728	Dopaminergic synapse	Nervous system	3	0.0198675	128	151	6260	ATF6B,PPP1CB,PPP1CA	0.971647	0.60144	0.867717
hsa00565	Ether lipid metabolism	Lipid metabolism	1	0.00662252	39	151	6260	PLA2G4C	1.063	0.615267	0.867717
hsa04380	Osteoclast differentiation	Development	3	0.0198675	131	151	6260	ACP5,MAP2K1,ITGB3	0.949396	0.617241	0.867717
hsa04064	NF-kappa B signaling pathway	Signal transduction	2	0.013245	86	151	6260	CXCL2,TRIM25	0.964115	0.619102	0.867717
hsa04914	Progesterone-mediated oocyte maturation	Endocrine system	2	0.013245	86	151	6260	MAP2K1,RPS6KA2	0.964115	0.619102	0.867717
hsa04530	Tight junction	Cell communication	3	0.0198675	133	151	6260	CLDN4,HRAS,PARD3	0.935119	0.627541	0.869906
hsa04540	Gap junction	Cell communication	2	0.013245	88	151	6260	MAP2K1,HRAS	0.942203	0.631664	0.869906
hsa04020	Calcium signaling pathway	Signal transduction	4	0.0264901	181	151	6260	ITPKB,ORAI3,RYR1,SLC25A6	0.916176	0.641039	0.869906
hsa03022	Basal transcription factors	Transcription	1	0.00662252	44	151	6260	TAF5L	0.942203	0.65976	0.869906
hsa00600	Sphingolipid metabolism	Lipid metabolism	1	0.00662252	44	151	6260	DEGS1	0.942203	0.65976	0.869906
hsa00280	Valine, leucine and isoleucine degradation	Amino acid metabolism	1	0.00662252	44	151	6260	BCAT1	0.942203	0.65976	0.869906
hsa00071	Fatty acid metabolism	Lipid metabolism	1	0.00662252	44	151	6260	ECI1	0.942203	0.65976	0.869906
hsa02010	ABC transporters	Membrane transport	1	0.00662252	44	151	6260	TAP2	0.942203	0.65976	0.869906
hsa00510	N-Glycan biosynthesis	Glycan biosynthesis and metabolism	1	0.00662252	48	151	6260	STT3B	0.863687	0.691643	0.885417
hsa04145	Phagosome	Transport and catabolism	3	0.0198675	147	151	6260	TAP2,ITGB3,ITGB5	0.84606	0.694278	0.885417
hsa04620	Toll-like receptor signaling pathway	Immune system	2	0.013245	101	151	6260	SPP1,MAP2K1	0.82093	0.705571	0.885417
hsa03460	Fanconi anemia pathway	Replication and repair	1	0.00662252	50	151	6260	MLH1	0.829139	0.706453	0.885417
hsa05030	Cocaine addiction	Substance dependence	1	0.00662252	50	151	6260	ATF6B	0.829139	0.706453	0.885417
hsa00983	Drug metabolism - other enzymes	Xenobiotics biodegradation and metabolism	1	0.00662252	51	151	6260	UPP1	0.812881	0.713591	0.885417
hsa04913	Ovarian steroidogenesis	Endocrine system	1	0.00662252	51	151	6260	PLA2G4C	0.812881	0.713591	0.885417
hsa04978	Mineral absorption	Digestive system	1	0.00662252	51	151	6260	SLC9A3	0.812881	0.713591	0.885417
hsa05014	Amyotrophic lateral sclerosis (ALS)	Neurodegenerative diseases	1	0.00662252	53	151	6260	TOMM40	0.782207	0.727353	0.885417
hsa04066	HIF-1 signaling pathway	Signal transduction	2	0.013245	106	151	6260	SERPINE1,MAP2K1	0.782207	0.730549	0.885417
hsa05130	Pathogenic Escherichia coli infection	Infectious diseases: Bacterial	1	0.00662252	54	151	6260	ARHGEF2	0.767721	0.733986	0.885417
hsa04630	Jak-STAT signaling pathway	Signal transduction	3	0.0198675	157	151	6260	CBL,LIF,PIM1	0.792171	0.73621	0.885417
hsa04621	NOD-like receptor signaling pathway	Immune system	1	0.00662252	56	151	6260	CXCL2	0.740303	0.746774	0.885417
hsa04060	Cytokine-cytokine receptor interaction	Signaling molecules and interaction	5	0.0331126	259	151	6260	CXCL2,IL1RAP,LIF,TNFRSF14,INHBE	0.800327	0.755871	0.885417
hsa04725	Cholinergic synapse	Nervous system	2	0.013245	112	151	6260	MAP2K1,HRAS	0.740303	0.758143	0.885417
hsa00230	Purine metabolism	Nucleotide metabolism	3	0.0198675	165	151	6260	POLA1,NT5E,POLR3B	0.753763	0.766408	0.885417
hsa05010	Alzheimer*s disease	Neurodegenerative diseases	3	0.0198675	166	151	6260	NAE1,CAPN2,EIF2AK3	0.749222	0.76998	0.885417
hsa04623	Cytosolic DNA-sensing pathway	Immune system	1	0.00662252	60	151	6260	POLR3B	0.690949	0.770548	0.885417
hsa04150	mTOR signaling pathway	Signal transduction	1	0.00662252	60	151	6260	RPS6KA2	0.690949	0.770548	0.885417
hsa05145	Toxoplasmosis	Infectious diseases: Parasitic	2	0.013245	115	151	6260	LAMB1,BIRC7	0.72099	0.771009	0.885417
hsa04612	Antigen processing and presentation	Immune system	1	0.00662252	66	151	6260	TAP2	0.628136	0.802113	0.903646
hsa05212	Pancreatic cancer	Cancers: Specific types	1	0.00662252	66	151	6260	MAP2K1	0.628136	0.802113	0.903646
hsa00010	Glycolysis / Gluconeogenesis	Carbohydrate metabolism	1	0.00662252	66	151	6260	PCK2	0.628136	0.802113	0.903646
hsa05416	Viral myocarditis	Cardiovascular diseases	1	0.00662252	68	151	6260	CD55	0.609661	0.811644	0.905682
hsa04622	RIG-I-like receptor signaling pathway	Immune system	1	0.00662252	69	151	6260	TRIM25	0.600825	0.816238	0.905682
hsa04920	Adipocytokine signaling pathway	Endocrine system	1	0.00662252	70	151	6260	PCK2	0.592242	0.82072	0.905682
hsa03010	Ribosome	Translation	2	0.013245	130	151	6260	RPLP0,RPS3A	0.637799	0.826788	0.905682
hsa04976	Bile secretion	Digestive system	1	0.00662252	72	151	6260	SLC9A3	0.575791	0.82936	0.905682
hsa05162	Measles	Infectious diseases: Viral	2	0.013245	133	151	6260	CCNE2,EIF2AK3	0.623413	0.836371	0.907769
hsa04514	Cell adhesion molecules (CAMs)	Signaling molecules and interaction	2	0.013245	140	151	6260	CLDN4,CD99	0.592242	0.856905	0.922145
hsa05132	Salmonella infection	Infectious diseases: Bacterial	1	0.00662252	80	151	6260	CXCL2	0.518212	0.859978	0.922145
hsa05323	Rheumatoid arthritis	Immune diseases	1	0.00662252	83	151	6260	ACP5	0.499481	0.869994	0.926784
hsa04911	Insulin secretion	Endocrine system	1	0.00662252	86	151	6260	ATF6B	0.482058	0.879299	0.926784
hsa04666	Fc gamma R-mediated phagocytosis	Immune system	1	0.00662252	88	151	6260	MAP2K1	0.471102	0.885131	0.926784
hsa04727	GABAergic synapse	Nervous system	1	0.00662252	88	151	6260	SLC38A2	0.471102	0.885131	0.926784
hsa04713	Circadian entrainment	Environmental adaptation	1	0.00662252	94	151	6260	RYR1	0.441031	0.901001	0.93494
hsa04972	Pancreatic secretion	Digestive system	1	0.00662252	95	151	6260	TRPC1	0.436389	0.903425	0.93494
hsa05142	Chagas disease (American trypanosomiasis)	Infectious diseases: Parasitic	1	0.00662252	101	151	6260	SERPINE1	0.410465	0.916781	0.943278
hsa05146	Amoebiasis	Infectious diseases: Parasitic	1	0.00662252	107	151	6260	LAMB1	0.387448	0.928301	0.949641
hsa05012	Parkinson*s disease	Neurodegenerative diseases	1	0.00662252	129	151	6260	SLC25A6	0.321372	0.958533	0.974965
hsa05152	Tuberculosis	Infectious diseases: Bacterial	1	0.00662252	175	151	6260	CEBPB	0.236897	0.986888	0.991171
hsa05016	Huntington*s disease	Neurodegenerative diseases	1	0.00662252	181	151	6260	SLC25A6	0.229044	0.988724	0.991171
hsa04080	Neuroactive ligand-receptor interaction	Signaling molecules and interaction	2	0.013245	273	151	6260	PARD3,CHRND	0.303714	0.991171	0.991171
