# Supplementary material for: Characterization of Critical Functions of Long Non-Coding RNAs and mRNAs in Rhabdomyosarcoma Cells and Mouse Skeletal Muscle Infected by Enterovirus 71 Using RNA-Seq
Source: Viruses. 2018 Oct 11;10(10):556. doi: 10.3390/v10100556 (PMC6213062; doi:10.3390/v10100556)
Supplement: Supplementary file 1 [file viruses-10-00556-s001.zip › Table S9 KEGG enrichment of DEGs in mouse skeletal.xlsx]

## Sheet: cis-regulated target mRNA
Pathway_id	Pathway_name	Pathway_class	Num_of_symbols_in_list_in_KEGG	Percentage_of_symbols_in_list	Num_of_symbols_in_bglist_in_KEGG	Num_of_symbols_in_list	Num_of_symbols_in_bglist	Symbols_in_list	Fold_enrichment	Pvalue	FDR
mmu04144	Endocytosis	Transport and catabolism	13	0.100775	210	129	6874	Rab4a,Rnf41,H2-K1,Cblb,H2-M3,Erbb3,Tgfb2,Pld2,Rabep1,Pip5k1c,H2-Q10,H2-Q6,H2-Q7	3.29871	0.000143903	0.0247512
mmu04260	Cardiac muscle contraction	Circulatory system	7	0.0542636	78	129	6874	Cacng6,Cox7a2,Atp1a2,Cacng7,Atp1a4,Cacng8,Cacna2d2	4.78215	0.000608548	0.0523351
mmu04514	Cell adhesion molecules (CAMs)	Signaling molecules and interaction	9	0.0697674	148	129	6874	Lrrc4b,H2-K1,H2-M3,Cldn9,H2-Q10,H2-Q6,H2-Q7,Cldn6,Ptprm	3.24041	0.00177796	0.077864
mmu05330	Allograft rejection	Immune diseases	5	0.0387597	49	129	6874	H2-K1,H2-M3,H2-Q10,H2-Q6,H2-Q7	5.43743	0.00211956	0.077864
mmu05332	Graft-versus-host disease	Immune diseases	5	0.0387597	51	129	6874	H2-K1,H2-M3,H2-Q10,H2-Q6,H2-Q7	5.2242	0.00253428	0.077864
mmu04612	Antigen processing and presentation	Immune system	6	0.0465116	75	129	6874	Tapbp,H2-K1,H2-M3,H2-Q10,H2-Q6,H2-Q7	4.26295	0.00271619	0.077864
mmu04940	Type I diabetes mellitus	Endocrine and metabolic diseases	5	0.0387597	56	129	6874	H2-K1,H2-M3,H2-Q10,H2-Q6,H2-Q7	4.75775	0.00382514	0.0939891
mmu04012	ErbB signaling pathway	Signal transduction	6	0.0465116	86	129	6874	Shc3,Cblb,Erbb3,Rps6kb2,Map2k2,Prkcg	3.71769	0.00536613	0.104872
mmu04964	Proximal tubule bicarbonate reclamation	Excretory system	3	0.0232558	20	129	6874	Atp1a2,Atp1a4,Slc38a3	7.99302	0.00582783	0.104872
mmu05320	Autoimmune thyroid disease	Immune diseases	5	0.0387597	63	129	6874	H2-K1,H2-M3,H2-Q10,H2-Q6,H2-Q7	4.22911	0.0063431	0.104872
mmu00531	Glycosaminoglycan degradation	Glycan biosynthesis and metabolism	3	0.0232558	21	129	6874	Hyal2,Hyal1,Hyal3	7.6124	0.00670696	0.104872
mmu04010	MAPK signaling pathway	Signal transduction	11	0.0852713	252	129	6874	Cacng6,Map4k1,Mef2c,Cacng7,Tgfb2,Cacng8,Map2k2,Rasgrp4,Daxx,Prkcg,Cacna2d2	2.32601	0.00752875	0.107912
mmu00982	Drug metabolism - cytochrome P450	Xenobiotics biodegradation and metabolism	6	0.0465116	94	129	6874	Fmo1,Fmo4,Gstp2,Gstp1,Aldh3b2,Fmo2	3.40129	0.0082326	0.108924
mmu04916	Melanogenesis	Endocrine system	6	0.0465116	98	129	6874	Fzd10,Creb3l3,Gnai2,Calm2,Map2k2,Prkcg	3.26246	0.0100186	0.123086
mmu05168	Herpes simplex infection	Infectious diseases:Viral	9	0.0697674	195	129	6874	Ppp1ca,H2-K1,Taf5l,H2-M3,C1qbp,H2-Q10,H2-Q6,Daxx,H2-Q7	2.45939	0.0108275	0.124155
mmu04971	Gastric acid secretion	Digestive system	5	0.0387597	73	129	6874	Atp1a2,Atp1a4,Gnai2,Calm2,Prkcg	3.64978	0.011689	0.124975
mmu05412	Arrhythmogenic right ventricular cardiomyopathy (ARVC)	Cardiovascular diseases	5	0.0387597	74	129	6874	Cacng6,Actn4,Cacng7,Cacng8,Cacna2d2	3.60046	0.0123521	0.124975
mmu00340	Histidine metabolism	Amino acid metabolism	3	0.0232558	27	129	6874	Carns1,Aldh3b2,Acy3	5.92076	0.0135939	0.129267
mmu04910	Insulin signaling pathway	Endocrine system	7	0.0542636	137	129	6874	Shc3,Ppp1ca,Cblb,Calm2,Rps6kb2,Map2k2,Gys2	2.72268	0.0142795	0.129267
mmu05410	Hypertrophic cardiomyopathy (HCM)	Cardiovascular diseases	5	0.0387597	83	129	6874	Cacng6,Cacng7,Tgfb2,Cacng8,Cacna2d2	3.21005	0.0194973	0.161043
mmu04670	Leukocyte transendothelial migration	Immune system	6	0.0465116	115	129	6874	Actn4,Msn,Cldn9,Gnai2,Cldn6,Prkcg	2.78018	0.0207299	0.161043
mmu05416	Viral myocarditis	Cardiovascular diseases	5	0.0387597	85	129	6874	H2-K1,H2-M3,H2-Q10,H2-Q6,H2-Q7	3.13452	0.0213886	0.161043
mmu04650	Natural killer cell mediated cytotoxicity	Immune system	6	0.0465116	116	129	6874	Shc3,H2-K1,Raet1d,Map2k2,Raet1e,Prkcg	2.75621	0.0215348	0.161043
mmu05414	Dilated cardiomyopathy	Cardiovascular diseases	5	0.0387597	89	129	6874	Cacng6,Cacng7,Tgfb2,Cacng8,Cacna2d2	2.99364	0.0255217	0.176888
mmu04730	Long-term depression	Nervous system	4	0.0310078	60	129	6874	Ryr1,Gnai2,Map2k2,Prkcg	3.55245	0.025722	0.176888
mmu04270	Vascular smooth muscle contraction	Circulatory system	6	0.0465116	123	129	6874	Ppp1ca,Myl6b,Calm2,Myl6,Map2k2,Prkcg	2.59936	0.0277672	0.176888
mmu04530	Tight junction	Cell communication	6	0.0465116	123	129	6874	Actn4,Cldn9,Gnai2,Tjp3,Cldn6,Prkcg	2.59936	0.0277672	0.176888
mmu05214	Glioma	Cancers	4	0.0310078	63	129	6874	Shc3,Calm2,Map2k2,Prkcg	3.38329	0.0301109	0.184967
mmu05031	Amphetamine addiction	Substance dependence	4	0.0310078	64	129	6874	Ppp1ca,Creb3l3,Calm2,Prkcg	3.33043	0.0316663	0.187814
mmu04720	Long-term potentiation	Nervous system	4	0.0310078	65	129	6874	Ppp1ca,Calm2,Map2k2,Prkcg	3.27919	0.0332683	0.190738
mmu04960	Aldosterone-regulated sodium reabsorption	Excretory system	3	0.0232558	40	129	6874	Atp1a2,Atp1a4,Prkcg	3.99651	0.0385324	0.204767
mmu05219	Bladder cancer	Cancers	3	0.0232558	40	129	6874	Dapk3,Rassf1,Map2k2	3.99651	0.0385324	0.204767
mmu05034	Alcoholism	Substance dependence	7	0.0542636	169	129	6874	Shc3,Ppp1ca,Creb3l3,Hist3h2a,Hist3h2ba,Gnai2,Calm2	2.20715	0.0392866	0.204767
mmu04810	Regulation of actin cytoskeleton	Cell motility	8	0.0620155	209	129	6874	Actn4,Ppp1ca,Msn,Pfn1,Tiam1,Pip5k1c,Map2k2,Ssh3	2.03969	0.0423986	0.214487
mmu05220	Chronic myeloid leukemia	Cancers	4	0.0310078	72	129	6874	Shc3,Cblb,Tgfb2,Map2k2	2.96038	0.0457937	0.225043
mmu05203	Viral carcinogenesis	Cancers	8	0.0620155	218	129	6874	Actn4,H2-K1,Creb3l3,H2-M3,Hist3h2ba,H2-Q10,H2-Q6,H2-Q7	1.95548	0.0520549	0.248707
mmu04970	Salivary secretion	Digestive system	4	0.0310078	76	129	6874	Atp1a2,Atp1a4,Calm2,Prkcg	2.80457	0.0539827	0.250946
mmu04724	Glutamatergic synapse	Nervous system	5	0.0387597	112	129	6874	Pld2,Gnai2,Slc38a3,Homer2,Prkcg	2.37888	0.0589777	0.260107
mmu04066	HIF-1 signaling pathway	Signal transduction	5	0.0387597	112	129	6874	Tceb2,Rps6kb2,Map2k2,Eno3,Prkcg	2.37888	0.0589777	0.260107
mmu03430	Mismatch repair	Replication and repair	2	0.0155039	22	129	6874	Pold1,Pold4	4.84426	0.0632263	0.271873
mmu05166	HTLV-I infection	Infectious diseases:Viral	9	0.0697674	273	129	6874	Fzd10,Pold1,Pold4,H2-K1,H2-M3,Tgfb2,H2-Q10,H2-Q6,H2-Q7	1.75671	0.070465	0.295609
mmu05223	Non-small cell lung cancer	Cancers	3	0.0232558	53	129	6874	Rassf1,Map2k2,Prkcg	3.01624	0.0768382	0.309629
mmu04666	Fc gamma R-mediated phagocytosis	Immune system	4	0.0310078	86	129	6874	Pld2,Pip5k1c,Rps6kb2,Prkcg	2.47846	0.0776775	0.309629
mmu03440	Homologous recombination	Replication and repair	2	0.0155039	25	129	6874	Pold1,Pold4	4.26295	0.0792073	0.309629
mmu04727	GABAergic synapse	Nervous system	4	0.0310078	88	129	6874	Gabbr1,Gnai2,Slc38a3,Prkcg	2.42213	0.082953	0.310172
mmu04974	Protein digestion and absorption	Digestive system	4	0.0310078	88	129	6874	Atp1a2,Slc8a3,Atp1a4,Col12a1	2.42213	0.082953	0.310172
mmu04961	Endocrine and other factor-regulated calcium reabsorption	Excretory system	3	0.0232558	56	129	6874	Atp1a2,Atp1a4,Prkcg	2.85465	0.08739	0.311261
mmu04728	Dopaminergic synapse	Nervous system	5	0.0387597	126	129	6874	Ppp1ca,Creb3l3,Gnai2,Calm2,Prkcg	2.11456	0.0877094	0.311261
mmu00760	Nicotinate and nicotinamide metabolism	Metabolism of cofactors and vitamins	2	0.0155039	27	129	6874	Nmrk2,Nampt	3.94717	0.0904827	0.311261
mmu04744	Phototransduction	Sensory system	2	0.0155039	27	129	6874	Gnat1,Calm2	3.94717	0.0904827	0.311261
mmu00410	beta-Alanine metabolism	Metabolism of other amino acids	2	0.0155039	29	129	6874	Carns1,Aldh3b2	3.67495	0.102196	0.33224
mmu05010	Alzheimer*s disease	Neurodegenerative diseases	6	0.0465116	172	129	6874	Cox7a2,Atp5g2,Ndufa7,Calm2,Atp5a1,Ndufv1	1.85884	0.104028	0.33224
mmu05012	Parkinson*s disease	Neurodegenerative diseases	5	0.0387597	133	129	6874	Cox7a2,Atp5g2,Ndufa7,Atp5a1,Ndufv1	2.00326	0.104389	0.33224
mmu04713	Circadian entrainment	Environmental adaptation	4	0.0310078	96	129	6874	Ryr1,Gnai2,Calm2,Prkcg	2.22028	0.105747	0.33224
mmu00010	Glycolysis / Gluconeogenesis	Carbohydrate metabolism	3	0.0232558	61	129	6874	Ldhb,Eno3,Aldh3b2	2.62066	0.10624	0.33224
mmu00190	Oxidative phosphorylation	Energy metabolism	5	0.0387597	135	129	6874	Cox7a2,Atp5g2,Ndufa7,Atp5a1,Ndufv1	1.97359	0.109426	0.333748
mmu05016	Huntington*s disease	Neurodegenerative diseases	6	0.0465116	175	129	6874	Cox7a2,Creb3l3,Atp5g2,Ndufa7,Atp5a1,Ndufv1	1.82698	0.110603	0.333748
mmu04020	Calcium signaling pathway	Signal transduction	6	0.0465116	180	129	6874	Trhr2,Erbb3,Slc8a3,Ryr1,Calm2,Prkcg	1.77623	0.122024	0.361864
mmu03410	Base excision repair	Replication and repair	2	0.0155039	33	129	6874	Pold1,Pold4	3.2295	0.126747	0.3695
mmu05211	Renal cell carcinoma	Cancers	3	0.0232558	69	129	6874	Tceb2,Tgfb2,Map2k2	2.31682	0.139316	0.388048
mmu03030	DNA replication	Replication and repair	2	0.0155039	35	129	6874	Pold1,Pold4	3.04496	0.139499	0.388048
mmu04114	Oocyte meiosis	Cell growth and death	4	0.0310078	107	129	6874	Ppp1ca,Calm2,Pkmyt1,Cpeb1	1.99203	0.141162	0.388048
mmu04976	Bile secretion	Digestive system	3	0.0232558	70	129	6874	Atp1a2,Slco1a5,Atp1a4	2.28372	0.143674	0.388048
mmu05200	Pathways in cancer	Cancers	9	0.0697674	319	129	6874	Tceb2,Fzd10,Cks2,Cblb,Tgfb2,Dapk3,Rassf1,Map2k2,Prkcg	1.50339	0.14439	0.388048
mmu04510	Focal adhesion	Cell communication	6	0.0465116	199	129	6874	Actn4,Shc3,Ppp1ca,Pip5k1c,Tnc,Prkcg	1.60664	0.170367	0.450818
mmu05169	Epstein-Barr virus infection	Infectious diseases:Viral	6	0.0465116	204	129	6874	H2-K1,H2-M3,H2-Q10,H2-Q6,Psmd8,H2-Q7	1.56726	0.184274	0.473319
mmu04722	Neurotrophin signaling pathway	Nervous system	4	0.0310078	119	129	6874	Shc3,Calm2,Map2k2,Matk	1.79115	0.184374	0.473319
mmu04070	Phosphatidylinositol signaling system	Signal transduction	3	0.0232558	80	129	6874	Pip5k1c,Calm2,Prkcg	1.99826	0.18951	0.47692
mmu03420	Nucleotide excision repair	Replication and repair	2	0.0155039	43	129	6874	Pold1,Pold4	2.47846	0.192792	0.47692
mmu04145	Phagosome	Transport and catabolism	5	0.0387597	165	129	6874	H2-K1,H2-M3,H2-Q10,H2-Q6,H2-Q7	1.61475	0.197732	0.47692
mmu04973	Carbohydrate digestion and absorption	Digestive system	2	0.0155039	44	129	6874	Atp1a2,Atp1a4	2.42213	0.199641	0.47692
mmu04978	Mineral absorption	Digestive system	2	0.0155039	44	129	6874	Atp1a2,Atp1a4	2.42213	0.199641	0.47692
mmu04914	Progesterone-mediated oocyte maturation	Endocrine system	3	0.0232558	85	129	6874	Gnai2,Pkmyt1,Cpeb1	1.88071	0.213692	0.492952
mmu04540	Gap junction	Cell communication	3	0.0232558	85	129	6874	Gnai2,Map2k2,Prkcg	1.88071	0.213692	0.492952
mmu05030	Cocaine addiction	Substance dependence	2	0.0155039	47	129	6874	Creb3l3,Gnai2	2.26752	0.220348	0.492952
mmu04360	Axon guidance	Development	4	0.0310078	129	129	6874	Sema3f,Sema3b,Gnai2,Sema4d	1.6523	0.223274	0.492952
mmu04912	GnRH signaling pathway	Endocrine system	3	0.0232558	87	129	6874	Pld2,Calm2,Map2k2	1.83748	0.223548	0.492952
mmu05215	Prostate cancer	Cancers	3	0.0232558	87	129	6874	Creb3l3,Gstp1,Map2k2	1.83748	0.223548	0.492952
mmu05032	Morphine addiction	Substance dependence	3	0.0232558	89	129	6874	Gabbr1,Gnai2,Prkcg	1.79619	0.233493	0.508366
mmu00480	Glutathione metabolism	Metabolism of other amino acids	2	0.0155039	50	129	6874	Gstp2,Gstp1	2.13147	0.241227	0.515084
mmu00603	Glycosphingolipid biosynthesis - globo series	Glycan biosynthesis and metabolism	1	0.00775194	15	129	6874	B3galnt1	3.55245	0.247582	0.515084
mmu00604	Glycosphingolipid biosynthesis - ganglio series	Glycan biosynthesis and metabolism	1	0.00775194	15	129	6874	B3galt4	3.55245	0.247582	0.515084
mmu05204	Chemical carcinogenesis	Cancers	3	0.0232558	92	129	6874	Gstp2,Gstp1,Aldh3b2	1.73761	0.248558	0.515084
mmu00980	Metabolism of xenobiotics by cytochrome P450	Xenobiotics biodegradation and metabolism	3	0.0232558	95	129	6874	Gstp2,Gstp1,Aldh3b2	1.68274	0.263769	0.540098
mmu05221	Acute myeloid leukemia	Cancers	2	0.0155039	55	129	6874	Rps6kb2,Map2k2	1.9377	0.276186	0.558871
mmu04972	Pancreatic secretion	Digestive system	3	0.0232558	99	129	6874	Atp1a2,Atp1a4,Prkcg	1.61475	0.284224	0.563523
mmu05161	Hepatitis B	Infectious diseases:Viral	4	0.0310078	144	129	6874	Creb3l3,Tgfb2,Map2k2,Prkcg	1.48019	0.285038	0.563523
mmu04630	Jak-STAT signaling pathway	Signal transduction	4	0.0310078	148	129	6874	Spred3,Cblb,Clcf1,Pias4	1.44018	0.301965	0.590205
mmu00360	Phenylalanine metabolism	Amino acid metabolism	1	0.00775194	20	129	6874	Aldh3b2	2.66434	0.315744	0.610202
mmu04390	Hippo signaling pathway	Signal transduction	4	0.0310078	153	129	6874	Fzd10,Ppp1ca,Tgfb2,Rassf1	1.39312	0.323284	0.617611
mmu04370	VEGF signaling pathway	Signal transduction	2	0.0155039	63	129	6874	Map2k2,Prkcg	1.69165	0.331853	0.617611
mmu04725	Cholinergic synapse	Nervous system	3	0.0232558	109	129	6874	Creb3l3,Gnai2,Prkcg	1.46661	0.335809	0.617611
mmu04150	mTOR signaling pathway	Signal transduction	2	0.0155039	64	129	6874	Rps6kb2,Prkcg	1.66521	0.338743	0.617611
mmu00900	Terpenoid backbone biosynthesis	Metabolism of terpenoids and polyketides	1	0.00775194	22	129	6874	Pcyox1	2.42213	0.341261	0.617611
mmu04320	Dorso-ventral axis formation	Development	1	0.00775194	22	129	6874	Cpeb1	2.42213	0.341261	0.617611
mmu03013	RNA transport	Translation	4	0.0310078	158	129	6874	Nmd3,Thoc6,Nup88,Nup133	1.34903	0.344713	0.617611
mmu04520	Adherens junction	Cell communication	2	0.0155039	69	129	6874	Actn4,Ptprm	1.54455	0.372846	0.650784
mmu05322	Systemic lupus erythematosus	Immune diseases	3	0.0232558	117	129	6874	Actn4,Hist3h2a,Hist3h2ba	1.36633	0.377023	0.650784
mmu05133	Pertussis	Infectious diseases:Bacterial	2	0.0155039	70	129	6874	Gnai2,Calm2	1.52248	0.379587	0.650784
mmu05100	Bacterial invasion of epithelial cells	Infectious diseases:Bacterial	2	0.0155039	70	129	6874	Shc3,Cblb	1.52248	0.379587	0.650784
mmu05146	Amoebiasis	Infectious diseases:Parasitic	3	0.0232558	118	129	6874	Actn4,Tgfb2,Prkcg	1.35475	0.382147	0.650784
mmu04950	Maturity onset diabetes of the young	Endocrine and metabolic diseases	1	0.00775194	26	129	6874	Hes1	2.04949	0.389495	0.656795
mmu04142	Lysosome	Transport and catabolism	3	0.0232558	121	129	6874	Napsa,Hyal1,Ap3b2	1.32116	0.397462	0.663184
mmu00514	Other types of O-glycan biosynthesis	Glycan biosynthesis and metabolism	1	0.00775194	27	129	6874	B3galt4	1.97359	0.400995	0.663184
mmu05216	Thyroid cancer	Cancers	1	0.00775194	28	129	6874	Map2k2	1.9031	0.412281	0.675355
mmu00640	Propanoate metabolism	Carbohydrate metabolism	1	0.00775194	30	129	6874	Ldhb	1.77623	0.434223	0.704588
mmu05143	African trypanosomiasis	Infectious diseases:Parasitic	1	0.00775194	31	129	6874	Prkcg	1.71893	0.444887	0.715145
mmu00250	Alanine, aspartate and glutamate metabolism	Amino acid metabolism	1	0.00775194	32	129	6874	Acy3	1.66521	0.455351	0.725189
mmu04120	Ubiquitin mediated proteolysis	Folding, sorting and degradation	3	0.0232558	134	129	6874	Tceb2,Cblb,Pias4	1.19299	0.462456	0.72566
mmu05323	Rheumatoid arthritis	Immune diseases	2	0.0155039	83	129	6874	Tgfb2,Il17a	1.28402	0.464085	0.72566
mmu04350	TGF-beta signaling pathway	Signal transduction	2	0.0155039	84	129	6874	Tgfb2,Rps6kb2	1.26873	0.470311	0.728771
mmu00565	Ether lipid metabolism	Lipid metabolism	1	0.00775194	34	129	6874	Pld2	1.56726	0.475697	0.730535
mmu04512	ECM-receptor interaction	Signaling molecules and interaction	2	0.0155039	86	129	6874	Gp1ba,Tnc	1.23923	0.482635	0.732637
mmu05020	Prion diseases	Neurodegenerative diseases	1	0.00775194	35	129	6874	Map2k2	1.52248	0.485585	0.732637
mmu03010	Ribosome	Translation	3	0.0232558	140	129	6874	Rps28,Rps18,Rpl41	1.14186	0.49146	0.734393
mmu00270	Cysteine and methionine metabolism	Amino acid metabolism	1	0.00775194	36	129	6874	Ldhb	1.48019	0.495288	0.734393
mmu00350	Tyrosine metabolism	Amino acid metabolism	1	0.00775194	39	129	6874	Aldh3b2	1.36633	0.523321	0.769327
mmu00620	Pyruvate metabolism	Carbohydrate metabolism	1	0.00775194	41	129	6874	Ldhb	1.29968	0.541146	0.782733
mmu00240	Pyrimidine metabolism	Nucleotide metabolism	2	0.0155039	96	129	6874	Pold1,Pold4	1.11014	0.541542	0.782733
mmu03022	Basal transcription factors	Transcription	1	0.00775194	42	129	6874	Taf5l	1.26873	0.549809	0.788059
mmu04962	Vasopressin-regulated water reabsorption	Excretory system	1	0.00775194	43	129	6874	Creb3l3	1.23923	0.558309	0.789571
mmu03050	Proteasome	Folding, sorting and degradation	1	0.00775194	44	129	6874	Psmd8	1.21106	0.56665	0.789571
mmu05144	Malaria	Infectious diseases:Parasitic	1	0.00775194	44	129	6874	Tgfb2	1.21106	0.56665	0.789571
mmu04723	Retrograde endocannabinoid signaling	Nervous system	2	0.0155039	101	129	6874	Gnai2,Prkcg	1.05518	0.569225	0.789571
mmu05142	Chagas disease (American trypanosomiasis)	Infectious diseases:Parasitic	2	0.0155039	103	129	6874	Tgfb2,Gnai2	1.0347	0.579959	0.795659
mmu02010	ABC transporters	Membrane transport	1	0.00775194	46	129	6874	Abcb10	1.15841	0.582866	0.795659
mmu04660	T cell receptor signaling pathway	Immune system	2	0.0155039	106	129	6874	Cblb,Map2k2	1.00541	0.595694	0.801875
mmu03460	Fanconi anemia pathway	Replication and repair	1	0.00775194	48	129	6874	Hes1	1.11014	0.59848	0.801875
mmu04330	Notch signaling pathway	Signal transduction	1	0.00775194	49	129	6874	Hes1	1.08749	0.606068	0.801875
mmu00510	N-Glycan biosynthesis	Glycan biosynthesis and metabolism	1	0.00775194	49	129	6874	Alg6	1.08749	0.606068	0.801875
mmu05213	Endometrial cancer	Cancers	1	0.00775194	51	129	6874	Map2k2	1.04484	0.62082	0.809067
mmu05145	Toxoplasmosis	Infectious diseases:Parasitic	2	0.0155039	112	129	6874	Tgfb2,Gnai2	0.95155	0.625843	0.809067
mmu00330	Arginine and proline metabolism	Amino acid metabolism	1	0.00775194	53	129	6874	Carns1	1.00541	0.635023	0.809067
mmu00500	Starch and sucrose metabolism	Carbohydrate metabolism	1	0.00775194	53	129	6874	Gys2	1.00541	0.635023	0.809067
mmu05014	Amyotrophic lateral sclerosis (ALS)	Neurodegenerative diseases	1	0.00775194	53	129	6874	Daxx	1.00541	0.635023	0.809067
mmu05217	Basal cell carcinoma	Cancers	1	0.00775194	55	129	6874	Fzd10	0.968851	0.648699	0.820413
mmu04621	NOD-like receptor signaling pathway	Immune system	1	0.00775194	56	129	6874	Nlrp1a	0.95155	0.655345	0.822769
mmu04062	Chemokine signaling pathway	Immune system	3	0.0232558	181	129	6874	Shc3,Tiam1,Gnai2	0.883207	0.665761	0.829789
mmu04110	Cell cycle	Cell growth and death	2	0.0155039	123	129	6874	Tgfb2,Pkmyt1	0.866452	0.67658	0.83295
mmu04060	Cytokine-cytokine receptor interaction	Signaling molecules and interaction	4	0.0310078	244	129	6874	Tnfrsf12a,Tgfb2,Il17a,Clcf1	0.873554	0.677982	0.83295
mmu00562	Inositol phosphate metabolism	Carbohydrate metabolism	1	0.00775194	61	129	6874	Pip5k1c	0.873554	0.686748	0.837735
mmu04726	Serotonergic synapse	Nervous system	2	0.0155039	127	129	6874	Gnai2,Prkcg	0.839163	0.693605	0.840141
mmu05140	Leishmaniasis	Infectious diseases:Parasitic	1	0.00775194	64	129	6874	Tgfb2	0.832607	0.70421	0.841985
mmu05160	Hepatitis C	Infectious diseases:Viral	2	0.0155039	130	129	6874	Cldn9,Cldn6	0.819797	0.705887	0.841985
mmu05210	Colorectal cancer	Cancers	1	0.00775194	65	129	6874	Tgfb2	0.819797	0.709813	0.841985
mmu05162	Measles	Infectious diseases:Viral	2	0.0155039	135	129	6874	Msn,Cblb	0.789434	0.725453	0.844276
mmu04664	Fc epsilon RI signaling pathway	Immune system	1	0.00775194	68	129	6874	Map2k2	0.78363	0.725998	0.844276
mmu05212	Pancreatic cancer	Cancers	1	0.00775194	69	129	6874	Tgfb2	0.772273	0.731191	0.844276
mmu03018	RNA degradation	Folding, sorting and degradation	1	0.00775194	70	129	6874	Eno3	0.76124	0.736287	0.844276
mmu05218	Melanoma	Cancers	1	0.00775194	70	129	6874	Map2k2	0.76124	0.736287	0.844276
mmu04662	B cell receptor signaling pathway	Immune system	1	0.00775194	72	129	6874	Map2k2	0.740095	0.746193	0.849968
mmu04151	PI3K-Akt signaling pathway	Signal transduction	5	0.0387597	332	129	6874	Creb3l3,Tnc,Rps6kb2,Map2k2,Gys2	0.802512	0.754007	0.853218
mmu03008	Ribosome biogenesis in eukaryotes	Translation	1	0.00775194	76	129	6874	Nmd3	0.701142	0.76491	0.85861
mmu05132	Salmonella infection	Infectious diseases:Bacterial	1	0.00775194	77	129	6874	Pfn1	0.692037	0.769371	0.85861
mmu04146	Peroxisome	Transport and catabolism	1	0.00775194	78	129	6874	Pex19	0.683164	0.773748	0.85861
mmu04310	Wnt signaling pathway	Signal transduction	2	0.0155039	151	129	6874	Fzd10,Prkcg	0.705786	0.780851	0.860487
mmu00564	Glycerophospholipid metabolism	Lipid metabolism	1	0.00775194	81	129	6874	Pld2	0.657862	0.786391	0.860487
mmu04640	Hematopoietic cell lineage	Immune system	1	0.00775194	82	129	6874	Gp1ba	0.649839	0.790447	0.860487
mmu05222	Small cell lung cancer	Cancers	1	0.00775194	85	129	6874	Cks2	0.626904	0.802163	0.867749
mmu03015	mRNA surveillance pathway	Translation	1	0.00775194	89	129	6874	Ppp1ca	0.598728	0.81678	0.874376
mmu00230	Purine metabolism	Nucleotide metabolism	2	0.0155039	164	129	6874	Pold1,Pold4	0.649839	0.818456	0.874376
mmu04064	NF-kappa B signaling pathway	Signal transduction	1	0.00775194	92	129	6874	Pias4	0.579205	0.827035	0.878086
mmu05152	Tuberculosis	Infectious diseases:Bacterial	2	0.0155039	174	129	6874	Tgfb2,Calm2	0.612492	0.843372	0.889938
mmu04620	Toll-like receptor signaling pathway	Immune system	1	0.00775194	99	129	6874	Map2k2	0.538251	0.8488	0.890205
mmu04380	Osteoclast differentiation	Development	1	0.00775194	121	129	6874	Tgfb2	0.440387	0.901011	0.934802
mmu04080	Neuroactive ligand-receptor interaction	Signaling molecules and interaction	3	0.0232558	280	129	6874	Chrne,Gabbr1,Trhr2	0.57093	0.902193	0.934802
mmu01100	Metabolic pathways	Metabolism	17	0.131783	1182	129	6874	Pold1,Hyal2,Pold4,Hyal1,Ldhb,Atp5g2,Ndufa7,Pld2,B3galt4,Pip5k1c,B3galnt1,Hyal3,Alg6,Atp5a1,Eno3,Ndufv1,Aldh3b2	0.766393	0.9134	0.938623
mmu03040	Spliceosome	Transcription	1	0.00775194	130	129	6874	Pcbp1	0.409899	0.916794	0.938623
mmu04141	Protein processing in endoplasmic reticulum	Folding, sorting and degradation	1	0.00775194	162	129	6874	Derl2	0.328931	0.955216	0.968753
mmu05164	Influenza A	Infectious diseases:Viral	1	0.00775194	171	129	6874	Map2k2	0.311619	0.962397	0.968753
mmu05202	Transcriptional misregulation in cancer	Cancers	1	0.00775194	172	129	6874	Mef2c	0.309807	0.963121	0.968753
mmu04740	Olfactory transduction	Sensory system	9	0.0697674	1038	129	6874	Olfr99,Olfr96,Olfr91,Olfr92,Olfr97,Olfr98,Calm2,Olfr95,Olfr90	0.462024	0.998546	0.998546

## Sheet: trans-regulated target mRNA
Pathway_id	Pathway_name	Pathway_class	Num_of_symbols_in_list_in_KEGG	Percentage_of_symbols_in_list	Num_of_symbols_in_bglist_in_KEGG	Num_of_symbols_in_list	Num_of_symbols_in_bglist	Symbols_in_list	Fold_enrichment	Pvalue	FDR
mmu05010	Alzheimer*s disease	Neurodegenerative diseases	146	0.0373211	172	3912	6874	Nos1,Ndufs4,Gnaq,Casp12,Ndufb3,Fas,Cox7b,Grin2b,Calm4,Mapt,Fadd,Cox7a2,Hsd17b10,Cacna1c,Cox6c,Ndufb7,Atp5c1,Gm11273,Ndufs6,Lrp1,Mapk3,Ryr3,Apoe,Gm10053,Plcb4,Gsk3b,Ppp3cb,Ndufs3,Atp5o,Lpl,Tnfrsf1a,Ndufv2,Atp5a1,Uqcr11,Cdk5,Adam17,Atp2a1,Cox6a1,Cyc1,Psen1,Ndufb11,Atp5g2,Ndufa2,Ncstn,Cacna1f,Ndufa6,Ndufc2,Gapdh,Cox5a,Plcb2,Uqcrq,Ndufs1,Calm3,Il1b,Atp2a3,mt-Atp8,Casp9,mt-Co3,Sdhd,Cox7a1,Ndufa13,Nduf…	1.49154	1.63804e-15	4.22613e-13
mmu05012	Parkinson*s disease	Neurodegenerative diseases	117	0.029908	133	3912	6874	Ndufs4,Ndufb3,Cox7b,Uba1,Cox7a2,Cox6c,Ndufb7,Vdac1,Ppif,Atp5c1,Gm11273,Ndufs6,Gm10053,Ube2g2,Ndufs3,Atp5o,Slc18a1,Ndufv2,Atp5a1,Uqcr11,Pink1,mt-Nd1,Cox6a1,Cyc1,Ndufb11,Atp5g2,Ndufa2,Ndufa6,Ndufc2,Cox5a,Uqcrq,Ndufs1,Uba7,mt-Nd6,mt-Atp8,Casp9,mt-Co3,Sdhd,Cox7a1,Ndufa13,Ndufa4,Ndufa11,Ndufb5,Atp5f1,Atp5e,mt-Cytb,Th,Ndufs8,Ndufa8,Uqcrh,Uqcrc1,Ube2l6,Sncaip,Lrrk2,Ube2l3,Uqcrb,Ndufs7,Atp5h,Ndufa9,Ube2g…	1.54577	4.18577e-15	5.39965e-13
mmu01100	Metabolic pathways	Metabolism	786	0.20092	1182	3912	6874	Polr3c,B3gnt3,Hprt,Pmm1,Nos1,Atp6v1e1,Pla2g4e,Ndufs4,Pi4k2a,Phospho1,Gbe1,Fahd1,Nat3,Agpat3,Ocrl,Ndufb3,Pla2g12a,Cox7b,Gck,Mcat,Gcdh,Suclg1,Got1,Ext1,Pgm2,Akr1b8,Dpyd,Dhcr7,Haao,Alg8,Extl1,Cox15,Man1a2,Cyp2b13,Nsdhl,Pank1,Acacb,Alg14,Fpgt,Atp6v0e2,Nt5c,Pts,Cndp2,Ears2,St6gal2,Pigs,Lias,Pdha1,H6pd,Tph1,Cyp3a13,Sptlc3,Acads,Mcee,Pla2g3,Hsd17b10,Cdipt,Sqle,Acsl3,Ak1,Mat2b,Idh3b,Cyp4f13,Pnpla2,Gpi1,P…	1.16847	9.58974e-14	8.24717e-12
mmu00190	Oxidative phosphorylation	Energy metabolism	115	0.0293967	135	3912	6874	Atp6v1e1,Ndufs4,Ndufb3,Cox7b,Cox15,Atp6v0e2,Ppa2,Cox7a2,Cox6c,Ndufb7,Atp5c1,Gm11273,Ndufs6,Atp6v0a1,Cox10,Cox17,Atp5l,Atp5j2,Ndufs3,Atp5o,Ndufv2,Lhpp,Atp5a1,Uqcr11,Atp6v0a4,mt-Nd1,Cox6a1,Cyc1,Ndufb11,Atp6v1g2,Atp5g2,Ndufa2,Ndufa6,Ndufc2,Cox5a,Uqcrq,Ndufs1,mt-Nd6,mt-Atp8,mt-Co3,Sdhd,Cox7a1,Ndufa13,Ndufa4,Ndufa11,Atp6v1a,Ndufb5,Atp5f1,Atp5e,mt-Cytb,Ndufs8,Atp5k,Ndufa8,Atp4a,Uqcrh,Uqcrc1,Atp6v1c2,Uq…	1.49684	1.07526e-12	6.93541e-11
mmu04010	MAPK signaling pathway	Signal transduction	195	0.0498466	252	3912	6874	Pla2g4e,Rasa2,Rasgrp2,Fas,Mapk7,Dusp7,Pdgfa,Map4k2,Cacna2d1,Cacna1h,Map2k1,Lamtor3,Mapt,Fgfr1,Taok2,Cacna1c,Fgf21,Fgf6,Mef2c,Cacng1,Nfkb2,Daxx,Gadd45b,Jund,Map3k5,Mapk3,Flnb,Pla2g4c,Tgfb3,Fgf1,Rps6ka2,Cacng6,Mapk10,Mapkapk2,Map2k7,Ikbkg,Map4k4,Cacna1e,Tab2,Cacnb1,Egf,Fgfr2,Ppp3cb,Prkacb,Prkca,Ptpn7,Rac2,Gng12,Tnfrsf1a,Hspa1b,Cacng5,Ppp5c,Il1r1,Stk4,Ppm1a,Map3k3,Fgf9,Dusp22,Rela,Pla2g4a,Il1r2,Mapk…	1.35971	3.64047e-12	1.87848e-10
mmu05016	Huntington*s disease	Neurodegenerative diseases	142	0.0362986	175	3912	6874	Ndufs4,Gnaq,Ndufb3,Cox7b,Htt,Grin2b,Bax,Cox7a2,Cox6c,Ap2a1,Ndufb7,Vdac1,Ppif,Atp5c1,Gm11273,Ndufs6,Polr2a,Ap2m1,Cltb,Gm10053,Plcb4,Dctn4,Ndufs3,Ap2b1,Atp5o,Ndufv2,Atp5a1,Uqcr11,Polr2i,Polr2h,Cox6a1,Cyc1,Ndufb11,Atp5g2,Ndufa2,Bdnf,Sp1,Tbp,Ndufa6,Ndufc2,Cox5a,Plcb2,Dctn1,Uqcrq,Ndufs1,mt-Atp8,Casp9,mt-Co3,Sdhd,Polr2f,Cox7a1,Ndufa13,Ndufa4,Ndufa11,Ndufb5,Atp5f1,Tfam,Atp5e,Tbpl1,mt-Cytb,Ndufs8,Ndufa8,…	1.42581	5.89608e-12	2.53532e-10
mmu04722	Neurotrophin signaling pathway	Nervous system	100	0.0255624	119	3912	6874	Mapk7,Calm4,Bax,Irak3,Arhgdib,Map2k1,Camk2a,Sh2b3,Map3k5,Mapk3,Rps6ka2,Zfp369,Mapk10,Mapkapk2,Map2k7,Gsk3b,Pik3r2,Zfp110,Gab1,Map3k3,Rela,Mapk12,Psen1,Pik3ca,Bdnf,Prdm4,Kras,Mapk14,Akt2,Ntrk3,Nfkbib,Calm3,Plcg2,Bcl2,Irak1,Nras,Mapk9,Psen2,Atf4,Shc1,Sh2b1,Camk2g,Jun,Nfkbia,Sh2b2,Sort1,Sos1,Pik3r1,Maged1,Trp73,Rhoa,Rps6ka6,Nfkb1,Mapk8,Arhgdia,Irak2,Shc3,Cdc42,Raf1,Rapgef1,Abl1,Camk2b,Calm1,Fasl,Bad…	1.4766	1.77233e-10	6.53232e-09
mmu05169	Epstein-Barr virus infection	Infectious diseases:Viral	157	0.0401329	204	3912	6874	Polr3c,Gtf2e2,Il10rb,Ran,Csnk2b,Snd1,H2-M11,Fcer2a,Itgal,Psmc5,Mdm2,H2-T24,Nfkb2,Ifng,Traf1,Polr2a,Polr1d,Vim,H2-D1,Csnk2a1,H2-M3,Mapk10,Map2k7,Psmd3,Tnfaip3,Ikbkg,Cr2,Tab2,Gsk3b,Cd40,Icam1,Prkacb,Hspa1b,Ywhaq,Stat3,Pik3r2,Jak3,H2-T3,Polr2i,Polr2h,Psmd2,H2-T22,Cd38,Rela,Mapk12,Nup214,Pik3ca,Psmc3,Jak1,Prkx,Tbp,H2-Q2,Atf2,Mapk14,Chuk,Map3k7,Akt2,Nfkbib,Lyn,Polr3gl,Cdkn1a,Xpo1,Plcg2,Rasl2-9,Bcl2,Ir…	1.35232	1.024e-09	3.30239e-08
mmu04380	Osteoclast differentiation	Development	99	0.0253067	121	3912	6874	Calcr,Fcgr4,Gm14548,Oscar,Map2k1,Tec,Nfkb2,Ifng,Jund,Mapk3,Tnfrsf11b,Fosl2,Mapk10,Map2k7,Ikbkg,Tab2,Ifngr1,Ppp3cb,Ncf1,Cyba,Tnfrsf1a,Ifnar2,Pik3r2,Il1r1,Rela,Mapk12,Pik3ca,Fyn,Sirpb1a,Jak1,Cyld,Mapk14,Chuk,Map3k7,Akt2,Csf1r,Tnfrsf11a,Ifngr2,Btk,Il1b,Plcg2,Mapk9,Ncf4,Fcgr3,Nfatc1,Jun,Nfkbia,Il1a,Syk,Pik3r1,Trem2,Fosl1,Nfkb1,Mapk8,Tgfb2,Nox1,Fcgr1,Irf9,Lcp2,Map2k6,Stat2,Tab1,Ncf2,Cybb,Mitf,Tnf,Sirp…	1.43767	4.30507e-09	1.23412e-07
mmu05132	Salmonella infection	Infectious diseases:Bacterial	67	0.0171268	77	3912	6874	Plekhm2,Rab7,Ifng,Mapk3,Flnb,Arpc5,Mapk10,Il6,Ccl4,Nos2,Ifngr1,Rhog,Arpc1a,Arpc5l,Klc3,Klc4,Rela,Myd88,Mapk12,Actg1,Arpc3,Mapk14,Pkn2,Csf2,Cxcl3,Dync1li1,Ifngr2,Rilp,Il1b,Arpc2,Actb,Klc1,Pfn1,Mapk9,Rock1,Dync1i1,Tlr4,Jun,Cxcl1,Il1a,Ccl3,Nfkb1,Tjp1,Mapk8,Cdc42,Flnc,Arpc4,Mapk11,Rock2,Fos,Pkn1,Dync1li2,Casp1,Was,Arpc1b,Mapk1,Mapk13,Dync1h1,Pycard,Nlrc4,Cxcl2,Klc2,Rac1,Il18,Lbp,Cd14,Pfn2	1.52896	1.008e-08	2.43645e-07
mmu05145	Toxoplasmosis	Infectious diseases:Parasitic	92	0.0235174	112	3912	6874	Il10rb,Lamc2,Ppif,Ifng,Mapk3,Tgfb3,Birc2,Mapk10,Ikbkg,Gm10053,Tab2,Nos2,Ifngr1,Cd40,Birc3,Tnfrsf1a,Hspa1b,Gnai2,Stat3,Pik3r2,Tlr2,Ciita,Rela,Myd88,Mapk12,Pik3ca,Jak1,H2-DMb2,Mapk14,Chuk,Ccr5,Map3k7,Akt2,H2-DMa,Nfkbib,Ifngr2,Casp9,Bcl2,Irak1,Mapk9,Lamb2,Hspa8,Lama3,Tlr4,Nfkbia,Bcl2l1,Jak2,Lamc1,Pik3r1,Nfkb1,H2-Oa,Mapk8,Tgfb2,Lamb1,Lamc3,Alox5,Map2k6,H2-Ab1,Tab1,Casp8,Hspa1l,Bad,Ldlr,Tnf,Hspa1a,Pdk…	1.44338	1.0388e-08	2.43645e-07
mmu04662	B cell receptor signaling pathway	Immune system	62	0.0158487	72	3912	6874	Cd22,Map2k1,Nfatc3,Mapk3,Vav2,Nfat5,Ikbkg,Pik3ap1,Cr2,Gsk3b,Ppp3cb,Rac2,Malt1,Pik3r2,Rela,Pik3ca,Card11,Kras,Chuk,Akt2,Vav1,Nfkbib,Lyn,Btk,Plcg2,Nras,Inpp5d,Nfatc1,Inppl1,Jun,Nfkbia,Rac3,Nfatc2,Syk,Sos1,Pik3r1,Dapp1,Nfkb1,Raf1,Bcl10,Fcgr2b,Blnk,Vav3,Prkcb,Ikbkb,Ifitm1,Ptpn6,Pik3r5,Fos,Nfkbie,Cd81,Ppp3ca,Cd72,Pik3cb,Mapk1,Nfatc4,Akt1,Sos2,Ppp3r1,Map2k2,Rac1,Rasgrp3	1.51311	8.64568e-08	1.85882e-06
mmu04621	NOD-like receptor signaling pathway	Immune system	50	0.0127812	56	3912	6874	Card9,Ccl2,Nlrp1b,Mapk3,Hsp90b1,Birc2,Mapk10,Il6,Tnfaip3,Ikbkg,Tab2,Trip6,Birc3,Nlrp3,Ccl12,Rela,Mapk12,Mapk14,Chuk,Pstpip1,Map3k7,Nfkbib,Il1b,Hsp90aa1,Mapk9,Mefv,Cxcl1,Nfkbia,Naip6,Tab3,Naip5,Nfkb1,Mapk8,Tab1,Casp8,Ccl5,Tnf,Nod1,Ikbkb,Mapk11,Ripk2,Casp1,Mapk1,Mapk13,Pycard,Nlrc4,Naip2,Cxcl2,Il18,Nod2	1.56889	1.27643e-07	2.35269e-06
mmu04910	Insulin signaling pathway	Endocrine system	107	0.0273517	137	3912	6874	Prkag2,Gck,Calm4,Acacb,Prkcz,Map2k1,Prkar2a,Lipe,Ptpn1,Prkaa1,Eif4e2,Prkab1,Mapk3,Cblc,Mapk10,Exoc7,Phka2,Gsk3b,Tsc1,Ppp1cc,Prkacb,Pik3r2,Pde3a,Rps6,Phka1,Ppp1cb,Prkab2,Pygl,Pik3ca,Phkg1,Prkx,Kras,Rhoq,Ppp1r3b,Akt2,Fbp2,Mknk1,Calm3,Insr,Hk2,Nras,Pck2,Mapk9,Tsc2,Shc1,Inppl1,Ppp1r3d,Fbp1,Slc2a4,Sh2b2,Prkci,Rptor,Sos1,Phkb,Pik3r1,Mtor,Prkag3,Mapk8,Shc3,Pdpk1,Acaca,Raf1,Rapgef1,Calm1,Pde3b,Bad,Araf,P…	1.37238	1.27665e-07	2.35269e-06
mmu05166	HTLV-I infection	Infectious diseases:Viral	196	0.0501022	273	3912	6874	Ran,Calr,Il2ra,Pdgfa,Itgb2,Cdc20,Bax,Fzd1,Pcna,Nfyb,H2-M11,Msx3,Adcy3,Nfatc3,Wnt3,Anapc5,Itgal,Vdac1,Stat5b,Trrap,H2-T24,Nfkb2,Fzd6,Adcy9,Dvl1,Apc2,Tgfb3,Nfat5,Xbp1,H2-D1,Wnt2b,H2-M3,Mapk10,Ccnd3,Il6,Egr2,Ltbr,Ikbkg,Wnt8a,Wnt9a,Pole2,Gsk3b,Cd40,Icam1,Ppp3cb,Dvl3,Prkacb,Smad3,Adcy2,Tnfrsf1a,Tcf3,Anapc1,Pik3r2,Jak3,Cdc27,Anapc10,Chek2,Il1r1,H2-T3,Il2rg,Msx1,Map3k3,H2-T22,Rela,Il1r2,Ccnd1,Pik3ca,Pol…	1.26155	1.60935e-07	2.76809e-06
mmu04912	GnRH signaling pathway	Endocrine system	72	0.0184049	87	3912	6874	Pla2g4e,Gnaq,Mapk7,Calm4,Map2k1,Camk2a,Cacna1c,Adcy3,Mmp2,Adcy9,Mapk3,Pla2g4c,Mapk10,Map2k7,Plcb4,Prkacb,Prkca,Mmp14,Adcy2,Map3k3,Pla2g4a,Mapk12,Gna11,Cacna1f,Prkx,Kras,Mapk14,Gnas,Plcb2,Calm3,Nras,Mapk9,Pla2g4f,Atf4,Pld2,Cacna1s,Itpr3,Camk2g,Jun,Fshb,Sos1,Adcy1,Mapk8,Cdc42,Map2k6,Raf1,Camk2b,Calm1,Itpr1,Cacna1d,Prkcd,Prkaca,Ptk2b,Map2k4,Pla2g4d,Map3k4,Prkcb,Mapk11,Plcb3,Egfr,Camk2d,Calm2,Mapk1,P…	1.4542	2.38259e-07	3.84192e-06
mmu05140	Leishmaniasis	Infectious diseases:Parasitic	55	0.0140593	64	3912	6874	Fcgr4,Itgb2,Ifng,Mapk3,Ptgs2,Tgfb3,Tab2,Nos2,Ifngr1,Ncf1,Cyba,Tlr2,C3,Rela,Myd88,Mapk12,Jak1,H2-DMb2,Mapk14,Map3k7,H2-DMa,Nfkbib,Ifngr2,Il1b,Irak1,Ncf4,Fcgr3,Tlr4,Jun,Nfkbia,Il1a,Jak2,Nfkb1,H2-Oa,Tgfb2,Fcgr1,Itgam,H2-Ab1,Tab1,Ncf2,Tnf,Marcksl1,Prkcb,H2-Eb1,H2-Aa,Irak4,Mapk11,Ptpn6,Fos,H2-DMb1,Tgfb1,Stat1,Mapk1,Mapk13,Itgb1	1.51006	5.49966e-07	8.34654e-06
mmu05164	Influenza A	Infectious diseases:Viral	128	0.0327198	171	3912	6874	Fas,Tmprss13,Map2k1,Ccl2,Adar,Vdac1,Ifng,Ikbke,Mapk3,Rsad2,Oas3,Mapk10,Nxf7,Map2k7,Il6,Cxcl10,Mavs,Agfg1,Gm10053,Gsk3b,Pml,Ifngr1,Icam1,Prkca,Hnrnpul1,Pabpn1,Tnfrsf1a,Nlrp3,Ifnar2,Hspa1b,Pik3r2,Ccl12,Ciita,Rela,Myd88,Mapk12,Actg1,Pik3ca,Dnajb1,Jak1,H2-DMb2,Kpna2,Atf2,Mapk14,Akt2,H2-DMa,Nfkbib,Ifngr2,Il1b,Xpo1,Ticam1,Casp9,Actb,Mapk9,Hspa8,Oas1g,Eif2ak3,Cpsf4,Tlr4,Irf7,Jun,Nfkbia,Il1a,Jak2,Pik3r1,…	1.3153	6.13705e-07	8.79644e-06
mmu05214	Glioma	Cancers	54	0.0138037	63	3912	6874	Cdk6,Calm4,Pdgfa,Map2k1,Camk2a,Mdm2,Mapk3,Egf,Prkca,Pik3r2,Ccnd1,Pik3ca,Tgfa,Kras,Akt2,Calm3,Cdkn1a,Plcg2,Nras,E2f1,Shc1,Pdgfra,Camk2g,Rb1,Sos1,Pik3r1,Mtor,Prkcg,Pdgfb,Shc3,Igf1r,Raf1,Camk2b,Calm1,Araf,Plcg1,Prkcb,Egfr,Trp53,Braf,Pik3r5,Camk2d,Calm2,Cdk4,Pik3cb,Mapk1,Pdgfrb,Akt1,Calml3,Sos2,Map2k2,Pten,Igf1,E2f2	1.50613	8.38169e-07	1.06958e-05
mmu04144	Endocytosis	Transport and catabolism	153	0.0391104	210	3912	6874	Asap1,Rufy1,Stam,Il2ra,Rab22a,Chmp2a,Kdr,Prkcz,Arfgap1,Rab7,H2-M11,Rab11a,Arap2,Ap2a1,Mdm2,Smurf2,H2-T24,Rab11fip1,Sh3kbp1,Ap2m1,Psd,Zfyve9,Agap3,Tgfb3,Grk6,H2-D1,Cblc,Cltb,H2-M3,Chmp4c,Ehd1,Dnm2,Hgs,Rab11fip2,Egf,Pml,Fgfr2,Cxcr2,Ap2b1,Smad3,Pip5kl1,Hspa1b,Folr1,Ret,H2-T3,Dab2,Iqsec1,Il2rg,H2-T22,Asap3,Smap1,Nedd4l,Tsg101,H2-Q2,Ccr5,Csf1r,Erbb4,Vps25,Git1,Sh3gl1,Epn1,Snf8,Wwp1,Hspa8,H2-Q6,Smad7,2…	1.28021	8.91031e-07	1.06958e-05
mmu05142	Chagas disease (American trypanosomiasis)	Infectious diseases:Parasitic	82	0.0209611	103	3912	6874	Tlr9,Gnaq,Fas,Calr,Fadd,Ccl2,Ppp2r2c,Ifng,Mapk3,Tgfb3,Gna14,Mapk10,Il6,Ikbkg,Plcb4,Nos2,Ifngr1,Smad3,Tnfrsf1a,Gnai2,Pik3r2,Tlr2,Ccl12,C3,Rela,Myd88,Mapk12,Gna11,Pik3ca,Cflar,C1qb,Gnal,Mapk14,Chuk,Gnas,Akt2,Plcb2,Ifngr2,Il1b,Ticam1,Irak1,Mapk9,Serpine1,Tlr4,Bdkrb2,Jun,Nfkbia,Ccl3,Pik3r1,Adcy1,Gna15,Nfkb1,Mapk8,Tgfb2,Tlr6,Casp8,Ccl5,Ppp2r2b,Fasl,Cd247,Tnf,Map2k4,Ifnb1,Ikbkb,Gnao1,Irak4,Mapk11,Plcb3…	1.3989	9.05857e-07	1.06958e-05
mmu03010	Ribosome	Translation	107	0.0273517	140	3912	6874	Rplp2,Mrps9,Rpl37,Rpl24,Rpl27,Mrpl1,Gm10076,Rps27a,Mrpl33,Rps2,Rps7,Rpl29,Rps16,Mrpl12,Rps26,Rsl24d1,Rpl7,Rplp0,Rpl39,Mrps7,Rpl8,Rpl10,Mrpl23,Rpl22,Rpl18,Rps3,Mrpl15,Rpl27a,Rps11,Rpl31,Rps24,Mrpl20,Rps18,Rps6,Mrpl4,Rpl30,Mrps6,Rpl5,Mrpl28,Rpl34,Rpl41,Mrpl17,Rpl23,Rps27l,Rps13,Mrpl18,Rpl23a,Mrps12,Mrpl11,Rpl14,Rps15a,Mrps10,Mrps18a,Rpl35a,Rps15,Fau,Mrpl2,Rps9,Rps29,Rpl12,Rps8,Rpl26,Rps19,Mrpl13,Rp…	1.34297	9.12045e-07	1.06958e-05
mmu04012	ErbB signaling pathway	Signal transduction	70	0.0178937	86	3912	6874	Pak3,Map2k1,Ereg,Camk2a,Stat5b,Nrg4,Mapk3,Cblc,Mapk10,Map2k7,Gsk3b,Egf,Prkca,Pik3r2,Erbb2,Gab1,Pak6,Pik3ca,Pak1,Tgfa,Areg,Kras,Akt2,Erbb4,Cdkn1a,Plcg2,Nras,Mapk9,Abl2,Shc1,Nrg2,Camk2g,Jun,Sos1,Pik3r1,Mtor,Cdkn1b,Mapk8,Prkcg,Shc3,Pak2,Raf1,Abl1,Camk2b,Bad,Araf,Plcg1,Crk,Btc,Map2k4,Pak7,Cblb,Prkcb,Pak4,Egfr,Myc,Nrg1,Braf,Pik3r5,Rps6kb1,Camk2d,Pik3cb,Mapk1,Nck2,Akt1,Sos2,Map2k2,Eif4ebp1,Cbl,Stat5a	1.43024	1.22732e-06	1.37674e-05
mmu05200	Pathways in cancer	Cancers	222	0.0567485	319	3912	6874	Ncoa4,Cdk6,Ctbp2,Lamc2,Fas,Vegfa,Tpr,Msh6,Pdgfa,Bax,Fzd1,Map2k1,Ralgds,Fadd,Fgfr1,Shh,Fgf21,Ccne2,Wnt3,Fgf6,Stat5b,Ralbp1,Mdm2,Nfkb2,Cdh1,Traf1,Fzd6,Mmp2,Flt3l,Dvl1,Apc2,Mapk3,Hsp90b1,Ar,Ptgs2,Tgfb3,Fgf1,Birc2,Wnt2b,Cblc,Ctnna1,Mapk10,Il6,Pias2,Arnt2,Ikbkg,Gm10053,Pax8,Wnt8a,Wnt9a,Nos2,Gsk3b,Egf,Pml,Fgfr2,Dvl3,Ccdc6,Prkca,Tcf7l2,Birc3,Smad3,Rac2,Runx1t1,Stat3,Pik3r2,Ret,Erbb2,Stk4,Rad51,Fgf9,Msh3…	1.22285	1.28778e-06	1.38436e-05
mmu05152	Tuberculosis	Infectious diseases:Bacterial	129	0.0329755	174	3912	6874	Tlr9,Il10rb,Fcgr4,Calm4,Card9,Itgb2,Bax,Rab7,Fadd,Nfyb,Camk2a,Cd209a,Rfxap,Ifng,Rfx5,Atp6v0a1,Mapk3,Tgfb3,Lamp2,Sphk1,Mapk10,Fcer1g,Il6,Gm10053,Nos2,Ifngr1,Ppp3cb,Tnfrsf1a,Malt1,Tlr2,Atp6v0a4,C3,Ciita,Ctss,Rela,Myd88,Mapk12,Cebpb,Plk3,Jak1,H2-DMb2,Mapk14,Akt2,H2-DMa,Ifngr2,Calm3,Il1b,Coro1a,Casp9,Bcl2,Irak1,Lsp1,Mapk9,Nfya,Fcgr3,Rab5b,Cd209g,Tlr4,Camk2g,Camp,Il1a,Cebpg,Jak2,Nfyc,Syk,Rhoa,Nfkb1,H2…	1.30272	1.37027e-06	1.41412e-05
mmu05416	Viral myocarditis	Cardiovascular diseases	69	0.017638	85	3912	6874	Myh3,Itgb2,H2-M11,Cd80,Itgal,Sgca,H2-T24,Myh1,Sgcd,H2-D1,H2-M3,Gm10053,Myh15,Cd40,Icam1,Rac2,Cd86,H2-T3,H2-T22,Ccnd1,Actg1,Sgcb,Fyn,H2-DMb2,H2-Q2,Eif4g1,H2-DMa,Myh13,Cd55,Myh8,Casp9,Actb,Abl2,H2-Q6,Cxadr,Myh6,Rac3,Dag1,H2-Q10,Eif4g3,H2-Oa,Myh4,H2-M2,Abl1,H2-Ab1,Casp8,Myh2,Sgcg,Myh14,H2-Eb1,H2-Aa,Eif4g2,H2-DMb1,H2-Q1,H2-T23,Myh9,Bid,H2-K1,Rac1,Myh7b,Prf1,Cav1,Casp3,Cycs,Myh10,Myh7,Dmd,Lama2,H2-Q7	1.4264	1.77466e-06	1.76101e-05
mmu05168	Herpes simplex infection	Infectious diseases:Viral	142	0.0362986	195	3912	6874	Tlr9,Eef1d,Fas,Csnk2b,Taf6l,Srsf3,Per3,Taf9b,Fadd,H2-M11,Ccl2,Taf5,H2-T24,Ifng,Traf1,Daxx,Polr2a,Ikbke,Taf10,H2-D1,Csnk2a1,Oas3,H2-M3,Mapk10,Nxf7,Il6,Mavs,Ikbkg,Gm10053,Tab2,Gtf2ird1,Pml,Ifngr1,Ppp1cc,Hcfc1,Srsf1,Tnfrsf1a,Ifnar2,Tlr2,Ccl12,H2-T3,Tap2,Hnrnpk,C3,H2-T22,Rela,Ppp1cb,Myd88,Hcfc2,Tnfsf14,Jak1,H2-DMb2,Tbp,H2-Q2,Chuk,Map3k7,H2-DMa,Cdc34,Nfkbib,Ifngr2,Med8,Il1b,Ticam1,Mapk9,Hmgn1,Oas1g,Ei…	1.27957	2.31423e-06	2.21138e-05
mmu04520	Adherens junction	Cell communication	57	0.0145706	69	3912	6874	Actn4,Ptprb,Wasf3,Csnk2b,Yes1,Fgfr1,Cdh1,Ptpn1,Baiap2,Mapk3,Csnk2a1,Ctnna1,Ctnnd1,Tcf7l2,Smad3,Rac2,Vcl,Erbb2,Actg1,Fyn,Map3k7,Ctnna3,Insr,Lef1,Actb,Acp1,Actn3,Rac3,Smad4,Rhoa,Tjp1,Ptprm,Igf1r,Cdc42,Nlk,Ptprj,Iqgap1,Csnk2a2,Sorbs1,Egfr,Ptpn6,Ctnna2,Snai2,Was,Actn1,Mapk1,Crebbp,Tcf7,Actn2,Pard3,Rac1,Met,Tgfbr1,Ssx2ip,Snai1,Ptprf,Lmo7	1.45156	4.96612e-06	4.57592e-05
mmu04120	Ubiquitin mediated proteolysis	Folding, sorting and degradation	101	0.025818	134	3912	6874	Fbxo4,Uba1,Cdc20,Nhlrc1,Klhl13,Anapc5,Mdm2,Uba6,Smurf2,Trim37,Fbxw11,Birc2,Cblc,Ube2f,Pias2,Ube2g2,Pml,Huwe1,Ube2e2,Birc3,Ube2q1,Anapc1,Cdc27,Anapc10,Ube2e3,Rhobtb2,Nedd4l,Ddb2,Anapc2,Cul7,Mid1,Uba3,Ube3b,Cdc34,Cul2,Uba7,Ube2k,Ube2b,Prpf19,Ube3a,Wwp1,Ube2l6,Ppil2,Ube2i,Ube2l3,Herc3,Rfwd2,Ube2g1,Anapc4,Ube2d1,Itch,Pias3,Cul4a,Anapc11,Ube2j1,Ube2r2,Aire,Btrc,Birc6,Ube4b,Rhobtb1,Herc1,Cul1,Ube2q2,Fz…	1.32442	5.5895e-06	4.8616e-05
mmu05220	Chronic myeloid leukemia	Cancers	59	0.0150818	72	3912	6874	Cdk6,Ctbp2,Map2k1,Stat5b,Mdm2,Mapk3,Tgfb3,Cblc,Ikbkg,Smad3,Pik3r2,Rela,Ccnd1,Pik3ca,Kras,Chuk,Akt2,Cdkn1a,Nras,E2f1,Shc1,Nfkbia,Bcl2l1,Smad4,Rb1,Sos1,Pik3r1,Runx1,Nfkb1,Cdkn1b,Tgfb2,Shc3,Ctbp1,Raf1,Abl1,Bcr,Bad,Araf,Crk,Mecom,Cblb,Ikbkb,Myc,Trp53,Braf,Pik3r5,Cdk4,Tgfb1,Pik3cb,Mapk1,Hdac2,Akt1,Sos2,Map2k2,Hdac1,Tgfbr1,Cbl,Stat5a,E2f2	1.43989	5.65302e-06	4.8616e-05
mmu04510	Focal adhesion	Cell communication	143	0.0365542	199	3912	6874	Itgb7,Actn4,Lamc2,Vegfa,Thbs3,Pdgfa,Pak3,Kdr,Map2k1,Vtn,Itga9,Tnr,Mapk3,Flnb,Vav2,Birc2,Mapk10,Ccnd3,Parvg,Gsk3b,Egf,Ppp1cc,Prkca,Zyx,Birc3,Itgb5,Rac2,Vcl,Pik3r2,Erbb2,Pak6,Ppp1cb,Ccnd1,Actg1,Col4a5,Pik3ca,Pak1,Fyn,Pxn,Col6a2,Itga5,Akt2,Vav1,Mylk2,Ilk,Vegfb,Bcl2,Actb,Thbs1,Itgb4,Mapk9,Spp1,Lamb2,Lama3,Shc1,Rock1,Pdgfra,Itga3,Col6a3,Actn3,Itga2b,Jun,Tln2,Rac3,Reln,Cav3,Lamc1,Sos1,Pik3r1,Mylk3,Rhoa…	1.26268	7.21549e-06	6.00515e-05
mmu04810	Regulation of actin cytoskeleton	Cell motility	149	0.0380879	209	3912	6874	Itgb7,Actn4,Bdkrb1,Pdgfa,Itgb2,Pak3,Arhgef1,Map2k1,Fgfr1,Fgf21,Limk1,Msn,Fgf6,Itgal,Itga9,Tiam2,Chrm5,Baiap2,Cfl1,Apc2,Mapk3,Fgf1,Vav2,Arhgef7,Arhgef4,Arpc5,Gsn,Egf,Fgfr2,Ppp1cc,Itgb5,Rac2,Gng12,Vcl,Pik3r2,Fgd3,Arpc1a,Arpc5l,Pak6,Fgf9,Ppp1cb,Actg1,Pik3ca,Pak1,Arpc3,Pxn,Kras,Fgf3,Itga5,Fgf18,Vav1,Ezr,Pip4k2c,Git1,Arpc2,Mylk2,Ssh3,Fgf7,Nras,Actb,Itgb4,Iqgap3,Pfn1,Itgad,Rock1,Pdgfra,Itga3,Actn3,Itga…	1.25271	9.55227e-06	7.70152e-05
mmu04070	Phosphatidylinositol signaling system	Signal transduction	64	0.0163599	80	3912	6874	Pi4k2a,Ocrl,Calm4,Cdipt,Inpp4a,Synj2,Plcb4,Dgkz,Dgkq,Prkca,Pik3r2,Pik3c2a,Itpkb,Plce1,Pi4ka,Mtm1,Pik3ca,Inpp5b,Impad1,Plcb2,Calm3,Pip4k2c,Plcg2,Pik3c2g,Inpp5d,Dgkd,Itpr3,Inppl1,Pik3r1,Pi4k2b,Dgke,Prkcg,Itpka,Inpp5a,Calm1,Itpr1,Synj1,Plcg1,Prkcb,Cds1,Inpp4b,Plcb3,Cds2,Itpk1,Pip4k2b,Pik3r5,Pip5k1a,Plcd4,Ippk,Calm2,Pi4kb,Pik3c2b,Pik3cb,Dgka,Impa2,Impa1,Inpp5j,Calml3,Pikfyve,Pten,Inpp5e,Itpkc,Itpr2,I…	1.40573	1.0771e-05	8.42094e-05
mmu04666	Fc gamma R-mediated phagocytosis	Immune system	68	0.0173824	86	3912	6874	Asap1,Pla2g4e,Wasf3,Map2k1,Limk1,Cfl1,Mapk3,Vav2,Sphk1,Arpc5,Gsn,Dnm2,Myo10,Ncf1,Prkca,Rac2,Pik3r2,Arpc1a,Arpc5l,Pla2g4a,Asap3,Pik3ca,Pak1,Arpc3,Akt2,Vav1,Dock2,Lyn,Arpc2,Plcg2,Inpp5d,Ptprc,Pld2,Inppl1,Syk,Pik3r1,Fcgr1,Prkcg,Dnm3,Cdc42,Raf1,Vasp,Plcg1,Prkcd,Crk,Dnm1,Fcgr2b,Vav3,Marcksl1,Prkcb,Arpc4,Lat,Pik3r5,Rps6kb1,Pip5k1a,Was,Arpc1b,Cfl2,Pik3cb,Mapk1,Amph,Akt1,Marcks,Rac1,Limk2,Pld1,Dnm1l,Arf6	1.38938	1.21279e-05	9.20291e-05
mmu04370	VEGF signaling pathway	Signal transduction	52	0.0132924	63	3912	6874	Pla2g4e,Vegfa,Kdr,Map2k1,Nfatc3,Mapk3,Pla2g4c,Ptgs2,Nfat5,Sh2d2a,Sphk1,Mapkapk2,Ppp3cb,Prkca,Rac2,Pik3r2,Pla2g4a,Mapk12,Pik3ca,Pxn,Kras,Mapk14,Akt2,Plcg2,Casp9,Nras,Pla2g4f,Nfatc1,Rac3,Nfatc2,Pik3r1,Prkcg,Cdc42,Mapkapk3,Raf1,Bad,Plcg1,Pla2g4d,Prkcb,Mapk11,Pik3r5,Ppp3ca,Hspb1,Pik3cb,Mapk1,Pla2g4b,Mapk13,Nfatc4,Akt1,Ppp3r1,Map2k2,Rac1	1.45035	1.37064e-05	0.000101036
mmu05212	Pancreatic cancer	Cancers	56	0.0143149	69	3912	6874	Cdk6,Vegfa,Map2k1,Ralgds,Ralbp1,Mapk3,Tgfb3,Mapk10,Ikbkg,Egf,Smad3,Rac2,Stat3,Pik3r2,Erbb2,Rad51,Rela,Ccnd1,Pik3ca,Tgfa,Jak1,Kras,Chuk,Akt2,Casp9,Vegfb,Mapk9,E2f1,Rac3,Bcl2l1,Smad4,Rb1,Pik3r1,Nfkb1,Mapk8,Tgfb2,Cdc42,Raf1,Bad,Araf,Arhgef6,Ikbkb,Egfr,Trp53,Braf,Pik3r5,Cdk4,Tgfb1,Stat1,Pik3cb,Mapk1,Akt1,Rac1,Pld1,Tgfbr1,E2f2	1.4261	1.72723e-05	0.000123785
mmu04660	T cell receptor signaling pathway	Immune system	81	0.0207055	106	3912	6874	Pak3,Map2k1,Tec,Nfatc3,Ifng,Mapk3,Vav2,Nfat5,Cblc,Map2k7,Ikbkg,Prkcq,Gsk3b,Ppp3cb,Malt1,Pik3r2,Pak6,Rela,Mapk12,Pik3ca,Pak1,Fyn,Card11,Kras,Mapk14,Chuk,Csf2,Map3k7,Akt2,Vav1,Nfkbib,Nras,Mapk9,Ptprc,Nfatc1,Jun,Nfkbia,Zap70,Nfatc2,Sos1,Pik3r1,Rhoa,Nfkb1,Lcp2,Cdc42,Pak2,Raf1,Cd247,Plcg1,Tnf,Bcl10,Pak7,Cblb,Pdk1,Vav3,Ikbkb,Map3k14,Pak4,Mapk11,Lat,Ptpn6,Map3k8,Cd4,Pik3r5,Fos,Nfkbie,Ppp3ca,Cdk4,Lck,Pik…	1.34273	1.96613e-05	0.000137097
mmu04720	Long-term potentiation	Nervous system	53	0.0135481	65	3912	6874	Gnaq,Grin2b,Calm4,Map2k1,Camk2a,Cacna1c,Ppp1r1a,Mapk3,Rps6ka2,Plcb4,Ppp3cb,Ppp1cc,Prkacb,Prkca,Ppp1cb,Rapgef3,Prkx,Kras,Plcb2,Gria2,Calm3,Nras,Atf4,Itpr3,Camk2g,Grin1,Adcy1,Rps6ka6,Grin2a,Prkcg,Raf1,Camk2b,Calm1,Itpr1,Araf,Prkaca,Prkcb,Plcb3,Braf,Ppp3ca,Camk2d,Grm1,Calm2,Rps6ka1,Mapk1,Crebbp,Rps6ka3,Grin2d,Calml3,Ppp3r1,Map2k2,Rap1b,Itpr2	1.43276	2.25779e-05	0.000153292
mmu04530	Tight junction	Cell communication	92	0.0235174	123	3912	6874	Actn4,Myh3,Csnk2b,Yes1,Crb3,Prkcz,Rab3b,Ppp2r2c,Cldn11,Myh1,Ocln,Csnk2a1,Ctnna1,Cldn8,Cask,Mpp5,Prkcq,Myh15,Prkca,Cttn,Gnai2,Cldn1,Cldn23,Actg1,Tjp3,Cldn15,Kras,Akt2,Ctnna3,Myh13,Myh8,Jam3,Prkch,Nras,Cldn3,Tjp2,Actb,Exoc3,Igsf5,Llgl2,Cldn17,Myh6,Actn3,Magi2,Prkci,Tjap1,Cldn10,Rhoa,Cgn,Tjp1,Myh4,Myl12b,Prkcg,Pard6g,Cdc42,Cldn20,Jam2,Ppp2r2b,Prkcd,Exoc4,Myh2,Prkcb,Myh14,Hcls1,Csnk2a2,Cldn9,Ctnna2,C…	1.3143	2.48576e-05	0.000160661
mmu04664	Fc epsilon RI signaling pathway	Immune system	55	0.0140593	68	3912	6874	Pla2g4e,Map2k1,Mapk3,Pla2g4c,Vav2,Mapk10,Fcer1g,Map2k7,Prkca,Rac2,Pik3r2,Pla2g4a,Mapk12,Pik3ca,Fyn,Fcer1a,Kras,Mapk14,Csf2,Akt2,Vav1,Lyn,Btk,Plcg2,Nras,Mapk9,Inpp5d,Pla2g4f,Rac3,Syk,Sos1,Pik3r1,Mapk8,Lcp2,Map2k6,Raf1,Plcg1,Prkcd,Tnf,Map2k4,Pla2g4d,Pdk1,Vav3,Prkcb,Mapk11,Lat,Pik3r5,Pik3cb,Mapk1,Pla2g4b,Mapk13,Akt1,Sos2,Map2k2,Rac1	1.42123	2.49087e-05	0.000160661
mmu05410	Hypertrophic cardiomyopathy (HCM)	Cardiovascular diseases	65	0.0166155	83	3912	6874	Itgb7,Prkag2,Actc1,Cacna2d1,Cacna1c,Tpm2,Itga9,Sgca,Cacng1,Prkaa1,Prkab1,Sgcd,Tgfb3,Cacng6,Il6,Tpm4,Cacnb1,Slc8a1,Itgb5,Cacng5,Emd,Prkab2,Actg1,Sgcb,Des,Cacna1f,Itga5,Actb,Itgb4,Ttn,Cacna1s,Itga3,Myh6,Itga2b,Tnni3,Dag1,Cacnb4,Myl3,Prkag3,Tgfb2,Itga11,Lmna,Cacna2d2,Cacna1d,Tnf,Prkaa2,Itga8,Itgb6,Sgcg,Tpm1,Tpm3,Atp2a2,Tgfb1,Tnnt2,Cacnb2,Ace,Itgb3,Igf1,Itgb1,Myh7,Cacna2d4,Dmd,Myl2,Itga2,Lama2	1.37609	3.34002e-05	0.000210177
mmu04064	NF-kappa B signaling pathway	Signal transduction	71	0.0181493	92	3912	6874	Csnk2b,Nfkb2,Tnfsf13b,Traf1,Gadd45b,Ptgs2,Birc2,Csnk2a1,Tnfaip3,Ltbr,Erc1,Ikbkg,Ccl4,Tab2,Prkcq,Cd40,Icam1,Birc3,Tnfrsf1a,Bcl2a1d,Malt1,Il1r1,Rela,Myd88,Tnfsf14,Card11,Cflar,Chuk,Map3k7,Bcl2a1b,Tnfrsf11a,Lyn,Btk,Il1b,Ticam1,Plcg2,Bcl2,Irak1,Vcam1,Tlr4,Ube2i,Nfkbia,Bcl2l1,Zap70,Tab3,Syk,Nfkb1,Tab1,Ddx58,Plau,Ripk1,Trim25,Plcg1,Tnf,Bcl10,Blnk,Prkcb,Ikbkb,Map3k14,Csnk2a2,Irak4,Lat,Parp1,Bcl2a1a,Lck,…	1.35607	3.57799e-05	0.000219791
mmu05133	Pertussis	Infectious diseases:Bacterial	56	0.0143149	70	3912	6874	Calm4,Itgb2,Cfl1,Mapk3,Irf1,Mapk10,Il6,Irf8,Nos2,Nlrp3,Gnai2,C3,Rela,Myd88,Mapk12,C1qb,Mapk14,Itga5,Calm3,Il1b,C1ra,Ticam1,Irak1,Mapk9,Tlr4,Jun,Il1a,Rhoa,Nfkb1,Mapk8,Itgam,Calm1,Tnf,Nod1,Cxcl5,Serping1,Irak4,Mapk11,C1qa,Fos,Casp1,Calm2,Casp7,C4b,Cfl2,C2,Mapk1,C4bp,Mapk13,Pycard,Calml3,Gnai3,C1qc,Casp3,Itgb1,Cd14	1.40573	3.86042e-05	0.000231625
mmu04670	Leukocyte transendothelial migration	Immune system	86	0.0219836	115	3912	6874	Actn4,Itgb2,Msn,Itgal,Cldn11,Mmp2,Ocln,Vav2,Ctnna1,Cldn8,Ctnnd1,Icam1,Ncf1,Prkca,Cyba,Rac2,Gnai2,Vcl,Pik3r2,Cldn1,Cldn23,Mapk12,Actg1,Pik3ca,Rapgef3,Cdh5,Pxn,Cldn15,Mapk14,Ctnna3,Vav1,Ezr,Jam3,Plcg2,Cldn3,Actb,Ncf4,Esam,Rhoh,Rock1,Rassf5,Vcam1,Cldn17,Actn3,Txk,Cldn10,Pik3r1,Rhoa,Nox1,Itgam,Myl12b,Prkcg,Cdc42,Cldn20,Vasp,Jam2,Ncf2,Cybb,Plcg1,Ptk2b,Vav3,Prkcb,Cldn9,Pecam1,Mapk11,Rock2,Ctnna2,Pik3r5…	1.31405	4.61111e-05	0.000270379
mmu05223	Non-small cell lung cancer	Cancers	44	0.0112474	53	3912	6874	Cdk6,Map2k1,Mapk3,Egf,Prkca,Pik3r2,Erbb2,Stk4,Ccnd1,Pik3ca,Tgfa,Kras,Akt2,Plcg2,Casp9,Nras,E2f1,Rassf5,Rb1,Sos1,Pik3r1,Prkcg,Fhit,Pdpk1,Rarb,Raf1,Bad,Araf,Plcg1,Rxrg,Rassf1,Prkcb,Egfr,Trp53,Braf,Pik3r5,Cdk4,Pik3cb,Mapk1,Akt1,Sos2,Map2k2,Foxo3,E2f2	1.45877	4.85768e-05	0.000278507
mmu04115	p53 signaling pathway	Cell growth and death	53	0.0135481	66	3912	6874	Steap3,Cdk6,Mdm4,Fas,Gtse1,Bax,Ccne2,Sesn3,Mdm2,Gadd45b,Zmat3,Ccnd3,Gm10053,Chek2,Cd82,Ccnd1,Ddb2,Rrm2b,Cdkn1a,Casp9,Shisa5,Thbs1,Serpine1,Tsc2,Ccne1,Rfwd2,Sesn2,Cdk1,Gadd45g,Trp73,Casp8,Bbc3,Ccnd2,Ccnb1,Ei24,Serpinb5,Sfn,Perp,Gadd45a,Trp53,Cdk4,Chek1,Bid,Pten,Ccng1,Sesn1,Pmaip1,Apaf1,Casp3,Cycs,Igf1,Cdk2,Atm	1.41105	5.12955e-05	0.000287701
mmu04360	Axon guidance	Development	95	0.0242843	129	3912	6874	Ntn1,Pak3,Epha5,Limk1,Ntng2,Nfatc3,Efna3,Sema3a,Plxnb2,Ngef,Sema3f,Cfl1,Mapk3,Srgap3,Nfat5,Lrrc4,Ablim2,Sema6a,Gsk3b,Plxna4,Ppp3cb,Sema5a,Sema4b,Efna4,Rac2,Gnai2,Rnd1,Cdk5,Pak6,Sema6b,Pak1,Fyn,Kras,Sema6d,Epha1,Ephb3,Sema7a,Nras,Rock1,Nfatc1,Ablim3,Unc5c,Srgap1,Rac3,Sema3e,Nfatc2,Plxnb1,Rhoa,Efna5,Robo3,Srgap2,Arhgef12,Ephb2,Sema3c,Ablim1,Cdc42,Pak2,Abl1,Ntng1,Slit3,Plxnb3,Sema4c,Sema4a,Pak7,Epha…	1.29403	5.3031e-05	0.000291106
mmu04612	Antigen processing and presentation	Immune system	59	0.0150818	75	3912	6874	Ifi30,Calr,Hspa5,Nfyb,H2-M11,H2-T24,Rfxap,Ifng,Psme3,Rfx5,H2-D1,H2-M3,Klrc2,Hspa1b,H2-T3,Tap2,Pdia3,Ciita,H2-T22,Ctss,B2m,H2-DMb2,H2-Q2,H2-DMa,Hsp90aa1,Ctsl,Nfya,Hspa8,H2-Q6,Psme2,Canx,H2-Q10,Nfyc,H2-Oa,H2-M2,H2-Ab1,Hspa1l,Tapbp,Lgmn,Hspa4,Kir3dl1,Tnf,Hspa1a,Hspa2,H2-Eb1,H2-Aa,Klrc1,Cd4,H2-DMb1,H2-Q1,Tap1,H2-T23,H2-K1,Psme1,Klrd1,Cd74,Ctsb,H2-Q7,Rfxank	1.3823	6.07046e-05	0.000326287
mmu04210	Apoptosis	Cell growth and death	65	0.0166155	84	3912	6874	Casp12,Fas,Bax,Irak3,Aifm1,Fadd,Prkar2a,Birc2,Csf2rb2,Ikbkg,Gm10053,Ppp3cb,Prkacb,Birc3,Tnfrsf1a,Pik3r2,Il1r1,Rela,Myd88,Pik3ca,Cflar,Prkx,Chuk,Akt2,Il1b,Casp9,Bcl2,Irak1,Nfkbia,Bcl2l1,Csf2rb,Il1a,Pik3r1,Casp6,Tnfrsf10b,Nfkb1,Irak2,Casp8,Fasl,Bad,Prkar1a,Ripk1,Tnf,Prkaca,Ikbkb,Dffa,Map3k14,Irak4,Il3ra,Trp53,Pik3r5,Ppp3ca,Casp7,Il1rap,Pik3cb,Bid,Tnfsf10,Akt1,Ppp3r1,Prkar1b,Apaf1,Tradd,Casp3,Cycs,A…	1.35971	6.58982e-05	0.000346974
mmu04713	Circadian entrainment	Environmental adaptation	73	0.0186605	96	3912	6874	Nos1,Gnaq,Grin2b,Calm4,Per3,Cacna1h,Camk2a,Cacna1c,Adcy3,Ryr1,Gnb1,Gucy1a2,Adcy9,Mapk3,Ryr3,Plcb4,Kcnj3,Prkacb,Prkca,Gnb3,Adcy2,Gng12,Gng5,Gnai2,Gnb5,Prkg1,Prkx,Gnas,Plcb2,Gria2,Calm3,Gria4,Itpr3,Gucy1a3,Mtnr1a,Camk2g,Gng11,Grin1,Adcy1,Grin2a,Prkcg,Gucy1b2,Per2,Cacna1i,Camk2b,Calm1,Itpr1,Cacna1d,Prkg2,Gnb4,Prkaca,Adcy10,Gng4,Prkcb,Per1,Gnao1,Plcb3,Rasd1,Fos,Camk2d,Kcnj6,Calm2,Mapk1,Cacna1g,Grin2d…	1.33617	6.72605e-05	0.000347064
mmu04650	Natural killer cell mediated cytotoxicity	Immune system	86	0.0219836	116	3912	6874	Fas,Fcgr4,Itgb2,Map2k1,Nfatc3,Itgal,Ifng,Gzmb,Mapk3,Vav2,Hcst,Nfat5,H2-D1,Fcer1g,Klrc2,Ifngr1,Icam1,Ppp3cb,Prkca,Rac2,Ifnar2,Pik3r2,Raet1e,Pik3ca,Pak1,Fyn,Kras,Csf2,Vav1,Ifngr2,Plcg2,Nras,Sh3bp2,Shc1,Nfatc1,Icam2,Rac3,Zap70,Klrk1,Klrb1c,Nfatc2,Syk,Sos1,Pik3r1,Tnfrsf10b,Sh2d1a,Ncr1,Prkcg,Shc3,Lcp2,Raf1,Cd48,Fasl,Araf,Cd247,Plcg1,Tnf,Ptk2b,Ifnb1,Vav3,Prkcb,Klrc1,Lat,Ptpn6,Braf,Pik3r5,Ppp3ca,Lck,H2-…	1.30272	7.93208e-05	0.00040127
mmu05161	Hepatitis B	Infectious diseases:Viral	104	0.0265849	144	3912	6874	Cdk6,Casp12,Fas,Bax,Map2k1,Pcna,Fadd,Ccne2,Nfatc3,Stat5b,Stat4,Ikbke,Mapk3,Tgfb3,Nfat5,Mapk10,Il6,Egr2,Mavs,Ikbkg,Gm10053,Prkca,Ywhaq,Stat3,Pik3r2,Tlr2,Rela,Myd88,Ccnd1,Pik3ca,Ddb2,Jak1,Kras,Atf2,Chuk,Akt2,Cdkn1a,Ticam1,Casp9,Bcl2,Nras,Stat6,Mapk9,E2f1,Atf4,Nfatc1,Tlr4,Ccne1,Irf7,Jun,Nfkbia,Smad4,Rb1,Nfatc2,Pik3r1,Nfkb1,Cdkn1b,Mapk8,Tgfb2,Prkcg,Ywhab,Ifih1,Raf1,Stat2,Casp8,Ddx58,Hspg2,Fasl,Bad,Tn…	1.26906	9.11963e-05	0.000452474
mmu04150	mTOR signaling pathway	Signal transduction	51	0.0130368	64	3912	6874	Cab39l,Vegfa,Prkaa1,Ulk1,Eif4e2,Mapk3,Rps6ka2,Tsc1,Prkca,Pik3r2,Rps6,Rictor,Pik3ca,Akt2,Akt1s1,Vegfb,Tsc2,Rragd,Rragb,Rptor,Pik3r1,Rps6ka6,Mtor,Ulk3,Prkcg,Strada,Pdpk1,Tnf,Prkaa2,Stk11,Ulk2,Prkcb,Ikbkb,Rheb,Braf,Pik3r5,Rps6kb1,Rps6ka1,Pik3cb,Mapk1,Rps6ka3,Akt1,Pten,Hif1a,Eif4ebp1,Irs1,Ddit4,Igf1,Cab39,Rragc,Eif4e1b	1.40023	0.000104189	0.000499838
mmu05162	Measles	Infectious diseases:Viral	98	0.0250511	135	3912	6874	Tlr9,Cdk6,Fas,Csnk2b,Cd46,Il2ra,Ccne2,Adar,Cd209a,Msn,Stat5b,Ifng,Ikbke,Csnk2a1,Oas3,Ccnd3,Il6,Tnfaip3,Mavs,Tab2,Prkcq,Gsk3b,Ifngr1,Ifnar2,Hspa1b,Stat3,Pik3r2,Jak3,Tlr2,Il2rg,Rela,Myd88,Ccnd1,Pik3ca,Fyn,Jak1,Chuk,Tacr1,Map3k7,Akt2,Nfkbib,Ifngr2,Il1b,Irak1,Dok1,Hspa8,Oas1g,Eif2ak3,Cd209g,Tlr4,Ccne1,Irf7,Nfkbia,Il1a,Jak2,Pik3r1,Trp73,Tnfrsf10b,Sh2d1a,Nfkb1,Cdkn1b,Cd209b,Irf9,Oas1a,Eif2ak1,Ifih1,Il2…	1.27557	0.000104617	0.000499838
mmu04066	HIF-1 signaling pathway	Signal transduction	83	0.0212168	112	3912	6874	Timp1,Vegfa,Map2k1,Pdha1,Camk2a,Ifng,Eif4e2,Mapk3,Pfkfb3,Il6,Ltbr,Trf,Nos2,Egf,Ifngr1,Prkca,Il6ra,Stat3,Pik3r2,Rps6,Edn1,Erbb2,Rela,Pik3ca,Gapdh,Akt2,Eno3,Mknk1,Ifngr2,Cul2,Cdkn1a,Insr,Plcg2,Vegfb,Hk2,Bcl2,Eno1,Serpine1,Egln2,Pgk1,Tlr4,Camk2g,Slc2a1,Pfkfb4,Pik3r1,Pfkfb2,Mtor,Nfkb1,Cdkn1b,Nox1,Prkcg,Igf1r,Arnt,Tek,Camk2b,Pdhb,Aldoa,Cybb,Plcg1,Ldha,Pdk1,Prkcb,Flt1,Egfr,Pik3r5,Rps6kb1,Mknk2,Camk2d,H…	1.30218	0.000108002	0.000506629
mmu04110	Cell cycle	Cell growth and death	90	0.0230061	123	3912	6874	Cdk6,Mad1l1,E2f5,Cdc20,Cdc45,Pcna,Ccne2,Anapc5,Mcm7,Stag1,Mdm2,Gadd45b,Cdc14a,Tgfb3,Ccnd3,Gsk3b,Smad3,Tfdp1,Anapc1,Ywhaq,Cdc27,Anapc10,Chek2,Ccnd1,Cdkn1c,Tfdp2,Mcm6,Anapc2,Mad2l1,Cdkn1a,Plk1,E2f1,Cdc6,Orc5,Smc1a,Pttg1,Ccne1,Mcm3,Stag2,Smad4,Rb1,Cdk1,Gadd45g,Cdkn2b,Anapc4,Cdkn1b,Mcm2,Tgfb2,Bub3,Anapc11,Ywhab,Abl1,Ccnd2,Wee1,Ccnb1,Cul1,Ywhag,Dbf4,E2f4,Sfn,Fzr1,Gadd45a,Cdc7,Anapc13,Cdk7,Ccnh,Orc3,Yw…	1.28572	0.00012362	0.000569536
mmu04141	Protein processing in endoplasmic reticulum	Folding, sorting and degradation	115	0.0293967	162	3912	6874	Casp12,Calr,Man1a2,Sel1l,Bax,Sec31b,Lman2,March6,Hspa5,Bcap31,Nploc4,Sec61g,Dnaja2,Sec61a1,Ufd1l,Map3k5,Rnf185,Hsp90b1,Hyou1,Xbp1,Stt3b,Mapk10,Map2k7,Sec62,Edem2,Hsph1,Ube2g2,Man1b1,Ube2e2,Hspa1b,Nfe2l2,Txndc5,Pdia3,Ube2e3,Rpn1,Uggt1,Os9,Dnajb1,Sec23b,Ero1l,Ddit3,Dnajc1,Hsp90aa1,Erp29,Bcl2,Fbxo6,Erlec1,Mapk9,Hspa8,Eif2ak3,Ngly1,Atf4,Hspa4l,Ssr4,Bag2,Dnajb11,Canx,Ubqln4,Pdia6,Sar1b,Stt3a,Ubqln1,Ed…	1.24736	0.000132189	0.000598328
mmu04730	Long-term depression	Nervous system	48	0.0122699	60	3912	6874	Nos1,Pla2g4e,Gnaq,Map2k1,Ryr1,Gucy1a2,Mapk3,Pla2g4c,Plcb4,Prkca,Gnai2,Pla2g4a,Gna11,Prkg1,Kras,Gnas,Plcb2,Gria2,Lyn,Nras,Cacna1a,Pla2g4f,Itpr3,Gucy1a3,Prkcg,Gucy1b2,Igf1r,Raf1,Itpr1,Araf,Prkg2,Pla2g4d,Gna13,Prkcb,Crhr1,Gnao1,Plcb3,Braf,Grm1,Mapk1,Pla2g4b,Crh,Gnai3,Map2k2,Igf1,Ppp2r1b,Itpr2,Gria3	1.40573	0.000139187	0.000609117
mmu04062	Chemokine signaling pathway	Immune system	127	0.0324642	181	3912	6874	Cxcl13,Rasgrp2,Xcl1,Pf4,Elmo1,Prkcz,Map2k1,Ccr9,Ccl2,Adcy3,Stat5b,Tiam2,Gnb1,Adcy9,Mapk3,Vav2,Grk6,Ccl20,Cxcl10,Ikbkg,Plcb4,Ccl4,Gsk3b,Prkacb,Cxcr2,Ncf1,Gnb3,Rac2,Adcy2,Gng12,Ccl11,Gng5,Gnai2,Ccr10,Stat3,Pik3r2,Jak3,Ccl7,Ccl12,Ccl22,Rela,Cx3cl1,Pik3ca,Pak1,Gnb5,Pxn,Prkx,Kras,Chuk,Ccr5,Akt2,Plcb2,Vav1,Dock2,Nfkbib,Cxcl3,Lyn,Ccl24,Nras,Ccl9,Cxcl15,Ccl25,Shc1,Rock1,Cxcl1,Nfkbia,Cx3cr1,Arrb2,Ccr2,Ccl…	1.23292	0.000139294	0.000609117
mmu04260	Cardiac muscle contraction	Circulatory system	60	0.0153374	78	3912	6874	Cox7b,Actc1,Atp1a2,Cacna2d1,Cox7a2,Cacna1c,Cox6c,Tpm2,Cacng1,Gm11273,Cacng6,Tpm4,Cacnb1,Slc8a1,Cacng5,Uqcr11,Cox6a1,Cyc1,Cacna1f,Cox5a,Uqcrq,mt-Co3,Cox7a1,Fxyd2,Atp1b2,mt-Cytb,Cacna1s,Uqcrh,Uqcrc1,Myh6,Tnni3,Uqcrb,Cacnb4,Myl3,Cacna2d2,Uqcrfs1,Cacna1d,Cox7c,Tpm1,Atp1a1,Cox4i1,Tpm3,Atp1b1,Atp2a2,Slc9a1,mt-Co1,Uqcr10,Tnnt2,Cacnb2,Cox6b1,Uqcrc2,Atp1b3,mt-Co2,Cox6a2,Atp1b4,Myh7,Cacna2d4,Cox5b,Myl2,Cox…	1.35166	0.000169566	0.000729135
mmu04142	Lysosome	Transport and catabolism	88	0.0224949	121	3912	6874	Ap1s1,Ctsj,Sumf1,Gusb,Atp6v0a1,Ctsh,Idua,Dnase2a,Ap1g2,Lamp2,Hexb,Cltb,Gnptab,Gaa,Pla2g15,Psap,Cln5,Ap3m1,Gla,Slc11a2,Atp6v0a4,Ap4s1,Ctss,Ctsz,Ctse,Asah1,Npc1,Ap3b1,Ap4b1,Ap1m1,Laptm5,Ctsl,Ap1s3,M6pr,Ctsc,Ap3s2,Ap3d1,Gga2,Fuca1,Naga,Napsa,Sort1,Gm2a,Arsg,Dnase2b,Cln3,Ap1m2,Sgsh,Gba,Tcirg1,Abcb9,Cd63,Lgmn,Ap3m2,Ctns,Naglu,Atp6v0d1,Slc17a5,Ppt1,Psapl1,Slc11a1,Ctsg,Atp6v0a2,Cd164,Lamp1,Mfsd8,Ctsf,Sc…	1.27793	0.000209621	0.000886595
mmu05414	Dilated cardiomyopathy	Cardiovascular diseases	67	0.0171268	89	3912	6874	Itgb7,Actc1,Cacna2d1,Cacna1c,Tpm2,Adcy3,Itga9,Sgca,Cacng1,Sgcd,Adcy9,Tgfb3,Cacng6,Tpm4,Cacnb1,Slc8a1,Prkacb,Itgb5,Adcy2,Cacng5,Emd,Actg1,Sgcb,Des,Cacna1f,Prkx,Itga5,Gnas,Actb,Itgb4,Ttn,Cacna1s,Itga3,Myh6,Itga2b,Tnni3,Dag1,Cacnb4,Adcy1,Myl3,Tgfb2,Itga11,Lmna,Cacna2d2,Cacna1d,Tnf,Itga8,Prkaca,Itgb6,Sgcg,Tpm1,Tpm3,Pln,Atp2a2,Tgfb1,Tnnt2,Cacnb2,Itgb3,Adcy6,Igf1,Itgb1,Myh7,Cacna2d4,Dmd,Myl2,Itga2,Lama2	1.3228	0.000225654	0.000939012
mmu05218	Melanoma	Cancers	54	0.0138037	70	3912	6874	Cdk6,Pdgfa,Map2k1,Fgfr1,Fgf21,Fgf6,Mdm2,Cdh1,Mapk3,Fgf1,Egf,Pik3r2,Fgf9,Ccnd1,Pik3ca,Kras,Fgf3,Akt2,Fgf18,Cdkn1a,Fgf7,Nras,E2f1,Pdgfra,Fgf11,Fgf23,Rb1,Pik3r1,Pdgfb,Igf1r,Raf1,Bad,Araf,Mitf,Pdgfd,Hgf,Egfr,Trp53,Braf,Pik3r5,Fgf2,Cdk4,Pik3cb,Mapk1,Pdgfc,Pdgfrb,Akt1,Map2k2,Pten,Met,Fgf13,Igf1,Fgf22,E2f2	1.35552	0.000314483	0.00123917
mmu05100	Bacterial invasion of epithelial cells	Infectious diseases:Bacterial	54	0.0138037	70	3912	6874	Elmo1,Cd2ap,Cdh1,Cblc,Cltb,Ctnna1,Arpc5,Dnm2,Rhog,Cttn,Vcl,Pik3r2,Arpc1a,Arpc5l,Gab1,Actg1,Pik3ca,Arpc3,Pxn,Itga5,Ctnna3,Arpc2,Ilk,Actb,Shc1,Arhgap10,Arhgef26,Cav3,Pik3r1,Rhoa,Dnm3,Shc3,Cdc42,Crk,Sept1,Dnm1,Cblb,Hcls1,Arpc4,Ctnna2,Pik3r5,Mad2l2,Was,Arpc1b,Pik3cb,Cltc,Rac1,Dock1,Met,Cav1,Dnm1l,Itgb1,Clta,Cbl	1.35552	0.000314483	0.00123917
mmu00020	Citrate cycle (TCA cycle)	Carbohydrate metabolism	27	0.00690184	31	3912	6874	Suclg1,Pdha1,Idh3b,Mdh1,Aco2,Idh1,Idh2,Pcx,Csl,Sucla2,Dlat,Sdhd,Pck2,Dlst,Fh1,Sdhb,Dld,Pdhb,Mdh2,Ogdh,Idh3g,Suclg2,Idh3a,Cs,Sdha,Acly,Sdhc	1.53043	0.000315957	0.00123917
mmu04970	Salivary secretion	Digestive system	58	0.0148262	76	3912	6874	Nos1,Gnaq,Calm4,Atp1a2,Lyz1,Adcy3,Gucy1a2,Adcy9,Adra1b,Ryr3,Atp2b4,Plcb4,Prkacb,Prkca,Adcy2,Cd38,Kcnma1,Prkg1,Prkx,Atp2b2,Gnas,Plcb2,Calm3,Slc12a2,Fxyd2,Atp1b2,Lpo,Itpr3,Gucy1a3,Camp,Adcy1,Bst1,Prkcg,Gucy1b2,Lyz2,Dmbt1,Calm1,Itpr1,Prkg2,Prkaca,Prkcb,Plcb3,Atp1a1,Trpv6,Atp1b1,Atp2b3,Adra1a,Calm2,Slc9a1,Cst3,Calml3,Atp2b1,Atp1b3,Adcy6,Slc4a2,Atp1b4,Adrb2,Itpr2	1.34099	0.000316998	0.00123917
mmu00970	Aminoacyl-tRNA biosynthesis	Translation	34	0.00869121	41	3912	6874	Tars2,Ears2,Pstk,Kars,Qars,Sars2,Aars2,Sars,Wars,Rars,Yars2,Vars,Tarsl2,Vars2,Nars,Iars,Tars,Nars2,Lars,Pars2,Lars2,Gars,Eprs,Cars,Mars2,Farsb,Yars,Hars,Mars,Hars2,Wars2,Farsa,Iars2,Aars	1.45715	0.000379825	0.00146261
mmu05134	Legionellosis	Infectious diseases:Bacterial	45	0.0115031	57	3912	6874	Eef1g,Hbs1l,Itgb2,Nfkb2,Il6,Gm10053,Hspa1b,Tlr2,C3,Rela,Myd88,Eef1a2,Cxcl3,Il1b,Casp9,Hspa8,Tlr4,Cxcl1,Sar1b,Nfkbia,Naip6,Naip5,Nfkb1,Itgam,Clk1,Casp8,Hspa1l,Sec22b,Tnf,Hspa1a,Hspa2,Eef1a1,Vcp,Casp1,Casp7,Pycard,Nlrc4,Naip2,Arf1,Cxcl2,Apaf1,Casp3,Cycs,Il18,Cd14	1.38723	0.000396361	0.00150384
mmu05412	Arrhythmogenic right ventricular cardiomyopathy (ARVC)	Cardiovascular diseases	56	0.0143149	74	3912	6874	Itgb7,Actn4,Cacna2d1,Cacna1c,Itga9,Sgca,Cacng1,Sgcd,Cacng6,Ctnna1,Cacnb1,Slc8a1,Tcf7l2,Itgb5,Cacng5,Emd,Actg1,Sgcb,Des,Cacna1f,Dsc2,Itga5,Jup,Gja1,Ctnna3,Lef1,Actb,Itgb4,Cacna1s,Itga3,Actn3,Itga2b,Dag1,Cacnb4,Itga11,Lmna,Cacna2d2,Cacna1d,Itga8,Itgb6,Sgcg,Ctnna2,Atp2a2,Dsp,Actn1,Cacnb2,Tcf7,Itgb3,Pkp2,Actn2,Dsg2,Itgb1,Cacna2d4,Dmd,Itga2,Lama2	1.32974	0.000583829	0.00218301
mmu04620	Toll-like receptor signaling pathway	Immune system	72	0.0184049	99	3912	6874	Tlr9,Map2k1,Fadd,Tollip,Cd80,Ikbke,Mapk3,Mapk10,Map2k7,Il6,Cxcl10,Ikbkg,Ccl4,Tab2,Cd40,Cd86,Ifnar2,Pik3r2,Irf5,Tlr2,Rela,Myd88,Mapk12,Pik3ca,Mapk14,Chuk,Map3k7,Akt2,Il1b,Ticam1,Irak1,Mapk9,Spp1,Tlr4,Irf7,Jun,Tlr8,Nfkbia,Ccl3,Pik3r1,Cxcl9,Nfkb1,Mapk8,Tlr6,Map2k6,Tab1,Casp8,Ccl5,Ripk1,Tnf,Map2k4,Ifnb1,Ikbkb,Irak4,Mapk11,Map3k8,Pik3r5,Fos,Stat1,Pik3cb,Mapk1,Mapk13,Ifna13,Akt1,Map2k2,Tlr3,Rac1,Tlr7,T…	1.27793	0.000775719	0.00283399
mmu05221	Acute myeloid leukemia	Cancers	43	0.0109918	55	3912	6874	Map2k1,Stat5b,Mapk3,Ikbkg,Pml,Tcf7l2,Runx1t1,Stat3,Pik3r2,Rela,Ccnd1,Pik3ca,Kras,Chuk,Jup,Akt2,Nras,Lef1,Sos1,Ppard,Pik3r1,Runx1,Mtor,Nfkb1,Pim2,Raf1,Bad,Araf,Ikbkb,Myc,Braf,Pik3r5,Rps6kb1,Pik3cb,Mapk1,Tcf7,Pim1,Akt1,Sos2,Map2k2,Eif4ebp1,Cebpa,Stat5a	1.37378	0.000779896	0.00283399
mmu04114	Oocyte meiosis	Cell growth and death	77	0.019683	107	3912	6874	Ppp2r5b,Calm4,Cdc20,Aurka,Map2k1,Camk2a,Ccne2,Adcy3,Anapc5,Fbxw11,Adcy9,Mapk3,Ar,Rps6ka2,Rec8,Ppp3cb,Ppp1cc,Prkacb,Adcy2,Anapc1,Ywhaq,Cdc27,Anapc10,Ppp1cb,Mapk12,Prkx,Anapc2,Calm3,Mad2l1,Slk,Plk1,Sgol1,Itpr3,Pgr,Smc1a,Camk2g,Pttg1,Ccne1,Cdk1,Anapc4,Adcy1,Rps6ka6,Cpeb1,Igf1r,Anapc11,Ywhab,Btrc,Camk2b,Calm1,Itpr1,Ccnb1,Cul1,Ywhag,Prkaca,Anapc13,Ywhae,Ppp3ca,Camk2d,Mad2l2,Calm2,Cdc23,Pkmyt1,Rps6ka1,…	1.2645	0.000870326	0.00311867
mmu05215	Prostate cancer	Cancers	64	0.0163599	87	3912	6874	Pdgfa,Map2k1,Fgfr1,Ccne2,Mdm2,Mapk3,Hsp90b1,Ar,Ikbkg,Gsk3b,Egf,Fgfr2,Tcf7l2,Pik3r2,Erbb2,Rela,Ccnd1,Pik3ca,Tgfa,Kras,Chuk,Akt2,Hsp90aa1,Cdkn1a,Casp9,Bcl2,Nras,Lef1,E2f1,Atf4,Pdgfra,Ccne1,Nfkbia,Rb1,Sos1,Pik3r1,Mtor,Nfkb1,Cdkn1b,Pdgfb,Igf1r,Pdpk1,Raf1,Bad,Araf,Pdgfd,Ikbkb,Egfr,Trp53,Braf,Pik3r5,Pik3cb,Mapk1,Crebbp,Pdgfc,Tcf7,Pdgfrb,Akt1,Sos2,Map2k2,Pten,Igf1,Cdk2,E2f2	1.29262	0.000912494	0.00322498
mmu04270	Vascular smooth muscle contraction	Circulatory system	87	0.0222393	123	3912	6874	Pla2g4e,Gnaq,Pla2g12a,Ptgir,Calm4,Arhgef1,Map2k1,Pla2g3,Cacna1c,Adcy3,Mrvi1,Gucy1a2,Adcy9,Mapk3,Calcrl,Adra1b,Pla2g4c,Arhgef11,Pla2g10,Plcb4,Prkcq,Ppp1cc,Prkacb,Prkca,Adcy2,Ppp1r12b,Pla2g4a,Ppp1cb,Gna11,Kcnma1,Prkg1,Cacna1f,Prkx,Pla2g2f,Gnas,Plcb2,Calm3,Mylk2,Adora2b,Prkch,Ramp1,Pla2g4f,Rock1,Npr2,Pla2g2d,Cacna1s,Itpr3,Gucy1a3,Adcy1,Mylk3,Rhoa,Cald1,Prkcg,Arhgef12,Gucy1b2,Raf1,Calm1,Itpr1,Cacna1d…	1.24287	0.00101957	0.00351805
mmu05150	Staphylococcus aureus infection	Infectious diseases:Bacterial	38	0.0097137	48	3912	6874	Fcgr4,Itgb2,Itgal,Krt10,Fpr2,Icam1,Cfd,C3,Fpr1,Cfb,C1qb,H2-DMb2,H2-DMa,Dsg1b,C1ra,Fcgr3,C3ar1,H2-Oa,Fcgr1,Itgam,C5ar1,H2-Ab1,Ptafr,Selplg,Fcgr2b,Selp,H2-Eb1,H2-Aa,C1qa,Dsg1a,H2-DMb1,C4b,Cfi,C2,Fpr3,Dsg1c,Masp2,C1qc	1.39108	0.00102269	0.00351805
mmu05213	Endometrial cancer	Cancers	40	0.0102249	51	3912	6874	Map2k1,Cdh1,Apc2,Mapk3,Ctnna1,Gsk3b,Egf,Tcf7l2,Pik3r2,Erbb2,Ccnd1,Pik3ca,Kras,Akt2,Ctnna3,Ilk,Casp9,Nras,Lef1,Sos1,Pik3r1,Axin1,Pdpk1,Raf1,Bad,Araf,Egfr,Myc,Trp53,Ctnna2,Braf,Pik3r5,Pik3cb,Mapk1,Tcf7,Akt1,Sos2,Map2k2,Pten,Foxo3	1.37816	0.00106085	0.00360132
mmu05323	Rheumatoid arthritis	Immune diseases	61	0.015593	83	3912	6874	Atp6v1e1,Vegfa,Itgb2,Atp6v0e2,Ccl2,Cd80,Itgal,Tnfsf13b,Ifng,Atp6v0a1,Tgfb3,Ccl20,Il6,Icam1,Cd86,Tlr2,Ccl12,Atp6v0a4,Atp6v1g2,H2-DMb2,Csf2,H2-DMa,Tnfrsf11a,Il1b,Vegfb,Atp6v1a,Ctsl,Tlr4,Jun,Atp6v1c2,Il1a,Ccl3,Il11,H2-Oa,Tgfb2,Tcirg1,H2-Ab1,Tek,Ccl5,Atp6v1b1,Tnf,Atp6v0d1,Mmp3,Atp6v0a2,Cxcl5,H2-Eb1,Flt1,H2-Aa,Fos,H2-DMb1,Atp6v0c,Tgfb1,Atp6v1h,Atp6v1g1,Il15,Atp6v1d,Csf1,Atp6v0e,Il18,Atp6v1b2,Tnfsf13	1.2914	0.00124516	0.00417208
mmu03040	Spliceosome	Transcription	91	0.0232618	130	3912	6874	Rbm25,Srsf3,Pqbp1,Ncbp1,Crnkl1,Snrpa1,Lsm6,Thoc1,Thoc3,Phf5a,Ddx5,Lsm2,Ctnnbl1,U2af1,Tra2b,Prpf8,Ppih,Srsf1,Lsm4,Sf3b2,Hspa1b,Aqr,Hnrnpk,Eftud2,Prpf40a,U2af2,Hnrnpa3,Sf3a1,Syf2,Snrpd3,Dhx8,Snrpe,Prpf19,Cdc40,Snrnp200,Snrpb2,Hspa8,Rbm8a,Lsm5,Plrg1,Snrpd1,Sf3a3,Ppie,U2af1l4,Rbm17,Hnrnpu,Srsf4,Srsf9,Naa38,Thoc2,Sf3b4,Prpf38b,Bud31,Snrnp70,Snrpc,Snrnp27,Prpf3,Prpf31,Hspa1l,Tcerg1,Snw1,Hspa1a,Hspa2,Rb…	1.23001	0.00134701	0.0043991
mmu05160	Hepatitis C	Infectious diseases:Viral	91	0.0232618	130	3912	6874	Scarb1,Ppp2r2c,Psme3,Cldn11,Ikbke,Ocln,Mapk3,Irf1,Nr1h3,Oas3,Cldn8,Mapk10,Mavs,Ikbkg,Gsk3b,Egf,Tnfrsf1a,Ifnar2,Stat3,Pik3r2,Cldn1,Cldn23,Rela,Mapk12,Pik3ca,Jak1,Cldn15,Kras,Mapk14,Chuk,Akt2,Cdkn1a,Ticam1,Nras,Cldn3,Mapk9,Oas1g,Eif2ak3,Cldn17,Irf7,Nfkbia,Sos1,Cldn10,Pik3r1,Nfkb1,Mapk8,Ifit1,Irf9,Oas1a,Eif2ak1,Ppara,Cldn20,Raf1,Stat2,Ddx58,Ppp2r2b,Bad,Ldlr,Araf,Ripk1,Tnf,Ifnb1,Pdk1,Ikbkb,Pias1,Cldn…	1.23001	0.00134701	0.0043991
mmu04540	Gap junction	Cell communication	62	0.0158487	85	3912	6874	Gnaq,Mapk7,Pdgfa,Tubb3,Map2k1,Adcy3,Gucy1a2,Adcy9,Tubb1,Mapk3,Plcb4,Drd2,Egf,Lpar1,Prkacb,Prkca,Adcy2,Gnai2,Gna11,Prkg1,Prkx,Kras,Gnas,Gja1,Plcb2,Nras,Pdgfra,Itpr3,Gucy1a3,Tuba1c,Cdk1,Tuba1b,Sos1,Adcy1,Tubb4a,Tjp1,Prkcg,Gucy1b2,Pdgfb,Raf1,Itpr1,Prkg2,Csnk1d,Prkaca,Pdgfd,Prkcb,Plcb3,Egfr,Map2k5,Grm1,Mapk1,Pdgfc,Pdgfrb,Sos2,Gnai3,Tuba4a,Map2k2,Adcy6,Tubb2a,Tubb5,Htr2a,Itpr2	1.28169	0.00156629	0.00498014
mmu04914	Progesterone-mediated oocyte maturation	Endocrine system	62	0.0158487	85	3912	6874	Mad1l1,Map2k1,Adcy3,Anapc5,Adcy9,Mapk3,Rps6ka2,Mapk10,Prkacb,Adcy2,Anapc1,Gnai2,Pik3r2,Pde3a,Cdc27,Anapc10,Mapk12,Pik3ca,Prkx,Anapc2,Kras,Mapk14,Akt2,Hsp90aa1,Mad2l1,Mapk9,Plk1,Pgr,Cdk1,Anapc4,Pik3r1,Adcy1,Rps6ka6,Mapk8,Cpeb1,Igf1r,Anapc11,Raf1,Pde3b,Araf,Ccnb1,Prkaca,Fzr1,Anapc13,Mapk11,Braf,Pik3r5,Cdc25b,Mad2l2,Cdc23,Pkmyt1,Rps6ka1,Pik3cb,Mapk1,Mapk13,Rps6ka3,Akt1,Gnai3,Bub1,Adcy6,Igf1,Cdk2	1.28169	0.00156629	0.00498014
mmu00565	Ether lipid metabolism	Lipid metabolism	28	0.00715746	34	3912	6874	Pla2g4e,Pla2g12a,Pla2g3,Pla2g4c,Pla2g10,Pafah1b2,Enpp2,Pla2g4a,Lpcat4,Pafah2,Pla2g2f,Pla2g4f,Pld2,Pla2g2d,Pafah1b1,Cept1,Agps,Plb1,Pla2g16,Pafah1b3,Chpt1,Pla2g4d,Pla2g7,Pla2g4b,Pla2g2e,Pla2g2c,Pla2g5,Pld1	1.44707	0.00158284	0.00498014
mmu04020	Calcium signaling pathway	Signal transduction	122	0.0311861	180	3912	6874	Nos1,Bdkrb1,Gnaq,Calm4,Cacna1h,Pde1a,Camk2a,Cacna1c,Adcy3,Vdac1,Ppif,Stim1,Ryr1,Chrm5,Adcy9,Adra1b,Ryr3,Gna14,P2rx7,Sphk1,Atp2b4,Cacna1e,Plcb4,Phka2,Nos2,Pde1c,Slc8a1,Ppp3cb,Prkacb,Prkca,Adcy2,Itpkb,Plce1,Erbb2,Phka1,Hrh2,Ntsr1,Atp2a1,Cd38,Gna11,Phkg1,Cacna1f,Gnal,Prkx,Atp2b2,Tacr1,Gnas,Plcb2,Orai2,Erbb4,Slc8a3,Calm3,Mylk2,Adora2b,Atp2a3,P2rx3,Plcg2,Tbxa2r,Cacna1a,Stim2,Pdgfra,Cacna1s,Itpr3,Camk2…	1.19096	0.00162382	0.00504754
mmu04960	Aldosterone-regulated sodium reabsorption	Excretory system	32	0.00817996	40	3912	6874	Sgk1,Atp1a2,Scnn1g,Mapk3,Prkca,Scnn1b,Pik3r2,Fxyd4,Pik3ca,Nedd4l,Kcnj1,Kras,Insr,Slc9a3r2,Fxyd2,Atp1b2,Pik3r1,Prkcg,Pdpk1,Scnn1a,Sfn,Prkcb,Atp1a1,Pik3r5,Atp1b1,Pik3cb,Mapk1,Atp1b3,Nr3c2,Irs1,Atp1b4,Igf1	1.40573	0.00186943	0.00574183
mmu03013	RNA transport	Translation	108	0.0276074	158	3912	6874	Phax,Nup188,Nup210,Nup37,Ran,Nup210l,Tpr,Fmr1,Eif3g,Ncbp1,Rangap1,Upf3a,Eif3b,Eif2s2,Eif1b,Nup54,Thoc1,Nup107,Elac1,Thoc3,Strap,Eif4e2,Upf3b,Sumo2,Ddx20,Nxf7,Fxr1,Eif3i,Gemin5,Eif4a2,Eif3d,Nup50,Pop1,Aaas,Smn1,Nup133,Gemin4,Nup214,Eif4g1,Eef1a2,Senp2,Eif5b,Pabpc4,Casc3,Xpo1,Rasl2-9,Pom121,Nup93,Eif2b1,Nup85,Rbm8a,Seh1l,Nup160,Sumo3,Prmt5,Ube2i,Srrm1,Rpp14,Upf2,Nmd3,Eif4g3,Thoc2,Nup153,Nup205,Nup6…	1.20109	0.00189421	0.00574948
mmu04721	Synaptic vesicle cycle	Nervous system	46	0.0117587	61	3912	6874	Atp6v1e1,Atp6v0e2,Ap2a1,Atp6v0a1,Ap2m1,Stx1b,Napa,Cltb,Dnm2,Stx1a,Syt1,Ap2b1,Slc18a1,Stxbp1,Atp6v0a4,Stx2,Atp6v1g2,Unc13b,Cplx2,Cacna1a,Atp6v1a,Atp6v1c2,Rab3a,Cacna1b,Dnm3,Ap2s1,Tcirg1,Unc13c,Ap2a2,Nsf,Atp6v1b1,Atp6v0d1,Dnm1,Atp6v0a2,Slc17a7,Unc13a,Atp6v0c,Atp6v1h,Atp6v1g1,Cltc,Atp6v1d,Atp6v0e,Dnm1l,Clta,Stx3,Atp6v1b2	1.32507	0.00203036	0.00599017
mmu00562	Inositol phosphate metabolism	Carbohydrate metabolism	46	0.0117587	61	3912	6874	Pi4k2a,Ocrl,Cdipt,Isyna1,Inpp4a,Synj2,Plcb4,Pip5kl1,Pik3c2a,Itpkb,Plce1,Pi4ka,Mtm1,Pik3ca,Inpp5b,Impad1,Plcb2,Pip4k2c,Plcg2,Pik3c2g,Inpp5d,Inppl1,Pi4k2b,Tpi1,Itpka,Inpp5a,Synj1,Plcg1,Inpp4b,Plcb3,Itpk1,Pip4k2b,Pip5k1a,Plcd4,Ippk,Pi4kb,Pik3c2b,Pik3cb,Impa2,Impa1,Inpp5j,Pikfyve,Pten,Inpp5e,Itpkc,Inpp1	1.32507	0.00203036	0.00599017
mmu00280	Valine, leucine and isoleucine degradation	Amino acid metabolism	38	0.0097137	49	3912	6874	Acads,Mcee,Hsd17b10,Ivd,Pcca,Hibch,Bckdha,Aldh9a1,Acadsb,Pccb,Hmgcs2,Aldh7a1,Mccc1,Aox4,Dbt,Hadhb,Hmgcl,Auh,Acaa2,Aldh1b1,Acat1,Dld,Acaa1a,Hadha,Mut,Hmgcs1,Acad8,Oxct2b,Abat,Bckdhb,Aldh3a2,Mccc2,Bcat2,Acat2,Acadm,Hadh,Hibadh,Echs1	1.36269	0.00206368	0.00599017
mmu00640	Propanoate metabolism	Carbohydrate metabolism	25	0.00639059	30	3912	6874	Suclg1,Acacb,Mcee,Pcca,Hibch,Aldh9a1,Ldhb,Mlycd,Pccb,Sucla2,Aldh7a1,Acss1,Aldh1b1,Acat1,Acaca,Ldha,Hadha,Mut,Acss2,Abat,Suclg2,Aldh3a2,Acat2,Acadm,Echs1	1.4643	0.00206638	0.00599017
mmu00564	Glycerophospholipid metabolism	Lipid metabolism	59	0.0150818	81	3912	6874	Pla2g4e,Phospho1,Agpat3,Pla2g12a,Mboat7,Pla2g3,Cdipt,Chka,Pla2g4c,Ache,Pla2g15,Pla2g10,Dgkz,Dgkq,Gpd1l,Gpam,Pla2g4a,Lpcat4,Pcyt2,Lclat1,Pla2g2f,Pemt,Gpd2,Pnpla6,Crls1,Pla2g4f,Etnk1,Pld2,Pla2g2d,Lypla2,Dgkd,Lpin2,Cept1,Mboat1,Lpcat3,Plb1,Dgke,Chkb,Pla2g16,Chpt1,Pla2g4d,Gnpat,Cds1,Lpin1,Agpat2,Cds2,Agpat9,Pisd,Pgs1,Pnpla7,Pla2g4b,Taz,Pla2g2e,Dgka,Pla2g2c,Pla2g5,Pld1,Lpgat1,Pcyt1a	1.2799	0.00213448	0.00611884
mmu05202	Transcriptional misregulation in cancer	Cancers	116	0.0296524	172	3912	6874	Itgb7,Whsc1,Runx2,Six1,Erg,Pdgfa,Etv5,Nupr1,Mef2c,Mdm2,Traf1,Hoxa10,Gzmb,Tfe3,Ddx5,Il6,Arnt2,Mpo,Pax8,Tspan7,Klf3,Pml,Cd40,Birc3,Ncor1,Spint1,Bcl2a1d,Tcf3,Cd86,Runx1t1,Nfkbiz,Maf,Lmo2,Dot1l,Rela,Il1r2,Cebpb,Id2,Sp1,Ccnt1,Csf2,Jup,Csf1r,Bcl2a1b,Aspscr1,Ddit3,Mllt3,Eya1,Wt1,Cdkn1a,Nr4a3,Fus,Pax7,Elk4,Hoxa9,Tlx1,Max,Bcl2l1,Prom1,Ss18,Bmp2k,Bmi1,Plat,Runx1,Nfkb1,Cdkn1b,Six4,Fcgr1,Itgam,Pdgfb,Per2,Igf…	1.18506	0.0027286	0.00773602
mmu04514	Cell adhesion molecules (CAMs)	Signaling molecules and interaction	101	0.025818	148	3912	6874	Itgb7,Cd22,Itgb2,H2-M11,Ntng2,Cd80,Itgal,Itga9,H2-T24,Cdh1,Vtcn1,Cldn11,Sdc4,Ocln,Icosl,Alcam,H2-D1,H2-M3,Lrrc4,Cldn8,Sele,Cd40,Icam1,Sell,Ncam2,Cntnap1,Cntn2,Cd86,Cldn1,Mpzl1,H2-T3,Cldn23,H2-T22,Nrxn2,Cdh5,H2-DMb2,Cldn15,H2-Q2,H2-DMa,Nlgn2,Jam3,Siglec1,Cldn3,Esam,H2-Q6,Ptprc,Sdc1,Vcam1,Cdh3,Cldn17,Icam2,Vcan,H2-Q10,Cadm1,Cldn10,Cd226,Sdc3,H2-Oa,Cd34,Cdh15,Itgam,Ptprm,Negr1,H2-M2,Cldn20,H2-Ab1,Ja…	1.19914	0.00283992	0.00792433
mmu00520	Amino sugar and nucleotide sugar metabolism	Carbohydrate metabolism	37	0.00945808	48	3912	6874	Pmm1,Gck,Pgm2,Fpgt,Gpi1,Hexb,Gnpda1,Gmds,Cmah,Gmppa,Gfpt1,Cyb5r1,Hk2,Mpi,Ugp2,Galk2,Cyb5r2,Ugdh,Cyb5r3,Gne,Cmas,Npl,Pmm2,Gmppb,Nagk,Tsta3,Gale,Uap1,Gfpt2,Pgm1,Galt,Renbp,Hk3,Nans,Uap1l1,Hk1,Chit1	1.35448	0.00285644	0.00792433
mmu04390	Hippo signaling pathway	Signal transduction	104	0.0265849	153	3912	6874	Itgb2,Fzd1,Crb1,Prkcz,Wwc1,Tead3,Ppp2r2c,Wnt3,Cdh1,Fzd6,Csnk1e,Fbxw11,Id4,Gdf6,Dvl1,Apc2,Tgfb3,Fgf1,Birc2,Wnt2b,Ctnna1,Ccnd3,Wnt8a,Mpp5,Wnt9a,Mob1a,Gsk3b,Yap1,Ppp1cc,Dvl3,Tcf7l2,Smad3,Limd1,Ywhaq,Tead1,Ppp1cb,Ccnd1,Actg1,Nf2,Id2,Areg,Ctnna3,Lats1,Lef1,Actb,Wnt5b,Serpine1,Smad7,Llgl2,Fzd9,Dlg3,Wnt11,Fzd5,Prkci,Smad4,Trp73,Axin1,Tgfb2,Id1,Gli2,Bmp8b,Pard6g,Ywhab,Btrc,Bmpr2,Bbc3,Ccnd2,Ppp2r2b,Csnk1d…	1.19441	0.00301815	0.00828387
mmu05222	Small cell lung cancer	Cancers	61	0.015593	85	3912	6874	Cdk6,Lamc2,Ccne2,Traf1,Ptgs2,Birc2,Pias2,Ikbkg,Gm10053,Nos2,Birc3,Pik3r2,Rela,Ccnd1,Col4a5,Pik3ca,Chuk,Akt2,Casp9,Bcl2,E2f1,Lamb2,Lama3,Itga3,Itga2b,Ccne1,Max,Nfkbia,Bcl2l1,Rb1,Cdkn2b,Lamc1,Pik3r1,Nfkb1,Cdkn1b,Lamb1,Lamc3,Fhit,Rarb,Rxrg,Col4a1,Col4a3,Cks1b,Ikbkb,Traf4,Myc,Trp53,Pik3r5,Cdk4,Pik3cb,Lama4,Akt1,Pten,Apaf1,Cycs,Itgb1,Cdk2,Lamb3,Itga2,Lama2,E2f2	1.26102	0.00324449	0.00881136
mmu05210	Colorectal cancer	Cancers	48	0.0122699	65	3912	6874	Msh6,Bax,Map2k1,Ralgds,Apc2,Mapk3,Tgfb3,Mapk10,Gm10053,Gsk3b,Tcf7l2,Smad3,Rac2,Pik3r2,Msh3,Ccnd1,Pik3ca,Kras,Akt2,Casp9,Bcl2,Lef1,Mapk9,Jun,Rac3,Smad4,Pik3r1,Rhoa,Axin1,Mapk8,Tgfb2,Raf1,Bad,Araf,Myc,Trp53,Braf,Pik3r5,Fos,Tgfb1,Pik3cb,Mapk1,Tcf7,Akt1,Rac1,Tgfbr1,Casp3,Cycs	1.29759	0.00343317	0.00922665
mmu04145	Phagosome	Transport and catabolism	111	0.0283742	165	3912	6874	Nos1,Atp6v1e1,Scarb1,Fcgr4,Calr,Thbs3,Itgb2,Tubb3,Atp6v0e2,Rab7,H2-M11,Sec61g,Cd209a,Stx18,H2-T24,Sec61a1,Atp6v0a1,Tubb1,Lamp2,H2-D1,H2-M3,Hgs,Mpo,Olr1,Ncf1,Cyba,Itgb5,Tlr2,H2-T3,Tap2,Atp6v0a4,C3,H2-T22,Ctss,Actg1,Atp6v1g2,H2-DMb2,H2-Q2,Itga5,H2-DMa,Dync1li1,Rilp,C1ra,Coro1a,Actb,Thbs1,Atp6v1a,Ncf4,Ctsl,M6pr,H2-Q6,Fcgr3,Rab5b,Cd209g,Dync1i1,Tlr4,Canx,Tuba1c,Atp6v1c2,H2-Q10,Tuba1b,Msr1,Tubb4a,H2-O…	1.18209	0.00378216	0.00976089
mmu00051	Fructose and mannose metabolism	Carbohydrate metabolism	30	0.00766871	38	3912	6874	Pmm1,Akr1b8,Fpgt,Mtmr2,Pfkfb3,Gmds,Aldob,Sord,Akr1b10,Fbp2,Gmppa,Mtmr1,Hk2,Mpi,Akr1b3,Fbp1,Pfkfb4,Pmm2,Gmppb,Pfkfb2,Tpi1,Tsta3,Aldoa,Pfkm,Khk,Aldoc,Pfkp,Hk3,Mtmr7,Hk1	1.38723	0.00378259	0.00976089
mmu00310	Lysine degradation	Amino acid metabolism	30	0.00766871	38	3912	6874	Ehmt1,Gcdh,Whsc1,Plod1,Bbox1,Aldh9a1,Dot1l,Setd2,Nsd1,Aldh7a1,Suv39h2,Dlst,Setdb2,Aldh1b1,Acat1,Setd7,Ehmt2,Ogdh,Setd1b,Hadha,Setmar,Aldh3a2,Acat2,Hadh,Ash1l,Whsc1l1,Suv39h1,Plod3,Pipox,Echs1	1.38723	0.00378259	0.00976089
mmu03008	Ribosome biogenesis in eukaryotes	Translation	55	0.0140593	76	3912	6874	Wdr3,Ran,Csnk2b,Nop56,Wdr36,Rexo1,Gnl2,Sbds,Nat10,Fbll1,Imp4,Csnk2a1,Dkc1,Nxf7,Nvl,Rrp7a,Xrn2,Nop58,Tcof1,Pop1,Utp18,Xpo1,Rasl2-9,Heatr1,Gnl3,Nol6,Lsg1,Nmd3,Eif6,Nhp2,Utp14a,Cirh1a,Gnl3l,Nxt1,Wdr75,Gar1,2610020H08Rik,Xrn1,Wdr43,Mdn1,Gtpbp4,Mphosph10,Rpp40,Csnk2a2,Tbl3,Pwp2,Fcf1,Rpp30,Fbl,Utp15,Rcl1,Emg1,Pop4,Nxf1,Nob1	1.27163	0.00378329	0.00976089
mmu05014	Amyotrophic lateral sclerosis (ALS)	Neurodegenerative diseases	40	0.0102249	53	3912	6874	Nos1,Casp12,Tomm40,Grin2b,Bax,Tomm40l,Daxx,Map3k5,Gm10053,Ppp3cb,Tnfrsf1a,Mapk12,Nefh,Mapk14,Gria2,Als2,Casp9,Bcl2,Bcl2l1,Tnfrsf1b,Prph,Grin1,Grin2a,Map2k6,Bad,Tnf,Mapk11,Trp53,Casp1,Ppp3ca,Slc1a2,Bid,Mapk13,Grin2d,Cat,Ppp3r1,Rac1,Apaf1,Casp3,Cycs	1.32616	0.00384266	0.00981591
mmu04978	Mineral absorption	Digestive system	34	0.00869121	44	3912	6874	Atp1a2,Slc26a3,Atox1,Clcn2,Mt2,Trf,Slc8a1,Slc11a2,Slc5a1,Trpm7,Steap1,Ftl1,Slc46a1,Fxyd2,Atp1b2,Heph,Slc31a1,Mt1,Slc26a9,Trpm6,Slc34a2,Slc11a1,Hmox2,Slc6a19,Steap2,Atp1a1,Slc30a1,Trpv6,Atp1b1,Hmox1,Slc40a1,Atp2b1,Atp1b3,Atp1b4	1.3578	0.00392874	0.00993741
mmu04971	Gastric acid secretion	Digestive system	53	0.0135481	73	3912	6874	Gnaq,Calm4,Atp1a2,Camk2a,Adcy3,Cftr,Adcy9,Plcb4,Prkacb,Prkca,Adcy2,Gnai2,Hrh2,Kcnj1,Prkx,Gnas,Plcb2,Ezr,Calm3,Mylk2,Kcnj15,Actb,Atp1b2,Itpr3,Atp4a,Camk2g,Kcnj2,Kcnq1,Kcne2,Adcy1,Mylk3,Prkcg,Camk2b,Calm1,Itpr1,Prkaca,Prkcb,Plcb3,Atp1a1,Atp1b1,Camk2d,Calm2,Kcnk2,Slc9a1,Calml3,Atp1b3,Gnai3,Adcy6,Slc4a2,Mylk,Atp1b4,Mylk4,Itpr2	1.27574	0.00397016	0.00994467
mmu04920	Adipocytokine signaling pathway	Endocrine system	51	0.0130368	70	3912	6874	Npy,Prkag2,Cpt1a,Acacb,Acsl3,Prkaa1,Prkab1,Mapk10,Ikbkg,Prkcq,Acsl1,Tnfrsf1a,Stat3,Lepr,Rela,Prkab2,Chuk,Akt2,Nfkbib,Camkk2,Acsl6,Pck2,Mapk9,Acsbg1,Slc2a1,Acsl4,Nfkbia,Slc2a4,Tnfrsf1b,Jak2,Mtor,Nfkb1,Prkag3,Mapk8,Ppara,Tnf,Prkaa2,Rxrg,Stk11,Cd36,Ikbkb,Ppargc1a,Nfkbie,Socs3,Adipor2,Akt1,Tradd,Irs1,Acsl5,Cpt1b,Irs3	1.28021	0.00415861	0.0103165
mmu00010	Glycolysis / Gluconeogenesis	Carbohydrate metabolism	45	0.0115031	61	3912	6874	Gck,Pgm2,Pdha1,Gpi1,Pgam2,Aldh3a1,Aldh3b2,Akr1a1,Aldh9a1,Aldob,Ldhb,Bpgm,Gapdh,Aldh3b1,Eno3,Fbp2,Dlat,Aldh7a1,Hk2,Pck2,Eno1,Acss1,Pgk1,Fbp1,Adh5,Aldh1b1,Tpi1,Pkm,Pgam1,Dld,Pdhb,Aldoa,Adh1,Ldha,Adpgk,Aldh1a3,Pfkm,Pgm1,Acss2,Aldoc,Pfkp,Hk3,Aldh3a2,Adh7,Hk1	1.29626	0.00471329	0.0115812
mmu05211	Renal cell carcinoma	Cancers	50	0.0127812	69	3912	6874	Vegfa,Pdgfa,Pak3,Map2k1,Mapk3,Tgfb3,Arnt2,Pik3r2,Gab1,Pak6,Pik3ca,Pak1,Tgfa,Kras,Akt2,Cul2,Vegfb,Nras,Egln2,Slc2a1,Jun,Fh1,Sos1,Pik3r1,Tgfb2,Pdgfb,Cdc42,Arnt,Pak2,Raf1,Rapgef1,Araf,Crk,Pak7,Hgf,Pak4,Braf,Pik3r5,Tgfb1,Pik3cb,Mapk1,Crebbp,Egln1,Akt1,Sos2,Map2k2,Rac1,Met,Hif1a,Rap1b	1.2733	0.00541961	0.0131911
mmu04724	Glutamatergic synapse	Nervous system	77	0.019683	112	3912	6874	Pla2g4e,Gnaq,Grik3,Grin2b,Shank2,Cacna1c,Adcy3,Gnb1,Adcy9,Mapk3,Pla2g4c,Slc38a3,Plcb4,Gls2,Kcnj3,Ppp3cb,Prkacb,Prkca,Gnb3,Adcy2,Gng12,Gng5,Gnai2,Grm7,Pla2g4a,Gnb5,Prkx,Gnas,Plcb2,Gria2,Grik5,Slc1a1,Cacna1a,Pla2g4f,Gria4,Pld2,Homer2,Itpr3,Shank1,Gng11,Grin1,Adcy1,Glul,Grin2a,Prkcg,Grm2,Itpr1,Cacna1d,Gnb4,Prkaca,Gng4,Pla2g4d,Slc17a7,Prkcb,Dlgap1,Gnao1,Plcb3,Grm8,Ppp3ca,Grm1,Slc1a3,Slc38a2,Slc1a2,Ma…	1.20805	0.00644214	0.0155334
mmu04310	Wnt signaling pathway	Signal transduction	101	0.025818	151	3912	6874	Ctbp2,Ppp2r5b,Csnk2b,Sfrp1,Fzd1,Camk2a,Nfatc3,Wnt3,Fzd6,Csnk1e,Fbxw11,Dvl1,Apc2,Nfat5,Wnt2b,Csnk2a1,Mapk10,Ccnd3,Vangl1,Daam2,Wnt8a,Plcb4,Wnt9a,Gsk3b,Ppp3cb,Dvl3,Prkacb,Prkca,Nkd2,Tcf7l2,Smad3,Rac2,Frat2,Porcn,Prickle2,Ccnd1,Psen1,Prkx,Map3k7,Plcb2,Senp2,Cxxc4,Chd8,Lef1,Wnt5b,Mapk9,Rock1,Nfatc1,Fzd9,Camk2g,Jun,Wnt11,Fzd5,Vangl2,Rac3,Smad4,Nfatc2,Ppard,Rhoa,Fosl1,Axin1,Mapk8,Prkcg,Ctbp1,Btrc,Camk2…	1.17532	0.00723609	0.0172862
mmu04151	PI3K-Akt signaling pathway	Signal transduction	210	0.053681	332	3912	6874	Itgb7,Cdk6,Sgk1,Ppp2r5b,Lamc2,Vegfa,Sgk3,Il2ra,Thbs3,Pdgfa,Kdr,Prkcz,Map2k1,Lpar3,Fgfr1,Ppp2r2c,Fgf21,Ccne2,Vtn,Ppp2r3a,Efna3,Fgf6,Itga9,Tnr,Mdm2,Gnb1,Prkaa1,Eif4e2,Il4ra,Lpar6,Mcl1,Mapk3,Hsp90b1,Fgf1,Ccnd3,Il6,Ikbkg,Pik3ap1,Gsk3b,Egf,Fgfr2,Lpar1,Tsc1,Prkca,Gnb3,Efna4,Itgb5,Il6ra,Gng12,Ifnar2,Gng5,Ywhaq,Pik3r2,Jak3,Rps6,Tlr2,Il2rg,Fgf9,Rela,Ccnd1,Prlr,Col4a5,Pik3ca,Gnb5,Jak1,Col6a2,Kras,Atf2,Pkn2…	1.11146	0.00941874	0.0222939
mmu05146	Amoebiasis	Infectious diseases:Parasitic	80	0.0204499	118	3912	6874	Actn4,Gnaq,Lamc2,Itgb2,Serpinb1a,Rab7,Serpinb9,Ifng,Tgfb3,Gna14,Il6,Plcb4,Nos2,Prkacb,Prkca,Vcl,Pik3r2,Serpinb3a,Tlr2,Il1r1,Rela,Il1r2,Col4a5,Gna11,Pik3ca,Arg1,Gnal,Prkx,Csf2,Gnas,Plcb2,Il1b,Serpinb9b,Lamb2,Lama3,Rab5b,Tlr4,Actn3,Serpinb3c,Serpinb2,Serpinb1c,Serpinb6a,Lamc1,Pik3r1,Adcy1,Gna15,C8g,Nfkb1,Tgfb2,Lamb1,Itgam,Lamc3,Prkcg,Col3a1,Col1a2,Tnf,Prkaca,Col4a1,Col4a3,Ctsg,Col5a2,Prkcb,Col2a1,C…	1.19129	0.00960926	0.0225381
mmu00410	beta-Alanine metabolism	Metabolism of other amino acids	23	0.00587935	29	3912	6874	Dpyd,Cndp2,Aldh3a1,Aldh3b2,Hibch,Aldh9a1,Upb1,Gad1,Carns1,Mlycd,Aldh3b1,Aldh7a1,Gad2,Sms,Aldh1b1,Aldh1a3,Hadha,Abat,Aldh3a2,Srm,Acadm,Cndp1,Echs1	1.39361	0.010108	0.0234037
mmu00620	Pyruvate metabolism	Carbohydrate metabolism	31	0.00792434	41	3912	6874	Akr1b8,Acacb,Pdha1,Hagh,Mdh1,Aldh9a1,Ldhb,Akr1b10,Pcx,Dlat,Aldh7a1,Pck2,Ldhd,Akr1b3,Acss1,Grhpr,Haghl,Glo1,Me3,Aldh1b1,Acat1,Pkm,Acaca,Dld,Pdhb,Mdh2,Ldha,Me1,Acss2,Aldh3a2,Acat2	1.32858	0.0101597	0.0234037
mmu04723	Retrograde endocannabinoid signaling	Nervous system	69	0.017638	101	3912	6874	Gnaq,Cacna1c,Gabra2,Gabrp,Adcy3,Gnb1,Adcy9,Mapk3,Gabrr2,Ptgs2,Mapk10,Plcb4,Kcnj3,Prkacb,Faah,Prkca,Mgll,Gnb3,Adcy2,Gng12,Gng5,Gnai2,Daglb,Mapk12,Abhd6,Gnb5,Cacna1f,Prkx,Mapk14,Plcb2,Gria2,Gabrb2,Cnr1,Cacna1a,Mapk9,Gria4,Cacna1s,Itpr3,Gabra1,Cacna1b,Gng11,Adcy1,Napepld,Mapk8,Prkcg,Itpr1,Cacna1d,Gnb4,Prkaca,Gng4,Slc17a7,Prkcb,Gnao1,Mapk11,Plcb3,Kcnj6,Grm1,Dagla,Gabrr3,Mapk1,Mapk13,Gnai3,Gng8,Adcy6,…	1.20043	0.0119972	0.0273918
mmu00071	Fatty acid metabolism	Lipid metabolism	34	0.00869121	46	3912	6874	Gcdh,Cpt1a,Acads,Acsl3,Acox3,Acox1,Acsl1,Aldh9a1,Acadsb,Acsl6,Aldh7a1,Acsbg1,Hadhb,Acadl,Acaa2,Eci2,Acsl4,Adh5,Aldh1b1,Acat1,Acaa1a,Adh1,Hadha,Eci1,Cpt2,Aldh3a2,Acat2,Adh7,Acadm,Hadh,Acadvl,Acsl5,Cpt1b,Echs1	1.29877	0.0128383	0.0290551
mmu04623	Cytosolic DNA-sensing pathway	Immune system	43	0.0109918	60	3912	6874	Polr3c,Adar,Ikbke,Polr1d,Il6,Cxcl10,Mavs,Ikbkg,Ccl4,Polr2h,Zbp1,Rela,Chuk,Ripk3,Nfkbib,Ifi202b,Il1b,Polr3gl,Polr2f,Irf7,Nfkbia,Polr3b,Polr1c,Polr3d,Nfkb1,Polr2e,Ddx58,Ccl5,Ripk1,Il33,Ifnb1,Ikbkb,Polr2k,Polr3g,Casp1,Tmem173,Pycard,Ifna13,Aim2,Il18,Tbk1,Trex1,Polr3a	1.2593	0.0130921	0.0292261
mmu00900	Terpenoid backbone biosynthesis	Metabolism of terpenoids and polyketides	18	0.00460123	22	3912	6874	Dhdds,Rce1,Pdss2,Pmvk,Hmgcs2,Zmpste24,Mvk,Pdss1,Acat1,Pcyox1,Ggps1,Fdps,Idi1,Hmgcs1,Hmgcr,Fnta,Acat2,Mvd	1.43767	0.0131404	0.0292261
mmu05216	Thyroid cancer	Cancers	22	0.00562372	28	3912	6874	Ncoa4,Tpr,Map2k1,Cdh1,Mapk3,Pax8,Ccdc6,Tcf7l2,Ret,Ccnd1,Kras,Nras,Lef1,Rxrg,Myc,Tpm3,Trp53,Braf,Mapk1,Tcf7,Map2k2,Pparg	1.38062	0.0143517	0.0316433
mmu05143	African trypanosomiasis	Infectious diseases:Parasitic	24	0.00613497	31	3912	6874	Tlr9,Gnaq,Fas,Ifng,Il6,Plcb4,Sele,Icam1,Prkca,Ido1,Myd88,Plcb2,Il1b,Thop1,Vcam1,Prkcg,Fasl,Tnf,Prkcb,Ido2,Plcb3,Lama4,F2rl1,Il18	1.36038	0.0144725	0.0316433
mmu00230	Purine metabolism	Nucleotide metabolism	107	0.0273517	164	3912	6874	Polr3c,Hprt,Pgm2,Pde4d,Nt5c,Pde1a,Ak1,Pde7b,Adcy3,Nudt2,Pde5a,Polr2a,Gucy1a2,Polr1d,Adcy9,Nt5m,Ntpcr,Gmpr,Prim1,Impdh1,Nt5c3,Guk1,Ampd2,Pole2,Pde1c,Pde6c,Gart,Adcy2,Prps2,Pde3a,Polr2i,Polr2h,Polr1e,Aprt,Nme5,Pold3,Prps1,Rrm2b,Ak5,Pde2a,Pnp,Polr3gl,Nme1,Polr2f,Polr1a,Itpa,Nme3,Pde6b,Npr2,Pole,Gucy1a3,Rrm1,Pde4c,Nt5c1a,Pde6h,Ak2,Pnpt1,Pole3,Adcy1,Polr3b,Pde6d,Polr1c,Polr3d,Nme2,Paics,Polr2e,Pkm,Guc…	1.14644	0.0171097	0.037095
mmu04725	Cholinergic synapse	Nervous system	73	0.0186605	109	3912	6874	Gnaq,Map2k1,Camk2a,Cacna1c,Adcy3,Gnb1,Chrm5,Adcy9,Mapk3,Ache,Plcb4,Kcnj3,Prkacb,Prkca,Gnb3,Adcy2,Gng12,Gng5,Gnai2,Pik3r2,Kcnq5,Chrna4,Gna11,Pik3ca,Fyn,Gnb5,Cacna1f,Prkx,Kras,Akt2,Plcb2,Bcl2,Nras,Cacna1a,Kcnj12,Atf4,Cacna1s,Itpr3,Camk2g,Kcnj2,Cacna1b,Gng11,Jak2,Kcnq1,Chrm4,Pik3r1,Adcy1,Prkcg,Camk2b,Itpr1,Cacna1d,Gnb4,Prkaca,Gng4,Prkcb,Gnao1,Plcb3,Pik3r5,Fos,Camk2d,Kcnj6,Pik3cb,Mapk1,Akt1,Kcnq3,Gna…	1.17681	0.0196862	0.0423252
mmu00592	alpha-Linolenic acid metabolism	Lipid metabolism	19	0.00485685	24	3912	6874	Pla2g4e,Pla2g12a,Pla2g3,Acox3,Pla2g4c,Pla2g10,Acox1,Pla2g4a,Pla2g2f,Pla2g4f,Pla2g2d,Plb1,Pla2g16,Acaa1a,Pla2g4d,Pla2g4b,Pla2g2e,Pla2g2c,Pla2g5	1.39108	0.0199808	0.0425154
mmu04930	Type II diabetes mellitus	Endocrine and metabolic diseases	36	0.00920245	50	3912	6874	Gck,Prkcz,Cacna1c,Mapk3,Mapk10,Mafa,Cacna1e,Pik3r2,Pik3ca,Insr,Hk2,Cacna1a,Mapk9,Abcc8,Slc2a4,Cacna1b,Pik3r1,Mtor,Mapk8,Pkm,Cacna1d,Prkcd,Tnf,Ikbkb,Socs4,Pik3r5,Socs3,Hk3,Pik3cb,Mapk1,Cacna1g,Kcnj11,Irs1,Socs1,Hk1,Irs3	1.26515	0.0201042	0.0425154
mmu04916	Melanogenesis	Endocrine system	66	0.0168712	98	3912	6874	Gnaq,Calm4,Fzd1,Map2k1,Camk2a,Adcy3,Wnt3,Fzd6,Adcy9,Dvl1,Mapk3,Wnt2b,Wnt8a,Plcb4,Wnt9a,Gsk3b,Dvl3,Prkacb,Prkca,Tcf7l2,Adcy2,Gnai2,Edn1,Tyrp1,Dct,a,Prkx,Kras,Gnas,Plcb2,Calm3,Nras,Lef1,Wnt5b,Fzd9,Camk2g,Wnt11,Fzd5,Adcy1,Prkcg,Raf1,Camk2b,Calm1,Mitf,Prkaca,Mc1r,Wnt6,Tyr,Prkcb,Gnao1,Plcb3,Wnt16,Camk2d,Calm2,Wnt7b,Mapk1,Crebbp,Tcf7,Calml3,Gnai3,Map2k2,Adcy6,Fzd8,Wnt3a,Wnt10a,Wnt5a	1.18339	0.0217843	0.0456939
mmu03050	Proteasome	Folding, sorting and degradation	32	0.00817996	44	3912	6874	Psma4,Psmc5,Ifng,Psme3,Psma2,Psmd3,Psmf1,Psmd2,Psmb8,Psmc3,Psmb1,Psmd7,Psme4,Psme2,Psmb3,Psmd11,Psmb10,Psma3,Psmd6,Psmd13,Psmc2,Psma1,Psmd4,Psmc4,Pomp,Psmd14,Psma7,Psmb2,Psme1,Psmb4,Psmb9,Psma5	1.27793	0.0224365	0.046309
mmu05144	Malaria	Infectious diseases:Parasitic	32	0.00817996	44	3912	6874	Tlr9,Thbs3,Itgb2,Ccl2,Itgal,Ifng,Lrp1,Tgfb3,Il6,Sele,Cd40,Icam1,Tlr2,Ccl12,Myd88,Il1b,Thbs1,Sdc1,Vcam1,Tlr4,Tgfb2,Tnf,Cd36,Hgf,Selp,Pecam1,Csf3,Cd81,Tgfb1,Met,Il18,Sdc2	1.27793	0.0224365	0.046309
mmu04728	Dopaminergic synapse	Nervous system	83	0.0212168	126	3912	6874	Gnaq,Ppp2r5b,Grin2b,Calm4,Camk2a,Cacna1c,Ppp2r2c,Ppp2r3a,Gnb1,Mapk10,Plcb4,Kcnj3,Drd2,Gsk3b,Ppp3cb,Ppp1cc,Prkacb,Prkca,Kif5c,Gnb3,Ddc,Gng12,Slc18a1,Gng5,Gnai2,Ppp1cb,Mapk12,Gnb5,Gnal,Prkx,Atf2,Mapk14,Gnas,Akt2,Plcb2,Gria2,Calm3,Cacna1a,Mapk9,Atf4,Gria4,Th,Itpr3,Camk2g,Arrb2,Scn1a,Cacna1b,Gng11,Mapk8,Grin2a,Prkcg,Maob,Clock,Camk2b,Calm1,Itpr1,Ppp2r2b,Cacna1d,Gnb4,Prkaca,Gng4,Kif5b,Prkcb,Atf6b,Gnao…	1.15749	0.0241186	0.0493857
mmu05020	Prion diseases	Neurodegenerative diseases	26	0.00664622	35	3912	6874	Casp12,Bax,Map2k1,Hspa5,Mapk3,Stip1,Il6,Prkacb,Ncam2,Fyn,C1qb,Prkx,Il1b,Il1a,Lamc1,C8g,Egr1,Ccl5,Prkaca,Hspa1a,C6,C1qa,Mapk1,Notch1,Map2k2,C1qc	1.30532	0.025868	0.0525507
mmu00250	Alanine, aspartate and glutamate metabolism	Amino acid metabolism	24	0.00613497	32	3912	6874	Got1,Gls2,Aldh4a1,Asns,Gpt,Gad1,Asl,Gpt2,Ass1,Gfpt1,Glud1,Cad,Gad2,Glul,Adssl1,Gfpt2,Ppat,Ddo,Adss,Adsl,Abat,Gls,Nit2,Got2	1.31787	0.0268642	0.0541481
mmu04146	Peroxisome	Transport and catabolism	53	0.0135481	78	3912	6874	Pex19,Mpv17l,Acsl3,Acox3,Crat,Far1,Dao,Baat,Acox1,Nos2,Acsl1,Idh1,Mlycd,Idh2,Mpv17l2,Hacl1,Ech1,Acsl6,Pmvk,Pxmp2,Slc25a17,Hmgcl,Abcd3,Prdx5,Eci2,Hsd17b4,Acsl4,Acox2,Decr2,Far2,Phyh,Nudt19,Agps,Mvk,Paox,Acaa1a,Pecr,Ddo,Prdx1,Pex11b,Gnpat,Abcd4,Pex12,Hao1,Xdh,Cat,Mpv17,Pex10,Pex5,Pex7,Acsl5,Pipox,Pxmp4	1.19397	0.0298204	0.0596409
mmu05219	Bladder cancer	Cancers	29	0.00741309	40	3912	6874	Vegfa,Map2k1,Mdm2,Cdh1,Mmp2,Mapk3,Egf,Erbb2,Ccnd1,Kras,Cdkn1a,Vegfb,Nras,Thbs1,E2f1,Rb1,Raf1,Fgfr3,Araf,Rassf1,Egfr,Myc,Trp53,Braf,Cdk4,Mapk1,Map2k2,E2f2,Rps6ka5	1.27394	0.0310949	0.0617115
mmu00061	Fatty acid biosynthesis	Lipid metabolism	6	0.00153374	6	3912	6874	Mcat,Acacb,Acaca,Olah,Oxsm,Fasn	1.75716	0.033917	0.0662924
mmu00460	Cyanoamino acid metabolism	Metabolism of other amino acids	6	0.00153374	6	3912	6874	Ggt1,Shmt1,Ggt6,Shmt2,Ggt7,Ggt5	1.75716	0.033917	0.0662924
mmu04130	SNARE interactions in vesicular transport	Folding, sorting and degradation	25	0.00639059	34	3912	6874	Snap29,Snap47,Stx18,Bet1,Stx16,Stx1b,Vti1b,Stx1a,Bet1l,Stx2,Vamp8,Gosr2,Vamp1,Bnip1,Vamp4,Stx5a,Stx8,Ykt6,Sec22b,Stx17,Vti1a,Snap23,Stx11,Use1,Stx3	1.29203	0.0345961	0.0671112
mmu05031	Amphetamine addiction	Substance dependence	44	0.0112474	64	3912	6874	Grin2b,Calm4,Camk2a,Cacna1c,Sirt1,Stx1a,Ppp3cb,Ppp1cc,Prkacb,Prkca,Ddc,Slc18a1,Ppp1cb,Prkx,Atf2,Gnas,Gria2,Calm3,Atf4,Gria4,Th,Camk2g,Jun,Grin1,Grin2a,Prkcg,Maob,Camk2b,Calm1,Cacna1d,Prkaca,Fosb,Prkcb,Atf6b,Arc,Fos,Ppp3ca,Camk2d,Calm2,Grin2d,Calml3,Ppp3r1,Hdac1,Gria3	1.20805	0.0348687	0.0671353
mmu03022	Basal transcription factors	Transcription	30	0.00766871	42	3912	6874	Gtf2e2,Taf6l,Taf9b,Gtf2a2,Taf5,Taf10,Gtf2f2,Taf2,Gtf2ird1,Gtf2h1,Tbp,Gtf2a1l,Mnat1,Tbpl1,Gtf2i,Ercc3,Taf7l,Taf8,Gtf2f1,Cdk7,Ccnh,Gtf2b,Taf1,Gtf2h2,Taf3,Gtf2e1,Gtf2h5,Taf4b,Taf15,Gtf2h4	1.25511	0.0381394	0.0728887
mmu00563	Glycosylphosphatidylinositol(GPI)-anchor biosynthesis	Glycan biosynthesis and metabolism	19	0.00485685	25	3912	6874	Pigz,Pigs,Pigq,Pigf,Pigx,Pigt,Pigc,Pigyl,Pigk,Pgap1,Piga,Dpm2,Pigm,Gpld1,Pigp,Pigb,Gpaa1,Pign,Pigu	1.33544	0.0391077	0.0741896
mmu00480	Glutathione metabolism	Metabolism of other amino acids	35	0.00894683	50	3912	6874	Gstm2,Gstp2,Gsto1,Gstt2,Ggct,Idh1,Gss,Gpx7,Ggt1,Idh2,Gstm7,Gsta4,Rrm2b,Mgst2,Pgd,Rrm1,Ggt6,Sms,Ggt7,Gstt3,Gsr,Anpep,Gstm5,Gsta1,Txndc12,Gstm3,G6pdx,Lap3,Gstm6,Gsta2,Srm,Oplah,Ggt5,Gstm1,Mgst1	1.23001	0.0398517	0.0750492
mmu05203	Viral carcinogenesis	Cancers	137	0.0350204	218	3912	6874	Actn4,Gtf2e2,Cdk6,Mad1l1,Rasa2,Cdc20,Bax,Snd1,H2-M11,Ccne2,Gtf2a2,Stat5b,Mdm2,H2-T24,Nfkb2,Traf1,Hdac9,Mapk3,H2-D1,H2-M3,Gsn,Ccnd3,Mapkapk2,Egr2,Ltbr,Ikbkg,Hdac10,Prkacb,1700024P04Rik,Ywhaq,Stat3,Pik3r2,Jak3,Hdac3,H2-T3,Hnrnpk,Il6st,C3,H2-T22,Gtf2h1,Rela,Ccnd1,Ubr4,Pik3ca,Vac14,Pxn,Jak1,Prkx,Tbp,H2-Q2,Kras,Atf2,Ccr5,Srf,Lyn,Cdkn1a,Hist1h2be,Nras,Gtf2a1l,Ube3a,Hdac5,H2-Q6,Atf4,Tbpl1,Hdac7,Actn3,Cc…	1.10427	0.0412961	0.0772058
mmu04060	Cytokine-cytokine receptor interaction	Signaling molecules and interaction	152	0.0388548	244	3912	6874	Tnfrsf13b,Il17ra,Il10rb,Cxcl13,Xcl1,Il23r,Fas,Pf4,Vegfa,Il2ra,Pdgfa,Il12rb1,Kdr,Ccr9,Ctf1,Tnfrsf12a,Ccl2,Tnfsf13b,Ifng,Acvr1b,Flt3l,Il4ra,Tnfrsf11b,Tgfb3,Il22ra1,Ccl20,Il6,Csf2rb2,Ltbr,Cxcl10,Cntfr,Ccl4,Il20ra,Egf,Ifngr1,Cd40,Cxcr2,Il6ra,Tnfrsf1a,Ccl11,Ifnar2,Ccr10,Ccl7,Ccl12,Il1r1,Il6st,Il2rg,Ccl22,Lepr,Il1r2,Cx3cl1,Prlr,Tnfsf14,Il24,Ccr5,Csf2,Csf1r,Tnfrsf11a,Il18r1,Ifngr2,Il1b,Il13ra1,Ccl24,Veg…	1.09462	0.0474785	0.0881255
mmu00650	Butanoate metabolism	Carbohydrate metabolism	22	0.00562372	30	3912	6874	Pdha1,Acads,Gad1,Acsm5,Hmgcs2,Bdh1,Hmgcl,Gad2,Acsm1,L2hgdh,Acat1,Pdhb,Acsm3,Hadha,Hmgcs1,Oxct2b,Abat,Aacs,Acat2,Bdh2,Hadh,Echs1	1.28858	0.0485613	0.0894915
mmu05332	Graft-versus-host disease	Immune diseases	35	0.00894683	51	3912	6874	Fas,H2-M11,Cd80,H2-T24,Ifng,Gzmb,H2-D1,H2-M3,Il6,Cd86,H2-T3,H2-T22,H2-DMb2,H2-Q2,H2-DMa,Il1b,H2-Q6,H2-Q10,Il1a,H2-Oa,H2-M2,H2-Ab1,Fasl,Tnf,H2-Eb1,H2-Aa,Klrc1,H2-DMb1,H2-Q1,H2-T23,Klra3,H2-K1,Klrd1,Prf1,H2-Q7	1.20589	0.058507	0.107055
mmu04961	Endocrine and other factor-regulated calcium reabsorption	Excretory system	38	0.0097137	56	3912	6874	Gnaq,Atp1a2,Rab11a,Ap2a1,Ap2m1,Adcy9,Cltb,Dnm2,Plcb4,Slc8a1,Prkacb,Ap2b1,Prkca,Esr1,Prkx,Gnas,Plcb2,Fxyd2,Atp1b2,Bdkrb2,Prkcg,Dnm3,Ap2s1,Kl,Ap2a2,Prkaca,Dnm1,Prkcb,Plcb3,Atp1a1,Atp1b1,Cltc,Atp2b1,Atp1b3,Adcy6,Atp1b4,Dnm1l,Clta	1.19236	0.0621253	0.112876
mmu00030	Pentose phosphate pathway	Carbohydrate metabolism	21	0.0053681	29	3912	6874	Pgm2,H6pd,Gpi1,Prps2,Aldob,Prps1,Fbp2,Pgd,Fbp1,Dera,Tkt,Rpe,Taldo1,Aldoa,Pgls,Pfkm,Pgm1,Rpia,Aldoc,Pfkp,G6pdx	1.27242	0.0644071	0.116203
mmu00330	Arginine and proline metabolism	Amino acid metabolism	36	0.00920245	53	3912	6874	Nos1,Got1,Cndp2,P4ha2,Amd1,Dao,Pycr1,Gls2,Nos2,Aldh4a1,Sat2,Aldh9a1,Ckmt2,Carns1,Asl,Gatm,Arg1,Ass1,Ckm,Aldh7a1,Glud1,Sms,Sat1,Glul,Aldh1b1,Maob,Ckmt1,Gamt,Arg2,Lap3,Aldh3a2,Srm,Cndp1,Prodh,Gls,Got2	1.19354	0.0671732	0.120352
mmu00062	Fatty acid elongation	Lipid metabolism	17	0.0043456	23	3912	6874	Tecr,Acot2,Elovl6,Elovl4,Hadhb,Acaa2,Elovl1,Elovl3,Hsd17b12,Acot3,Ppt1,Hadha,Mecr,Elovl7,Hadh,Acot7,Echs1	1.29877	0.0727785	0.129496
mmu04512	ECM-receptor interaction	Signaling molecules and interaction	56	0.0143149	86	3912	6874	Itgb7,Lamc2,Thbs3,Agrn,Vtn,Itga9,Tnr,Sdc4,Itgb5,Sv2c,Col4a5,Col6a2,Itga5,Sv2a,Thbs1,Itgb4,Spp1,Lamb2,Lama3,Sdc1,Itga3,Cd44,Col6a3,Itga2b,Gp1ba,Dag1,Reln,Lamc1,Lamb1,Lamc3,Col3a1,Itga11,Tnc,Hspg2,Col1a2,Tnxb,Col6a6,Itga8,Cd36,Col4a1,Col4a3,Col5a2,Itgb6,Col2a1,Hmmr,Col6a1,Sv2b,Lama4,Cd47,Itgb3,Npnt,Itgb1,Col6a4,Lamb3,Itga2,Lama2	1.1442	0.0743972	0.131469
mmu00240	Pyrimidine metabolism	Nucleotide metabolism	62	0.0158487	96	3912	6874	Polr3c,Dpyd,Nt5c,Cmpk1,Nudt2,Ctps2,Polr2a,Polr1d,Nt5m,Prim1,Uckl1,Nt5c3,Uck2,Pole2,Upb1,Ctps,Polr2i,Polr2h,Polr1e,Nme5,Pold3,Tk1,Rrm2b,Pnp,Polr3gl,Nme1,Polr2f,Cad,Polr1a,Itpa,Nme3,Pole,Rrm1,Nt5c1a,Ak3,Pnpt1,Pole3,Polr3b,Polr1c,Polr3d,Nme2,Umps,Polr2e,Polr2d,Entpd5,Uck1,Entpd1,Cmpk2,Nme7,Prim2,Polr2k,Cant1,Polr3g,Dtymk,Tyms,Upp1,Pold2,Polr3a,Pold4,Nme6,Polr1b,Dctd	1.13483	0.0761642	0.133676
mmu00510	N-Glycan biosynthesis	Glycan biosynthesis and metabolism	33	0.00843558	49	3912	6874	Alg8,Man1a2,Alg14,St6gal2,Alg12,Dolk,Stt3b,Mgat3,Man1b1,Mgat4a,Dpm1,Rpn1,Man2a2,Mgat5,Dpm2,Alg13,Rft1,Alg11,Stt3a,B4galt3,Mgat1,Alg2,St6gal1,Alg9,Alg3,Ganab,Mgat2,Rpn2,Dpm3,Alg6,Mogs,Man1a,Ddost	1.18339	0.0896322	0.156251
mmu00630	Glyoxylate and dicarboxylate metabolism	Carbohydrate metabolism	18	0.00460123	25	3912	6874	Mcee,Mdh1,Aco2,Pcca,Pccb,Csl,Shmt1,Grhpr,Shmt2,Afmid,Glul,Acat1,Mdh2,Mut,Hao1,Acat2,Cat,Cs	1.26515	0.0909632	0.157507
mmu02010	ABC transporters	Membrane transport	31	0.00792434	46	3912	6874	Abcb6,Abcb8,Cftr,Abcg1,Abcc12,Abca9,Abca8a,Abcc6,Tap2,Abca3,Abca5,Abcb1b,Abcg2,Abcc5,Abcd3,Abcc3,Abcc8,Abcb7,Abcc9,Abca6,Abcb9,Abca8b,Abca13,Abcd4,Abca12,Tap1,Abcc4,Abca2,Abcg5,Abcc2,Abca4	1.18417	0.0972705	0.167305
mmu04710	Circadian rhythm	Environmental adaptation	21	0.0053681	30	3912	6874	Prkag2,Per3,Csnk1e,Prkaa1,Prkab1,Fbxw11,Prkab2,Rora,Rorc,Nr1d1,Prkag3,Per2,Btrc,Clock,Csnk1d,Cul1,Prkaa2,Per1,Cry2,Fbxl3,Bhlhe41	1.23001	0.101381	0.17322
mmu04350	TGF-beta signaling pathway	Signal transduction	54	0.0138037	84	3912	6874	E2f5,Thbs3,Chrd,Smurf2,Ifng,Id4,Gdf6,Mapk3,Zfyve9,Tgfb3,Smad3,Tfdp1,Id2,Sp1,Ltbp1,Thbs1,Smad7,Rock1,Acvr2b,Inhbb,Smad4,Nodal,Cdkn2b,Rhoa,Tgfb2,Id1,Bmp8b,Bmpr2,Cul1,Tnf,E2f4,Bmpr1a,Dcn,Pitx2,Myc,Rock2,Rps6kb1,Acvr2a,Bmp8a,Tgfb1,Lefty1,Mapk1,Crebbp,Smurf1,Bmp2,Smad6,Tgfbr1,Ppp2r1b,Zfyve16,Fst,Bmpr1b,Id3,Bmp7,Rbl1	1.1296	0.102678	0.174283
mmu00730	Thiamine metabolism	Metabolism of cofactors and vitamins	4	0.00102249	4	3912	6874	Ntpcr,Thtpa,Nfs1,Tpk1	1.75716	0.104826	0.176766
mmu03030	DNA replication	Replication and repair	24	0.00613497	35	3912	6874	Pcna,Mcm7,Fen1,Prim1,Rfc5,Pole2,Rpa2,Pold3,Mcm6,Rfc2,Ssbp1,Rnaseh2a,Pole,Mcm3,Pole3,Rnaseh2b,Mcm2,Rpa1,Prim2,Rnaseh1,Mcm5,Pold2,Rfc3,Pold4	1.20491	0.10913	0.181819
mmu04966	Collecting duct acid secretion	Excretory system	19	0.00485685	27	3912	6874	Atp6v1e1,Atp6v0e2,Atp6v0a1,Atp6v0a4,Atp6v1g2,Atp6v1a,Atp4a,Atp6v1c2,Tcirg1,Slc12a7,Atp6v1b1,Atp6v0d1,Atp6v0a2,Atp6v0c,Atp6v1g1,Atp6v1d,Atp6v0e,Clcnkb,Atp6v1b2	1.23652	0.109937	0.181819
mmu00340	Histidine metabolism	Amino acid metabolism	19	0.00485685	27	3912	6874	Cndp2,Aldh3a1,Aldh3b2,Ddc,Aldh9a1,Carns1,Aldh3b1,Aldh7a1,Wbscr22,Amdhd1,Aldh1b1,Maob,Aldh1a3,Aldh3a2,Cndp1,Hal,Hdc,Mettl6,Hemk1	1.23652	0.109937	0.181819
mmu00100	Steroid biosynthesis	Lipid metabolism	12	0.00306748	16	3912	6874	Dhcr7,Nsdhl,Ebp,Dhcr24,Soat1,Lss,Cyp51,Tm7sf2,Cel,Cyp2r1,Soat2,Hsd17b7	1.31787	0.11149	0.183212
mmu00430	Taurine and hypotaurine metabolism	Metabolism of other amino acids	8	0.00204499	10	3912	6874	Baat,Gad1,Ggt1,Ado,Gad2,Ggt6,Ggt7,Ggt5	1.40573	0.122304	0.198455
mmu00072	Synthesis and degradation of ketone bodies	Lipid metabolism	8	0.00204499	10	3912	6874	Hmgcs2,Bdh1,Hmgcl,Acat1,Hmgcs1,Oxct2b,Acat2,Bdh2	1.40573	0.122304	0.198455
mmu04622	RIG-I-like receptor signaling pathway	Immune system	43	0.0109918	67	3912	6874	Otud5,Atg5,Fadd,Ikbke,Mapk10,Cxcl10,Mavs,Ikbkg,Isg15,Rela,Mapk12,Dhx58,Azi2,Cyld,Mapk14,Chuk,Map3k7,Nfkbib,Mapk9,Tank,Irf7,Nfkbia,Nfkb1,Mapk8,Ifih1,Casp8,Ddx58,Ifnk,Ripk1,Trim25,Rnf125,Tnf,Ifnb1,Ikbkb,Pin1,Mapk11,Tmem173,Mapk13,Ifna13,Tradd,Tbk1,Map3k1,Sike1	1.12773	0.139028	0.224183
mmu00380	Tryptophan metabolism	Amino acid metabolism	26	0.00664622	39	3912	6874	Gcdh,Haao,Tph1,Aanat,Ddc,Ido1,Aldh9a1,Aldh7a1,Aox4,Cyp1a1,Afmid,Aldh1b1,Cyp1b1,Acat1,Maob,Ogdh,Hadha,Kynu,Ido2,Kmo,Aldh3a2,Acat2,Cat,Hadh,Inmt,Echs1	1.17144	0.141587	0.226891
mmu04972	Pancreatic secretion	Digestive system	62	0.0158487	99	3912	6874	Gnaq,Pla2g12a,Atp1a2,Pla2g3,Rab11a,Adcy3,Slc26a3,Cftr,Adcy9,Atp2b4,Pla2g10,Plcb4,Rab3d,Prkca,Adcy2,Atp2a1,Cd38,Kcnma1,Pla2g2f,Atp2b2,Gnas,Plcb2,Slc12a2,Atp2a3,Cela3b,Pnliprp2,Fxyd2,Atp1b2,Cpa3,Pla2g2d,Itpr3,Tpcn2,Rab8a,Clca2,Kcnq1,Adcy1,Rhoa,Bst1,Prkcg,Itpr1,Prkcb,Cel,Plcb3,Atp1a1,Atp1b1,Atp2b3,Atp2a2,Slc9a1,Rab27b,Clca1,Pla2g2e,Pla2g2c,Pla2g5,Atp2b1,Atp1b3,Ctrl,Adcy6,Rac1,Slc4a2,Atp1b4,Rap1b,Itp…	1.10044	0.145644	0.230668
mmu04630	Jak-STAT signaling pathway	Signal transduction	91	0.0232618	148	3912	6874	Il10rb,Il23r,Stam,Il2ra,Il12rb1,Ctf1,Stat5b,Stat4,Ifng,Il4ra,Il22ra1,Cblc,Socs7,Ccnd3,Il6,Csf2rb2,Spry4,Pias2,Cntfr,Spred3,Il20ra,Ifngr1,Il6ra,Ifnar2,Stat3,Pik3r2,Jak3,Il6st,Il2rg,Lepr,Ccnd1,Prlr,Pik3ca,Il24,Jak1,Csf2,Akt2,Ifngr2,Il13ra1,Csf3r,Stat6,Spred2,Il20rb,Cish,Bcl2l1,Csf2rb,Ghr,Jak2,Sos1,Pik3r1,Osmr,Il11,Irf9,Pias3,Clcf1,Il12rb2,Il15ra,Il2rb,Stat2,Ccnd2,Ifnk,Osm,Ifnb1,Cblb,Pias1,Il7,Socs4…	1.08041	0.146137	0.230668
mmu04340	Hedgehog signaling pathway	Signal transduction	32	0.00817996	49	3912	6874	Shh,Wnt3,Csnk1e,Fbxw11,Wnt2b,Wnt8a,Wnt9a,Gsk3b,Prkacb,Prkx,Zic2,Lrp2,Wnt5b,Csnk1g1,Ptch2,Wnt11,Gli2,Btrc,Rab23,Csnk1d,Prkaca,Wnt6,Dhh,Wnt16,Wnt7b,Smo,Bmp2,Csnk1a1,Wnt3a,Wnt10a,Csnk1g2,Wnt5a	1.14753	0.14752	0.230668
mmu00561	Glycerolipid metabolism	Lipid metabolism	32	0.00817996	49	3912	6874	Agpat3,Akr1b8,Pnpla2,Dgkz,Dgkq,Akr1a1,Mgll,Lpl,Aldh9a1,Gla,Gpam,Akr1b10,Lclat1,Agk,Aldh7a1,Pnliprp2,Akr1b3,Dgkd,Lpin2,Dgat2,Lipg,Mboat1,Pnpla3,Aldh1b1,Dgke,Dgat1,Lpin1,Cel,Agpat2,Agpat9,Aldh3a2,Dgka	1.14753	0.14752	0.230668
mmu00270	Cysteine and methionine metabolism	Amino acid metabolism	24	0.00613497	36	3912	6874	Got1,Mat2b,Cbs,Amd1,Gm4737,Ahcyl2,Ldhb,Mtap,Mri1,Cth,Mpst,Enoph1,Ahcy,Sms,Dnmt1,Mtr,Mat2a,Ldha,Dnmt3l,Srm,Ahcyl1,Adi1,Got2,Dnmt3a	1.17144	0.154622	0.240316
mmu04940	Type I diabetes mellitus	Endocrine and metabolic diseases	36	0.00920245	56	3912	6874	Fas,H2-M11,Cpe,Cd80,H2-T24,Ifng,Gzmb,Ptprn2,H2-D1,H2-M3,Cd86,Gad1,H2-T3,H2-T22,H2-DMb2,H2-Q2,H2-DMa,Il1b,H2-Q6,Ica1,Gad2,H2-Q10,Il1a,H2-Oa,H2-M2,H2-Ab1,Fasl,Tnf,H2-Eb1,H2-Aa,H2-DMb1,H2-Q1,H2-T23,H2-K1,Prf1,H2-Q7	1.1296	0.162703	0.251362
mmu04964	Proximal tubule bicarbonate reclamation	Excretory system	14	0.00357873	20	3912	6874	Atp1a2,Mdh1,Slc38a3,Gls2,Pck2,Glud1,Fxyd2,Atp1b2,Atp1a1,Atp1b1,Slc25a10,Atp1b3,Atp1b4,Gls	1.23001	0.169471	0.26026
mmu00471	D-Glutamine and D-glutamate metabolism	Metabolism of other amino acids	3	0.000766871	3	3912	6874	Gls2,Glud1,Gls	1.75716	0.184257	0.279637
mmu00785	Lipoic acid metabolism	Metabolism of cofactors and vitamins	3	0.000766871	3	3912	6874	Lias,Lipt2,Lipt1	1.75716	0.184257	0.279637
mmu04640	Hematopoietic cell lineage	Immune system	51	0.0130368	82	3912	6874	Cd22,Il2ra,Fcer2a,Cd59a,Flt3l,Il4ra,Il6,Cd7,Cr2,Il6ra,Il1r1,Cd38,Il1r2,Itga5,Csf2,Csf1r,Cd55,Cd9,Il1b,Csf3r,Cd5,Itga3,Cd44,Itga2b,Gp1ba,Il1a,Thpo,Il11,Fcgr1,Cd34,Itgam,Anpep,Siglech,Tnf,Cd36,H2-Eb1,Cd1d1,Il7,Il3ra,Csf3,Cd4,Cd59b,Il11ra1,Cd3g,Itgb3,Csf1,Csf2ra,Tfrc,Cd14,Itga2,Cd37	1.09287	0.195303	0.294667
mmu03015	mRNA surveillance pathway	Translation	55	0.0140593	89	3912	6874	Ssu72,Ppp2r5b,Hbs1l,Ncbp1,Smg5,Upf3a,Ppp2r2c,Ppp2r3a,Cpsf6,Upf3b,Nxf7,Ppp1cc,Nudt21,Pabpn1,Smg7,Papolb,Ppp1cb,Cstf2,Cpsf1,Cpsf2,Pcf11,Msi2,Pabpc4,Casc3,Rbm8a,Cpsf4,Gspt1,Srrm1,Wdr33,Upf2,Fip1l1,Dazap1,Nxt1,Pabpc1,Ppp2r2b,Pabpc4l,Acin1,Cstf2t,Smg1,Ddx39b,Alyref,Ncbp2,Cstf3,Cpsf3,Papola,Smg6,Magoh,Sap18,Pabpc5,Wdr82,Etf1,Ppp2r1b,Ppp2r5a,Cstf1,Nxf1	1.08588	0.203911	0.305867
mmu04973	Carbohydrate digestion and absorption	Digestive system	28	0.00715746	44	3912	6874	Atp1a2,Slc37a4,Slc2a5,Pik3r2,Lct,Pik3ca,Slc5a1,Akt2,Plcb2,Hk2,Tas1r2,Fxyd2,Atp1b2,Pik3r1,Cacna1d,Prkcb,Atp1a1,Pik3r5,Atp1b1,Mgam,Hk3,Pik3cb,Amy1,Akt1,Atp1b3,Tas1r3,Atp1b4,Hk1	1.11819	0.227402	0.33899
mmu00260	Glycine, serine and threonine metabolism	Amino acid metabolism	25	0.00639059	39	3912	6874	Cbs,Pgam2,Psat1,Dao,Srr,Psph,Chdh,Sardh,Bpgm,Gatm,Cth,Aldh7a1,Shmt1,Grhpr,Phgdh,Alas1,Shmt2,Tdh,Pgam1,Maob,Dld,Gldc,Gcat,Gamt,Pipox	1.12638	0.228621	0.33899
mmu01210	2-Oxocarboxylic acid metabolism	Reaction module maps	11	0.00281186	16	3912	6874	Got1,Idh3b,Aco2,Idh1,Idh2,Csl,Idh3g,Bcat2,Idh3a,Cs,Got2	1.20805	0.243088	0.358382
mmu04672	Intestinal immune network for IgA production	Immune system	26	0.00664622	41	3912	6874	Tnfrsf13b,Itgb7,Ccr9,Cd80,Tnfsf13b,Icosl,Il6,Ltbr,Cd40,Cd86,Ccr10,H2-DMb2,H2-DMa,Ccl25,H2-Oa,Pigr,Il15ra,Ccl28,H2-Ab1,H2-Eb1,Map3k14,H2-Aa,H2-DMb1,Tgfb1,Il15,Tnfsf13	1.11429	0.248018	0.363572
mmu00052	Galactose metabolism	Carbohydrate metabolism	20	0.00511247	31	3912	6874	Gck,Pgm2,Akr1b8,Gaa,Gla,Lct,Akr1b10,Hk2,Ugp2,Akr1b3,Galk2,Gale,Pfkm,Pgm1,Ganc,Pfkp,Galt,Mgam,Hk3,Hk1	1.13365	0.251541	0.366652
mmu03018	RNA degradation	Folding, sorting and degradation	43	0.0109918	70	3912	6874	Lsm6,Cnot1,Gm7334,Zcchc7,Dcp1a,Skiv2l,Lsm2,Exosc8,Papd7,Xrn2,Lsm4,Cnot7,Mphosph6,Btg1,Tob1,Dcps,Exosc2,Exosc9,Eno3,Pabpc4,Eno1,Lsm5,Btg3,Pan3,Cnot4,Pnpt1,Naa38,Exosc5,Pabpc1,Cnot10,Pabpc4l,Wdr61,Cnot2,Skiv2l2,Xrn1,Parn,Btg2,Ttc37,Cnot8,Exosc3,Pabpc5,Cnot6,Dcp2	1.0794	0.260325	0.377325
mmu03460	Fanconi anemia pathway	Replication and repair	30	0.00766871	48	3912	6874	Fanca,Palb2,Atrip,Fancc,Slx4,Rpa2,Rad51,Apitd1,Eme1,Mus81,Rmi1,Hes1,Blm,Wdr48,Fanci,Brip1,Pms2,Stra13,Rev1,Usp1,Fancb,Rpa1,Brca1,Rev3l,Fancd2,Eme2,Top3a,Fance,Ercc1,Fancg	1.09822	0.263081	0.379189
mmu05032	Morphine addiction	Substance dependence	54	0.0138037	89	3912	6874	Pde4d,Pde1a,Pde7b,Gabra2,Gabrp,Adcy3,Gnb1,Adcy9,Gabrr2,Grk6,Gabbr2,Kcnj3,Pde1c,Prkacb,Prkca,Gnb3,Adcy2,Gng12,Gng5,Gnai2,Pde3a,Gnb5,Prkx,Gnas,Pde2a,Oprm1,Gabrb2,Cacna1a,Pde4c,Gabra1,Arrb2,Cacna1b,Gng11,Adcy1,Grk4,Prkcg,Pde8b,Pde10a,Pde3b,Gnb4,Prkaca,Gng4,Prkcb,Gnao1,Kcnj6,Gabrr3,Gnai3,Pde7a,Gng8,Adcy6,Pde4b,Gabrb3,Gnb2,Kcnj9	1.06614	0.270717	0.38797
mmu00790	Folate biosynthesis	Metabolism of cofactors and vitamins	9	0.00230061	13	3912	6874	Pts,Gch1,Mocs1,Qdpr,Ggh,Spr,Mocs2,Fpgs,Dhfr	1.21649	0.27218	0.38797
mmu04614	Renin-angiotensin system	Endocrine system	12	0.00306748	18	3912	6874	Nln,Mas1,Enpep,Ace2,Thop1,Cpa3,Anpep,Lnpep,Ctsg,Agt,Ctsa,Ace	1.17144	0.277809	0.391665
mmu00670	One carbon pool by folate	Metabolism of cofactors and vitamins	12	0.00306748	18	3912	6874	Mthfd2l,Gart,Aldh1l1,Shmt1,Mthfs,Mthfd1l,Shmt2,Mtr,Mthfd2,Atic,Tyms,Dhfr	1.17144	0.277809	0.391665
mmu00524	Butirosin and neomycin biosynthesis	Biosynthesis of other secondary metabolites	4	0.00102249	5	3912	6874	Gck,Hk2,Hk3,Hk1	1.40573	0.28561	0.400474
mmu04727	GABAergic synapse	Nervous system	53	0.0135481	88	3912	6874	Cacna1c,Gabra2,Gabrp,Adcy3,Gnb1,Adcy9,Gabrr2,Slc38a3,Gabbr2,Gls2,Prkacb,Prkca,Gnb3,Adcy2,Gng12,Gng5,Gnai2,Gad1,Gnb5,Cacna1f,Prkx,Gabrb2,Cacna1a,Cacna1s,Gad2,Gabra1,Slc12a5,Cacna1b,Gng11,Adcy1,Glul,Prkcg,Cacna1d,Nsf,Gnb4,Prkaca,Gng4,Prkcb,Gnao1,Plcl1,Kcnj6,Abat,Slc38a2,Gabarap,Gabrr3,Gnai3,Gng8,Adcy6,Hap1,Gabrb3,Gnb2,Slc6a13,Gls	1.05829	0.301462	0.420417
mmu05030	Cocaine addiction	Substance dependence	29	0.00741309	47	3912	6874	Grin2b,Drd2,Prkacb,Ddc,Slc18a1,Gnai2,Cdk5,Rela,Bdnf,Prkx,Atf2,Gnas,Gria2,Cdk5r1,Atf4,Th,Jun,Gpsm1,Grin1,Nfkb1,Grin2a,Maob,Grm2,Prkaca,Fosb,Atf6b,Grin2d,Gnai3,Dlg4	1.0842	0.304247	0.42202
mmu03060	Protein export	Folding, sorting and degradation	16	0.00408998	25	3912	6874	Srp68,Hspa5,Sec61g,Oxa1l,Sec11a,Sec61a1,Sec62,Sec11c,Srp54b,Srp72,Spcs2,Sec61a2,Sec63,Srp14,Immp1l,Srp9	1.12458	0.306253	0.422531
mmu00604	Glycosphingolipid biosynthesis - ganglio series	Glycan biosynthesis and metabolism	10	0.00255624	15	3912	6874	St3gal2,Hexb,St6galnac5,St3gal1,B4galnt1,St8sia5,St3gal5,St6galnac4,St6galnac6,St6galnac3	1.17144	0.311651	0.427691
mmu04330	Notch signaling pathway	Signal transduction	30	0.00766871	49	3912	6874	Ctbp2,Numb,Dvl1,Dtx3l,Hes5,Dvl3,Dtx3,Adam17,Psen1,Ncstn,Dtx1,Psen2,Dll4,Rbpj,Hes1,Ctbp1,Snw1,Ncor2,Dtx2,Numbl,Kat2b,Dll3,Lfng,Aph1b,Crebbp,Notch1,Hdac2,Hdac1,Notch4,Maml1	1.07581	0.322241	0.437569
mmu05330	Allograft rejection	Immune diseases	30	0.00766871	49	3912	6874	Fas,H2-M11,Cd80,H2-T24,Ifng,Gzmb,H2-D1,H2-M3,Cd40,Cd86,H2-T3,H2-T22,H2-DMb2,H2-Q2,H2-DMa,H2-Q6,H2-Q10,H2-Oa,H2-M2,H2-Ab1,Fasl,Tnf,H2-Eb1,H2-Aa,H2-DMb1,H2-Q1,H2-T23,H2-K1,Prf1,H2-Q7	1.07581	0.322241	0.437569
mmu03430	Mismatch repair	Replication and repair	14	0.00357873	22	3912	6874	Msh6,Pcna,Rfc5,Rpa2,Msh3,Pold3,Rfc2,Ssbp1,Pms2,Rpa1,Exo1,Pold2,Rfc3,Pold4	1.11819	0.339901	0.456742
mmu04320	Dorso-ventral axis formation	Development	14	0.00357873	22	3912	6874	Map2k1,Mapk3,Piwil4,Kras,Sos1,Cpeb1,Etv6,Fmn2,Egfr,Mapk1,Notch1,Sos2,Notch4,Spire1	1.11819	0.339901	0.456742
mmu03020	RNA polymerase	Transcription	18	0.00460123	29	3912	6874	Polr3c,Polr2a,Polr1d,Polr2i,Polr2h,Polr1e,Polr3gl,Polr2f,Polr1a,Polr3b,Polr1c,Polr3d,Polr2e,Polr2d,Polr2k,Polr3g,Polr3a,Polr1b	1.09065	0.357261	0.477582
mmu00601	Glycosphingolipid biosynthesis - lacto and neolacto series	Glycan biosynthesis and metabolism	15	0.00383436	24	3912	6874	B3gnt3,Fut2,B3gnt5,St3gal4,Fut1,Fut4,St3gal6,B4galt3,B3galt1,Gcnt2,St3gal3,B3galt2,B4galt4,Ggta1,B3gnt2	1.09822	0.367733	0.48654
mmu04977	Vitamin digestion and absorption	Digestive system	15	0.00383436	24	3912	6874	Lrat,Scarb1,Slc23a1,Slc19a3,Mmachc,Slc52a3,Slc5a6,Slc46a1,Awat2,Cubn,Rbp2,Plb1,Slc19a1,Lmbrd1,Folh1	1.09822	0.367733	0.48654
mmu03420	Nucleotide excision repair	Replication and repair	26	0.00664622	43	3912	6874	Pcna,Rfc5,Pole2,Rpa2,Gtf2h1,Pold3,Ddb2,Rfc2,Mnat1,Ercc3,Pole,Pole3,Cul4a,Rpa1,Cdk7,Ccnh,Rad23b,Gtf2h2,Rad23a,Pold2,Ercc8,Ercc1,Rfc3,Gtf2h5,Gtf2h4,Pold4	1.06247	0.377978	0.497542
mmu03410	Base excision repair	Replication and repair	20	0.00511247	33	3912	6874	Neil1,Apex1,Pcna,Tdg,Fen1,Lig3,Pole2,Nthl1,Pold3,Mpg,Pole,Pole3,Poll,Neil3,Xrcc1,Parp1,Parp3,Pold2,Apex2,Pold4	1.06494	0.403104	0.527923
mmu00450	Selenocompound metabolism	Metabolism of other amino acids	7	0.00178937	11	3912	6874	Pstk,Cth,Mtr,Scly,Mars2,Mars,Inmt	1.11819	0.448017	0.58378
mmu03440	Homologous recombination	Replication and repair	15	0.00383436	25	3912	6874	Rpa2,Rad51,Pold3,Ssbp1,Eme1,Rad54b,Mus81,Blm,Rad50,Rpa1,Rad52,Top3a,Mre11a,Pold2,Pold4	1.05429	0.459954	0.596323
mmu00350	Tyrosine metabolism	Amino acid metabolism	23	0.00587935	39	3912	6874	Fahd1,Got1,Aldh3a1,Aldh3b2,Ddc,Tyrp1,Dct,Aldh3b1,Aox4,Wbscr22,Fah,Th,Adh5,Maob,Adh1,Aldh1a3,Tyr,Adh7,Gstz1,Mettl6,Hemk1,Got2,Mif	1.03627	0.463624	0.598076
mmu00040	Pentose and glucuronate interconversions	Carbohydrate metabolism	20	0.00511247	34	3912	6874	Akr1b8,Gusb,Ugt1a5,Ugt1a6b,Akr1b10,Ugt1a9,Ugp2,Akr1b3,Dhdh,Xylb,Ugdh,Dcxr,Aldh1b1,Rpe,Kl,Ugt1a7c,Ugt1a6a,Ugt1a1,Ugt1a2,Aldh3a2	1.03362	0.482398	0.613899
mmu03450	Non-homologous end-joining	Replication and repair	8	0.00204499	13	3912	6874	Fen1,Dclre1c,Polm,Xrcc5,Poll,Rad50,Lig4,Mre11a	1.08133	0.482715	0.613899
mmu00360	Phenylalanine metabolism	Amino acid metabolism	12	0.00306748	20	3912	6874	Got1,Aldh3a1,Aldh3b2,Ddc,Aldh3b1,Pah,Maob,Aldh1a3,Glyat,Prdx6,Got2,Mif	1.05429	0.483029	0.613899
mmu04726	Serotonergic synapse	Nervous system	73	0.0186605	127	3912	6874	Pla2g4e,Gnaq,Map2k1,Tph1,Cacna1c,Gnb1,Alox12e,Mapk3,Pla2g4c,Ptgs2,Alox8,Plcb4,Kcnj3,Prkacb,Prkca,Kcnn2,Gnb3,Ddc,Gng12,Slc18a1,Gng5,Gnai2,Pla2g4a,Rapgef3,Gnb5,Cacna1f,Htr1d,Prkx,Kras,Gnas,Plcb2,Cyp2c44,Cyp2j12,Gabrb2,Slc6a4,Nras,Cacna1a,Pla2g4f,Cacna1s,Itpr3,Cacna1b,Gng11,Prkcg,Maob,Alox5,Raf1,Htr5b,Itpr1,Cacna1d,Araf,Gnb4,Prkaca,Gng4,Pla2g4d,Prkcb,Gnao1,Plcb3,Braf,Alox12b,Kcnj6,Cyp2j8,Cyp2d22,Map…	1.01002	0.485442	0.613941
mmu04962	Vasopressin-regulated water reabsorption	Excretory system	25	0.00639059	43	3912	6874	Arhgdib,Rab11a,Adcy3,Adcy9,Dctn4,Prkacb,Prkx,Gnas,Dctn1,Dync1li1,Aqp4,Rab5b,Dync1i1,Rab11b,Arhgdia,Nsf,Dynll2,Prkaca,Dync1li2,Dctn2,Dync1h1,Dynll1,Rab5c,Adcy6,Aqp3	1.0216	0.499308	0.628397
mmu00603	Glycosphingolipid biosynthesis - globo series	Glycan biosynthesis and metabolism	9	0.00230061	15	3912	6874	St3gal2,Fut2,Hexb,Fut1,Gla,Gbgt1,Naga,St3gal1,A4galt	1.05429	0.512468	0.641828
mmu00860	Porphyrin and chlorophyll metabolism	Metabolism of cofactors and vitamins	24	0.00613497	42	3912	6874	Cox15,Ears2,Gusb,Cox10,Ugt1a5,Ugt1a6b,Ugt1a9,Blvra,Ftl1,Alas1,Uros,Eprs,Ugt1a7c,Mmab,Hccs,Ugt1a6a,Cp,Hmox2,Urod,Ugt1a1,Ugt1a2,Ppox,Hmox1,Alad	1.00409	0.552721	0.687276
mmu04122	Sulfur relay system	Folding, sorting and degradation	6	0.00153374	10	3912	6874	Ctu1,Mocs1,Mpst,Nfs1,Mocs2,Ctu2	1.05429	0.554083	0.687276
mmu05340	Primary immunodeficiency	Immune diseases	20	0.00511247	35	3912	6874	Tnfrsf13b,Rfxap,Rfx5,Ikbkg,Dclre1c,Cd40,Jak3,Tap2,Ciita,Il2rg,Btk,Ptprc,Zap70,Aire,Blnk,Cd4,Tap1,Lck,Orai1,Rfxank	1.00409	0.559861	0.69112
mmu00472	D-Arginine and D-ornithine metabolism	Metabolism of other amino acids	1	0.000255624	1	3912	6874	Dao	1.75716	0.569101	0.699181
mmu00740	Riboflavin metabolism	Metabolism of cofactors and vitamins	7	0.00178937	12	3912	6874	Acpp,Acp1,Flad1,Acp6,Rfk,Tyr,Acp2	1.02501	0.580823	0.7102
mmu05217	Basal cell carcinoma	Cancers	31	0.00792434	55	3912	6874	Fzd1,Shh,Wnt3,Fzd6,Dvl1,Apc2,Wnt2b,Wnt8a,Wnt9a,Gsk3b,Dvl3,Tcf7l2,Lef1,Wnt5b,Fzd9,Ptch2,Wnt11,Fzd5,Axin1,Gli2,Wnt6,Trp53,Wnt16,Wnt7b,Tcf7,Smo,Bmp2,Fzd8,Wnt3a,Wnt10a,Wnt5a	0.990398	0.588811	0.716572
mmu00770	Pantothenate and CoA biosynthesis	Metabolism of cofactors and vitamins	9	0.00230061	16	3912	6874	Dpyd,Pank1,Vnn1,Upb1,Pank4,Pank2,Ppcdc,Bcat2,Aasdhppt	0.988401	0.62374	0.755516
mmu04744	Phototransduction	Sensory system	15	0.00383436	27	3912	6874	Calm4,Guca1a,Gnb1,Gnat2,Cnga1,Calm3,Pde6b,Arrb2,Guca1b,Calm1,Pde6g,Calm2,Cngb1,Gnat1,Calml3	0.976199	0.634637	0.765123
mmu04610	Complement and coagulation cascades	Immune system	40	0.0102249	72	3912	6874	Bdkrb1,Cd46,F10,Klkb1,Cd59a,Plaur,Pros1,F8,Cr2,Cfd,C3,Tfpi,Cfb,C1qb,Cd55,F5,C1ra,Serpine1,F12,Bdkrb2,C3ar1,Plat,C8g,C5ar1,Serpina1d,Plau,Serping1,F3,C6,C1qa,Cd59b,C4b,Cfi,C2,C4bp,Kng2,Masp2,C1qc,Cr1l,Serpina1b	0.976199	0.639581	0.767498
mmu00750	Vitamin B6 metabolism	Metabolism of cofactors and vitamins	4	0.00102249	7	3912	6874	Psat1,Aox4,Phospho2,Pdxk	1.00409	0.648366	0.774438
mmu00232	Caffeine metabolism	Biosynthesis of other secondary metabolites	5	0.00127812	9	3912	6874	Nat3,Cyp2a5,Nat2,Uox,Xdh	0.976199	0.665888	0.788069
mmu00130	Ubiquinone and other terpenoid-quinone biosynthesis	Metabolism of cofactors and vitamins	5	0.00127812	9	3912	6874	Ggcx,Coq7,Coq3,Coq5,Coq6	0.976199	0.665888	0.788069
mmu03320	PPAR signaling pathway	Endocrine system	43	0.0109918	78	3912	6874	Cpt1a,Acsl3,Acox3,Cyp27a1,Pltp,Nr1h3,Apoa5,Acox1,Acsl1,Olr1,Lpl,Fabp5,Aqp7,Ubc,Scd3,Acsl6,Hmgcs2,Ilk,Pck2,Fabp7,Fabp4,Acsbg1,Acadl,Acsl4,Acox2,Ppard,Ppara,Pdpk1,Acaa1a,Rxrg,Me1,Cd36,Plin1,Sorbs1,Slc27a1,Cpt2,Fabp3,Acadm,Slc27a6,Pparg,Acsl5,Cpt1b,Slc27a4	0.968689	0.669466	0.788686
mmu01040	Biosynthesis of unsaturated fatty acids	Lipid metabolism	13	0.00332311	24	3912	6874	Tecr,Acox3,Baat,Acox1,Acot2,Scd3,Elovl6,Acaa1a,Pecr,Hsd17b12,Acot3,Hadha,Acot7	0.951794	0.685957	0.8008
mmu00534	Glycosaminoglycan biosynthesis - heparan sulfate / heparin	Glycan biosynthesis and metabolism	13	0.00332311	24	3912	6874	Ext1,Extl1,Ndst3,Hs3st5,Ndst4,Hs6st2,Xylt2,Ext2,Hs3st3b1,Ndst2,Hs2st1,Hs6st1,Extl3	0.951794	0.685957	0.8008
mmu04975	Fat digestion and absorption	Digestive system	19	0.00485685	36	3912	6874	Scarb1,Pla2g12a,Pla2g3,Pla2g10,Pla2g2f,Pnliprp2,Pla2g2d,Dgat2,Dgat1,Cd36,Cel,Agpat2,Abcg5,Acat2,Pla2g2e,Pla2g2c,Pla2g5,Got2,Slc27a4	0.927389	0.749892	0.867669
mmu05310	Asthma	Immune diseases	12	0.00306748	23	3912	6874	Fcer1g,Cd40,Ccl11,Fcer1a,H2-DMb2,H2-DMa,H2-Oa,H2-Ab1,Tnf,H2-Eb1,H2-Aa,H2-DMb1	0.916778	0.749962	0.867669
mmu00760	Nicotinate and nicotinamide metabolism	Metabolism of cofactors and vitamins	14	0.00357873	27	3912	6874	Nt5c,Nt5m,Nt5c3,Cd38,Pnp,Aox4,Nt5c1a,Qprt,Bst1,Nmnat1,Nadk,Nampt,Nnmt,Nmrk2	0.911119	0.767213	0.879738
mmu00514	Other types of O-glycan biosynthesis	Glycan biosynthesis and metabolism	14	0.00357873	27	3912	6874	St6gal2,Fut4,Ogt,Gxylt2,Pomt2,Pomgnt1,B4galt3,Pofut1,St6gal1,St3gal3,Lfng,Pomt1,B3gat1,Plod3	0.911119	0.767213	0.879738
mmu00500	Starch and sucrose metabolism	Carbohydrate metabolism	28	0.00715746	53	3912	6874	Gbe1,Gck,Pgm2,Gpi1,Gusb,Gaa,Ugt1a5,Ugt1a6b,Pygl,Ugt1a9,Hk2,Ugp2,Ugdh,Pgm2l1,Kl,Ugt1a7c,Ugt1a6a,Gys1,Pgm1,Ganc,Ugt1a1,Agl,Ugt1a2,Mgam,Hk3,Amy1,Pygm,Hk1	0.92831	0.771475	0.88071
mmu00400	Phenylalanine, tyrosine and tryptophan biosynthesis	Amino acid metabolism	3	0.000766871	6	3912	6874	Got1,Pah,Got2	0.878579	0.775487	0.88139
mmu00533	Glycosaminoglycan biosynthesis - keratan sulfate	Glycan biosynthesis and metabolism	7	0.00178937	14	3912	6874	St3gal2,St3gal1,B4galt3,St3gal3,B4galt4,B3gnt7,B3gnt2	0.878579	0.786863	0.888628
mmu04976	Bile secretion	Digestive system	37	0.00945808	70	3912	6874	Scarb1,Atp1a2,Adcy3,Cftr,Adcy9,Baat,Prkacb,Kcnn2,Adcy2,Slc5a1,Prkx,Gnas,Abcb1b,Abcg2,Aqp9,Aqp4,Fxyd2,Atp1b2,Abcc3,Nceh1,Slc2a1,Adcy1,Slco1a5,Ldlr,Prkaca,Aqp8,Atp1a1,Hmgcr,Atp1b1,Abcc4,Slc9a1,Abcg5,Atp1b3,Abcc2,Adcy6,Slc4a2,Atp1b4	0.928783	0.791363	0.888628
mmu00120	Primary bile acid biosynthesis	Lipid metabolism	8	0.00204499	16	3912	6874	Cyp27a1,Cyp7b1,Baat,Ch25h,Hsd3b7,Hsd17b4,Acox2,Akr1d1	0.878579	0.792188	0.888628
mmu00512	Mucin type O-Glycan biosynthesis	Glycan biosynthesis and metabolism	12	0.00306748	24	3912	6874	Galnt11,Galnt5,St3gal2,Wbscr17,Gcnt4,B4galt5,Galnt12,St3gal1,Galnt6,Galnt1,Galnt3,St6galnac1	0.878579	0.813967	0.90174
mmu00290	Valine, leucine and isoleucine biosynthesis	Amino acid metabolism	1	0.000255624	2	3912	6874	Bcat2	0.878579	0.814362	0.90174
mmu00300	Lysine biosynthesis	Amino acid metabolism	1	0.000255624	2	3912	6874	Aldh7a1	0.878579	0.814362	0.90174
mmu04140	Regulation of autophagy	Transport and catabolism	17	0.0043456	34	3912	6874	Atg5,Ifng,Prkaa1,Ulk1,Atg4a,Atg3,Atg4c,Pik3r4,Ulk3,Prkaa2,Ulk2,Atg4b,Gabarap,Ifna13,Becn1,Atg7,Atg4d	0.878579	0.838774	0.924802
mmu00600	Sphingolipid metabolism	Lipid metabolism	19	0.00485685	38	3912	6874	Sptlc3,Kdsr,Sphk1,Sgpp2,Gla,Asah1,Degs1,Acer2,Sptlc2,Sgpl1,Gba,Ugcg,Sgms1,Sgpp1,9130409I23Rik,Acer3,Acer1,Asah2,Smpd4	0.878579	0.847692	0.930658
mmu00920	Sulfur metabolism	Energy metabolism	5	0.00127812	11	3912	6874	Chst12,Sult2b1,Impad1,Suox,Bpnt1	0.798708	0.857969	0.936313
mmu00531	Glycosaminoglycan degradation	Glycan biosynthesis and metabolism	10	0.00255624	21	3912	6874	Gusb,Idua,Hexb,Spam1,Sgsh,Naglu,Hyal2,Hyal4,Hpse,Gns	0.836742	0.860101	0.936313
mmu05033	Nicotine addiction	Substance dependence	19	0.00485685	40	3912	6874	Grin2b,Gabra2,Gabrp,Gabrr2,Chrna4,Gria2,Gabrb2,Cacna1a,Gria4,Gabra1,Cacna1b,Grin1,Grin2a,Slc17a7,Gabrr3,Grin2d,Chrnb2,Gabrb3,Gria3	0.83465	0.913345	0.990097
mmu00780	Biotin metabolism	Metabolism of cofactors and vitamins	1	0.000255624	3	3912	6874	Oxsm	0.585719	0.920039	0.993181
mmu00053	Ascorbate and aldarate metabolism	Carbohydrate metabolism	12	0.00306748	27	3912	6874	Ugt1a5,Ugt1a6b,Aldh9a1,Ugt1a9,Aldh7a1,Ugdh,Aldh1b1,Ugt1a7c,Ugt1a6a,Ugt1a1,Ugt1a2,Aldh3a2	0.780959	0.933177	1
mmu00511	Other glycan degradation	Glycan biosynthesis and metabolism	7	0.00178937	17	3912	6874	Hexb,Hexdc,Man2c1,Fuca1,Gba,Fuca2,Engase	0.723535	0.939595	1
mmu05320	Autoimmune thyroid disease	Immune diseases	30	0.00766871	63	3912	6874	Fas,H2-M11,Cd80,Tshb,H2-T24,Gzmb,H2-D1,H2-M3,Cd40,Cd86,H2-T3,H2-T22,H2-DMb2,H2-Q2,H2-DMa,H2-Q6,H2-Q10,H2-Oa,H2-M2,H2-Ab1,Fasl,H2-Eb1,H2-Aa,H2-DMb1,H2-Q1,H2-T23,H2-K1,Ifna13,Prf1,H2-Q7	0.836742	0.947164	1
mmu04974	Protein digestion and absorption	Digestive system	43	0.0109918	88	3912	6874	Slc15a1,Atp1a2,Col17a1,Ace2,Eln,Slc1a5,Slc8a1,Slc3a2,Col4a5,Col6a2,Slc8a3,Slc1a1,Cela3b,Slc7a7,Fxyd2,Atp1b2,Cpa3,Slc36a1,Col6a3,Kcnq1,Col3a1,Col22a1,Col1a2,Col6a6,Col4a1,Col4a3,Col5a2,Col2a1,Slc6a19,Col7a1,Atp1a1,Col6a1,Col12a1,Atp1b1,Col18a1,Slc38a2,Col14a1,Col15a1,Atp1b3,Ctrl,Atp1b4,Slc7a8,Col6a4	0.858611	0.949171	1
mmu00532	Glycosaminoglycan biosynthesis - chondroitin sulfate / dermatan sulfate	Glycan biosynthesis and metabolism	8	0.00204499	20	3912	6874	Chst12,Chst3,Dse,Chpf2,Xylt2,Chst7,Chpf,Csgalnact1	0.702863	0.959844	1
mmu00590	Arachidonic acid metabolism	Lipid metabolism	41	0.0104806	89	3912	6874	Pla2g4e,Pla2g12a,Cyp2b13,Pla2g3,Cyp4f13,Alox12e,Pla2g4c,Ptgs2,Ptges,Alox8,Pla2g10,Gpx7,Ggt1,Pla2g4a,Pla2g2f,Cyp2c44,Cyp2j12,Pla2g4f,Pla2g2d,Cyp4f17,Ggt6,Ggt7,Plb1,Tbxas1,Ptges3,Alox5,Pla2g16,Pla2g4d,Cyp4f39,Alox12b,Cyp2b10,Cbr3,Cyp2j8,Pla2g4b,Pla2g2e,Alox15,Ptges2,Pla2g2c,Pla2g5,Ggt5,Cyp2b19	0.809477	0.985232	1
mmu00980	Metabolism of xenobiotics by cytochrome P450	Xenobiotics biodegradation and metabolism	44	0.0112474	95	3912	6874	Gstm2,Cyp2b13,Cyp3a13,Gstp2,Gsto1,Gstt2,Cyp2f2,Aldh3a1,Aldh3b2,Ugt1a5,Ugt1a6b,Gstm7,Cyp2a5,Gsta4,Aldh3b1,Cyp2c44,Ugt1a9,Mgst2,Dhdh,Cyp1a1,Gstt3,Adh5,Cyp1b1,Ugt1a7c,Gstm5,Adh1,Ugt1a6a,Aldh1a3,Akr7a5,Gsta1,Gstm3,Ugt1a1,Ugt1a2,Cyp2b10,Cbr3,Cyp2d22,Gstm6,Hsd11b1,Gsta2,Adh7,Cyp2s1,Cyp2b19,Gstm1,Mgst1	0.813841	0.985863	1
mmu00983	Drug metabolism - other enzymes	Xenobiotics biodegradation and metabolism	26	0.00664622	60	3912	6874	Hprt,Nat3,Dpyd,Cyp3a13,Gusb,Impdh1,Uckl1,Ugt1a5,Uck2,Ugt1a6b,Upb1,Tk1,Cyp2a5,Ugt1a9,Itpa,Umps,Nat2,Ugt1a7c,Uck1,Ugt1a6a,Impdh2,Ugt1a1,Ugt1a2,Upp1,Xdh,Ces2e	0.761435	0.987851	1
mmu00591	Linoleic acid metabolism	Lipid metabolism	21	0.0053681	50	3912	6874	Pla2g4e,Pla2g12a,Cyp3a13,Pla2g3,Pla2g4c,Pla2g10,Pla2g4a,Pla2g2f,Cyp2c44,Cyp2j12,Pla2g4f,Pla2g2d,Plb1,Pla2g16,Pla2g4d,Cyp2j8,Pla2g4b,Pla2g2e,Alox15,Pla2g2c,Pla2g5	0.738006	0.988356	1
mmu05204	Chemical carcinogenesis	Cancers	42	0.0107362	92	3912	6874	Gstm2,Nat3,Cyp2b13,Cyp3a13,Gstp2,Gsto1,Gstt2,Ptgs2,Aldh3a1,Aldh3b2,Ugt1a5,Ugt1a6b,Gstm7,Cyp2a5,Gsta4,Aldh3b1,Cyp2c44,Ugt1a9,Mgst2,Cyp1a1,Gstt3,Adh5,Cyp1b1,Nat2,Arnt,Ugt1a7c,Gstm5,Adh1,Ugt1a6a,Aldh1a3,Gsta1,Gstm3,Ugt1a1,Ugt1a2,Cyp2b10,Gstm6,Hsd11b1,Gsta2,Adh7,Cyp2b19,Gstm1,Mgst1	0.802181	0.988982	1
mmu04950	Maturity onset diabetes of the young	Endocrine and metabolic diseases	9	0.00230061	26	3912	6874	Gck,Mafa,Nr5a2,Pax4,Hes1,Hnf1b,Bhlha15,Pax6,Hnf1a	0.608247	0.99366	1
mmu00140	Steroid hormone biosynthesis	Lipid metabolism	23	0.00587935	57	3912	6874	Cyp3a13,Sult2b1,Cyp7b1,Ugt1a5,Ugt1a6b,Ugt1a9,H2-Ke6,Cyp1a1,Cyp1b1,Cyp11a1,Ugt1a7c,Hsd17b2,Ugt1a6a,Hsd17b12,Cyp17a1,Hsd3b6,Ugt1a1,Ugt1a2,Srd5a3,Hsd11b1,Hsd17b7,Srd5a1,Akr1d1	0.709028	0.996044	1
mmu00982	Drug metabolism - cytochrome P450	Xenobiotics biodegradation and metabolism	41	0.0104806	94	3912	6874	Gstm2,Cyp2b13,Fmo1,Cyp3a13,Gstp2,Gsto1,Gstt2,Aldh3a1,Aldh3b2,Ugt1a5,Ugt1a6b,Gstm7,Cyp2a5,Gsta4,Aldh3b1,Cyp2c44,Ugt1a9,Mgst2,Aox4,Fmo3,Gstt3,Adh5,Maob,Ugt1a7c,Gstm5,Adh1,Ugt1a6a,Aldh1a3,Gsta1,Gstm3,Ugt1a1,Ugt1a2,Cyp2b10,Cyp2d22,Gstm6,Gsta2,Adh7,Fmo5,Cyp2b19,Gstm1,Mgst1	0.76642	0.996641	1
mmu05034	Alcoholism	Substance dependence	77	0.019683	169	3912	6874	Pkia,Npy,Grin2b,Calm4,Hist1h2an,H2afy,Map2k1,Hist1h2ap,Hist1h2aa,Gnb1,Hdac9,Mapk3,Drd2,Hdac10,Ppp1cc,Gnb3,Ddc,Gng12,Slc18a1,1700024P04Rik,Gng5,Gnai2,Hat1,Hdac3,H2afz,Ppp1cb,Bdnf,Gnb5,Kras,Atf2,Gnas,Hist1h2ac,Camkk2,Calm3,Adora2b,Hist1h2be,Nras,Hdac5,Atf4,Shc1,Th,Hdac7,Hist1h2bp,Gng11,Grin1,Sos1,H2afv,Grin2a,Shc3,Maob,Raf1,Calm1,Araf,Hdac11,Gnb4,Prkaca,H3f3b,Gng4,H3f3a,Fosb,Atf6b,Gnao1,Slc29a1,Bra…	0.800598	0.998958	1
mmu05322	Systemic lupus erythematosus	Immune diseases	49	0.0125256	117	3912	6874	Actn4,Fcgr4,Grin2b,Hist1h2an,H2afy,Cd80,Hist1h2ap,Hist1h2aa,Ifng,Trove2,Ssb,Cd40,1700024P04Rik,Cd86,C3,H2afz,C1qb,H2-DMb2,Snrpd3,H2-DMa,Hist1h2ac,Trim21,C1ra,Hist1h2be,Snrpd1,Actn3,Hist1h2bp,H2afv,C8g,H2-Oa,Grin2a,Fcgr1,H2-Ab1,Tnf,H3f3b,H3f3a,Ctsg,H2-Eb1,H2-Aa,Elane,C6,C1qa,H2-DMb1,Actn1,C4b,C2,Actn2,C1qc,Hist1h2ba	0.735904	0.999645	1
mmu04742	Taste transduction	Sensory system	20	0.00511247	59	3912	6874	Pde1a,Gnb1,Scnn1g,Trpm5,Prkacb,Gnb3,Scnn1b,Prkx,Kcnb1,Gnas,Plcb2,Tas1r2,Cacna1a,Itpr3,Cacna1b,Prkaca,Scnn1a,Tas1r1,Adcy6,Tas1r3	0.595647	0.999895	1
mmu00830	Retinol metabolism	Metabolism of cofactors and vitamins	28	0.00715746	80	3912	6874	Lrat,Cyp2b13,Cyp3a13,Retsat,Rdh5,Ugt1a5,Ugt1a6b,Aldh1a2,Cyp26b1,Cyp2a5,Cyp2c44,Ugt1a9,Awat2,Dhrs9,Rdh11,Cyp1a1,Adh5,Ugt1a7c,Dgat1,Adh1,Ugt1a6a,Rdh12,Ugt1a1,Ugt1a2,Cyp2b10,Adh7,Cyp2b19,Sdr16c5	0.615005	0.999977	1
mmu04080	Neuroactive ligand-receptor interaction	Signaling molecules and interaction	125	0.031953	280	3912	6874	Calcr,Bdkrb1,Mas1,Adora3,Nmur1,Grik3,Grin2b,Ptgir,Uts2r,F2rl2,Lpar3,Taar4,Gabra2,Gabrp,Tshb,S1pr3,Chrm5,Pth2r,Lpar6,Gabrr2,Chrna10,Calcrl,Adra1b,Crhr2,P2rx7,Gabbr2,Chrnd,Fpr2,Thra,Drd2,Lpar1,P2ry10,Fpr1,Gpr50,Grm7,Hrh2,Ntsr1,Lepr,Chrna4,Prlr,Htr1d,Nr3c1,Tacr1,Gria2,Grik5,Adora2b,Oprm1,P2rx3,Npy6r,Gabrb2,Cnr1,Tbxa2r,Gpr35,Lpar2,Gria4,Npy2r,Chrnb1,Npffr1,Mtnr1a,Bdkrb2,Hcrtr1,Gabra1,Fshb,Gpr156,P2ry…	0.784445	0.99999	1
mmu04740	Olfactory transduction	Sensory system	85	0.021728	1038	3912	6874	Olfr1466,Olfr279,Calm4,Olfr652,Guca1a,Olfr1349,Camk2a,Olfr733,Adcy3,Olfr1245,Olfr8,Olfr55,Olfr464,Olfr1164,Olfr975,Olfr71,Pde1c,Prkacb,Olfr1309,Olfr114,Olfr1392,Olfr656,Olfr109,Prkg1,Olfr432,Gnal,Prkx,Olfr1446,Olfr750,Olfr985,Calm3,Olfr344,Olfr99,Olfr658,Olfr700,Gm4461,Olfr1436,Olfr430,Olfr458,Olfr980,Camk2g,Olfr972,Olfr33,Olfr1279,Arrb2,Clca2,Olfr976,Olfr1425,Olfr1058,Guca1b,Olfr1364,Camk2b,Calm…	0.143891	1	1

## Sheet: differentially expressed mRNA
Pathway_id	Pathway_name	Pathway_class	Num_of_symbols_in_list_in_KEGG	Percentage_of_symbols_in_list	Num_of_symbols_in_bglist_in_KEGG	Num_of_symbols_in_list	Num_of_symbols_in_bglist	Symbols_in_list	Fold_enrichment	Pvalue	FDR
mmu05012	Parkinson*s disease	Neurodegenerative diseases	55	0.0674847	133	815	6874	Ndufa5,Atp5j,Uqcr11,Ndufc1,Pink1,mt-Nd1,Cox7b,Uqcrb,Ndufs7,Cyc1,mt-Co1,Ndufb10,Ndufb4,Cox5a,Ndufb7,Atp5g1,Vdac1,Atp5c1,Ndufs1,Slc25a4,Gm11273,Atp5b,Sdhb,Uba7,mt-Nd6,Uqcrc2,Uqcrfs1,mt-Co3,Ndufv1,Cox7a1,Ndufa4,Ndufb5,Ndufs5,Cox6a2,Sdha,Atp5f1,Ndufv3,mt-Nd5,Cox7c,Ndufb9,mt-Nd2,Atp5e,Sdhc,mt-Cytb,Park2,Vdac3,Ndufa8,Atp5o,Ndufab1,Ube2l6,Ndufv2,mt-Nd4,Atp5g3,Cox8b,Atp5a1	3.48789	2.64956e-18	6.09398e-16
mmu05150	Staphylococcus aureus infection	Infectious diseases:Bacterial	31	0.0380368	48	815	6874	C1qa,C3,Fpr1,Dsg1a,Fcgr4,C3ar1,Itgb2,H2-DMb1,Cfb,C1qb,H2-DMb2,C4b,Fcgr1,C2,Itgam,H2-DMa,Dsg1b,C5ar1,Krt10,C1ra,H2-Ab1,C1qc,Selplg,Fpr2,Fcgr3,Fcgr2b,Icam1,Selp,H2-Eb1,H2-Aa,Cfd	5.44719	6.76093e-18	7.77507e-16
mmu00190	Oxidative phosphorylation	Energy metabolism	53	0.0650307	135	815	6874	Ndufa5,Atp5j,Uqcr11,Ndufc1,mt-Nd1,Cox7b,Uqcrb,Ndufs7,Cyc1,Atp6v0e2,mt-Co1,Ndufb10,Ndufb4,Cox5a,Ndufb7,Atp5g1,Atp5c1,Ndufs1,Gm11273,Atp5b,Tcirg1,Sdhb,mt-Nd6,Ppa1,Uqcrc2,Uqcrfs1,mt-Co3,Ndufv1,Cox7a1,Ndufa4,Ndufb5,Ndufs5,Cox6a2,Sdha,Atp5f1,Ndufv3,mt-Nd5,Cox7c,Ndufb9,mt-Nd2,Atp5e,Sdhc,mt-Cytb,Atp5k,Ndufa8,Atp12a,Atp5o,Ndufab1,Ndufv2,mt-Nd4,Atp5g3,Cox8b,Atp5a1	3.31127	1.67876e-16	1.28705e-14
mmu05010	Alzheimer*s disease	Neurodegenerative diseases	58	0.0711656	172	815	6874	Ndufa5,Atp5j,Uqcr11,Ndufc1,Casp12,Fas,Cox7b,Uqcrb,Atp2a1,Ndufs7,Calm4,Cyc1,Atp2a2,Casp7,Mapt,mt-Co1,Ndufb10,Ndufb4,Cox5a,Ndufb7,Atp5g1,Atp5c1,Ndufs1,Il1b,Gm11273,Atp5b,Sdhb,Casp8,Calml3,Uqcrc2,Uqcrfs1,mt-Co3,Ryr3,Ndufv1,Cox7a1,Ndufa4,Tnf,Ndufb5,Ndufs5,Cox6a2,Sdha,Atp5f1,Ndufv3,Cox7c,Ndufb9,Atp5e,Sdhc,mt-Cytb,Cacna1s,Ndufa8,Ppp3cb,Atp5o,Ndufab1,Tnfrsf1a,Ndufv2,Atp5g3,Cox8b,Atp5a1	2.84414	1.92737e-14	1.10824e-12
mmu05164	Influenza A	Infectious diseases:Viral	57	0.0699387	171	815	6874	Ccl12,Nfkbia,Fas,Ciita,Pik3r5,Mx2,Myd88,Mapk12,Casp1,Jak2,H2-DMb1,H2-DMb2,Stat1,Kpna2,Socs3,Ccl2,H2-DMa,Adar,Irf9,Oas1a,Vdac1,Furin,Mapk13,Il1b,Oas2,Ifng,Ifih1,Map2k6,Tnfsf10,Ikbke,Stat2,H2-Ab1,Ddx58,Hspa1l,Tlr3,Trim25,Rsad2,Tnf,Oas3,Il33,Il6,Oas1g,Cxcl10,Agfg1,Hspa1a,Ifnb1,Il18,Pml,Icam1,H2-Eb1,H2-Aa,Tnfrsf1a,Eif2ak2,Nlrp3,Irf7,Ifnar2,Hspa1b	2.81145	5.78141e-14	2.65945e-12
mmu05416	Viral myocarditis	Cardiovascular diseases	37	0.0453988	85	815	6874	Myh3,H2-T22,Itgb2,H2-DMb1,H2-Q1,H2-DMb2,H2-Q2,H2-T23,Myh4,H2-DMa,Cd80,Sgca,H2-K1,H2-T24,Myh8,Myh1,H2-Ab1,Casp8,Sgcd,H2-D1,H2-M3,Prf1,H2-Q6,Cxadr,Myh2,Myh7,Cd40,Icam1,Dmd,Sgcg,Myh14,Myh6,H2-Eb1,H2-Aa,Rac2,H2-T10,Lama2	3.67143	1.52855e-13	5.85942e-12
mmu05168	Herpes simplex infection	Infectious diseases:Viral	60	0.0736196	195	815	6874	Tlr9,Tlr2,Ccl12,Nfkbia,Tap2,C3,Fas,Fos,H2-T22,Myd88,Cdk1,Jak2,Per3,H2-DMb1,H2-Q1,Tap1,H2-DMb2,Stat1,H2-Q2,Socs3,H2-T23,Ccl2,Ifit1,H2-DMa,Irf9,Oas1a,H2-K1,H2-T24,Il1b,Oas2,Ifng,Traf1,Ifih1,Daxx,Ikbke,Stat2,H2-Ab1,Casp8,Ddx58,Tlr3,H2-D1,Tnf,Oas3,H2-M3,Il6,Oas1g,H2-Q6,Cd74,Ifnb1,Pml,H2-Eb1,H2-Aa,Per1,H2-T10,Tnfrsf1a,Eif2ak2,Sp100,Cfp,Irf7,Ifnar2	2.59519	6.75919e-13	2.22088e-11
mmu04260	Cardiac muscle contraction	Circulatory system	34	0.0417178	78	815	6874	Uqcr11,Tpm3,Cox7b,Uqcrb,Atp1b1,Actc1,Cyc1,Atp2a2,Atp1a2,Cacna2d1,Myl3,mt-Co1,Cox5a,Tpm2,Cacng1,Gm11273,Uqcrc2,Uqcrfs1,mt-Co3,Atp1b3,Cox7a1,Cacng6,Cox6a2,Atp1b4,Cox7c,Atp1b2,mt-Cytb,Myh7,Cacna1s,Slc8a1,Tpm1,Myh6,Myl2,Cox8b	3.67651	1.43818e-12	4.13477e-11
mmu04612	Antigen processing and presentation	Immune system	33	0.0404908	75	815	6874	Tap2,Ciita,H2-T22,Ctss,B2m,H2-DMb1,H2-Q1,Tap1,H2-DMb2,H2-Q2,H2-T23,H2-DMa,H2-K1,H2-T24,Hsp90aa1,Ifng,H2-Ab1,Hspa1l,Tapbp,Psme1,Lgmn,H2-D1,Tnf,H2-M3,H2-Q6,Hspa1a,Cd74,Psme2,H2-Eb1,H2-Aa,H2-T10,Hspa1b,Ctsb	3.71112	2.24221e-12	5.7301e-11
mmu05152	Tuberculosis	Infectious diseases:Bacterial	54	0.0662577	174	815	6874	Tlr9,Tlr2,C3,Ciita,Fcgr4,Ctss,Myd88,Calm4,Ripk2,Vdr,Mapk12,Jak2,Itgb2,H2-DMb1,Cebpb,Plk3,H2-DMb2,Stat1,Camk2a,Tgfb2,Fcgr1,Itgam,H2-DMa,Mapk13,Il1b,Ifng,Tcirg1,H2-Ab1,Casp8,Camk2b,Coro1a,Calml3,Rab5c,Lamp2,Tnf,Fcer1g,Il6,Cd74,Fcgr3,Ksr1,Ifnb1,Il18,Lbp,Fcgr2b,Tlr1,Cd14,Ppp3cb,Clec7a,H2-Eb1,Camk2g,H2-Aa,Tnfrsf1a,Il10ra,Nod2	2.61756	6.91913e-12	1.5914e-10
mmu05140	Leishmaniasis	Infectious diseases:Parasitic	28	0.0343558	64	815	6874	Tlr2,Nfkbia,C3,Ptpn6,Fcgr4,Fos,Myd88,Mapk12,Jak2,Itgb2,H2-DMb1,H2-DMb2,Stat1,Tgfb2,Fcgr1,Itgam,H2-DMa,Mapk13,Il1b,Ifng,H2-Ab1,Ncf2,Tnf,Ncf4,Fcgr3,Ncf1,H2-Eb1,H2-Aa	3.69003	1.26139e-10	2.63746e-09
mmu05332	Graft-versus-host disease	Immune diseases	24	0.0294479	51	815	6874	Fas,H2-T22,H2-DMb1,H2-Q1,H2-DMb2,H2-Q2,H2-T23,H2-DMa,Cd80,H2-K1,H2-T24,Il1b,Ifng,H2-Ab1,Gzmb,H2-D1,Tnf,H2-M3,Prf1,Il6,H2-Q6,H2-Eb1,H2-Aa,H2-T10	3.96911	4.24992e-10	8.14569e-09
mmu05330	Allograft rejection	Immune diseases	23	0.0282209	49	815	6874	Fas,H2-T22,H2-DMb1,H2-Q1,H2-DMb2,H2-Q2,H2-T23,H2-DMa,Cd80,H2-K1,H2-T24,Ifng,H2-Ab1,Gzmb,H2-D1,Tnf,H2-M3,Prf1,H2-Q6,Cd40,H2-Eb1,H2-Aa,H2-T10	3.95898	1.05332e-09	1.82731e-08
mmu05016	Huntington*s disease	Neurodegenerative diseases	50	0.0613497	175	815	6874	Ndufa5,Atp5j,Uqcr11,Ndufc1,Cox7b,Uqcrb,Ndufs7,Cyc1,mt-Co1,Ndufb10,Ndufb4,Cox5a,Ndufb7,Tgm2,Atp5g1,Vdac1,Atp5c1,Ndufs1,Slc25a4,Gm11273,Atp5b,Sdhb,Casp8,Uqcrc2,Uqcrfs1,mt-Co3,Ndufv1,Cox7a1,Ndufa4,Ndufb5,Hap1,Ndufs5,Cox6a2,Sdha,Atp5f1,Ndufv3,Cox7c,Ndufb9,Atp5e,Sdhc,mt-Cytb,Vdac3,Ndufa8,Atp5o,Ndufab1,Ndufv2,Ppargc1a,Atp5g3,Cox8b,Atp5a1	2.40982	1.11228e-09	1.82731e-08
mmu04380	Osteoclast differentiation	Development	39	0.0478528	121	815	6874	Calcr,Il1r1,Nfkbia,Pik3r5,Fcgr4,Fos,Mapk12,Gm14548,Stat1,Fosl1,Tgfb2,Socs3,Fcgr1,Irf9,Junb,Mapk13,Relb,Nfkb2,Lcp2,Il1b,Ifng,Map2k6,Stat2,Tyrobp,Tnfrsf11b,Fosl2,Ncf2,Csf1,Cybb,Tnf,Ncf4,Fcgr3,Ifnb1,Socs1,Fcgr2b,Ppp3cb,Ncf1,Tnfrsf1a,Ifnar2	2.71851	1.8391e-09	2.81996e-08
mmu04514	Cell adhesion molecules (CAMs)	Signaling molecules and interaction	44	0.0539877	148	815	6874	Cldn1,Itgb7,Cd274,Glycam1,H2-T22,Itgb2,H2-DMb1,H2-Q1,Sdc3,H2-DMb2,H2-Q2,H2-T23,Itgam,H2-DMa,Ptprm,Cd80,Mpz,H2-K1,H2-T24,Cdh1,Siglec1,H2-Ab1,Sdc4,Icosl,Cntnap2,Selplg,Alcam,H2-D1,H2-M3,H2-Q6,Ptprc,Sdc1,Sele,Vcam1,Cd40,Cdh3,Icam1,Cldn4,Sell,Selp,H2-Eb1,Ptprf,H2-Aa,H2-T10	2.50751	2.94173e-09	4.22874e-08
mmu05145	Toxoplasmosis	Infectious diseases:Parasitic	36	0.0441718	112	815	6874	Tlr2,Nfkbia,Bcl2l1,Lamc2,Ciita,Pik3r5,Myd88,Mapk12,Jak2,H2-DMb1,H2-DMb2,Stat1,Tgfb2,Ccr5,H2-DMa,Mapk13,Ifng,Map2k6,H2-Ab1,Casp8,Hspa1l,Ldlr,Tnf,Hspa1a,Socs1,Pdk1,Cd40,Birc3,H2-Eb1,H2-Aa,Igtp,Tnfrsf1a,Lama2,Hspa1b,Il10ra,Stat3	2.71104	8.47476e-09	1.14658e-07
mmu04145	Phagosome	Transport and catabolism	46	0.0564417	165	815	6874	Tlr2,Tap2,C3,Fcgr4,H2-T22,Ctss,Itgb2,H2-DMb1,H2-Q1,Atp6v0e2,Msr1,Tap1,H2-DMb2,Tubb4a,H2-Q2,H2-T23,Fcgr1,Itgam,H2-DMa,H2-K1,H2-T24,Rilp,Tcirg1,C1ra,H2-Ab1,Coro1a,Rab5c,Ncf2,Thbs1,Cybb,Lamp2,H2-D1,Ncf4,H2-M3,H2-Q6,Tubb2a,Fcgr3,Mpo,Fcgr2b,Cd14,Clec7a,Ncf1,H2-Eb1,H2-Aa,H2-T10,Tuba1c	2.3514	1.22882e-08	1.57016e-07
mmu04940	Type I diabetes mellitus	Endocrine and metabolic diseases	23	0.0282209	56	815	6874	Fas,H2-T22,H2-DMb1,H2-Q1,H2-DMb2,H2-Q2,H2-T23,H2-DMa,Cd80,H2-K1,H2-T24,Il1b,Ifng,H2-Ab1,Gzmb,H2-D1,Tnf,H2-M3,Prf1,H2-Q6,H2-Eb1,H2-Aa,H2-T10	3.46411	2.52069e-08	3.05136e-07
mmu05410	Hypertrophic cardiomyopathy (HCM)	Cardiovascular diseases	29	0.0355828	83	815	6874	Itgb7,Tpm3,Actc1,Prkab2,Atp2a2,Cacna2d1,Myl3,Prkag3,Tgfb2,Tpm2,Sgca,Cacng1,Ace,Sgcd,Cacng6,Tnf,Prkaa2,Il6,Myh7,Itgb6,Cacna1s,Itga3,Slc8a1,Dmd,Sgcg,Tpm1,Myh6,Myl2,Lama2	2.94694	3.01862e-08	3.47141e-07
mmu05133	Pertussis	Infectious diseases:Bacterial	26	0.0319018	70	815	6874	C1qa,C3,Fos,Myd88,Calm4,Mapk12,Casp1,Itgb2,Casp7,C1qb,C4b,Cfl2,C2,Itgam,Mapk13,Il1b,C1ra,Calml3,C1qc,Irf1,Tnf,Il6,Nod1,Cd14,Serping1,Nlrp3	3.13276	3.73252e-08	4.088e-07
mmu05162	Measles	Infectious diseases:Viral	39	0.0478528	135	815	6874	Tlr9,Cdk6,Tlr2,Nfkbia,Fas,Pik3r5,Il2rg,Mx2,Myd88,Jak2,Stat1,Adar,Irf9,Oas1a,Cd3g,Il1b,Oas2,Ifng,Ifih1,Tnfsf10,Il2rb,Ikbke,Stat2,Ddx58,Hspa1l,Dok1,Oas3,Il6,Oas1g,Tnfaip3,Hspa1a,Ifnb1,Fcgr2b,Prkcq,Eif2ak2,Irf7,Ifnar2,Hspa1b,Stat3	2.43659	5.63905e-08	5.89537e-07
mmu05144	Malaria	Infectious diseases:Parasitic	19	0.0233129	44	815	6874	Tlr9,Tlr2,Ccl12,Myd88,Itgb2,Tgfb2,Ccl2,Il1b,Ifng,Thbs1,Tnf,Il6,Sdc1,Il18,Sele,Vcam1,Cd40,Icam1,Selp	3.64211	1.61085e-07	1.61085e-06
mmu04060	Cytokine-cytokine receptor interaction	Signaling molecules and interaction	56	0.0687117	244	815	6874	Inhbb,Il17ra,Ccl7,Ccl12,Il1r1,Il3ra,Fas,Il2rg,Csf2rb,Ccr2,Tnfrsf1b,Ccl3,Vegfa,Il1r2,Il12rb1,Osmr,Cxcl9,Ccl6,Tnfrsf12a,Tgfb2,Ccl2,Ccr5,Cxcl14,Ccr1,Il1b,Il13ra1,Ifng,Il15ra,Tnfsf10,Il2rb,Il4ra,Ccl24,Vegfb,Tnfrsf11b,Bmp2,Csf1,Eda,Il22ra1,Ccl9,Tnf,Osm,Il6,Csf2rb2,Cxcl10,Ifnb1,Il18,Ccl8,Egf,Cd40,Tnfrsf1a,Cxcl16,Ccl11,Il18rap,Ifnar2,Il10ra,Cxcl1	1.93575	5.26323e-07	5.00063e-06
mmu00020	Citrate cycle (TCA cycle)	Carbohydrate metabolism	15	0.0184049	31	815	6874	Fh1,Suclg1,Idh2,Pdha1,Sucla2,Mdh1,Sdhb,Dlat,Pdhb,Mdh2,Ogdh,Idh3a,Aco2,Sdha,Sdhc	4.08114	5.43547e-07	5.00063e-06
mmu05166	HTLV-I infection	Infectious diseases:Viral	60	0.0736196	273	815	6874	Wnt11,Il1r1,Nfkbia,Myc,Bcl2l1,Pik3r5,Il2rg,Fos,H2-T22,Il1r2,Cdkn2b,Itgb2,Cdc20,H2-DMb1,H2-Q1,Fzd1,H2-DMb2,Fosl1,H2-Q2,Tgfb2,H2-T23,H2-DMa,Egr1,Zfp36,Vdac1,H2-K1,Relb,Cd3g,H2-T24,Nfkb2,Slc25a4,Il15ra,Il2rb,H2-Ab1,Cdkn1a,Atf3,Tspo,H2-D1,Tnf,H2-M3,Prkaca,Il6,H2-Q6,Wnt9a,Vdac3,Vcam1,Cd40,Icam1,Ppp3cb,Dvl3,Fzd9,H2-Eb1,H2-Aa,Pttg1,Adcy2,Slc2a1,H2-T10,Tnfrsf1a,Wnt10a,Tln2	1.8537	9.84764e-07	8.71137e-06
mmu04620	Toll-like receptor signaling pathway	Immune system	29	0.0355828	99	815	6874	Tlr9,Tlr2,Nfkbia,Map3k8,Pik3r5,Fos,Ccl3,Myd88,Mapk12,Cxcl9,Stat1,Cd80,Mapk13,Il1b,Map2k6,Ikbke,Casp8,Tlr3,Ripk1,Tnf,Il6,Cxcl10,Ifnb1,Lbp,Tlr1,Cd14,Cd40,Irf7,Ifnar2	2.47067	2.10516e-06	1.79328e-05
mmu04621	NOD-like receptor signaling pathway	Immune system	20	0.0245399	56	815	6874	Ccl12,Nfkbia,Ripk2,Mapk12,Casp1,Ccl2,Pstpip1,Mapk13,Il1b,Hsp90aa1,Casp8,Tnf,Il6,Tnfaip3,Il18,Nod1,Birc3,Nlrp3,Nod2,Cxcl1	3.01227	2.88522e-06	2.37001e-05
mmu05134	Legionellosis	Infectious diseases:Bacterial	20	0.0245399	57	815	6874	Tlr2,Nfkbia,C3,Myd88,Casp1,Itgb2,Casp7,Eef1a2,Itgam,Nfkb2,Il1b,Casp8,Hspa1l,Tnf,Il6,Hspa1a,Il18,Cd14,Hspa1b,Cxcl1	2.95942	3.95747e-06	3.13869e-05
mmu05142	Chagas disease (American trypanosomiasis)	Infectious diseases:Parasitic	29	0.0355828	103	815	6874	Tlr9,C1qa,Tlr2,Ccl12,Nfkbia,C3,Fas,Pik3r5,Fos,Ccl3,Myd88,Mapk12,C1qb,Gna15,Tgfb2,Ccl2,Mapk13,Cd3g,Ace,Il1b,Ifng,Casp8,C1qc,Tnf,Serpine1,Il6,Ppp2r1b,Ifnb1,Tnfrsf1a	2.37472	5.06172e-06	3.88065e-05
mmu05320	Autoimmune thyroid disease	Immune diseases	21	0.0257669	63	815	6874	Fas,H2-T22,H2-DMb1,H2-Q1,H2-DMb2,H2-Q2,H2-T23,H2-DMa,Cd80,H2-K1,H2-T24,H2-Ab1,Gzmb,H2-D1,H2-M3,Prf1,H2-Q6,Cd40,H2-Eb1,H2-Aa,H2-T10	2.81145	5.8101e-06	4.31072e-05
mmu05323	Rheumatoid arthritis	Immune diseases	25	0.0306748	83	815	6874	Tlr2,Ccl12,Fos,Ccl3,Vegfa,Itgb2,H2-DMb1,Atp6v0e2,H2-DMb2,Tgfb2,Ccl2,H2-DMa,Cd80,Il1b,Ifng,Tcirg1,H2-Ab1,Vegfb,Csf1,Tnf,Il6,Il18,Icam1,H2-Eb1,H2-Aa	2.54047	6.12052e-06	4.39913e-05
mmu05414	Dilated cardiomyopathy	Cardiovascular diseases	26	0.0319018	89	815	6874	Itgb7,Tpm3,Actc1,Atp2a2,Cacna2d1,Myl3,Tgfb2,Tpm2,Sgca,Cacng1,Sgcd,Cacng6,Tnf,Prkaca,Myh7,Itgb6,Cacna1s,Itga3,Slc8a1,Dmd,Sgcg,Tpm1,Myh6,Adcy2,Myl2,Lama2	2.46397	7.45961e-06	5.19913e-05
mmu04920	Adipocytokine signaling pathway	Endocrine system	22	0.0269939	70	815	6874	Npy,Nfkbia,Slc2a4,Tnfrsf1b,Nfkbie,Prkab2,Jak2,Acacb,Prkag3,Socs3,Tnf,Prkaa2,Irs1,Acsbg1,Acsl5,Prkcq,Acsl1,Cpt1b,Slc2a1,Tnfrsf1a,Ppargc1a,Stat3	2.6508	1.03236e-05	6.98362e-05
mmu01100	Metabolic pathways	Metabolism	183	0.22454	1182	815	6874	Ndufa5,Ak2,Atp5j,Ctps,Uqcr11,Ndufc1,Chdh,Pla2g4e,Ldhb,Fahd1,Nnmt,Agpat3,Fbp1,Plce1,Gpam,Pla2g7,Fh1,mt-Nd1,Cox7b,Uqcrb,St3gal5,Mlycd,Suclg1,Idh2,Got1,Rdh12,Cd38,Pgm2,Ndufs7,Cyc1,Akr1b8,Sms,Dhcr7,A4galt,Sat1,Extl1,Agl,Dct,Acacb,Hpse,Gatm,Pfkp,Atp6v0e2,Me3,Gamt,Arg1,Abat,G6pdx,Cndp2,Pdha1,Bst1,Glul,mt-Co1,Acads,Sqle,Ak1,Ndufb10,Ndufb4,Cox5a,Sucla2,Mdh1,Upp1,Ass1,Pik3c2b,Eno3,Hk3,Fbp2,Lap3,Ndufb7,Tpi…	1.30583	2.35781e-05	0.000154942
mmu04010	MAPK signaling pathway	Signal transduction	52	0.0638037	252	815	6874	Pla2g4e,Il1r1,Myc,Map3k8,Fas,Arrb2,Fos,Il1r2,Mapk12,Gadd45g,Rps6ka4,Pak1,Cacna2d1,Mapk8ip1,Mapt,Tgfb2,Fgf21,Fgf6,Mef2c,Dusp2,Ddit3,Mapk13,Cacng1,Relb,Nfkb2,Il1b,Map2k6,Mapkapk3,Daxx,Gadd45b,Hspa1l,Pla2g4c,Fgf1,Rps6ka2,Cacng6,Tnf,Prkaca,Map3k6,Dusp3,Hspa1a,Ppm1b,Cd14,Egf,Cacna1s,Ppp3cb,Dusp5,Fgf11,Rac2,Gng12,Tnfrsf1a,Fgf23,Hspa1b	1.74042	3.41989e-05	0.000216675
mmu05160	Hepatitis C	Infectious diseases:Viral	32	0.0392638	130	815	6874	Cldn1,Nfkbia,Pik3r5,Mapk12,Stat1,Socs3,Ifit1,Irf9,Oas1a,Mapk13,Oas2,Ikbke,Stat2,Cdkn1a,Ddx58,Ldlr,Tlr3,Ripk1,Irf1,Tnf,Oas3,Oas1g,Ppp2r1b,Ifnb1,Pdk1,Egf,Cldn4,Tnfrsf1a,Eif2ak2,Irf7,Ifnar2,Stat3	2.07615	3.48565e-05	0.000216675
mmu05143	African trypanosomiasis	Infectious diseases:Parasitic	12	0.0147239	31	815	6874	Tlr9,Fas,Myd88,Il1b,Ifng,Tnf,Il6,F2rl1,Il18,Sele,Vcam1,Icam1	3.26491	0.000117068	0.00070857
mmu04064	NF-kappa B signaling pathway	Signal transduction	24	0.0294479	92	815	6874	Il1r1,Nfkbia,Bcl2l1,Myd88,Bcl2a1a,Relb,Nfkb2,Il1b,Traf1,Gadd45b,Ddx58,Plau,Ripk1,Trim25,Tnf,Tnfaip3,Lbp,Prkcq,Cd14,Vcam1,Cd40,Icam1,Birc3,Tnfrsf1a	2.20027	0.000124538	0.000734452
mmu04623	Cytosolic DNA-sensing pathway	Immune system	18	0.0220859	60	815	6874	Nfkbia,Zbp1,Casp1,Tmem173,Adar,Ripk3,Ifi202b,Il1b,Ikbke,Ddx58,Ripk1,Il33,Il6,Cxcl10,Ifnb1,Il18,Trex1,Irf7	2.53031	0.000128514	0.000738955
mmu05310	Asthma	Immune diseases	10	0.0122699	23	815	6874	H2-DMb1,H2-DMb2,H2-DMa,H2-Ab1,Tnf,Fcer1g,Cd40,H2-Eb1,H2-Aa,Ccl11	3.66711	0.000139297	0.000781425
mmu00010	Glycolysis / Gluconeogenesis	Carbohydrate metabolism	18	0.0220859	61	815	6874	Ldhb,Fbp1,Pgm2,Pfkp,Pdha1,Eno3,Hk3,Fbp2,Tpi1,Pkm,Pgam1,Pgam2,Dlat,Pdhb,Aldh3b2,Adh1,Pfkm,Acss1	2.48883	0.000162493	0.000889846
mmu05412	Arrhythmogenic right ventricular cardiomyopathy (ARVC)	Cardiovascular diseases	20	0.0245399	74	815	6874	Itgb7,Atp2a2,Dsp,Cacna2d1,Gja1,Ctnna3,Sgca,Cacng1,Sgcd,Actn2,Cacng6,Dsg2,Itgb6,Cacna1s,Itga3,Slc8a1,Dmd,Sgcg,Actn3,Lama2	2.27956	0.000269078	0.00143925
mmu00330	Arginine and proline metabolism	Amino acid metabolism	16	0.0196319	53	815	6874	Carns1,Got1,Sms,Sat1,Gatm,Gamt,Arg1,Cndp2,Glul,Ass1,Lap3,Ckm,Pycr1,Ckmt1,Gls,Ckmt2	2.54622	0.00027839	0.00145522
mmu04650	Natural killer cell mediated cytotoxicity	Immune system	27	0.0331288	116	815	6874	Ptpn6,Fas,Pik3r5,Fcgr4,Klrk1,Itgb2,Pak1,H2-T23,H2-K1,Vav1,Lcp2,Ifng,Tnfsf10,Tyrobp,Cd48,Gzmb,Sh3bp2,H2-D1,Tnf,Prf1,Fcer1g,Ptk2b,Ifnb1,Icam1,Ppp3cb,Rac2,Ifnar2	1.96317	0.000375149	0.00191743
mmu04062	Chemokine signaling pathway	Immune system	37	0.0453988	181	815	6874	Ccl7,Ccl12,Nfkbia,Pik3r5,Arrb2,Ccr2,Ccl3,Jak2,Pak1,Cxcl9,Ccl6,Stat1,Ccl2,Ccr5,Cxcl14,Hck,Vav1,Dock2,Ccr1,Stat2,Tiam1,Ccl24,Fgr,Ccl9,Prkaca,Ptk2b,Cxcl10,Ccl8,Ncf1,Gnb3,Rac2,Adcy2,Gng12,Cxcl16,Ccl11,Stat3,Cxcl1	1.72415	0.00055288	0.00271152
mmu04910	Insulin signaling pathway	Endocrine system	30	0.0368098	137	815	6874	Fbp1,Slc2a4,Pik3r5,Phka1,Calm4,Prkab2,Phkg1,Ppp1r3a,Phkb,Acacb,Prkag3,Socs3,Rhoq,Hk3,Fbp2,Lipe,Ptpn1,Calml3,Prkar1a,Prkaa2,Prkaca,Irs1,Ppp1r3c,Exoc7,Socs1,Gys1,Ptprf,Pygm,Ppargc1a,Ppp1r3d	1.84694	0.000554093	0.00271152
mmu04210	Apoptosis	Cell growth and death	21	0.0257669	84	815	6874	Il1r1,Nfkbia,Il3ra,Casp12,Bcl2l1,Fas,Pik3r5,Csf2rb,Myd88,Casp7,Il1b,Tnfsf10,Casp8,Prkar1a,Ripk1,Tnf,Prkaca,Csf2rb2,Ppp3cb,Birc3,Tnfrsf1a	2.10859	0.000604245	0.00283984
mmu00071	Fatty acid metabolism	Lipid metabolism	14	0.0171779	46	815	6874	Eci1,Acads,Acadm,Hadh,Acadvl,Adh1,Acsbg1,Acsl5,Hadhb,Acadl,Hadha,Acsl1,Acaa2,Cpt1b	2.56698	0.000605009	0.00283984
mmu00062	Fatty acid elongation	Lipid metabolism	9	0.0110429	23	815	6874	Elovl3,Elovl7,Elovl6,Hadh,Hsd17b12,Elovl4,Hadhb,Hadha,Acaa2	3.3004	0.000771359	0.00354825
mmu05169	Epstein-Barr virus infection	Infectious diseases:Viral	40	0.0490798	204	815	6874	Nfkbia,Myc,Pik3r5,H2-T22,Cd38,Nfkbie,Cdk1,Mapk12,H2-Q1,Bst1,H2-Q2,H2-T23,H2-K1,Mapk13,Relb,H2-T24,Nfkb2,Ifng,Traf1,Map2k6,Cdkn1a,Ddx58,Hspa1l,Ripk1,Fgr,H2-D1,Entpd1,H2-M3,Prkaca,H2-Q6,Tnfaip3,Hspa1a,Cd40,Icam1,Cd44,H2-T10,Eif2ak2,Hspa1b,Il10ra,Stat3	1.6538	0.000804302	0.00362724
mmu05322	Systemic lupus erythematosus	Immune diseases	26	0.0319018	117	815	6874	C1qa,C3,Fcgr4,H2-DMb1,H2afy,C1qb,H2-DMb2,C4b,Fcgr1,C2,H2-DMa,Cd80,Hist1h2aa,Ifng,Trim21,C1ra,H2-Ab1,Actn2,C1qc,Tnf,Ctsg,Cd40,Actn3,H2-Eb1,H2-Aa,Elane	1.8743	0.00100745	0.00445602
mmu04978	Mineral absorption	Digestive system	13	0.0159509	44	815	6874	Slc30a1,Mt1,Atp1b1,Vdr,Atp1a2,Atp1b3,Mt2,Atp1b4,Slc11a1,Atp1b2,Trf,Slc8a1,Steap2	2.49197	0.00128054	0.00555707
mmu04115	p53 signaling pathway	Cell growth and death	17	0.0208589	66	815	6874	Cdk6,Fas,Sesn2,Cdk1,Gadd45g,Gadd45b,Casp8,Cdkn1a,Ccnb1,Shisa5,Thbs1,Ccng1,Sesn1,Pmaip1,Serpine1,Sfn,Perp	2.17249	0.00137007	0.0058355
mmu04622	RIG-I-like receptor signaling pathway	Immune system	17	0.0208589	67	815	6874	Nfkbia,Mapk12,Dhx58,Tmem173,Mapk13,Ifih1,Ikbke,Casp8,Ddx58,Ripk1,Trim25,Tnf,Rnf125,Cxcl10,Ifnb1,Isg15,Irf7	2.14006	0.00163799	0.00684978
mmu05202	Transcriptional misregulation in cancer	Cancers	34	0.0417178	172	815	6874	Itgb7,Myc,Bcl2l1,Prom1,Il1r2,Cebpb,Bcl2a1a,Id2,Runx1,Fcgr1,Itgam,Nupr1,Mef2c,Ddit3,Traf1,Mllt3,Il2rb,Cdkn1a,Hoxa10,Gzmb,Cebpe,Plau,Il6,Mpo,Cd14,Pml,Cd40,Birc3,Hmga2,Cebpa,Spint1,Mlf1,Elane,Nfkbiz	1.66726	0.0016764	0.00688521
mmu04672	Intestinal immune network for IgA production	Immune system	12	0.0147239	41	815	6874	Itgb7,H2-DMb1,H2-DMb2,H2-DMa,Cd80,Il15ra,H2-Ab1,Icosl,Il6,Cd40,H2-Eb1,H2-Aa	2.46859	0.00213306	0.00860709
mmu05146	Amoebiasis	Infectious diseases:Parasitic	25	0.0306748	118	815	6874	Tlr2,Il1r1,Lamc2,Pik3r5,Il1r2,Itgb2,Arg1,Serpinb1a,Gna15,Tgfb2,Serpinb9,Itgam,Il1b,Ifng,Actn2,Rab5c,Tnf,Prkaca,Il6,Serpinb3b,Ctsg,Cd14,Actn3,Cd1d1,Lama2	1.78694	0.00252211	0.0100015
mmu04066	HIF-1 signaling pathway	Signal transduction	24	0.0294479	112	815	6874	Edn1,Timp1,Pik3r5,Vegfa,Pdha1,Camk2a,Eno3,Hk3,Ifng,Camk2b,Cdkn1a,Pdhb,Pfkfb3,Vegfb,Cybb,Hif1a,Serpine1,Il6,Trf,Pdk1,Egf,Camk2g,Slc2a1,Stat3	1.80736	0.00260311	0.0101477
mmu04020	Calcium signaling pathway	Signal transduction	34	0.0417178	180	815	6874	Plce1,Phka1,Atp2b3,Atp2a1,Cd38,Calm4,Atp2a2,Phkg1,Phkb,Gna15,Bst1,Camk2a,P2rx4,Vdac1,Stim1,Slc8a3,Ryr1,Mylk2,Slc25a4,Camk2b,Calml3,Ryr3,Prkaca,Stim2,Ptk2b,Vdac3,Cacna1s,Slc8a1,Ppp3cb,Camk2g,P2rx6,Tnnc2,Mylk4,Adcy2	1.59316	0.00365249	0.0140012
mmu04610	Complement and coagulation cascades	Immune system	17	0.0208589	72	815	6874	C1qa,C3,C3ar1,Cfb,C1qb,C4b,F10,C2,C5ar1,C1ra,Plaur,Plau,C1qc,Serpine1,Serping1,F3,Cfd	1.99145	0.00372865	0.0140588
mmu04630	Jak-STAT signaling pathway	Signal transduction	29	0.0355828	148	815	6874	Il3ra,Myc,Bcl2l1,Ptpn6,Pik3r5,Il2rg,Csf2rb,Jak2,Il12rb1,Osmr,Stat1,Socs3,Irf9,Il13ra1,Ifng,Pim1,Il15ra,Il2rb,Stat2,Il4ra,Il22ra1,Osm,Il6,Csf2rb2,Ifnb1,Socs1,Ifnar2,Il10ra,Stat3	1.65268	0.00406658	0.0150857
mmu04964	Proximal tubule bicarbonate reclamation	Excretory system	7	0.00858896	20	815	6874	Atp1b1,Atp1a2,Mdh1,Atp1b3,Atp1b4,Atp1b2,Gls	2.95202	0.0061782	0.0225553
mmu00640	Propanoate metabolism	Carbohydrate metabolism	9	0.0110429	30	815	6874	Ldhb,Mlycd,Suclg1,Acacb,Abat,Sucla2,Acadm,Acss1,Hadha	2.53031	0.00628989	0.0226043
mmu04970	Salivary secretion	Digestive system	17	0.0208589	76	815	6874	Atp1b1,Atp2b3,Cd38,Calm4,Atp1a2,Kcnma1,Prkg1,Bst1,Slc12a2,Calml3,Atp1b3,Ryr3,Prkaca,Atp1b4,Atp1b2,Gucy1a3,Adcy2	1.88663	0.00667568	0.0233633
mmu00620	Pyruvate metabolism	Carbohydrate metabolism	11	0.0134969	41	815	6874	Ldhb,Akr1b8,Acacb,Me3,Pdha1,Mdh1,Pkm,Dlat,Pdhb,Mdh2,Acss1	2.26288	0.00670424	0.0233633
mmu04670	Leukocyte transendothelial migration	Immune system	23	0.0282209	115	815	6874	Cldn1,Pik3r5,Mapk12,Sipa1,Itgb2,Itgam,Ctnna3,Vav1,Mapk13,Actn2,Ncf2,Cybb,Ncf4,Ptk2b,Mylpf,Myl9,Vcam1,Icam1,Cldn4,Ncf1,Actn3,Rac2,Myl2	1.68687	0.0076879	0.0263913
mmu00250	Alanine, aspartate and glutamate metabolism	Amino acid metabolism	9	0.0110429	32	815	6874	Got1,Abat,Glul,Ass1,Adssl1,Gfpt2,Ddo,Gls,Asns	2.37216	0.0099288	0.0335827
mmu04640	Hematopoietic cell lineage	Immune system	17	0.0208589	82	815	6874	Il1r1,Il3ra,Cd38,Il1r2,Fcgr1,Itgam,Cd3g,Il1b,Il4ra,Csf1,Tnf,Il6,Cd14,Itga3,Cd44,H2-Eb1,Cd1d1	1.74859	0.0143614	0.0478714
mmu00410	beta-Alanine metabolism	Metabolism of other amino acids	8	0.00981595	29	815	6874	Carns1,Mlycd,Sms,Abat,Cndp2,Acadm,Aldh3b2,Hadha	2.32672	0.0166282	0.0546355
mmu05132	Salmonella infection	Infectious diseases:Bacterial	16	0.0196319	77	815	6874	Fos,Ccl3,Myd88,Mapk12,Casp1,Arpc1b,Mapk13,Rilp,Il1b,Ifng,Il6,Il18,Lbp,Cd14,Pfn2,Cxcl1	1.75259	0.0168802	0.0546822
mmu05161	Hepatitis B	Infectious diseases:Viral	26	0.0319018	144	815	6874	Cdk6,Tlr2,Nfkbia,Myc,Casp12,Fas,Pik3r5,Fos,Myd88,Egr3,Stat1,Tgfb2,Ifih1,Ikbke,Stat2,Casp8,Cdkn1a,Ddx58,Tlr3,Tnf,Il6,Ptk2b,Ifnb1,Vdac3,Irf7,Stat3	1.52287	0.0179695	0.0569786
mmu05020	Prion diseases	Neurodegenerative diseases	9	0.0110429	35	815	6874	C1qa,Casp12,C1qb,Egr1,Il1b,C1qc,Prkaca,Il6,Hspa1a	2.16883	0.0180845	0.0569786
mmu05014	Amyotrophic lateral sclerosis (ALS)	Neurodegenerative diseases	12	0.0147239	53	815	6874	Casp12,Bcl2l1,Tnfrsf1b,Prph,Mapk12,Casp1,Mapk13,Map2k6,Daxx,Tnf,Ppp3cb,Tnfrsf1a	1.90967	0.0190408	0.0591809
mmu00650	Butanoate metabolism	Carbohydrate metabolism	8	0.00981595	30	815	6874	Abat,Pdha1,L2hgdh,Acads,Aacs,Hadh,Pdhb,Hadha	2.24916	0.0203876	0.0625219
mmu04971	Gastric acid secretion	Digestive system	15	0.0184049	73	815	6874	Kcnj2,Atp1b1,Calm4,Atp1a2,Camk2a,Mylk2,Camk2b,Calml3,Atp1b3,Prkaca,Atp1b4,Atp1b2,Camk2g,Mylk4,Adcy2	1.73309	0.0223538	0.0676495
mmu04530	Tight junction	Cell communication	22	0.0269939	123	815	6874	Cldn1,Myh3,Amotl1,Myh4,Ctnna3,Mpdz,Myh8,Myh1,Actn2,Cask,Ppp2r1b,Myh2,Mylpf,Myh7,Prkcq,Myl9,Cldn4,Myh14,Hcls1,Myh6,Actn3,Myl2	1.50858	0.030794	0.0919821
mmu05200	Pathways in cancer	Cancers	49	0.0601227	319	815	6874	Wnt11,Cdk6,Nfkbia,Myc,Bcl2l1,Fh1,Tpm3,Lamc2,Fas,Pik3r5,Fos,Vegfa,Cdkn2b,Fzd1,Tgfa,Runx1,Stat1,Tgfb2,Fgf21,Ctnna3,Fgf6,Nfkb2,Cdh1,Hsp90aa1,Traf1,Rarb,Casp8,Cdkn1a,Vegfb,Bmp2,Fgf1,Hif1a,Il6,Rassf1,Wnt9a,Egf,Pml,Itga3,Dvl3,Fzd9,Birc3,Fgf11,Cebpa,Rac2,Slc2a1,Wnt10a,Fgf23,Lama2,Stat3	1.29556	0.0323167	0.0952927
mmu00760	Nicotinate and nicotinamide metabolism	Metabolism of cofactors and vitamins	7	0.00858896	27	815	6874	Nnmt,Cd38,Bst1,Pnp,Nmrk2,Nampt,Nt5c1a	2.18668	0.0339402	0.0988132
mmu05203	Viral carcinogenesis	Cancers	35	0.0429448	218	815	6874	Cdk6,Nfkbia,C3,Pik3r5,H2-T22,Cdk1,Cdkn2b,Cdc20,H2-Q1,Egr3,H2-Q2,H2-T23,Ccr5,Pkm,Irf9,H2-K1,H2-T24,Nfkb2,Traf1,Bak1,Casp8,Cdkn1a,Actn2,Pmaip1,H2-D1,H2-M3,Prkaca,H2-Q6,Vdac3,Actn3,H2-T10,Eif2ak2,Sp100,Irf7,Stat3	1.35414	0.0366624	0.105404
mmu02010	ABC transporters	Membrane transport	10	0.0122699	46	815	6874	Tap2,Abca12,Abcc9,Abca6,Tap1,Abcb8,Abcg1,Abca8b,Abca9,Abca8a	1.83356	0.0399388	0.113406
mmu04960	Aldosterone-regulated sodium reabsorption	Excretory system	9	0.0110429	40	815	6874	Pik3r5,Atp1b1,Atp1a2,Atp1b3,Irs1,Atp1b4,Scnn1a,Atp1b2,Sfn	1.89773	0.041012	0.115034
mmu00030	Pentose phosphate pathway	Carbohydrate metabolism	7	0.00858896	29	815	6874	Fbp1,Pgm2,Pfkp,G6pdx,Fbp2,Tkt,Pfkm	2.03588	0.0484759	0.134331
mmu04930	Type II diabetes mellitus	Endocrine and metabolic diseases	10	0.0122699	50	815	6874	Slc2a4,Pik3r5,Socs3,Hk3,Pkm,Kcnj11,Tnf,Irs1,Mafa,Socs1	1.68687	0.065565	0.179523
mmu00052	Galactose metabolism	Carbohydrate metabolism	7	0.00858896	31	815	6874	Pgm2,Akr1b8,Pfkp,Hk3,Ugp2,Pfkm,Gla	1.90453	0.0664488	0.179803
mmu04660	T cell receptor signaling pathway	Immune system	18	0.0220859	106	815	6874	Nfkbia,Ptpn6,Map3k8,Pik3r5,Fos,Nfkbie,Mapk12,Pak1,Vav1,Mapk13,Cd3g,Lcp2,Ifng,Tnf,Ptprc,Pdk1,Prkcq,Ppp3cb	1.43225	0.0725844	0.194084
mmu00051	Fructose and mannose metabolism	Carbohydrate metabolism	8	0.00981595	38	815	6874	Fbp1,Akr1b8,Pfkp,Hk3,Fbp2,Tpi1,Pfkfb3,Pfkm	1.77565	0.0734142	0.194084
mmu04810	Regulation of actin cytoskeleton	Cell motility	32	0.0392638	209	815	6874	Itgb7,Pik3r5,Itgb2,Pak1,Arpc1b,Cfl2,Fgf21,Itgam,Fgf6,Vav1,Mylk2,Ssh3,Baiap2,Tiam1,Actn2,Fgf1,Mylpf,Myl9,Itgb6,Cd14,Egf,Itga3,Myh14,Actn3,Pfn2,Fgf11,Mylk4,Rac2,Gng12,Myl2,Fgf23,Nckap1l	1.29138	0.0755925	0.197571
mmu04666	Fc gamma R-mediated phagocytosis	Immune system	15	0.0184049	86	815	6874	Pla2g4e,Pik3r5,Asap3,Pak1,Arpc1b,Cfl2,Fcgr1,Hck,Vav1,Dock2,Ptprc,Dnm1l,Fcgr2b,Ncf1,Rac2	1.47111	0.0793558	0.205077
mmu00340	Histidine metabolism	Amino acid metabolism	6	0.00736196	27	815	6874	Carns1,Cndp2,Hal,Aldh3b2,Hdc,Ddc	1.8743	0.0919016	0.234476
mmu04974	Protein digestion and absorption	Digestive system	15	0.0184049	88	815	6874	Slc3a2,Atp1b1,Atp1a2,Col14a1,Col17a1,Slc8a3,Col22a1,Col15a1,Ace2,Atp1b3,Col6a6,Atp1b4,Slc7a8,Atp1b2,Slc8a1	1.43767	0.0928163	0.234476
mmu05219	Bladder cancer	Cancers	8	0.00981595	40	815	6874	Myc,Vegfa,Cdh1,Cdkn1a,Vegfb,Thbs1,Rassf1,Egf	1.68687	0.0937905	0.234476
mmu04713	Circadian entrainment	Environmental adaptation	16	0.0196319	96	815	6874	Fos,Calm4,Per3,Prkg1,Camk2a,Ryr1,Camk2b,Calml3,Ryr3,Prkaca,Gnb3,Gucy1a3,Camk2g,Per1,Adcy2,Gng12	1.40573	0.0989334	0.244674
mmu04664	Fc epsilon RI signaling pathway	Immune system	12	0.0147239	68	815	6874	Pla2g4e,Pik3r5,Mapk12,Vav1,Mapk13,Lcp2,Map2k6,Pla2g4c,Tnf,Fcer1g,Pdk1,Rac2	1.48842	0.101564	0.248508
mmu04520	Adherens junction	Cell communication	12	0.0147239	69	815	6874	Ptpn6,Ctnna3,Ptprm,Cdh1,Ptpn1,Baiap2,Actn2,Snai1,Actn3,Ptprf,Rac2,Lmo7	1.46684	0.110425	0.265824
mmu01210	2-Oxocarboxylic acid metabolism	Reaction module maps	4	0.00490798	16	815	6874	Idh2,Got1,Idh3a,Aco2	2.10859	0.112108	0.265824
mmu00100	Steroid biosynthesis	Lipid metabolism	4	0.00490798	16	815	6874	Dhcr7,Soat1,Lss,Dhcr24	2.10859	0.112108	0.265824
mmu04114	Oocyte meiosis	Cell growth and death	17	0.0208589	107	815	6874	Calm4,Cdk1,Mapk12,Cdc20,Aurka,Camk2a,Camk2b,Calml3,Rps6ka2,Ccnb1,Plk1,Prkaca,Ppp2r1b,Ppp3cb,Camk2g,Pttg1,Adcy2	1.34004	0.126908	0.297845
mmu04512	ECM-receptor interaction	Signaling molecules and interaction	14	0.0171779	86	815	6874	Itgb7,Lamc2,Agrn,Vtn,Cd47,Sdc4,Thbs1,Tnxb,Col6a6,Sdc1,Itgb6,Itga3,Cd44,Lama2	1.37303	0.134964	0.313554
mmu04710	Circadian rhythm	Environmental adaptation	6	0.00736196	30	815	6874	Prkab2,Per3,Prkag3,Prkaa2,Rorc,Per1	1.68687	0.136752	0.314529
mmu04973	Carbohydrate digestion and absorption	Digestive system	8	0.00981595	44	815	6874	Pik3r5,Atp1b1,Atp1a2,Hk3,Atp1b3,Atp1b4,Atp1b2,Slc37a4	1.53352	0.14315	0.322381
mmu04151	PI3K-Akt signaling pathway	Signal transduction	46	0.0564417	332	815	6874	Itgb7,Cdk6,Tlr2,Il3ra,Myc,Bcl2l1,Lamc2,Pik3r5,Il2rg,Vegfa,Jak2,Osmr,Fgf21,Vtn,Ppp2r3a,Efna3,Fgf6,Hsp90aa1,Il2rb,Cdkn1a,Il4ra,Vegfb,Fgf1,Thbs1,Csf1,Tnxb,Prkaa2,Col6a6,Osm,Irs1,Il6,Ddit4,Pik3ap1,Ppp2r1b,Ifnb1,Itgb6,Egf,Itga3,Gys1,Gnb3,Epha2,Fgf11,Gng12,Fgf23,Lama2,Ifnar2	1.16862	0.143207	0.322381
mmu04912	GnRH signaling pathway	Endocrine system	14	0.0171779	87	815	6874	Pla2g4e,Calm4,Mapk12,Camk2a,Mapk13,Map2k6,Camk2b,Calml3,Pla2g4c,Prkaca,Ptk2b,Cacna1s,Camk2g,Adcy2	1.35725	0.144371	0.322381
mmu00260	Glycine, serine and threonine metabolism	Amino acid metabolism	7	0.00858896	39	815	6874	Chdh,Gatm,Gamt,Pgam1,Pgam2,Psat1,Phgdh	1.51386	0.172527	0.381551
mmu04916	Melanogenesis	Endocrine system	15	0.0184049	98	815	6874	Wnt11,Edn1,Calm4,Dct,Fzd1,Camk2a,Camk2b,Calml3,Prkaca,Wnt9a,Dvl3,Fzd9,Camk2g,Adcy2,Wnt10a	1.29097	0.180094	0.394491
mmu04142	Lysosome	Transport and catabolism	18	0.0220859	121	815	6874	Napsa,Ctss,Ctsz,Tcirg1,Ctsh,Dnase2a,Npc2,Lgmn,Lamp2,Laptm5,Ctsc,Psapl1,Slc11a1,Ctsg,Gla,Cd68,Ctsb,Ctsw	1.2547	0.18331	0.397749
mmu05212	Pancreatic cancer	Cancers	11	0.0134969	69	815	6874	Cdk6,Bcl2l1,Pik3r5,Vegfa,Tgfa,Stat1,Tgfb2,Vegfb,Egf,Rac2,Stat3	1.34461	0.189117	0.406381
mmu04350	TGF-beta signaling pathway	Signal transduction	13	0.0159509	84	815	6874	Inhbb,Pitx2,Myc,Cdkn2b,Id2,Tgfb2,Id1,Ifng,Bmp2,Thbs1,Tnf,Ppp2r1b,Id3	1.30532	0.190823	0.406381
mmu04390	Hippo signaling pathway	Signal transduction	22	0.0269939	153	815	6874	Wnt11,Myc,Tead1,Itgb2,Fzd1,Id2,Wwc1,Amot,Tgfb2,Id1,Ctnna3,Cdh1,Bmp2,Fgf1,Serpine1,Rassf1,Ppp2r1b,Wnt9a,Dvl3,Fzd9,Id3,Wnt10a	1.21278	0.195194	0.411878
mmu00520	Amino sugar and nucleotide sugar metabolism	Carbohydrate metabolism	8	0.00981595	48	815	6874	Npl,Pgm2,Hk3,Cyb5r1,Ugp2,Uap1,Gfpt2,Ugdh	1.40573	0.202848	0.424136
mmu00360	Phenylalanine metabolism	Amino acid metabolism	4	0.00490798	20	815	6874	Got1,Aldh3b2,Prdx6,Ddc	1.68687	0.206231	0.426711
mmu05214	Glioma	Cancers	10	0.0122699	63	815	6874	Cdk6,Pik3r5,Calm4,Tgfa,Camk2a,Camk2b,Cdkn1a,Calml3,Egf,Camk2g	1.33879	0.20779	0.426711
mmu04961	Endocrine and other factor-regulated calcium reabsorption	Excretory system	9	0.0110429	56	815	6874	Atp1b1,Vdr,Atp1a2,Atp1b3,Prkaca,Atp1b4,Dnm1l,Atp1b2,Slc8a1	1.35552	0.213524	0.434606
mmu04150	mTOR signaling pathway	Signal transduction	10	0.0122699	64	815	6874	Pik3r5,Vegfa,Vegfb,Rps6ka2,Tnf,Prkaa2,Hif1a,Irs1,Ddit4,Rragd	1.31787	0.222072	0.44804
mmu04662	B cell receptor signaling pathway	Immune system	11	0.0134969	72	815	6874	Nfkbia,Ifitm1,Ptpn6,Pik3r5,Fos,Nfkbie,Vav1,Pik3ap1,Fcgr2b,Ppp3cb,Rac2	1.28858	0.229027	0.454214
mmu05340	Primary immunodeficiency	Immune diseases	6	0.00736196	35	815	6874	Tap2,Ciita,Il2rg,Tap1,Ptprc,Cd40	1.44589	0.229082	0.454214
mmu00480	Glutathione metabolism	Metabolism of other amino acids	8	0.00981595	50	815	6874	Idh2,Sms,G6pdx,Lap3,Ggct,Mgst2,Ggt5,Mgst1	1.3495	0.235908	0.46375
mmu04510	Focal adhesion	Cell communication	27	0.0331288	199	815	6874	Itgb7,Lamc2,Pik3r5,Vegfa,Pak1,Vtn,Vav1,Mylk2,Actn2,Vegfb,Thbs1,Tnxb,Col6a6,Mylpf,Parvg,Myl9,Itgb6,Egf,Itga3,Zyx,Actn3,Birc3,Mylk4,Rac2,Myl2,Lama2,Tln2	1.14436	0.253937	0.494963
mmu00604	Glycosphingolipid biosynthesis - ganglio series	Glycan biosynthesis and metabolism	3	0.00368098	15	815	6874	St3gal5,B4galnt1,St8sia5	1.68687	0.25925	0.501072
mmu04144	Endocytosis	Transport and catabolism	28	0.0343558	210	815	6874	Psd4,Rab11fip3,Il2rg,Arrb2,H2-T22,Asap3,H2-Q1,H2-Q2,Tgfb2,H2-T23,Ccr5,Arap2,H2-K1,H2-T24,Il2rb,Rab11fip1,Hspa1l,Rab5c,Ldlr,H2-D1,H2-M3,H2-Q6,Hspa1a,Dnm1l,Egf,Pml,H2-T10,Hspa1b	1.12458	0.280418	0.534948
mmu04972	Pancreatic secretion	Digestive system	14	0.0171779	99	815	6874	Atp1b1,Atp2b3,Atp2a1,Cd38,Atp2a2,Atp1a2,Kcnma1,Bst1,Slc12a2,Atp1b3,Atp1b4,Atp1b2,Rab3d,Adcy2	1.19274	0.281429	0.534948
mmu04270	Vascular smooth muscle contraction	Circulatory system	17	0.0208589	123	815	6874	Ppp1r12b,Pla2g4e,Calm4,Kcnma1,Prkg1,Myl6b,Mylk2,Calml3,Pla2g4c,Ramp1,Prkaca,Prkcq,Myl9,Cacna1s,Gucy1a3,Mylk4,Adcy2	1.16572	0.286457	0.537958
mmu00500	Starch and sucrose metabolism	Carbohydrate metabolism	8	0.00981595	53	815	6874	Pgm2,Agl,Hk3,Ugt1a6a,Ugp2,Ugdh,Gys1,Pygm	1.27311	0.288559	0.537958
mmu00130	Ubiquinone and other terpenoid-quinone biosynthesis	Metabolism of cofactors and vitamins	2	0.00245399	9	815	6874	Coq7,Coq5	1.8743	0.290029	0.537958
mmu05222	Small cell lung cancer	Cancers	12	0.0147239	85	815	6874	Cdk6,Nfkbia,Myc,Bcl2l1,Lamc2,Pik3r5,Cdkn2b,Traf1,Rarb,Itga3,Birc3,Lama2	1.19073	0.304289	0.559891
mmu00350	Tyrosine metabolism	Amino acid metabolism	6	0.00736196	39	815	6874	Fahd1,Got1,Dct,Aldh3b2,Adh1,Ddc	1.29759	0.313635	0.560884
mmu04976	Bile secretion	Digestive system	10	0.0122699	70	815	6874	Atp1b1,Atp1a2,Atp1b3,Aqp4,Ldlr,Prkaca,Atp1b4,Atp1b2,Adcy2,Slc2a1	1.20491	0.314559	0.560884
mmu05218	Melanoma	Cancers	10	0.0122699	70	815	6874	Cdk6,Pik3r5,Fgf21,Fgf6,Cdh1,Cdkn1a,Fgf1,Egf,Fgf11,Fgf23	1.20491	0.314559	0.560884
mmu00471	D-Glutamine and D-glutamate metabolism	Metabolism of other amino acids	1	0.00122699	3	815	6874	Gls	2.81145	0.315224	0.560884
mmu03320	PPAR signaling pathway	Endocrine system	11	0.0134969	78	815	6874	Fabp5,Aqp7,Ubc,Fabp3,Acadm,Slc27a6,Acsbg1,Acsl5,Acadl,Acsl1,Cpt1b	1.18946	0.317022	0.560884
mmu04370	VEGF signaling pathway	Signal transduction	9	0.0110429	63	815	6874	Pla2g4e,Pik3r5,Vegfa,Mapk12,Mapk13,Mapkapk3,Pla2g4c,Ppp3cb,Rac2	1.20491	0.328478	0.576718
mmu00630	Glyoxylate and dicarboxylate metabolism	Carbohydrate metabolism	4	0.00490798	25	815	6874	Glul,Mdh1,Mdh2,Aco2	1.3495	0.343826	0.598156
mmu05031	Amphetamine addiction	Substance dependence	9	0.0110429	64	815	6874	Fos,Calm4,Camk2a,Camk2b,Calml3,Prkaca,Ppp3cb,Ddc,Camk2g	1.18608	0.34589	0.598156
mmu04360	Axon guidance	Development	17	0.0208589	129	815	6874	Pak1,Cfl2,Sema3c,Efna3,Sema6c,Sema7a,Sema3b,Ablim2,Sema4a,Sema5b,Ppp3cb,Ablim3,Epha2,Sema5a,Rac2,Srgap1,Rnd1	1.1115	0.358985	0.605724
mmu00561	Glycerolipid metabolism	Lipid metabolism	7	0.00858896	49	815	6874	Agpat3,Gpam,Akr1b8,Dgkz,Gla,Lpin1,Lipg	1.20491	0.360746	0.605724
mmu00280	Valine, leucine and isoleucine degradation	Amino acid metabolism	7	0.00858896	49	815	6874	Abat,Acads,Acadm,Hadh,Hadhb,Hadha,Acaa2	1.20491	0.360746	0.605724
mmu04614	Renin-angiotensin system	Endocrine system	3	0.00368098	18	815	6874	Ace,Ace2,Ctsg	1.40573	0.3616	0.605724
mmu04720	Long-term potentiation	Nervous system	9	0.0110429	65	815	6874	Calm4,Camk2a,Ppp1r1a,Camk2b,Calml3,Rps6ka2,Prkaca,Ppp3cb,Camk2g	1.16783	0.363434	0.605724
mmu04110	Cell cycle	Cell growth and death	16	0.0196319	123	815	6874	Cdk6,Myc,Cdk1,Gadd45g,Cdkn1c,Cdkn2b,Cdc20,Mcm6,Tgfb2,Mcm5,Gadd45b,Cdkn1a,Ccnb1,Plk1,Sfn,Pttg1	1.09715	0.385869	0.638488
mmu04725	Cholinergic synapse	Nervous system	14	0.0171779	109	815	6874	Kcnj2,Pik3r5,Fos,Jak2,Camk2a,Camk2b,Ache,Kcnj12,Prkaca,Cacna1s,Gnb3,Camk2g,Adcy2,Gng12	1.08331	0.417646	0.683155
mmu03050	Proteasome	Folding, sorting and degradation	6	0.00736196	44	815	6874	Psmb10,Psmb8,Ifng,Psme1,Psme2,Psmb9	1.15014	0.424316	0.683155
mmu04728	Dopaminergic synapse	Nervous system	16	0.0196319	126	815	6874	Arrb2,Fos,Calm4,Mapk12,Camk2a,Ppp2r3a,Mapk13,Camk2b,Calml3,Prkaca,Ppp2r1b,Ppp3cb,Gnb3,Ddc,Camk2g,Gng12	1.07103	0.424923	0.683155
mmu00270	Cysteine and methionine metabolism	Amino acid metabolism	5	0.00613497	36	815	6874	Ldhb,Got1,Sms,Gm4737,Dnmt3a	1.17144	0.426641	0.683155
mmu04310	Wnt signaling pathway	Signal transduction	19	0.0233129	151	815	6874	Wnt11,Myc,Sfrp1,Fzd1,Fosl1,Camk2a,Camk2b,Sfrp2,Prkaca,Gpc4,Ppp2r1b,Wnt9a,Ctnnbip1,Ppp3cb,Dvl3,Fzd9,Camk2g,Rac2,Wnt10a	1.06128	0.427714	0.683155
mmu05211	Renal cell carcinoma	Cancers	9	0.0110429	69	815	6874	Fh1,Pik3r5,Vegfa,Pak1,Tgfa,Tgfb2,Vegfb,Hif1a,Slc2a1	1.10013	0.434182	0.688702
mmu04722	Neurotrophin signaling pathway	Nervous system	15	0.0184049	119	815	6874	Nfkbia,Pik3r5,Calm4,Nfkbie,Ripk2,Mapk12,Arhgdib,Camk2a,Mapk13,Camk2b,Calml3,Rps6ka2,Irs1,Pdk1,Camk2g	1.06315	0.441711	0.695846
mmu00524	Butirosin and neomycin biosynthesis	Biosynthesis of other secondary metabolites	1	0.00122699	5	815	6874	Hk3	1.68687	0.468048	0.732321
mmu00310	Lysine degradation	Amino acid metabolism	5	0.00613497	38	815	6874	Setdb2,Hadh,Ogdh,Hadha,Plod3	1.10978	0.475139	0.738391
mmu05217	Basal cell carcinoma	Cancers	7	0.00858896	55	815	6874	Wnt11,Fzd1,Bmp2,Wnt9a,Dvl3,Fzd9,Wnt10a	1.07346	0.482176	0.739336
mmu05221	Acute myeloid leukemia	Cancers	7	0.00858896	55	815	6874	Myc,Pik3r5,Runx1,Pim1,Pml,Cebpa,Stat3	1.07346	0.482176	0.739336
mmu00380	Tryptophan metabolism	Amino acid metabolism	5	0.00613497	39	815	6874	Cyp1b1,Hadh,Ogdh,Hadha,Ddc	1.08133	0.498889	0.759897
mmu00400	Phenylalanine, tyrosine and tryptophan biosynthesis	Amino acid metabolism	1	0.00122699	6	815	6874	Got1	1.40573	0.531164	0.793297
mmu00061	Fatty acid biosynthesis	Lipid metabolism	1	0.00122699	6	815	6874	Acacb	1.40573	0.531164	0.793297
mmu00460	Cyanoamino acid metabolism	Metabolism of other amino acids	1	0.00122699	6	815	6874	Ggt5	1.40573	0.531164	0.793297
mmu00603	Glycosphingolipid biosynthesis - globo series	Glycan biosynthesis and metabolism	2	0.00245399	15	815	6874	A4galt,Gla	1.12458	0.545724	0.809784
mmu01040	Biosynthesis of unsaturated fatty acids	Lipid metabolism	3	0.00368098	24	815	6874	Elovl6,Hsd17b12,Hadha	1.05429	0.554235	0.816765
mmu04914	Progesterone-mediated oocyte maturation	Endocrine system	10	0.0122699	85	815	6874	Pik3r5,Cdk1,Mapk12,Mapk13,Hsp90aa1,Rps6ka2,Ccnb1,Plk1,Prkaca,Adcy2	0.992277	0.561082	0.816765
mmu04540	Gap junction	Cell communication	10	0.0122699	85	815	6874	Cdk1,Prkg1,Tubb4a,Gja1,Prkaca,Tubb2a,Egf,Gucy1a3,Adcy2,Tuba1c	0.992277	0.561082	0.816765
mmu04012	ErbB signaling pathway	Signal transduction	10	0.0122699	86	815	6874	Myc,Pik3r5,Pak1,Tgfa,Camk2a,Camk2b,Cdkn1a,Btc,Egf,Camk2g	0.980739	0.576617	0.821205
mmu00120	Primary bile acid biosynthesis	Lipid metabolism	2	0.00245399	16	815	6874	Cyp7b1,Ch25h	1.05429	0.581798	0.821205
mmu00040	Pentose and glucuronate interconversions	Carbohydrate metabolism	4	0.00490798	34	815	6874	Akr1b8,Ugt1a6a,Ugp2,Ugdh	0.992277	0.585738	0.821205
mmu00565	Ether lipid metabolism	Lipid metabolism	4	0.00490798	34	815	6874	Pla2g4e,Pla2g7,Pla2g4c,Enpp2	0.992277	0.585738	0.821205
mmu00750	Vitamin B6 metabolism	Metabolism of cofactors and vitamins	1	0.00122699	7	815	6874	Psat1	1.20491	0.586799	0.821205
mmu04146	Peroxisome	Transport and catabolism	9	0.0110429	78	815	6874	Mlycd,Idh2,Decr2,Ech1,Xdh,Crat,Ddo,Acsl5,Acsl1	0.973195	0.587576	0.821205
mmu04962	Vasopressin-regulated water reabsorption	Excretory system	5	0.00613497	43	815	6874	Arhgdib,Aqp4,Rab5c,Prkaca,Aqp3	0.980739	0.589125	0.821205
mmu04727	GABAergic synapse	Nervous system	10	0.0122699	88	815	6874	Plcl1,Abat,Glul,Hap1,Prkaca,Gls,Cacna1s,Gnb3,Adcy2,Gng12	0.95845	0.606946	0.840948
mmu05223	Non-small cell lung cancer	Cancers	6	0.00736196	53	815	6874	Cdk6,Pik3r5,Tgfa,Rarb,Rassf1,Egf	0.954833	0.611943	0.842796
mmu05220	Chronic myeloid leukemia	Cancers	8	0.00981595	72	815	6874	Cdk6,Nfkbia,Myc,Bcl2l1,Pik3r5,Runx1,Tgfb2,Cdkn1a	0.937151	0.632719	0.856334
mmu00564	Glycerophospholipid metabolism	Lipid metabolism	9	0.0110429	81	815	6874	Pla2g4e,Agpat3,Gpam,Pla2g4c,Ache,Etnk1,Dgkz,Cds1,Lpin1	0.937151	0.63434	0.856334
mmu04744	Phototransduction	Sensory system	3	0.00368098	27	815	6874	Arrb2,Calm4,Calml3	0.937151	0.636666	0.856334
mmu04966	Collecting duct acid secretion	Excretory system	3	0.00368098	27	815	6874	Atp6v0e2,Tcirg1,Slc12a7	0.937151	0.636666	0.856334
mmu00670	One carbon pool by folate	Metabolism of cofactors and vitamins	2	0.00245399	18	815	6874	Mthfd2,Aldh1l1	0.937151	0.647479	0.865816
mmu05216	Thyroid cancer	Cancers	3	0.00368098	28	815	6874	Myc,Tpm3,Cdh1	0.903681	0.661653	0.879655
mmu00600	Sphingolipid metabolism	Lipid metabolism	4	0.00490798	38	815	6874	Acer2,Ugcg,Acer1,Gla	0.887827	0.675334	0.892486
mmu00232	Caffeine metabolism	Biosynthesis of other secondary metabolites	1	0.00122699	9	815	6874	Xdh	0.937151	0.679065	0.892486
mmu04340	Hedgehog signaling pathway	Signal transduction	5	0.00613497	49	815	6874	Wnt11,Bmp2,Prkaca,Wnt9a,Wnt10a	0.860649	0.705835	0.922398
mmu00430	Taurine and hypotaurine metabolism	Metabolism of other amino acids	1	0.00122699	10	815	6874	Ggt5	0.843436	0.717166	0.931911
mmu04730	Long-term depression	Nervous system	6	0.00736196	60	815	6874	Pla2g4e,Prkg1,Ryr1,Pla2g4c,Ppp2r1b,Gucy1a3	0.843436	0.731209	0.94482
mmu05213	Endometrial cancer	Cancers	5	0.00613497	51	815	6874	Myc,Pik3r5,Ctnna3,Cdh1,Egf	0.826898	0.739127	0.949717
mmu00740	Riboflavin metabolism	Metabolism of cofactors and vitamins	1	0.00122699	12	815	6874	Acpp	0.702863	0.780348	0.997111
mmu04724	Glutamatergic synapse	Nervous system	11	0.0134969	112	815	6874	Pla2g4e,Slc1a3,Glul,Pla2g4c,Prkaca,Gls,Slc17a7,Ppp3cb,Gnb3,Adcy2,Gng12	0.828374	0.790229	1
mmu00601	Glycosphingolipid biosynthesis - lacto and neolacto series	Glycan biosynthesis and metabolism	2	0.00245399	24	815	6874	Gcnt2,St3gal3	0.702863	0.795983	1
mmu00592	alpha-Linolenic acid metabolism	Lipid metabolism	2	0.00245399	24	815	6874	Pla2g4e,Pla2g4c	0.702863	0.795983	1
mmu00790	Folate biosynthesis	Metabolism of cofactors and vitamins	1	0.00122699	13	815	6874	Gch1	0.648797	0.806436	1
mmu04120	Ubiquitin mediated proteolysis	Folding, sorting and degradation	13	0.0159509	134	815	6874	Herc3,Fbxw7,Cdc20,Klhl13,Ube2d1,Socs3,Uba7,Prpf19,Socs1,Park2,Pml,Ube2l6,Birc3	0.818258	0.818466	1
mmu00533	Glycosaminoglycan biosynthesis - keratan sulfate	Glycan biosynthesis and metabolism	1	0.00122699	14	815	6874	St3gal3	0.602454	0.829429	1
mmu00230	Purine metabolism	Nucleotide metabolism	16	0.0196319	164	815	6874	Ak2,Pnpt1,Pgm2,Pde4d,Ak1,Pkm,Xdh,Adssl1,Pnp,Ampd1,Gmpr,Entpd1,Gda,Gucy1a3,Adcy2,Nt5c1a	0.822864	0.832286	1
mmu00514	Other types of O-glycan biosynthesis	Glycan biosynthesis and metabolism	2	0.00245399	27	815	6874	St3gal3,Plod3	0.624767	0.847106	1
mmu00053	Ascorbate and aldarate metabolism	Carbohydrate metabolism	2	0.00245399	27	815	6874	Ugt1a6a,Ugdh	0.624767	0.847106	1
mmu04070	Phosphatidylinositol signaling system	Signal transduction	7	0.00858896	80	815	6874	Plce1,Pik3r5,Calm4,Pik3c2b,Calml3,Dgkz,Cds1	0.738006	0.852019	1
mmu05100	Bacterial invasion of epithelial cells	Infectious diseases:Bacterial	6	0.00736196	70	815	6874	Pik3r5,Arpc1b,Ctnna3,Cdh1,Dnm1l,Hcls1	0.722945	0.852674	1
mmu04721	Synaptic vesicle cycle	Nervous system	5	0.00613497	61	815	6874	Rab3a,Atp6v0e2,Tcirg1,Dnm1l,Slc17a7	0.691341	0.864721	1
mmu05210	Colorectal cancer	Cancers	5	0.00613497	65	815	6874	Myc,Pik3r5,Fos,Tgfb2,Rac2	0.648797	0.898334	1
mmu00140	Steroid hormone biosynthesis	Lipid metabolism	4	0.00490798	57	815	6874	Cyp1b1,Cyp7b1,Ugt1a6a,Hsd17b12	0.591885	0.919143	1
mmu04140	Regulation of autophagy	Transport and catabolism	2	0.00245399	34	815	6874	Ifng,Prkaa2	0.496139	0.924179	1
mmu04723	Retrograde endocannabinoid signaling	Nervous system	8	0.00981595	101	815	6874	Mapk12,Mapk13,Prkaca,Slc17a7,Cacna1s,Gnb3,Adcy2,Gng12	0.668068	0.924181	1
mmu04141	Protein processing in endoplasmic reticulum	Folding, sorting and degradation	14	0.0171779	162	815	6874	Casp12,Ube2d1,Ero1l,Ddit3,Hsp90aa1,Bak1,Hspa1l,Fbxo6,Hspa1a,Park2,Bag2,Eif2ak2,Hspa1b,Nfe2l2	0.728895	0.924952	1
mmu00531	Glycosaminoglycan degradation	Glycan biosynthesis and metabolism	1	0.00122699	21	815	6874	Hpse	0.401636	0.929655	1
mmu03018	RNA degradation	Folding, sorting and degradation	5	0.00613497	70	815	6874	Pnpt1,Btg1,Eno3,Lsm6,Pabpc4	0.602454	0.929979	1
mmu04742	Taste transduction	Sensory system	4	0.00490798	59	815	6874	Kcnb1,Prkaca,Scnn1a,Gnb3	0.571821	0.931345	1
mmu03030	DNA replication	Replication and repair	2	0.00245399	35	815	6874	Mcm6,Mcm5	0.481963	0.93159	1
mmu04330	Notch signaling pathway	Signal transduction	3	0.00368098	49	815	6874	Dtx2,Dtx3l,Dvl3	0.516389	0.941089	1
mmu00591	Linoleic acid metabolism	Lipid metabolism	3	0.00368098	50	815	6874	Pla2g4e,Alox15,Pla2g4c	0.506061	0.946272	1
mmu00240	Pyrimidine metabolism	Nucleotide metabolism	7	0.00858896	96	815	6874	Ctps,Pnpt1,Upp1,Pnp,Entpd1,Cmpk2,Nt5c1a	0.615005	0.947992	1
mmu00534	Glycosaminoglycan biosynthesis - heparan sulfate / heparin	Glycan biosynthesis and metabolism	1	0.00122699	24	815	6874	Extl1	0.351431	0.951889	1
mmu05215	Prostate cancer	Cancers	6	0.00736196	87	815	6874	Nfkbia,Pik3r5,Tgfa,Hsp90aa1,Cdkn1a,Egf	0.58168	0.955048	1
mmu05032	Morphine addiction	Substance dependence	6	0.00736196	89	815	6874	Arrb2,Pde4d,Prkaca,Gnb3,Adcy2,Gng12	0.568608	0.961346	1
mmu00590	Arachidonic acid metabolism	Lipid metabolism	6	0.00736196	89	815	6874	Pla2g4e,Alox15,Alox12e,Pla2g4c,Ggt5,Ptges	0.568608	0.961346	1
mmu04950	Maturity onset diabetes of the young	Endocrine and metabolic diseases	1	0.00122699	26	815	6874	Mafa	0.324398	0.962657	1
mmu00860	Porphyrin and chlorophyll metabolism	Metabolism of cofactors and vitamins	2	0.00245399	42	815	6874	Ugt1a6a,Cp	0.401636	0.967192	1
mmu00830	Retinol metabolism	Metabolism of cofactors and vitamins	5	0.00613497	80	815	6874	Rdh12,Adh1,Ugt1a6a,Dhrs9,Aldh1a2	0.527147	0.968277	1
mmu05204	Chemical carcinogenesis	Cancers	6	0.00736196	92	815	6874	Cyp1b1,Mgst2,Aldh3b2,Adh1,Ugt1a6a,Mgst1	0.550067	0.969297	1
mmu04726	Serotonergic synapse	Nervous system	9	0.0110429	127	815	6874	Pla2g4e,Alox15,Alox12e,Pla2g4c,Prkaca,Cacna1s,Gnb3,Ddc,Gng12	0.59771	0.972495	1
mmu00980	Metabolism of xenobiotics by cytochrome P450	Xenobiotics biodegradation and metabolism	6	0.00736196	95	815	6874	Cyp1b1,Mgst2,Aldh3b2,Adh1,Ugt1a6a,Mgst1	0.532696	0.97572	1
mmu00983	Drug metabolism - other enzymes	Xenobiotics biodegradation and metabolism	3	0.00368098	60	815	6874	Upp1,Xdh,Ugt1a6a	0.421718	0.979244	1
mmu05030	Cocaine addiction	Substance dependence	2	0.00245399	47	815	6874	Prkaca,Ddc	0.358909	0.980846	1
mmu00562	Inositol phosphate metabolism	Carbohydrate metabolism	3	0.00368098	61	815	6874	Plce1,Pik3c2b,Tpi1	0.414804	0.981178	1
mmu03410	Base excision repair	Replication and repair	1	0.00122699	33	815	6874	Parp3	0.255587	0.984625	1
mmu04130	SNARE interactions in vesicular transport	Folding, sorting and degradation	1	0.00122699	34	815	6874	Stx11	0.248069	0.986457	1
mmu00982	Drug metabolism - cytochrome P450	Xenobiotics biodegradation and metabolism	5	0.00613497	94	815	6874	Mgst2,Aldh3b2,Adh1,Ugt1a6a,Mgst1	0.448636	0.990377	1
mmu05033	Nicotine addiction	Substance dependence	1	0.00122699	40	815	6874	Slc17a7	0.210859	0.993676	1
mmu00970	Aminoacyl-tRNA biosynthesis	Translation	1	0.00122699	41	815	6874	Tarsl2	0.205716	0.99443	1
mmu03015	mRNA surveillance pathway	Translation	4	0.00490798	89	815	6874	Ppp2r3a,Msi2,Pabpc4,Ppp2r1b	0.379072	0.99542	1
mmu05034	Alcoholism	Substance dependence	10	0.0122699	169	815	6874	Pkia,Npy,Calm4,H2afy,Hist1h2aa,Calml3,Prkaca,Gnb3,Ddc,Gng12	0.499074	0.997067	1
mmu03008	Ribosome biogenesis in eukaryotes	Translation	2	0.00245399	76	815	6874	Nop58,Tcof1	0.221957	0.999267	1
mmu03040	Spliceosome	Transcription	5	0.00613497	130	815	6874	Lsm6,Hspa1l,Prpf19,Hspa1a,Hspa1b	0.324398	0.999675	1
mmu04080	Neuroactive ligand-receptor interaction	Signaling molecules and interaction	15	0.0184049	280	815	6874	Calcr,Fpr1,C3ar1,P2rx4,C5ar1,Gzma,Tspo,Chrna9,Fpr2,Ltb4r1,F2rl1,Ctsg,Chrnb1,Chrne,P2rx6	0.45184	0.999948	1
mmu03010	Ribosome	Translation	4	0.00490798	140	815	6874	Rpl30,Rpl3l,Rplp0,Rps24	0.240982	0.999976	1
mmu03013	RNA transport	Translation	5	0.00613497	158	815	6874	Eef1a2,Pabpc4,Eif1a,Fxr1,Gemin5	0.26691	0.999981	1
mmu04740	Olfactory transduction	Sensory system	8	0.00981595	1038	815	6874	Arrb2,Calm4,Prkg1,Camk2a,Camk2b,Calml3,Prkaca,Camk2g	0.0650047	1	1
